# Supplementary material for: A Combined AFM and Lateral Stretch Device Enables Microindentation Analyses of Living Cells at High Strains
Source: Methods Protoc. 2019 May 24;2(2):43. doi: 10.3390/mps2020043 (PMC6632168; doi:10.3390/mps2020043)
Supplement: Supplementary file 1 [file mps-02-00043-s001.zip]

Archive with 24 entries (16 files):
- image_of_sample_cell/
- image_of_sample_cell/sample_cell/
- image_of_sample_cell/sample_cell/KO_0%.czi
- image_of_sample_cell/sample_cell/KO_50%.czi
- indentations_on_empty_chamber/
- indentations_on_empty_chamber/indentations_empty_chamber/
- indentations_on_empty_chamber/indentations_empty_chamber/0%strain/
- indentations_on_empty_chamber/indentations_empty_chamber/0%strain/force-save-2017.11.08-11.32.08.542.txt
- indentations_on_empty_chamber/indentations_empty_chamber/0%strain/force-save-2017.11.08-11.32.23.006.txt
- indentations_on_empty_chamber/indentations_empty_chamber/0%strain/force-save-2017.11.08-11.32.37.407.txt
- indentations_on_empty_chamber/indentations_empty_chamber/0%strain/force-save-2017.11.08-11.32.51.947.txt
- indentations_on_empty_chamber/indentations_empty_chamber/0%strain/force-save-2017.11.08-11.33.06.445.txt
- indentations_on_empty_chamber/indentations_empty_chamber/25%strain/
- indentations_on_empty_chamber/indentations_empty_chamber/25%strain/force-save-2017.11.08-11.41.20.610.txt
- indentations_on_empty_chamber/indentations_empty_chamber/25%strain/force-save-2017.11.08-11.41.49.622.txt
- indentations_on_empty_chamber/indentations_empty_chamber/25%strain/force-save-2017.11.08-11.48.48.203.txt
- indentations_on_empty_chamber/indentations_empty_chamber/25%strain/force-save-2017.11.08-11.49.26.750.txt
- indentations_on_empty_chamber/indentations_empty_chamber/50%strain/
- indentations_on_empty_chamber/indentations_empty_chamber/50%strain/force-save-2017.11.08-11.54.59.806.txt
- indentations_on_empty_chamber/indentations_empty_chamber/50%strain/force-save-2017.11.08-11.55.13.499.txt
- indentations_on_empty_chamber/indentations_empty_chamber/50%strain/force-save-2017.11.08-11.55.27.302.txt
- indentations_on_empty_chamber/indentations_empty_chamber/50%strain/force-save-2017.11.08-11.55.41.193.txt
- mock_curves/
- mock_curves/mock_curves.xlsx
