# Supplementary material for: A Combined AFM and Lateral Stretch Device Enables Microindentation Analyses of Living Cells at High Strains
Source: Methods Protoc. 2019 May 24;2(2):43. doi: 10.3390/mps2020043 (PMC6632168; doi:10.3390/mps2020043)
Supplement: Supplementary file 1 [file mps-02-00043-s001.zip › indentations_on_empty_chamber/indentations_empty_chamber/0%strain/force-save-2017.11.08-11.32.08.542.txt]

# TEXT EXPORT
# data-description.comment: no comment entry
# data-description.name: no name entry
# data-description.probe: no probe entry
# data-description.user-name: d.ahrens
# data-description.instrument: A0051
# data-description.source-software: 5.0.82
# data-description.modification-software: spm-5.0.96
# index: 0
# xPosition: 1.8916153542232834E-16
# yPosition: -5.211875050785585E-16
# approachID: 2017.11.08-10.04.22-00114
# force-settings.type: segmented-force-settings
# force-settings.global-settings.control-settings-type: segment-control-settings
# force-settings.global-settings.closed-loop: false
# force-settings.global-settings.start-option.type: continue
# force-settings.global-settings.ttl-outputs.pins.list: 
# force-settings.global-settings.pause-before-first.type: constant-height-pause
# force-settings.global-settings.pause-before-first.identifier.type: standard
# force-settings.global-settings.pause-before-first.identifier.name: pause-spm
# force-settings.global-settings.pause-before-first.style: pause
# force-settings.global-settings.pause-before-first.duration: 0.0
# force-settings.global-settings.pause-before-first.num-points: 0
# force-settings.global-settings.pause-before-first.pause-option.type: constant-height
# force-settings.global-settings.pause-before-first.height-limit: NaN
# force-settings.global-settings.force-baseline-adjust-settings.enabled: true
# force-settings.global-settings.force-baseline-adjust-settings.interval: 1
# force-settings.global-settings.force-baseline-adjust-settings.beginOfLine: true
# force-settings.global-settings.force-baseline-adjust-settings.deadtimeBeforeSamples: 100
# force-settings.global-settings.force-baseline-adjust-settings.averageSamples: 100
# force-settings.segments.size: 4
# force-settings.segment.0.type: z-extend-force
# force-settings.segment.0.identifier.type: standard
# force-settings.segment.0.identifier.name: extend-spm
# force-settings.segment.0.style: extend
# force-settings.segment.0.duration: 4.0
# force-settings.segment.0.num-points: 8000
# force-settings.segment.0.z-start: 2.0E-6
# force-settings.segment.0.z-end: 0.0
# force-settings.segment.0.setpoint: 0.7717870165531471
# force-settings.segment.1.type: constant-force-pause
# force-settings.segment.1.identifier.type: standard
# force-settings.segment.1.identifier.name: pause-at-end-spm
# force-settings.segment.1.style: pause
# force-settings.segment.1.duration: 0.0
# force-settings.segment.1.num-points: 0
# force-settings.segment.1.pause-option.type: feedback-on
# force-settings.segment.1.i-gain: 10.0
# force-settings.segment.1.p-gain: 0.0010
# force-settings.segment.2.type: z-retract-height
# force-settings.segment.2.identifier.type: standard
# force-settings.segment.2.identifier.name: retract-spm
# force-settings.segment.2.style: retract
# force-settings.segment.2.duration: 2.5
# force-settings.segment.2.num-points: 5000
# force-settings.segment.2.z-start: 4.9999999999999996E-6
# force-settings.segment.2.z-end: 0.0
# force-settings.segment.2.setpoint: NaN
# force-settings.segment.3.type: constant-height-pause
# force-settings.segment.3.identifier.type: standard
# force-settings.segment.3.identifier.name: pause-at-start-spm
# force-settings.segment.3.style: pause
# force-settings.segment.3.duration: 2.0
# force-settings.segment.3.num-points: 4096
# force-settings.segment.3.pause-option.type: constant-height
# force-settings.segment.3.height-limit: NaN
# force-settings.data-description.comment: 
# force-settings.data-description.name: 
# force-settings.data-description.probe: 
# force-settings.data-description.user-name: 
# force-settings.data-description.instrument: 
# force-settings.data-description.source-software: 
# force-settings.data-description.modification-software: 
# feedbackMode: contact
# pauseBeforeFirst: 0.0
# pauseOnTipsaver: 0
# scanner: false
# date: Wed Nov 08 11:32:08 CET 2017
#
# segmentIndex: 0
# segment: extend
# columns: verticalTipPosition vDeflection strainGaugeHeight height head-height smoothedStrainGaugeHeight smoothedMeasuredHeight measuredHeight seriesTime time
# fancyNames: "Vertical Tip Position" "Vertical Deflection" "Head Height (measured)" "Height" "Head Height" "Head Height (measured & smoothed)" "Height (measured & smoothed)" "Height (measured)" "Series Time" "Segment Time"
# heightMultiplier: 0.63873
# heightOffset: 0.0
# sensitivity: 1.0530665200379007E-7
# springConstant: 0.01845601715417544
# calibrationSlots: nominal force nominal nominal calibrated nominal nominal nominal elapsed elapsed
# units: m N m m m m m m s s
#
3.1457173E-6 -8.14427E-12 3.1462384E-6 2.8365325E-6 1.8117785E-6 3.1461586E-6 3.1461586E-6 3.1462384E-6 2.5E-4 2.5E-4
3.146067E-6 3.4194355E-12 3.1459263E-6 2.8363038E-6 1.8116323E-6 3.1458817E-6 3.1458817E-6 3.1459263E-6 7.5E-4 7.5E-4
3.1472416E-6 3.0209793E-11 3.145302E-6 2.8360748E-6 1.8114861E-6 3.1456048E-6 3.1456048E-6 3.145302E-6 0.00125 0.00125
3.1460402E-6 1.314737E-11 3.145302E-6 2.8356171E-6 1.8111937E-6 3.1453278E-6 3.1453278E-6 3.145302E-6 0.00175 0.00175
3.146093E-6 1.9229476E-11 3.1446775E-6 2.8353882E-6 1.8110475E-6 3.1450509E-6 3.1450509E-6 3.1446775E-6 0.00225 0.00225
3.1443635E-6 -7.5780285E-12 3.1443653E-6 2.8351592E-6 1.8109013E-6 3.1447742E-6 3.1447742E-6 3.1443653E-6 0.00275 0.00275
3.143195E-6 -2.4031397E-11 3.1446775E-6 2.8349305E-6 1.8107551E-6 3.1444972E-6 3.1444972E-6 3.1446775E-6 0.00325 0.00325
3.1430168E-6 -2.2212758E-11 3.1443653E-6 2.8347015E-6 1.8106089E-6 3.1442203E-6 3.1442203E-6 3.1443653E-6 0.00375 0.00375
3.1426073E-6 -2.4657595E-11 3.1440532E-6 2.8344728E-6 1.8104627E-6 3.1439433E-6 3.1439433E-6 3.1440532E-6 0.00425 0.00425
3.1414058E-6 -4.1720034E-11 3.1434288E-6 2.8342438E-6 1.8103166E-6 3.1436664E-6 3.1436664E-6 3.1434288E-6 0.00475 0.00475
3.1410625E-6 -4.2946723E-11 3.1434288E-6 2.8340148E-6 1.8101704E-6 3.1433894E-6 3.1433894E-6 3.1434288E-6 0.00525 0.00525
3.14128E-6 -3.381929E-11 3.1431166E-6 2.833786E-6 1.8100242E-6 3.1431127E-6 3.1431127E-6 3.1431166E-6 0.00575 0.00575
3.1423558E-6 -8.8561216E-12 3.1424925E-6 2.8335571E-6 1.809878E-6 3.1428358E-6 3.1428358E-6 3.1424925E-6 0.00625 0.00625
3.1418144E-6 -1.373722E-11 3.1424925E-6 2.8333282E-6 1.8097318E-6 3.1425589E-6 3.1425589E-6 3.1424925E-6 0.00675 0.00675
3.141735E-6 -1.0091389E-11 3.1421803E-6 2.8328705E-6 1.8094394E-6 3.142282E-6 3.142282E-6 3.1421803E-6 0.00725 0.00725
3.1413588E-6 -1.1927146E-11 3.1421803E-6 2.8326417E-6 1.8092932E-6 3.142005E-6 3.142005E-6 3.1421803E-6 0.00775 0.00775
3.1415764E-6 -2.7997132E-12 3.141556E-6 2.8324127E-6 1.809147E-6 3.141728E-6 3.141728E-6 3.141556E-6 0.00825 0.00825
3.141299E-6 -2.8082786E-12 3.1409315E-6 2.8321838E-6 1.8090008E-6 3.1414513E-6 3.1414513E-6 3.1409315E-6 0.00875 0.00875
3.1399657E-6 -2.2306976E-11 3.1412437E-6 2.831955E-6 1.8088546E-6 3.1411744E-6 3.1411744E-6 3.1412437E-6 0.00925 0.00925
3.1393254E-6 -2.9015278E-11 3.1406194E-6 2.831726E-6 1.8087084E-6 3.1408974E-6 3.1408974E-6 3.1406194E-6 0.00975 0.00975
3.1386853E-6 -3.5723566E-11 3.1406194E-6 2.831497E-6 1.8085622E-6 3.140621E-6 3.140621E-6 3.1406194E-6 0.01025 0.01025
3.138804E-6 -2.8423326E-11 3.139995E-6 2.8312684E-6 1.808416E-6 3.140344E-6 3.140344E-6 3.139995E-6 0.01075 0.01075
3.1385266E-6 -2.8431892E-11 3.1403072E-6 2.8310394E-6 1.8082698E-6 3.140067E-6 3.140067E-6 3.1403072E-6 0.01125 0.01125
3.1375562E-6 -4.1230866E-11 3.1396828E-6 2.8308104E-6 1.8081237E-6 3.1397904E-6 3.1397904E-6 3.1396828E-6 0.01175 0.01175
3.1372458E-6 -4.1848497E-11 3.1393706E-6 2.8305817E-6 1.8079775E-6 3.1395134E-6 3.1395134E-6 3.1393706E-6 0.01225 0.01225
3.1386846E-6 -1.0185592E-11 3.1393706E-6 2.830124E-6 1.8076851E-6 3.1392365E-6 3.1392365E-6 3.1393706E-6 0.01275 0.01275
3.1414104E-6 4.5230923E-11 3.1387463E-6 2.829895E-6 1.8075389E-6 3.1389595E-6 3.1389595E-6 3.1387463E-6 0.01325 0.01325
3.140902E-6 4.095888E-11 3.1387463E-6 2.829666E-6 1.8073927E-6 3.1386826E-6 3.1386826E-6 3.1387463E-6 0.01375 0.01375
3.1378195E-6 -1.0820357E-11 3.138122E-6 2.8294373E-6 1.8072465E-6 3.1384056E-6 3.1384056E-6 3.138122E-6 0.01425 0.01425
3.136816E-6 -2.4228383E-11 3.138122E-6 2.8292084E-6 1.8071003E-6 3.138129E-6 3.138129E-6 3.138122E-6 0.01475 0.01475
3.1361758E-6 -3.0936687E-11 3.13781E-6 2.8289794E-6 1.8069541E-6 3.137852E-6 3.137852E-6 3.13781E-6 0.01525 0.01525
3.1358984E-6 -3.0945253E-11 3.13781E-6 2.8287507E-6 1.8068079E-6 3.137575E-6 3.137575E-6 3.13781E-6 0.01575 0.01575
3.133938E-6 -6.2016205E-11 3.1374977E-6 2.8285217E-6 1.8066617E-6 3.137298E-6 3.137298E-6 3.1374977E-6 0.01625 0.01625
3.1326376E-6 -8.0905865E-11 3.13781E-6 2.8282927E-6 1.8065155E-6 3.1370212E-6 3.1370212E-6 3.13781E-6 0.01675 0.01675
3.133977E-6 -5.1070134E-11 3.1371856E-6 2.828064E-6 1.8063693E-6 3.1367442E-6 3.1367442E-6 3.1371856E-6 0.01725 0.01725
3.135581E-6 -1.6361915E-11 3.1365612E-6 2.827835E-6 1.806223E-6 3.1364675E-6 3.1364675E-6 3.1365612E-6 0.01775 0.01775
3.1355346E-6 -1.2107001E-11 3.136249E-6 2.8273773E-6 1.8059308E-6 3.1361906E-6 3.1361906E-6 3.136249E-6 0.01825 0.01825
3.1352902E-6 -1.1506498E-11 3.1356246E-6 2.8271484E-6 1.8057846E-6 3.1359136E-6 3.1359136E-6 3.1356246E-6 0.01875 0.01875
3.136531E-6 1.6501998E-11 3.1359368E-6 2.8269196E-6 1.8056384E-6 3.1356367E-6 3.1356367E-6 3.1359368E-6 0.01925 0.01925
3.1360555E-6 1.2839035E-11 3.1353125E-6 2.8266907E-6 1.8054922E-6 3.1353597E-6 3.1353597E-6 3.1353125E-6 0.01975 0.01975
3.1347552E-6 -6.0506066E-12 3.1346883E-6 2.8264617E-6 1.805346E-6 3.1350828E-6 3.1350828E-6 3.1346883E-6 0.02025 0.02025
3.1333227E-6 -2.7376495E-11 3.1350003E-6 2.826233E-6 1.8051998E-6 3.134806E-6 3.134806E-6 3.1350003E-6 0.02075 0.02075
3.1317581E-6 -5.1138656E-11 3.1346883E-6 2.826004E-6 1.8050536E-6 3.1345292E-6 3.1345292E-6 3.1346883E-6 0.02125 0.02125
3.132207E-6 -3.774776E-11 3.1343761E-6 2.8257753E-6 1.8049074E-6 3.1342522E-6 3.1342522E-6 3.1343761E-6 0.02175 0.02175
3.1326226E-6 -2.496593E-11 3.134064E-6 2.8255463E-6 1.8047612E-6 3.1339753E-6 3.1339753E-6 3.134064E-6 0.02225 0.02225
3.1336988E-6 -2.7487458E-15 3.1331274E-6 2.8253173E-6 1.804615E-6 3.1336988E-6 3.1336988E-6 3.1331274E-6 0.02275 0.02275
3.1329923E-6 -7.929175E-12 3.1334396E-6 2.8248596E-6 1.8043226E-6 3.133422E-6 3.133422E-6 3.1334396E-6 0.02325 0.02325
3.1308668E-6 -4.2045485E-11 3.1331274E-6 2.8246307E-6 1.8041763E-6 3.1331451E-6 3.1331451E-6 3.1331274E-6 0.02375 0.02375
3.1315135E-6 -2.5000177E-11 3.132503E-6 2.824402E-6 1.8040301E-6 3.1328682E-6 3.1328682E-6 3.132503E-6 0.02425 0.02425
3.1308732E-6 -3.170848E-11 3.132503E-6 2.824173E-6 1.803884E-6 3.1325912E-6 3.1325912E-6 3.132503E-6 0.02475 0.02475
3.1303318E-6 -3.658958E-11 3.1321908E-6 2.823944E-6 1.8037379E-6 3.1323143E-6 3.1323143E-6 3.1321908E-6 0.02525 0.02525
3.1282063E-6 -7.0705886E-11 3.1315665E-6 2.8237152E-6 1.8035917E-6 3.1320374E-6 3.1320374E-6 3.1315665E-6 0.02575 0.02575
3.12816E-6 -6.645098E-11 3.1321908E-6 2.8234863E-6 1.8034455E-6 3.1317604E-6 3.1317604E-6 3.1321908E-6 0.02625 0.02625
3.1295658E-6 -3.5397137E-11 3.1315665E-6 2.8232575E-6 1.8032993E-6 3.1314837E-6 3.1314837E-6 3.1315665E-6 0.02675 0.02675
3.1313343E-6 2.3564373E-12 3.1312543E-6 2.8230286E-6 1.803153E-6 3.1312068E-6 3.1312068E-6 3.1312543E-6 0.02725 0.02725
3.131849E-6 1.696547E-11 3.130942E-6 2.8227996E-6 1.8030069E-6 3.1309298E-6 3.1309298E-6 3.130942E-6 0.02775 0.02775
3.1316376E-6 1.8175041E-11 3.1306301E-6 2.8225709E-6 1.8028607E-6 3.1306529E-6 3.1306529E-6 3.1306301E-6 0.02825 0.02825
3.1316242E-6 2.303901E-11 3.1300058E-6 2.822113E-6 1.8025682E-6 3.130376E-6 3.130376E-6 3.1300058E-6 0.02875 0.02875
3.132073E-6 3.6429908E-11 3.1300058E-6 2.8218842E-6 1.802422E-6 3.130099E-6 3.130099E-6 3.1300058E-6 0.02925 0.02925
3.1309705E-6 2.1194674E-11 3.1296936E-6 2.8216552E-6 1.8022758E-6 3.1298223E-6 3.1298223E-6 3.1296936E-6 0.02975 0.02975
3.1279872E-6 -2.8757358E-11 3.1293814E-6 2.8214263E-6 1.8021296E-6 3.1295453E-6 3.1295453E-6 3.1293814E-6 0.03025 0.03025
3.1277762E-6 -2.7547771E-11 3.1293814E-6 2.8211975E-6 1.8019834E-6 3.1292689E-6 3.1292689E-6 3.1293814E-6 0.03075 0.03075
3.12806E-6 -1.7202201E-11 3.1290692E-6 2.8209686E-6 1.8018372E-6 3.128992E-6 3.128992E-6 3.1290692E-6 0.03125 0.03125
3.1272546E-6 -2.6955847E-11 3.1290692E-6 2.8207398E-6 1.801691E-6 3.128715E-6 3.128715E-6 3.1290692E-6 0.03175 0.03175
3.1274392E-6 -1.8437469E-11 3.1284449E-6 2.8205109E-6 1.801545E-6 3.1284383E-6 3.1284383E-6 3.1284449E-6 0.03225 0.03225
3.1273598E-6 -1.4791638E-11 3.1284449E-6 2.820282E-6 1.8013988E-6 3.1281613E-6 3.1281613E-6 3.1284449E-6 0.03275 0.03275
3.1265545E-6 -2.4545269E-11 3.1281327E-6 2.8200532E-6 1.8012526E-6 3.1278844E-6 3.1278844E-6 3.1281327E-6 0.03325 0.03325
3.126145E-6 -2.6990108E-11 3.1278205E-6 2.8198242E-6 1.8011064E-6 3.1276074E-6 3.1276074E-6 3.1278205E-6 0.03375 0.03375
3.1258346E-6 -2.7607729E-11 3.1278205E-6 2.8193665E-6 1.800814E-6 3.1273305E-6 3.1273305E-6 3.1278205E-6 0.03425 0.03425
3.1255904E-6 -2.7007238E-11 3.1271961E-6 2.8191375E-6 1.8006677E-6 3.1270536E-6 3.1270536E-6 3.1271961E-6 0.03475 0.03475
3.123861E-6 -5.3814727E-11 3.1271961E-6 2.8189088E-6 1.8005215E-6 3.1267768E-6 3.1267768E-6 3.1271961E-6 0.03525 0.03525
3.1224615E-6 -7.453156E-11 3.1271961E-6 2.8186798E-6 1.8003753E-6 3.1265E-6 3.1265E-6 3.1271961E-6 0.03575 0.03575
3.1240322E-6 -4.0432397E-11 3.1259476E-6 2.8184509E-6 1.8002291E-6 3.126223E-6 3.126223E-6 3.1259476E-6 0.03625 0.03625
3.126065E-6 2.1937118E-12 3.1262598E-6 2.8182221E-6 1.8000829E-6 3.125946E-6 3.125946E-6 3.1262598E-6 0.03675 0.03675
3.126481E-6 1.4975556E-11 3.1259476E-6 2.8179932E-6 1.7999367E-6 3.1256695E-6 3.1256695E-6 3.1259476E-6 0.03725 0.03725
3.1263025E-6 1.6794195E-11 3.1256354E-6 2.8177642E-6 1.7997905E-6 3.1253926E-6 3.1253926E-6 3.1256354E-6 0.03775 0.03775
3.1263553E-6 2.28763E-11 3.1253232E-6 2.8175355E-6 1.7996443E-6 3.1251159E-6 3.1251159E-6 3.1253232E-6 0.03825 0.03825
3.126903E-6 3.8094403E-11 3.125011E-6 2.8173065E-6 1.7994981E-6 3.124839E-6 3.124839E-6 3.125011E-6 0.03875 0.03875
3.1234904E-6 -1.9775504E-11 3.1246989E-6 2.8170775E-6 1.799352E-6 3.124562E-6 3.124562E-6 3.1246989E-6 0.03925 0.03925
3.122223E-6 -3.8056065E-11 3.1243867E-6 2.8166198E-6 1.7990596E-6 3.124285E-6 3.124285E-6 3.1243867E-6 0.03975 0.03975
3.1208237E-6 -5.877291E-11 3.1237623E-6 2.816391E-6 1.7989134E-6 3.1240081E-6 3.1240081E-6 3.1237623E-6 0.04025 0.04025
3.1202162E-6 -6.4872135E-11 3.1234501E-6 2.8161621E-6 1.7987672E-6 3.1237312E-6 3.1237312E-6 3.1234501E-6 0.04075 0.04075
3.119015E-6 -8.1934556E-11 3.1237623E-6 2.8159332E-6 1.798621E-6 3.1234545E-6 3.1234545E-6 3.1237623E-6 0.04125 0.04125
3.1188035E-6 -8.072502E-11 3.1231382E-6 2.8157044E-6 1.7984748E-6 3.1231775E-6 3.1231775E-6 3.1231382E-6 0.04175 0.04175
3.1207708E-6 -3.9317015E-11 3.1231382E-6 2.8154755E-6 1.7983286E-6 3.122901E-6 3.122901E-6 3.1231382E-6 0.04225 0.04225
3.1218135E-6 -1.4962915E-11 3.1225138E-6 2.8152465E-6 1.7981824E-6 3.122624E-6 3.122624E-6 3.1225138E-6 0.04275 0.04275
3.1217342E-6 -1.13170836E-11 3.1218894E-6 2.8150178E-6 1.7980362E-6 3.1223472E-6 3.1223472E-6 3.1218894E-6 0.04325 0.04325
3.1224797E-6 7.5554285E-12 3.1215773E-6 2.8147888E-6 1.79789E-6 3.1220704E-6 3.1220704E-6 3.1215773E-6 0.04375 0.04375
3.1230604E-6 2.33826E-11 3.1218894E-6 2.8145598E-6 1.7977438E-6 3.1217935E-6 3.1217935E-6 3.1218894E-6 0.04425 0.04425
3.122156E-6 1.1801763E-11 3.1215773E-6 2.814331E-6 1.7975976E-6 3.1215166E-6 3.1215166E-6 3.1215773E-6 0.04475 0.04475
3.1204925E-6 -1.3787604E-11 3.120953E-6 2.8138734E-6 1.7973052E-6 3.1212396E-6 3.1212396E-6 3.120953E-6 0.04525 0.04525
3.1193242E-6 -3.0240973E-11 3.121265E-6 2.8136444E-6 1.7971591E-6 3.1209627E-6 3.1209627E-6 3.121265E-6 0.04575 0.04575
3.1181887E-6 -4.6085274E-11 3.120953E-6 2.8134154E-6 1.7970129E-6 3.1206857E-6 3.1206857E-6 3.120953E-6 0.04625 0.04625
3.1184395E-6 -3.6348775E-11 3.1200163E-6 2.8131867E-6 1.7968667E-6 3.1204088E-6 3.1204088E-6 3.1200163E-6 0.04675 0.04675
3.1194165E-6 -1.32127816E-11 3.1197042E-6 2.8129577E-6 1.7967205E-6 3.1201325E-6 3.1201325E-6 3.1197042E-6 0.04725 0.04725
3.1192712E-6 -1.0785087E-11 3.1200163E-6 2.8127288E-6 1.7965743E-6 3.1198556E-6 3.1198556E-6 3.1200163E-6 0.04775 0.04775
3.1200168E-6 8.087425E-12 3.1197042E-6 2.8125E-6 1.7964281E-6 3.1195787E-6 3.1195787E-6 3.1197042E-6 0.04825 0.04825
3.1211584E-6 3.426873E-11 3.119392E-6 2.812271E-6 1.7962819E-6 3.1193017E-6 3.1193017E-6 3.119392E-6 0.04875 0.04875
3.1194952E-6 8.679348E-12 3.119392E-6 2.8120423E-6 1.7961357E-6 3.1190248E-6 3.1190248E-6 3.119392E-6 0.04925 0.04925
3.1184588E-6 -5.337747E-12 3.1184557E-6 2.8118134E-6 1.7959895E-6 3.118748E-6 3.118748E-6 3.1184557E-6 0.04975 0.04975
3.1168283E-6 -3.0318047E-11 3.1184557E-6 2.8115844E-6 1.7958433E-6 3.118471E-6 3.118471E-6 3.1184557E-6 0.05025 0.05025
3.115231E-6 -5.4689274E-11 3.1184557E-6 2.8111267E-6 1.7955509E-6 3.1181942E-6 3.1181942E-6 3.1184557E-6 0.05075 0.05075
3.1147226E-6 -5.896132E-11 3.1181435E-6 2.8108977E-6 1.7954047E-6 3.1179172E-6 3.1179172E-6 3.1181435E-6 0.05125 0.05125
3.1148086E-6 -5.227012E-11 3.1181435E-6 2.810669E-6 1.7952585E-6 3.1176407E-6 3.1176407E-6 3.1181435E-6 0.05175 0.05175
3.1145314E-6 -5.2278685E-11 3.117519E-6 2.81044E-6 1.7951123E-6 3.1173638E-6 3.1173638E-6 3.117519E-6 0.05225 0.05225
3.1149139E-6 -4.0105922E-11 3.117519E-6 2.810211E-6 1.7949662E-6 3.117087E-6 3.117087E-6 3.117519E-6 0.05275 0.05275
3.1164186E-6 -7.224881E-12 3.117519E-6 2.8099823E-6 1.79482E-6 3.1168101E-6 3.1168101E-6 3.117519E-6 0.05325 0.05325
3.1191114E-6 4.7582552E-11 3.117207E-6 2.8097534E-6 1.7946738E-6 3.1165332E-6 3.1165332E-6 3.117207E-6 0.05375 0.05375
3.1189E-6 4.8792123E-11 3.1162704E-6 2.8095246E-6 1.7945276E-6 3.1162563E-6 3.1162563E-6 3.1162704E-6 0.05425 0.05425
3.1174675E-6 2.7466222E-11 3.1159582E-6 2.8092957E-6 1.7943814E-6 3.1159793E-6 3.1159793E-6 3.1159582E-6 0.05475 0.05475
3.1156062E-6 -1.7775405E-12 3.1159582E-6 2.8090667E-6 1.7942352E-6 3.1157024E-6 3.1157024E-6 3.1159582E-6 0.05525 0.05525
3.1139102E-6 -2.797596E-11 3.115646E-6 2.808609E-6 1.7939428E-6 3.1154261E-6 3.1154261E-6 3.115646E-6 0.05575 0.05575
3.1116858E-6 -6.391946E-11 3.1150219E-6 2.80838E-6 1.7937966E-6 3.1151492E-6 3.1151492E-6 3.1150219E-6 0.05625 0.05625
3.1117054E-6 -5.844644E-11 3.1150219E-6 2.8081513E-6 1.7936504E-6 3.1148722E-6 3.1148722E-6 3.1150219E-6 0.05675 0.05675
3.111857E-6 -5.0537144E-11 3.1147097E-6 2.8079223E-6 1.7935042E-6 3.1145953E-6 3.1145953E-6 3.1147097E-6 0.05725 0.05725
3.1116458E-6 -4.932756E-11 3.1140853E-6 2.8076936E-6 1.793358E-6 3.1143184E-6 3.1143184E-6 3.1140853E-6 0.05775 0.05775
3.1129525E-6 -2.0100926E-11 3.1137731E-6 2.8074646E-6 1.7932118E-6 3.1140416E-6 3.1140416E-6 3.1137731E-6 0.05825 0.05825
3.113698E-6 -1.2284282E-12 3.1137731E-6 2.8072357E-6 1.7930656E-6 3.1137647E-6 3.1137647E-6 3.1137731E-6 0.05875 0.05875
3.1138172E-6 6.0718275E-12 3.1131488E-6 2.807007E-6 1.7929194E-6 3.1134882E-6 3.1134882E-6 3.1131488E-6 0.05925 0.05925
3.1125169E-6 -1.2817801E-11 3.1128366E-6 2.806778E-6 1.7927733E-6 3.1132113E-6 3.1132113E-6 3.1128366E-6 0.05975 0.05975
3.1130974E-6 3.0093692E-12 3.1131488E-6 2.806549E-6 1.7926271E-6 3.1129343E-6 3.1129343E-6 3.1131488E-6 0.06025 0.06025
3.112325E-6 -6.1352074E-12 3.1131488E-6 2.8063203E-6 1.7924809E-6 3.1126574E-6 3.1126574E-6 3.1131488E-6 0.06075 0.06075
3.1115858E-6 -1.4670702E-11 3.1125244E-6 2.8058623E-6 1.7921885E-6 3.1123807E-6 3.1123807E-6 3.1125244E-6 0.06125 0.06125
3.1103843E-6 -3.173314E-11 3.1122122E-6 2.8056336E-6 1.7920423E-6 3.1121037E-6 3.1121037E-6 3.1122122E-6 0.06175 0.06175
3.1087868E-6 -5.6104368E-11 3.111588E-6 2.8054046E-6 1.7918961E-6 3.1118268E-6 3.1118268E-6 3.111588E-6 0.06225 0.06225
3.107454E-6 -7.560305E-11 3.1112759E-6 2.8051759E-6 1.7917499E-6 3.1115503E-6 3.1115503E-6 3.1112759E-6 0.06275 0.06275
3.1085956E-6 -4.9421748E-11 3.1112759E-6 2.804947E-6 1.7916037E-6 3.1112734E-6 3.1112734E-6 3.1112759E-6 0.06325 0.06325
3.1091763E-6 -3.359458E-11 3.1112759E-6 2.804718E-6 1.7914575E-6 3.1109967E-6 3.1109967E-6 3.1112759E-6 0.06375 0.06375
3.11012E-6 -1.1067682E-11 3.1109637E-6 2.8044892E-6 1.7913113E-6 3.1107197E-6 3.1107197E-6 3.1109637E-6 0.06425 0.06425
3.1077966E-6 -4.8838374E-11 3.1103393E-6 2.8042602E-6 1.7911651E-6 3.1104428E-6 3.1104428E-6 3.1103393E-6 0.06475 0.06475
3.1067602E-6 -6.285547E-11 3.1106515E-6 2.8040313E-6 1.7910189E-6 3.1101658E-6 3.1101658E-6 3.1106515E-6 0.06525 0.06525
3.1086938E-6 -2.205658E-11 3.1100271E-6 2.8038025E-6 1.7908727E-6 3.109889E-6 3.109889E-6 3.1100271E-6 0.06575 0.06575
3.1072618E-6 -4.3382454E-11 3.109715E-6 2.8035736E-6 1.7907265E-6 3.1096124E-6 3.1096124E-6 3.109715E-6 0.06625 0.06625
3.1078096E-6 -2.8164353E-11 3.1094028E-6 2.8031159E-6 1.7904342E-6 3.1093357E-6 3.1093357E-6 3.1094028E-6 0.06675 0.06675
3.1098753E-6 1.5070811E-11 3.1090906E-6 2.802887E-6 1.790288E-6 3.1090588E-6 3.1090588E-6 3.1090906E-6 0.06725 0.06725
3.110621E-6 3.3943324E-11 3.1090906E-6 2.8026582E-6 1.7901418E-6 3.1087818E-6 3.1087818E-6 3.1090906E-6 0.06775 0.06775
3.1105747E-6 3.8198222E-11 3.108154E-6 2.8024292E-6 1.7899956E-6 3.1085049E-6 3.1085049E-6 3.108154E-6 0.06825 0.06825
3.1106933E-6 4.549845E-11 3.1087784E-6 2.8022002E-6 1.7898494E-6 3.108228E-6 3.108228E-6 3.1087784E-6 0.06875 0.06875
3.1092284E-6 2.3563507E-11 3.108154E-6 2.8019715E-6 1.7897032E-6 3.1079517E-6 3.1079517E-6 3.108154E-6 0.06925 0.06925
3.1069048E-6 -1.4207199E-11 3.10753E-6 2.8017425E-6 1.789557E-6 3.1076747E-6 3.1076747E-6 3.10753E-6 0.06975 0.06975
3.1059674E-6 -2.6397103E-11 3.1072177E-6 2.8015136E-6 1.7894108E-6 3.1073978E-6 3.1073978E-6 3.1072177E-6 0.07025 0.07025
3.105195E-6 -3.5541667E-11 3.1069055E-6 2.8012848E-6 1.7892646E-6 3.1071208E-6 3.1071208E-6 3.1069055E-6 0.07075 0.07075
3.1027396E-6 -7.574863E-11 3.1069055E-6 2.8010559E-6 1.7891184E-6 3.106844E-6 3.106844E-6 3.1069055E-6 0.07125 0.07125
3.1008453E-6 -1.05601465E-10 3.1069055E-6 2.8008271E-6 1.7889722E-6 3.106567E-6 3.106567E-6 3.1069055E-6 0.07175 0.07175
3.1030766E-6 -5.932096E-11 3.1062812E-6 2.8003692E-6 1.7886798E-6 3.1062907E-6 3.1062907E-6 3.1062812E-6 0.07225 0.07225
3.1042841E-6 -3.1921518E-11 3.1062812E-6 2.8001405E-6 1.7885336E-6 3.1060138E-6 3.1060138E-6 3.1062812E-6 0.07275 0.07275
3.1055908E-6 -2.6948702E-12 3.1056568E-6 2.7999115E-6 1.7883875E-6 3.1057368E-6 3.1057368E-6 3.1056568E-6 0.07325 0.07325
3.1072605E-6 3.32315E-11 3.1050324E-6 2.7996825E-6 1.7882413E-6 3.1054599E-6 3.1054599E-6 3.1050324E-6 0.07375 0.07375
3.1064221E-6 2.28688E-11 3.1053446E-6 2.7994538E-6 1.7880951E-6 3.105183E-6 3.105183E-6 3.1053446E-6 0.07425 0.07425
3.1063757E-6 2.71237E-11 3.1050324E-6 2.7992248E-6 1.7879489E-6 3.104906E-6 3.104906E-6 3.1050324E-6 0.07475 0.07475
3.1042177E-6 -7.601649E-12 3.1047202E-6 2.7989959E-6 1.7878027E-6 3.1046297E-6 3.1046297E-6 3.1047202E-6 0.07525 0.07525
3.1024554E-6 -3.501822E-11 3.1047202E-6 2.7987671E-6 1.7876565E-6 3.1043528E-6 3.1043528E-6 3.1047202E-6 0.07575 0.07575
3.100396E-6 -6.7916395E-11 3.1040959E-6 2.7985382E-6 1.7875103E-6 3.1040759E-6 3.1040759E-6 3.1040959E-6 0.07625 0.07625
3.1007125E-6 -5.6961758E-11 3.1034717E-6 2.7983094E-6 1.7873641E-6 3.103799E-6 3.103799E-6 3.1034717E-6 0.07675 0.07675
3.1013592E-6 -3.991645E-11 3.1031595E-6 2.7980805E-6 1.7872179E-6 3.103522E-6 3.103522E-6 3.1031595E-6 0.07725 0.07725
3.102996E-6 -4.599148E-12 3.1031595E-6 2.7976228E-6 1.7869255E-6 3.1032453E-6 3.1032453E-6 3.1031595E-6 0.07775 0.07775
3.104468E-6 2.7672841E-11 3.1031595E-6 2.7973938E-6 1.7867793E-6 3.1029688E-6 3.1029688E-6 3.1031595E-6 0.07825 0.07825
3.1051477E-6 4.5327204E-11 3.1028474E-6 2.7971648E-6 1.7866331E-6 3.1026918E-6 3.1026918E-6 3.1028474E-6 0.07875 0.07875
3.1048373E-6 4.470957E-11 3.102223E-6 2.796936E-6 1.7864869E-6 3.102415E-6 3.102415E-6 3.102223E-6 0.07925 0.07925
3.1036361E-6 2.7647145E-11 3.102223E-6 2.7967071E-6 1.7863407E-6 3.102138E-6 3.102138E-6 3.102223E-6 0.07975 0.07975
3.1015106E-6 -6.4691646E-12 3.1012864E-6 2.7964782E-6 1.7861946E-6 3.101861E-6 3.101861E-6 3.1012864E-6 0.08025 0.08025
3.0974716E-6 -7.591131E-11 3.1012864E-6 2.7962494E-6 1.7860484E-6 3.1015848E-6 3.1015848E-6 3.1012864E-6 0.08075 0.08075
3.0961712E-6 -9.4800945E-11 3.1012864E-6 2.7960205E-6 1.7859022E-6 3.1013078E-6 3.1013078E-6 3.1012864E-6 0.08125 0.08125
3.0961578E-6 -8.993699E-11 3.1009743E-6 2.7957917E-6 1.785756E-6 3.1010309E-6 3.1010309E-6 3.1009743E-6 0.08175 0.08175
3.0973324E-6 -6.31466E-11 3.100662E-6 2.7955628E-6 1.7856098E-6 3.100754E-6 3.100754E-6 3.100662E-6 0.08225 0.08225
3.097682E-6 -5.1582894E-11 3.1003499E-6 2.7953338E-6 1.7854636E-6 3.100477E-6 3.100477E-6 3.1003499E-6 0.08275 0.08275
3.0981307E-6 -3.8192012E-11 3.0997257E-6 2.794876E-6 1.7851712E-6 3.1002003E-6 3.1002003E-6 3.0997257E-6 0.08325 0.08325
3.100296E-6 6.870384E-12 3.0994136E-6 2.7946471E-6 1.785025E-6 3.0999238E-6 3.0999238E-6 3.0994136E-6 0.08375 0.08375
3.1013717E-6 3.1833553E-11 3.0991014E-6 2.7944184E-6 1.7848788E-6 3.0996468E-6 3.0996468E-6 3.0991014E-6 0.08425 0.08425
3.1006982E-6 2.451618E-11 3.0987892E-6 2.7941894E-6 1.7847326E-6 3.09937E-6 3.09937E-6 3.0987892E-6 0.08475 0.08475
3.098408E-6 -1.2645444E-11 3.0987892E-6 2.7939607E-6 1.7845864E-6 3.099093E-6 3.099093E-6 3.0987892E-6 0.08525 0.08525
3.0975364E-6 -2.361721E-11 3.0991014E-6 2.7937317E-6 1.7844402E-6 3.098816E-6 3.098816E-6 3.0991014E-6 0.08575 0.08575
3.0985466E-6 1.278344E-13 3.0981648E-6 2.7935027E-6 1.784294E-6 3.0985398E-6 3.0985398E-6 3.0981648E-6 0.08625 0.08625
3.0980382E-6 -4.1441954E-12 3.0981648E-6 2.793274E-6 1.7841478E-6 3.0982628E-6 3.0982628E-6 3.0981648E-6 0.08675 0.08675
3.0947579E-6 -5.957784E-11 3.098477E-6 2.793045E-6 1.7840017E-6 3.0979859E-6 3.0979859E-6 3.098477E-6 0.08725 0.08725
3.0939193E-6 -6.994054E-11 3.0978526E-6 2.792816E-6 1.7838555E-6 3.097709E-6 3.097709E-6 3.0978526E-6 0.08775 0.08775
3.0964802E-6 -1.7569368E-11 3.0975405E-6 2.7925873E-6 1.7837093E-6 3.097432E-6 3.097432E-6 3.0975405E-6 0.08825 0.08825
3.0971603E-6 8.5022796E-14 3.0972283E-6 2.7921294E-6 1.7834169E-6 3.0971557E-6 3.0971557E-6 3.0972283E-6 0.08875 0.08875
3.09586E-6 -1.8804605E-11 3.096916E-6 2.7919007E-6 1.7832707E-6 3.0968788E-6 3.0968788E-6 3.096916E-6 0.08925 0.08925
3.0969686E-6 6.7676303E-12 3.0962917E-6 2.7916717E-6 1.7831245E-6 3.0966019E-6 3.0966019E-6 3.0962917E-6 0.08975 0.08975
3.0976482E-6 2.4421992E-11 3.0959798E-6 2.791443E-6 1.7829783E-6 3.096325E-6 3.096325E-6 3.0959798E-6 0.09025 0.09025
3.0957538E-6 -5.4308394E-12 3.0956676E-6 2.791214E-6 1.7828321E-6 3.096048E-6 3.096048E-6 3.0956676E-6 0.09075 0.09075
3.0938268E-6 -3.5892723E-11 3.0956676E-6 2.790985E-6 1.7826859E-6 3.0957717E-6 3.0957717E-6 3.0956676E-6 0.09125 0.09125
3.0920974E-6 -6.270021E-11 3.0953554E-6 2.7907563E-6 1.7825397E-6 3.0954948E-6 3.0954948E-6 3.0953554E-6 0.09175 0.09175
3.0918861E-6 -6.149067E-11 3.0953554E-6 2.7905273E-6 1.7823935E-6 3.0952178E-6 3.0952178E-6 3.0953554E-6 0.09225 0.09225
3.0908498E-6 -7.550775E-11 3.0953554E-6 2.7902984E-6 1.7822473E-6 3.094941E-6 3.094941E-6 3.0953554E-6 0.09275 0.09275
3.0909027E-6 -6.9425646E-11 3.0950432E-6 2.7900696E-6 1.7821011E-6 3.0946644E-6 3.0946644E-6 3.0950432E-6 0.09325 0.09325
3.0932986E-6 -2.00998E-11 3.0941067E-6 2.789612E-6 1.7818088E-6 3.0943875E-6 3.0943875E-6 3.0941067E-6 0.09375 0.09375
3.0932522E-6 -1.5844902E-11 3.0944188E-6 2.789383E-6 1.7816626E-6 3.0941108E-6 3.0941108E-6 3.0944188E-6 0.09425 0.09425
3.0940969E-6 4.854802E-12 3.0934823E-6 2.789154E-6 1.7815164E-6 3.0938338E-6 3.0938338E-6 3.0934823E-6 0.09475 0.09475
3.0954366E-6 3.4690504E-11 3.0934823E-6 2.7889253E-6 1.7813702E-6 3.0935569E-6 3.0935569E-6 3.0934823E-6 0.09525 0.09525
3.0934766E-6 3.6195495E-12 3.0934823E-6 2.7886963E-6 1.781224E-6 3.0932804E-6 3.0932804E-6 3.0934823E-6 0.09575 0.09575
3.0924402E-6 -1.03975465E-11 3.0925457E-6 2.7884673E-6 1.7810778E-6 3.0930034E-6 3.0930034E-6 3.0925457E-6 0.09625 0.09625
3.0915028E-6 -2.2587451E-11 3.0925457E-6 2.7882386E-6 1.7809316E-6 3.0927267E-6 3.0927267E-6 3.0925457E-6 0.09675 0.09675
3.0910603E-6 -2.5641343E-11 3.0919216E-6 2.7880096E-6 1.7807854E-6 3.0924498E-6 3.0924498E-6 3.0919216E-6 0.09725 0.09725
3.0913775E-6 -1.4686691E-11 3.0916094E-6 2.7877807E-6 1.7806392E-6 3.0921733E-6 3.0921733E-6 3.0916094E-6 0.09775 0.09775
3.091331E-6 -1.0431793E-11 3.0916094E-6 2.787552E-6 1.780493E-6 3.0918964E-6 3.0918964E-6 3.0916094E-6 0.09825 0.09825
3.0912847E-6 -6.176893E-12 3.0912972E-6 2.787323E-6 1.7803468E-6 3.0916194E-6 3.0916194E-6 3.0912972E-6 0.09875 0.09875
3.0914034E-6 1.1233477E-12 3.0906729E-6 2.7868653E-6 1.7800544E-6 3.0913425E-6 3.0913425E-6 3.0906729E-6 0.09925 0.09925
3.0919841E-6 1.6950517E-11 3.090985E-6 2.7866363E-6 1.7799082E-6 3.0910658E-6 3.0910658E-6 3.090985E-6 0.09975 0.09975
3.090618E-6 -3.1572325E-12 3.0906729E-6 2.7864075E-6 1.779762E-6 3.0907893E-6 3.0907893E-6 3.0906729E-6 0.10025 0.10025
3.0878987E-6 -4.8236744E-11 3.0906729E-6 2.7861786E-6 1.7796159E-6 3.0905123E-6 3.0905123E-6 3.0906729E-6 0.10075 0.10075
3.0861693E-6 -7.5044235E-11 3.0900485E-6 2.7859496E-6 1.7794697E-6 3.0902354E-6 3.0902354E-6 3.0900485E-6 0.10125 0.10125
3.086585E-6 -6.226239E-11 3.0903607E-6 2.7857209E-6 1.7793235E-6 3.0899585E-6 3.0899585E-6 3.0903607E-6 0.10175 0.10175
3.0870342E-6 -4.8871494E-11 3.0897363E-6 2.785492E-6 1.7791773E-6 3.0896822E-6 3.0896822E-6 3.0897363E-6 0.10225 0.10225
3.0858328E-6 -6.593392E-11 3.0897363E-6 2.785263E-6 1.7790311E-6 3.0894053E-6 3.0894053E-6 3.0897363E-6 0.10275 0.10275
3.0865783E-6 -4.706142E-11 3.0887998E-6 2.7850342E-6 1.7788849E-6 3.0891283E-6 3.0891283E-6 3.0887998E-6 0.10325 0.10325
3.08772E-6 -2.0880115E-11 3.0887998E-6 2.7848052E-6 1.7787387E-6 3.0888514E-6 3.0888514E-6 3.0887998E-6 0.10375 0.10375
3.0897863E-6 2.2355076E-11 3.0884878E-6 2.7845765E-6 1.7785925E-6 3.0885749E-6 3.0885749E-6 3.0884878E-6 0.10425 0.10425
3.089476E-6 2.1737442E-11 3.0881756E-6 2.7841186E-6 1.7783001E-6 3.0882982E-6 3.0882982E-6 3.0881756E-6 0.10475 0.10475
3.0877795E-6 -4.4609923E-12 3.0884878E-6 2.7838898E-6 1.7781539E-6 3.0880212E-6 3.0880212E-6 3.0884878E-6 0.10525 0.10525
3.085918E-6 -3.3704754E-11 3.0878634E-6 2.7836609E-6 1.7780077E-6 3.0877443E-6 3.0877443E-6 3.0878634E-6 0.10575 0.10575
3.0854426E-6 -3.736773E-11 3.0875512E-6 2.783432E-6 1.7778615E-6 3.0874673E-6 3.0874673E-6 3.0875512E-6 0.10625 0.10625
3.0851659E-6 -3.7376283E-11 3.0869269E-6 2.7832032E-6 1.7777153E-6 3.0871909E-6 3.0871909E-6 3.0869269E-6 0.10675 0.10675
3.0835354E-6 -6.2356564E-11 3.0869269E-6 2.7829742E-6 1.7775691E-6 3.086914E-6 3.086914E-6 3.0869269E-6 0.10725 0.10725
3.08438E-6 -4.1656876E-11 3.0863025E-6 2.7827455E-6 1.777423E-6 3.0866372E-6 3.0866372E-6 3.0863025E-6 0.10775 0.10775
3.0853896E-6 -1.7911846E-11 3.0859903E-6 2.7825165E-6 1.7772768E-6 3.0863603E-6 3.0863603E-6 3.0859903E-6 0.10825 0.10825
3.0859048E-6 -3.3027832E-12 3.0856781E-6 2.7822875E-6 1.7771306E-6 3.0860838E-6 3.0860838E-6 3.0856781E-6 0.10875 0.10875
3.0859244E-6 2.1702527E-12 3.0856781E-6 2.7820588E-6 1.7769844E-6 3.0858068E-6 3.0858068E-6 3.0856781E-6 0.10925 0.10925
3.086538E-6 1.8606477E-11 3.085366E-6 2.7818298E-6 1.7768382E-6 3.08553E-6 3.08553E-6 3.085366E-6 0.10975 0.10975
3.0856338E-6 7.0256552E-12 3.085366E-6 2.7813721E-6 1.7765458E-6 3.0852532E-6 3.0852532E-6 3.085366E-6 0.11025 0.11025
3.0835747E-6 -2.5872504E-11 3.0850538E-6 2.7811432E-6 1.7763996E-6 3.0849767E-6 3.0849767E-6 3.0850538E-6 0.11075 0.11075
3.0826375E-6 -3.8062407E-11 3.0847416E-6 2.7809142E-6 1.7762534E-6 3.0846998E-6 3.0846998E-6 3.0847416E-6 0.11125 0.11125
3.082591E-6 -3.3807495E-11 3.0841175E-6 2.7806855E-6 1.7761072E-6 3.0844228E-6 3.0844228E-6 3.0841175E-6 0.11175 0.11175
3.0809936E-6 -5.817874E-11 3.0841175E-6 2.7804565E-6 1.775961E-6 3.0841459E-6 3.0841459E-6 3.0841175E-6 0.11225 0.11225
3.0801227E-6 -6.915049E-11 3.0841175E-6 2.7802278E-6 1.7758148E-6 3.0838696E-6 3.0838696E-6 3.0841175E-6 0.11275 0.11275
3.0804724E-6 -5.7586786E-11 3.083493E-6 2.7799988E-6 1.7756686E-6 3.0835927E-6 3.0835927E-6 3.083493E-6 0.11325 0.11325
3.080525E-6 -5.1504696E-11 3.083493E-6 2.7797698E-6 1.7755224E-6 3.0833157E-6 3.0833157E-6 3.083493E-6 0.11375 0.11375
3.0818321E-6 -2.2278034E-11 3.083181E-6 2.779541E-6 1.7753762E-6 3.0830392E-6 3.0830392E-6 3.083181E-6 0.11425 0.11425
3.084888E-6 3.9229137E-11 3.0828687E-6 2.7793121E-6 1.7752301E-6 3.0827623E-6 3.0827623E-6 3.0828687E-6 0.11475 0.11475
3.0863926E-6 7.211018E-11 3.083181E-6 2.7790832E-6 1.7750839E-6 3.0824854E-6 3.0824854E-6 3.083181E-6 0.11525 0.11525
3.084729E-6 4.652081E-11 3.0822443E-6 2.7786255E-6 1.7747915E-6 3.0822087E-6 3.0822087E-6 3.0822443E-6 0.11575 0.11575
3.0832314E-6 2.397679E-11 3.0819322E-6 2.7783965E-6 1.7746453E-6 3.0819322E-6 3.0819322E-6 3.0819322E-6 0.11625 0.11625
3.0813699E-6 -5.2669735E-12 3.08162E-6 2.7781678E-6 1.7744991E-6 3.0816552E-6 3.0816552E-6 3.08162E-6 0.11675 0.11675
3.0792773E-6 -3.8774216E-11 3.08162E-6 2.7779388E-6 1.7743529E-6 3.0813783E-6 3.0813783E-6 3.08162E-6 0.11725 0.11725
3.07702E-6 -7.532677E-11 3.0813078E-6 2.77771E-6 1.7742067E-6 3.0811013E-6 3.0811013E-6 3.0813078E-6 0.11775 0.11775
3.075588E-6 -9.665266E-11 3.0806837E-6 2.777481E-6 1.7740605E-6 3.080825E-6 3.080825E-6 3.0806837E-6 0.11825 0.11825
3.0763997E-6 -7.656202E-11 3.0806837E-6 2.7772521E-6 1.7739143E-6 3.0805481E-6 3.0805481E-6 3.0806837E-6 0.11875 0.11875
3.0777724E-6 -4.6117252E-11 3.079747E-6 2.7770234E-6 1.7737681E-6 3.0802712E-6 3.0802712E-6 3.079747E-6 0.11925 0.11925
3.0792771E-6 -1.3236212E-11 3.079747E-6 2.7767944E-6 1.7736219E-6 3.0799943E-6 3.0799943E-6 3.079747E-6 0.11975 0.11975
3.0805513E-6 1.5381368E-11 3.079435E-6 2.7765655E-6 1.7734757E-6 3.0797178E-6 3.0797178E-6 3.079435E-6 0.12025 0.12025
3.082221E-6 5.130774E-11 3.079747E-6 2.7763367E-6 1.7733295E-6 3.079441E-6 3.079441E-6 3.079747E-6 0.12075 0.12075
3.0809535E-6 3.3027178E-11 3.079435E-6 2.775879E-6 1.7730372E-6 3.0791641E-6 3.0791641E-6 3.079435E-6 0.12125 0.12125
3.0785975E-6 -5.352582E-12 3.0791227E-6 2.77565E-6 1.772891E-6 3.0788876E-6 3.0788876E-6 3.0791227E-6 0.12175 0.12175
3.0767692E-6 -3.398728E-11 3.0788106E-6 2.775421E-6 1.7727448E-6 3.0786107E-6 3.0786107E-6 3.0788106E-6 0.12225 0.12225
3.0756007E-6 -5.0440645E-11 3.0781862E-6 2.7751923E-6 1.7725986E-6 3.0783337E-6 3.0783337E-6 3.0781862E-6 0.12275 0.12275
3.0740364E-6 -7.420281E-11 3.077874E-6 2.7749634E-6 1.7724524E-6 3.0780568E-6 3.0780568E-6 3.077874E-6 0.12325 0.12325
3.0735284E-6 -7.847484E-11 3.077874E-6 2.7747344E-6 1.7723062E-6 3.0777805E-6 3.0777805E-6 3.077874E-6 0.12375 0.12375
3.0760561E-6 -2.6712731E-11 3.0775618E-6 2.7745057E-6 1.77216E-6 3.0775036E-6 3.0775036E-6 3.0775618E-6 0.12425 0.12425
3.077528E-6 5.5592436E-12 3.0772496E-6 2.7742767E-6 1.7720138E-6 3.0772267E-6 3.0772267E-6 3.0772496E-6 0.12475 0.12475
3.078703E-6 3.234963E-11 3.0772496E-6 2.7740477E-6 1.7718676E-6 3.0769502E-6 3.0769502E-6 3.0772496E-6 0.12525 0.12525
3.0789206E-6 4.1477065E-11 3.0763133E-6 2.773819E-6 1.7717214E-6 3.0766732E-6 3.0766732E-6 3.0763133E-6 0.12575 0.12575
3.0773563E-6 1.7714889E-11 3.0753768E-6 2.7733613E-6 1.771429E-6 3.0763965E-6 3.0763965E-6 3.0753768E-6 0.12625 0.12625
3.0749009E-6 -2.2492078E-11 3.0760011E-6 2.7731323E-6 1.7712828E-6 3.0761196E-6 3.0761196E-6 3.0760011E-6 0.12675 0.12675
3.07271E-6 -5.7826497E-11 3.075689E-6 2.7729034E-6 1.7711366E-6 3.075843E-6 3.075843E-6 3.075689E-6 0.12725 0.12725
3.0695614E-6 -1.1082387E-10 3.0753768E-6 2.7726746E-6 1.7709904E-6 3.0755662E-6 3.0755662E-6 3.0753768E-6 0.12775 0.12775
3.070274E-6 -9.256044E-11 3.0747524E-6 2.7724457E-6 1.7708443E-6 3.0752892E-6 3.0752892E-6 3.0747524E-6 0.12825 0.12825
3.0719443E-6 -5.663404E-11 3.0744402E-6 2.7722167E-6 1.7706981E-6 3.075013E-6 3.075013E-6 3.0744402E-6 0.12875 0.12875
3.0726899E-6 -3.776154E-11 3.0744402E-6 2.771988E-6 1.7705519E-6 3.074736E-6 3.074736E-6 3.0744402E-6 0.12925 0.12925
3.0742606E-6 -3.6623625E-12 3.074128E-6 2.771759E-6 1.7704057E-6 3.074459E-6 3.074459E-6 3.074128E-6 0.12975 0.12975
3.0769534E-6 5.114507E-11 3.0738158E-6 2.7715303E-6 1.7702595E-6 3.0741821E-6 3.0741821E-6 3.0738158E-6 0.13025 0.13025
3.0772376E-6 6.149065E-11 3.0735036E-6 2.7713013E-6 1.7701133E-6 3.0739056E-6 3.0739056E-6 3.0735036E-6 0.13075 0.13075
3.0748151E-6 2.1892758E-11 3.0731915E-6 2.7710723E-6 1.7699671E-6 3.073629E-6 3.073629E-6 3.0731915E-6 0.13125 0.13125
3.0715016E-6 -3.4149943E-11 3.0735036E-6 2.7706146E-6 1.7696747E-6 3.073352E-6 3.073352E-6 3.0735036E-6 0.13175 0.13175
3.0722476E-6 -1.527743E-11 3.0728795E-6 2.7703857E-6 1.7695285E-6 3.0730755E-6 3.0730755E-6 3.0728795E-6 0.13225 0.13225
3.0714093E-6 -2.5640129E-11 3.0728795E-6 2.770157E-6 1.7693823E-6 3.0727986E-6 3.0727986E-6 3.0728795E-6 0.13275 0.13275
3.070109E-6 -4.452976E-11 3.0728795E-6 2.769928E-6 1.7692361E-6 3.0725216E-6 3.0725216E-6 3.0728795E-6 0.13325 0.13325
3.0711522E-6 -2.0175644E-11 3.0725673E-6 2.769699E-6 1.7690899E-6 3.0722454E-6 3.0722454E-6 3.0725673E-6 0.13375 0.13375
3.0708418E-6 -2.0793279E-11 3.071943E-6 2.7694703E-6 1.7689437E-6 3.0719684E-6 3.0719684E-6 3.071943E-6 0.13425 0.13425
3.0709934E-6 -1.2883982E-11 3.071943E-6 2.7692413E-6 1.7687975E-6 3.0716915E-6 3.0716915E-6 3.071943E-6 0.13475 0.13475
3.070419E-6 -1.837415E-11 3.0716308E-6 2.7690126E-6 1.7686514E-6 3.0714145E-6 3.0714145E-6 3.0716308E-6 0.13525 0.13525
3.070472E-6 -1.2292029E-11 3.0710064E-6 2.7687836E-6 1.7685052E-6 3.071138E-6 3.071138E-6 3.0710064E-6 0.13575 0.13575
3.0697656E-6 -2.0218455E-11 3.0706942E-6 2.7685546E-6 1.768359E-6 3.070861E-6 3.070861E-6 3.0706942E-6 0.13625 0.13625
3.0681683E-6 -4.4589686E-11 3.070382E-6 2.7683259E-6 1.7682128E-6 3.0705844E-6 3.0705844E-6 3.070382E-6 0.13675 0.13675
3.0669014E-6 -6.287023E-11 3.070382E-6 2.767868E-6 1.7679204E-6 3.070308E-6 3.070308E-6 3.070382E-6 0.13725 0.13725
3.065799E-6 -7.810548E-11 3.0700699E-6 2.7676392E-6 1.7677742E-6 3.070031E-6 3.070031E-6 3.0700699E-6 0.13775 0.13775
3.0658516E-6 -7.202339E-11 3.0700699E-6 2.7674103E-6 1.767628E-6 3.069754E-6 3.069754E-6 3.0700699E-6 0.13825 0.13825
3.067291E-6 -4.0360455E-11 3.0694455E-6 2.7671813E-6 1.7674818E-6 3.0694775E-6 3.0694775E-6 3.0694455E-6 0.13875 0.13875
3.0678714E-6 -2.4533283E-11 3.0691335E-6 2.7669525E-6 1.7673356E-6 3.0692008E-6 3.0692008E-6 3.0691335E-6 0.13925 0.13925
3.0693761E-6 8.347746E-12 3.0691335E-6 2.7667236E-6 1.7671894E-6 3.068924E-6 3.068924E-6 3.0691335E-6 0.13975 0.13975
3.0720034E-6 6.1937074E-11 3.0685092E-6 2.7664948E-6 1.7670432E-6 3.0686474E-6 3.0686474E-6 3.0685092E-6 0.14025 0.14025
3.071858E-6 6.4364764E-11 3.068197E-6 2.7662659E-6 1.766897E-6 3.0683705E-6 3.0683705E-6 3.068197E-6 0.14075 0.14075
3.0713165E-6 5.948367E-11 3.068197E-6 2.766037E-6 1.7667508E-6 3.0680935E-6 3.0680935E-6 3.068197E-6 0.14125 0.14125
3.0700826E-6 4.181219E-11 3.0675726E-6 2.7658082E-6 1.7666046E-6 3.0678173E-6 3.0678173E-6 3.0675726E-6 0.14175 0.14175
3.0674623E-6 -1.4401168E-12 3.0675726E-6 2.7655792E-6 1.7664585E-6 3.0675403E-6 3.0675403E-6 3.0675726E-6 0.14225 0.14225
3.0661618E-6 -2.0329745E-11 3.0669482E-6 2.7651215E-6 1.7661661E-6 3.0672634E-6 3.0672634E-6 3.0669482E-6 0.14275 0.14275
3.064235E-6 -5.079163E-11 3.0669482E-6 2.7648925E-6 1.7660199E-6 3.066987E-6 3.066987E-6 3.0669482E-6 0.14325 0.14325
3.0620765E-6 -8.5516996E-11 3.066636E-6 2.7646638E-6 1.7658737E-6 3.06671E-6 3.06671E-6 3.066636E-6 0.14375 0.14375
3.061172E-6 -9.709783E-11 3.066636E-6 2.7644348E-6 1.7657275E-6 3.0664332E-6 3.0664332E-6 3.066636E-6 0.14425 0.14425
3.0611593E-6 -9.223386E-11 3.0660117E-6 2.7642059E-6 1.7655813E-6 3.0661568E-6 3.0661568E-6 3.0660117E-6 0.14475 0.14475
3.062499E-6 -6.239816E-11 3.0653873E-6 2.7639771E-6 1.7654351E-6 3.0658798E-6 3.0658798E-6 3.0653873E-6 0.14525 0.14525
3.0641356E-6 -2.7080846E-11 3.0660117E-6 2.7637482E-6 1.7652889E-6 3.0656029E-6 3.0656029E-6 3.0660117E-6 0.14575 0.14575
3.0640238E-6 -2.4044055E-11 3.0653873E-6 2.7635192E-6 1.7651427E-6 3.0653264E-6 3.0653264E-6 3.0653873E-6 0.14625 0.14625
3.0636472E-6 -2.5879824E-11 3.0653873E-6 2.7632905E-6 1.7649965E-6 3.0650497E-6 3.0650497E-6 3.0653873E-6 0.14675 0.14675
3.063964E-6 -1.4925188E-11 3.0647632E-6 2.7630615E-6 1.7648503E-6 3.0647727E-6 3.0647727E-6 3.0647632E-6 0.14725 0.14725
3.0624E-6 -3.868735E-11 3.064451E-6 2.7628325E-6 1.764704E-6 3.0644962E-6 3.0644962E-6 3.064451E-6 0.14775 0.14775
3.0621227E-6 -3.8695915E-11 3.064451E-6 2.7623748E-6 1.7644116E-6 3.0642193E-6 3.0642193E-6 3.064451E-6 0.14825 0.14825
3.0628023E-6 -2.1041538E-11 3.064451E-6 2.762146E-6 1.7642656E-6 3.0639424E-6 3.0639424E-6 3.064451E-6 0.14875 0.14875
3.0639444E-6 5.139781E-12 3.0638266E-6 2.7619171E-6 1.7641194E-6 3.063666E-6 3.063666E-6 3.0638266E-6 0.14925 0.14925
3.0646243E-6 2.2794143E-11 3.0632023E-6 2.7616882E-6 1.7639732E-6 3.0633892E-6 3.0633892E-6 3.0632023E-6 0.14975 0.14975
3.067713E-6 8.491039E-11 3.06289E-6 2.7614594E-6 1.763827E-6 3.0631122E-6 3.0631122E-6 3.06289E-6 0.15025 0.15025
3.067469E-6 8.55109E-11 3.06289E-6 2.7612305E-6 1.7636808E-6 3.0628357E-6 3.0628357E-6 3.06289E-6 0.15075 0.15075
3.0647495E-6 4.04314E-11 3.0619535E-6 2.7610015E-6 1.7635346E-6 3.0625588E-6 3.0625588E-6 3.0619535E-6 0.15125 0.15125
3.061931E-6 -6.475301E-12 3.062578E-6 2.7607728E-6 1.7633884E-6 3.062282E-6 3.062282E-6 3.062578E-6 0.15175 0.15175
3.0608292E-6 -2.1710519E-11 3.0619535E-6 2.7605438E-6 1.7632422E-6 3.0620056E-6 3.0620056E-6 3.0619535E-6 0.15225 0.15225
3.0583078E-6 -6.313561E-11 3.0613294E-6 2.7603148E-6 1.763096E-6 3.0617286E-6 3.0617286E-6 3.0613294E-6 0.15275 0.15275
3.0543342E-6 -1.3135966E-10 3.0616413E-6 2.760086E-6 1.7629498E-6 3.0614517E-6 3.0614517E-6 3.0616413E-6 0.15325 0.15325
3.0530014E-6 -1.5085834E-10 3.0610172E-6 2.7596284E-6 1.7626573E-6 3.0611752E-6 3.0611752E-6 3.0610172E-6 0.15375 0.15375
3.0566841E-6 -7.77789E-11 3.0610172E-6 2.7593994E-6 1.7625111E-6 3.0608985E-6 3.0608985E-6 3.0610172E-6 0.15425 0.15425
3.0583208E-6 -4.24616E-11 3.060705E-6 2.7591705E-6 1.762365E-6 3.0606216E-6 3.0606216E-6 3.060705E-6 0.15475 0.15475
3.059364E-6 -1.8107484E-11 3.060705E-6 2.7589417E-6 1.7622187E-6 3.060345E-6 3.060345E-6 3.060705E-6 0.15525 0.15525
3.0618917E-6 3.365462E-11 3.060705E-6 2.7587128E-6 1.7620727E-6 3.0600681E-6 3.0600681E-6 3.060705E-6 0.15575 0.15575
3.0624394E-6 4.8872722E-11 3.0600806E-6 2.7584838E-6 1.7619265E-6 3.0597912E-6 3.0597912E-6 3.0600806E-6 0.15625 0.15625
3.0630204E-6 6.469991E-11 3.0594563E-6 2.758255E-6 1.7617803E-6 3.059515E-6 3.059515E-6 3.0594563E-6 0.15675 0.15675
3.062215E-6 5.4946277E-11 3.059144E-6 2.758026E-6 1.761634E-6 3.059238E-6 3.059238E-6 3.059144E-6 0.15725 0.15725
3.059958E-6 1.8393722E-11 3.0585197E-6 2.7577973E-6 1.7614879E-6 3.0589615E-6 3.0589615E-6 3.0585197E-6 0.15775 0.15775
3.0570407E-6 -3.034017E-11 3.0585197E-6 2.7575684E-6 1.7613417E-6 3.0586846E-6 3.0586846E-6 3.0585197E-6 0.15825 0.15825
3.0573904E-6 -1.877648E-11 3.0582075E-6 2.7571107E-6 1.7610492E-6 3.0584076E-6 3.0584076E-6 3.0582075E-6 0.15875 0.15875
3.0580375E-6 -1.731159E-12 3.0578954E-6 2.7568817E-6 1.760903E-6 3.0581314E-6 3.0581314E-6 3.0578954E-6 0.15925 0.15925
3.0567371E-6 -2.0620788E-11 3.0578954E-6 2.7566527E-6 1.7607568E-6 3.0578544E-6 3.0578544E-6 3.0578954E-6 0.15975 0.15975
3.0553047E-6 -4.194669E-11 3.0575834E-6 2.756424E-6 1.7606106E-6 3.0575775E-6 3.0575775E-6 3.0575834E-6 0.16025 0.16025
3.055556E-6 -3.2210175E-11 3.0572712E-6 2.756195E-6 1.7604644E-6 3.057301E-6 3.057301E-6 3.0572712E-6 0.16075 0.16075
3.0569945E-6 -5.472687E-13 3.056959E-6 2.755966E-6 1.7603182E-6 3.057024E-6 3.057024E-6 3.056959E-6 0.16125 0.16125
3.0573112E-6 1.04073685E-11 3.0566468E-6 2.7557373E-6 1.760172E-6 3.0567471E-6 3.0567471E-6 3.0566468E-6 0.16175 0.16175
3.0550873E-6 -2.5536118E-11 3.0563347E-6 2.7555084E-6 1.7600258E-6 3.0564709E-6 3.0564709E-6 3.0563347E-6 0.16225 0.16225
3.0511467E-6 -9.3151105E-11 3.0563347E-6 2.7552796E-6 1.7598798E-6 3.056194E-6 3.056194E-6 3.0563347E-6 0.16275 0.16275
3.0496817E-6 -1.1508603E-10 3.0560225E-6 2.7550507E-6 1.7597335E-6 3.0559174E-6 3.0559174E-6 3.0560225E-6 0.16325 0.16325
3.0512194E-6 -8.1595945E-11 3.055398E-6 2.7548217E-6 1.7595873E-6 3.0556405E-6 3.0556405E-6 3.055398E-6 0.16375 0.16375
3.0518331E-6 -6.51597E-11 3.055086E-6 2.754364E-6 1.759295E-6 3.0553635E-6 3.0553635E-6 3.055086E-6 0.16425 0.16425
3.0534043E-6 -3.1060515E-11 3.0547737E-6 2.754135E-6 1.7591487E-6 3.0550873E-6 3.0550873E-6 3.0547737E-6 0.16475 0.16475
3.054975E-6 3.0386496E-12 3.0547737E-6 2.7539063E-6 1.7590025E-6 3.0548103E-6 3.0548103E-6 3.0547737E-6 0.16525 0.16525
3.0561166E-6 2.9219953E-11 3.0541494E-6 2.7536773E-6 1.7588563E-6 3.0545334E-6 3.0545334E-6 3.0541494E-6 0.16575 0.16575
3.0553117E-6 1.9466338E-11 3.0541494E-6 2.7534484E-6 1.7587101E-6 3.054257E-6 3.054257E-6 3.0541494E-6 0.16625 0.16625
3.0555955E-6 2.9811906E-11 3.0538372E-6 2.7532196E-6 1.7585639E-6 3.0539802E-6 3.0539802E-6 3.0538372E-6 0.16675 0.16675
3.0542624E-6 1.0313224E-11 3.0535252E-6 2.7529907E-6 1.7584177E-6 3.0537037E-6 3.0537037E-6 3.0535252E-6 0.16725 0.16725
3.0537872E-6 6.650249E-12 3.0538372E-6 2.752762E-6 1.7582715E-6 3.0534268E-6 3.0534268E-6 3.0538372E-6 0.16775 0.16775
3.0521567E-6 -1.833005E-11 3.053213E-6 2.752533E-6 1.7581253E-6 3.0531498E-6 3.0531498E-6 3.053213E-6 0.16825 0.16825
3.0501637E-6 -5.0010072E-11 3.0525887E-6 2.752304E-6 1.7579791E-6 3.0528734E-6 3.0528734E-6 3.0525887E-6 0.16875 0.16875
3.0503813E-6 -4.0882624E-11 3.0525887E-6 2.7520753E-6 1.7578329E-6 3.0525966E-6 3.0525966E-6 3.0525887E-6 0.16925 0.16925
3.049807E-6 -4.637279E-11 3.0522765E-6 2.7516173E-6 1.7575406E-6 3.0523197E-6 3.0523197E-6 3.0522765E-6 0.16975 0.16975
3.0506521E-6 -2.5673073E-11 3.0525887E-6 2.7513886E-6 1.7573944E-6 3.0520432E-6 3.0520432E-6 3.0525887E-6 0.17025 0.17025
3.0512988E-6 -8.627781E-12 3.0522765E-6 2.7511596E-6 1.7572482E-6 3.0517663E-6 3.0517663E-6 3.0522765E-6 0.17075 0.17075
3.052639E-6 2.1207949E-11 3.05134E-6 2.750931E-6 1.757102E-6 3.0514898E-6 3.0514898E-6 3.05134E-6 0.17125 0.17125
3.0520976E-6 1.6326851E-11 3.05134E-6 2.750702E-6 1.7569558E-6 3.051213E-6 3.051213E-6 3.05134E-6 0.17175 0.17175
3.0493782E-6 -2.8752662E-11 3.0510278E-6 2.750473E-6 1.7568096E-6 3.0509361E-6 3.0509361E-6 3.0510278E-6 0.17225 0.17225
3.0465271E-6 -7.62684E-11 3.0510278E-6 2.7502442E-6 1.7566634E-6 3.0506596E-6 3.0506596E-6 3.0510278E-6 0.17275 0.17275
3.0458868E-6 -8.297672E-11 3.0510278E-6 2.7500153E-6 1.7565172E-6 3.0503827E-6 3.0503827E-6 3.0510278E-6 0.17325 0.17325
3.048283E-6 -3.365086E-11 3.0500912E-6 2.7497863E-6 1.756371E-6 3.0501062E-6 3.0501062E-6 3.0500912E-6 0.17375 0.17375
3.0491276E-6 -1.29511575E-11 3.049467E-6 2.7495576E-6 1.7562248E-6 3.0498295E-6 3.0498295E-6 3.049467E-6 0.17425 0.17425
3.0484543E-6 -2.0268516E-11 3.0491549E-6 2.7493286E-6 1.7560786E-6 3.0495526E-6 3.0495526E-6 3.0491549E-6 0.17475 0.17475
3.0491674E-6 -2.0050708E-12 3.0488427E-6 2.7488709E-6 1.7557862E-6 3.049276E-6 3.049276E-6 3.0488427E-6 0.17525 0.17525
3.051497E-6 4.610264E-11 3.0488427E-6 2.748642E-6 1.75564E-6 3.0489991E-6 3.0489991E-6 3.0488427E-6 0.17575 0.17575
3.0516492E-6 5.4011948E-11 3.0488427E-6 2.7484132E-6 1.7554939E-6 3.0487226E-6 3.0487226E-6 3.0488427E-6 0.17625 0.17625
3.0503818E-6 3.573139E-11 3.0485305E-6 2.7481842E-6 1.7553477E-6 3.048446E-6 3.048446E-6 3.0485305E-6 0.17675 0.17675
3.0473655E-6 -1.482971E-11 3.0482183E-6 2.7479553E-6 1.7552015E-6 3.048169E-6 3.048169E-6 3.0482183E-6 0.17725 0.17725
3.0463295E-6 -2.8846805E-11 3.0479061E-6 2.7477265E-6 1.7550553E-6 3.0478925E-6 3.0478925E-6 3.0479061E-6 0.17775 0.17775
3.0446001E-6 -5.5654294E-11 3.0479061E-6 2.7474975E-6 1.7549091E-6 3.0476156E-6 3.0476156E-6 3.0479061E-6 0.17825 0.17825
3.043696E-6 -6.723511E-11 3.047594E-6 2.7472686E-6 1.7547629E-6 3.047339E-6 3.047339E-6 3.047594E-6 0.17875 0.17875
3.0435178E-6 -6.541648E-11 3.0472818E-6 2.7470398E-6 1.7546167E-6 3.0470624E-6 3.0470624E-6 3.0472818E-6 0.17925 0.17925
3.0440985E-6 -4.9589322E-11 3.0469696E-6 2.7468109E-6 1.7544705E-6 3.0467854E-6 3.0467854E-6 3.0469696E-6 0.17975 0.17975
3.0455046E-6 -1.8535468E-11 3.0466574E-6 2.7465821E-6 1.7543243E-6 3.046509E-6 3.046509E-6 3.0466574E-6 0.18025 0.18025
3.0479002E-6 3.0790377E-11 3.0460333E-6 2.7461242E-6 1.7540319E-6 3.046232E-6 3.046232E-6 3.0460333E-6 0.18075 0.18075
3.0478545E-6 3.5045293E-11 3.0460333E-6 2.7458955E-6 1.7538857E-6 3.0459555E-6 3.0459555E-6 3.0460333E-6 0.18125 0.18125
3.046554E-6 1.6155664E-11 3.045721E-6 2.7456665E-6 1.7537395E-6 3.0456788E-6 3.0456788E-6 3.045721E-6 0.18175 0.18175
3.0458148E-6 7.6201545E-12 3.045721E-6 2.7454375E-6 1.7535933E-6 3.0454019E-6 3.0454019E-6 3.045721E-6 0.18225 0.18225
3.0460328E-6 1.6747602E-11 3.045721E-6 2.7452088E-6 1.7534471E-6 3.0451254E-6 3.0451254E-6 3.045721E-6 0.18275 0.18275
3.0433794E-6 -2.711376E-11 3.0447845E-6 2.7449798E-6 1.753301E-6 3.0448484E-6 3.0448484E-6 3.0447845E-6 0.18325 0.18325
3.0409574E-6 -6.671164E-11 3.0444724E-6 2.7447509E-6 1.7531548E-6 3.044572E-6 3.044572E-6 3.0444724E-6 0.18375 0.18375
3.039261E-6 -9.291009E-11 3.0441602E-6 2.7445221E-6 1.7530086E-6 3.0442952E-6 3.0442952E-6 3.0441602E-6 0.18425 0.18425
3.0406336E-6 -6.2465325E-11 3.0435358E-6 2.7442932E-6 1.7528624E-6 3.0440183E-6 3.0440183E-6 3.0435358E-6 0.18475 0.18475
3.0415117E-6 -4.1156523E-11 3.0435358E-6 2.7440644E-6 1.7527162E-6 3.0437418E-6 3.0437418E-6 3.0435358E-6 0.18525 0.18525
3.0411024E-6 -4.3601362E-11 3.043848E-6 2.7438355E-6 1.75257E-6 3.0434649E-6 3.0434649E-6 3.043848E-6 0.18575 0.18575
3.0416177E-6 -2.8992312E-11 3.0432236E-6 2.7433778E-6 1.7522776E-6 3.0431884E-6 3.0431884E-6 3.0432236E-6 0.18625 0.18625
3.0426602E-6 -4.638199E-12 3.0429114E-6 2.7431488E-6 1.7521314E-6 3.0429117E-6 3.0429117E-6 3.0429114E-6 0.18675 0.18675
3.0450894E-6 4.5296718E-11 3.042287E-6 2.7429198E-6 1.7519852E-6 3.0426352E-6 3.0426352E-6 3.042287E-6 0.18725 0.18725
3.0452081E-6 5.2596958E-11 3.042287E-6 2.742691E-6 1.751839E-6 3.0423582E-6 3.0423582E-6 3.042287E-6 0.18775 0.18775
3.0425217E-6 8.126513E-12 3.042287E-6 2.7424621E-6 1.7516928E-6 3.0420813E-6 3.0420813E-6 3.042287E-6 0.18825 0.18825
3.0394397E-6 -4.3652706E-11 3.041663E-6 2.7422332E-6 1.7515466E-6 3.0418048E-6 3.0418048E-6 3.041663E-6 0.18875 0.18875
3.0380734E-6 -6.376046E-11 3.041663E-6 2.7420044E-6 1.7514004E-6 3.041528E-6 3.041528E-6 3.041663E-6 0.18925 0.18925
3.0375654E-6 -6.803249E-11 3.041663E-6 2.7417755E-6 1.7512542E-6 3.0412516E-6 3.0412516E-6 3.041663E-6 0.18975 0.18975
3.03742E-6 -6.560478E-11 3.0404142E-6 2.7415467E-6 1.7511081E-6 3.0409747E-6 3.0409747E-6 3.0404142E-6 0.19025 0.19025
3.0373412E-6 -6.1958945E-11 3.040102E-6 2.7413178E-6 1.7509619E-6 3.0406982E-6 3.0406982E-6 3.040102E-6 0.19075 0.19075
3.038912E-6 -2.785977E-11 3.0404142E-6 2.74086E-6 1.7506695E-6 3.0404212E-6 3.0404212E-6 3.0404142E-6 0.19125 0.19125
3.0412746E-6 2.0857009E-11 3.0397898E-6 2.740631E-6 1.7505233E-6 3.0401445E-6 3.0401445E-6 3.0397898E-6 0.19175 0.19175
3.0427136E-6 5.251993E-11 3.0397898E-6 2.7404021E-6 1.7503771E-6 3.039868E-6 3.039868E-6 3.0397898E-6 0.19225 0.19225
3.0407532E-6 2.144896E-11 3.0397898E-6 2.7401734E-6 1.7502309E-6 3.039591E-6 3.039591E-6 3.0397898E-6 0.19275 0.19275
3.0380013E-6 -2.4239605E-11 3.0394776E-6 2.7399444E-6 1.7500847E-6 3.0393146E-6 3.0393146E-6 3.0394776E-6 0.19325 0.19325
3.0365359E-6 -4.617456E-11 3.0388533E-6 2.7397157E-6 1.7499385E-6 3.0390377E-6 3.0390377E-6 3.0388533E-6 0.19375 0.19375
3.036622E-6 -3.948339E-11 3.038541E-6 2.7394867E-6 1.7497923E-6 3.0387614E-6 3.0387614E-6 3.038541E-6 0.19425 0.19425
3.0359156E-6 -4.7409812E-11 3.038541E-6 2.7392578E-6 1.7496461E-6 3.0384845E-6 3.0384845E-6 3.038541E-6 0.19475 0.19475
3.0338563E-6 -8.030799E-11 3.0382291E-6 2.739029E-6 1.7494999E-6 3.0382075E-6 3.0382075E-6 3.0382291E-6 0.19525 0.19525
3.0342394E-6 -6.81352E-11 3.038541E-6 2.7388E-6 1.7493537E-6 3.037931E-6 3.037931E-6 3.038541E-6 0.19575 0.19575
3.0362391E-6 -2.6118158E-11 3.037917E-6 2.738571E-6 1.7492075E-6 3.037654E-6 3.037654E-6 3.037917E-6 0.19625 0.19625
3.0399224E-6 4.69613E-11 3.0376048E-6 2.7381134E-6 1.7489152E-6 3.0373778E-6 3.0373778E-6 3.0376048E-6 0.19675 0.19675
3.039447E-6 4.3298323E-11 3.0372926E-6 2.7378844E-6 1.748769E-6 3.037101E-6 3.037101E-6 3.0372926E-6 0.19725 0.19725
3.038147E-6 2.440871E-11 3.0369804E-6 2.7376557E-6 1.7486228E-6 3.0368244E-6 3.0368244E-6 3.0369804E-6 0.19775 0.19775
3.0390577E-6 4.632655E-11 3.036356E-6 2.7374267E-6 1.7484766E-6 3.0365475E-6 3.0365475E-6 3.036356E-6 0.19825 0.19825
3.0386489E-6 4.3881725E-11 3.0357317E-6 2.737198E-6 1.7483304E-6 3.0362712E-6 3.0362712E-6 3.0357317E-6 0.19875 0.19875
3.0367544E-6 1.4028895E-11 3.0357317E-6 2.736969E-6 1.7481842E-6 3.0359943E-6 3.0359943E-6 3.0357317E-6 0.19925 0.19925
3.0325502E-6 -5.845859E-11 3.0351073E-6 2.73674E-6 1.748038E-6 3.0357178E-6 3.0357178E-6 3.0351073E-6 0.19975 0.19975
3.030656E-6 -8.831143E-11 3.0354195E-6 2.7365113E-6 1.7478918E-6 3.0354408E-6 3.0354408E-6 3.0354195E-6 0.20025 0.20025
3.0300816E-6 -9.3801605E-11 3.034795E-6 2.7362823E-6 1.7477456E-6 3.035164E-6 3.035164E-6 3.034795E-6 0.20075 0.20075
3.0316196E-6 -6.031148E-11 3.0351073E-6 2.7360534E-6 1.7475994E-6 3.0348876E-6 3.0348876E-6 3.0351073E-6 0.20125 0.20125
3.0311774E-6 -6.336539E-11 3.034795E-6 2.7358246E-6 1.7474532E-6 3.0346107E-6 3.0346107E-6 3.034795E-6 0.20175 0.20175
3.0316264E-6 -4.9974462E-11 3.034483E-6 2.7353667E-6 1.7471608E-6 3.0343342E-6 3.0343342E-6 3.034483E-6 0.20225 0.20225
3.032075E-6 -3.6583552E-11 3.034171E-6 2.735138E-6 1.7470146E-6 3.0340573E-6 3.0340573E-6 3.034171E-6 0.20275 0.20275
3.0335143E-6 -4.9206316E-12 3.0338588E-6 2.734909E-6 1.7468684E-6 3.0337808E-6 3.0337808E-6 3.0338588E-6 0.20325 0.20325
3.032907E-6 -1.10198664E-11 3.0335466E-6 2.7346803E-6 1.7467223E-6 3.033504E-6 3.033504E-6 3.0335466E-6 0.20375 0.20375
3.032762E-6 -8.592157E-12 3.0332344E-6 2.7344513E-6 1.7465761E-6 3.0332276E-6 3.0332276E-6 3.0332344E-6 0.20425 0.20425
3.0342007E-6 2.3070748E-11 3.0332344E-6 2.7342223E-6 1.7464299E-6 3.0329506E-6 3.0329506E-6 3.0332344E-6 0.20475 0.20475
3.0330657E-6 7.226462E-12 3.03261E-6 2.7339936E-6 1.7462837E-6 3.0326742E-6 3.0326742E-6 3.03261E-6 0.20525 0.20525
3.0320955E-6 -5.572497E-12 3.0319857E-6 2.7337646E-6 1.7461375E-6 3.0323972E-6 3.0323972E-6 3.0319857E-6 0.20575 0.20575
3.031884E-6 -4.3629254E-12 3.0319857E-6 2.7335357E-6 1.7459913E-6 3.0321205E-6 3.0321205E-6 3.0319857E-6 0.20625 0.20625
3.0320691E-6 4.155453E-12 3.0319857E-6 2.733307E-6 1.7458451E-6 3.031844E-6 3.031844E-6 3.0319857E-6 0.20675 0.20675
3.0310327E-6 -9.861643E-12 3.0310491E-6 2.733078E-6 1.7456989E-6 3.031567E-6 3.031567E-6 3.0310491E-6 0.20725 0.20725
3.0296999E-6 -2.9360337E-11 3.0310491E-6 2.7326203E-6 1.7454065E-6 3.0312906E-6 3.0312906E-6 3.0310491E-6 0.20775 0.20775
3.0292574E-6 -3.241423E-11 3.0310491E-6 2.7323913E-6 1.7452603E-6 3.0310136E-6 3.0310136E-6 3.0310491E-6 0.20825 0.20825
3.0285516E-6 -4.0340658E-11 3.030425E-6 2.7321626E-6 1.7451141E-6 3.0307374E-6 3.0307374E-6 3.030425E-6 0.20875 0.20875
3.0283402E-6 -3.9131087E-11 3.030425E-6 2.7319336E-6 1.7449679E-6 3.0304604E-6 3.0304604E-6 3.030425E-6 0.20925 0.20925
3.0288222E-6 -2.5131092E-11 3.0301128E-6 2.7317046E-6 1.7448217E-6 3.030184E-6 3.030184E-6 3.0301128E-6 0.20975 0.20975
3.029073E-6 -1.5394592E-11 3.0294884E-6 2.731476E-6 1.7446755E-6 3.029907E-6 3.029907E-6 3.0294884E-6 0.21025 0.21025
3.026453E-6 -5.8646886E-11 3.0298006E-6 2.731247E-6 1.7445294E-6 3.0296308E-6 3.0296308E-6 3.0298006E-6 0.21075 0.21075
3.0258457E-6 -6.4746104E-11 3.0294884E-6 2.731018E-6 1.7443832E-6 3.0293538E-6 3.0293538E-6 3.0294884E-6 0.21125 0.21125
3.0276149E-6 -2.6992528E-11 3.0291762E-6 2.7307892E-6 1.744237E-6 3.0290773E-6 3.0290773E-6 3.0291762E-6 0.21175 0.21175
3.0287235E-6 -1.4202925E-12 3.0285519E-6 2.7305603E-6 1.7440908E-6 3.0288004E-6 3.0288004E-6 3.0285519E-6 0.21225 0.21225
3.0275555E-6 -1.7873647E-11 3.0285519E-6 2.7303315E-6 1.7439446E-6 3.028524E-6 3.028524E-6 3.0285519E-6 0.21275 0.21275
3.0272122E-6 -1.9100348E-11 3.0285519E-6 2.7298736E-6 1.7436522E-6 3.0282472E-6 3.0282472E-6 3.0285519E-6 0.21325 0.21325
3.0277934E-6 -3.2731639E-12 3.0276153E-6 2.7296448E-6 1.743506E-6 3.0279707E-6 3.0279707E-6 3.0276153E-6 0.21375 0.21375
3.029727E-6 3.752574E-11 3.0279275E-6 2.7294159E-6 1.7433598E-6 3.0276938E-6 3.0276938E-6 3.0279275E-6 0.21425 0.21425
3.028229E-6 1.498173E-11 3.0276153E-6 2.729187E-6 1.7432136E-6 3.0274173E-6 3.0274173E-6 3.0276153E-6 0.21475 0.21475
3.0256417E-6 -2.766151E-11 3.0273031E-6 2.7289582E-6 1.7430674E-6 3.0271403E-6 3.0271403E-6 3.0273031E-6 0.21525 0.21525
3.0241767E-6 -4.9596466E-11 3.0273031E-6 2.7287292E-6 1.7429212E-6 3.026864E-6 3.026864E-6 3.0273031E-6 0.21575 0.21575
3.0238004E-6 -5.1432223E-11 3.026679E-6 2.7285005E-6 1.742775E-6 3.0265871E-6 3.0265871E-6 3.026679E-6 0.21625 0.21625
3.023688E-6 -4.8395458E-11 3.0260546E-6 2.7282715E-6 1.7426288E-6 3.0263102E-6 3.0263102E-6 3.0260546E-6 0.21675 0.21675
3.024764E-6 -2.3432277E-11 3.0257424E-6 2.7280425E-6 1.7424826E-6 3.0260337E-6 3.0260337E-6 3.0257424E-6 0.21725 0.21725
3.024487E-6 -2.3440841E-11 3.0254303E-6 2.7278138E-6 1.7423365E-6 3.0257568E-6 3.0257568E-6 3.0254303E-6 0.21775 0.21775
3.024177E-6 -2.405846E-11 3.0254303E-6 2.7275848E-6 1.7421903E-6 3.0254805E-6 3.0254805E-6 3.0254303E-6 0.21825 0.21825
3.0245596E-6 -1.1885687E-11 3.0254303E-6 2.7271271E-6 1.7418979E-6 3.0252036E-6 3.0252036E-6 3.0254303E-6 0.21875 0.21875
3.0243157E-6 -1.1285169E-11 3.025118E-6 2.7268982E-6 1.7417517E-6 3.024927E-6 3.024927E-6 3.025118E-6 0.21925 0.21925
3.0238402E-6 -1.4948131E-11 3.024806E-6 2.7266692E-6 1.7416055E-6 3.0246501E-6 3.0246501E-6 3.024806E-6 0.21975 0.21975
3.0222104E-6 -3.992843E-11 3.024806E-6 2.7264405E-6 1.7414593E-6 3.0243739E-6 3.0243739E-6 3.024806E-6 0.22025 0.22025
3.021504E-6 -4.7854855E-11 3.0238693E-6 2.7262115E-6 1.7413131E-6 3.024097E-6 3.024097E-6 3.0238693E-6 0.22075 0.22075
3.0215901E-6 -4.1163666E-11 3.0238693E-6 2.7259828E-6 1.7411669E-6 3.0238205E-6 3.0238205E-6 3.0238693E-6 0.22125 0.22125
3.0226659E-6 -1.62005E-11 3.0235572E-6 2.7257538E-6 1.7410207E-6 3.0235435E-6 3.0235435E-6 3.0235572E-6 0.22175 0.22175
3.0234119E-6 2.672014E-12 3.0229328E-6 2.7255248E-6 1.7408745E-6 3.023267E-6 3.023267E-6 3.0229328E-6 0.22225 0.22225
3.0242236E-6 2.276265E-11 3.023245E-6 2.725296E-6 1.7407283E-6 3.0229903E-6 3.0229903E-6 3.023245E-6 0.22275 0.22275
3.0236827E-6 1.7881566E-11 3.0229328E-6 2.7250671E-6 1.7405821E-6 3.0227138E-6 3.0227138E-6 3.0229328E-6 0.22325 0.22325
3.0226793E-6 4.4735383E-12 3.0223086E-6 2.7246094E-6 1.7402897E-6 3.0224369E-6 3.0224369E-6 3.0223086E-6 0.22375 0.22375
3.0214123E-6 -1.38070215E-11 3.0219965E-6 2.7243805E-6 1.7401436E-6 3.0221604E-6 3.0221604E-6 3.0219965E-6 0.22425 0.22425
3.020145E-6 -3.2087583E-11 3.021372E-6 2.7241515E-6 1.7399974E-6 3.0218835E-6 3.0218835E-6 3.021372E-6 0.22475 0.22475
3.017855E-6 -6.9249204E-11 3.021372E-6 2.7239228E-6 1.7398512E-6 3.0216072E-6 3.0216072E-6 3.021372E-6 0.22525 0.22525
3.0165215E-6 -8.8747905E-11 3.02106E-6 2.7236938E-6 1.739705E-6 3.0213303E-6 3.0213303E-6 3.02106E-6 0.22575 0.22575
3.0154197E-6 -1.03983135E-10 3.02106E-6 2.723465E-6 1.7395588E-6 3.0210538E-6 3.0210538E-6 3.02106E-6 0.22625 0.22625
3.0169244E-6 -7.110209E-11 3.0201234E-6 2.723236E-6 1.7394126E-6 3.0207768E-6 3.0207768E-6 3.0201234E-6 0.22675 0.22675
3.0188585E-6 -3.0303173E-11 3.0198112E-6 2.7230071E-6 1.7392664E-6 3.0205006E-6 3.0205006E-6 3.0198112E-6 0.22725 0.22725
3.0203967E-6 3.1869529E-12 3.0201234E-6 2.7227784E-6 1.7391202E-6 3.020224E-6 3.020224E-6 3.0201234E-6 0.22775 0.22775
3.0224294E-6 4.581306E-11 3.019499E-6 2.7225494E-6 1.738974E-6 3.0199471E-6 3.0199471E-6 3.019499E-6 0.22825 0.22825
3.0218885E-6 4.0931977E-11 3.0191868E-6 2.7223205E-6 1.7388278E-6 3.0196707E-6 3.0196707E-6 3.0191868E-6 0.22875 0.22875
3.0202582E-6 1.5951665E-11 3.0188748E-6 2.7218628E-6 1.7385354E-6 3.0193937E-6 3.0193937E-6 3.0188748E-6 0.22925 0.22925
3.017704E-6 -2.6082476E-11 3.0188748E-6 2.721634E-6 1.7383892E-6 3.0191175E-6 3.0191175E-6 3.0188748E-6 0.22975 0.22975
3.0146548E-6 -7.725264E-11 3.0188748E-6 2.721405E-6 1.738243E-6 3.0188405E-6 3.0188405E-6 3.0188748E-6 0.23025 0.23025
3.0127608E-6 -1.0710546E-10 3.0179383E-6 2.721176E-6 1.7380968E-6 3.018564E-6 3.018564E-6 3.0179383E-6 0.23075 0.23075
3.0122524E-6 -1.11377504E-10 3.0182505E-6 2.7209474E-6 1.7379507E-6 3.018287E-6 3.018287E-6 3.0182505E-6 0.23125 0.23125
3.0133285E-6 -8.6414306E-11 3.0179383E-6 2.7207184E-6 1.7378045E-6 3.0180106E-6 3.0180106E-6 3.0179383E-6 0.23175 0.23175
3.0144702E-6 -6.023302E-11 3.017626E-6 2.7204894E-6 1.7376583E-6 3.017734E-6 3.017734E-6 3.017626E-6 0.23225 0.23225
3.0171634E-6 -5.4255554E-12 3.017626E-6 2.7202607E-6 1.7375121E-6 3.0174574E-6 3.0174574E-6 3.017626E-6 0.23275 0.23275
3.018371E-6 2.1973872E-11 3.0170017E-6 2.7200317E-6 1.7373659E-6 3.0171805E-6 3.0171805E-6 3.0170017E-6 0.23325 0.23325
3.0181272E-6 2.257439E-11 3.0170017E-6 2.7198028E-6 1.7372197E-6 3.016904E-6 3.016904E-6 3.0170017E-6 0.23375 0.23375
3.0165959E-6 -5.7870337E-13 3.0163774E-6 2.719574E-6 1.7370735E-6 3.016627E-6 3.016627E-6 3.0163774E-6 0.23425 0.23425
3.017078E-6 1.3421276E-11 3.0163774E-6 2.7191163E-6 1.7367811E-6 3.0163508E-6 3.0163508E-6 3.0163774E-6 0.23475 0.23475
3.0145234E-6 -2.8612893E-11 3.0163774E-6 2.7188873E-6 1.7366349E-6 3.0160738E-6 3.0160738E-6 3.0163774E-6 0.23525 0.23525
3.0118706E-6 -7.2474256E-11 3.015753E-6 2.7186584E-6 1.7364887E-6 3.0157973E-6 3.0157973E-6 3.015753E-6 0.23575 0.23575
3.010768E-6 -8.770947E-11 3.015753E-6 2.7184296E-6 1.7363425E-6 3.0155204E-6 3.0155204E-6 3.015753E-6 0.23625 0.23625
3.0112174E-6 -7.431857E-11 3.0151289E-6 2.7182007E-6 1.7361963E-6 3.0152441E-6 3.0152441E-6 3.0151289E-6 0.23675 0.23675
3.013349E-6 -2.9865263E-11 3.0148167E-6 2.7179717E-6 1.7360501E-6 3.0149672E-6 3.0149672E-6 3.0148167E-6 0.23725 0.23725
3.0153162E-6 1.1542724E-11 3.0145045E-6 2.717743E-6 1.7359039E-6 3.0146907E-6 3.0146907E-6 3.0145045E-6 0.23775 0.23775
3.0177123E-6 6.086859E-11 3.0138801E-6 2.717514E-6 1.7357578E-6 3.0144142E-6 3.0144142E-6 3.0138801E-6 0.23825 0.23825
3.0179299E-6 6.9996016E-11 3.013568E-6 2.717285E-6 1.7356116E-6 3.0141373E-6 3.0141373E-6 3.013568E-6 0.23875 0.23875
3.0155081E-6 3.0398135E-11 3.0138801E-6 2.7170563E-6 1.7354654E-6 3.013861E-6 3.013861E-6 3.0138801E-6 0.23925 0.23925
3.0132505E-6 -6.154434E-12 3.0132558E-6 2.7168273E-6 1.7353192E-6 3.013584E-6 3.013584E-6 3.0132558E-6 0.23975 0.23975
3.0122146E-6 -2.017153E-11 3.0132558E-6 2.7163696E-6 1.7350268E-6 3.0133076E-6 3.0133076E-6 3.0132558E-6 0.24025 0.24025
3.0106833E-6 -4.332462E-11 3.0129436E-6 2.7161407E-6 1.7348806E-6 3.0130307E-6 3.0130307E-6 3.0129436E-6 0.24075 0.24075
3.0082613E-6 -8.2922516E-11 3.0126314E-6 2.715912E-6 1.7347344E-6 3.0127544E-6 3.0127544E-6 3.0126314E-6 0.24125 0.24125
3.0065648E-6 -1.0912094E-10 3.0126314E-6 2.715683E-6 1.7345882E-6 3.0124775E-6 3.0124775E-6 3.0126314E-6 0.24175 0.24175
3.0077072E-6 -8.2939634E-11 3.0126314E-6 2.715454E-6 1.734442E-6 3.012201E-6 3.012201E-6 3.0126314E-6 0.24225 0.24225
3.0111257E-6 -1.4732725E-11 3.012007E-6 2.7152253E-6 1.7342958E-6 3.011924E-6 3.011924E-6 3.012007E-6 0.24275 0.24275
3.012895E-6 2.3020865E-11 3.0116948E-6 2.7149963E-6 1.7341496E-6 3.0116476E-6 3.0116476E-6 3.0116948E-6 0.24325 0.24325
3.0138056E-6 4.4938706E-11 3.0113827E-6 2.7147676E-6 1.7340034E-6 3.0113708E-6 3.0113708E-6 3.0113827E-6 0.24375 0.24375
3.0143208E-6 5.9547756E-11 3.0110707E-6 2.7145386E-6 1.7338572E-6 3.0110943E-6 3.0110943E-6 3.0110707E-6 0.24425 0.24425
3.0121957E-6 2.5431473E-11 3.0107585E-6 2.7143096E-6 1.733711E-6 3.0108179E-6 3.0108179E-6 3.0107585E-6 0.24475 0.24475
3.0097733E-6 -1.4166438E-11 3.0101342E-6 2.714081E-6 1.7335649E-6 3.010541E-6 3.010541E-6 3.0101342E-6 0.24525 0.24525
3.0085396E-6 -3.1837914E-11 3.0101342E-6 2.713623E-6 1.7332725E-6 3.0102647E-6 3.0102647E-6 3.0101342E-6 0.24575 0.24575
3.007965E-6 -3.732808E-11 3.0095098E-6 2.7133942E-6 1.7331263E-6 3.0099877E-6 3.0099877E-6 3.0095098E-6 0.24625 0.24625
3.0068302E-6 -5.317237E-11 3.0091976E-6 2.7131653E-6 1.7329801E-6 3.0097112E-6 3.0097112E-6 3.0091976E-6 0.24675 0.24675
3.0053318E-6 -7.571639E-11 3.0095098E-6 2.7129363E-6 1.7328339E-6 3.0094343E-6 3.0094343E-6 3.0095098E-6 0.24725 0.24725
3.006375E-6 -5.1362293E-11 3.0091976E-6 2.7127076E-6 1.7326877E-6 3.0091578E-6 3.0091578E-6 3.0091976E-6 0.24775 0.24775
3.0084407E-6 -8.127116E-12 3.0088854E-6 2.7124786E-6 1.7325415E-6 3.008881E-6 3.008881E-6 3.0088854E-6 0.24825 0.24825
3.0095168E-6 1.6836066E-11 3.0085732E-6 2.7122499E-6 1.7323953E-6 3.0086046E-6 3.0086046E-6 3.0085732E-6 0.24875 0.24875
3.0088768E-6 1.0127792E-11 3.008261E-6 2.712021E-6 1.7322491E-6 3.0083281E-6 3.0083281E-6 3.008261E-6 0.24925 0.24925
3.0079725E-6 -1.4530445E-12 3.008261E-6 2.711792E-6 1.7321029E-6 3.0080512E-6 3.0080512E-6 3.008261E-6 0.24975 0.24975
3.0079925E-6 4.020006E-12 3.0076367E-6 2.7115632E-6 1.7319567E-6 3.0077747E-6 3.0077747E-6 3.0076367E-6 0.25025 0.25025
3.006032E-6 -2.7050962E-11 3.0070125E-6 2.7113342E-6 1.7318105E-6 3.007498E-6 3.007498E-6 3.0070125E-6 0.25075 0.25075
3.0038082E-6 -6.2994464E-11 3.0070125E-6 2.7108765E-6 1.7315181E-6 3.0072215E-6 3.0072215E-6 3.0070125E-6 0.25125 0.25125
3.0016167E-6 -9.832888E-11 3.0063882E-6 2.7106475E-6 1.731372E-6 3.0069446E-6 3.0069446E-6 3.0063882E-6 0.25175 0.25175
3.002132E-6 -8.3719844E-11 3.006076E-6 2.7104186E-6 1.7312258E-6 3.006668E-6 3.006668E-6 3.006076E-6 0.25225 0.25225
3.0039012E-6 -4.5966255E-11 3.0063882E-6 2.7101898E-6 1.7310796E-6 3.0063918E-6 3.0063918E-6 3.0063882E-6 0.25275 0.25275
3.0058347E-6 -5.1673388E-12 3.0063882E-6 2.7099609E-6 1.7309334E-6 3.0061149E-6 3.0061149E-6 3.0063882E-6 0.25325 0.25325
3.0071749E-6 2.4668377E-11 3.006076E-6 2.7097321E-6 1.7307872E-6 3.0058384E-6 3.0058384E-6 3.006076E-6 0.25375 0.25375
3.0072936E-6 3.1968605E-11 3.0051394E-6 2.7095032E-6 1.730641E-6 3.0055614E-6 3.0055614E-6 3.0051394E-6 0.25425 0.25425
3.0079407E-6 4.9013925E-11 3.0048272E-6 2.7092742E-6 1.7304948E-6 3.005285E-6 3.005285E-6 3.0048272E-6 0.25475 0.25475
3.0066403E-6 3.0124295E-11 3.0048272E-6 2.7090455E-6 1.7303486E-6 3.0050082E-6 3.0050082E-6 3.0048272E-6 0.25525 0.25525
3.0054064E-6 1.2452806E-11 3.004515E-6 2.7088165E-6 1.7302024E-6 3.0047318E-6 3.0047318E-6 3.004515E-6 0.25575 0.25575
3.0012354E-6 -5.942562E-11 3.0038907E-6 2.7083588E-6 1.72991E-6 3.0044553E-6 3.0044553E-6 3.0038907E-6 0.25625 0.25625
2.999077E-6 -9.415099E-11 3.0035787E-6 2.7081298E-6 1.7297638E-6 3.0041783E-6 3.0041783E-6 3.0035787E-6 0.25675 0.25675
2.999691E-6 -7.7714724E-11 3.0035787E-6 2.707901E-6 1.7296176E-6 3.003902E-6 3.003902E-6 3.0035787E-6 0.25725 0.25725
2.9998428E-6 -6.980543E-11 3.0035787E-6 2.7076721E-6 1.7294714E-6 3.0036251E-6 3.0036251E-6 3.0035787E-6 0.25775 0.25775
3.001282E-6 -3.814251E-11 3.0032666E-6 2.7074432E-6 1.7293252E-6 3.0033486E-6 3.0033486E-6 3.0032666E-6 0.25825 0.25825
3.0018957E-6 -2.1706272E-11 3.0029544E-6 2.7072144E-6 1.7291791E-6 3.0030717E-6 3.0030717E-6 3.0029544E-6 0.25875 0.25875
3.0028398E-6 8.2063707E-13 3.0020178E-6 2.7069855E-6 1.7290329E-6 3.0027952E-6 3.0027952E-6 3.0020178E-6 0.25925 0.25925
3.0030249E-6 9.3390295E-12 3.0026422E-6 2.7067565E-6 1.7288867E-6 3.002519E-6 3.002519E-6 3.0026422E-6 0.25975 0.25975
3.0019555E-6 -5.2871344E-12 3.00233E-6 2.7065278E-6 1.7287405E-6 3.002242E-6 3.002242E-6 3.00233E-6 0.26025 0.26025
2.9997645E-6 -4.0621565E-11 3.0020178E-6 2.7062988E-6 1.7285943E-6 3.0019655E-6 3.0019655E-6 3.0020178E-6 0.26075 0.26075
2.9994212E-6 -4.1848254E-11 3.0017056E-6 2.7060698E-6 1.7284481E-6 3.0016886E-6 3.0016886E-6 3.0017056E-6 0.26125 0.26125
2.9994742E-6 -3.576615E-11 3.0017056E-6 2.7056121E-6 1.7281557E-6 3.001412E-6 3.001412E-6 3.0017056E-6 0.26175 0.26175
2.9988673E-6 -4.1865355E-11 3.000769E-6 2.7053834E-6 1.7280095E-6 3.0011358E-6 3.0011358E-6 3.000769E-6 0.26225 0.26225
2.997435E-6 -6.319127E-11 3.000769E-6 2.7051544E-6 1.7278633E-6 3.000859E-6 3.000859E-6 3.000769E-6 0.26275 0.26275
2.9975872E-6 -5.5281932E-11 3.000457E-6 2.7049255E-6 1.7277171E-6 3.0005824E-6 3.0005824E-6 3.000457E-6 0.26325 0.26325
3.0002468E-6 -1.0835678E-12 2.9998325E-6 2.7046967E-6 1.7275709E-6 3.0003055E-6 3.0003055E-6 2.9998325E-6 0.26375 0.26375
3.002412E-6 4.3978814E-11 3.0001447E-6 2.7044678E-6 1.7274247E-6 3.0000292E-6 3.0000292E-6 3.0001447E-6 0.26425 0.26425
3.0026297E-6 5.310625E-11 2.9995206E-6 2.7042388E-6 1.7272785E-6 2.9997523E-6 2.9997523E-6 2.9995206E-6 0.26475 0.26475
3.0012968E-6 3.3607565E-11 2.9995206E-6 2.70401E-6 1.7271323E-6 2.9994758E-6 2.9994758E-6 2.9995206E-6 0.26525 0.26525
2.9999308E-6 1.3499814E-11 2.9992084E-6 2.703781E-6 1.7269862E-6 2.9991993E-6 2.9991993E-6 2.9992084E-6 0.26575 0.26575
2.9974424E-6 -2.731622E-11 2.9988962E-6 2.7035524E-6 1.72684E-6 2.9989224E-6 2.9989224E-6 2.9988962E-6 0.26625 0.26625
2.9951525E-6 -6.4477854E-11 2.998584E-6 2.7033234E-6 1.7266938E-6 2.998646E-6 2.998646E-6 2.998584E-6 0.26675 0.26675
2.993423E-6 -9.128535E-11 2.9982718E-6 2.7028657E-6 1.7264014E-6 2.9983692E-6 2.9983692E-6 2.9982718E-6 0.26725 0.26725
2.9934101E-6 -8.642135E-11 2.9982718E-6 2.7026367E-6 1.7262552E-6 2.9980927E-6 2.9980927E-6 2.9982718E-6 0.26775 0.26775
2.9938922E-6 -7.242138E-11 2.9976475E-6 2.7024078E-6 1.726109E-6 2.9978162E-6 2.9978162E-6 2.9976475E-6 0.26825 0.26825
2.996387E-6 -2.1268333E-11 2.997023E-6 2.702179E-6 1.7259628E-6 2.9975395E-6 2.9975395E-6 2.997023E-6 0.26875 0.26875
2.9971661E-6 -1.786751E-12 2.9973353E-6 2.70195E-6 1.7258166E-6 2.997263E-6 2.997263E-6 2.9973353E-6 0.26925 0.26925
2.9975158E-6 9.776954E-12 2.9976475E-6 2.701721E-6 1.7256704E-6 2.996986E-6 2.996986E-6 2.9976475E-6 0.26975 0.26975
2.9970738E-6 6.723062E-12 2.997023E-6 2.7014923E-6 1.7255242E-6 2.9967096E-6 2.9967096E-6 2.997023E-6 0.27025 0.27025
2.99683E-6 7.32358E-12 2.996711E-6 2.7012634E-6 1.725378E-6 2.996433E-6 2.996433E-6 2.996711E-6 0.27075 0.27075
2.9952325E-6 -1.704765E-11 2.9963987E-6 2.7010346E-6 1.7252318E-6 2.9961564E-6 2.9961564E-6 2.9963987E-6 0.27125 0.27125
2.9943617E-6 -2.8019403E-11 2.9957746E-6 2.7008057E-6 1.7250856E-6 2.9958799E-6 2.9958799E-6 2.9957746E-6 0.27175 0.27175
2.9934572E-6 -3.960024E-11 2.9951502E-6 2.7005767E-6 1.7249394E-6 2.995603E-6 2.995603E-6 2.9951502E-6 0.27225 0.27225
2.9923883E-6 -5.42264E-11 2.994838E-6 2.700119E-6 1.7246471E-6 2.9953264E-6 2.9953264E-6 2.994838E-6 0.27275 0.27275
2.9925734E-6 -4.570801E-11 2.9954624E-6 2.69989E-6 1.7245009E-6 2.9950502E-6 2.9950502E-6 2.9954624E-6 0.27325 0.27325
2.9952662E-6 9.099438E-12 2.994838E-6 2.6996613E-6 1.7243547E-6 2.9947732E-6 2.9947732E-6 2.994838E-6 0.27375 0.27375
2.9972994E-6 5.1725547E-11 2.9942137E-6 2.6994323E-6 1.7242085E-6 2.9944968E-6 2.9944968E-6 2.9942137E-6 0.27425 0.27425
2.9977484E-6 6.5116475E-11 2.9939015E-6 2.6992034E-6 1.7240623E-6 2.9942203E-6 2.9942203E-6 2.9939015E-6 0.27475 0.27475
2.996184E-6 4.13543E-11 2.9942137E-6 2.6989746E-6 1.7239161E-6 2.9939433E-6 2.9939433E-6 2.9942137E-6 0.27525 0.27525
2.993531E-6 -2.50705E-12 2.9939015E-6 2.6987457E-6 1.7237699E-6 2.993667E-6 2.993667E-6 2.9939015E-6 0.27575 0.27575
2.9906796E-6 -5.0022823E-11 2.9942137E-6 2.698517E-6 1.7236237E-6 2.9933901E-6 2.9933901E-6 2.9942137E-6 0.27625 0.27625
2.9881257E-6 -9.205698E-11 2.9932771E-6 2.698288E-6 1.7234775E-6 2.9931136E-6 2.9931136E-6 2.9932771E-6 0.27675 0.27675
2.98676E-6 -1.1216473E-10 2.992965E-6 2.698059E-6 1.7233313E-6 2.9928372E-6 2.9928372E-6 2.992965E-6 0.27725 0.27725
2.9866806E-6 -1.0851888E-10 2.9926528E-6 2.6978303E-6 1.723185E-6 2.9925604E-6 2.9925604E-6 2.9926528E-6 0.27775 0.27775
2.9881855E-6 -7.563783E-11 2.9923406E-6 2.6973723E-6 1.7228926E-6 2.992284E-6 2.992284E-6 2.9923406E-6 0.27825 0.27825
2.9904497E-6 -2.8748252E-11 2.9914042E-6 2.6971436E-6 1.7227464E-6 2.9920075E-6 2.9920075E-6 2.9914042E-6 0.27875 0.27875
2.9932417E-6 2.7886386E-11 2.9917164E-6 2.6969146E-6 1.7226004E-6 2.9917305E-6 2.9917305E-6 2.9917164E-6 0.27925 0.27925
2.9947137E-6 6.015838E-11 2.9914042E-6 2.696686E-6 1.7224542E-6 2.9914543E-6 2.9914543E-6 2.9914042E-6 0.27975 0.27975
2.9950963E-6 7.233114E-11 2.991092E-6 2.696457E-6 1.722308E-6 2.9911773E-6 2.9911773E-6 2.991092E-6 0.28025 0.28025
2.9920475E-6 2.1160983E-11 2.9907799E-6 2.696228E-6 1.7221618E-6 2.9909008E-6 2.9909008E-6 2.9907799E-6 0.28075 0.28075
2.9903845E-6 -4.4283696E-12 2.9904677E-6 2.6959992E-6 1.7220156E-6 2.9906244E-6 2.9906244E-6 2.9904677E-6 0.28125 0.28125
2.988853E-6 -2.7581463E-11 2.9904677E-6 2.6957703E-6 1.7218694E-6 2.9903474E-6 2.9903474E-6 2.9904677E-6 0.28175 0.28175
2.9873552E-6 -5.0125487E-11 2.9907799E-6 2.6955413E-6 1.7217232E-6 2.9900712E-6 2.9900712E-6 2.9907799E-6 0.28225 0.28225
2.985758E-6 -7.4496714E-11 2.9898433E-6 2.6953126E-6 1.721577E-6 2.9897947E-6 2.9897947E-6 2.9898433E-6 0.28275 0.28275
2.9866028E-6 -5.3796998E-11 2.9895311E-6 2.6950836E-6 1.7214307E-6 2.9895177E-6 2.9895177E-6 2.9895311E-6 0.28325 0.28325
2.987877E-6 -2.5179421E-11 2.989219E-6 2.694626E-6 1.7211383E-6 2.9892412E-6 2.9892412E-6 2.989219E-6 0.28375 0.28375
2.9858177E-6 -5.807758E-11 2.9889068E-6 2.694397E-6 1.7209921E-6 2.9889643E-6 2.9889643E-6 2.9889068E-6 0.28425 0.28425
2.9862338E-6 -4.5295736E-11 2.9889068E-6 2.6941682E-6 1.720846E-6 2.988688E-6 2.988688E-6 2.9889068E-6 0.28475 0.28475
2.9883658E-6 -8.424081E-13 2.9885946E-6 2.6939392E-6 1.7206997E-6 2.9884116E-6 2.9884116E-6 2.9885946E-6 0.28525 0.28525
2.9884186E-6 5.2396824E-12 2.9882824E-6 2.6937103E-6 1.7205535E-6 2.9881346E-6 2.9881346E-6 2.9882824E-6 0.28575 0.28575
2.9854357E-6 -4.4712335E-11 2.9876583E-6 2.6934815E-6 1.7204075E-6 2.9878581E-6 2.9878581E-6 2.9876583E-6 0.28625 0.28625
2.9822545E-6 -9.831875E-11 2.9876583E-6 2.6932526E-6 1.7202613E-6 2.9875819E-6 2.9875819E-6 2.9876583E-6 0.28675 0.28675
2.9823073E-6 -9.2236656E-11 2.9879704E-6 2.6930236E-6 1.720115E-6 2.987305E-6 2.987305E-6 2.9879704E-6 0.28725 0.28725
2.9853634E-6 -3.072947E-11 2.9867217E-6 2.6927949E-6 1.7199689E-6 2.9870284E-6 2.9870284E-6 2.9867217E-6 0.28775 0.28775
2.9876605E-6 1.6769187E-11 2.9867217E-6 2.6925659E-6 1.7198226E-6 2.986752E-6 2.986752E-6 2.9867217E-6 0.28825 0.28825
2.9863602E-6 -2.1204427E-12 2.9867217E-6 2.692337E-6 1.7196764E-6 2.9864752E-6 2.9864752E-6 2.9867217E-6 0.28875 0.28875
2.9861164E-6 -1.5199249E-12 2.9860973E-6 2.6918792E-6 1.719384E-6 2.9861988E-6 2.9861988E-6 2.9860973E-6 0.28925 0.28925
2.9881826E-6 4.1715253E-11 2.9857852E-6 2.6916505E-6 1.7192378E-6 2.9859223E-6 2.9859223E-6 2.9857852E-6 0.28975 0.28975
2.9893572E-6 6.8505625E-11 2.985473E-6 2.6914215E-6 1.7190916E-6 2.9856453E-6 2.9856453E-6 2.985473E-6 0.29025 0.29025
2.9871992E-6 3.3780277E-11 2.9848486E-6 2.6911925E-6 1.7189454E-6 2.9853688E-6 2.9853688E-6 2.9848486E-6 0.29075 0.29075
2.9840178E-6 -1.9826165E-11 2.985473E-6 2.6909638E-6 1.7187992E-6 2.9850921E-6 2.9850921E-6 2.985473E-6 0.29125 0.29125
2.982652E-6 -3.9933917E-11 2.9848486E-6 2.6907348E-6 1.718653E-6 2.9848156E-6 2.9848156E-6 2.9848486E-6 0.29175 0.29175
2.981484E-6 -5.6387256E-11 2.9845364E-6 2.6905059E-6 1.7185068E-6 2.9845392E-6 2.9845392E-6 2.9845364E-6 0.29225 0.29225
2.9804805E-6 -6.9795295E-11 2.9845364E-6 2.6902771E-6 1.7183606E-6 2.9842622E-6 2.9842622E-6 2.9845364E-6 0.29275 0.29275
2.9790485E-6 -9.112119E-11 2.9842245E-6 2.6900482E-6 1.7182145E-6 2.983986E-6 2.983986E-6 2.9842245E-6 0.29325 0.29325
2.9786067E-6 -9.417508E-11 2.9839123E-6 2.6898194E-6 1.7180683E-6 2.9837095E-6 2.9837095E-6 2.9839123E-6 0.29375 0.29375
2.9808045E-6 -4.8503628E-11 2.9836E-6 2.6893615E-6 1.717776E-6 2.9834325E-6 2.9834325E-6 2.9836E-6 0.29425 0.29425
2.9830687E-6 -1.6140397E-12 2.9829757E-6 2.6891328E-6 1.7176297E-6 2.983156E-6 2.983156E-6 2.9829757E-6 0.29475 0.29475
2.9845407E-6 3.0657935E-11 2.9829757E-6 2.6889038E-6 1.7174835E-6 2.9828798E-6 2.9828798E-6 2.9829757E-6 0.29525 0.29525
2.9828443E-6 4.4595E-12 2.9826635E-6 2.6886748E-6 1.7173373E-6 2.9826028E-6 2.9826028E-6 2.9826635E-6 0.29575 0.29575
2.9816435E-6 -1.2602908E-11 2.9820392E-6 2.688446E-6 1.7171911E-6 2.9823264E-6 2.9823264E-6 2.9820392E-6 0.29625 0.29625
2.9816636E-6 -7.129858E-12 2.9820392E-6 2.6882171E-6 1.7170449E-6 2.9820499E-6 2.9820499E-6 2.9820392E-6 0.29675 0.29675
2.9819143E-6 2.6066428E-12 2.981727E-6 2.6879882E-6 1.7168987E-6 2.981773E-6 2.981773E-6 2.981727E-6 0.29725 0.29725
2.9801192E-6 -2.5418983E-11 2.9814148E-6 2.6877594E-6 1.7167525E-6 2.9814967E-6 2.9814967E-6 2.9814148E-6 0.29775 0.29775
2.9793805E-6 -3.395446E-11 2.9811026E-6 2.6875305E-6 1.7166063E-6 2.9812202E-6 2.9812202E-6 2.9811026E-6 0.29825 0.29825
2.979499E-6 -2.665422E-11 2.9807904E-6 2.6873017E-6 1.7164601E-6 2.9809432E-6 2.9809432E-6 2.9807904E-6 0.29875 0.29875
2.9816313E-6 1.7799094E-11 2.9807904E-6 2.6870728E-6 1.7163139E-6 2.9806667E-6 2.9806667E-6 2.9807904E-6 0.29925 0.29925
2.9835323E-6 5.7988944E-11 2.9801663E-6 2.686615E-6 1.7160216E-6 2.9803905E-6 2.9803905E-6 2.9801663E-6 0.29975 0.29975
2.982001E-6 3.483585E-11 2.9798541E-6 2.686386E-6 1.7158754E-6 2.9801135E-6 2.9801135E-6 2.9798541E-6 0.30025 0.30025
2.980965E-6 2.0818755E-11 2.9792297E-6 2.6861571E-6 1.7157292E-6 2.979837E-6 2.979837E-6 2.9792297E-6 0.30075 0.30075
2.9784112E-6 -2.1215401E-11 2.9792297E-6 2.6859284E-6 1.715583E-6 2.9795606E-6 2.9795606E-6 2.9792297E-6 0.30125 0.30125
2.9756586E-6 -6.6903955E-11 2.9786054E-6 2.6856994E-6 1.7154368E-6 2.9792836E-6 2.9792836E-6 2.9786054E-6 0.30175 0.30175
2.9729727E-6 -1.1137438E-10 2.9789176E-6 2.6854707E-6 1.7152906E-6 2.9790074E-6 2.9790074E-6 2.9789176E-6 0.30225 0.30225
2.9727619E-6 -1.10164794E-10 2.9792297E-6 2.6852417E-6 1.7151444E-6 2.978731E-6 2.978731E-6 2.9792297E-6 0.30275 0.30275
2.9740354E-6 -8.1547234E-11 2.9786054E-6 2.6850128E-6 1.7149982E-6 2.978454E-6 2.978454E-6 2.9786054E-6 0.30325 0.30325
2.9746495E-6 -6.511099E-11 2.9782932E-6 2.684784E-6 1.714852E-6 2.9781775E-6 2.9781775E-6 2.9782932E-6 0.30375 0.30375
2.976452E-6 -2.674832E-11 2.977981E-6 2.684555E-6 1.7147058E-6 2.9779012E-6 2.9779012E-6 2.977981E-6 0.30425 0.30425
2.9776925E-6 1.2601744E-12 2.977981E-6 2.684326E-6 1.7145596E-6 2.9776243E-6 2.9776243E-6 2.977981E-6 0.30475 0.30475
2.9788675E-6 2.8050562E-11 2.9773566E-6 2.6838684E-6 1.7142672E-6 2.9773478E-6 2.9773478E-6 2.9773566E-6 0.30525 0.30525
2.9796797E-6 4.814121E-11 2.9773566E-6 2.6836394E-6 1.714121E-6 2.9770713E-6 2.9770713E-6 2.9773566E-6 0.30575 0.30575
2.9800628E-6 6.0314E-11 2.9767323E-6 2.6834107E-6 1.7139748E-6 2.976795E-6 2.976795E-6 2.9767323E-6 0.30625 0.30625
2.9789276E-6 4.44697E-11 2.975796E-6 2.6831817E-6 1.7138287E-6 2.976518E-6 2.976518E-6 2.975796E-6 0.30675 0.30675
2.9762416E-6 -7.296915E-16 2.9764203E-6 2.682953E-6 1.7136825E-6 2.9762416E-6 2.9762416E-6 2.9764203E-6 0.30725 0.30725
2.9730936E-6 -5.2998075E-11 2.9761081E-6 2.682724E-6 1.7135363E-6 2.9759651E-6 2.9759651E-6 2.9761081E-6 0.30775 0.30775
2.9732123E-6 -4.569785E-11 2.9754838E-6 2.682495E-6 1.7133901E-6 2.9756882E-6 2.9756882E-6 2.9754838E-6 0.30825 0.30825
2.9754103E-6 -2.639602E-14 2.9754838E-6 2.6822663E-6 1.7132439E-6 2.975412E-6 2.975412E-6 2.9754838E-6 0.30875 0.30875
2.9743414E-6 -1.4652545E-11 2.974235E-6 2.6820373E-6 1.7130977E-6 2.9751354E-6 2.9751354E-6 2.974235E-6 0.30925 0.30925
2.9738E-6 -1.9533644E-11 2.9745472E-6 2.6818084E-6 1.7129515E-6 2.9748585E-6 2.9748585E-6 2.9745472E-6 0.30975 0.30975
2.9734572E-6 -2.0760331E-11 2.9748594E-6 2.6815796E-6 1.7128053E-6 2.974582E-6 2.974582E-6 2.9748594E-6 0.31025 0.31025
2.9739394E-6 -6.760337E-12 2.974235E-6 2.6811217E-6 1.7125129E-6 2.9743057E-6 2.9743057E-6 2.974235E-6 0.31075 0.31075
2.972837E-6 -2.1995569E-11 2.974235E-6 2.680893E-6 1.7123667E-6 2.9740288E-6 2.9740288E-6 2.974235E-6 0.31125 0.31125
2.970613E-6 -5.7939056E-11 2.9739228E-6 2.680664E-6 1.7122205E-6 2.9737523E-6 2.9737523E-6 2.9739228E-6 0.31175 0.31175
2.969115E-6 -8.048308E-11 2.9736107E-6 2.6804353E-6 1.7120743E-6 2.9734758E-6 2.9734758E-6 2.9736107E-6 0.31225 0.31225
2.9693663E-6 -7.074656E-11 2.9736107E-6 2.6802063E-6 1.7119281E-6 2.9731996E-6 2.9731996E-6 2.9736107E-6 0.31275 0.31275
2.9689897E-6 -7.2582336E-11 2.9729863E-6 2.6799773E-6 1.7117819E-6 2.9729226E-6 2.9729226E-6 2.9729863E-6 0.31325 0.31325
2.969208E-6 -6.345489E-11 2.9729863E-6 2.6797486E-6 1.7116358E-6 2.9726461E-6 2.9726461E-6 2.9729863E-6 0.31375 0.31375
2.9702842E-6 -3.8491692E-11 2.9726743E-6 2.6795196E-6 1.7114896E-6 2.9723697E-6 2.9723697E-6 2.9726743E-6 0.31425 0.31425
2.9714918E-6 -1.1092264E-11 2.9723622E-6 2.6792907E-6 1.7113434E-6 2.9720927E-6 2.9720927E-6 2.9723622E-6 0.31475 0.31475
2.972469E-6 1.2043727E-11 2.97205E-6 2.679062E-6 1.7111972E-6 2.9718165E-6 2.9718165E-6 2.97205E-6 0.31525 0.31525
2.972984E-6 2.6652775E-11 2.9711134E-6 2.678833E-6 1.711051E-6 2.97154E-6 2.97154E-6 2.9711134E-6 0.31575 0.31575
2.9735647E-6 4.2479947E-11 2.9711134E-6 2.6783753E-6 1.7107586E-6 2.971263E-6 2.971263E-6 2.9711134E-6 0.31625 0.31625
2.973882E-6 5.3434597E-11 2.9711134E-6 2.6781463E-6 1.7106124E-6 2.9709865E-6 2.9709865E-6 2.9711134E-6 0.31675 0.31675
2.9715259E-6 1.5054838E-11 2.9708012E-6 2.6779176E-6 1.7104662E-6 2.9707103E-6 2.9707103E-6 2.9708012E-6 0.31725 0.31725
2.968345E-6 -3.8551575E-11 2.9708012E-6 2.6776886E-6 1.71032E-6 2.9704338E-6 2.9704338E-6 2.9708012E-6 0.31775 0.31775
2.9664175E-6 -6.9013475E-11 2.970489E-6 2.6774596E-6 1.7101738E-6 2.9701569E-6 2.9701569E-6 2.970489E-6 0.31825 0.31825
2.9669986E-6 -5.318629E-11 2.9698647E-6 2.677231E-6 1.7100276E-6 2.9698804E-6 2.9698804E-6 2.9698647E-6 0.31875 0.31875
2.9676128E-6 -3.675005E-11 2.9692403E-6 2.677002E-6 1.7098814E-6 2.969604E-6 2.969604E-6 2.9692403E-6 0.31925 0.31925
2.9660814E-6 -5.9903145E-11 2.9692403E-6 2.676773E-6 1.7097352E-6 2.9693272E-6 2.9693272E-6 2.9692403E-6 0.31975 0.31975
2.9671905E-6 -3.4330892E-11 2.9692403E-6 2.6765442E-6 1.709589E-6 2.9690507E-6 2.9690507E-6 2.9692403E-6 0.32025 0.32025
2.9684647E-6 -5.713313E-12 2.9692403E-6 2.6763153E-6 1.7094429E-6 2.9687742E-6 2.9687742E-6 2.9692403E-6 0.32075 0.32075
2.9701018E-6 2.9604017E-11 2.9686162E-6 2.6760865E-6 1.7092967E-6 2.9684977E-6 2.9684977E-6 2.9686162E-6 0.32125 0.32125
2.9694286E-6 2.2286646E-11 2.9679918E-6 2.6756286E-6 1.7090043E-6 2.968221E-6 2.968221E-6 2.9679918E-6 0.32175 0.32175
2.9688215E-6 1.6187426E-11 2.9679918E-6 2.6753999E-6 1.7088581E-6 2.9679445E-6 2.9679445E-6 2.9679918E-6 0.32225 0.32225
2.9684456E-6 1.435167E-11 2.9673674E-6 2.675171E-6 1.7087119E-6 2.967668E-6 2.967668E-6 2.9673674E-6 0.32275 0.32275
2.9668813E-6 -9.4104915E-12 2.9676796E-6 2.674942E-6 1.7085657E-6 2.967391E-6 2.967391E-6 2.9676796E-6 0.32325 0.32325
2.9649543E-6 -3.9872376E-11 2.9673674E-6 2.6747132E-6 1.7084195E-6 2.9671148E-6 2.9671148E-6 2.9673674E-6 0.32375 0.32375
2.9640505E-6 -5.14532E-11 2.966743E-6 2.6744842E-6 1.7082733E-6 2.9668383E-6 2.9668383E-6 2.966743E-6 0.32425 0.32425
2.9643345E-6 -4.1107614E-11 2.9664309E-6 2.6742553E-6 1.7081271E-6 2.9665619E-6 2.9665619E-6 2.9664309E-6 0.32475 0.32475
2.9654432E-6 -1.5535379E-11 2.9658065E-6 2.6740265E-6 1.7079809E-6 2.966285E-6 2.966285E-6 2.9658065E-6 0.32525 0.32525
2.9659914E-6 -3.1726144E-13 2.9654943E-6 2.6737976E-6 1.7078347E-6 2.9660087E-6 2.9660087E-6 2.9654943E-6 0.32575 0.32575
2.9669684E-6 2.281873E-11 2.9654943E-6 2.6735688E-6 1.7076885E-6 2.9657322E-6 2.9657322E-6 2.9654943E-6 0.32625 0.32625
2.9657342E-6 5.1472242E-12 2.9651821E-6 2.6731109E-6 1.7073961E-6 2.9654552E-6 2.9654552E-6 2.9651821E-6 0.32675 0.32675
2.9633452E-6 -3.384159E-11 2.9658065E-6 2.6728821E-6 1.70725E-6 2.9651787E-6 2.9651787E-6 2.9658065E-6 0.32725 0.32725
2.9613523E-6 -6.552162E-11 2.9651821E-6 2.6726532E-6 1.7071038E-6 2.9649023E-6 2.9649023E-6 2.9651821E-6 0.32775 0.32775
2.9618343E-6 -5.152163E-11 2.9642458E-6 2.6724242E-6 1.7069576E-6 2.964626E-6 2.964626E-6 2.9642458E-6 0.32825 0.32825
2.962118E-6 -4.1176063E-11 2.9639336E-6 2.6721955E-6 1.7068114E-6 2.964349E-6 2.964349E-6 2.9639336E-6 0.32875 0.32875
2.9634582E-6 -1.1340347E-11 2.9636215E-6 2.6719665E-6 1.7066652E-6 2.9640726E-6 2.9640726E-6 2.9636215E-6 0.32925 0.32925
2.9640723E-6 5.0959063E-12 2.9633093E-6 2.6717378E-6 1.706519E-6 2.963796E-6 2.963796E-6 2.9633093E-6 0.32975 0.32975
2.9635974E-6 1.4329594E-12 2.9636215E-6 2.6715088E-6 1.7063728E-6 2.9635198E-6 2.9635198E-6 2.9636215E-6 0.33025 0.33025
2.962396E-6 -1.5629479E-11 2.9633093E-6 2.6712798E-6 1.7062266E-6 2.9632429E-6 2.9632429E-6 2.9633093E-6 0.33075 0.33075
2.9638022E-6 1.5424374E-11 2.962997E-6 2.671051E-6 1.7060804E-6 2.9629664E-6 2.9629664E-6 2.962997E-6 0.33125 0.33125
2.9628982E-6 3.8435526E-12 2.9623727E-6 2.6708221E-6 1.7059342E-6 2.96269E-6 2.96269E-6 2.9623727E-6 0.33175 0.33175
2.9592552E-6 -5.828979E-11 2.9623727E-6 2.6703644E-6 1.7056418E-6 2.9624136E-6 2.9624136E-6 2.9623727E-6 0.33225 0.33225
2.9572288E-6 -9.057889E-11 2.9617484E-6 2.6701355E-6 1.7054956E-6 2.9621367E-6 2.9621367E-6 2.9617484E-6 0.33275 0.33275
2.957876E-6 -7.353359E-11 2.9617484E-6 2.6699065E-6 1.7053494E-6 2.9618602E-6 2.9618602E-6 2.9617484E-6 0.33325 0.33325
2.958556E-6 -5.5879183E-11 2.9614362E-6 2.6696778E-6 1.7052032E-6 2.9615837E-6 2.9615837E-6 2.9614362E-6 0.33375 0.33375
2.9599623E-6 -2.4825345E-11 2.9617484E-6 2.6694488E-6 1.7050571E-6 2.9613075E-6 2.9613075E-6 2.9617484E-6 0.33425 0.33425
2.9607738E-6 -4.734709E-12 2.9611242E-6 2.66922E-6 1.7049109E-6 2.9610305E-6 2.9610305E-6 2.9611242E-6 0.33475 0.33475
2.959903E-6 -1.5706462E-11 2.9604998E-6 2.668991E-6 1.7047647E-6 2.960754E-6 2.960754E-6 2.9604998E-6 0.33525 0.33525
2.9606822E-6 3.7751187E-12 2.960812E-6 2.6687621E-6 1.7046185E-6 2.9604776E-6 2.9604776E-6 2.960812E-6 0.33575 0.33575
2.9596793E-6 -9.6328934E-12 2.9604998E-6 2.6685334E-6 1.7044723E-6 2.9602013E-6 2.9602013E-6 2.9604998E-6 0.33625 0.33625
2.9594678E-6 -8.423322E-12 2.9601877E-6 2.6683044E-6 1.7043261E-6 2.9599244E-6 2.9599244E-6 2.9601877E-6 0.33675 0.33675
2.958168E-6 -2.7312937E-11 2.9598755E-6 2.6680755E-6 1.7041799E-6 2.9596479E-6 2.9596479E-6 2.9598755E-6 0.33725 0.33725
2.9581222E-6 -2.3058023E-11 2.9595633E-6 2.6676178E-6 1.7038875E-6 2.9593714E-6 2.9593714E-6 2.9595633E-6 0.33775 0.33775
2.9603202E-6 2.2613428E-11 2.958939E-6 2.667389E-6 1.7037413E-6 2.959095E-6 2.959095E-6 2.958939E-6 0.33825 0.33825
2.9607688E-6 3.6004325E-11 2.9586267E-6 2.66716E-6 1.7035951E-6 2.9588182E-6 2.9588182E-6 2.9586267E-6 0.33875 0.33875
2.959436E-6 1.6505644E-11 2.9583146E-6 2.666931E-6 1.7034489E-6 2.9585417E-6 2.9585417E-6 2.9583146E-6 0.33925 0.33925
2.958334E-6 1.2704256E-12 2.9580024E-6 2.6667024E-6 1.7033027E-6 2.9582652E-6 2.9582652E-6 2.9580024E-6 0.33975 0.33975
2.9577602E-6 -4.219726E-12 2.9580024E-6 2.6664734E-6 1.7031565E-6 2.9579887E-6 2.9579887E-6 2.9580024E-6 0.34025 0.34025
2.9579778E-6 4.907706E-12 2.9580024E-6 2.6662444E-6 1.7030103E-6 2.957712E-6 2.957712E-6 2.9580024E-6 0.34075 0.34075
2.956942E-6 -9.109375E-12 2.9580024E-6 2.6660157E-6 1.7028642E-6 2.9574355E-6 2.9574355E-6 2.9580024E-6 0.34125 0.34125
2.954355E-6 -5.17526E-11 2.9576902E-6 2.6657867E-6 1.702718E-6 2.957159E-6 2.957159E-6 2.9576902E-6 0.34175 0.34175
2.952824E-6 -7.490569E-11 2.957378E-6 2.6655578E-6 1.7025718E-6 2.9568826E-6 2.9568826E-6 2.957378E-6 0.34225 0.34225
2.9526457E-6 -7.308705E-11 2.9567539E-6 2.665329E-6 1.7024256E-6 2.9566058E-6 2.9566058E-6 2.9567539E-6 0.34275 0.34275
2.9533587E-6 -5.4823594E-11 2.9567539E-6 2.6648713E-6 1.7021332E-6 2.9563294E-6 2.9563294E-6 2.9567539E-6 0.34325 0.34325
2.954105E-6 -3.595108E-11 2.9564417E-6 2.6646424E-6 1.701987E-6 2.9560529E-6 2.9560529E-6 2.9564417E-6 0.34375 0.34375
2.9532011E-6 -4.7531902E-11 2.9564417E-6 2.6644134E-6 1.7018408E-6 2.9557764E-6 2.9557764E-6 2.9564417E-6 0.34425 0.34425
2.9538146E-6 -3.1095664E-11 2.9558173E-6 2.6641846E-6 1.7016946E-6 2.9554994E-6 2.9554994E-6 2.9558173E-6 0.34475 0.34475
2.9550229E-6 -3.6962074E-12 2.955193E-6 2.6639557E-6 1.7015484E-6 2.9552232E-6 2.9552232E-6 2.955193E-6 0.34525 0.34525
2.9557689E-6 1.5176305E-11 2.955193E-6 2.6637267E-6 1.7014022E-6 2.9549467E-6 2.9549467E-6 2.955193E-6 0.34575 0.34575
2.9559212E-6 2.3085629E-11 2.9548808E-6 2.663498E-6 1.701256E-6 2.9546702E-6 2.9546702E-6 2.9548808E-6 0.34625 0.34625
2.9552482E-6 1.5768272E-11 2.9545686E-6 2.663269E-6 1.7011098E-6 2.954394E-6 2.954394E-6 2.9545686E-6 0.34675 0.34675
2.9549049E-6 1.4541571E-11 2.9548808E-6 2.66304E-6 1.7009636E-6 2.954117E-6 2.954117E-6 2.9548808E-6 0.34725 0.34725
2.954595E-6 1.3923952E-11 2.9539442E-6 2.6628113E-6 1.7008174E-6 2.9538405E-6 2.9538405E-6 2.9539442E-6 0.34775 0.34775
2.953064E-6 -9.229126E-12 2.953632E-6 2.6625823E-6 1.7006713E-6 2.953564E-6 2.953564E-6 2.953632E-6 0.34825 0.34825
2.951896E-6 -2.568248E-11 2.9530079E-6 2.6621246E-6 1.7003789E-6 2.9532875E-6 2.9532875E-6 2.9530079E-6 0.34875 0.34875
2.9498037E-6 -5.918971E-11 2.95332E-6 2.6618957E-6 1.7002327E-6 2.9530108E-6 2.9530108E-6 2.95332E-6 0.34925 0.34925
2.9482399E-6 -8.295187E-11 2.9530079E-6 2.661667E-6 1.7000865E-6 2.9527343E-6 2.9527343E-6 2.9530079E-6 0.34975 0.34975
2.949646E-6 -5.1898017E-11 2.9523835E-6 2.661438E-6 1.6999403E-6 2.9524579E-6 2.9524579E-6 2.9523835E-6 0.35025 0.35025
2.950557E-6 -2.998016E-11 2.9520713E-6 2.661209E-6 1.6997941E-6 2.9521814E-6 2.9521814E-6 2.9520713E-6 0.35075 0.35075
2.9494222E-6 -4.582445E-11 2.9517591E-6 2.6609803E-6 1.6996479E-6 2.9519051E-6 2.9519051E-6 2.9517591E-6 0.35125 0.35125
2.9487487E-6 -5.314182E-11 2.9517591E-6 2.6607513E-6 1.6995017E-6 2.9516282E-6 2.9516282E-6 2.9517591E-6 0.35175 0.35175
2.949E-6 -4.340529E-11 2.9511348E-6 2.6605226E-6 1.6993555E-6 2.9513517E-6 2.9513517E-6 2.9511348E-6 0.35225 0.35225
2.949548E-6 -2.8187175E-11 2.9508226E-6 2.6602936E-6 1.6992093E-6 2.9510752E-6 2.9510752E-6 2.9508226E-6 0.35275 0.35275
2.949469E-6 -2.4541329E-11 2.9505104E-6 2.6600646E-6 1.6990631E-6 2.950799E-6 2.950799E-6 2.9505104E-6 0.35325 0.35325
2.9495218E-6 -1.8459224E-11 2.9505104E-6 2.659836E-6 1.6989169E-6 2.950522E-6 2.950522E-6 2.9505104E-6 0.35375 0.35375
2.949806E-6 -8.113641E-12 2.9501982E-6 2.659378E-6 1.6986245E-6 2.9502455E-6 2.9502455E-6 2.9501982E-6 0.35425 0.35425
2.950519E-6 1.0149804E-11 2.949574E-6 2.6591492E-6 1.6984784E-6 2.949969E-6 2.949969E-6 2.949574E-6 0.35475 0.35475
2.9504401E-6 1.37956495E-11 2.949574E-6 2.6589203E-6 1.6983322E-6 2.9496928E-6 2.9496928E-6 2.949574E-6 0.35525 0.35525
2.9481173E-6 -2.3975027E-11 2.9489497E-6 2.6586913E-6 1.698186E-6 2.9494163E-6 2.9494163E-6 2.9489497E-6 0.35575 0.35575
2.9481039E-6 -1.911106E-11 2.9489497E-6 2.6584626E-6 1.6980398E-6 2.9491393E-6 2.9491393E-6 2.9489497E-6 0.35625 0.35625
2.94753E-6 -2.4601212E-11 2.949262E-6 2.6582336E-6 1.6978936E-6 2.9488629E-6 2.9488629E-6 2.949262E-6 0.35675 0.35675
2.947781E-6 -1.4864696E-11 2.9486375E-6 2.6580049E-6 1.6977474E-6 2.9485864E-6 2.9485864E-6 2.9486375E-6 0.35725 0.35725
2.9471412E-6 -2.1572985E-11 2.9486375E-6 2.657776E-6 1.6976012E-6 2.94831E-6 2.94831E-6 2.9486375E-6 0.35775 0.35775
2.9466003E-6 -2.6454068E-11 2.9480132E-6 2.657547E-6 1.697455E-6 2.9480336E-6 2.9480336E-6 2.9480132E-6 0.35825 0.35825
2.946983E-6 -1.4281294E-11 2.9483253E-6 2.6573182E-6 1.6973088E-6 2.9477567E-6 2.9477567E-6 2.9483253E-6 0.35875 0.35875
2.946937E-6 -1.002638E-11 2.9473888E-6 2.6568603E-6 1.6970164E-6 2.9474802E-6 2.9474802E-6 2.9473888E-6 0.35925 0.35925
2.9464952E-6 -1.3080258E-11 2.9473888E-6 2.6566315E-6 1.6968702E-6 2.947204E-6 2.947204E-6 2.9473888E-6 0.35975 0.35975
2.9463833E-6 -1.0043482E-11 2.9467644E-6 2.6564026E-6 1.696724E-6 2.9469275E-6 2.9469275E-6 2.9467644E-6 0.36025 0.36025
2.9469313E-6 5.1746355E-12 2.9464522E-6 2.6561736E-6 1.6965778E-6 2.946651E-6 2.946651E-6 2.9464522E-6 0.36075 0.36075
2.945037E-6 -2.4678195E-11 2.94614E-6 2.6559449E-6 1.6964316E-6 2.946374E-6 2.946374E-6 2.94614E-6 0.36125 0.36125
2.944397E-6 -3.1386484E-11 2.9464522E-6 2.655716E-6 1.6962855E-6 2.9460978E-6 2.9460978E-6 2.9464522E-6 0.36175 0.36175
2.9436583E-6 -3.9921965E-11 2.94614E-6 2.6554872E-6 1.6961393E-6 2.9458213E-6 2.9458213E-6 2.94614E-6 0.36225 0.36225
2.9428202E-6 -5.0284648E-11 2.945516E-6 2.6552582E-6 1.6959931E-6 2.9455448E-6 2.9455448E-6 2.945516E-6 0.36275 0.36275
2.9433684E-6 -3.5066533E-11 2.945516E-6 2.6550292E-6 1.6958469E-6 2.9452683E-6 2.9452683E-6 2.945516E-6 0.36325 0.36325
2.9439161E-6 -1.984843E-11 2.9452037E-6 2.6548005E-6 1.6957007E-6 2.9449916E-6 2.9449916E-6 2.9452037E-6 0.36375 0.36375
2.9452892E-6 1.0596354E-11 2.9448915E-6 2.6545715E-6 1.6955545E-6 2.944715E-6 2.944715E-6 2.9448915E-6 0.36425 0.36425
2.9464643E-6 3.738674E-11 2.9442672E-6 2.6541138E-6 1.6952621E-6 2.9444386E-6 2.9444386E-6 2.9442672E-6 0.36475 0.36475
2.9459234E-6 3.2505658E-11 2.943955E-6 2.6538848E-6 1.6951159E-6 2.9441621E-6 2.9441621E-6 2.943955E-6 0.36525 0.36525
2.9458445E-6 3.6151502E-11 2.9433306E-6 2.653656E-6 1.6949697E-6 2.9438859E-6 2.9438859E-6 2.9433306E-6 0.36575 0.36575
2.9435212E-6 -1.6192027E-12 2.9430184E-6 2.6534271E-6 1.6948235E-6 2.943609E-6 2.943609E-6 2.9430184E-6 0.36625 0.36625
2.9417922E-6 -2.8426678E-11 2.9430184E-6 2.6531982E-6 1.6946773E-6 2.9433324E-6 2.9433324E-6 2.9430184E-6 0.36675 0.36675
2.9404264E-6 -4.8534426E-11 2.9427063E-6 2.6529694E-6 1.6945311E-6 2.943056E-6 2.943056E-6 2.9427063E-6 0.36725 0.36725
2.9410735E-6 -3.148912E-11 2.942394E-6 2.6527405E-6 1.6943849E-6 2.9427797E-6 2.9427797E-6 2.942394E-6 0.36775 0.36775
2.9403016E-6 -4.0633667E-11 2.942394E-6 2.6525115E-6 1.6942387E-6 2.9425032E-6 2.9425032E-6 2.942394E-6 0.36825 0.36825
2.9394307E-6 -5.160542E-11 2.94177E-6 2.6522828E-6 1.6940926E-6 2.9422267E-6 2.9422267E-6 2.94177E-6 0.36875 0.36875
2.9400442E-6 -3.5169184E-11 2.9414578E-6 2.6520538E-6 1.6939464E-6 2.9419498E-6 2.9419498E-6 2.9414578E-6 0.36925 0.36925
2.9401303E-6 -2.8477996E-11 2.9411456E-6 2.6518248E-6 1.6938002E-6 2.9416735E-6 2.9416735E-6 2.9411456E-6 0.36975 0.36975
2.9410085E-6 -7.1692092E-12 2.9411456E-6 2.6513671E-6 1.6935078E-6 2.941397E-6 2.941397E-6 2.9411456E-6 0.37025 0.37025
2.9416226E-6 9.267031E-12 2.9411456E-6 2.6511384E-6 1.6933616E-6 2.9411206E-6 2.9411206E-6 2.9411456E-6 0.37075 0.37075
2.942039E-6 2.2048887E-11 2.9405212E-6 2.6509094E-6 1.6932154E-6 2.940844E-6 2.940844E-6 2.9405212E-6 0.37125 0.37125
2.9394519E-6 -2.0594337E-11 2.9405212E-6 2.6506805E-6 1.6930692E-6 2.9405678E-6 2.9405678E-6 2.9405212E-6 0.37175 0.37175
2.9380524E-6 -4.131117E-11 2.9398968E-6 2.6504517E-6 1.692923E-6 2.9402909E-6 2.9402909E-6 2.9398968E-6 0.37225 0.37225
2.9387327E-6 -2.365678E-11 2.9398968E-6 2.6502228E-6 1.6927768E-6 2.9400144E-6 2.9400144E-6 2.9398968E-6 0.37275 0.37275
2.9391488E-6 -1.0874937E-11 2.9392725E-6 2.6499938E-6 1.6926306E-6 2.939738E-6 2.939738E-6 2.9392725E-6 0.37325 0.37325
2.9365287E-6 -5.4127217E-11 2.9389603E-6 2.649765E-6 1.6924844E-6 2.9394614E-6 2.9394614E-6 2.9389603E-6 0.37375 0.37375
2.9360208E-6 -5.839923E-11 2.938648E-6 2.649536E-6 1.6923382E-6 2.9391852E-6 2.9391852E-6 2.938648E-6 0.37425 0.37425
2.9364694E-6 -4.5008334E-11 2.9389603E-6 2.6493071E-6 1.692192E-6 2.9389082E-6 2.9389082E-6 2.9389603E-6 0.37475 0.37475
2.9377436E-6 -1.6390755E-11 2.938336E-6 2.6490784E-6 1.6920458E-6 2.9386317E-6 2.9386317E-6 2.938336E-6 0.37525 0.37525
2.9371367E-6 -2.2489975E-11 2.9380237E-6 2.6486207E-6 1.6917535E-6 2.9383552E-6 2.9383552E-6 2.9380237E-6 0.37575 0.37575
2.9368598E-6 -2.2498526E-11 2.938336E-6 2.6483917E-6 1.6916073E-6 2.938079E-6 2.938079E-6 2.938336E-6 0.37625 0.37625
2.937111E-6 -1.2761996E-11 2.9380237E-6 2.6481628E-6 1.6914611E-6 2.9378025E-6 2.9378025E-6 2.9380237E-6 0.37675 0.37675
2.936438E-6 -2.0079353E-11 2.9370874E-6 2.647934E-6 1.6913149E-6 2.937526E-6 2.937526E-6 2.9370874E-6 0.37725 0.37725
2.9355342E-6 -3.1660174E-11 2.9367752E-6 2.647705E-6 1.6911687E-6 2.9372495E-6 2.9372495E-6 2.9367752E-6 0.37775 0.37775
2.9355538E-6 -2.618714E-11 2.9370874E-6 2.647476E-6 1.6910225E-6 2.9369728E-6 2.9369728E-6 2.9370874E-6 0.37825 0.37825
2.9350128E-6 -3.106822E-11 2.9361508E-6 2.6472474E-6 1.6908763E-6 2.9366963E-6 2.9366963E-6 2.9361508E-6 0.37875 0.37875
2.934604E-6 -3.3513033E-11 2.9358387E-6 2.6470184E-6 1.6907301E-6 2.9364198E-6 2.9364198E-6 2.9358387E-6 0.37925 0.37925
2.9349542E-6 -2.1949326E-11 2.9358387E-6 2.6467897E-6 1.6905839E-6 2.9361433E-6 2.9361433E-6 2.9358387E-6 0.37975 0.37975
2.9351722E-6 -1.2821865E-11 2.9358387E-6 2.6465607E-6 1.6904377E-6 2.935867E-6 2.935867E-6 2.9358387E-6 0.38025 0.38025
2.9352254E-6 -6.73976E-12 2.9355265E-6 2.6463317E-6 1.6902915E-6 2.9355906E-6 2.9355906E-6 2.9355265E-6 0.38075 0.38075
2.935905E-6 1.09146156E-11 2.9355265E-6 2.645874E-6 1.6899991E-6 2.9353137E-6 2.9353137E-6 2.9355265E-6 0.38125 0.38125
2.9359912E-6 1.7605802E-11 2.934902E-6 2.645645E-6 1.6898529E-6 2.9350372E-6 2.9350372E-6 2.934902E-6 0.38175 0.38175
2.9347573E-6 -6.5688286E-14 2.9352143E-6 2.6454163E-6 1.6897068E-6 2.934761E-6 2.934761E-6 2.9352143E-6 0.38225 0.38225
2.9335233E-6 -1.7737166E-11 2.93459E-6 2.6451874E-6 1.6895606E-6 2.9344844E-6 2.9344844E-6 2.93459E-6 0.38275 0.38275
2.9300784E-6 -7.621614E-11 2.9339658E-6 2.6449584E-6 1.6894144E-6 2.934208E-6 2.934208E-6 2.9339658E-6 0.38325 0.38325
2.9277553E-6 -1.1398681E-10 2.9339658E-6 2.6447296E-6 1.6892682E-6 2.9339315E-6 2.9339315E-6 2.9339658E-6 0.38375 0.38375
2.9281384E-6 -1.0181403E-10 2.9330292E-6 2.6445007E-6 1.689122E-6 2.9336552E-6 2.9336552E-6 2.9330292E-6 0.38425 0.38425
2.9298412E-6 -6.52786E-11 2.9330292E-6 2.644272E-6 1.6889758E-6 2.9333783E-6 2.9333783E-6 2.9330292E-6 0.38475 0.38475
2.9316104E-6 -2.7525012E-11 2.932717E-6 2.644043E-6 1.6888296E-6 2.9331018E-6 2.9331018E-6 2.932717E-6 0.38525 0.38525
2.9325874E-6 -4.3890213E-12 2.9330292E-6 2.643814E-6 1.6886834E-6 2.9328253E-6 2.9328253E-6 2.9330292E-6 0.38575 0.38575
2.9335647E-6 1.8746955E-11 2.932717E-6 2.6435853E-6 1.6885372E-6 2.932549E-6 2.932549E-6 2.932717E-6 0.38625 0.38625
2.9353669E-6 5.7109616E-11 2.9324049E-6 2.6431273E-6 1.6882448E-6 2.9322725E-6 2.9322725E-6 2.9324049E-6 0.38675 0.38675
2.935189E-6 5.892827E-11 2.9320927E-6 2.6428986E-6 1.6880986E-6 2.931996E-6 2.931996E-6 2.9320927E-6 0.38725 0.38725
2.932404E-6 1.2630649E-11 2.9314683E-6 2.6426696E-6 1.6879524E-6 2.9317196E-6 2.9317196E-6 2.9314683E-6 0.38775 0.38775
2.9316645E-6 4.0951405E-12 2.9314683E-6 2.642441E-6 1.6878062E-6 2.9314429E-6 2.9314429E-6 2.9314683E-6 0.38825 0.38825
2.9295727E-6 -2.9412073E-11 2.9311561E-6 2.642212E-6 1.68766E-6 2.9311664E-6 2.9311664E-6 2.9311561E-6 0.38875 0.38875
2.9278767E-6 -5.5610492E-11 2.9311561E-6 2.641983E-6 1.6875139E-6 2.9308899E-6 2.9308899E-6 2.9311561E-6 0.38925 0.38925
2.9268408E-6 -6.9627575E-11 2.9311561E-6 2.6417542E-6 1.6873677E-6 2.9306134E-6 2.9306134E-6 2.9311561E-6 0.38975 0.38975
2.926267E-6 -7.511774E-11 2.930844E-6 2.6415253E-6 1.6872215E-6 2.9303371E-6 2.9303371E-6 2.930844E-6 0.39025 0.39025
2.92764E-6 -4.4672942E-11 2.9302198E-6 2.6412963E-6 1.6870753E-6 2.9300606E-6 2.9300606E-6 2.9302198E-6 0.39075 0.39075
2.9286502E-6 -2.0927897E-11 2.9299076E-6 2.6410676E-6 1.6869291E-6 2.9297842E-6 2.9297842E-6 2.9299076E-6 0.39125 0.39125
2.928241E-6 -2.337272E-11 2.9292833E-6 2.6406096E-6 1.6866367E-6 2.9295072E-6 2.9295072E-6 2.9292833E-6 0.39175 0.39175
2.928195E-6 -1.9117806E-11 2.9292833E-6 2.640381E-6 1.6864905E-6 2.929231E-6 2.929231E-6 2.9292833E-6 0.39225 0.39225
2.927489E-6 -2.7044231E-11 2.928659E-6 2.640152E-6 1.6863443E-6 2.9289545E-6 2.9289545E-6 2.928659E-6 0.39275 0.39275
2.9264531E-6 -4.1061314E-11 2.9280345E-6 2.6399232E-6 1.6861981E-6 2.928678E-6 2.928678E-6 2.9280345E-6 0.39325 0.39325
2.9281234E-6 -5.1349276E-12 2.9280345E-6 2.6396942E-6 1.6860519E-6 2.9284015E-6 2.9284015E-6 2.9280345E-6 0.39375 0.39375
2.9287046E-6 1.0692257E-11 2.9283467E-6 2.6394653E-6 1.6859057E-6 2.9281252E-6 2.9281252E-6 2.9283467E-6 0.39425 0.39425
2.9265796E-6 -2.3424023E-11 2.9277223E-6 2.6392365E-6 1.6857595E-6 2.9278488E-6 2.9278488E-6 2.9277223E-6 0.39475 0.39475
2.9245207E-6 -5.6322197E-11 2.9277223E-6 2.6390076E-6 1.6856133E-6 2.9275723E-6 2.9275723E-6 2.9277223E-6 0.39525 0.39525
2.9244743E-6 -5.206728E-11 2.9274102E-6 2.6387786E-6 1.685467E-6 2.9272953E-6 2.9272953E-6 2.9274102E-6 0.39575 0.39575
2.9259463E-6 -1.9795294E-11 2.9280345E-6 2.6385499E-6 1.685321E-6 2.927019E-6 2.927019E-6 2.9280345E-6 0.39625 0.39625
2.9260655E-6 -1.2495052E-11 2.9274102E-6 2.638321E-6 1.6851748E-6 2.9267426E-6 2.9267426E-6 2.9274102E-6 0.39675 0.39675
2.9244027E-6 -3.8084404E-11 2.9264736E-6 2.6378632E-6 1.6848824E-6 2.926466E-6 2.926466E-6 2.9264736E-6 0.39725 0.39725
2.9245548E-6 -3.017508E-11 2.9261616E-6 2.6376342E-6 1.6847362E-6 2.9261896E-6 2.9261896E-6 2.9261616E-6 0.39775 0.39775
2.9258288E-6 -1.5575009E-12 2.9258495E-6 2.6374055E-6 1.68459E-6 2.9259133E-6 2.9259133E-6 2.9258495E-6 0.39825 0.39825
2.926245E-6 1.12243565E-11 2.9255373E-6 2.6371765E-6 1.6844438E-6 2.9256369E-6 2.9256369E-6 2.9255373E-6 0.39875 0.39875
2.924945E-6 -7.665257E-12 2.924913E-6 2.6369476E-6 1.6842976E-6 2.9253604E-6 2.9253604E-6 2.924913E-6 0.39925 0.39925
2.9256253E-6 9.989118E-12 2.924913E-6 2.6367188E-6 1.6841514E-6 2.925084E-6 2.925084E-6 2.924913E-6 0.39975 0.39975
2.9270639E-6 4.1652026E-11 2.9246007E-6 2.6364899E-6 1.6840052E-6 2.924807E-6 2.924807E-6 2.9246007E-6 0.40025 0.40025
2.9255E-6 1.7889877E-11 2.9242885E-6 2.636261E-6 1.683859E-6 2.9245307E-6 2.9245307E-6 2.9242885E-6 0.40075 0.40075
2.92321E-6 -1.9271746E-11 2.9239764E-6 2.6360321E-6 1.6837128E-6 2.9242542E-6 2.9242542E-6 2.9239764E-6 0.40125 0.40125
2.9226362E-6 -2.4761897E-11 2.9236642E-6 2.6358032E-6 1.6835666E-6 2.9239777E-6 2.9239777E-6 2.9236642E-6 0.40175 0.40175
2.9238442E-6 2.6375447E-12 2.923352E-6 2.6355744E-6 1.6834204E-6 2.9237015E-6 2.9237015E-6 2.923352E-6 0.40225 0.40225
2.9231715E-6 -4.679798E-12 2.9236642E-6 2.6351165E-6 1.6831281E-6 2.923425E-6 2.923425E-6 2.9236642E-6 0.40275 0.40275
2.9219705E-6 -2.1742221E-11 2.9227276E-6 2.6348878E-6 1.6829819E-6 2.9231485E-6 2.9231485E-6 2.9227276E-6 0.40325 0.40325
2.9207365E-6 -3.9413698E-11 2.9227276E-6 2.6346588E-6 1.6828357E-6 2.922872E-6 2.922872E-6 2.9227276E-6 0.40375 0.40375
2.9213177E-6 -2.3586513E-11 2.9221035E-6 2.6344298E-6 1.6826895E-6 2.9225957E-6 2.9225957E-6 2.9221035E-6 0.40425 0.40425
2.9214364E-6 -1.6286287E-11 2.9217913E-6 2.634201E-6 1.6825433E-6 2.9223188E-6 2.9223188E-6 2.9217913E-6 0.40475 0.40475
2.9189152E-6 -5.771136E-11 2.9217913E-6 2.6339721E-6 1.682397E-6 2.9220423E-6 2.9220423E-6 2.9217913E-6 0.40525 0.40525
2.9179125E-6 -7.111939E-11 2.9217913E-6 2.6337432E-6 1.6822509E-6 2.9217658E-6 2.9217658E-6 2.9217913E-6 0.40575 0.40575
2.9192197E-6 -4.189274E-11 2.921479E-6 2.6335144E-6 1.6821047E-6 2.9214896E-6 2.9214896E-6 2.921479E-6 0.40625 0.40625
2.9211867E-6 -4.8475265E-13 2.921479E-6 2.6332855E-6 1.6819585E-6 2.921213E-6 2.921213E-6 2.921479E-6 0.40675 0.40675
2.922131E-6 2.204217E-11 2.9208547E-6 2.6330567E-6 1.6818123E-6 2.9209366E-6 2.9209366E-6 2.9208547E-6 0.40725 0.40725
2.920963E-6 5.588816E-12 2.9205426E-6 2.6328278E-6 1.681666E-6 2.92066E-6 2.92066E-6 2.9205426E-6 0.40775 0.40775
2.919531E-6 -1.5737071E-11 2.9205426E-6 2.63237E-6 1.6813736E-6 2.9203838E-6 2.9203838E-6 2.9205426E-6 0.40825 0.40825
2.9196171E-6 -9.045884E-12 2.919606E-6 2.632141E-6 1.6812274E-6 2.9201074E-6 2.9201074E-6 2.919606E-6 0.40875 0.40875
2.9198354E-6 8.156306E-14 2.9199182E-6 2.6319121E-6 1.6810812E-6 2.9198309E-6 2.9198309E-6 2.9199182E-6 0.40925 0.40925
2.9187988E-6 -1.3935532E-11 2.919606E-6 2.6316834E-6 1.6809352E-6 2.919554E-6 2.919554E-6 2.919606E-6 0.40975 0.40975
2.918126E-6 -2.125289E-11 2.919606E-6 2.6314544E-6 1.680789E-6 2.9192777E-6 2.9192777E-6 2.919606E-6 0.41025 0.41025
2.9162982E-6 -4.988757E-11 2.9192938E-6 2.6312255E-6 1.6806428E-6 2.9190012E-6 2.9190012E-6 2.9192938E-6 0.41075 0.41075
2.9166151E-6 -3.8932916E-11 2.9186697E-6 2.6309967E-6 1.6804966E-6 2.9187247E-6 2.9187247E-6 2.9186697E-6 0.41125 0.41125
2.9183184E-6 -2.3974778E-12 2.9183575E-6 2.6307678E-6 1.6803504E-6 2.9184482E-6 2.9184482E-6 2.9183575E-6 0.41175 0.41175
2.9191965E-6 1.8911308E-11 2.9180453E-6 2.630539E-6 1.6802042E-6 2.918172E-6 2.918172E-6 2.9180453E-6 0.41225 0.41225
2.9188866E-6 1.829369E-11 2.9180453E-6 2.63031E-6 1.680058E-6 2.9178955E-6 2.9178955E-6 2.9180453E-6 0.41275 0.41275
2.9181476E-6 9.75821E-12 2.9177331E-6 2.630081E-6 1.6799117E-6 2.917619E-6 2.917619E-6 2.9177331E-6 0.41325 0.41325
2.9154617E-6 -3.4712205E-11 2.917421E-6 2.6296234E-6 1.6796193E-6 2.9173425E-6 2.9173425E-6 2.917421E-6 0.41375 0.41375
2.9138648E-6 -5.908342E-11 2.9171088E-6 2.6293944E-6 1.6794731E-6 2.9170662E-6 2.9170662E-6 2.9171088E-6 0.41425 0.41425
2.912565E-6 -7.797304E-11 2.9167966E-6 2.6291657E-6 1.6793269E-6 2.9167898E-6 2.9167898E-6 2.9167966E-6 0.41475 0.41475
2.911958E-6 -8.407227E-11 2.9164844E-6 2.6289367E-6 1.6791807E-6 2.9165133E-6 2.9165133E-6 2.9164844E-6 0.41525 0.41525
2.9125056E-6 -6.885415E-11 2.9161722E-6 2.628708E-6 1.6790345E-6 2.9162363E-6 2.9162363E-6 2.9161722E-6 0.41575 0.41575
2.9131859E-6 -5.1199777E-11 2.9152357E-6 2.628479E-6 1.6788883E-6 2.91596E-6 2.91596E-6 2.9152357E-6 0.41625 0.41625
2.91479E-6 -1.6491529E-11 2.9155478E-6 2.62825E-6 1.6787423E-6 2.9156836E-6 2.9156836E-6 2.9155478E-6 0.41675 0.41675
2.9156022E-6 3.5991214E-12 2.9155478E-6 2.6280213E-6 1.678596E-6 2.915407E-6 2.915407E-6 2.9155478E-6 0.41725 0.41725
2.9173382E-6 4.0743645E-11 2.9149235E-6 2.6277924E-6 1.6784498E-6 2.9151306E-6 2.9151306E-6 2.9149235E-6 0.41775 0.41775
2.9176224E-6 5.1089227E-11 2.9146115E-6 2.6275634E-6 1.6783036E-6 2.9148543E-6 2.9148543E-6 2.9146115E-6 0.41825 0.41825
2.9167516E-6 4.0117475E-11 2.9146115E-6 2.6273347E-6 1.6781574E-6 2.9145779E-6 2.9145779E-6 2.9146115E-6 0.41875 0.41875
2.9145276E-6 4.1739875E-12 2.9139871E-6 2.6268767E-6 1.677865E-6 2.9143014E-6 2.9143014E-6 2.9139871E-6 0.41925 0.41925
2.9121056E-6 -3.5423896E-11 2.913675E-6 2.626648E-6 1.6777188E-6 2.914025E-6 2.914025E-6 2.913675E-6 0.41975 0.41975
2.9117298E-6 -3.725965E-11 2.913675E-6 2.626419E-6 1.6775726E-6 2.9137486E-6 2.9137486E-6 2.913675E-6 0.42025 0.42025
2.9100338E-6 -6.345807E-11 2.9130506E-6 2.6261903E-6 1.6774264E-6 2.9134721E-6 2.9134721E-6 2.9130506E-6 0.42075 0.42075
2.9083049E-6 -9.0265545E-11 2.9133628E-6 2.6259613E-6 1.6772802E-6 2.9131957E-6 2.9131957E-6 2.9133628E-6 0.42125 0.42125
2.90849E-6 -8.1747165E-11 2.9130506E-6 2.6257323E-6 1.677134E-6 2.9129192E-6 2.9129192E-6 2.9130506E-6 0.42175 0.42175
2.9109192E-6 -3.181225E-11 2.9124262E-6 2.6255036E-6 1.6769878E-6 2.912643E-6 2.912643E-6 2.9124262E-6 0.42225 0.42225
2.9114667E-6 -1.659415E-11 2.9124262E-6 2.6252746E-6 1.6768416E-6 2.912366E-6 2.912366E-6 2.9124262E-6 0.42275 0.42275
2.910794E-6 -2.3911493E-11 2.912114E-6 2.6250457E-6 1.6766954E-6 2.9120895E-6 2.9120895E-6 2.912114E-6 0.42325 0.42325
2.910022E-6 -3.3056054E-11 2.9124262E-6 2.624817E-6 1.6765493E-6 2.911813E-6 2.911813E-6 2.9124262E-6 0.42375 0.42375
2.9105372E-6 -1.8446992E-11 2.9118019E-6 2.6243592E-6 1.6762569E-6 2.9115367E-6 2.9115367E-6 2.9118019E-6 0.42425 0.42425
2.9099633E-6 -2.3937144E-11 2.9118019E-6 2.6241303E-6 1.6761107E-6 2.9112603E-6 2.9112603E-6 2.9118019E-6 0.42475 0.42475
2.9077394E-6 -5.988063E-11 2.9111775E-6 2.6239013E-6 1.6759645E-6 2.9109838E-6 2.9109838E-6 2.9111775E-6 0.42525 0.42525
2.9077594E-6 -5.4407593E-11 2.9108655E-6 2.6236726E-6 1.6758183E-6 2.9107073E-6 2.9107073E-6 2.9108655E-6 0.42575 0.42575
2.9105515E-6 2.2270603E-12 2.9105533E-6 2.6234436E-6 1.6756721E-6 2.910431E-6 2.910431E-6 2.9105533E-6 0.42625 0.42625
2.9119249E-6 3.267186E-11 2.9102412E-6 2.6232146E-6 1.6755259E-6 2.9101545E-6 2.9101545E-6 2.9102412E-6 0.42675 0.42675
2.911153E-6 2.3527296E-11 2.9096168E-6 2.622986E-6 1.6753797E-6 2.909878E-6 2.909878E-6 2.9096168E-6 0.42725 0.42725
2.912757E-6 5.8235555E-11 2.9093046E-6 2.622757E-6 1.6752335E-6 2.9096016E-6 2.9096016E-6 2.9093046E-6 0.42775 0.42775
2.9138662E-6 8.38078E-11 2.9093046E-6 2.622528E-6 1.6750873E-6 2.9093253E-6 2.9093253E-6 2.9093046E-6 0.42825 0.42825
2.9122361E-6 5.882751E-11 2.909929E-6 2.6222992E-6 1.6749411E-6 2.9090488E-6 2.9090488E-6 2.909929E-6 0.42875 0.42875
2.9083621E-6 -7.569309E-12 2.9089924E-6 2.6220703E-6 1.6747949E-6 2.9087723E-6 2.9087723E-6 2.9089924E-6 0.42925 0.42925
2.9061714E-6 -4.2903726E-11 2.908368E-6 2.6216126E-6 1.6745025E-6 2.9084958E-6 2.9084958E-6 2.908368E-6 0.42975 0.42975
2.9058945E-6 -4.2912278E-11 2.9080559E-6 2.6213836E-6 1.6743564E-6 2.9082196E-6 2.9082196E-6 2.9080559E-6 0.43025 0.43025
2.9048915E-6 -5.632029E-11 2.908368E-6 2.6211549E-6 1.6742102E-6 2.907943E-6 2.907943E-6 2.908368E-6 0.43075 0.43075
2.9028326E-6 -8.921843E-11 2.9080559E-6 2.620926E-6 1.674064E-6 2.9076666E-6 2.9076666E-6 2.9080559E-6 0.43125 0.43125
2.9018297E-6 -1.0262646E-10 2.9074315E-6 2.620697E-6 1.6739178E-6 2.9073901E-6 2.9073901E-6 2.9074315E-6 0.43175 0.43175
2.9028067E-6 -7.949047E-11 2.9068074E-6 2.6204682E-6 1.6737716E-6 2.9071139E-6 2.9071139E-6 2.9068074E-6 0.43225 0.43225
2.9026614E-6 -7.706279E-11 2.9064952E-6 2.6202392E-6 1.6736254E-6 2.906837E-6 2.906837E-6 2.9064952E-6 0.43275 0.43275
2.9053217E-6 -2.2864394E-11 2.9068074E-6 2.6200103E-6 1.6734792E-6 2.9065604E-6 2.9065604E-6 2.9068074E-6 0.43325 0.43325
2.908741E-6 4.534253E-11 2.9064952E-6 2.6197815E-6 1.673333E-6 2.906284E-6 2.906284E-6 2.9064952E-6 0.43375 0.43375
2.907969E-6 3.6197982E-11 2.906183E-6 2.6195526E-6 1.6731868E-6 2.9060077E-6 2.9060077E-6 2.906183E-6 0.43425 0.43425
2.906636E-6 1.66993E-11 2.906183E-6 2.6193238E-6 1.6730406E-6 2.9057312E-6 2.9057312E-6 2.906183E-6 0.43475 0.43475
2.906491E-6 1.9127009E-11 2.9058708E-6 2.618866E-6 1.6727482E-6 2.9054547E-6 2.9054547E-6 2.9058708E-6 0.43525 0.43525
2.9056862E-6 9.373392E-12 2.9055586E-6 2.6186372E-6 1.672602E-6 2.9051782E-6 2.9051782E-6 2.9055586E-6 0.43575 0.43575
2.9035943E-6 -2.413382E-11 2.9052464E-6 2.6184082E-6 1.6724558E-6 2.904902E-6 2.904902E-6 2.9052464E-6 0.43625 0.43625
2.9005123E-6 -7.5913054E-11 2.9049343E-6 2.6181792E-6 1.6723096E-6 2.9046255E-6 2.9046255E-6 2.9049343E-6 0.43675 0.43675
2.9016214E-6 -5.034079E-11 2.90431E-6 2.6179505E-6 1.6721635E-6 2.904349E-6 2.904349E-6 2.90431E-6 0.43725 0.43725
2.9045127E-6 8.121053E-12 2.9039977E-6 2.6177215E-6 1.6720173E-6 2.9040727E-6 2.9040727E-6 2.9039977E-6 0.43775 0.43775
2.9047967E-6 1.8466636E-11 2.9039977E-6 2.6174928E-6 1.6718711E-6 2.9037963E-6 2.9037963E-6 2.9039977E-6 0.43825 0.43825
2.903134E-6 -7.122715E-12 2.9039977E-6 2.6172638E-6 1.6717249E-6 2.9035198E-6 2.9035198E-6 2.9039977E-6 0.43875 0.43875
2.90289E-6 -6.5221973E-12 2.9036855E-6 2.6170349E-6 1.6715787E-6 2.9032433E-6 2.9032433E-6 2.9036855E-6 0.43925 0.43925
2.9032071E-6 4.432455E-12 2.9036855E-6 2.6168061E-6 1.6714325E-6 2.902967E-6 2.902967E-6 2.9036855E-6 0.43975 0.43975
2.901841E-6 -1.5675296E-11 2.9030614E-6 2.6165771E-6 1.6712863E-6 2.9026905E-6 2.9026905E-6 2.9030614E-6 0.44025 0.44025
2.898693E-6 -6.867264E-11 2.9030614E-6 2.6161194E-6 1.6709939E-6 2.902414E-6 2.902414E-6 2.9030614E-6 0.44075 0.44075
2.8958752E-6 -1.15579345E-10 2.9030614E-6 2.6158905E-6 1.6708477E-6 2.9021376E-6 2.9021376E-6 2.9030614E-6 0.44125 0.44125
2.8962254E-6 -1.0401562E-10 2.9021248E-6 2.6156615E-6 1.6707015E-6 2.9018613E-6 2.9018613E-6 2.9021248E-6 0.44175 0.44175
2.8999416E-6 -3.03271E-11 2.9021248E-6 2.6154328E-6 1.6705553E-6 2.9015848E-6 2.9015848E-6 2.9021248E-6 0.44225 0.44225
2.9006878E-6 -1.1454584E-11 2.9018126E-6 2.6152038E-6 1.6704091E-6 2.9013083E-6 2.9013083E-6 2.9018126E-6 0.44275 0.44275
2.9014338E-6 7.417929E-12 2.9011883E-6 2.614975E-6 1.6702629E-6 2.9010318E-6 2.9010318E-6 2.9011883E-6 0.44325 0.44325
2.902147E-6 2.5681388E-11 2.9011883E-6 2.614746E-6 1.6701167E-6 2.9007556E-6 2.9007556E-6 2.9011883E-6 0.44375 0.44375
2.9042792E-6 7.0134704E-11 2.9002517E-6 2.6145171E-6 1.6699706E-6 2.900479E-6 2.900479E-6 2.9002517E-6 0.44425 0.44425
2.9048933E-6 8.657095E-11 2.8999395E-6 2.6142884E-6 1.6698244E-6 2.9002026E-6 2.9002026E-6 2.8999395E-6 0.44475 0.44475
2.9008872E-6 1.7737862E-11 2.8996274E-6 2.6140594E-6 1.6696782E-6 2.8999261E-6 2.8999261E-6 2.8996274E-6 0.44525 0.44525
2.8978054E-6 -3.404136E-11 2.8996274E-6 2.6138305E-6 1.669532E-6 2.8996499E-6 2.8996499E-6 2.8996274E-6 0.44575 0.44575
2.8963404E-6 -5.5976303E-11 2.8993154E-6 2.6133728E-6 1.6692396E-6 2.8993734E-6 2.8993734E-6 2.8993154E-6 0.44625 0.44625
2.8951065E-6 -7.3647796E-11 2.8993154E-6 2.6131438E-6 1.6690934E-6 2.899097E-6 2.899097E-6 2.8993154E-6 0.44675 0.44675
2.8950276E-6 -7.0001935E-11 2.8993154E-6 2.612915E-6 1.6689472E-6 2.8988204E-6 2.8988204E-6 2.8993154E-6 0.44725 0.44725
2.8966647E-6 -3.4684616E-11 2.8983789E-6 2.612686E-6 1.668801E-6 2.8985442E-6 2.8985442E-6 2.8983789E-6 0.44775 0.44775
2.8970478E-6 -2.2511843E-11 2.8980667E-6 2.6124574E-6 1.6686548E-6 2.8982677E-6 2.8982677E-6 2.8980667E-6 0.44825 0.44825
2.897563E-6 -7.902794E-12 2.8980667E-6 2.6122284E-6 1.6685086E-6 2.8979912E-6 2.8979912E-6 2.8980667E-6 0.44875 0.44875
2.8978802E-6 3.051858E-12 2.8983789E-6 2.6119994E-6 1.6683624E-6 2.8977147E-6 2.8977147E-6 2.8983789E-6 0.44925 0.44925
2.8970092E-6 -7.919895E-12 2.8977545E-6 2.6117707E-6 1.6682162E-6 2.8974384E-6 2.8974384E-6 2.8977545E-6 0.44975 0.44975
2.8938614E-6 -6.091724E-11 2.8980667E-6 2.6115417E-6 1.66807E-6 2.897162E-6 2.897162E-6 2.8980667E-6 0.45025 0.45025
2.8923635E-6 -8.3461266E-11 2.8977545E-6 2.6113128E-6 1.6679238E-6 2.8968855E-6 2.8968855E-6 2.8977545E-6 0.45075 0.45075
2.8927795E-6 -7.067941E-11 2.8974423E-6 2.611084E-6 1.6677777E-6 2.8966092E-6 2.8966092E-6 2.8974423E-6 0.45125 0.45125
2.8945155E-6 -3.3534897E-11 2.896818E-6 2.6106263E-6 1.6674853E-6 2.8963327E-6 2.8963327E-6 2.896818E-6 0.45175 0.45175
2.8959219E-6 -2.4810464E-12 2.8961936E-6 2.6103974E-6 1.6673391E-6 2.8960562E-6 2.8960562E-6 2.8961936E-6 0.45225 0.45225
2.8957438E-6 -6.623919E-13 2.8958814E-6 2.6101684E-6 1.6671929E-6 2.8957797E-6 2.8957797E-6 2.8958814E-6 0.45275 0.45275
2.896061E-6 1.029226E-11 2.8958814E-6 2.6099397E-6 1.6670467E-6 2.8955035E-6 2.8955035E-6 2.8958814E-6 0.45325 0.45325
2.896741E-6 2.7946636E-11 2.894945E-6 2.6097107E-6 1.6669005E-6 2.895227E-6 2.895227E-6 2.894945E-6 0.45375 0.45375
2.8975862E-6 4.8646354E-11 2.8943207E-6 2.6094817E-6 1.6667543E-6 2.8949505E-6 2.8949505E-6 2.8943207E-6 0.45425 0.45425
2.8969464E-6 4.1938078E-11 2.894945E-6 2.609253E-6 1.6666081E-6 2.894674E-6 2.894674E-6 2.894945E-6 0.45475 0.45475
2.8941615E-6 -4.359541E-12 2.894945E-6 2.609024E-6 1.6664619E-6 2.8943978E-6 2.8943978E-6 2.894945E-6 0.45525 0.45525
2.8910135E-6 -5.7356914E-11 2.8940085E-6 2.608795E-6 1.6663157E-6 2.8941213E-6 2.8941213E-6 2.8940085E-6 0.45575 0.45575
2.8899117E-6 -7.259212E-11 2.8940085E-6 2.6085663E-6 1.6661695E-6 2.8938448E-6 2.8938448E-6 2.8940085E-6 0.45625 0.45625
2.8885127E-6 -9.330894E-11 2.8940085E-6 2.6083374E-6 1.6660233E-6 2.8935683E-6 2.8935683E-6 2.8940085E-6 0.45675 0.45675
2.8895558E-6 -6.895481E-11 2.8933841E-6 2.6078797E-6 1.6657309E-6 2.893292E-6 2.893292E-6 2.8933841E-6 0.45725 0.45725
2.889708E-6 -6.1045495E-11 2.893072E-6 2.6076507E-6 1.6655848E-6 2.8930156E-6 2.8930156E-6 2.893072E-6 0.45775 0.45775
2.8914442E-6 -2.3900989E-11 2.893072E-6 2.607422E-6 1.6654386E-6 2.892739E-6 2.892739E-6 2.893072E-6 0.45825 0.45825
2.8929162E-6 8.370999E-12 2.8924476E-6 2.607193E-6 1.6652924E-6 2.8924626E-6 2.8924626E-6 2.8924476E-6 0.45875 0.45875
2.8938273E-6 3.0288855E-11 2.8921354E-6 2.606964E-6 1.6651462E-6 2.8921863E-6 2.8921863E-6 2.8921354E-6 0.45925 0.45925
2.8940456E-6 3.94163E-11 2.8921354E-6 2.6067353E-6 1.665E-6 2.8919098E-6 2.8919098E-6 2.8921354E-6 0.45975 0.45975
2.8931086E-6 2.7226424E-11 2.891199E-6 2.6065063E-6 1.6648538E-6 2.8916334E-6 2.8916334E-6 2.891199E-6 0.46025 0.46025
2.8912477E-6 -2.017337E-12 2.8918232E-6 2.6062776E-6 1.6647076E-6 2.8913569E-6 2.8913569E-6 2.8918232E-6 0.46075 0.46075
2.8917627E-6 1.25917115E-11 2.8918232E-6 2.6060486E-6 1.6645614E-6 2.8910806E-6 2.8910806E-6 2.8918232E-6 0.46125 0.46125
2.8902648E-6 -9.9522985E-12 2.8905747E-6 2.6058196E-6 1.6644152E-6 2.8908041E-6 2.8908041E-6 2.8905747E-6 0.46175 0.46175
2.888569E-6 -3.6150718E-11 2.891199E-6 2.605362E-6 1.6641228E-6 2.8905276E-6 2.8905276E-6 2.891199E-6 0.46225 0.46225
2.8868071E-6 -6.3567276E-11 2.8905747E-6 2.605133E-6 1.6639766E-6 2.8902514E-6 2.8902514E-6 2.8905747E-6 0.46275 0.46275
2.8853092E-6 -8.61113E-11 2.8896382E-6 2.6049042E-6 1.6638304E-6 2.889975E-6 2.889975E-6 2.8896382E-6 0.46325 0.46325
2.8857253E-6 -7.332944E-11 2.8896382E-6 2.6046753E-6 1.6636842E-6 2.8896984E-6 2.8896984E-6 2.8896382E-6 0.46375 0.46375
2.8880224E-6 -2.5830787E-11 2.889326E-6 2.6044463E-6 1.663538E-6 2.889422E-6 2.889422E-6 2.889326E-6 0.46425 0.46425
2.8893626E-6 4.0049283E-12 2.8890138E-6 2.6042176E-6 1.6633919E-6 2.8891457E-6 2.8891457E-6 2.8890138E-6 0.46475 0.46475
2.8889538E-6 1.5601044E-12 2.889326E-6 2.6039886E-6 1.6632457E-6 2.8888692E-6 2.8888692E-6 2.889326E-6 0.46525 0.46525
2.8881818E-6 -7.5844435E-12 2.8890138E-6 2.6037599E-6 1.6630995E-6 2.8885927E-6 2.8885927E-6 2.8890138E-6 0.46575 0.46575
2.8872118E-6 -2.0383388E-11 2.8883894E-6 2.603531E-6 1.6629533E-6 2.8883162E-6 2.8883162E-6 2.8883894E-6 0.46625 0.46625
2.887133E-6 -1.6737542E-11 2.8887016E-6 2.603302E-6 1.6628071E-6 2.88804E-6 2.88804E-6 2.8887016E-6 0.46675 0.46675
2.8866912E-6 -1.979142E-11 2.8880772E-6 2.6030732E-6 1.6626609E-6 2.8877635E-6 2.8877635E-6 2.8880772E-6 0.46725 0.46725
2.8877341E-6 4.5626935E-12 2.887453E-6 2.6026153E-6 1.6623685E-6 2.887487E-6 2.887487E-6 2.887453E-6 0.46775 0.46775
2.8880183E-6 1.4908278E-11 2.8868287E-6 2.6023865E-6 1.6622223E-6 2.8872105E-6 2.8872105E-6 2.8868287E-6 0.46825 0.46825
2.8869165E-6 -3.269405E-13 2.887141E-6 2.6021576E-6 1.6620761E-6 2.8869342E-6 2.8869342E-6 2.887141E-6 0.46875 0.46875
2.8865736E-6 -1.5536277E-12 2.887453E-6 2.6019286E-6 1.6619299E-6 2.8866577E-6 2.8866577E-6 2.887453E-6 0.46925 0.46925
2.8866596E-6 5.1375596E-12 2.8868287E-6 2.6016999E-6 1.6617837E-6 2.8863813E-6 2.8863813E-6 2.8868287E-6 0.46975 0.46975
2.8847328E-6 -2.5324324E-11 2.8862044E-6 2.601471E-6 1.6616375E-6 2.8861048E-6 2.8861048E-6 2.8862044E-6 0.47025 0.47025
2.88439E-6 -2.6551013E-11 2.8858922E-6 2.6012422E-6 1.6614913E-6 2.8858285E-6 2.8858285E-6 2.8858922E-6 0.47075 0.47075
2.8837503E-6 -3.3259288E-11 2.88558E-6 2.6010132E-6 1.6613451E-6 2.8855525E-6 2.8855525E-6 2.88558E-6 0.47125 0.47125
2.8831105E-6 -3.996756E-11 2.8852678E-6 2.6007842E-6 1.661199E-6 2.885276E-6 2.885276E-6 2.8852678E-6 0.47175 0.47175
2.8809854E-6 -7.408386E-11 2.8849556E-6 2.6005555E-6 1.6610528E-6 2.8849997E-6 2.8849997E-6 2.8849556E-6 0.47225 0.47225
2.8802467E-6 -8.2619335E-11 2.8846434E-6 2.6003265E-6 1.6609066E-6 2.8847232E-6 2.8847232E-6 2.8846434E-6 0.47275 0.47275
2.8817187E-6 -5.0347348E-11 2.8846434E-6 2.5998688E-6 1.6606142E-6 2.8844468E-6 2.8844468E-6 2.8846434E-6 0.47325 0.47325
2.883356E-6 -1.503003E-11 2.8843313E-6 2.5996399E-6 1.660468E-6 2.8841703E-6 2.8841703E-6 2.8843313E-6 0.47375 0.47375
2.884333E-6 8.105947E-12 2.8843313E-6 2.5994111E-6 1.6603218E-6 2.883894E-6 2.883894E-6 2.8843313E-6 0.47425 0.47425
2.8840232E-6 7.4883285E-12 2.883707E-6 2.5991822E-6 1.6601756E-6 2.8836175E-6 2.8836175E-6 2.883707E-6 0.47475 0.47475
2.8838783E-6 9.9160515E-12 2.883707E-6 2.5989532E-6 1.6600294E-6 2.883341E-6 2.883341E-6 2.883707E-6 0.47525 0.47525
2.8821494E-6 -1.6891436E-11 2.883395E-6 2.5987244E-6 1.6598832E-6 2.8830646E-6 2.8830646E-6 2.883395E-6 0.47575 0.47575
2.8806844E-6 -3.8826393E-11 2.8830827E-6 2.5984955E-6 1.659737E-6 2.8827883E-6 2.8827883E-6 2.8830827E-6 0.47625 0.47625
2.8806387E-6 -3.4571478E-11 2.8830827E-6 2.5982665E-6 1.6595908E-6 2.8825118E-6 2.8825118E-6 2.8830827E-6 0.47675 0.47675
2.8808238E-6 -2.6053087E-11 2.8824584E-6 2.5980378E-6 1.6594446E-6 2.8822353E-6 2.8822353E-6 2.8824584E-6 0.47725 0.47725
2.8815039E-6 -8.39871E-12 2.881834E-6 2.5978088E-6 1.6592984E-6 2.8819588E-6 2.8819588E-6 2.881834E-6 0.47775 0.47775
2.881491E-6 -3.5347276E-12 2.881834E-6 2.5975799E-6 1.6591522E-6 2.8816826E-6 2.8816826E-6 2.881834E-6 0.47825 0.47825
2.880092E-6 -2.4251547E-11 2.8815218E-6 2.5971221E-6 1.6588599E-6 2.881406E-6 2.881406E-6 2.8815218E-6 0.47875 0.47875
2.8797162E-6 -2.6087289E-11 2.8812096E-6 2.5968934E-6 1.6587137E-6 2.8811296E-6 2.8811296E-6 2.8812096E-6 0.47925 0.47925
2.8799673E-6 -1.6350773E-11 2.8812096E-6 2.5966644E-6 1.6585675E-6 2.8808531E-6 2.8808531E-6 2.8812096E-6 0.47975 0.47975
2.8794923E-6 -2.001372E-11 2.8805853E-6 2.5964355E-6 1.6584213E-6 2.8805769E-6 2.8805769E-6 2.8805853E-6 0.48025 0.48025
2.879249E-6 -1.9413186E-11 2.8805853E-6 2.5962067E-6 1.6582751E-6 2.8803008E-6 2.8803008E-6 2.8805853E-6 0.48075 0.48075
2.878081E-6 -3.5866542E-11 2.880273E-6 2.5959778E-6 1.6581289E-6 2.8800243E-6 2.8800243E-6 2.880273E-6 0.48125 0.48125
2.877309E-6 -4.5011102E-11 2.879649E-6 2.5957488E-6 1.6579827E-6 2.879748E-6 2.879748E-6 2.879649E-6 0.48175 0.48175
2.8772633E-6 -4.0756176E-11 2.8793368E-6 2.59552E-6 1.6578365E-6 2.8794716E-6 2.8794716E-6 2.8793368E-6 0.48225 0.48225
2.8769864E-6 -4.0764725E-11 2.8799611E-6 2.595291E-6 1.6576903E-6 2.879195E-6 2.879195E-6 2.8799611E-6 0.48275 0.48275
2.8785905E-6 -6.056478E-12 2.8787124E-6 2.5950621E-6 1.6575441E-6 2.8789186E-6 2.8789186E-6 2.8787124E-6 0.48325 0.48325
2.8795016E-6 1.5861376E-11 2.8790246E-6 2.5948334E-6 1.6573979E-6 2.8786424E-6 2.8786424E-6 2.8790246E-6 0.48375 0.48375
2.8791917E-6 1.5243758E-11 2.8784002E-6 2.5943757E-6 1.6571055E-6 2.8783659E-6 2.8783659E-6 2.8784002E-6 0.48425 0.48425
2.878684E-6 1.0971743E-11 2.878088E-6 2.5941467E-6 1.6569593E-6 2.8780894E-6 2.8780894E-6 2.878088E-6 0.48475 0.48475
2.878143E-6 6.0906597E-12 2.8784002E-6 2.5939178E-6 1.6568132E-6 2.877813E-6 2.877813E-6 2.8784002E-6 0.48525 0.48525
2.876711E-6 -1.5235228E-11 2.8777758E-6 2.593689E-6 1.656667E-6 2.8775366E-6 2.8775366E-6 2.8777758E-6 0.48575 0.48575
2.876434E-6 -1.5243778E-11 2.8774637E-6 2.59346E-6 1.6565208E-6 2.8772602E-6 2.8772602E-6 2.8774637E-6 0.48625 0.48625
2.8751672E-6 -3.3524336E-11 2.8768393E-6 2.593231E-6 1.6563746E-6 2.8769837E-6 2.8769837E-6 2.8768393E-6 0.48675 0.48675
2.8739335E-6 -5.1195815E-11 2.876527E-6 2.5930024E-6 1.6562284E-6 2.8767072E-6 2.8767072E-6 2.876527E-6 0.48725 0.48725
2.875109E-6 -2.4405427E-11 2.876527E-6 2.5927734E-6 1.6560822E-6 2.8764314E-6 2.8764314E-6 2.876527E-6 0.48775 0.48775
2.875492E-6 -1.2232638E-11 2.875903E-6 2.5925447E-6 1.655936E-6 2.876155E-6 2.876155E-6 2.875903E-6 0.48825 0.48825
2.8738953E-6 -3.6603852E-11 2.8755908E-6 2.5923157E-6 1.6557898E-6 2.8758784E-6 2.8758784E-6 2.8755908E-6 0.48875 0.48875
2.8730574E-6 -4.696654E-11 2.875903E-6 2.5920867E-6 1.6556436E-6 2.8756021E-6 2.8756021E-6 2.875903E-6 0.48925 0.48925
2.8743314E-6 -1.834896E-11 2.8755908E-6 2.591629E-6 1.6553512E-6 2.8753257E-6 2.8753257E-6 2.8755908E-6 0.48975 0.48975
2.8752756E-6 4.177964E-12 2.8752786E-6 2.5914E-6 1.655205E-6 2.8750492E-6 2.8750492E-6 2.8752786E-6 0.49025 0.49025
2.8748666E-6 1.73314E-12 2.8746542E-6 2.5911713E-6 1.6550588E-6 2.8747727E-6 2.8747727E-6 2.8746542E-6 0.49075 0.49075
2.8735337E-6 -1.7765543E-11 2.8749664E-6 2.5909424E-6 1.6549126E-6 2.8744964E-6 2.8744964E-6 2.8749664E-6 0.49125 0.49125
2.8732238E-6 -1.8383161E-11 2.8740299E-6 2.5907134E-6 1.6547664E-6 2.87422E-6 2.87422E-6 2.8740299E-6 0.49175 0.49175
2.87364E-6 -5.601304E-12 2.8734055E-6 2.5904847E-6 1.6546203E-6 2.8739435E-6 2.8739435E-6 2.8734055E-6 0.49225 0.49225
2.873759E-6 1.6989379E-12 2.8734055E-6 2.5902557E-6 1.6544741E-6 2.873667E-6 2.873667E-6 2.8734055E-6 0.49275 0.49275
2.8724921E-6 -1.6581608E-11 2.8734055E-6 2.590027E-6 1.6543279E-6 2.8733907E-6 2.8733907E-6 2.8734055E-6 0.49325 0.49325
2.8718528E-6 -2.3289882E-11 2.8730933E-6 2.589798E-6 1.6541817E-6 2.8731147E-6 2.8731147E-6 2.8730933E-6 0.49375 0.49375
2.870487E-6 -4.3397633E-11 2.8727811E-6 2.589569E-6 1.6540355E-6 2.8728382E-6 2.8728382E-6 2.8727811E-6 0.49425 0.49425
2.869814E-6 -5.0714974E-11 2.872469E-6 2.5891113E-6 1.6537431E-6 2.872562E-6 2.872562E-6 2.872469E-6 0.49475 0.49475
2.869174E-6 -5.7423264E-11 2.872157E-6 2.5888824E-6 1.6535969E-6 2.8722854E-6 2.8722854E-6 2.872157E-6 0.49525 0.49525
2.8700522E-6 -3.6114476E-11 2.872157E-6 2.5886536E-6 1.6534507E-6 2.872009E-6 2.872009E-6 2.872157E-6 0.49575 0.49575
2.8685872E-6 -5.8049447E-11 2.8718448E-6 2.5884246E-6 1.6533045E-6 2.8717325E-6 2.8717325E-6 2.8718448E-6 0.49625 0.49625
2.8676834E-6 -6.963024E-11 2.8718448E-6 2.5881957E-6 1.6531583E-6 2.8714562E-6 2.8714562E-6 2.8718448E-6 0.49675 0.49675
2.8694856E-6 -3.1267596E-11 2.8712204E-6 2.587967E-6 1.6530121E-6 2.8711797E-6 2.8711797E-6 2.8712204E-6 0.49725 0.49725
2.8701327E-6 -1.4222288E-11 2.8709082E-6 2.587738E-6 1.6528659E-6 2.8709032E-6 2.8709032E-6 2.8709082E-6 0.49775 0.49775
2.8701859E-6 -8.140169E-12 2.8712204E-6 2.5875092E-6 1.6527197E-6 2.8706268E-6 2.8706268E-6 2.8712204E-6 0.49825 0.49825
2.8703714E-6 3.782382E-13 2.870596E-6 2.5872803E-6 1.6525735E-6 2.870351E-6 2.870351E-6 2.870596E-6 0.49875 0.49875
2.8714805E-6 2.5950488E-11 2.8702839E-6 2.5870513E-6 1.6524274E-6 2.8700745E-6 2.8700745E-6 2.8702839E-6 0.49925 0.49925
2.8712695E-6 2.716006E-11 2.8699717E-6 2.5868226E-6 1.6522812E-6 2.869798E-6 2.869798E-6 2.8699717E-6 0.49975 0.49975
2.8704646E-6 1.7406444E-11 2.8696595E-6 2.5863646E-6 1.6519888E-6 2.8695215E-6 2.8695215E-6 2.8696595E-6 0.50025 0.50025
2.8686368E-6 -1.12282345E-11 2.8693473E-6 2.586136E-6 1.6518426E-6 2.8692452E-6 2.8692452E-6 2.8693473E-6 0.50075 0.50075
2.867469E-6 -2.768159E-11 2.8690351E-6 2.585907E-6 1.6516964E-6 2.8689687E-6 2.8689687E-6 2.8690351E-6 0.50125 0.50125
2.865905E-6 -5.1443735E-11 2.8690351E-6 2.5856782E-6 1.6515502E-6 2.8686923E-6 2.8686923E-6 2.8690351E-6 0.50175 0.50175
2.8658592E-6 -4.7188822E-11 2.868723E-6 2.5854492E-6 1.651404E-6 2.868416E-6 2.868416E-6 2.868723E-6 0.50225 0.50225
2.8657803E-6 -4.3542975E-11 2.8680988E-6 2.5852203E-6 1.6512578E-6 2.8681395E-6 2.8681395E-6 2.8680988E-6 0.50275 0.50275
2.8662628E-6 -2.9542983E-11 2.8677866E-6 2.5849915E-6 1.6511116E-6 2.8678635E-6 2.8678635E-6 2.8677866E-6 0.50325 0.50325
2.8652269E-6 -4.3560062E-11 2.8680988E-6 2.5847626E-6 1.6509654E-6 2.867587E-6 2.867587E-6 2.8680988E-6 0.50375 0.50375
2.86396E-6 -6.184061E-11 2.8671623E-6 2.5845336E-6 1.6508192E-6 2.8673107E-6 2.8673107E-6 2.8671623E-6 0.50425 0.50425
2.8650031E-6 -3.7486493E-11 2.86685E-6 2.5843049E-6 1.650673E-6 2.8670343E-6 2.8670343E-6 2.86685E-6 0.50475 0.50475
2.8660133E-6 -1.3741448E-11 2.86685E-6 2.584076E-6 1.6505268E-6 2.8667578E-6 2.8667578E-6 2.86685E-6 0.50525 0.50525
2.8664294E-6 -9.595911E-13 2.86685E-6 2.5836182E-6 1.6502345E-6 2.8664813E-6 2.8664813E-6 2.86685E-6 0.50575 0.50575
2.8666475E-6 8.167856E-12 2.8659135E-6 2.5833892E-6 1.6500883E-6 2.866205E-6 2.866205E-6 2.8659135E-6 0.50625 0.50625
2.8648526E-6 -1.9857756E-11 2.8659135E-6 2.5831605E-6 1.6499421E-6 2.8659285E-6 2.8659285E-6 2.8659135E-6 0.50675 0.50675
2.8654008E-6 -4.639639E-12 2.8659135E-6 2.5829315E-6 1.6497959E-6 2.865652E-6 2.865652E-6 2.8659135E-6 0.50725 0.50725
2.8666423E-6 2.3368887E-11 2.8659135E-6 2.5827026E-6 1.6496497E-6 2.8653762E-6 2.8653762E-6 2.8659135E-6 0.50775 0.50775
2.8669265E-6 3.371447E-11 2.8652892E-6 2.5824738E-6 1.6495035E-6 2.8650998E-6 2.8650998E-6 2.8652892E-6 0.50825 0.50825
2.8660886E-6 2.3351786E-11 2.864977E-6 2.5822449E-6 1.6493573E-6 2.8648233E-6 2.8648233E-6 2.864977E-6 0.50875 0.50875
2.8640627E-6 -8.937305E-12 2.8643528E-6 2.582016E-6 1.6492111E-6 2.8645468E-6 2.8645468E-6 2.8643528E-6 0.50925 0.50925
2.8635877E-6 -1.2600252E-11 2.8643528E-6 2.5817872E-6 1.6490649E-6 2.8642705E-6 2.8642705E-6 2.8643528E-6 0.50975 0.50975
2.8628488E-6 -2.1135732E-11 2.8640407E-6 2.5815582E-6 1.6489187E-6 2.863994E-6 2.863994E-6 2.8640407E-6 0.51025 0.51025
2.861186E-6 -4.6725082E-11 2.8637285E-6 2.5813295E-6 1.6487725E-6 2.8637176E-6 2.8637176E-6 2.8637285E-6 0.51075 0.51075
2.860513E-6 -5.404244E-11 2.8637285E-6 2.5808715E-6 1.6484801E-6 2.863441E-6 2.863441E-6 2.8637285E-6 0.51125 0.51125
2.8599395E-6 -5.9532566E-11 2.863104E-6 2.5806428E-6 1.6483339E-6 2.8631653E-6 2.8631653E-6 2.863104E-6 0.51175 0.51175
2.8597947E-6 -5.7104856E-11 2.862792E-6 2.5804138E-6 1.6481877E-6 2.8628888E-6 2.8628888E-6 2.862792E-6 0.51225 0.51225
2.8594188E-6 -5.8940595E-11 2.8621675E-6 2.5801849E-6 1.6480416E-6 2.8626123E-6 2.8626123E-6 2.8621675E-6 0.51275 0.51275
2.859604E-6 -5.0422232E-11 2.8618554E-6 2.5799561E-6 1.6478954E-6 2.862336E-6 2.862336E-6 2.8618554E-6 0.51325 0.51325
2.859954E-6 -3.885851E-11 2.8618554E-6 2.5797272E-6 1.6477492E-6 2.8620595E-6 2.8620595E-6 2.8618554E-6 0.51375 0.51375
2.861162E-6 -1.1459055E-11 2.8615432E-6 2.5794982E-6 1.647603E-6 2.861783E-6 2.861783E-6 2.8615432E-6 0.51425 0.51425
2.8619413E-6 8.022526E-12 2.861231E-6 2.5792694E-6 1.6474568E-6 2.8615066E-6 2.8615066E-6 2.861231E-6 0.51475 0.51475
2.8614008E-6 3.1414576E-12 2.861231E-6 2.5790405E-6 1.6473106E-6 2.8612308E-6 2.8612308E-6 2.861231E-6 0.51525 0.51525
2.860926E-6 -5.2148916E-13 2.861231E-6 2.5788117E-6 1.6471644E-6 2.8609543E-6 2.8609543E-6 2.861231E-6 0.51575 0.51575
2.860286E-6 -7.2297775E-12 2.8602947E-6 2.5785828E-6 1.6470182E-6 2.8606778E-6 2.8606778E-6 2.8602947E-6 0.51625 0.51625
2.8591842E-6 -2.2464995E-11 2.8599825E-6 2.578125E-6 1.6467258E-6 2.8604013E-6 2.8604013E-6 2.8599825E-6 0.51675 0.51675
2.8592374E-6 -1.6382876E-11 2.8599825E-6 2.577896E-6 1.6465796E-6 2.860125E-6 2.860125E-6 2.8599825E-6 0.51725 0.51725
2.8601485E-6 5.5349783E-12 2.8599825E-6 2.5776671E-6 1.6464334E-6 2.8598486E-6 2.8598486E-6 2.8599825E-6 0.51775 0.51775
2.8609606E-6 2.5625628E-11 2.8602947E-6 2.5774384E-6 1.6462872E-6 2.859572E-6 2.859572E-6 2.8602947E-6 0.51825 0.51825
2.860288E-6 1.8308285E-11 2.8596703E-6 2.5772094E-6 1.646141E-6 2.8592963E-6 2.8592963E-6 2.8596703E-6 0.51875 0.51875
2.8589552E-6 -1.1903965E-12 2.8596703E-6 2.5769805E-6 1.6459948E-6 2.8590198E-6 2.8590198E-6 2.8596703E-6 0.51925 0.51925
2.8576553E-6 -2.008001E-11 2.8593581E-6 2.5767517E-6 1.6458487E-6 2.8587433E-6 2.8587433E-6 2.8593581E-6 0.51975 0.51975
2.8567845E-6 -3.1051762E-11 2.859046E-6 2.5765228E-6 1.6457025E-6 2.8584668E-6 2.8584668E-6 2.859046E-6 0.52025 0.52025
2.8557815E-6 -4.445979E-11 2.8584216E-6 2.576294E-6 1.6455563E-6 2.8581906E-6 2.8581906E-6 2.8584216E-6 0.52075 0.52075
2.8552076E-6 -4.9949943E-11 2.8581094E-6 2.576065E-6 1.6454101E-6 2.857914E-6 2.857914E-6 2.8581094E-6 0.52125 0.52125
2.8542047E-6 -6.335796E-11 2.8577972E-6 2.575836E-6 1.6452639E-6 2.8576376E-6 2.8576376E-6 2.8577972E-6 0.52175 0.52175
2.8532684E-6 -7.554783E-11 2.857485E-6 2.5753784E-6 1.6449715E-6 2.8573618E-6 2.8573618E-6 2.857485E-6 0.52225 0.52225
2.8524964E-6 -8.469238E-11 2.857485E-6 2.5751494E-6 1.6448253E-6 2.8570853E-6 2.8570853E-6 2.857485E-6 0.52275 0.52275
2.8534405E-6 -6.216545E-11 2.8565487E-6 2.5749207E-6 1.6446791E-6 2.8568088E-6 2.8568088E-6 2.8565487E-6 0.52325 0.52325
2.8552097E-6 -2.4411879E-11 2.8565487E-6 2.5746917E-6 1.6445329E-6 2.8565323E-6 2.8565323E-6 2.8565487E-6 0.52375 0.52375
2.8555598E-6 -1.2848158E-11 2.8562365E-6 2.574463E-6 1.6443867E-6 2.856256E-6 2.856256E-6 2.8562365E-6 0.52425 0.52425
2.857989E-6 3.7086757E-11 2.8559243E-6 2.574234E-6 1.6442405E-6 2.8559796E-6 2.8559796E-6 2.8559243E-6 0.52475 0.52475
2.8579766E-6 4.1950755E-11 2.8562365E-6 2.574005E-6 1.6440943E-6 2.8557035E-6 2.8557035E-6 2.8562365E-6 0.52525 0.52525
2.8577326E-6 4.255127E-11 2.8556121E-6 2.5737763E-6 1.643948E-6 2.855427E-6 2.855427E-6 2.8556121E-6 0.52575 0.52575
2.8562347E-6 2.0007263E-11 2.8556121E-6 2.5735474E-6 1.6438019E-6 2.8551508E-6 2.8551508E-6 2.8556121E-6 0.52625 0.52625
2.8546378E-6 -4.3639667E-12 2.8556121E-6 2.5733184E-6 1.6436558E-6 2.8548743E-6 2.8548743E-6 2.8556121E-6 0.52675 0.52675
2.8532058E-6 -2.5689841E-11 2.8546756E-6 2.5728607E-6 1.6433634E-6 2.8545978E-6 2.8545978E-6 2.8546756E-6 0.52725 0.52725
2.853358E-6 -1.778053E-11 2.853739E-6 2.5726317E-6 1.6432172E-6 2.8543213E-6 2.8543213E-6 2.853739E-6 0.52775 0.52775
2.853279E-6 -1.4134684E-11 2.8543634E-6 2.572403E-6 1.643071E-6 2.854045E-6 2.854045E-6 2.8543634E-6 0.52825 0.52825
2.8508578E-6 -5.3732553E-11 2.853739E-6 2.572174E-6 1.6429248E-6 2.853769E-6 2.853769E-6 2.853739E-6 0.52875 0.52875
2.8508448E-6 -4.886857E-11 2.8528027E-6 2.5719453E-6 1.6427786E-6 2.8534926E-6 2.8534926E-6 2.8528027E-6 0.52925 0.52925
2.8517888E-6 -2.6341646E-11 2.853115E-6 2.5717163E-6 1.6426324E-6 2.8532163E-6 2.8532163E-6 2.853115E-6 0.52975 0.52975
2.851908E-6 -1.9041404E-11 2.8528027E-6 2.5714874E-6 1.6424862E-6 2.8529398E-6 2.8529398E-6 2.8528027E-6 0.53025 0.53025
2.851334E-6 -2.4531556E-11 2.8528027E-6 2.5712586E-6 1.64234E-6 2.8526633E-6 2.8526633E-6 2.8528027E-6 0.53075 0.53075
2.8515199E-6 -1.601315E-11 2.8524905E-6 2.5710297E-6 1.6421938E-6 2.8523873E-6 2.8523873E-6 2.8524905E-6 0.53125 0.53125
2.851441E-6 -1.2367303E-11 2.8524905E-6 2.5708007E-6 1.6420476E-6 2.852111E-6 2.852111E-6 2.8524905E-6 0.53175 0.53175
2.849943E-6 -3.4911327E-11 2.8521783E-6 2.570572E-6 1.6419013E-6 2.8518346E-6 2.8518346E-6 2.8521783E-6 0.53225 0.53225
2.848346E-6 -5.928253E-11 2.8521783E-6 2.570114E-6 1.641609E-6 2.851558E-6 2.851558E-6 2.8521783E-6 0.53275 0.53275
2.8497523E-6 -2.822869E-11 2.851554E-6 2.5698853E-6 1.6414629E-6 2.8512818E-6 2.8512818E-6 2.851554E-6 0.53325 0.53325
2.8512243E-6 4.0432982E-12 2.8509296E-6 2.5696563E-6 1.6413167E-6 2.8510053E-6 2.8510053E-6 2.8509296E-6 0.53375 0.53375
2.851179E-6 8.2982276E-12 2.8512418E-6 2.5694276E-6 1.6411705E-6 2.8507293E-6 2.8507293E-6 2.8512418E-6 0.53425 0.53425
2.850176E-6 -5.1097854E-12 2.8503052E-6 2.5691986E-6 1.6410243E-6 2.8504528E-6 2.8504528E-6 2.8503052E-6 0.53475 0.53475
2.849074E-6 -2.0345003E-11 2.849993E-6 2.5689696E-6 1.640878E-6 2.8501765E-6 2.8501765E-6 2.849993E-6 0.53525 0.53525
2.8482361E-6 -3.0707686E-11 2.8496809E-6 2.568741E-6 1.6407319E-6 2.8499E-6 2.8499E-6 2.8496809E-6 0.53575 0.53575
2.8477614E-6 -3.437065E-11 2.8496809E-6 2.568512E-6 1.6405857E-6 2.8496236E-6 2.8496236E-6 2.8496809E-6 0.53625 0.53625
2.8469894E-6 -4.3515195E-11 2.8490567E-6 2.568283E-6 1.6404395E-6 2.849347E-6 2.849347E-6 2.8490567E-6 0.53675 0.53675
2.847802E-6 -2.3424531E-11 2.8487445E-6 2.5680542E-6 1.6402932E-6 2.8490713E-6 2.8490713E-6 2.8487445E-6 0.53725 0.53725
2.8469642E-6 -3.3787216E-11 2.8481202E-6 2.5678253E-6 1.640147E-6 2.8487948E-6 2.8487948E-6 2.8481202E-6 0.53775 0.53775
2.8474462E-6 -1.9787238E-11 2.8484324E-6 2.5673676E-6 1.6398546E-6 2.8485183E-6 2.8485183E-6 2.8484324E-6 0.53825 0.53825
2.8473344E-6 -1.6750447E-11 2.8481202E-6 2.5671386E-6 1.6397084E-6 2.848242E-6 2.848242E-6 2.8481202E-6 0.53875 0.53875
2.8467934E-6 -2.163153E-11 2.847808E-6 2.5669099E-6 1.6395622E-6 2.8479656E-6 2.8479656E-6 2.847808E-6 0.53925 0.53925
2.848134E-6 8.204201E-12 2.8474958E-6 2.566681E-6 1.639416E-6 2.8476895E-6 2.8476895E-6 2.8474958E-6 0.53975 0.53975
2.8480551E-6 1.1850047E-11 2.8474958E-6 2.566452E-6 1.63927E-6 2.847413E-6 2.847413E-6 2.8474958E-6 0.54025 0.54025
2.8475142E-6 6.968963E-12 2.8468714E-6 2.5662232E-6 1.6391238E-6 2.8471368E-6 2.8471368E-6 2.8468714E-6 0.54075 0.54075
2.8461484E-6 -1.3138788E-11 2.8471836E-6 2.5659942E-6 1.6389776E-6 2.8468603E-6 2.8468603E-6 2.8471836E-6 0.54125 0.54125
2.8456734E-6 -1.6801734E-11 2.8468714E-6 2.5657653E-6 1.6388313E-6 2.8465838E-6 2.8465838E-6 2.8468714E-6 0.54175 0.54175
2.845529E-6 -1.4374011E-11 2.8468714E-6 2.5655365E-6 1.6386851E-6 2.846308E-6 2.846308E-6 2.8468714E-6 0.54225 0.54225
2.844526E-6 -2.7782023E-11 2.846247E-6 2.5653076E-6 1.638539E-6 2.8460315E-6 2.8460315E-6 2.846247E-6 0.54275 0.54275
2.8435234E-6 -4.1190034E-11 2.846247E-6 2.5650788E-6 1.6383927E-6 2.845755E-6 2.845755E-6 2.846247E-6 0.54325 0.54325
2.8419593E-6 -6.4952196E-11 2.8456227E-6 2.564621E-6 1.6381003E-6 2.8454785E-6 2.8454785E-6 2.8456227E-6 0.54375 0.54375
2.8407915E-6 -8.1405535E-11 2.8453107E-6 2.5643922E-6 1.6379541E-6 2.8452023E-6 2.8452023E-6 2.8453107E-6 0.54425 0.54425
2.841703E-6 -5.9487665E-11 2.8453107E-6 2.5641632E-6 1.6378079E-6 2.8449263E-6 2.8449263E-6 2.8453107E-6 0.54475 0.54475
2.8451552E-6 9.3283116E-12 2.8449986E-6 2.5639342E-6 1.6376617E-6 2.8446498E-6 2.8446498E-6 2.8449986E-6 0.54525 0.54525
2.8461325E-6 3.2464288E-11 2.8446864E-6 2.5637055E-6 1.6375155E-6 2.8443735E-6 2.8443735E-6 2.8446864E-6 0.54575 0.54575
2.8456245E-6 2.8192273E-11 2.8446864E-6 2.5634765E-6 1.6373693E-6 2.844097E-6 2.844097E-6 2.8446864E-6 0.54625 0.54625
2.8449847E-6 2.1483985E-11 2.8443742E-6 2.5632478E-6 1.6372231E-6 2.8438205E-6 2.8438205E-6 2.8443742E-6 0.54675 0.54675
2.8452691E-6 3.1829584E-11 2.8437498E-6 2.5630188E-6 1.637077E-6 2.8435445E-6 2.8435445E-6 2.8437498E-6 0.54725 0.54725
2.8437053E-6 8.0674365E-12 2.8434376E-6 2.5627899E-6 1.6369308E-6 2.8432682E-6 2.8432682E-6 2.8434376E-6 0.54775 0.54775
2.8417453E-6 -2.3003516E-11 2.8428133E-6 2.5625611E-6 1.6367846E-6 2.8429918E-6 2.8429918E-6 2.8428133E-6 0.54825 0.54825
2.8393563E-6 -6.199233E-11 2.8428133E-6 2.5623322E-6 1.6366384E-6 2.8427153E-6 2.8427153E-6 2.8428133E-6 0.54875 0.54875
2.8378254E-6 -8.5145425E-11 2.8428133E-6 2.5618745E-6 1.636346E-6 2.8424388E-6 2.8424388E-6 2.8428133E-6 0.54925 0.54925
2.83811E-6 -7.4799826E-11 2.842501E-6 2.5616455E-6 1.6361998E-6 2.842163E-6 2.842163E-6 2.842501E-6 0.54975 0.54975
2.8396153E-6 -4.1918767E-11 2.842189E-6 2.5614165E-6 1.6360536E-6 2.8418865E-6 2.8418865E-6 2.842189E-6 0.55025 0.55025
2.8402953E-6 -2.426439E-11 2.8418767E-6 2.5611878E-6 1.6359074E-6 2.84161E-6 2.84161E-6 2.8418767E-6 0.55075 0.55075
2.8400846E-6 -2.3054805E-11 2.8415648E-6 2.5609588E-6 1.6357612E-6 2.8413338E-6 2.8413338E-6 2.8415648E-6 0.55125 0.55125
2.8416891E-6 1.1653459E-11 2.8415648E-6 2.56073E-6 1.635615E-6 2.8410577E-6 2.8410577E-6 2.8415648E-6 0.55175 0.55175
2.8416432E-6 1.5908372E-11 2.8415648E-6 2.5605011E-6 1.6354688E-6 2.8407812E-6 2.8407812E-6 2.8415648E-6 0.55225 0.55225
2.8409042E-6 7.372892E-12 2.8409404E-6 2.5602722E-6 1.6353226E-6 2.8405047E-6 2.8405047E-6 2.8409404E-6 0.55275 0.55275
2.8391094E-6 -2.0652719E-11 2.840316E-6 2.5600434E-6 1.6351764E-6 2.8402285E-6 2.8402285E-6 2.840316E-6 0.55325 0.55325
2.8390634E-6 -1.6397805E-11 2.840316E-6 2.5598144E-6 1.6350302E-6 2.839952E-6 2.839952E-6 2.840316E-6 0.55375 0.55375
2.838391E-6 -2.3715146E-11 2.8396917E-6 2.5595855E-6 1.6348841E-6 2.839676E-6 2.839676E-6 2.8396917E-6 0.55425 0.55425
2.8375202E-6 -3.46869E-11 2.8396917E-6 2.5591278E-6 1.6345917E-6 2.8393997E-6 2.8393997E-6 2.8396917E-6 0.55475 0.55475
2.8368472E-6 -4.2004244E-11 2.8390673E-6 2.5588988E-6 1.6344455E-6 2.8391232E-6 2.8391232E-6 2.8390673E-6 0.55525 0.55525
2.8377585E-6 -2.0086403E-11 2.838755E-6 2.55867E-6 1.6342993E-6 2.8388467E-6 2.8388467E-6 2.838755E-6 0.55575 0.55575
2.838637E-6 1.2223987E-12 2.8390673E-6 2.558441E-6 1.6341531E-6 2.8385707E-6 2.8385707E-6 2.8390673E-6 0.55625 0.55625
2.8364132E-6 -3.4721087E-11 2.8381307E-6 2.5582124E-6 1.6340069E-6 2.8382944E-6 2.8382944E-6 2.8381307E-6 0.55675 0.55675
2.8363343E-6 -3.107523E-11 2.838443E-6 2.5579834E-6 1.6338607E-6 2.838018E-6 2.838018E-6 2.838443E-6 0.55725 0.55725
2.8369154E-6 -1.5248056E-11 2.8375066E-6 2.5577544E-6 1.6337145E-6 2.8377415E-6 2.8377415E-6 2.8375066E-6 0.55775 0.55775
2.8387835E-6 2.4332739E-11 2.8381307E-6 2.5575257E-6 1.6335683E-6 2.837465E-6 2.837465E-6 2.8381307E-6 0.55825 0.55825
2.8371542E-6 -6.475304E-13 2.8375066E-6 2.5572967E-6 1.6334221E-6 2.8371892E-6 2.8371892E-6 2.8375066E-6 0.55875 0.55875
2.834897E-6 -3.7200083E-11 2.8371944E-6 2.5570678E-6 1.6332759E-6 2.8369127E-6 2.8369127E-6 2.8371944E-6 0.55925 0.55925
2.8342572E-6 -4.3908373E-11 2.8368822E-6 2.55661E-6 1.6329835E-6 2.8366362E-6 2.8366362E-6 2.8368822E-6 0.55975 0.55975
2.8338154E-6 -4.6962254E-11 2.8362579E-6 2.5563813E-6 1.6328373E-6 2.83636E-6 2.83636E-6 2.8362579E-6 0.56025 0.56025
2.8336049E-6 -4.5752666E-11 2.8356335E-6 2.5561524E-6 1.6326912E-6 2.836084E-6 2.836084E-6 2.8356335E-6 0.56075 0.56075
2.83346E-6 -4.332494E-11 2.8356335E-6 2.5559234E-6 1.632545E-6 2.8358074E-6 2.8358074E-6 2.8356335E-6 0.56125 0.56125
2.83414E-6 -2.5670566E-11 2.8353213E-6 2.5556947E-6 1.6323988E-6 2.835531E-6 2.835531E-6 2.8353213E-6 0.56175 0.56175
2.8335332E-6 -3.176977E-11 2.8353213E-6 2.5554657E-6 1.6322526E-6 2.8352547E-6 2.8352547E-6 2.8353213E-6 0.56225 0.56225
2.834016E-6 -1.7769777E-11 2.8350091E-6 2.5552367E-6 1.6321064E-6 2.8349787E-6 2.8349787E-6 2.8350091E-6 0.56275 0.56275
2.833244E-6 -2.6914325E-11 2.834697E-6 2.555008E-6 1.6319602E-6 2.8347022E-6 2.8347022E-6 2.834697E-6 0.56325 0.56325
2.832505E-6 -3.544982E-11 2.8343848E-6 2.554779E-6 1.631814E-6 2.834426E-6 2.834426E-6 2.8343848E-6 0.56375 0.56375
2.8326242E-6 -2.8149563E-11 2.8343848E-6 2.55455E-6 1.6316678E-6 2.8341494E-6 2.8341494E-6 2.8343848E-6 0.56425 0.56425
2.8329089E-6 -1.7803965E-11 2.8343848E-6 2.5543213E-6 1.6315216E-6 2.8338734E-6 2.8338734E-6 2.8343848E-6 0.56475 0.56475
2.8325328E-6 -1.963972E-11 2.8334484E-6 2.5538636E-6 1.6312292E-6 2.8335971E-6 2.8335971E-6 2.8334484E-6 0.56525 0.56525
2.832289E-6 -1.9039203E-11 2.8334484E-6 2.5536347E-6 1.631083E-6 2.8333207E-6 2.8333207E-6 2.8334484E-6 0.56575 0.56575
2.8331342E-6 1.6605154E-12 2.8331363E-6 2.5534057E-6 1.6309368E-6 2.8330442E-6 2.8330442E-6 2.8331363E-6 0.56625 0.56625
2.8333857E-6 1.1397046E-11 2.8331363E-6 2.553177E-6 1.6307906E-6 2.8327681E-6 2.8327681E-6 2.8331363E-6 0.56675 0.56675
2.833835E-6 2.478797E-11 2.8334484E-6 2.552948E-6 1.6306444E-6 2.8324919E-6 2.8324919E-6 2.8334484E-6 0.56725 0.56725
2.8329969E-6 1.44252865E-11 2.8325119E-6 2.552719E-6 1.6304983E-6 2.8322154E-6 2.8322154E-6 2.8325119E-6 0.56775 0.56775
2.832555E-6 1.1371394E-11 2.8321997E-6 2.5524903E-6 1.6303521E-6 2.831939E-6 2.831939E-6 2.8321997E-6 0.56825 0.56825
2.8306947E-6 -1.7872339E-11 2.8315753E-6 2.5522613E-6 1.6302059E-6 2.831663E-6 2.831663E-6 2.8315753E-6 0.56875 0.56875
2.8307147E-6 -1.2399289E-11 2.8318875E-6 2.5520324E-6 1.6300597E-6 2.8313866E-6 2.8313866E-6 2.8318875E-6 0.56925 0.56925
2.8292827E-6 -3.3725175E-11 2.830951E-6 2.5518036E-6 1.6299135E-6 2.8311101E-6 2.8311101E-6 2.830951E-6 0.56975 0.56975
2.8275538E-6 -6.053265E-11 2.830951E-6 2.5515747E-6 1.6297673E-6 2.8308336E-6 2.8308336E-6 2.830951E-6 0.57025 0.57025
2.8279044E-6 -4.896893E-11 2.8306388E-6 2.551117E-6 1.6294749E-6 2.8305578E-6 2.8305578E-6 2.8306388E-6 0.57075 0.57075
2.8297065E-6 -1.0606271E-11 2.8306388E-6 2.550888E-6 1.6293287E-6 2.8302813E-6 2.8302813E-6 2.8306388E-6 0.57125 0.57125
2.8309807E-6 1.8011308E-11 2.8306388E-6 2.5506592E-6 1.6291825E-6 2.8300049E-6 2.8300049E-6 2.8306388E-6 0.57175 0.57175
2.8289878E-6 -1.3668714E-11 2.8300144E-6 2.5504303E-6 1.6290363E-6 2.8297284E-6 2.8297284E-6 2.8300144E-6 0.57225 0.57225
2.8275233E-6 -3.5603655E-11 2.8297025E-6 2.5502013E-6 1.6288901E-6 2.8294526E-6 2.8294526E-6 2.8297025E-6 0.57275 0.57275
2.8268175E-6 -4.3530065E-11 2.8293903E-6 2.5499726E-6 1.6287439E-6 2.829176E-6 2.829176E-6 2.8293903E-6 0.57325 0.57325
2.8262436E-6 -4.902022E-11 2.8293903E-6 2.5497436E-6 1.6285977E-6 2.8288996E-6 2.8288996E-6 2.8293903E-6 0.57375 0.57375
2.8253728E-6 -5.9991956E-11 2.829078E-6 2.5495149E-6 1.6284515E-6 2.8286233E-6 2.8286233E-6 2.829078E-6 0.57425 0.57425
2.8250633E-6 -6.060956E-11 2.8281415E-6 2.549286E-6 1.6283054E-6 2.8283473E-6 2.8283473E-6 2.8281415E-6 0.57475 0.57475
2.8250174E-6 -5.635466E-11 2.8281415E-6 2.549057E-6 1.6281592E-6 2.8280708E-6 2.8280708E-6 2.8281415E-6 0.57525 0.57525
2.8250374E-6 -5.088161E-11 2.8278293E-6 2.5488282E-6 1.628013E-6 2.8277943E-6 2.8277943E-6 2.8278293E-6 0.57575 0.57575
2.826345E-6 -2.1654935E-11 2.8278293E-6 2.5483703E-6 1.6277206E-6 2.8275185E-6 2.8275185E-6 2.8278293E-6 0.57625 0.57625
2.8279494E-6 1.3053314E-11 2.8268928E-6 2.5481415E-6 1.6275744E-6 2.827242E-6 2.827242E-6 2.8268928E-6 0.57675 0.57675
2.8273093E-6 6.345025E-12 2.8275172E-6 2.5479126E-6 1.6274282E-6 2.8269656E-6 2.8269656E-6 2.8275172E-6 0.57725 0.57725
2.8252175E-6 -2.7162187E-11 2.827205E-6 2.5476836E-6 1.627282E-6 2.8266893E-6 2.8266893E-6 2.827205E-6 0.57775 0.57775
2.8262941E-6 -2.1989903E-12 2.827205E-6 2.5474549E-6 1.6271358E-6 2.8264133E-6 2.8264133E-6 2.827205E-6 0.57825 0.57825
2.8262152E-6 1.4468554E-12 2.8262684E-6 2.547226E-6 1.6269896E-6 2.8261368E-6 2.8261368E-6 2.8262684E-6 0.57875 0.57875
2.8261693E-6 5.7017694E-12 2.8259565E-6 2.5469972E-6 1.6268434E-6 2.8258603E-6 2.8258603E-6 2.8259565E-6 0.57925 0.57925
2.8245065E-6 -1.9887583E-11 2.82502E-6 2.5467682E-6 1.6266972E-6 2.825584E-6 2.825584E-6 2.82502E-6 0.57975 0.57975
2.8236689E-6 -3.0250254E-11 2.825332E-6 2.5465392E-6 1.626551E-6 2.825308E-6 2.825308E-6 2.825332E-6 0.58025 0.58025
2.8236232E-6 -2.5995338E-11 2.82502E-6 2.5463105E-6 1.6264048E-6 2.8250315E-6 2.8250315E-6 2.82502E-6 0.58075 0.58075
2.8231152E-6 -3.0267355E-11 2.82502E-6 2.5460815E-6 1.6262586E-6 2.8247553E-6 2.8247553E-6 2.82502E-6 0.58125 0.58125
2.8225747E-6 -3.5148422E-11 2.82502E-6 2.5456238E-6 1.6259663E-6 2.8244792E-6 2.8244792E-6 2.82502E-6 0.58175 0.58175
2.822397E-6 -3.3329766E-11 2.8247077E-6 2.5453949E-6 1.6258201E-6 2.8242027E-6 2.8242027E-6 2.8247077E-6 0.58225 0.58225
2.822252E-6 -3.090206E-11 2.8243956E-6 2.5451661E-6 1.6256739E-6 2.8239263E-6 2.8239263E-6 2.8243956E-6 0.58275 0.58275
2.8209852E-6 -4.9182606E-11 2.8237712E-6 2.5449372E-6 1.6255277E-6 2.82365E-6 2.82365E-6 2.8237712E-6 0.58325 0.58325
2.8207417E-6 -4.8582072E-11 2.823459E-6 2.5447082E-6 1.6253815E-6 2.823374E-6 2.823374E-6 2.823459E-6 0.58375 0.58375
2.8205968E-6 -4.615436E-11 2.8231468E-6 2.5444795E-6 1.6252353E-6 2.8230975E-6 2.8230975E-6 2.8231468E-6 0.58425 0.58425
2.823026E-6 3.7805666E-12 2.8228346E-6 2.5442505E-6 1.6250891E-6 2.8228212E-6 2.8228212E-6 2.8228346E-6 0.58475 0.58475
2.8236407E-6 2.0216821E-11 2.8228346E-6 2.5440215E-6 1.6249429E-6 2.8225452E-6 2.8225452E-6 2.8228346E-6 0.58525 0.58525
2.8228358E-6 1.0463204E-11 2.8225224E-6 2.5437928E-6 1.6247967E-6 2.8222687E-6 2.8222687E-6 2.8225224E-6 0.58575 0.58575
2.8218988E-6 -1.7266714E-12 2.8215861E-6 2.5435638E-6 1.6246505E-6 2.8219922E-6 2.8219922E-6 2.8215861E-6 0.58625 0.58625
2.8214238E-6 -5.389632E-12 2.821274E-6 2.5433349E-6 1.6245043E-6 2.821716E-6 2.821716E-6 2.821274E-6 0.58675 0.58675
2.8205534E-6 -1.6361357E-11 2.8209618E-6 2.5428772E-6 1.6242119E-6 2.82144E-6 2.82144E-6 2.8209618E-6 0.58725 0.58725
2.8199465E-6 -2.2460577E-11 2.821274E-6 2.5426484E-6 1.6240657E-6 2.8211634E-6 2.8211634E-6 2.821274E-6 0.58775 0.58775
2.8188117E-6 -3.8304863E-11 2.821274E-6 2.5424195E-6 1.6239196E-6 2.8208872E-6 2.8208872E-6 2.821274E-6 0.58825 0.58825
2.8171492E-6 -6.38942E-11 2.821274E-6 2.5421905E-6 1.6237734E-6 2.8206111E-6 2.8206111E-6 2.821274E-6 0.58875 0.58875
2.8182583E-6 -3.832195E-11 2.8206496E-6 2.5419617E-6 1.6236272E-6 2.8203347E-6 2.8203347E-6 2.8206496E-6 0.58925 0.58925
2.8189384E-6 -2.0667574E-11 2.819713E-6 2.5417328E-6 1.623481E-6 2.8200584E-6 2.8200584E-6 2.819713E-6 0.58975 0.58975
2.8202792E-6 9.168171E-12 2.8200252E-6 2.5415038E-6 1.6233348E-6 2.8197824E-6 2.8197824E-6 2.8200252E-6 0.59025 0.59025
2.8188472E-6 -1.2157716E-11 2.819713E-6 2.541275E-6 1.6231886E-6 2.8195059E-6 2.8195059E-6 2.819713E-6 0.59075 0.59075
2.8182073E-6 -1.8866004E-11 2.8190886E-6 2.5410461E-6 1.6230424E-6 2.8192294E-6 2.8192294E-6 2.8190886E-6 0.59125 0.59125
2.8180955E-6 -1.5829227E-11 2.8184643E-6 2.5408171E-6 1.6228962E-6 2.8189531E-6 2.8189531E-6 2.8184643E-6 0.59175 0.59175
2.818215E-6 -8.528957E-12 2.8184643E-6 2.5403594E-6 1.6226038E-6 2.818677E-6 2.818677E-6 2.8184643E-6 0.59225 0.59225
2.8174431E-6 -1.7673505E-11 2.8184643E-6 2.5401307E-6 1.6224576E-6 2.8184006E-6 2.8184006E-6 2.8184643E-6 0.59275 0.59275
2.8180903E-6 -6.2819704E-13 2.8181523E-6 2.5399017E-6 1.6223114E-6 2.8181244E-6 2.8181244E-6 2.8181523E-6 0.59325 0.59325
2.8190677E-6 2.250781E-11 2.817528E-6 2.5396728E-6 1.6221652E-6 2.8178483E-6 2.8178483E-6 2.817528E-6 0.59375 0.59375
2.817207E-6 -6.735939E-12 2.817528E-6 2.539444E-6 1.622019E-6 2.8175718E-6 2.8175718E-6 2.817528E-6 0.59425 0.59425
2.816336E-6 -1.7707693E-11 2.8172158E-6 2.539215E-6 1.6218728E-6 2.8172954E-6 2.8172954E-6 2.8172158E-6 0.59475 0.59475
2.8151685E-6 -3.416103E-11 2.8162792E-6 2.538986E-6 1.6217267E-6 2.8170195E-6 2.8170195E-6 2.8162792E-6 0.59525 0.59525
2.8112945E-6 -1.0055787E-10 2.8165914E-6 2.5387574E-6 1.6215805E-6 2.816743E-6 2.816743E-6 2.8165914E-6 0.59575 0.59575
2.8107206E-6 -1.06048004E-10 2.815967E-6 2.5385284E-6 1.6214343E-6 2.8164666E-6 2.8164666E-6 2.815967E-6 0.59625 0.59625
2.8143713E-6 -3.35776E-11 2.8162792E-6 2.5382997E-6 1.6212881E-6 2.8161908E-6 2.8161908E-6 2.8162792E-6 0.59675 0.59675
2.8150514E-6 -1.5923225E-11 2.8162792E-6 2.5380707E-6 1.6211419E-6 2.8159143E-6 2.8159143E-6 2.8162792E-6 0.59725 0.59725
2.8135867E-6 -3.7858165E-11 2.8156549E-6 2.537613E-6 1.6208495E-6 2.8156378E-6 2.8156378E-6 2.8156549E-6 0.59775 0.59775
2.8142013E-6 -2.1421897E-11 2.8153427E-6 2.537384E-6 1.6207033E-6 2.8153618E-6 2.8153618E-6 2.8153427E-6 0.59825 0.59825
2.8146173E-6 -8.640055E-12 2.8156549E-6 2.537155E-6 1.6205571E-6 2.8150855E-6 2.8150855E-6 2.8156549E-6 0.59875 0.59875
2.8163536E-6 2.8504468E-11 2.8150305E-6 2.5369263E-6 1.6204109E-6 2.814809E-6 2.814809E-6 2.8150305E-6 0.59925 0.59925
2.81644E-6 3.519567E-11 2.8144063E-6 2.5366974E-6 1.6202647E-6 2.814533E-6 2.814533E-6 2.8144063E-6 0.59975 0.59975
2.815371E-6 2.0569506E-11 2.8144063E-6 2.5364684E-6 1.6201185E-6 2.8142567E-6 2.8142567E-6 2.8144063E-6 0.60025 0.60025
2.8148302E-6 1.5688423E-11 2.813782E-6 2.5362397E-6 1.6199723E-6 2.8139802E-6 2.8139802E-6 2.813782E-6 0.60075 0.60075
2.8126062E-6 -2.0255063E-11 2.8134698E-6 2.5360107E-6 1.6198261E-6 2.8137038E-6 2.8137038E-6 2.8134698E-6 0.60125 0.60125
2.8117358E-6 -3.1226802E-11 2.8134698E-6 2.535782E-6 1.6196799E-6 2.813428E-6 2.813428E-6 2.8134698E-6 0.60175 0.60175
2.810964E-6 -4.037135E-11 2.8128454E-6 2.535553E-6 1.6195338E-6 2.8131515E-6 2.8131515E-6 2.8128454E-6 0.60225 0.60225
2.8124691E-6 -7.490293E-12 2.8128454E-6 2.535324E-6 1.6193876E-6 2.812875E-6 2.812875E-6 2.8128454E-6 0.60275 0.60275
2.8127208E-6 2.2462373E-12 2.812221E-6 2.5348663E-6 1.6190952E-6 2.812599E-6 2.812599E-6 2.812221E-6 0.60325 0.60325
2.8115858E-6 -1.3598049E-11 2.8119089E-6 2.5346374E-6 1.618949E-6 2.8123227E-6 2.8123227E-6 2.8119089E-6 0.60375 0.60375
2.8095928E-6 -4.527807E-11 2.8128454E-6 2.5344086E-6 1.6188028E-6 2.8120462E-6 2.8120462E-6 2.8128454E-6 0.60425 0.60425
2.8085904E-6 -5.868607E-11 2.812221E-6 2.5341797E-6 1.6186566E-6 2.8117702E-6 2.8117702E-6 2.812221E-6 0.60475 0.60475
2.8091386E-6 -4.346795E-11 2.812221E-6 2.5339507E-6 1.6185104E-6 2.811494E-6 2.811494E-6 2.812221E-6 0.60525 0.60525
2.8100828E-6 -2.0941042E-11 2.8112845E-6 2.533722E-6 1.6183642E-6 2.8112174E-6 2.8112174E-6 2.8112845E-6 0.60575 0.60575
2.8078593E-6 -5.6884514E-11 2.8106604E-6 2.533493E-6 1.618218E-6 2.8109414E-6 2.8109414E-6 2.8106604E-6 0.60625 0.60625
2.8072523E-6 -6.298372E-11 2.8109723E-6 2.5332643E-6 1.6180718E-6 2.810665E-6 2.810665E-6 2.8109723E-6 0.60675 0.60675
2.8085265E-6 -3.4366142E-11 2.810036E-6 2.5330353E-6 1.6179256E-6 2.8103887E-6 2.8103887E-6 2.810036E-6 0.60725 0.60725
2.8096692E-6 -8.184808E-12 2.8094116E-6 2.5328063E-6 1.6177794E-6 2.8101126E-6 2.8101126E-6 2.8094116E-6 0.60775 0.60775
2.8116033E-6 3.261411E-11 2.8094116E-6 2.5325776E-6 1.6176332E-6 2.8098361E-6 2.8098361E-6 2.8094116E-6 0.60825 0.60825
2.8115905E-6 3.7478094E-11 2.8090994E-6 2.5321197E-6 1.6173409E-6 2.8095599E-6 2.8095599E-6 2.8090994E-6 0.60875 0.60875
2.810687E-6 2.5897286E-11 2.8097238E-6 2.531891E-6 1.6171947E-6 2.8092838E-6 2.8092838E-6 2.8097238E-6 0.60925 0.60925
2.809684E-6 1.24892735E-11 2.8087873E-6 2.531662E-6 1.6170485E-6 2.8090074E-6 2.8090074E-6 2.8087873E-6 0.60975 0.60975
2.8090117E-6 5.1719315E-12 2.808475E-6 2.5314332E-6 1.6169023E-6 2.8087316E-6 2.8087316E-6 2.808475E-6 0.61025 0.61025
2.8074478E-6 -1.8590216E-11 2.808475E-6 2.5312042E-6 1.6167561E-6 2.808455E-6 2.808455E-6 2.808475E-6 0.61075 0.61075
2.8043328E-6 -7.0978494E-11 2.8087873E-6 2.5309753E-6 1.6166099E-6 2.8081786E-6 2.8081786E-6 2.8087873E-6 0.61125 0.61125
2.8028683E-6 -9.2913434E-11 2.8078507E-6 2.5307465E-6 1.6164637E-6 2.8079025E-6 2.8079025E-6 2.8078507E-6 0.61175 0.61175
2.8047034E-6 -5.394172E-11 2.8087873E-6 2.5305176E-6 1.6163175E-6 2.8076263E-6 2.8076263E-6 2.8087873E-6 0.61225 0.61225
2.8060106E-6 -2.4715072E-11 2.8078507E-6 2.5302886E-6 1.6161713E-6 2.8073498E-6 2.8073498E-6 2.8078507E-6 0.61275 0.61275
2.8049092E-6 -3.9950276E-11 2.8072263E-6 2.5300599E-6 1.6160251E-6 2.8070738E-6 2.8070738E-6 2.8072263E-6 0.61325 0.61325
2.8037414E-6 -5.640363E-11 2.8069142E-6 2.529831E-6 1.6158789E-6 2.8067975E-6 2.8067975E-6 2.8069142E-6 0.61375 0.61375
2.8046195E-6 -3.5094844E-11 2.80629E-6 2.5293732E-6 1.6155865E-6 2.806521E-6 2.806521E-6 2.80629E-6 0.61425 0.61425
2.806257E-6 2.2248804E-13 2.80629E-6 2.5291442E-6 1.6154403E-6 2.806245E-6 2.806245E-6 2.80629E-6 0.61475 0.61475
2.8053532E-6 -1.135832E-11 2.8056656E-6 2.5289155E-6 1.6152941E-6 2.8059685E-6 2.8059685E-6 2.8056656E-6 0.61525 0.61525
2.8030302E-6 -4.912901E-11 2.8059778E-6 2.5286865E-6 1.615148E-6 2.8056922E-6 2.8056922E-6 2.8059778E-6 0.61575 0.61575
2.8019617E-6 -6.375515E-11 2.8053535E-6 2.5284576E-6 1.6150018E-6 2.8054162E-6 2.8054162E-6 2.8053535E-6 0.61625 0.61625
2.803929E-6 -2.2347159E-11 2.804729E-6 2.5282288E-6 1.6148556E-6 2.8051397E-6 2.8051397E-6 2.804729E-6 0.61675 0.61675
2.805566E-6 1.2970158E-11 2.804729E-6 2.5279999E-6 1.6147094E-6 2.8048635E-6 2.8048635E-6 2.804729E-6 0.61725 0.61725
2.8047948E-6 3.8256243E-12 2.804729E-6 2.527771E-6 1.6145632E-6 2.8045874E-6 2.8045874E-6 2.804729E-6 0.61775 0.61775
2.8043858E-6 1.3808005E-12 2.804417E-6 2.5275422E-6 1.614417E-6 2.804311E-6 2.804311E-6 2.804417E-6 0.61825 0.61825
2.8036804E-6 -6.545596E-12 2.804417E-6 2.5273132E-6 1.6142708E-6 2.8040351E-6 2.8040351E-6 2.804417E-6 0.61875 0.61875
2.8043935E-6 1.1717848E-11 2.8041047E-6 2.5270842E-6 1.6141246E-6 2.8037587E-6 2.8037587E-6 2.8041047E-6 0.61925 0.61925
2.8042487E-6 1.4145571E-11 2.8034804E-6 2.5266265E-6 1.6138322E-6 2.8034822E-6 2.8034822E-6 2.8034804E-6 0.61975 0.61975
2.8026852E-6 -9.616575E-12 2.8031682E-6 2.5263978E-6 1.613686E-6 2.8032061E-6 2.8032061E-6 2.8031682E-6 0.62025 0.62025
2.8011873E-6 -3.2160583E-11 2.8031682E-6 2.5261688E-6 1.6135398E-6 2.8029299E-6 2.8029299E-6 2.8031682E-6 0.62075 0.62075
2.8012403E-6 -2.607848E-11 2.8028562E-6 2.5259399E-6 1.6133936E-6 2.8026534E-6 2.8026534E-6 2.8028562E-6 0.62125 0.62125
2.800271E-6 -3.8877408E-11 2.802544E-6 2.5257111E-6 1.6132474E-6 2.8023774E-6 2.8023774E-6 2.802544E-6 0.62175 0.62175
2.798707E-6 -6.263955E-11 2.802544E-6 2.5254822E-6 1.6131012E-6 2.802101E-6 2.802101E-6 2.802544E-6 0.62225 0.62225
2.7992226E-6 -4.8030493E-11 2.8016075E-6 2.5252532E-6 1.6129551E-6 2.801825E-6 2.801825E-6 2.8016075E-6 0.62275 0.62275
2.7974606E-6 -7.544705E-11 2.8016075E-6 2.5250245E-6 1.6128089E-6 2.8015486E-6 2.8015486E-6 2.8016075E-6 0.62325 0.62325
2.7989659E-6 -4.2565992E-11 2.8012953E-6 2.5247955E-6 1.6126627E-6 2.801272E-6 2.801272E-6 2.8012953E-6 0.62375 0.62375
2.7998115E-6 -2.186626E-11 2.800983E-6 2.5245668E-6 1.6125165E-6 2.8009963E-6 2.8009963E-6 2.800983E-6 0.62425 0.62425
2.8002275E-6 -9.084417E-12 2.800671E-6 2.5241088E-6 1.6122241E-6 2.8007198E-6 2.8007198E-6 2.800671E-6 0.62475 0.62475
2.8019967E-6 2.8669173E-11 2.800983E-6 2.52388E-6 1.6120779E-6 2.8004433E-6 2.8004433E-6 2.800983E-6 0.62525 0.62525
2.8026443E-6 4.5714495E-11 2.800671E-6 2.5236511E-6 1.6119317E-6 2.8001675E-6 2.8001675E-6 2.800671E-6 0.62575 0.62575
2.8023014E-6 4.4487823E-11 2.8000466E-6 2.5234222E-6 1.6117855E-6 2.799891E-6 2.799891E-6 2.8000466E-6 0.62625 0.62625
2.800309E-6 1.2807816E-11 2.8000466E-6 2.5231934E-6 1.6116393E-6 2.799615E-6 2.799615E-6 2.8000466E-6 0.62675 0.62675
2.799966E-6 1.1581128E-11 2.7997344E-6 2.5229645E-6 1.6114931E-6 2.7993387E-6 2.7993387E-6 2.7997344E-6 0.62725 0.62725
2.7994913E-6 7.918182E-12 2.7991102E-6 2.5227355E-6 1.6113469E-6 2.7990623E-6 2.7990623E-6 2.7991102E-6 0.62775 0.62775
2.7976969E-6 -2.010743E-11 2.7994222E-6 2.5225067E-6 1.6112007E-6 2.7987862E-6 2.7987862E-6 2.7994222E-6 0.62825 0.62825
2.7956048E-6 -5.361464E-11 2.7991102E-6 2.5222778E-6 1.6110545E-6 2.7985097E-6 2.7985097E-6 2.7991102E-6 0.62875 0.62875
2.794272E-6 -7.311332E-11 2.7981737E-6 2.522049E-6 1.6109083E-6 2.7982335E-6 2.7982335E-6 2.7981737E-6 0.62925 0.62925
2.7953815E-6 -4.7541072E-11 2.7978615E-6 2.52182E-6 1.6107622E-6 2.7979574E-6 2.7979574E-6 2.7978615E-6 0.62975 0.62975
2.7976457E-6 -6.5148456E-13 2.7975493E-6 2.5213624E-6 1.6104698E-6 2.797681E-6 2.797681E-6 2.7975493E-6 0.63025 0.63025
2.7978642E-6 8.475991E-12 2.7975493E-6 2.5211334E-6 1.6103236E-6 2.7974052E-6 2.7974052E-6 2.7975493E-6 0.63075 0.63075
2.7961353E-6 -1.8331498E-11 2.7972371E-6 2.5209044E-6 1.6101774E-6 2.7971287E-6 2.7971287E-6 2.7972371E-6 0.63125 0.63125
2.7961555E-6 -1.2858447E-11 2.796925E-6 2.5206757E-6 1.6100312E-6 2.7968522E-6 2.7968522E-6 2.796925E-6 0.63175 0.63175
2.7957472E-6 -1.5303255E-11 2.7963006E-6 2.5204467E-6 1.609885E-6 2.7965762E-6 2.7965762E-6 2.7963006E-6 0.63225 0.63225
2.7950741E-6 -2.2620598E-11 2.7963006E-6 2.520218E-6 1.6097388E-6 2.7963E-6 2.7963E-6 2.7963006E-6 0.63275 0.63275
2.7934118E-6 -4.8209936E-11 2.7956762E-6 2.519989E-6 1.6095926E-6 2.7960239E-6 2.7960239E-6 2.7956762E-6 0.63325 0.63325
2.7930027E-6 -5.065476E-11 2.7956762E-6 2.51976E-6 1.6094464E-6 2.7957474E-6 2.7957474E-6 2.7956762E-6 0.63375 0.63375
2.793089E-6 -4.3963572E-11 2.795364E-6 2.5195313E-6 1.6093002E-6 2.7954711E-6 2.7954711E-6 2.795364E-6 0.63425 0.63425
2.7967067E-6 2.7897762E-11 2.795364E-6 2.5193024E-6 1.609154E-6 2.795195E-6 2.795195E-6 2.795364E-6 0.63475 0.63475
2.7972549E-6 4.311588E-11 2.7956762E-6 2.5190734E-6 1.6090078E-6 2.7949186E-6 2.7949186E-6 2.7956762E-6 0.63525 0.63525
2.7950973E-6 8.390544E-12 2.795052E-6 2.5186157E-6 1.6087154E-6 2.7946428E-6 2.7946428E-6 2.795052E-6 0.63575 0.63575
2.7940614E-6 -5.62655E-12 2.795052E-6 2.5183867E-6 1.6085693E-6 2.7943663E-6 2.7943663E-6 2.795052E-6 0.63625 0.63625
2.7948076E-6 1.3245976E-11 2.7941155E-6 2.518158E-6 1.6084231E-6 2.7940898E-6 2.7940898E-6 2.7941155E-6 0.63675 0.63675
2.7933431E-6 -8.6889645E-12 2.7944277E-6 2.517929E-6 1.6082769E-6 2.7938138E-6 2.7938138E-6 2.7944277E-6 0.63725 0.63725
2.7908882E-6 -4.8895915E-11 2.7934911E-6 2.5177003E-6 1.6081307E-6 2.7935375E-6 2.7935375E-6 2.7934911E-6 0.63775 0.63775
2.7884996E-6 -8.788473E-11 2.793179E-6 2.5174713E-6 1.6079845E-6 2.7932615E-6 2.7932615E-6 2.793179E-6 0.63825 0.63825
2.7874637E-6 -1.0190179E-10 2.793179E-6 2.5172424E-6 1.6078383E-6 2.792985E-6 2.792985E-6 2.793179E-6 0.63875 0.63875
2.7878798E-6 -8.911997E-11 2.7925546E-6 2.5170136E-6 1.6076921E-6 2.7927088E-6 2.7927088E-6 2.7925546E-6 0.63925 0.63925
2.7893525E-6 -5.6847964E-11 2.7919302E-6 2.5167847E-6 1.6075459E-6 2.7924327E-6 2.7924327E-6 2.7919302E-6 0.63975 0.63975
2.7911876E-6 -1.7876235E-11 2.7919302E-6 2.5165557E-6 1.6073997E-6 2.7921562E-6 2.7921562E-6 2.7919302E-6 0.64025 0.64025
2.7920664E-6 3.4325654E-12 2.791306E-6 2.516327E-6 1.6072535E-6 2.7918804E-6 2.7918804E-6 2.791306E-6 0.64075 0.64075
2.7929775E-6 2.5350406E-11 2.791306E-6 2.515869E-6 1.6069611E-6 2.791604E-6 2.791604E-6 2.791306E-6 0.64125 0.64125
2.79214E-6 1.4987737E-11 2.791306E-6 2.5156403E-6 1.6068149E-6 2.791328E-6 2.791328E-6 2.791306E-6 0.64175 0.64175
2.7901801E-6 -1.6083216E-11 2.790994E-6 2.5154113E-6 1.6066687E-6 2.7910514E-6 2.7910514E-6 2.790994E-6 0.64225 0.64225
2.789507E-6 -2.340056E-11 2.7906817E-6 2.5151826E-6 1.6065225E-6 2.7907752E-6 2.7907752E-6 2.7906817E-6 0.64275 0.64275
2.7879767E-6 -4.6553636E-11 2.7903695E-6 2.5149536E-6 1.6063764E-6 2.7904991E-6 2.7904991E-6 2.7903695E-6 0.64325 0.64325
2.7858189E-6 -8.1279E-11 2.7903695E-6 2.5147247E-6 1.6062302E-6 2.7902227E-6 2.7902227E-6 2.7903695E-6 0.64375 0.64375
2.7870935E-6 -5.2661393E-11 2.790994E-6 2.514496E-6 1.606084E-6 2.7899468E-6 2.7899468E-6 2.790994E-6 0.64425 0.64425
2.7898527E-6 3.3642054E-12 2.789433E-6 2.514267E-6 1.6059378E-6 2.7896704E-6 2.7896704E-6 2.789433E-6 0.64475 0.64475
2.7894107E-6 3.1031322E-13 2.789433E-6 2.514038E-6 1.6057916E-6 2.7893939E-6 2.7893939E-6 2.789433E-6 0.64525 0.64525
2.7892663E-6 2.7380509E-12 2.7891208E-6 2.5138092E-6 1.6056454E-6 2.789118E-6 2.789118E-6 2.7891208E-6 0.64575 0.64575
2.7896165E-6 1.4301758E-11 2.7884964E-6 2.5135803E-6 1.6054992E-6 2.7888416E-6 2.7888416E-6 2.7884964E-6 0.64625 0.64625
2.790957E-6 4.4137503E-11 2.7881842E-6 2.5131226E-6 1.6052068E-6 2.7885656E-6 2.7885656E-6 2.7881842E-6 0.64675 0.64675
2.7893273E-6 1.9157204E-11 2.7875599E-6 2.5128936E-6 1.6050606E-6 2.788289E-6 2.788289E-6 2.7875599E-6 0.64725 0.64725
2.7871038E-6 -1.6786267E-11 2.787872E-6 2.5126649E-6 1.6049144E-6 2.7880133E-6 2.7880133E-6 2.787872E-6 0.64775 0.64775
2.7845826E-6 -5.821135E-11 2.787872E-6 2.512436E-6 1.6047682E-6 2.7877368E-6 2.7877368E-6 2.787872E-6 0.64825 0.64825
2.785032E-6 -4.482043E-11 2.7875599E-6 2.512207E-6 1.604622E-6 2.7874603E-6 2.7874603E-6 2.7875599E-6 0.64875 0.64875
2.7853825E-6 -3.3256693E-11 2.7875599E-6 2.5119782E-6 1.6044758E-6 2.7871845E-6 2.7871845E-6 2.7875599E-6 0.64925 0.64925
2.7849076E-6 -3.6919655E-11 2.7869357E-6 2.5117492E-6 1.6043296E-6 2.786908E-6 2.786908E-6 2.7869357E-6 0.64975 0.64975
2.7850601E-6 -2.9010317E-11 2.7869357E-6 2.5115203E-6 1.6041835E-6 2.786632E-6 2.786632E-6 2.7869357E-6 0.65025 0.65025
2.7867634E-6 7.525138E-12 2.7863114E-6 2.5112915E-6 1.6040373E-6 2.7863557E-6 2.7863557E-6 2.7863114E-6 0.65075 0.65075
2.787345E-6 2.3352337E-11 2.7863114E-6 2.5110626E-6 1.6038911E-6 2.7860797E-6 2.7860797E-6 2.7863114E-6 0.65125 0.65125
2.7869692E-6 2.1516582E-11 2.785687E-6 2.5108338E-6 1.6037449E-6 2.7858032E-6 2.7858032E-6 2.785687E-6 0.65175 0.65175
2.784943E-6 -1.0772508E-11 2.785687E-6 2.510376E-6 1.6034525E-6 2.7855267E-6 2.7855267E-6 2.785687E-6 0.65225 0.65225
2.7818287E-6 -6.316077E-11 2.7853748E-6 2.5101472E-6 1.6033063E-6 2.785251E-6 2.785251E-6 2.7853748E-6 0.65275 0.65275
2.7819478E-6 -5.5860528E-11 2.7850626E-6 2.5099182E-6 1.6031601E-6 2.7849744E-6 2.7849744E-6 2.7850626E-6 0.65325 0.65325
2.7818364E-6 -5.2823735E-11 2.7847504E-6 2.5096892E-6 1.6030139E-6 2.7846984E-6 2.7846984E-6 2.7847504E-6 0.65375 0.65375
2.7815265E-6 -5.344134E-11 2.784126E-6 2.5094605E-6 1.6028677E-6 2.7844221E-6 2.7844221E-6 2.784126E-6 0.65425 0.65425
2.780821E-6 -6.136774E-11 2.7844383E-6 2.5092315E-6 1.6027215E-6 2.784146E-6 2.784146E-6 2.7844383E-6 0.65475 0.65475
2.7813032E-6 -4.7367773E-11 2.784126E-6 2.5090026E-6 1.6025753E-6 2.7838696E-6 2.7838696E-6 2.784126E-6 0.65525 0.65525
2.7831059E-6 -9.005098E-12 2.783814E-6 2.5087738E-6 1.602429E-6 2.7835938E-6 2.7835938E-6 2.783814E-6 0.65575 0.65575
2.784512E-6 2.2048753E-11 2.7831898E-6 2.5085449E-6 1.6022829E-6 2.7833173E-6 2.7833173E-6 2.7831898E-6 0.65625 0.65625
2.784862E-6 3.3612474E-11 2.7831898E-6 2.5083161E-6 1.6021366E-6 2.7830408E-6 2.7830408E-6 2.7831898E-6 0.65675 0.65675
2.7854437E-6 4.9439675E-11 2.7828776E-6 2.5080872E-6 1.6019906E-6 2.782765E-6 2.782765E-6 2.7828776E-6 0.65725 0.65725
2.7836159E-6 2.0804981E-11 2.7828776E-6 2.5076295E-6 1.6016982E-6 2.7824885E-6 2.7824885E-6 2.7828776E-6 0.65775 0.65775
2.7815242E-6 -1.2702218E-11 2.781941E-6 2.5074005E-6 1.601552E-6 2.7822125E-6 2.7822125E-6 2.781941E-6 0.65825 0.65825
2.7800263E-6 -3.524624E-11 2.781941E-6 2.5071715E-6 1.6014058E-6 2.781936E-6 2.781936E-6 2.781941E-6 0.65875 0.65875
2.777968E-6 -6.8144386E-11 2.781941E-6 2.5069428E-6 1.6012596E-6 2.7816602E-6 2.7816602E-6 2.781941E-6 0.65925 0.65925
2.777064E-6 -7.9725206E-11 2.781941E-6 2.5067138E-6 1.6011134E-6 2.7813837E-6 2.7813837E-6 2.781941E-6 0.65975 0.65975
2.7768865E-6 -7.7906535E-11 2.7813167E-6 2.506485E-6 1.6009672E-6 2.7811077E-6 2.7811077E-6 2.7813167E-6 0.66025 0.66025
2.7775006E-6 -6.147027E-11 2.78038E-6 2.5062561E-6 1.600821E-6 2.7808314E-6 2.7808314E-6 2.78038E-6 0.66075 0.66075
2.7792373E-6 -2.4325748E-11 2.78038E-6 2.5060272E-6 1.6006748E-6 2.7805554E-6 2.7805554E-6 2.78038E-6 0.66125 0.66125
2.7802475E-6 -5.8070145E-13 2.78038E-6 2.5057984E-6 1.6005285E-6 2.780279E-6 2.780279E-6 2.78038E-6 0.66175 0.66175
2.7815547E-6 2.8645959E-11 2.7810045E-6 2.5055695E-6 1.6003823E-6 2.7800024E-6 2.7800024E-6 2.7810045E-6 0.66225 0.66225
2.7798922E-6 3.0566222E-12 2.780068E-6 2.5051118E-6 1.60009E-6 2.7797266E-6 2.7797266E-6 2.780068E-6 0.66275 0.66275
2.7780643E-6 -2.5578071E-11 2.779756E-6 2.5048828E-6 1.5999437E-6 2.7794501E-6 2.7794501E-6 2.779756E-6 0.66325 0.66325
2.7773588E-6 -3.3504467E-11 2.7791316E-6 2.5046538E-6 1.5997977E-6 2.779174E-6 2.779174E-6 2.7791316E-6 0.66375 0.66375
2.777577E-6 -2.4377021E-11 2.7785072E-6 2.504425E-6 1.5996515E-6 2.7788979E-6 2.7788979E-6 2.7785072E-6 0.66425 0.66425
2.7767067E-6 -3.534876E-11 2.7788194E-6 2.5041961E-6 1.5995053E-6 2.7786218E-6 2.7786218E-6 2.7788194E-6 0.66475 0.66475
2.7762317E-6 -3.9011707E-11 2.7785072E-6 2.5039674E-6 1.599359E-6 2.7783453E-6 2.7783453E-6 2.7785072E-6 0.66525 0.66525
2.7765493E-6 -2.805704E-11 2.778195E-6 2.5037384E-6 1.5992129E-6 2.7780695E-6 2.7780695E-6 2.778195E-6 0.66575 0.66575
2.7784833E-6 1.2741879E-11 2.778195E-6 2.5035094E-6 1.5990666E-6 2.777793E-6 2.777793E-6 2.778195E-6 0.66625 0.66625
2.778867E-6 2.4914668E-11 2.7778829E-6 2.5032807E-6 1.5989204E-6 2.777517E-6 2.777517E-6 2.7778829E-6 0.66675 0.66675
2.778029E-6 1.4551983E-11 2.7775707E-6 2.5030517E-6 1.5987742E-6 2.7772408E-6 2.7772408E-6 2.7775707E-6 0.66725 0.66725
2.7769936E-6 5.349173E-13 2.7772585E-6 2.5028228E-6 1.598628E-6 2.7769647E-6 2.7769647E-6 2.7772585E-6 0.66775 0.66775
2.7753308E-6 -2.5054434E-11 2.7769463E-6 2.502365E-6 1.5983356E-6 2.7766882E-6 2.7766882E-6 2.7769463E-6 0.66825 0.66825
2.7737342E-6 -4.9425634E-11 2.7760098E-6 2.5021363E-6 1.5981894E-6 2.7764124E-6 2.7764124E-6 2.7760098E-6 0.66875 0.66875
2.7725005E-6 -6.7097126E-11 2.7756978E-6 2.5019074E-6 1.5980432E-6 2.776136E-6 2.776136E-6 2.7756978E-6 0.66925 0.66925
2.772851E-6 -5.553339E-11 2.7753856E-6 2.5016784E-6 1.597897E-6 2.77586E-6 2.77586E-6 2.7753856E-6 0.66975 0.66975
2.772409E-6 -5.858728E-11 2.7750734E-6 2.5014497E-6 1.5977508E-6 2.7755834E-6 2.7755834E-6 2.7750734E-6 0.67025 0.67025
2.7733533E-6 -3.606036E-11 2.7747612E-6 2.5012207E-6 1.5976048E-6 2.7753072E-6 2.7753072E-6 2.7747612E-6 0.67075 0.67075
2.7747928E-6 -4.397425E-12 2.7750734E-6 2.5009917E-6 1.5974585E-6 2.7750311E-6 2.7750311E-6 2.7750734E-6 0.67125 0.67125
2.775572E-6 1.5084156E-11 2.7747612E-6 2.500763E-6 1.5973123E-6 2.7747546E-6 2.7747546E-6 2.7747612E-6 0.67175 0.67175
2.7757906E-6 2.4211617E-11 2.7741369E-6 2.500534E-6 1.5971661E-6 2.7744788E-6 2.7744788E-6 2.7741369E-6 0.67225 0.67225
2.7752496E-6 1.9330534E-11 2.7741369E-6 2.500305E-6 1.59702E-6 2.7742024E-6 2.7742024E-6 2.7741369E-6 0.67275 0.67275
2.7750064E-6 1.9931067E-11 2.7741369E-6 2.5000763E-6 1.5968737E-6 2.7739263E-6 2.7739263E-6 2.7741369E-6 0.67325 0.67325
2.7732115E-6 -8.094544E-12 2.7738247E-6 2.4996186E-6 1.5965813E-6 2.77365E-6 2.77365E-6 2.7738247E-6 0.67375 0.67375
2.772671E-6 -1.2975613E-11 2.7738247E-6 2.4993897E-6 1.5964351E-6 2.773374E-6 2.773374E-6 2.7738247E-6 0.67425 0.67425
2.7715691E-6 -2.8210831E-11 2.7732003E-6 2.4991607E-6 1.5962889E-6 2.7730975E-6 2.7730975E-6 2.7732003E-6 0.67475 0.67475
2.7702697E-6 -4.7100445E-11 2.7732003E-6 2.498932E-6 1.5961427E-6 2.7728215E-6 2.7728215E-6 2.7732003E-6 0.67525 0.67525
2.7701246E-6 -4.467272E-11 2.772576E-6 2.498703E-6 1.5959965E-6 2.7725453E-6 2.7725453E-6 2.772576E-6 0.67575 0.67575
2.7724225E-6 2.8259498E-12 2.772576E-6 2.498474E-6 1.5958503E-6 2.7722692E-6 2.7722692E-6 2.772576E-6 0.67625 0.67625
2.7731026E-6 2.0480326E-11 2.7719518E-6 2.4982453E-6 1.5957041E-6 2.7719927E-6 2.7719927E-6 2.7719518E-6 0.67675 0.67675
2.7729252E-6 2.2298996E-11 2.7716396E-6 2.4980163E-6 1.5955579E-6 2.771717E-6 2.771717E-6 2.7716396E-6 0.67725 0.67725
2.7712952E-6 -2.6812884E-12 2.7719518E-6 2.4977874E-6 1.5954118E-6 2.7714404E-6 2.7714404E-6 2.7719518E-6 0.67775 0.67775
2.7687747E-6 -4.410636E-11 2.7716396E-6 2.4975586E-6 1.5952656E-6 2.7711644E-6 2.7711644E-6 2.7716396E-6 0.67825 0.67825
2.7680028E-6 -5.3250925E-11 2.770703E-6 2.4973297E-6 1.5951194E-6 2.7708882E-6 2.7708882E-6 2.770703E-6 0.67875 0.67875
2.7683864E-6 -4.107812E-11 2.770391E-6 2.496872E-6 1.594827E-6 2.7706121E-6 2.7706121E-6 2.770391E-6 0.67925 0.67925
2.7686044E-6 -3.195067E-11 2.770391E-6 2.496643E-6 1.5946808E-6 2.7703356E-6 2.7703356E-6 2.770391E-6 0.67975 0.67975
2.767734E-6 -4.2922412E-11 2.7700787E-6 2.4964143E-6 1.5945346E-6 2.7700598E-6 2.7700598E-6 2.7700787E-6 0.68025 0.68025
2.7691403E-6 -1.1868559E-11 2.7700787E-6 2.4961853E-6 1.5943884E-6 2.7697834E-6 2.7697834E-6 2.7700787E-6 0.68075 0.68075
2.7698868E-6 7.003983E-12 2.7694543E-6 2.4959563E-6 1.5942422E-6 2.7695073E-6 2.7695073E-6 2.7694543E-6 0.68125 0.68125
2.770006E-6 1.43042245E-11 2.7691422E-6 2.4957276E-6 1.594096E-6 2.7692308E-6 2.7692308E-6 2.7691422E-6 0.68175 0.68175
2.7689375E-6 -3.2190995E-13 2.7685178E-6 2.4954986E-6 1.5939498E-6 2.768955E-6 2.768955E-6 2.7685178E-6 0.68225 0.68225
2.7669776E-6 -3.1392864E-11 2.76883E-6 2.4952699E-6 1.5938036E-6 2.7686785E-6 2.7686785E-6 2.76883E-6 0.68275 0.68275
2.7668002E-6 -2.9574194E-11 2.7685178E-6 2.495041E-6 1.5936574E-6 2.7684025E-6 2.7684025E-6 2.7685178E-6 0.68325 0.68325
2.7660942E-6 -3.750062E-11 2.7682058E-6 2.494812E-6 1.5935112E-6 2.7681263E-6 2.7681263E-6 2.7682058E-6 0.68375 0.68375
2.7638378E-6 -7.4053146E-11 2.7678936E-6 2.4945832E-6 1.593365E-6 2.7678502E-6 2.7678502E-6 2.7678936E-6 0.68425 0.68425
2.763165E-6 -8.1370514E-11 2.7675815E-6 2.4941253E-6 1.5930727E-6 2.7675737E-6 2.7675737E-6 2.7675815E-6 0.68475 0.68475
2.7650005E-6 -4.2398775E-11 2.7675815E-6 2.4938965E-6 1.5929265E-6 2.767298E-6 2.767298E-6 2.7675815E-6 0.68525 0.68525
2.7655158E-6 -2.7789725E-11 2.766957E-6 2.4936676E-6 1.5927803E-6 2.7670214E-6 2.7670214E-6 2.766957E-6 0.68575 0.68575
2.7637213E-6 -5.581532E-11 2.766645E-6 2.4934386E-6 1.5926341E-6 2.7667454E-6 2.7667454E-6 2.766645E-6 0.68625 0.68625
2.7639394E-6 -4.6687876E-11 2.766645E-6 2.4932099E-6 1.5924879E-6 2.7664692E-6 2.7664692E-6 2.766645E-6 0.68675 0.68675
2.764983E-6 -2.2333746E-11 2.7663327E-6 2.492981E-6 1.5923417E-6 2.7661931E-6 2.7661931E-6 2.7663327E-6 0.68725 0.68725
2.7658612E-6 -1.0249604E-12 2.7657084E-6 2.4927522E-6 1.5921955E-6 2.7659166E-6 2.7659166E-6 2.7657084E-6 0.68775 0.68775
2.7650567E-6 -1.0778562E-11 2.7657084E-6 2.4925232E-6 1.5920493E-6 2.7656408E-6 2.7656408E-6 2.7657084E-6 0.68825 0.68825
2.7645488E-6 -1.5050577E-11 2.7653962E-6 2.4922942E-6 1.5919031E-6 2.7653643E-6 2.7653643E-6 2.7653962E-6 0.68875 0.68875
2.7640415E-6 -1.9322578E-11 2.7647718E-6 2.4920655E-6 1.5917569E-6 2.7650883E-6 2.7650883E-6 2.7647718E-6 0.68925 0.68925
2.7639294E-6 -1.62858E-11 2.765084E-6 2.4918365E-6 1.5916107E-6 2.7648118E-6 2.7648118E-6 2.765084E-6 0.68975 0.68975
2.7638182E-6 -1.3248994E-11 2.7647718E-6 2.4913788E-6 1.5913183E-6 2.764536E-6 2.764536E-6 2.7647718E-6 0.69025 0.69025
2.7628157E-6 -2.6657006E-11 2.7638355E-6 2.4911499E-6 1.5911721E-6 2.76426E-6 2.76426E-6 2.7638355E-6 0.69075 0.69075
2.7626377E-6 -2.4838352E-11 2.7638355E-6 2.490921E-6 1.591026E-6 2.7639835E-6 2.7639835E-6 2.7638355E-6 0.69125 0.69125
2.7631863E-6 -9.62022E-12 2.7635233E-6 2.4906922E-6 1.5908798E-6 2.7637077E-6 2.7637077E-6 2.7635233E-6 0.69175 0.69175
2.7644605E-6 1.899736E-11 2.762899E-6 2.4904632E-6 1.5907336E-6 2.7634312E-6 2.7634312E-6 2.762899E-6 0.69225 0.69225
2.76491E-6 3.23883E-11 2.7632111E-6 2.4902345E-6 1.5905874E-6 2.7631552E-6 2.7631552E-6 2.7632111E-6 0.69275 0.69275
2.7633462E-6 8.626138E-12 2.7625867E-6 2.4900055E-6 1.5904412E-6 2.762879E-6 2.762879E-6 2.7625867E-6 0.69325 0.69325
2.7626409E-6 6.997415E-13 2.7625867E-6 2.4897765E-6 1.590295E-6 2.762603E-6 2.762603E-6 2.7625867E-6 0.69375 0.69375
2.7624299E-6 1.9093277E-12 2.7619624E-6 2.4895478E-6 1.5901488E-6 2.7623264E-6 2.7623264E-6 2.7619624E-6 0.69425 0.69425
2.7601734E-6 -3.4643212E-11 2.7619624E-6 2.4893188E-6 1.5900026E-6 2.7620506E-6 2.7620506E-6 2.7619624E-6 0.69475 0.69475
2.7595006E-6 -4.196057E-11 2.7619624E-6 2.4888611E-6 1.5897102E-6 2.761774E-6 2.761774E-6 2.7619624E-6 0.69525 0.69525
2.758531E-6 -5.47595E-11 2.761338E-6 2.4886322E-6 1.589564E-6 2.761498E-6 2.761498E-6 2.761338E-6 0.69575 0.69575
2.7602343E-6 -1.8224046E-11 2.7610258E-6 2.4884034E-6 1.5894178E-6 2.7612216E-6 2.7612216E-6 2.7610258E-6 0.69625 0.69625
2.761971E-6 1.8920478E-11 2.7610258E-6 2.4881745E-6 1.5892716E-6 2.7609458E-6 2.7609458E-6 2.7610258E-6 0.69675 0.69675
2.760836E-6 3.0761916E-12 2.7604017E-6 2.4879455E-6 1.5891254E-6 2.7606693E-6 2.7606693E-6 2.7604017E-6 0.69725 0.69725
2.7606256E-6 4.2857926E-12 2.7600895E-6 2.4877168E-6 1.5889792E-6 2.7603933E-6 2.7603933E-6 2.7600895E-6 0.69775 0.69775
2.761636E-6 2.8030868E-11 2.7604017E-6 2.4874878E-6 1.5888331E-6 2.7601175E-6 2.7601175E-6 2.7604017E-6 0.69825 0.69825
2.7620524E-6 4.081271E-11 2.7600895E-6 2.4872588E-6 1.5886869E-6 2.759841E-6 2.759841E-6 2.7600895E-6 0.69875 0.69875
2.7587068E-6 -1.583903E-11 2.7594651E-6 2.48703E-6 1.5885407E-6 2.759565E-6 2.759565E-6 2.7594651E-6 0.69925 0.69925
2.754767E-6 -8.345397E-11 2.7588408E-6 2.4868011E-6 1.5883945E-6 2.7592887E-6 2.7592887E-6 2.7588408E-6 0.69975 0.69975
2.7528733E-6 -1.13306774E-10 2.759153E-6 2.4865722E-6 1.5882483E-6 2.7590127E-6 2.7590127E-6 2.759153E-6 0.70025 0.70025
2.7550057E-6 -6.885347E-11 2.759153E-6 2.4861145E-6 1.5879559E-6 2.7587362E-6 2.7587362E-6 2.759153E-6 0.70075 0.70075
2.756247E-6 -4.0844935E-11 2.7582164E-6 2.4858857E-6 1.5878097E-6 2.7584604E-6 2.7584604E-6 2.7582164E-6 0.70125 0.70125
2.7580822E-6 -1.8732225E-12 2.7579042E-6 2.4856568E-6 1.5876635E-6 2.7581839E-6 2.7581839E-6 2.7579042E-6 0.70175 0.70175
2.757608E-6 -5.5361544E-12 2.7579042E-6 2.4854278E-6 1.5875173E-6 2.7579079E-6 2.7579079E-6 2.7579042E-6 0.70225 0.70225
2.756506E-6 -2.0771372E-11 2.7572798E-6 2.485199E-6 1.5873711E-6 2.7576314E-6 2.7576314E-6 2.7572798E-6 0.70275 0.70275
2.7576157E-6 4.8008936E-12 2.7569677E-6 2.48497E-6 1.5872249E-6 2.7573556E-6 2.7573556E-6 2.7569677E-6 0.70325 0.70325
2.7579003E-6 1.5146492E-11 2.7569677E-6 2.4847411E-6 1.5870787E-6 2.7570795E-6 2.7570795E-6 2.7569677E-6 0.70375 0.70375
2.7556432E-6 -2.1406063E-11 2.7566557E-6 2.4845124E-6 1.5869325E-6 2.756803E-6 2.756803E-6 2.7566557E-6 0.70425 0.70425
2.7538488E-6 -4.943166E-11 2.7563435E-6 2.4842834E-6 1.5867863E-6 2.7565272E-6 2.7565272E-6 2.7563435E-6 0.70475 0.70475
2.7530768E-6 -5.857622E-11 2.7563435E-6 2.4840547E-6 1.5866402E-6 2.7562508E-6 2.7562508E-6 2.7563435E-6 0.70525 0.70525
2.7525696E-6 -6.2848206E-11 2.7560313E-6 2.4838257E-6 1.586494E-6 2.7559747E-6 2.7559747E-6 2.7560313E-6 0.70575 0.70575
2.7547676E-6 -1.717677E-11 2.755407E-6 2.483368E-6 1.5862016E-6 2.7556985E-6 2.7556985E-6 2.755407E-6 0.70625 0.70625
2.7560093E-6 1.0831769E-11 2.755407E-6 2.483139E-6 1.5860554E-6 2.7554224E-6 2.7554224E-6 2.755407E-6 0.70675 0.70675
2.7543133E-6 -1.5366652E-11 2.755407E-6 2.48291E-6 1.5859092E-6 2.755146E-6 2.755146E-6 2.755407E-6 0.70725 0.70725
2.754004E-6 -1.5984256E-11 2.7547826E-6 2.4826813E-6 1.585763E-6 2.7548701E-6 2.7548701E-6 2.7547826E-6 0.70775 0.70775
2.7556086E-6 1.8724007E-11 2.7541582E-6 2.4824524E-6 1.5856168E-6 2.754594E-6 2.754594E-6 2.7541582E-6 0.70825 0.70825
2.7550677E-6 1.3842923E-11 2.7541582E-6 2.4822234E-6 1.5854706E-6 2.7543176E-6 2.7543176E-6 2.7541582E-6 0.70875 0.70875
2.7514582E-6 -4.768135E-11 2.753846E-6 2.4819947E-6 1.5853244E-6 2.7540418E-6 2.7540418E-6 2.753846E-6 0.70925 0.70925
2.7493993E-6 -8.057951E-11 2.7535339E-6 2.4817657E-6 1.5851782E-6 2.7537653E-6 2.7537653E-6 2.7535339E-6 0.70975 0.70975
2.748496E-6 -9.2160314E-11 2.7535339E-6 2.481537E-6 1.585032E-6 2.7534893E-6 2.7534893E-6 2.7535339E-6 0.71025 0.71025
2.749902E-6 -6.1106446E-11 2.7529095E-6 2.481308E-6 1.5848858E-6 2.753213E-6 2.753213E-6 2.7529095E-6 0.71075 0.71075
2.7522656E-6 -1.2389654E-11 2.7529095E-6 2.481079E-6 1.5847396E-6 2.752937E-6 2.752937E-6 2.7529095E-6 0.71125 0.71125
2.7542003E-6 2.8409278E-11 2.7525975E-6 2.4806213E-6 1.5844473E-6 2.752661E-6 2.752661E-6 2.7525975E-6 0.71175 0.71175
2.7536923E-6 2.4137263E-11 2.7525975E-6 2.4803924E-6 1.5843011E-6 2.7523845E-6 2.7523845E-6 2.7525975E-6 0.71225 0.71225
2.75335E-6 2.2910604E-11 2.7522854E-6 2.4801636E-6 1.5841549E-6 2.7521087E-6 2.7521087E-6 2.7522854E-6 0.71275 0.71275
2.752281E-6 8.284442E-12 2.751661E-6 2.4799347E-6 1.5840087E-6 2.7518322E-6 2.7518322E-6 2.751661E-6 0.71325 0.71325
2.7517406E-6 3.4033726E-12 2.751661E-6 2.4797057E-6 1.5838625E-6 2.7515562E-6 2.7515562E-6 2.751661E-6 0.71375 0.71375
2.7501108E-6 -2.157691E-11 2.751661E-6 2.479477E-6 1.5837163E-6 2.75128E-6 2.75128E-6 2.751661E-6 0.71425 0.71425
2.7480194E-6 -5.5084107E-11 2.7513488E-6 2.479248E-6 1.5835701E-6 2.7510039E-6 2.7510039E-6 2.7513488E-6 0.71475 0.71475
2.7460599E-6 -8.615505E-11 2.7510366E-6 2.4790193E-6 1.5834239E-6 2.7507278E-6 2.7507278E-6 2.7510366E-6 0.71525 0.71525
2.744595E-6 -1.0809E-10 2.7504122E-6 2.4787903E-6 1.5832777E-6 2.7504516E-6 2.7504516E-6 2.7504122E-6 0.71575 0.71575
2.7456385E-6 -8.373586E-11 2.7494757E-6 2.4785613E-6 1.5831315E-6 2.7501756E-6 2.7501756E-6 2.7494757E-6 0.71625 0.71625
2.7476058E-6 -4.2327888E-11 2.7497879E-6 2.4783326E-6 1.5829853E-6 2.749899E-6 2.749899E-6 2.7497879E-6 0.71675 0.71675
2.7502333E-6 1.1261453E-11 2.7494757E-6 2.4778747E-6 1.5826929E-6 2.7496233E-6 2.7496233E-6 2.7494757E-6 0.71725 0.71725
2.7513095E-6 3.6224634E-11 2.7491635E-6 2.477646E-6 1.5825467E-6 2.7493468E-6 2.7493468E-6 2.7491635E-6 0.71775 0.71775
2.75067E-6 2.951636E-11 2.7491635E-6 2.477417E-6 1.5824005E-6 2.7490707E-6 2.7490707E-6 2.7491635E-6 0.71825 0.71825
2.7507897E-6 3.6816633E-11 2.7485394E-6 2.4771882E-6 1.5822544E-6 2.748795E-6 2.748795E-6 2.7485394E-6 0.71875 0.71875
2.7505127E-6 3.680808E-11 2.7485394E-6 2.4769593E-6 1.5821082E-6 2.7485185E-6 2.7485185E-6 2.7485394E-6 0.71925 0.71925
2.7482233E-6 -3.535268E-13 2.7476028E-6 2.4767303E-6 1.581962E-6 2.7482424E-6 2.7482424E-6 2.7476028E-6 0.71975 0.71975
2.7455703E-6 -4.4214875E-11 2.7476028E-6 2.4765015E-6 1.5818158E-6 2.7479662E-6 2.7479662E-6 2.7476028E-6 0.72025 0.72025
2.745228E-6 -4.5441546E-11 2.747915E-6 2.4762726E-6 1.5816696E-6 2.7476901E-6 2.7476901E-6 2.747915E-6 0.72075 0.72075
2.7460735E-6 -2.4741813E-11 2.7472906E-6 2.4760436E-6 1.5815234E-6 2.747414E-6 2.747414E-6 2.7472906E-6 0.72125 0.72125
2.7467538E-6 -7.0874374E-12 2.7466663E-6 2.4758149E-6 1.5813772E-6 2.7471376E-6 2.7471376E-6 2.7466663E-6 0.72175 0.72175
2.7472363E-6 6.912571E-12 2.7469785E-6 2.475586E-6 1.581231E-6 2.7468618E-6 2.7468618E-6 2.7469785E-6 0.72225 0.72225
2.7457384E-6 -1.5631453E-11 2.746354E-6 2.4751282E-6 1.5809386E-6 2.7465853E-6 2.7465853E-6 2.746354E-6 0.72275 0.72275
2.7440099E-6 -4.2438927E-11 2.746042E-6 2.4748992E-6 1.5807924E-6 2.7463093E-6 2.7463093E-6 2.746042E-6 0.72325 0.72325
2.7434364E-6 -4.7929063E-11 2.746042E-6 2.4746705E-6 1.5806462E-6 2.7460335E-6 2.7460335E-6 2.746042E-6 0.72375 0.72375
2.7433907E-6 -4.367415E-11 2.746354E-6 2.4744415E-6 1.5805E-6 2.745757E-6 2.745757E-6 2.746354E-6 0.72425 0.72425
2.7421572E-6 -6.134561E-11 2.746042E-6 2.4742126E-6 1.5803538E-6 2.745481E-6 2.745481E-6 2.746042E-6 0.72475 0.72475
2.7414512E-6 -6.927204E-11 2.7451056E-6 2.4739838E-6 1.5802076E-6 2.7452047E-6 2.7452047E-6 2.7451056E-6 0.72525 0.72525
2.741241E-6 -6.806244E-11 2.7444812E-6 2.4737549E-6 1.5800615E-6 2.7449287E-6 2.7449287E-6 2.7444812E-6 0.72575 0.72575
2.7422846E-6 -4.3708308E-11 2.7444812E-6 2.473526E-6 1.5799153E-6 2.7446526E-6 2.7446526E-6 2.7444812E-6 0.72625 0.72625
2.7430635E-6 -2.4226713E-11 2.7444812E-6 2.4732972E-6 1.5797691E-6 2.7443764E-6 2.7443764E-6 2.7444812E-6 0.72675 0.72675
2.7457243E-6 2.997168E-11 2.744169E-6 2.4730682E-6 1.5796229E-6 2.7441004E-6 2.7441004E-6 2.744169E-6 0.72725 0.72725
2.7468334E-6 5.5543934E-11 2.744169E-6 2.4726105E-6 1.5793305E-6 2.7438239E-6 2.7438239E-6 2.744169E-6 0.72775 0.72775
2.745468E-6 3.5436196E-11 2.7435447E-6 2.4723815E-6 1.5791843E-6 2.743548E-6 2.743548E-6 2.7435447E-6 0.72825 0.72825
2.7439705E-6 1.2892188E-11 2.742608E-6 2.4721528E-6 1.5790381E-6 2.743272E-6 2.743272E-6 2.742608E-6 0.72875 0.72875
2.7442547E-6 2.3237771E-11 2.7429203E-6 2.4719238E-6 1.5788919E-6 2.7429955E-6 2.7429955E-6 2.7429203E-6 0.72925 0.72925
2.7434833E-6 1.4093239E-11 2.7429203E-6 2.4716949E-6 1.5787457E-6 2.7427197E-6 2.7427197E-6 2.7429203E-6 0.72975 0.72975
2.7401372E-6 -4.2558516E-11 2.742296E-6 2.4714661E-6 1.5785995E-6 2.7424433E-6 2.7424433E-6 2.742296E-6 0.73025 0.73025
2.7373858E-6 -8.8247055E-11 2.742296E-6 2.4712372E-6 1.5784533E-6 2.7421672E-6 2.7421672E-6 2.742296E-6 0.73075 0.73075
2.7372744E-6 -8.521025E-11 2.7419837E-6 2.4710082E-6 1.5783071E-6 2.7418914E-6 2.7418914E-6 2.7419837E-6 0.73125 0.73125
2.7399676E-6 -3.04028E-11 2.7416716E-6 2.4707795E-6 1.5781609E-6 2.741615E-6 2.741615E-6 2.7416716E-6 0.73175 0.73175
2.7409453E-6 -7.266807E-12 2.7410474E-6 2.4705505E-6 1.5780147E-6 2.741339E-6 2.741339E-6 2.7410474E-6 0.73225 0.73225
2.7403053E-6 -1.39750815E-11 2.7410474E-6 2.4703218E-6 1.5778686E-6 2.7410624E-6 2.7410624E-6 2.7410474E-6 0.73275 0.73275
2.740788E-6 2.4913131E-14 2.740423E-6 2.4698638E-6 1.5775762E-6 2.7407866E-6 2.7407866E-6 2.740423E-6 0.73325 0.73325
2.7419965E-6 2.7424384E-11 2.740423E-6 2.469635E-6 1.57743E-6 2.7405106E-6 2.7405106E-6 2.740423E-6 0.73375 0.73375
2.7411586E-6 1.70617E-11 2.7401109E-6 2.4694061E-6 1.5772838E-6 2.740234E-6 2.740234E-6 2.7401109E-6 0.73425 0.73425
2.7375822E-6 -4.3853518E-11 2.7397987E-6 2.4691772E-6 1.5771376E-6 2.7399583E-6 2.7399583E-6 2.7397987E-6 0.73475 0.73475
2.7361177E-6 -6.5788444E-11 2.7397987E-6 2.4689484E-6 1.5769914E-6 2.7396823E-6 2.7396823E-6 2.7397987E-6 0.73525 0.73525
2.736435E-6 -5.4833794E-11 2.7391743E-6 2.4687195E-6 1.5768452E-6 2.7394058E-6 2.7394058E-6 2.7391743E-6 0.73575 0.73575
2.7362903E-6 -5.240607E-11 2.7388621E-6 2.4684905E-6 1.576699E-6 2.73913E-6 2.73913E-6 2.7388621E-6 0.73625 0.73625
2.7368055E-6 -3.7797022E-11 2.7388621E-6 2.4682618E-6 1.5765528E-6 2.7388535E-6 2.7388535E-6 2.7388621E-6 0.73675 0.73675
2.7395981E-6 1.8837647E-11 2.7382378E-6 2.4680328E-6 1.5764066E-6 2.7385775E-6 2.7385775E-6 2.7382378E-6 0.73725 0.73725
2.7406418E-6 4.319179E-11 2.7382378E-6 2.467804E-6 1.5762604E-6 2.7383016E-6 2.7383016E-6 2.7382378E-6 0.73775 0.73775
2.740167E-6 3.9528828E-11 2.7379256E-6 2.467575E-6 1.5761142E-6 2.7380252E-6 2.7380252E-6 2.7379256E-6 0.73825 0.73825
2.7389665E-6 2.2466433E-11 2.7376134E-6 2.4671174E-6 1.5758218E-6 2.7377491E-6 2.7377491E-6 2.7376134E-6 0.73875 0.73875
2.7380631E-6 1.08856275E-11 2.7376134E-6 2.4668884E-6 1.5756757E-6 2.7374733E-6 2.7374733E-6 2.7376134E-6 0.73925 0.73925
2.737159E-6 -6.951942E-13 2.7369892E-6 2.4666595E-6 1.5755295E-6 2.7371968E-6 2.7371968E-6 2.7369892E-6 0.73975 0.73975
2.7358926E-6 -1.8975726E-11 2.7363649E-6 2.4664307E-6 1.5753833E-6 2.7369208E-6 2.7369208E-6 2.7363649E-6 0.74025 0.74025
2.7328113E-6 -7.0754944E-11 2.736677E-6 2.4662017E-6 1.5752371E-6 2.736645E-6 2.736645E-6 2.736677E-6 0.74075 0.74075
2.7312142E-6 -9.512615E-11 2.7357405E-6 2.4659728E-6 1.5750909E-6 2.7363685E-6 2.7363685E-6 2.7357405E-6 0.74125 0.74125
2.731928E-6 -7.686269E-11 2.7357405E-6 2.465744E-6 1.5749447E-6 2.7360925E-6 2.7360925E-6 2.7357405E-6 0.74175 0.74175
2.732476E-6 -6.164457E-11 2.7357405E-6 2.465515E-6 1.5747985E-6 2.7358162E-6 2.7358162E-6 2.7357405E-6 0.74225 0.74225
2.7342458E-6 -2.3890966E-11 2.7360527E-6 2.4652863E-6 1.5746523E-6 2.7355402E-6 2.7355402E-6 2.7360527E-6 0.74275 0.74275
2.7355204E-6 4.726627E-12 2.7354283E-6 2.4650574E-6 1.5745061E-6 2.7352642E-6 2.7352642E-6 2.7354283E-6 0.74325 0.74325
2.7361014E-6 2.0553812E-11 2.7351161E-6 2.4648284E-6 1.5743599E-6 2.734988E-6 2.734988E-6 2.7351161E-6 0.74375 0.74375
2.7352971E-6 1.08002106E-11 2.7351161E-6 2.4643707E-6 1.5740675E-6 2.7347119E-6 2.7347119E-6 2.7351161E-6 0.74425 0.74425
2.7338326E-6 -1.113473E-11 2.734804E-6 2.4641417E-6 1.5739213E-6 2.7344358E-6 2.7344358E-6 2.734804E-6 0.74475 0.74475
2.7324006E-6 -3.2460618E-11 2.7344918E-6 2.463913E-6 1.5737751E-6 2.7341594E-6 2.7341594E-6 2.7344918E-6 0.74525 0.74525
2.7325202E-6 -2.5160348E-11 2.7341796E-6 2.463684E-6 1.5736289E-6 2.7338835E-6 2.7338835E-6 2.7341796E-6 0.74575 0.74575
2.7328708E-6 -1.3596612E-11 2.7335552E-6 2.4634553E-6 1.5734828E-6 2.7336075E-6 2.7336075E-6 2.7335552E-6 0.74625 0.74625
2.732066E-6 -2.3350242E-11 2.7332433E-6 2.4632263E-6 1.5733366E-6 2.733331E-6 2.733331E-6 2.7332433E-6 0.74675 0.74675
2.7318556E-6 -2.2140642E-11 2.7332433E-6 2.4629974E-6 1.5731904E-6 2.7330552E-6 2.7330552E-6 2.7332433E-6 0.74725 0.74725
2.7323051E-6 -8.7497015E-12 2.732931E-6 2.4627686E-6 1.5730442E-6 2.7327792E-6 2.7327792E-6 2.732931E-6 0.74775 0.74775
2.7311703E-6 -2.4593987E-11 2.7319945E-6 2.4625397E-6 1.572898E-6 2.7325027E-6 2.7325027E-6 2.7319945E-6 0.74825 0.74825
2.7299038E-6 -4.287453E-11 2.7323067E-6 2.4623107E-6 1.5727518E-6 2.732227E-6 2.732227E-6 2.7323067E-6 0.74875 0.74875
2.7296269E-6 -4.2883083E-11 2.7319945E-6 2.462082E-6 1.5726056E-6 2.7319504E-6 2.7319504E-6 2.7319945E-6 0.74925 0.74925
2.7302085E-6 -2.7055884E-11 2.7313702E-6 2.461624E-6 1.5723132E-6 2.7316744E-6 2.7316744E-6 2.7313702E-6 0.74975 0.74975
2.7288431E-6 -4.716362E-11 2.731058E-6 2.4613953E-6 1.572167E-6 2.7313986E-6 2.7313986E-6 2.731058E-6 0.75025 0.75025
2.727477E-6 -6.727137E-11 2.7307458E-6 2.4611663E-6 1.5720208E-6 2.731122E-6 2.731122E-6 2.7307458E-6 0.75075 0.75075
2.7279928E-6 -5.2662305E-11 2.7307458E-6 2.4609376E-6 1.5718746E-6 2.730846E-6 2.730846E-6 2.7307458E-6 0.75125 0.75125
2.7291023E-6 -2.709004E-11 2.7307458E-6 2.4607086E-6 1.5717284E-6 2.7305703E-6 2.7305703E-6 2.7307458E-6 0.75175 0.75175
2.7306075E-6 5.7910165E-12 2.7301214E-6 2.4604797E-6 1.5715822E-6 2.7302938E-6 2.7302938E-6 2.7301214E-6 0.75225 0.75225
2.7296712E-6 -6.3988584E-12 2.7304336E-6 2.460251E-6 1.571436E-6 2.7300177E-6 2.7300177E-6 2.7304336E-6 0.75275 0.75275
2.7297908E-6 9.01412E-13 2.7298092E-6 2.460022E-6 1.5712899E-6 2.729742E-6 2.729742E-6 2.7298092E-6 0.75325 0.75325
2.7305039E-6 1.9164857E-11 2.7294973E-6 2.459793E-6 1.5711437E-6 2.7294655E-6 2.7294655E-6 2.7294973E-6 0.75375 0.75375
2.7304914E-6 2.4028854E-11 2.7294973E-6 2.4595643E-6 1.5709975E-6 2.7291894E-6 2.7291894E-6 2.7294973E-6 0.75425 0.75425
2.7280369E-6 -1.6178083E-11 2.728873E-6 2.4593353E-6 1.5708513E-6 2.7289136E-6 2.7289136E-6 2.728873E-6 0.75475 0.75475
2.726671E-6 -3.6285832E-11 2.7285607E-6 2.4588776E-6 1.5705589E-6 2.7286371E-6 2.7286371E-6 2.7285607E-6 0.75525 0.75525
2.7263945E-6 -3.629437E-11 2.7282485E-6 2.4586486E-6 1.5704127E-6 2.728361E-6 2.728361E-6 2.7282485E-6 0.75575 0.75575
2.7247982E-6 -6.066557E-11 2.7279364E-6 2.4584199E-6 1.5702665E-6 2.7280853E-6 2.7280853E-6 2.7279364E-6 0.75625 0.75625
2.7248843E-6 -5.3974394E-11 2.7279364E-6 2.458191E-6 1.5701203E-6 2.7278088E-6 2.7278088E-6 2.7279364E-6 0.75675 0.75675
2.725004E-6 -4.6674126E-11 2.7276242E-6 2.457962E-6 1.5699741E-6 2.7275328E-6 2.7275328E-6 2.7276242E-6 0.75725 0.75725
2.7260805E-6 -2.1710928E-11 2.727312E-6 2.4577332E-6 1.5698279E-6 2.727257E-6 2.727257E-6 2.727312E-6 0.75775 0.75775
2.7280148E-6 1.908799E-11 2.7266876E-6 2.4575043E-6 1.5696817E-6 2.7269805E-6 2.7269805E-6 2.7266876E-6 0.75825 0.75825
2.7274743E-6 1.4206921E-11 2.7263754E-6 2.4572753E-6 1.5695355E-6 2.7267045E-6 2.7267045E-6 2.7263754E-6 0.75875 0.75875
2.7269998E-6 1.0543989E-11 2.7263754E-6 2.4570465E-6 1.5693893E-6 2.7264286E-6 2.7264286E-6 2.7263754E-6 0.75925 0.75925
2.726129E-6 -4.2776365E-13 2.7260633E-6 2.4568176E-6 1.5692431E-6 2.7261522E-6 2.7261522E-6 2.7260633E-6 0.75975 0.75975
2.7250276E-6 -1.5662967E-11 2.7260633E-6 2.4563599E-6 1.5689508E-6 2.7258761E-6 2.7258761E-6 2.7260633E-6 0.76025 0.76025
2.723068E-6 -4.6733905E-11 2.7257513E-6 2.456131E-6 1.5688046E-6 2.7256003E-6 2.7256003E-6 2.7257513E-6 0.76075 0.76075
2.7224617E-6 -5.283311E-11 2.7257513E-6 2.4559022E-6 1.5686584E-6 2.7253243E-6 2.7253243E-6 2.7257513E-6 0.76125 0.76125
2.7235708E-6 -2.726086E-11 2.7254391E-6 2.4556732E-6 1.5685122E-6 2.7250478E-6 2.7250478E-6 2.7254391E-6 0.76175 0.76175
2.7244494E-6 -5.9520587E-12 2.7248147E-6 2.4554442E-6 1.568366E-6 2.724772E-6 2.724772E-6 2.7248147E-6 0.76225 0.76225
2.723414E-6 -1.9969125E-11 2.7241904E-6 2.4552155E-6 1.5682198E-6 2.724496E-6 2.724496E-6 2.7241904E-6 0.76275 0.76275
2.722576E-6 -3.033181E-11 2.7248147E-6 2.4549865E-6 1.5680736E-6 2.7242195E-6 2.7242195E-6 2.7248147E-6 0.76325 0.76325
2.7230587E-6 -1.6331814E-11 2.7241904E-6 2.4547576E-6 1.5679274E-6 2.7239437E-6 2.7239437E-6 2.7241904E-6 0.76375 0.76375
2.7232113E-6 -8.42249E-12 2.723566E-6 2.4545288E-6 1.5677812E-6 2.7236676E-6 2.7236676E-6 2.723566E-6 0.76425 0.76425
2.7214494E-6 -3.5839033E-11 2.7238782E-6 2.4542999E-6 1.567635E-6 2.7233912E-6 2.7233912E-6 2.7238782E-6 0.76475 0.76475
2.72081E-6 -4.2547306E-11 2.723566E-6 2.4540711E-6 1.5674888E-6 2.7231151E-6 2.7231151E-6 2.723566E-6 0.76525 0.76525
2.7206654E-6 -4.011957E-11 2.7226295E-6 2.4536132E-6 1.5671964E-6 2.7228393E-6 2.7228393E-6 2.7226295E-6 0.76575 0.76575
2.7208837E-6 -3.0992122E-11 2.7229416E-6 2.4533845E-6 1.5670502E-6 2.7225628E-6 2.7225628E-6 2.7229416E-6 0.76625 0.76625
2.7203762E-6 -3.526412E-11 2.7223173E-6 2.4531555E-6 1.5669041E-6 2.7222868E-6 2.7222868E-6 2.7223173E-6 0.76675 0.76675
2.7206938E-6 -2.4309455E-11 2.7223173E-6 2.4529265E-6 1.5667579E-6 2.722011E-6 2.722011E-6 2.7223173E-6 0.76725 0.76725
2.7209448E-6 -1.457294E-11 2.722005E-6 2.4526978E-6 1.5666117E-6 2.7217345E-6 2.7217345E-6 2.722005E-6 0.76775 0.76775
2.7204705E-6 -1.8235887E-11 2.721381E-6 2.4524688E-6 1.5664655E-6 2.7214585E-6 2.7214585E-6 2.721381E-6 0.76825 0.76825
2.7203262E-6 -1.5808148E-11 2.721381E-6 2.45224E-6 1.5663193E-6 2.7211827E-6 2.7211827E-6 2.721381E-6 0.76875 0.76875
2.7196868E-6 -2.2516423E-11 2.7207566E-6 2.4520111E-6 1.5661731E-6 2.7209067E-6 2.7209067E-6 2.7207566E-6 0.76925 0.76925
2.7198719E-6 -1.399803E-11 2.7207566E-6 2.4517822E-6 1.5660269E-6 2.7206302E-6 2.7206302E-6 2.7207566E-6 0.76975 0.76975
2.7207504E-6 7.310757E-12 2.7201322E-6 2.4515534E-6 1.5658807E-6 2.7203544E-6 2.7203544E-6 2.7201322E-6 0.77025 0.77025
2.718725E-6 -2.4978304E-11 2.7201322E-6 2.4513245E-6 1.5657345E-6 2.7200783E-6 2.7200783E-6 2.7201322E-6 0.77075 0.77075
2.717788E-6 -3.7168196E-11 2.71982E-6 2.4508668E-6 1.5654421E-6 2.7198018E-6 2.7198018E-6 2.71982E-6 0.77125 0.77125
2.7183366E-6 -2.1950063E-11 2.7195078E-6 2.4506378E-6 1.5652959E-6 2.719526E-6 2.719526E-6 2.7195078E-6 0.77175 0.77175
2.7173342E-6 -3.535806E-11 2.7195078E-6 2.4504088E-6 1.5651497E-6 2.71925E-6 2.71925E-6 2.7195078E-6 0.77225 0.77225
2.7165293E-6 -4.511168E-11 2.7195078E-6 2.45018E-6 1.5650035E-6 2.7189735E-6 2.7189735E-6 2.7195078E-6 0.77275 0.77275
2.716055E-6 -4.8774623E-11 2.7188835E-6 2.4499511E-6 1.5648573E-6 2.7186977E-6 2.7186977E-6 2.7188835E-6 0.77325 0.77325
2.7146893E-6 -6.888236E-11 2.718259E-6 2.4497224E-6 1.5647112E-6 2.7184217E-6 2.7184217E-6 2.718259E-6 0.77375 0.77375
2.716459E-6 -3.1128752E-11 2.718259E-6 2.4494934E-6 1.564565E-6 2.7181457E-6 2.7181457E-6 2.718259E-6 0.77425 0.77425
2.7190533E-6 2.1851503E-11 2.7179472E-6 2.4492645E-6 1.5644188E-6 2.7178694E-6 2.7178694E-6 2.7179472E-6 0.77475 0.77475
2.719173E-6 2.915176E-11 2.7179472E-6 2.4490357E-6 1.5642726E-6 2.7175934E-6 2.7175934E-6 2.7179472E-6 0.77525 0.77525
2.7174115E-6 1.735218E-12 2.7173228E-6 2.4488068E-6 1.5641264E-6 2.7173173E-6 2.7173173E-6 2.7173228E-6 0.77575 0.77575
2.7189496E-6 3.5225343E-11 2.7173228E-6 2.4485778E-6 1.5639802E-6 2.717041E-6 2.717041E-6 2.7173228E-6 0.77625 0.77625
2.7181452E-6 2.5471741E-11 2.7170106E-6 2.44812E-6 1.5636878E-6 2.716765E-6 2.716765E-6 2.7170106E-6 0.77675 0.77675
2.7151627E-6 -2.448026E-11 2.7166984E-6 2.4478911E-6 1.5635416E-6 2.716489E-6 2.716489E-6 2.7166984E-6 0.77725 0.77725
2.7137642E-6 -4.5197065E-11 2.716074E-6 2.4476624E-6 1.5633954E-6 2.7162132E-6 2.7162132E-6 2.716074E-6 0.77775 0.77775
2.7138833E-6 -3.789682E-11 2.7157619E-6 2.4474334E-6 1.5632492E-6 2.7159367E-6 2.7159367E-6 2.7157619E-6 0.77825 0.77825
2.7135738E-6 -3.8514428E-11 2.7157619E-6 2.4472047E-6 1.563103E-6 2.7156607E-6 2.7156607E-6 2.7157619E-6 0.77875 0.77875
2.7129015E-6 -4.5831755E-11 2.7151375E-6 2.4469757E-6 1.5629568E-6 2.7153849E-6 2.7153849E-6 2.7151375E-6 0.77925 0.77925
2.7132187E-6 -3.48771E-11 2.7148253E-6 2.4467467E-6 1.5628106E-6 2.7151084E-6 2.7151084E-6 2.7148253E-6 0.77975 0.77975
2.7130413E-6 -3.305845E-11 2.7145131E-6 2.446518E-6 1.5626644E-6 2.7148324E-6 2.7148324E-6 2.7145131E-6 0.78025 0.78025
2.7137548E-6 -1.4794974E-11 2.7148253E-6 2.446289E-6 1.5625183E-6 2.7145566E-6 2.7145566E-6 2.7148253E-6 0.78075 0.78075
2.7135115E-6 -1.4194442E-11 2.7142012E-6 2.44606E-6 1.5623721E-6 2.7142805E-6 2.7142805E-6 2.7142012E-6 0.78125 0.78125
2.7141916E-6 3.4599346E-12 2.7142012E-6 2.4458313E-6 1.5622259E-6 2.714004E-6 2.714004E-6 2.7142012E-6 0.78175 0.78175
2.7114402E-6 -4.2228603E-11 2.7142012E-6 2.4453736E-6 1.5619335E-6 2.7137282E-6 2.7137282E-6 2.7142012E-6 0.78225 0.78225
2.7103717E-6 -5.6854736E-11 2.713889E-6 2.4451447E-6 1.5617873E-6 2.7134522E-6 2.7134522E-6 2.713889E-6 0.78275 0.78275
2.7112173E-6 -3.6155006E-11 2.7132646E-6 2.4449157E-6 1.561641E-6 2.7131762E-6 2.7131762E-6 2.7132646E-6 0.78325 0.78325
2.7116664E-6 -2.2764093E-11 2.7135768E-6 2.444687E-6 1.5614949E-6 2.7129E-6 2.7129E-6 2.7135768E-6 0.78375 0.78375
2.711951E-6 -1.2418494E-11 2.7126403E-6 2.444458E-6 1.5613487E-6 2.7126239E-6 2.7126239E-6 2.7126403E-6 0.78425 0.78425
2.7119386E-6 -7.554497E-12 2.7126403E-6 2.444229E-6 1.5612025E-6 2.7123479E-6 2.7123479E-6 2.7126403E-6 0.78475 0.78475
2.7115632E-6 -9.390225E-12 2.7120159E-6 2.4440003E-6 1.5610563E-6 2.712072E-6 2.712072E-6 2.7120159E-6 0.78525 0.78525
2.7109563E-6 -1.5489445E-11 2.7117037E-6 2.4437713E-6 1.56091E-6 2.7117956E-6 2.7117956E-6 2.7117037E-6 0.78575 0.78575
2.711274E-6 -4.5347775E-12 2.7117037E-6 2.4435424E-6 1.5607638E-6 2.7115195E-6 2.7115195E-6 2.7117037E-6 0.78625 0.78625
2.7115254E-6 5.2017522E-12 2.7110793E-6 2.4433136E-6 1.5606176E-6 2.7112437E-6 2.7112437E-6 2.7110793E-6 0.78675 0.78675
2.7106546E-6 -5.770001E-12 2.7110793E-6 2.4430847E-6 1.5604714E-6 2.7109672E-6 2.7109672E-6 2.7110793E-6 0.78725 0.78725
2.7101141E-6 -1.06510694E-11 2.7098308E-6 2.442627E-6 1.5601792E-6 2.7106912E-6 2.7106912E-6 2.7098308E-6 0.78775 0.78775
2.7103658E-6 -9.145394E-13 2.7107671E-6 2.442398E-6 1.560033E-6 2.7104154E-6 2.7104154E-6 2.7107671E-6 0.78825 0.78825
2.7095944E-6 -1.00590725E-11 2.710455E-6 2.4421693E-6 1.5598868E-6 2.7101394E-6 2.7101394E-6 2.710455E-6 0.78875 0.78875
2.7065123E-6 -6.183829E-11 2.7098308E-6 2.4419403E-6 1.5597406E-6 2.7098629E-6 2.7098629E-6 2.7098308E-6 0.78925 0.78925
2.705279E-6 -7.9509774E-11 2.710143E-6 2.4417113E-6 1.5595944E-6 2.709587E-6 2.709587E-6 2.710143E-6 0.78975 0.78975
2.7064875E-6 -5.21103E-11 2.7095186E-6 2.4414826E-6 1.5594482E-6 2.709311E-6 2.709311E-6 2.7095186E-6 0.79025 0.79025
2.7082901E-6 -1.3747641E-11 2.7088943E-6 2.4412536E-6 1.559302E-6 2.709035E-6 2.709035E-6 2.7088943E-6 0.79075 0.79075
2.7090364E-6 5.124886E-12 2.708582E-6 2.441025E-6 1.5591557E-6 2.7087588E-6 2.7087588E-6 2.708582E-6 0.79125 0.79125
2.707671E-6 -1.498285E-11 2.7088943E-6 2.440796E-6 1.5590095E-6 2.7084827E-6 2.7084827E-6 2.7088943E-6 0.79175 0.79175
2.7064705E-6 -3.204526E-11 2.70827E-6 2.440567E-6 1.5588633E-6 2.7082067E-6 2.7082067E-6 2.70827E-6 0.79225 0.79225
2.707382E-6 -1.01273885E-11 2.70827E-6 2.4401093E-6 1.558571E-6 2.707931E-6 2.707931E-6 2.70827E-6 0.79275 0.79275
2.7079632E-6 5.6997965E-12 2.7073334E-6 2.4398803E-6 1.5584247E-6 2.7076544E-6 2.7076544E-6 2.7073334E-6 0.79325 0.79325
2.7068618E-6 -9.535406E-12 2.706709E-6 2.4396516E-6 1.5582785E-6 2.7073784E-6 2.7073784E-6 2.706709E-6 0.79375 0.79375
2.7055953E-6 -2.7815951E-11 2.706709E-6 2.4394226E-6 1.5581325E-6 2.7071026E-6 2.7071026E-6 2.706709E-6 0.79425 0.79425
2.705616E-6 -2.2342886E-11 2.706709E-6 2.4391936E-6 1.5579863E-6 2.7068265E-6 2.7068265E-6 2.706709E-6 0.79475 0.79475
2.704679E-6 -3.4532776E-11 2.706397E-6 2.4389649E-6 1.55784E-6 2.70655E-6 2.70655E-6 2.706397E-6 0.79525 0.79525
2.7043366E-6 -3.5759434E-11 2.706397E-6 2.438736E-6 1.5576938E-6 2.7062742E-6 2.7062742E-6 2.706397E-6 0.79575 0.79575
2.7044232E-6 -2.9068246E-11 2.7060848E-6 2.4385072E-6 1.5575476E-6 2.7059982E-6 2.7059982E-6 2.7060848E-6 0.79625 0.79625
2.7043777E-6 -2.4813302E-11 2.7060848E-6 2.4382782E-6 1.5574014E-6 2.7057222E-6 2.7057222E-6 2.7060848E-6 0.79675 0.79675
2.70552E-6 1.3680023E-12 2.7054605E-6 2.4380493E-6 1.5572552E-6 2.705446E-6 2.705446E-6 2.7054605E-6 0.79725 0.79725
2.7054416E-6 5.0138765E-12 2.7051483E-6 2.4378205E-6 1.557109E-6 2.70517E-6 2.70517E-6 2.7051483E-6 0.79775 0.79775
2.7041092E-6 -1.4484791E-11 2.704836E-6 2.4373626E-6 1.5568166E-6 2.7048939E-6 2.7048939E-6 2.704836E-6 0.79825 0.79825
2.7022486E-6 -4.3728538E-11 2.704836E-6 2.4371338E-6 1.5566704E-6 2.704618E-6 2.704618E-6 2.704836E-6 0.79875 0.79875
2.7016752E-6 -4.9218674E-11 2.704524E-6 2.4369049E-6 1.5565242E-6 2.704342E-6 2.704342E-6 2.704524E-6 0.79925 0.79925
2.7024544E-6 -2.9737095E-11 2.704524E-6 2.436676E-6 1.556378E-6 2.7040655E-6 2.7040655E-6 2.704524E-6 0.79975 0.79975
2.703201E-6 -1.0864552E-11 2.704524E-6 2.4364472E-6 1.5562318E-6 2.7037897E-6 2.7037897E-6 2.704524E-6 0.80025 0.80025
2.7048056E-6 2.384371E-11 2.7038996E-6 2.4362182E-6 1.5560856E-6 2.7035137E-6 2.7035137E-6 2.7038996E-6 0.80075 0.80075
2.7050241E-6 3.297117E-11 2.7032752E-6 2.4359895E-6 1.5559395E-6 2.7032377E-6 2.7032377E-6 2.7032752E-6 0.80125 0.80125
2.7039223E-6 1.7735955E-11 2.702963E-6 2.4357605E-6 1.5557933E-6 2.7029614E-6 2.7029614E-6 2.702963E-6 0.80175 0.80175
2.703283E-6 1.1027694E-11 2.7023389E-6 2.4355315E-6 1.5556471E-6 2.7026854E-6 2.7026854E-6 2.7023389E-6 0.80225 0.80225
2.7017195E-6 -1.27344515E-11 2.7023389E-6 2.4353028E-6 1.555501E-6 2.7024093E-6 2.7024093E-6 2.7023389E-6 0.80275 0.80275
2.698539E-6 -6.634085E-11 2.702651E-6 2.4350738E-6 1.5553547E-6 2.7021335E-6 2.7021335E-6 2.702651E-6 0.80325 0.80325
2.696843E-6 -9.253928E-11 2.7017145E-6 2.4346161E-6 1.5550623E-6 2.701857E-6 2.701857E-6 2.7017145E-6 0.80375 0.80375
2.6965336E-6 -9.3156885E-11 2.7023389E-6 2.4343872E-6 1.5549161E-6 2.701581E-6 2.701581E-6 2.7023389E-6 0.80425 0.80425
2.6982702E-6 -5.6012337E-11 2.7014023E-6 2.4341584E-6 1.5547699E-6 2.7013052E-6 2.7013052E-6 2.7014023E-6 0.80475 0.80475
2.7007E-6 -6.077407E-12 2.700778E-6 2.4339295E-6 1.5546237E-6 2.7010292E-6 2.7010292E-6 2.700778E-6 0.80525 0.80525
2.7022056E-6 2.6803651E-11 2.7010901E-6 2.4337005E-6 1.5544775E-6 2.7007532E-6 2.7007532E-6 2.7010901E-6 0.80575 0.80575
2.7028857E-6 4.445804E-11 2.7001536E-6 2.4334718E-6 1.5543313E-6 2.700477E-6 2.700477E-6 2.7001536E-6 0.80625 0.80625
2.7022134E-6 3.71407E-11 2.7004658E-6 2.4332428E-6 1.5541851E-6 2.7002009E-6 2.7002009E-6 2.7004658E-6 0.80675 0.80675
2.7002538E-6 6.0697606E-12 2.6998414E-6 2.4330138E-6 1.5540389E-6 2.6999248E-6 2.6999248E-6 2.6998414E-6 0.80725 0.80725
2.6962812E-6 -6.215423E-11 2.699217E-6 2.432785E-6 1.5538927E-6 2.699649E-6 2.699649E-6 2.699217E-6 0.80775 0.80775
2.6958728E-6 -6.4599034E-11 2.699217E-6 2.4325561E-6 1.5537466E-6 2.699373E-6 2.699373E-6 2.699217E-6 0.80825 0.80825
2.694705E-6 -8.10524E-11 2.6989048E-6 2.4323272E-6 1.5536004E-6 2.6990965E-6 2.6990965E-6 2.6989048E-6 0.80875 0.80875
2.6962437E-6 -4.756226E-11 2.6989048E-6 2.4318695E-6 1.553308E-6 2.6988207E-6 2.6988207E-6 2.6989048E-6 0.80925 0.80925
2.6972211E-6 -2.4426268E-11 2.6982807E-6 2.4316407E-6 1.5531618E-6 2.6985447E-6 2.6985447E-6 2.6982807E-6 0.80975 0.80975
2.6989578E-6 1.2718269E-11 2.6979685E-6 2.4314118E-6 1.5530156E-6 2.6982686E-6 2.6982686E-6 2.6979685E-6 0.81025 0.81025
2.6989449E-6 1.7582252E-11 2.6979685E-6 2.4311828E-6 1.5528694E-6 2.6979924E-6 2.6979924E-6 2.6979685E-6 0.81075 0.81075
2.6989326E-6 2.2446248E-11 2.6973441E-6 2.430954E-6 1.5527232E-6 2.6977164E-6 2.6977164E-6 2.6973441E-6 0.81125 0.81125
2.696346E-6 -2.0196947E-11 2.6976563E-6 2.430725E-6 1.552577E-6 2.6974403E-6 2.6974403E-6 2.6976563E-6 0.81175 0.81175
2.6960367E-6 -2.0814551E-11 2.697032E-6 2.4304961E-6 1.5524308E-6 2.6971645E-6 2.6971645E-6 2.697032E-6 0.81225 0.81225
2.6951993E-6 -3.117722E-11 2.697032E-6 2.4302674E-6 1.5522846E-6 2.6968885E-6 2.6968885E-6 2.697032E-6 0.81275 0.81275
2.6936352E-6 -5.4939383E-11 2.697032E-6 2.4300384E-6 1.5521384E-6 2.696612E-6 2.696612E-6 2.697032E-6 0.81325 0.81325
2.6923358E-6 -7.382899E-11 2.6964076E-6 2.4298095E-6 1.5519922E-6 2.6963362E-6 2.6963362E-6 2.6964076E-6 0.81375 0.81375
2.6938744E-6 -4.0338854E-11 2.6960954E-6 2.4295807E-6 1.551846E-6 2.6960602E-6 2.6960602E-6 2.6960954E-6 0.81425 0.81425
2.695644E-6 -2.5852497E-12 2.695471E-6 2.429123E-6 1.5515537E-6 2.6957841E-6 2.6957841E-6 2.695471E-6 0.81475 0.81475
2.6960277E-6 9.587554E-12 2.695471E-6 2.428894E-6 1.5514075E-6 2.6955083E-6 2.6955083E-6 2.695471E-6 0.81525 0.81525
2.696015E-6 1.4451536E-11 2.6951589E-6 2.428665E-6 1.5512613E-6 2.6952318E-6 2.6952318E-6 2.6951589E-6 0.81575 0.81575
2.6941873E-6 -1.41831425E-11 2.6945347E-6 2.4284363E-6 1.5511151E-6 2.6949558E-6 2.6949558E-6 2.6945347E-6 0.81625 0.81625
2.694868E-6 3.4712621E-12 2.6945347E-6 2.4282074E-6 1.5509689E-6 2.69468E-6 2.69468E-6 2.6945347E-6 0.81675 0.81675
2.6950536E-6 1.1989656E-11 2.6939103E-6 2.4279784E-6 1.5508227E-6 2.694404E-6 2.694404E-6 2.6939103E-6 0.81725 0.81725
2.6950413E-6 1.6853652E-11 2.6939103E-6 2.4277497E-6 1.5506765E-6 2.694128E-6 2.694128E-6 2.6939103E-6 0.81775 0.81775
2.6935768E-6 -5.0812744E-12 2.6939103E-6 2.4275207E-6 1.5505303E-6 2.6938521E-6 2.6938521E-6 2.6939103E-6 0.81825 0.81825
2.6923758E-6 -2.2143697E-11 2.6939103E-6 2.427292E-6 1.5503841E-6 2.6935757E-6 2.6935757E-6 2.6939103E-6 0.81875 0.81875
2.6911423E-6 -3.9815172E-11 2.6935982E-6 2.427063E-6 1.5502379E-6 2.6932996E-6 2.6932996E-6 2.6935982E-6 0.81925 0.81925
2.690767E-6 -4.16509E-11 2.6929738E-6 2.426834E-6 1.5500917E-6 2.6930238E-6 2.6930238E-6 2.6929738E-6 0.81975 0.81975
2.6903256E-6 -4.4704778E-11 2.6923494E-6 2.4263763E-6 1.5497993E-6 2.6927478E-6 2.6927478E-6 2.6923494E-6 0.82025 0.82025
2.6903463E-6 -3.923171E-11 2.6926616E-6 2.4261474E-6 1.5496531E-6 2.6924718E-6 2.6924718E-6 2.6926616E-6 0.82075 0.82075
2.6907294E-6 -2.7058925E-11 2.6923494E-6 2.4259186E-6 1.5495069E-6 2.6921955E-6 2.6921955E-6 2.6923494E-6 0.82125 0.82125
2.691377E-6 -1.0013587E-11 2.6920372E-6 2.4256897E-6 1.5493608E-6 2.6919195E-6 2.6919195E-6 2.6920372E-6 0.82175 0.82175
2.6914965E-6 -2.7133306E-12 2.691725E-6 2.4254607E-6 1.5492146E-6 2.6916434E-6 2.6916434E-6 2.691725E-6 0.82225 0.82225
2.6901641E-6 -2.2211998E-11 2.6914129E-6 2.425232E-6 1.5490684E-6 2.6913676E-6 2.6913676E-6 2.6914129E-6 0.82275 0.82275
2.6893267E-6 -3.257467E-11 2.691101E-6 2.425003E-6 1.5489222E-6 2.6910916E-6 2.6910916E-6 2.691101E-6 0.82325 0.82325
2.6903042E-6 -9.438676E-12 2.6907887E-6 2.4247743E-6 1.548776E-6 2.6908156E-6 2.6908156E-6 2.6907887E-6 0.82375 0.82375
2.6909845E-6 8.215714E-12 2.6904765E-6 2.4245453E-6 1.5486298E-6 2.6905393E-6 2.6905393E-6 2.6904765E-6 0.82425 0.82425
2.6899158E-6 -6.4104204E-12 2.6901644E-6 2.4243163E-6 1.5484836E-6 2.6902633E-6 2.6902633E-6 2.6901644E-6 0.82475 0.82475
2.6876264E-6 -4.3572028E-11 2.6901644E-6 2.4238586E-6 1.5481912E-6 2.6899872E-6 2.6899872E-6 2.6901644E-6 0.82525 0.82525
2.685865E-6 -7.098857E-11 2.6898522E-6 2.4236297E-6 1.548045E-6 2.6897114E-6 2.6897114E-6 2.6898522E-6 0.82575 0.82575
2.6860837E-6 -6.186109E-11 2.6898522E-6 2.423401E-6 1.5478988E-6 2.6894354E-6 2.6894354E-6 2.6898522E-6 0.82625 0.82625
2.6882158E-6 -1.7407782E-11 2.68954E-6 2.423172E-6 1.5477526E-6 2.689159E-6 2.689159E-6 2.68954E-6 0.82675 0.82675
2.6890284E-6 2.6828832E-12 2.6892278E-6 2.4229432E-6 1.5476064E-6 2.6888831E-6 2.6888831E-6 2.6892278E-6 0.82725 0.82725
2.688488E-6 -2.1981854E-12 2.6889156E-6 2.4227143E-6 1.5474602E-6 2.688607E-6 2.688607E-6 2.6889156E-6 0.82775 0.82775
2.6871885E-6 -2.1087784E-11 2.6889156E-6 2.4224853E-6 1.547314E-6 2.688331E-6 2.688331E-6 2.6889156E-6 0.82825 0.82825
2.686384E-6 -3.0841385E-11 2.6886034E-6 2.4222566E-6 1.5471679E-6 2.6880552E-6 2.6880552E-6 2.6886034E-6 0.82875 0.82875
2.6846558E-6 -5.764886E-11 2.687979E-6 2.4220276E-6 1.5470217E-6 2.6877792E-6 2.6877792E-6 2.687979E-6 0.82925 0.82925
2.6853688E-6 -3.9385415E-11 2.687667E-6 2.4217986E-6 1.5468755E-6 2.6875027E-6 2.6875027E-6 2.687667E-6 0.82975 0.82975
2.6875346E-6 5.6769815E-12 2.6873547E-6 2.42157E-6 1.5467293E-6 2.687227E-6 2.687227E-6 2.6873547E-6 0.83025 0.83025
2.6874231E-6 8.7137875E-12 2.6870428E-6 2.421112E-6 1.5464369E-6 2.686951E-6 2.686951E-6 2.6870428E-6 0.83075 0.83075
2.6870478E-6 6.8780467E-12 2.6867306E-6 2.4208832E-6 1.5462907E-6 2.686675E-6 2.686675E-6 2.6867306E-6 0.83125 0.83125
2.6872003E-6 1.4787385E-11 2.6864184E-6 2.4206543E-6 1.5461445E-6 2.686399E-6 2.686399E-6 2.6864184E-6 0.83175 0.83175
2.6858347E-6 -5.32035E-12 2.6864184E-6 2.4204255E-6 1.5459983E-6 2.686123E-6 2.686123E-6 2.6864184E-6 0.83225 0.83225
2.6843375E-6 -2.786436E-11 2.685794E-6 2.4201966E-6 1.5458521E-6 2.6858472E-6 2.6858472E-6 2.685794E-6 0.83275 0.83275
2.6831365E-6 -4.492678E-11 2.6861062E-6 2.4199676E-6 1.5457059E-6 2.6855707E-6 2.6855707E-6 2.6861062E-6 0.83325 0.83325
2.681804E-6 -6.442544E-11 2.6851696E-6 2.4197388E-6 1.5455597E-6 2.6852947E-6 2.6852947E-6 2.6851696E-6 0.83375 0.83375
2.6818245E-6 -5.8952385E-11 2.6845453E-6 2.4195099E-6 1.5454135E-6 2.685019E-6 2.685019E-6 2.6845453E-6 0.83425 0.83425
2.6815812E-6 -5.835185E-11 2.6845453E-6 2.419281E-6 1.5452673E-6 2.6847429E-6 2.6847429E-6 2.6845453E-6 0.83475 0.83475
2.682592E-6 -3.460679E-11 2.6848575E-6 2.4190522E-6 1.5451211E-6 2.6844668E-6 2.6844668E-6 2.6848575E-6 0.83525 0.83525
2.6848234E-6 1.1673743E-11 2.684233E-6 2.4188232E-6 1.544975E-6 2.684191E-6 2.684191E-6 2.684233E-6 0.83575 0.83575
2.6870216E-6 5.73452E-11 2.683921E-6 2.4183655E-6 1.5446826E-6 2.6839145E-6 2.6839145E-6 2.683921E-6 0.83625 0.83625
2.6878013E-6 7.6826795E-11 2.6836087E-6 2.4181365E-6 1.5445364E-6 2.6836385E-6 2.6836385E-6 2.6836087E-6 0.83675 0.83675
2.6855448E-6 4.0274263E-11 2.6836087E-6 2.4179078E-6 1.5443902E-6 2.6833627E-6 2.6833627E-6 2.6836087E-6 0.83725 0.83725
2.6819023E-6 -2.1859077E-11 2.6832968E-6 2.4176788E-6 1.544244E-6 2.6830867E-6 2.6830867E-6 2.6832968E-6 0.83775 0.83775
2.6797447E-6 -5.658441E-11 2.6826724E-6 2.4174499E-6 1.5440978E-6 2.6828106E-6 2.6828106E-6 2.6826724E-6 0.83825 0.83825
2.6787425E-6 -6.999242E-11 2.6823602E-6 2.4172211E-6 1.5439516E-6 2.6825348E-6 2.6825348E-6 2.6823602E-6 0.83875 0.83875
2.6778719E-6 -8.096416E-11 2.6823602E-6 2.4169922E-6 1.5438054E-6 2.6822588E-6 2.6822588E-6 2.6823602E-6 0.83925 0.83925
2.6804E-6 -2.920204E-11 2.6823602E-6 2.4167632E-6 1.5436592E-6 2.6819823E-6 2.6819823E-6 2.6823602E-6 0.83975 0.83975
2.6807838E-6 -1.7029237E-11 2.6814237E-6 2.4165345E-6 1.543513E-6 2.6817065E-6 2.6817065E-6 2.6814237E-6 0.84025 0.84025
2.6815633E-6 2.452358E-12 2.6814237E-6 2.4163055E-6 1.5433668E-6 2.6814305E-6 2.6814305E-6 2.6814237E-6 0.84075 0.84075
2.683828E-6 4.934196E-11 2.6817359E-6 2.4160768E-6 1.5432206E-6 2.6811545E-6 2.6811545E-6 2.6817359E-6 0.84125 0.84125
2.6829575E-6 3.8370224E-11 2.6807993E-6 2.4156188E-6 1.5429282E-6 2.6808787E-6 2.6808787E-6 2.6807993E-6 0.84175 0.84175
2.681163E-6 1.0344625E-11 2.680175E-6 2.41539E-6 1.5427821E-6 2.6806026E-6 2.6806026E-6 2.680175E-6 0.84225 0.84225
2.6796326E-6 -1.2808452E-11 2.680175E-6 2.4151611E-6 1.5426359E-6 2.6803266E-6 2.6803266E-6 2.680175E-6 0.84275 0.84275
2.6779037E-6 -3.9615942E-11 2.6798627E-6 2.4149322E-6 1.5424897E-6 2.6800503E-6 2.6800503E-6 2.6798627E-6 0.84325 0.84325
2.6749872E-6 -8.834981E-11 2.680175E-6 2.4147034E-6 1.5423435E-6 2.6797743E-6 2.6797743E-6 2.680175E-6 0.84375 0.84375
2.6727969E-6 -1.2368423E-10 2.6792386E-6 2.4144745E-6 1.5421973E-6 2.6794983E-6 2.6794983E-6 2.6792386E-6 0.84425 0.84425
2.6730484E-6 -1.1394769E-10 2.6795506E-6 2.4142455E-6 1.5420511E-6 2.6792225E-6 2.6792225E-6 2.6795506E-6 0.84475 0.84475
2.6756761E-6 -6.035835E-11 2.6786142E-6 2.4140168E-6 1.5419049E-6 2.6789464E-6 2.6789464E-6 2.6786142E-6 0.84525 0.84525
2.6789637E-6 5.4123134E-12 2.6786142E-6 2.4137878E-6 1.5417587E-6 2.6786704E-6 2.6786704E-6 2.6786142E-6 0.84575 0.84575
2.6813605E-6 5.473819E-11 2.678302E-6 2.413559E-6 1.5416125E-6 2.6783946E-6 2.6783946E-6 2.678302E-6 0.84625 0.84625
2.682074E-6 7.300165E-11 2.6779899E-6 2.41333E-6 1.5414663E-6 2.6781186E-6 2.6781186E-6 2.6779899E-6 0.84675 0.84675
2.6816322E-6 6.994777E-11 2.6776777E-6 2.4128724E-6 1.5411739E-6 2.677842E-6 2.677842E-6 2.6776777E-6 0.84725 0.84725
2.6803327E-6 5.105817E-11 2.6773655E-6 2.4126434E-6 1.5410277E-6 2.6775663E-6 2.6775663E-6 2.6773655E-6 0.84775 0.84775
2.677053E-6 -4.375446E-12 2.6770533E-6 2.4124145E-6 1.5408815E-6 2.6772902E-6 2.6772902E-6 2.6770533E-6 0.84825 0.84825
2.6735097E-6 -6.4681566E-11 2.6770533E-6 2.4121857E-6 1.5407353E-6 2.6770144E-6 2.6770144E-6 2.6770533E-6 0.84875 0.84875
2.6711873E-6 -1.0245226E-10 2.6767411E-6 2.4119568E-6 1.5405892E-6 2.6767384E-6 2.6767384E-6 2.6767411E-6 0.84925 0.84925
2.6708778E-6 -1.03069865E-10 2.6761168E-6 2.4117278E-6 1.540443E-6 2.6764624E-6 2.6764624E-6 2.6761168E-6 0.84975 0.84975
2.6708983E-6 -9.7596785E-11 2.676429E-6 2.411499E-6 1.5402968E-6 2.6761866E-6 2.6761866E-6 2.676429E-6 0.85025 0.85025
2.671513E-6 -8.116053E-11 2.676429E-6 2.41127E-6 1.5401506E-6 2.6759105E-6 2.6759105E-6 2.676429E-6 0.85075 0.85075
2.6732491E-6 -4.4016006E-11 2.6761168E-6 2.4110414E-6 1.5400044E-6 2.675634E-6 2.675634E-6 2.6761168E-6 0.85125 0.85125
2.6749858E-6 -6.871471E-12 2.6751804E-6 2.4108124E-6 1.5398582E-6 2.6753582E-6 2.6753582E-6 2.6751804E-6 0.85175 0.85175
2.6767225E-6 3.0273065E-11 2.6748683E-6 2.4105834E-6 1.539712E-6 2.6750822E-6 2.6750822E-6 2.6748683E-6 0.85225 0.85225
2.678096E-6 6.0717854E-11 2.6748683E-6 2.4101257E-6 1.5394196E-6 2.6748062E-6 2.6748062E-6 2.6748683E-6 0.85275 0.85275
2.6758726E-6 2.4774393E-11 2.674556E-6 2.4098968E-6 1.5392734E-6 2.6745304E-6 2.6745304E-6 2.674556E-6 0.85325 0.85325
2.6722962E-6 -3.6140813E-11 2.674244E-6 2.409668E-6 1.5391272E-6 2.6742543E-6 2.6742543E-6 2.674244E-6 0.85375 0.85375
2.6706336E-6 -6.173016E-11 2.674244E-6 2.409439E-6 1.538981E-6 2.6739783E-6 2.6739783E-6 2.674244E-6 0.85425 0.85425
2.6712482E-6 -4.5293894E-11 2.6736195E-6 2.4092103E-6 1.5388348E-6 2.6737025E-6 2.6737025E-6 2.6736195E-6 0.85475 0.85475
2.674107E-6 1.25589105E-11 2.6736195E-6 2.4089813E-6 1.5386886E-6 2.6734265E-6 2.6734265E-6 2.6736195E-6 0.85525 0.85525
2.6746886E-6 2.838611E-11 2.6733073E-6 2.4087524E-6 1.5385424E-6 2.6731504E-6 2.6731504E-6 2.6733073E-6 0.85575 0.85575
2.6743458E-6 2.7159422E-11 2.672683E-6 2.4085236E-6 1.5383963E-6 2.6728742E-6 2.6728742E-6 2.672683E-6 0.85625 0.85625
2.6751584E-6 4.7250086E-11 2.672683E-6 2.4082947E-6 1.5382501E-6 2.6725982E-6 2.6725982E-6 2.672683E-6 0.85675 0.85675
2.6744199E-6 3.8714622E-11 2.6729952E-6 2.4080657E-6 1.5381039E-6 2.6723221E-6 2.6723221E-6 2.6729952E-6 0.85725 0.85725
2.6730875E-6 1.9215955E-11 2.6723708E-6 2.407837E-6 1.5379577E-6 2.6720463E-6 2.6720463E-6 2.6723708E-6 0.85775 0.85775
2.67126E-6 -9.4187245E-12 2.6720586E-6 2.407379E-6 1.5376653E-6 2.6717703E-6 2.6717703E-6 2.6720586E-6 0.85825 0.85825
2.6689374E-6 -4.7189388E-11 2.6717466E-6 2.4071503E-6 1.5375191E-6 2.6714943E-6 2.6714943E-6 2.6717466E-6 0.85875 0.85875
2.666714E-6 -8.3132876E-11 2.6714345E-6 2.4069213E-6 1.5373729E-6 2.6712185E-6 2.6712185E-6 2.6714345E-6 0.85925 0.85925
2.6649525E-6 -1.105494E-10 2.6717466E-6 2.4066926E-6 1.5372267E-6 2.6709424E-6 2.6709424E-6 2.6717466E-6 0.85975 0.85975
2.6661282E-6 -8.3759014E-11 2.67081E-6 2.4064636E-6 1.5370805E-6 2.6706664E-6 2.6706664E-6 2.67081E-6 0.86025 0.86025
2.6681948E-6 -4.0523807E-11 2.6701857E-6 2.4062347E-6 1.5369343E-6 2.6703906E-6 2.6703906E-6 2.6701857E-6 0.86075 0.86075
2.669106E-6 -1.8605952E-11 2.6701857E-6 2.406006E-6 1.5367881E-6 2.670114E-6 2.670114E-6 2.6701857E-6 0.86125 0.86125
2.6710406E-6 2.2192982E-11 2.6698735E-6 2.405777E-6 1.5366419E-6 2.669838E-6 2.669838E-6 2.6698735E-6 0.86175 0.86175
2.6724804E-6 5.3855916E-11 2.6701857E-6 2.405548E-6 1.5364957E-6 2.6695623E-6 2.6695623E-6 2.6701857E-6 0.86225 0.86225
2.671445E-6 3.983885E-11 2.6698735E-6 2.4053193E-6 1.5363495E-6 2.6692862E-6 2.6692862E-6 2.6698735E-6 0.86275 0.86275
2.6679672E-6 -1.9249163E-11 2.6692492E-6 2.4048613E-6 1.5360572E-6 2.6690104E-6 2.6690104E-6 2.6692492E-6 0.86325 0.86325
2.666239E-6 -4.6056638E-11 2.6692492E-6 2.4046326E-6 1.535911E-6 2.6687344E-6 2.6687344E-6 2.6692492E-6 0.86375 0.86375
2.6657644E-6 -4.971957E-11 2.668937E-6 2.4044036E-6 1.5357648E-6 2.6684584E-6 2.6684584E-6 2.668937E-6 0.86425 0.86425
2.665323E-6 -5.277343E-11 2.6686248E-6 2.404175E-6 1.5356186E-6 2.6681826E-6 2.6681826E-6 2.6686248E-6 0.86475 0.86475
2.6641885E-6 -6.86177E-11 2.6680004E-6 2.403946E-6 1.5354724E-6 2.6679065E-6 2.6679065E-6 2.6680004E-6 0.86525 0.86525
2.6637472E-6 -7.167158E-11 2.6680004E-6 2.403717E-6 1.5353262E-6 2.6676305E-6 2.6676305E-6 2.6680004E-6 0.86575 0.86575
2.665154E-6 -4.0617714E-11 2.6680004E-6 2.4034882E-6 1.53518E-6 2.6673547E-6 2.6673547E-6 2.6680004E-6 0.86625 0.86625
2.6660985E-6 -1.8090777E-11 2.667064E-6 2.4032593E-6 1.5350338E-6 2.6670787E-6 2.6670787E-6 2.667064E-6 0.86675 0.86675
2.6671746E-6 6.872406E-12 2.6664397E-6 2.4030303E-6 1.5348876E-6 2.6668022E-6 2.6668022E-6 2.6664397E-6 0.86725 0.86725
2.6671953E-6 1.2345471E-11 2.6664397E-6 2.4028016E-6 1.5347414E-6 2.6665264E-6 2.6665264E-6 2.6664397E-6 0.86775 0.86775
2.6669518E-6 1.2946004E-11 2.6661276E-6 2.4025726E-6 1.5345952E-6 2.6662503E-6 2.6662503E-6 2.6661276E-6 0.86825 0.86825
2.6653224E-6 -1.2034265E-11 2.6658154E-6 2.402115E-6 1.5343028E-6 2.6659743E-6 2.6659743E-6 2.6658154E-6 0.86875 0.86875
2.663297E-6 -4.432334E-11 2.6658154E-6 2.401886E-6 1.5341566E-6 2.6656985E-6 2.6656985E-6 2.6658154E-6 0.86925 0.86925
2.6617333E-6 -6.8085475E-11 2.665191E-6 2.4016572E-6 1.5340105E-6 2.6654225E-6 2.6654225E-6 2.665191E-6 0.86975 0.86975
2.660962E-6 -7.723001E-11 2.6655032E-6 2.4014282E-6 1.5338643E-6 2.6651464E-6 2.6651464E-6 2.6655032E-6 0.87025 0.87025
2.6646128E-6 -4.7596154E-12 2.6648788E-6 2.4011993E-6 1.5337181E-6 2.6648706E-6 2.6648706E-6 2.6648788E-6 0.87075 0.87075
2.6665473E-6 3.6039317E-11 2.6648788E-6 2.4009705E-6 1.5335719E-6 2.6645946E-6 2.6645946E-6 2.6648788E-6 0.87125 0.87125
2.667558E-6 5.978439E-11 2.6642545E-6 2.4007416E-6 1.5334257E-6 2.6643186E-6 2.6643186E-6 2.6642545E-6 0.87175 0.87175
2.6671826E-6 5.794865E-11 2.6639425E-6 2.4005126E-6 1.5332795E-6 2.6640428E-6 2.6640428E-6 2.6639425E-6 0.87225 0.87225
2.6668731E-6 5.7331053E-11 2.6636303E-6 2.4002838E-6 1.5331333E-6 2.6637667E-6 2.6637667E-6 2.6636303E-6 0.87275 0.87275
2.6663326E-6 5.2449985E-11 2.6636303E-6 2.4000549E-6 1.5329871E-6 2.663491E-6 2.663491E-6 2.6636303E-6 0.87325 0.87325
2.6632842E-6 1.2798393E-12 2.663006E-6 2.3998261E-6 1.5328409E-6 2.663215E-6 2.663215E-6 2.663006E-6 0.87375 0.87375
2.658354E-6 -8.460713E-11 2.663006E-6 2.3993682E-6 1.5325485E-6 2.6629384E-6 2.6629384E-6 2.663006E-6 0.87425 0.87425
2.6546456E-6 -1.4795858E-10 2.663006E-6 2.3991395E-6 1.5324023E-6 2.6626626E-6 2.6626626E-6 2.663006E-6 0.87475 0.87475
2.6547323E-6 -1.4126739E-10 2.6626938E-6 2.3989105E-6 1.5322561E-6 2.6623866E-6 2.6623866E-6 2.6626938E-6 0.87525 0.87525
2.656733E-6 -9.9250316E-11 2.6623816E-6 2.3986815E-6 1.5321099E-6 2.6621105E-6 2.6621105E-6 2.6623816E-6 0.87575 0.87575
2.6590635E-6 -5.1142594E-11 2.6620694E-6 2.3984528E-6 1.5319637E-6 2.6618347E-6 2.6618347E-6 2.6620694E-6 0.87625 0.87625
2.6620544E-6 9.146485E-12 2.6620694E-6 2.3982238E-6 1.5318176E-6 2.6615587E-6 2.6615587E-6 2.6620694E-6 0.87675 0.87675
2.665276E-6 7.369901E-11 2.661445E-6 2.397995E-6 1.5316714E-6 2.6612827E-6 2.6612827E-6 2.661445E-6 0.87725 0.87725
2.6670127E-6 1.1084355E-10 2.6611328E-6 2.3977661E-6 1.5315252E-6 2.6610069E-6 2.6610069E-6 2.6611328E-6 0.87775 0.87775
2.6664393E-6 1.05353413E-10 2.6608207E-6 2.3975372E-6 1.531379E-6 2.6607308E-6 2.6607308E-6 2.6608207E-6 0.87825 0.87825
2.6612126E-6 1.3984874E-11 2.6611328E-6 2.3973084E-6 1.5312328E-6 2.6604548E-6 2.6604548E-6 2.6611328E-6 0.87875 0.87875
2.657603E-6 -4.75394E-11 2.6601965E-6 2.3970795E-6 1.5310866E-6 2.660179E-6 2.660179E-6 2.6601965E-6 0.87925 0.87925
2.6566006E-6 -6.094741E-11 2.6605085E-6 2.3966218E-6 1.5307942E-6 2.659903E-6 2.659903E-6 2.6605085E-6 0.87975 0.87975
2.6550701E-6 -8.410049E-11 2.6595721E-6 2.3963928E-6 1.530648E-6 2.659627E-6 2.659627E-6 2.6595721E-6 0.88025 0.88025
2.6534078E-6 -1.0968981E-10 2.6589478E-6 2.3961638E-6 1.5305018E-6 2.6593511E-6 2.6593511E-6 2.6589478E-6 0.88075 0.88075
2.6555736E-6 -6.462743E-11 2.65926E-6 2.395935E-6 1.5303556E-6 2.659075E-6 2.659075E-6 2.65926E-6 0.88125 0.88125
2.659224E-6 7.84299E-12 2.6589478E-6 2.3957061E-6 1.5302094E-6 2.6587993E-6 2.6587993E-6 2.6589478E-6 0.88175 0.88175
2.6621487E-6 6.6913926E-11 2.6586356E-6 2.3954774E-6 1.5300632E-6 2.6585233E-6 2.6585233E-6 2.6586356E-6 0.88225 0.88225
2.6626644E-6 8.152299E-11 2.6583234E-6 2.3952484E-6 1.529917E-6 2.6582472E-6 2.6582472E-6 2.6583234E-6 0.88275 0.88275
2.661728E-6 6.933312E-11 2.6580112E-6 2.3950195E-6 1.5297708E-6 2.6579714E-6 2.6579714E-6 2.6580112E-6 0.88325 0.88325
2.658745E-6 1.9381103E-11 2.6580112E-6 2.3947907E-6 1.5296247E-6 2.657695E-6 2.657695E-6 2.6580112E-6 0.88375 0.88375
2.6542446E-6 -5.8587975E-11 2.6583234E-6 2.3945618E-6 1.5294785E-6 2.657419E-6 2.657419E-6 2.6583234E-6 0.88425 0.88425
2.649447E-6 -1.4203864E-10 2.6573869E-6 2.3943328E-6 1.5293323E-6 2.657143E-6 2.657143E-6 2.6573869E-6 0.88475 0.88475
2.6486096E-6 -1.5240133E-10 2.6570747E-6 2.393875E-6 1.5290399E-6 2.656867E-6 2.656867E-6 2.6570747E-6 0.88525 0.88525
2.6504122E-6 -1.1403866E-10 2.6564503E-6 2.3936461E-6 1.5288937E-6 2.656591E-6 2.656591E-6 2.6564503E-6 0.88575 0.88575
2.6536668E-6 -4.887705E-11 2.6561383E-6 2.3934174E-6 1.5287475E-6 2.6563152E-6 2.6563152E-6 2.6561383E-6 0.88625 0.88625
2.6555686E-6 -8.687186E-12 2.6561383E-6 2.3931884E-6 1.5286013E-6 2.6560392E-6 2.6560392E-6 2.6561383E-6 0.88675 0.88675
2.658658E-6 5.3429084E-11 2.655514E-6 2.3929597E-6 1.5284551E-6 2.6557632E-6 2.6557632E-6 2.655514E-6 0.88725 0.88725
2.660758E-6 9.727335E-11 2.6552018E-6 2.3927307E-6 1.5283089E-6 2.6554874E-6 2.6554874E-6 2.6552018E-6 0.88775 0.88775
2.6612074E-6 1.1066428E-10 2.6552018E-6 2.3925018E-6 1.5281627E-6 2.6552113E-6 2.6552113E-6 2.6552018E-6 0.88825 0.88825
2.658654E-6 6.863014E-11 2.6552018E-6 2.392273E-6 1.5280165E-6 2.6549353E-6 2.6549353E-6 2.6552018E-6 0.88875 0.88875
2.6542855E-6 -6.9026603E-12 2.6545774E-6 2.392044E-6 1.5278703E-6 2.6546595E-6 2.6546595E-6 2.6545774E-6 0.88925 0.88925
2.651105E-6 -6.050907E-11 2.6542652E-6 2.391815E-6 1.5277241E-6 2.6543835E-6 2.6543835E-6 2.6542652E-6 0.88975 0.88975
2.6474625E-6 -1.2264241E-10 2.653953E-6 2.3915863E-6 1.5275779E-6 2.6541074E-6 2.6541074E-6 2.653953E-6 0.89025 0.89025
2.646064E-6 -1.4335921E-10 2.653953E-6 2.3911286E-6 1.5272856E-6 2.6538316E-6 2.6538316E-6 2.653953E-6 0.89075 0.89075
2.6486916E-6 -8.976988E-11 2.6533287E-6 2.3908997E-6 1.5271394E-6 2.6535556E-6 2.6535556E-6 2.6533287E-6 0.89125 0.89125
2.6506593E-6 -4.8361877E-11 2.6533287E-6 2.3906707E-6 1.5269932E-6 2.6532798E-6 2.6532798E-6 2.6533287E-6 0.89175 0.89175
2.651934E-6 -1.9744283E-11 2.6523924E-6 2.390442E-6 1.526847E-6 2.6530038E-6 2.6530038E-6 2.6523924E-6 0.89225 0.89225
2.6521525E-6 -1.0616821E-11 2.6523924E-6 2.390213E-6 1.5267008E-6 2.6527277E-6 2.6527277E-6 2.6523924E-6 0.89275 0.89275
2.6547802E-6 4.2972518E-11 2.6527043E-6 2.389984E-6 1.5265546E-6 2.652452E-6 2.652452E-6 2.6527043E-6 0.89325 0.89325
2.6547348E-6 4.7227448E-11 2.6523924E-6 2.3897553E-6 1.5264084E-6 2.652176E-6 2.652176E-6 2.6523924E-6 0.89375 0.89375
2.6524124E-6 9.456786E-12 2.6520802E-6 2.3895263E-6 1.5262622E-6 2.6518999E-6 2.6518999E-6 2.6520802E-6 0.89425 0.89425
2.6488358E-6 -5.145843E-11 2.6514558E-6 2.3892974E-6 1.526116E-6 2.651624E-6 2.651624E-6 2.6514558E-6 0.89475 0.89475
2.6477674E-6 -6.6084554E-11 2.6511436E-6 2.3890686E-6 1.5259698E-6 2.651348E-6 2.651348E-6 2.6511436E-6 0.89525 0.89525
2.648877E-6 -4.0512302E-11 2.6511436E-6 2.388611E-6 1.5256774E-6 2.651072E-6 2.651072E-6 2.6511436E-6 0.89575 0.89575
2.6489636E-6 -3.38211E-11 2.6508314E-6 2.388382E-6 1.5255312E-6 2.6507962E-6 2.6507962E-6 2.6508314E-6 0.89625 0.89625
2.6488192E-6 -3.1393374E-11 2.650207E-6 2.388153E-6 1.525385E-6 2.6505202E-6 2.6505202E-6 2.650207E-6 0.89675 0.89675
2.649071E-6 -2.1656833E-11 2.6495827E-6 2.3879243E-6 1.5252389E-6 2.6502441E-6 2.6502441E-6 2.6495827E-6 0.89725 0.89725
2.6531504E-6 5.873143E-11 2.650207E-6 2.3876953E-6 1.5250927E-6 2.6499683E-6 2.6499683E-6 2.650207E-6 0.89775 0.89775
2.654425E-6 8.734903E-11 2.6495827E-6 2.3874663E-6 1.5249465E-6 2.6496923E-6 2.6496923E-6 2.6495827E-6 0.89825 0.89825
2.6517728E-6 4.3487693E-11 2.6495827E-6 2.3872376E-6 1.5248003E-6 2.6494165E-6 2.6494165E-6 2.6495827E-6 0.89875 0.89875
2.6495163E-6 6.9351543E-12 2.6486464E-6 2.3870086E-6 1.5246541E-6 2.6491405E-6 2.6491405E-6 2.6486464E-6 0.89925 0.89925
2.6466657E-6 -4.0580588E-11 2.6489583E-6 2.3867797E-6 1.5245079E-6 2.6488644E-6 2.6488644E-6 2.6489583E-6 0.89975 0.89975
2.6432542E-6 -9.845045E-11 2.6486464E-6 2.386551E-6 1.5243617E-6 2.6485886E-6 2.6485886E-6 2.6486464E-6 0.90025 0.90025
2.6440669E-6 -7.8359784E-11 2.648022E-6 2.386322E-6 1.5242155E-6 2.6483126E-6 2.6483126E-6 2.648022E-6 0.90075 0.90075
2.6451764E-6 -5.278752E-11 2.648022E-6 2.3858643E-6 1.5239231E-6 2.6480366E-6 2.6480366E-6 2.648022E-6 0.90125 0.90125
2.6449E-6 -5.2796056E-11 2.6473977E-6 2.3856353E-6 1.5237769E-6 2.6477608E-6 2.6477608E-6 2.6473977E-6 0.90175 0.90175
2.6447226E-6 -5.09774E-11 2.6470855E-6 2.3854066E-6 1.5236307E-6 2.6474847E-6 2.6474847E-6 2.6470855E-6 0.90225 0.90225
2.6483733E-6 2.1493002E-11 2.6473977E-6 2.3851776E-6 1.5234845E-6 2.6472087E-6 2.6472087E-6 2.6473977E-6 0.90275 0.90275
2.650803E-6 7.142794E-11 2.6467733E-6 2.3849486E-6 1.5233383E-6 2.646933E-6 2.646933E-6 2.6467733E-6 0.90325 0.90325
2.6487776E-6 3.9138873E-11 2.6467733E-6 2.38472E-6 1.523192E-6 2.6466569E-6 2.6466569E-6 2.6467733E-6 0.90375 0.90375
2.646158E-6 -4.1134062E-12 2.646461E-6 2.384491E-6 1.523046E-6 2.6463808E-6 2.6463808E-6 2.646461E-6 0.90425 0.90425
2.6435055E-6 -4.797474E-11 2.6458367E-6 2.3842622E-6 1.5228998E-6 2.646105E-6 2.646105E-6 2.6458367E-6 0.90475 0.90475
2.6438893E-6 -3.5801948E-11 2.6458367E-6 2.3840332E-6 1.5227536E-6 2.645829E-6 2.645829E-6 2.6458367E-6 0.90525 0.90525
2.6435798E-6 -3.641955E-11 2.6452124E-6 2.3838043E-6 1.5226074E-6 2.6455532E-6 2.6455532E-6 2.6452124E-6 0.90575 0.90575
2.6410924E-6 -7.7235544E-11 2.6455245E-6 2.3835755E-6 1.5224612E-6 2.6452772E-6 2.6452772E-6 2.6455245E-6 0.90625 0.90625
2.6399578E-6 -9.307983E-11 2.6445882E-6 2.3831176E-6 1.5221688E-6 2.6450011E-6 2.6450011E-6 2.6445882E-6 0.90675 0.90675
2.6437076E-6 -1.8782219E-11 2.6449002E-6 2.3828889E-6 1.5220226E-6 2.6447253E-6 2.6447253E-6 2.6449002E-6 0.90725 0.90725
2.6475232E-6 5.673352E-11 2.644276E-6 2.3826599E-6 1.5218764E-6 2.6444493E-6 2.6444493E-6 2.644276E-6 0.90775 0.90775
2.647709E-6 6.5251915E-11 2.6439639E-6 2.382431E-6 1.5217302E-6 2.6441733E-6 2.6441733E-6 2.6439639E-6 0.90825 0.90825
2.6459475E-6 3.7835377E-11 2.644276E-6 2.3822022E-6 1.521584E-6 2.6438975E-6 2.6438975E-6 2.644276E-6 0.90875 0.90875
2.6450439E-6 2.625457E-11 2.6439639E-6 2.3819732E-6 1.5214378E-6 2.6436214E-6 2.6436214E-6 2.6439639E-6 0.90925 0.90925
2.6425234E-6 -1.5170502E-11 2.6430273E-6 2.3817445E-6 1.5212916E-6 2.6433454E-6 2.6433454E-6 2.6430273E-6 0.90975 0.90975
2.639112E-6 -7.304038E-11 2.6433395E-6 2.3815155E-6 1.5211454E-6 2.6430696E-6 2.6430696E-6 2.6433395E-6 0.91025 0.91025
2.6370865E-6 -1.05329453E-10 2.642403E-6 2.3812865E-6 1.5209991E-6 2.6427936E-6 2.6427936E-6 2.642403E-6 0.91075 0.91075
2.636282E-6 -1.15083054E-10 2.6420907E-6 2.3810578E-6 1.5208531E-6 2.6425175E-6 2.6425175E-6 2.6420907E-6 0.91125 0.91125
2.6375237E-6 -8.70745E-11 2.6417786E-6 2.3808288E-6 1.5207069E-6 2.6422417E-6 2.6422417E-6 2.6417786E-6 0.91175 0.91175
2.6395244E-6 -4.5057447E-11 2.6417786E-6 2.3803711E-6 1.5204145E-6 2.6419657E-6 2.6419657E-6 2.6417786E-6 0.91225 0.91225
2.641723E-6 6.140185E-13 2.6411542E-6 2.3801422E-6 1.5202683E-6 2.64169E-6 2.64169E-6 2.6411542E-6 0.91275 0.91275
2.6418757E-6 8.523357E-12 2.6414664E-6 2.3799134E-6 1.520122E-6 2.6414139E-6 2.6414139E-6 2.6414664E-6 0.91325 0.91325
2.6437442E-6 4.8104153E-11 2.6408422E-6 2.3796845E-6 1.5199759E-6 2.6411378E-6 2.6411378E-6 2.6408422E-6 0.91375 0.91375
2.642511E-6 3.0432677E-11 2.64053E-6 2.3794555E-6 1.5198297E-6 2.640862E-6 2.640862E-6 2.64053E-6 0.91425 0.91425
2.6416074E-6 1.8851884E-11 2.6408422E-6 2.3792268E-6 1.5196835E-6 2.640586E-6 2.640586E-6 2.6408422E-6 0.91475 0.91475
2.639648E-6 -1.2219054E-11 2.6399057E-6 2.3789978E-6 1.5195372E-6 2.64031E-6 2.64031E-6 2.6399057E-6 0.91525 0.91525
2.6356754E-6 -8.044306E-11 2.6402179E-6 2.3787688E-6 1.519391E-6 2.6400342E-6 2.6400342E-6 2.6402179E-6 0.91575 0.91575
2.6334849E-6 -1.15777485E-10 2.6399057E-6 2.37854E-6 1.5192448E-6 2.6397581E-6 2.6397581E-6 2.6399057E-6 0.91625 0.91625
2.6340335E-6 -1.0055934E-10 2.6399057E-6 2.3783111E-6 1.5190986E-6 2.639482E-6 2.639482E-6 2.6399057E-6 0.91675 0.91675
2.6384764E-6 -1.3471334E-11 2.6392813E-6 2.3780822E-6 1.5189524E-6 2.6392063E-6 2.6392063E-6 2.6392813E-6 0.91725 0.91725
2.641632E-6 4.9863072E-11 2.6389691E-6 2.3776245E-6 1.5186602E-6 2.6389303E-6 2.6389303E-6 2.6389691E-6 0.91775 0.91775
2.641917E-6 6.020868E-11 2.6383448E-6 2.3773957E-6 1.518514E-6 2.638655E-6 2.638655E-6 2.6383448E-6 0.91825 0.91825
2.6424327E-6 7.481775E-11 2.6380326E-6 2.3771668E-6 1.5183678E-6 2.6383789E-6 2.6383789E-6 2.6380326E-6 0.91875 0.91875
2.6418923E-6 6.9936675E-11 2.6374082E-6 2.3769378E-6 1.5182216E-6 2.6381028E-6 2.6381028E-6 2.6374082E-6 0.91925 0.91925
2.6386128E-6 1.4503063E-11 2.6374082E-6 2.376709E-6 1.5180754E-6 2.637827E-6 2.637827E-6 2.6374082E-6 0.91975 0.91975
2.6349373E-6 -4.8239333E-11 2.6377204E-6 2.37648E-6 1.5179291E-6 2.637551E-6 2.637551E-6 2.6377204E-6 0.92025 0.92025
2.6316247E-6 -1.0428202E-10 2.6374082E-6 2.3762511E-6 1.517783E-6 2.637275E-6 2.637275E-6 2.6374082E-6 0.92075 0.92075
2.6304242E-6 -1.213444E-10 2.6377204E-6 2.3760224E-6 1.5176367E-6 2.6369992E-6 2.6369992E-6 2.6377204E-6 0.92125 0.92125
2.632227E-6 -8.298175E-11 2.636472E-6 2.3757934E-6 1.5174905E-6 2.6367231E-6 2.6367231E-6 2.636472E-6 0.92175 0.92175
2.6330727E-6 -6.228202E-11 2.6361597E-6 2.3755645E-6 1.5173443E-6 2.636447E-6 2.636447E-6 2.6361597E-6 0.92225 0.92225
2.6343473E-6 -3.366441E-11 2.6361597E-6 2.3753357E-6 1.5171981E-6 2.6361713E-6 2.6361713E-6 2.6361597E-6 0.92275 0.92275
2.636612E-6 1.3225189E-11 2.6358475E-6 2.374878E-6 1.5169057E-6 2.6358953E-6 2.6358953E-6 2.6358475E-6 0.92325 0.92325
2.6400317E-6 8.1432125E-11 2.634911E-6 2.374649E-6 1.5167595E-6 2.6356192E-6 2.6356192E-6 2.634911E-6 0.92375 0.92375
2.6419661E-6 1.2223106E-10 2.6352232E-6 2.37442E-6 1.5166133E-6 2.6353434E-6 2.6353434E-6 2.6352232E-6 0.92425 0.92425
2.6388518E-6 6.984278E-11 2.634911E-6 2.3741914E-6 1.5164673E-6 2.6350674E-6 2.6350674E-6 2.634911E-6 0.92475 0.92475
2.632536E-6 -4.1624967E-11 2.6345988E-6 2.3739624E-6 1.516321E-6 2.6347916E-6 2.6347916E-6 2.6345988E-6 0.92525 0.92525
2.6297187E-6 -8.8531626E-11 2.6345988E-6 2.3737334E-6 1.5161748E-6 2.6345156E-6 2.6345156E-6 2.6345988E-6 0.92575 0.92575
2.6300693E-6 -7.696789E-11 2.6342866E-6 2.3735047E-6 1.5160286E-6 2.6342395E-6 2.6342395E-6 2.6342866E-6 0.92625 0.92625
2.6305518E-6 -6.296791E-11 2.63335E-6 2.3732757E-6 1.5158824E-6 2.6339637E-6 2.6339637E-6 2.63335E-6 0.92675 0.92675
2.6308694E-6 -5.2013244E-11 2.6336622E-6 2.373047E-6 1.5157362E-6 2.6336877E-6 2.6336877E-6 2.6336622E-6 0.92725 0.92725
2.6327716E-6 -1.1823351E-11 2.63335E-6 2.372818E-6 1.51559E-6 2.6334121E-6 2.6334121E-6 2.63335E-6 0.92775 0.92775
2.633485E-6 6.4401084E-12 2.6324137E-6 2.3723603E-6 1.5152976E-6 2.6331363E-6 2.6331363E-6 2.6324137E-6 0.92825 0.92825
2.6337698E-6 1.6785707E-11 2.6321015E-6 2.3721313E-6 1.5151514E-6 2.6328603E-6 2.6328603E-6 2.6321015E-6 0.92875 0.92875
2.6346154E-6 3.748544E-11 2.6324137E-6 2.3719024E-6 1.5150052E-6 2.6325843E-6 2.6325843E-6 2.6324137E-6 0.92925 0.92925
2.633613E-6 2.4077441E-11 2.6317894E-6 2.3716736E-6 1.514859E-6 2.6323085E-6 2.6323085E-6 2.6317894E-6 0.92975 0.92975
2.6312905E-6 -1.3693235E-11 2.6314772E-6 2.3714447E-6 1.5147128E-6 2.6320324E-6 2.6320324E-6 2.6314772E-6 0.93025 0.93025
2.629232E-6 -4.659138E-11 2.6314772E-6 2.3712157E-6 1.5145666E-6 2.6317566E-6 2.6317566E-6 2.6314772E-6 0.93075 0.93075
2.6276025E-6 -7.1571644E-11 2.631165E-6 2.370987E-6 1.5144204E-6 2.6314806E-6 2.6314806E-6 2.631165E-6 0.93125 0.93125
2.625313E-6 -1.08733245E-10 2.6305406E-6 2.370758E-6 1.5142743E-6 2.6312046E-6 2.6312046E-6 2.6305406E-6 0.93175 0.93175
2.6252017E-6 -1.05696465E-10 2.6305406E-6 2.3705293E-6 1.5141281E-6 2.6309287E-6 2.6309287E-6 2.6305406E-6 0.93225 0.93225
2.6281264E-6 -4.6625523E-11 2.6302284E-6 2.3703003E-6 1.5139819E-6 2.6306527E-6 2.6306527E-6 2.6302284E-6 0.93275 0.93275
2.6312491E-6 1.6099816E-11 2.6305406E-6 2.3700713E-6 1.5138357E-6 2.6303767E-6 2.6303767E-6 2.6305406E-6 0.93325 0.93325
2.6324576E-6 4.3499288E-11 2.6299163E-6 2.3696136E-6 1.5135433E-6 2.6301009E-6 2.6301009E-6 2.6299163E-6 0.93375 0.93375
2.6327423E-6 5.3844887E-11 2.629604E-6 2.3693847E-6 1.5133971E-6 2.6298248E-6 2.6298248E-6 2.629604E-6 0.93425 0.93425
2.630816E-6 2.3383016E-11 2.629292E-6 2.369156E-6 1.5132509E-6 2.6295488E-6 2.6295488E-6 2.629292E-6 0.93475 0.93475
2.627867E-6 -2.5959918E-11 2.629604E-6 2.368927E-6 1.5131047E-6 2.6292735E-6 2.6292735E-6 2.629604E-6 0.93525 0.93525
2.6265675E-6 -4.4849516E-11 2.629292E-6 2.368698E-6 1.5129585E-6 2.6289974E-6 2.6289974E-6 2.629292E-6 0.93575 0.93575
2.626786E-6 -3.5722054E-11 2.6286677E-6 2.3684693E-6 1.5128123E-6 2.6287216E-6 2.6287216E-6 2.6286677E-6 0.93625 0.93625
2.6255195E-6 -5.4002587E-11 2.6283556E-6 2.3682403E-6 1.5126661E-6 2.6284456E-6 2.6284456E-6 2.6283556E-6 0.93675 0.93675
2.623494E-6 -8.6291675E-11 2.6280434E-6 2.3680116E-6 1.5125199E-6 2.6281696E-6 2.6281696E-6 2.6280434E-6 0.93725 0.93725
2.6246698E-6 -5.950126E-11 2.6277312E-6 2.3677826E-6 1.5123737E-6 2.6278938E-6 2.6278938E-6 2.6277312E-6 0.93775 0.93775
2.6271655E-6 -8.348192E-12 2.6277312E-6 2.3675536E-6 1.5122275E-6 2.6276177E-6 2.6276177E-6 2.6277312E-6 0.93825 0.93825
2.628308E-6 1.7833143E-11 2.6277312E-6 2.367325E-6 1.5120814E-6 2.6273417E-6 2.6273417E-6 2.6277312E-6 0.93875 0.93875
2.6300117E-6 5.4368603E-11 2.6271068E-6 2.366867E-6 1.511789E-6 2.627066E-6 2.627066E-6 2.6271068E-6 0.93925 0.93925
2.6306923E-6 7.2023E-11 2.6261703E-6 2.3666382E-6 1.5116428E-6 2.6267899E-6 2.6267899E-6 2.6261703E-6 0.93975 0.93975
2.630053E-6 6.531473E-11 2.6264825E-6 2.3664093E-6 1.5114966E-6 2.6265138E-6 2.6265138E-6 2.6264825E-6 0.94025 0.94025
2.6272357E-6 1.8408082E-11 2.6261703E-6 2.3661805E-6 1.5113504E-6 2.6262385E-6 2.6262385E-6 2.6261703E-6 0.94075 0.94075
2.6233624E-6 -4.7988724E-11 2.625858E-6 2.3659516E-6 1.5112042E-6 2.6259625E-6 2.6259625E-6 2.625858E-6 0.94125 0.94125
2.6217658E-6 -7.235994E-11 2.625234E-6 2.3657226E-6 1.511058E-6 2.6256866E-6 2.6256866E-6 2.625234E-6 0.94175 0.94175
2.6220505E-6 -6.201434E-11 2.6249218E-6 2.3654939E-6 1.5109118E-6 2.6254106E-6 2.6254106E-6 2.6249218E-6 0.94225 0.94225
2.621708E-6 -6.324101E-11 2.6246096E-6 2.365265E-6 1.5107656E-6 2.6251346E-6 2.6251346E-6 2.6246096E-6 0.94275 0.94275
2.6209366E-6 -7.238554E-11 2.6239852E-6 2.365036E-6 1.5106194E-6 2.6248588E-6 2.6248588E-6 2.6239852E-6 0.94325 0.94325
2.6213531E-6 -5.9603676E-11 2.6239852E-6 2.3648072E-6 1.5104732E-6 2.6245827E-6 2.6245827E-6 2.6239852E-6 0.94375 0.94375
2.623222E-6 -2.0022877E-11 2.623673E-6 2.3645782E-6 1.510327E-6 2.6243067E-6 2.6243067E-6 2.623673E-6 0.94425 0.94425
2.6237706E-6 -4.804746E-12 2.6233608E-6 2.3641205E-6 1.5100346E-6 2.624031E-6 2.624031E-6 2.6233608E-6 0.94475 0.94475
2.6238902E-6 2.4955248E-12 2.6233608E-6 2.3638916E-6 1.5098885E-6 2.6237549E-6 2.6237549E-6 2.6233608E-6 0.94525 0.94525
2.6235482E-6 1.268867E-12 2.6233608E-6 2.3636628E-6 1.5097423E-6 2.6234793E-6 2.6234793E-6 2.6233608E-6 0.94575 0.94575
2.6220837E-6 -2.0666075E-11 2.6230487E-6 2.3634339E-6 1.5095961E-6 2.6232035E-6 2.6232035E-6 2.6230487E-6 0.94625 0.94625
2.6203552E-6 -4.747355E-11 2.6224243E-6 2.3632049E-6 1.5094499E-6 2.6229275E-6 2.6229275E-6 2.6224243E-6 0.94675 0.94675
2.6190887E-6 -6.575409E-11 2.6224243E-6 2.3629761E-6 1.5093037E-6 2.6226517E-6 2.6226517E-6 2.6224243E-6 0.94725 0.94725
2.6210234E-6 -2.4955146E-11 2.6218E-6 2.3627472E-6 1.5091575E-6 2.6223756E-6 2.6223756E-6 2.6218E-6 0.94775 0.94775
2.623552E-6 2.6806989E-11 2.6224243E-6 2.3625182E-6 1.5090113E-6 2.6220996E-6 2.6220996E-6 2.6224243E-6 0.94825 0.94825
2.6247608E-6 5.4206452E-11 2.6211758E-6 2.3622895E-6 1.5088651E-6 2.6218238E-6 2.6218238E-6 2.6211758E-6 0.94875 0.94875
2.6238574E-6 4.2625653E-11 2.6208636E-6 2.3620605E-6 1.5087189E-6 2.6215478E-6 2.6215478E-6 2.6208636E-6 0.94925 0.94925
2.623119E-6 3.409019E-11 2.6208636E-6 2.3618318E-6 1.5085727E-6 2.6212717E-6 2.6212717E-6 2.6208636E-6 0.94975 0.94975
2.621853E-6 1.580966E-11 2.6211758E-6 2.3613738E-6 1.5082803E-6 2.6209964E-6 2.6209964E-6 2.6211758E-6 0.95025 0.95025
2.6204875E-6 -4.2980775E-12 2.6208636E-6 2.361145E-6 1.5081341E-6 2.6207204E-6 2.6207204E-6 2.6208636E-6 0.95075 0.95075
2.618066E-6 -4.3895946E-11 2.6208636E-6 2.3609161E-6 1.5079879E-6 2.6204445E-6 2.6204445E-6 2.6208636E-6 0.95125 0.95125
2.6164037E-6 -6.9485286E-11 2.6202392E-6 2.3606872E-6 1.5078417E-6 2.6201685E-6 2.6201685E-6 2.6202392E-6 0.95175 0.95175
2.615764E-6 -7.619357E-11 2.6193027E-6 2.3604584E-6 1.5076956E-6 2.6198925E-6 2.6198925E-6 2.6193027E-6 0.95225 0.95225
2.6140358E-6 -1.0300103E-10 2.6196149E-6 2.3602295E-6 1.5075494E-6 2.6196167E-6 2.6196167E-6 2.6196149E-6 0.95275 0.95275
2.6152443E-6 -7.5601574E-11 2.6186783E-6 2.3600005E-6 1.5074032E-6 2.6193406E-6 2.6193406E-6 2.6186783E-6 0.95325 0.95325
2.615595E-6 -6.4037824E-11 2.6183661E-6 2.3597718E-6 1.507257E-6 2.6190646E-6 2.6190646E-6 2.6183661E-6 0.95375 0.95375
2.6169355E-6 -3.4202093E-11 2.6183661E-6 2.3595428E-6 1.5071108E-6 2.6187888E-6 2.6187888E-6 2.6183661E-6 0.95425 0.95425
2.6192008E-6 1.2687523E-11 2.6183661E-6 2.359314E-6 1.5069646E-6 2.6185132E-6 2.6185132E-6 2.6183661E-6 0.95475 0.95475
2.6197492E-6 2.7905655E-11 2.617742E-6 2.359085E-6 1.5068184E-6 2.6182372E-6 2.6182372E-6 2.617742E-6 0.95525 0.95525
2.6183839E-6 7.7979186E-12 2.618054E-6 2.3586274E-6 1.506526E-6 2.6179614E-6 2.6179614E-6 2.618054E-6 0.95575 0.95575
2.6168864E-6 -1.474609E-11 2.617742E-6 2.3583984E-6 1.5063798E-6 2.6176854E-6 2.6176854E-6 2.617742E-6 0.95625 0.95625
2.616181E-6 -2.2672487E-11 2.6174298E-6 2.3581695E-6 1.5062336E-6 2.6174096E-6 2.6174096E-6 2.6174298E-6 0.95675 0.95675
2.6162345E-6 -1.6590368E-11 2.6174298E-6 2.3579407E-6 1.5060874E-6 2.6171335E-6 2.6171335E-6 2.6174298E-6 0.95725 0.95725
2.6169812E-6 2.2821742E-12 2.6168054E-6 2.3577118E-6 1.5059412E-6 2.6168575E-6 2.6168575E-6 2.6168054E-6 0.95775 0.95775
2.6167384E-6 2.8827216E-12 2.6164932E-6 2.3574828E-6 1.505795E-6 2.6165822E-6 2.6165822E-6 2.6164932E-6 0.95825 0.95825
2.6170558E-6 1.3837375E-11 2.6168054E-6 2.357254E-6 1.5056488E-6 2.6163061E-6 2.6163061E-6 2.6168054E-6 0.95875 0.95875
2.6164826E-6 8.347252E-12 2.616181E-6 2.357025E-6 1.5055027E-6 2.61603E-6 2.61603E-6 2.616181E-6 0.95925 0.95925
2.615876E-6 2.248046E-12 2.6155567E-6 2.3567964E-6 1.5053565E-6 2.6157543E-6 2.6157543E-6 2.6155567E-6 0.95975 0.95975
2.6143125E-6 -2.15141E-11 2.6155567E-6 2.3565674E-6 1.5052103E-6 2.6154783E-6 2.6154783E-6 2.6155567E-6 0.96025 0.96025
2.6136731E-6 -2.822236E-11 2.6152445E-6 2.3561097E-6 1.5049179E-6 2.6152022E-6 2.6152022E-6 2.6152445E-6 0.96075 0.96075
2.6124067E-6 -4.6502906E-11 2.6146201E-6 2.3558807E-6 1.5047717E-6 2.6149264E-6 2.6149264E-6 2.6146201E-6 0.96125 0.96125
2.6101172E-6 -8.366451E-11 2.6149323E-6 2.3556518E-6 1.5046255E-6 2.6146504E-6 2.6146504E-6 2.6149323E-6 0.96175 0.96175
2.6093462E-6 -9.280903E-11 2.6139958E-6 2.355423E-6 1.5044793E-6 2.614375E-6 2.614375E-6 2.6139958E-6 0.96225 0.96225
2.610258E-6 -7.089116E-11 2.6130595E-6 2.355194E-6 1.5043331E-6 2.614099E-6 2.614099E-6 2.6130595E-6 0.96275 0.96275
2.6127866E-6 -1.9129026E-11 2.6133716E-6 2.3549653E-6 1.5041869E-6 2.613823E-6 2.613823E-6 2.6133716E-6 0.96325 0.96325
2.6143252E-6 1.43611E-11 2.6130595E-6 2.3547364E-6 1.5040407E-6 2.6135472E-6 2.6135472E-6 2.6130595E-6 0.96375 0.96375
2.615534E-6 4.176057E-11 2.6133716E-6 2.3545074E-6 1.5038945E-6 2.6132711E-6 2.6132711E-6 2.6133716E-6 0.96425 0.96425
2.6172045E-6 7.768697E-11 2.6127473E-6 2.3542786E-6 1.5037483E-6 2.612995E-6 2.612995E-6 2.6127473E-6 0.96475 0.96475
2.6169942E-6 7.889657E-11 2.6130595E-6 2.3540497E-6 1.5036021E-6 2.6127193E-6 2.6127193E-6 2.6130595E-6 0.96525 0.96525
2.613022E-6 1.0672575E-11 2.6118107E-6 2.3538207E-6 1.5034559E-6 2.6124437E-6 2.6124437E-6 2.6118107E-6 0.96575 0.96575
2.6106006E-6 -2.8925293E-11 2.6118107E-6 2.353363E-6 1.5031636E-6 2.612168E-6 2.612168E-6 2.6118107E-6 0.96625 0.96625
2.6100931E-6 -3.3197292E-11 2.6114985E-6 2.353134E-6 1.5030174E-6 2.611892E-6 2.611892E-6 2.6114985E-6 0.96675 0.96675
2.6115658E-6 -9.253031E-13 2.6114985E-6 2.3529053E-6 1.5028712E-6 2.6116159E-6 2.6116159E-6 2.6114985E-6 0.96725 0.96725
2.6101343E-6 -2.2251175E-11 2.6111863E-6 2.3526763E-6 1.502725E-6 2.61134E-6 2.61134E-6 2.6111863E-6 0.96775 0.96775
2.6098248E-6 -2.2868766E-11 2.6108742E-6 2.3524476E-6 1.5025788E-6 2.611064E-6 2.611064E-6 2.6108742E-6 0.96825 0.96825
2.609285E-6 -2.774982E-11 2.610562E-6 2.3522186E-6 1.5024326E-6 2.6107884E-6 2.6107884E-6 2.610562E-6 0.96875 0.96875
2.6089097E-6 -2.958556E-11 2.610562E-6 2.3519897E-6 1.5022864E-6 2.6105126E-6 2.6105126E-6 2.610562E-6 0.96925 0.96925
2.608039E-6 -4.05573E-11 2.6108742E-6 2.351761E-6 1.5021402E-6 2.6102366E-6 2.6102366E-6 2.6108742E-6 0.96975 0.96975
2.6067066E-6 -6.005597E-11 2.6096257E-6 2.351532E-6 1.501994E-6 2.6099608E-6 2.6099608E-6 2.6096257E-6 0.97025 0.97025
2.6061002E-6 -6.6155185E-11 2.6099378E-6 2.351303E-6 1.5018478E-6 2.6096848E-6 2.6096848E-6 2.6099378E-6 0.97075 0.97075
2.605659E-6 -6.9209034E-11 2.6090013E-6 2.3510743E-6 1.5017016E-6 2.6094087E-6 2.6094087E-6 2.6090013E-6 0.97125 0.97125
2.606472E-6 -4.9118355E-11 2.608689E-6 2.3506163E-6 1.5014092E-6 2.6091334E-6 2.6091334E-6 2.608689E-6 0.97175 0.97175
2.6072184E-6 -3.024583E-11 2.6090013E-6 2.3503876E-6 1.501263E-6 2.6088574E-6 2.6088574E-6 2.6090013E-6 0.97225 0.97225
2.6081962E-6 -7.109837E-12 2.608377E-6 2.3501586E-6 1.5011169E-6 2.6085813E-6 2.6085813E-6 2.608377E-6 0.97275 0.97275
2.6081839E-6 -2.245826E-12 2.6080647E-6 2.34993E-6 1.5009707E-6 2.6083055E-6 2.6083055E-6 2.6080647E-6 0.97325 0.97325
2.6101513E-6 3.9162174E-11 2.6080647E-6 2.349701E-6 1.5008245E-6 2.6080295E-6 2.6080295E-6 2.6080647E-6 0.97375 0.97375
2.610601E-6 5.25531E-11 2.6077525E-6 2.349472E-6 1.5006783E-6 2.6077535E-6 2.6077535E-6 2.6077525E-6 0.97425 0.97425
2.607982E-6 9.300839E-12 2.6071282E-6 2.3492432E-6 1.5005321E-6 2.607478E-6 2.607478E-6 2.6071282E-6 0.97475 0.97475
2.6063856E-6 -1.5070362E-11 2.606816E-6 2.3490143E-6 1.5003859E-6 2.607202E-6 2.607202E-6 2.606816E-6 0.97525 0.97525
2.605614E-6 -2.4214896E-11 2.6065038E-6 2.3487853E-6 1.5002397E-6 2.6069263E-6 2.6069263E-6 2.6065038E-6 0.97575 0.97575
2.6041166E-6 -4.6758906E-11 2.606816E-6 2.3485566E-6 1.5000935E-6 2.6066502E-6 2.6066502E-6 2.606816E-6 0.97625 0.97625
2.6032133E-6 -5.833971E-11 2.6058797E-6 2.3483276E-6 1.4999473E-6 2.6063742E-6 2.6063742E-6 2.6058797E-6 0.97675 0.97675
2.602079E-6 -7.4183985E-11 2.6058797E-6 2.34787E-6 1.4996549E-6 2.6060984E-6 2.6060984E-6 2.6058797E-6 0.97725 0.97725
2.601275E-6 -8.393757E-11 2.6061919E-6 2.347641E-6 1.4995087E-6 2.6058228E-6 2.6058228E-6 2.6061919E-6 0.97775 0.97775
2.6009325E-6 -8.5164244E-11 2.6049431E-6 2.3474122E-6 1.4993625E-6 2.605547E-6 2.605547E-6 2.6049431E-6 0.97825 0.97825
2.6035932E-6 -3.0965834E-11 2.6052553E-6 2.3471832E-6 1.4992163E-6 2.605271E-6 2.605271E-6 2.6052553E-6 0.97875 0.97875
2.6047358E-6 -4.784499E-12 2.604631E-6 2.3469543E-6 1.4990701E-6 2.604995E-6 2.604995E-6 2.604631E-6 0.97925 0.97925
2.6050204E-6 5.5610993E-12 2.604631E-6 2.3467255E-6 1.498924E-6 2.6047192E-6 2.6047192E-6 2.604631E-6 0.97975 0.97975
2.6042494E-6 -3.5834194E-12 2.604631E-6 2.3464966E-6 1.4987778E-6 2.6044436E-6 2.6044436E-6 2.604631E-6 0.98025 0.98025
2.604435E-6 4.934974E-12 2.6040066E-6 2.3462676E-6 1.4986316E-6 2.6041675E-6 2.6041675E-6 2.6040066E-6 0.98075 0.98075
2.6045877E-6 1.2844313E-11 2.6040066E-6 2.3460389E-6 1.4984854E-6 2.6038917E-6 2.6038917E-6 2.6040066E-6 0.98125 0.98125
2.6050043E-6 2.5626171E-11 2.6033822E-6 2.34581E-6 1.4983392E-6 2.6036157E-6 2.6036157E-6 2.6033822E-6 0.98175 0.98175
2.6032099E-6 -2.399426E-12 2.60307E-6 2.3455812E-6 1.498193E-6 2.6033397E-6 2.6033397E-6 2.60307E-6 0.98225 0.98225
2.6019434E-6 -2.067997E-11 2.6027578E-6 2.3451232E-6 1.4979006E-6 2.6030639E-6 2.6030639E-6 2.6027578E-6 0.98275 0.98275
2.6016344E-6 -2.129756E-11 2.6024456E-6 2.3448945E-6 1.4977544E-6 2.6027883E-6 2.6027883E-6 2.6024456E-6 0.98325 0.98325
2.602216E-6 -5.4703603E-12 2.6021337E-6 2.3446655E-6 1.4976082E-6 2.6025125E-6 2.6025125E-6 2.6021337E-6 0.98375 0.98375
2.6019065E-6 -6.0879643E-12 2.6018215E-6 2.3444366E-6 1.497462E-6 2.6022365E-6 2.6022365E-6 2.6018215E-6 0.98425 0.98425
2.600376E-6 -2.924103E-11 2.6021337E-6 2.3442078E-6 1.4973158E-6 2.6019604E-6 2.6019604E-6 2.6021337E-6 0.98475 0.98475
2.6000007E-6 -3.107677E-11 2.6011971E-6 2.3439788E-6 1.4971696E-6 2.6016846E-6 2.6016846E-6 2.6011971E-6 0.98525 0.98525
2.5994607E-6 -3.5957824E-11 2.6015093E-6 2.3437499E-6 1.4970234E-6 2.601409E-6 2.601409E-6 2.6015093E-6 0.98575 0.98575
2.5973034E-6 -7.068316E-11 2.600885E-6 2.3435211E-6 1.4968772E-6 2.601133E-6 2.601133E-6 2.600885E-6 0.98625 0.98625
2.595773E-6 -9.383624E-11 2.6002606E-6 2.3432922E-6 1.4967311E-6 2.6008572E-6 2.6008572E-6 2.6002606E-6 0.98675 0.98675
2.5972456E-6 -6.156423E-11 2.5996362E-6 2.3430634E-6 1.4965849E-6 2.6005812E-6 2.6005812E-6 2.5996362E-6 0.98725 0.98725
2.596606E-6 -6.827249E-11 2.5999484E-6 2.3428345E-6 1.4964387E-6 2.6003054E-6 2.6003054E-6 2.5999484E-6 0.98775 0.98775
2.5965282E-6 -6.462662E-11 2.5996362E-6 2.3423768E-6 1.4961463E-6 2.6000298E-6 2.6000298E-6 2.5996362E-6 0.98825 0.98825
2.5984627E-6 -2.3827683E-11 2.599324E-6 2.3421478E-6 1.4960001E-6 2.5997538E-6 2.5997538E-6 2.599324E-6 0.98875 0.98875
2.6007604E-6 2.3670973E-11 2.599324E-6 2.3419188E-6 1.4958539E-6 2.599478E-6 2.599478E-6 2.599324E-6 0.98925 0.98925
2.6019031E-6 4.9852306E-11 2.5990119E-6 2.34169E-6 1.4957077E-6 2.599202E-6 2.599202E-6 2.5990119E-6 0.98975 0.98975
2.601132E-6 4.0707788E-11 2.5990119E-6 2.3414611E-6 1.4955615E-6 2.5989266E-6 2.5989266E-6 2.5990119E-6 0.99025 0.99025
2.6006908E-6 3.7653925E-11 2.5986997E-6 2.3412324E-6 1.4954153E-6 2.5986506E-6 2.5986506E-6 2.5986997E-6 0.99075 0.99075
2.6005464E-6 4.008165E-11 2.5983877E-6 2.3410034E-6 1.4952691E-6 2.5983745E-6 2.5983745E-6 2.5983877E-6 0.99125 0.99125
2.5984548E-6 6.5744506E-12 2.5980755E-6 2.3407745E-6 1.4951229E-6 2.5980987E-6 2.5980987E-6 2.5980755E-6 0.99175 0.99175
2.5965944E-6 -2.2669297E-11 2.5980755E-6 2.3405457E-6 1.4949767E-6 2.5978227E-6 2.5978227E-6 2.5980755E-6 0.99225 0.99225
2.5952625E-6 -4.216795E-11 2.5977633E-6 2.3403168E-6 1.4948305E-6 2.597547E-6 2.597547E-6 2.5977633E-6 0.99275 0.99275
2.593204E-6 -7.506609E-11 2.5968268E-6 2.339859E-6 1.4945382E-6 2.5972713E-6 2.5972713E-6 2.5968268E-6 0.99325 0.99325
2.5926306E-6 -8.0556214E-11 2.5968268E-6 2.33963E-6 1.494392E-6 2.5969953E-6 2.5969953E-6 2.5968268E-6 0.99375 0.99375
2.5933111E-6 -6.290182E-11 2.5962024E-6 2.3394011E-6 1.4942458E-6 2.5967192E-6 2.5967192E-6 2.5962024E-6 0.99425 0.99425
2.5943548E-6 -3.8547682E-11 2.5962024E-6 2.3391724E-6 1.4940996E-6 2.5964434E-6 2.5964434E-6 2.5962024E-6 0.99475 0.99475
2.594904E-6 -2.3329536E-11 2.595578E-6 2.3389434E-6 1.4939534E-6 2.5961679E-6 2.5961679E-6 2.595578E-6 0.99525 0.99525
2.5943305E-6 -2.8819674E-11 2.5958902E-6 2.3387147E-6 1.4938072E-6 2.595892E-6 2.595892E-6 2.5958902E-6 0.99575 0.99575
2.5941201E-6 -2.7610086E-11 2.5952659E-6 2.3384857E-6 1.493661E-6 2.595616E-6 2.595616E-6 2.5952659E-6 0.99625 0.99625
2.5939426E-6 -2.5791418E-11 2.5946417E-6 2.3382568E-6 1.4935148E-6 2.59534E-6 2.59534E-6 2.5946417E-6 0.99675 0.99675
2.5953498E-6 5.2624645E-12 2.5946417E-6 2.338028E-6 1.4933686E-6 2.5950646E-6 2.5950646E-6 2.5946417E-6 0.99725 0.99725
2.5954364E-6 1.1953666E-11 2.5949537E-6 2.337799E-6 1.4932224E-6 2.5947886E-6 2.5947886E-6 2.5949537E-6 0.99775 0.99775
2.595325E-6 1.4990459E-11 2.5946417E-6 2.33757E-6 1.4930762E-6 2.5945128E-6 2.5945128E-6 2.5946417E-6 0.99825 0.99825
2.5950485E-6 1.4981924E-11 2.5940174E-6 2.3371124E-6 1.4927838E-6 2.5942368E-6 2.5942368E-6 2.5940174E-6 0.99875 0.99875
2.595036E-6 1.984592E-11 2.5937052E-6 2.3368837E-6 1.4926376E-6 2.5939607E-6 2.5939607E-6 2.5937052E-6 0.99925 0.99925
2.5958823E-6 4.0545668E-11 2.5937052E-6 2.3366547E-6 1.4924914E-6 2.5936854E-6 2.5936854E-6 2.5937052E-6 0.99975 0.99975
2.5959027E-6 4.6018734E-11 2.593393E-6 2.3364257E-6 1.4923453E-6 2.5934094E-6 2.5934094E-6 2.593393E-6 1.00025 1.00025
2.5935144E-6 7.029934E-12 2.593393E-6 2.336197E-6 1.4921991E-6 2.5931333E-6 2.5931333E-6 2.593393E-6 1.00075 1.00075
2.590796E-6 -3.804955E-11 2.5927686E-6 2.335968E-6 1.4920529E-6 2.5928575E-6 2.5928575E-6 2.5927686E-6 1.00125 1.00125
2.5898598E-6 -5.0239396E-11 2.5927686E-6 2.335739E-6 1.4919067E-6 2.592582E-6 2.592582E-6 2.5927686E-6 1.00175 1.00175
2.5894844E-6 -5.2075136E-11 2.5927686E-6 2.3355103E-6 1.4917605E-6 2.5923061E-6 2.5923061E-6 2.5927686E-6 1.00225 1.00225
2.586568E-6 -1.00809E-10 2.591832E-6 2.3352814E-6 1.4916143E-6 2.5920301E-6 2.5920301E-6 2.591832E-6 1.00275 1.00275
2.5841796E-6 -1.397978E-10 2.59152E-6 2.3350524E-6 1.4914681E-6 2.591754E-6 2.591754E-6 2.59152E-6 1.00325 1.00325
2.5851575E-6 -1.166618E-10 2.5912077E-6 2.3348236E-6 1.4913219E-6 2.5914787E-6 2.5914787E-6 2.5912077E-6 1.00375 1.00375
2.5868283E-6 -8.073539E-11 2.5905836E-6 2.334366E-6 1.4910295E-6 2.5912027E-6 2.5912027E-6 2.5905836E-6 1.00425 1.00425
2.5887298E-6 -4.054553E-11 2.5905836E-6 2.334137E-6 1.4908833E-6 2.5909267E-6 2.5909267E-6 2.5905836E-6 1.00475 1.00475
2.5895424E-6 -2.0454865E-11 2.5905836E-6 2.333908E-6 1.4907371E-6 2.5906509E-6 2.5906509E-6 2.5905836E-6 1.00525 1.00525
2.5918077E-6 2.6434752E-11 2.5902714E-6 2.3336793E-6 1.4905909E-6 2.5903753E-6 2.5903753E-6 2.5902714E-6 1.00575 1.00575
2.5937752E-6 6.784275E-11 2.589647E-6 2.3334503E-6 1.4904447E-6 2.5900995E-6 2.5900995E-6 2.589647E-6 1.00625 1.00625
2.593499E-6 6.783422E-11 2.589647E-6 2.3332213E-6 1.4902985E-6 2.5898235E-6 2.5898235E-6 2.589647E-6 1.00675 1.00675
2.5910444E-6 2.762728E-11 2.5890226E-6 2.3329926E-6 1.4901524E-6 2.5895474E-6 2.5895474E-6 2.5890226E-6 1.00725 1.00725
2.5906695E-6 2.5791555E-11 2.5893348E-6 2.3327636E-6 1.4900062E-6 2.589272E-6 2.589272E-6 2.5893348E-6 1.00775 1.00775
2.5902611E-6 2.3346746E-11 2.5893348E-6 2.3325347E-6 1.48986E-6 2.588996E-6 2.588996E-6 2.5893348E-6 1.00825 1.00825
2.5886975E-6 -4.1538612E-13 2.5890226E-6 2.332306E-6 1.4897138E-6 2.58872E-6 2.58872E-6 2.5890226E-6 1.00875 1.00875
2.5870352E-6 -2.6004723E-11 2.5890226E-6 2.332077E-6 1.4895676E-6 2.5884442E-6 2.5884442E-6 2.5890226E-6 1.00925 1.00925
2.584614E-6 -6.560258E-11 2.5883983E-6 2.3316193E-6 1.4892752E-6 2.5881686E-6 2.5881686E-6 2.5883983E-6 1.00975 1.00975
2.5850309E-6 -5.2820717E-11 2.5871495E-6 2.3313903E-6 1.489129E-6 2.5878928E-6 2.5878928E-6 2.5871495E-6 1.01025 1.01025
2.5846552E-6 -5.4656446E-11 2.5874617E-6 2.3311616E-6 1.4889828E-6 2.5876168E-6 2.5876168E-6 2.5874617E-6 1.01075 1.01075
2.584214E-6 -5.7710323E-11 2.5871495E-6 2.3309326E-6 1.4888366E-6 2.5873408E-6 2.5873408E-6 2.5871495E-6 1.01125 1.01125
2.583608E-6 -6.380951E-11 2.5865254E-6 2.3307036E-6 1.4886904E-6 2.5870654E-6 2.5870654E-6 2.5865254E-6 1.01175 1.01175
2.5830675E-6 -6.869057E-11 2.5868376E-6 2.330475E-6 1.4885442E-6 2.5867894E-6 2.5867894E-6 2.5868376E-6 1.01225 1.01225
2.583913E-6 -4.799085E-11 2.5865254E-6 2.330246E-6 1.488398E-6 2.5865136E-6 2.5865136E-6 2.5865254E-6 1.01275 1.01275
2.5848578E-6 -2.5463912E-11 2.585901E-6 2.3300172E-6 1.4882518E-6 2.5862375E-6 2.5862375E-6 2.585901E-6 1.01325 1.01325
2.5852748E-6 -1.26820394E-11 2.585901E-6 2.3297882E-6 1.4881056E-6 2.585962E-6 2.585962E-6 2.585901E-6 1.01375 1.01375
2.5860215E-6 6.1905025E-12 2.5852767E-6 2.3295593E-6 1.4879595E-6 2.5856862E-6 2.5856862E-6 2.5852767E-6 1.01425 1.01425
2.5863062E-6 1.65361E-11 2.5852767E-6 2.3293305E-6 1.4878133E-6 2.5854101E-6 2.5854101E-6 2.5852767E-6 1.01475 1.01475
2.5870527E-6 3.5408627E-11 2.5852767E-6 2.3288726E-6 1.4875209E-6 2.585134E-6 2.585134E-6 2.5852767E-6 1.01525 1.01525
2.5862819E-6 2.626411E-11 2.5852767E-6 2.3286439E-6 1.4873747E-6 2.5848587E-6 2.5848587E-6 2.5852767E-6 1.01575 1.01575
2.5850154E-6 7.983565E-12 2.5849645E-6 2.328415E-6 1.4872285E-6 2.5845827E-6 2.5845827E-6 2.5849645E-6 1.01625 1.01625
2.5828579E-6 -2.674177E-11 2.584028E-6 2.328186E-6 1.4870823E-6 2.584307E-6 2.584307E-6 2.584028E-6 1.01675 1.01675
2.5815918E-6 -4.5022285E-11 2.5837157E-6 2.3279572E-6 1.4869361E-6 2.5840313E-6 2.5840313E-6 2.5837157E-6 1.01725 1.01725
2.5818435E-6 -3.5285757E-11 2.5830914E-6 2.3277282E-6 1.4867899E-6 2.5837553E-6 2.5837553E-6 2.5830914E-6 1.01775 1.01775
2.582062E-6 -2.6158294E-11 2.5830914E-6 2.3274995E-6 1.4866437E-6 2.5834795E-6 2.5834795E-6 2.5830914E-6 1.01825 1.01825
2.5820827E-6 -2.0685228E-11 2.5827794E-6 2.3272705E-6 1.4864975E-6 2.5832035E-6 2.5832035E-6 2.5827794E-6 1.01875 1.01875
2.5817408E-6 -2.1911886E-11 2.5830914E-6 2.3270416E-6 1.4863513E-6 2.5829281E-6 2.5829281E-6 2.5830914E-6 1.01925 1.01925
2.5804413E-6 -4.0801484E-11 2.5824672E-6 2.3268128E-6 1.4862051E-6 2.582652E-6 2.582652E-6 2.5824672E-6 1.01975 1.01975
2.581056E-6 -2.4365216E-11 2.5824672E-6 2.3265839E-6 1.4860589E-6 2.582376E-6 2.582376E-6 2.5824672E-6 1.02025 1.02025
2.580615E-6 -2.741908E-11 2.582155E-6 2.3261262E-6 1.4857666E-6 2.5821007E-6 2.5821007E-6 2.582155E-6 1.02075 1.02075
2.5801735E-6 -3.0472944E-11 2.5812185E-6 2.3258972E-6 1.4856204E-6 2.5818247E-6 2.5818247E-6 2.5812185E-6 1.02125 1.02125
2.579336E-6 -4.0835613E-11 2.5812185E-6 2.3256682E-6 1.4854742E-6 2.5815486E-6 2.5815486E-6 2.5812185E-6 1.02175 1.02175
2.5805118E-6 -1.4045211E-11 2.5809063E-6 2.3254395E-6 1.485328E-6 2.5812728E-6 2.5812728E-6 2.5809063E-6 1.02225 1.02225
2.580797E-6 -3.699598E-12 2.5812185E-6 2.3252105E-6 1.4851818E-6 2.5809973E-6 2.5809973E-6 2.5812185E-6 1.02275 1.02275
2.5800584E-6 -1.2235077E-11 2.5805941E-6 2.3249818E-6 1.4850356E-6 2.5807215E-6 2.5807215E-6 2.5805941E-6 1.02325 1.02325
2.581234E-6 1.4555326E-11 2.5799698E-6 2.3247528E-6 1.4848894E-6 2.5804454E-6 2.5804454E-6 2.5799698E-6 1.02375 1.02375
2.5817171E-6 2.8555335E-11 2.5799698E-6 2.3245238E-6 1.4847432E-6 2.5801698E-6 2.5801698E-6 2.5799698E-6 1.02425 1.02425
2.5801867E-6 5.402271E-12 2.5793454E-6 2.324295E-6 1.484597E-6 2.579894E-6 2.579894E-6 2.5793454E-6 1.02475 1.02475
2.5813624E-6 3.2192672E-11 2.5793454E-6 2.3240661E-6 1.4844508E-6 2.579618E-6 2.579618E-6 2.5793454E-6 1.02525 1.02525
2.580525E-6 2.1830003E-11 2.5790334E-6 2.3238372E-6 1.4843046E-6 2.579342E-6 2.579342E-6 2.5790334E-6 1.02575 1.02575
2.5779389E-6 -2.0813191E-11 2.5790334E-6 2.3233795E-6 1.4840122E-6 2.5790666E-6 2.5790666E-6 2.5790334E-6 1.02625 1.02625
2.5759794E-6 -5.188413E-11 2.5790334E-6 2.3231507E-6 1.483866E-6 2.5787906E-6 2.5787906E-6 2.5790334E-6 1.02675 1.02675
2.575472E-6 -5.6156132E-11 2.578409E-6 2.3229218E-6 1.4837198E-6 2.5785148E-6 2.5785148E-6 2.578409E-6 1.02725 1.02725
2.575955E-6 -4.2156122E-11 2.5777847E-6 2.3226928E-6 1.4835737E-6 2.5782392E-6 2.5782392E-6 2.5777847E-6 1.02775 1.02775
2.5755467E-6 -4.4600917E-11 2.5771603E-6 2.322464E-6 1.4834275E-6 2.5779632E-6 2.5779632E-6 2.5771603E-6 1.02825 1.02825
2.5760294E-6 -3.060092E-11 2.5774725E-6 2.322235E-6 1.4832813E-6 2.5776874E-6 2.5776874E-6 2.5774725E-6 1.02875 1.02875
2.575753E-6 -3.0609456E-11 2.5768481E-6 2.3220061E-6 1.4831351E-6 2.5774114E-6 2.5774114E-6 2.5768481E-6 1.02925 1.02925
2.575642E-6 -2.757265E-11 2.5768481E-6 2.3217774E-6 1.4829889E-6 2.577136E-6 2.577136E-6 2.5768481E-6 1.02975 1.02975
2.5749366E-6 -3.5499048E-11 2.5768481E-6 2.3215484E-6 1.4828427E-6 2.57686E-6 2.57686E-6 2.5768481E-6 1.03025 1.03025
2.575419E-6 -2.1499053E-11 2.5762238E-6 2.3213195E-6 1.4826965E-6 2.576584E-6 2.576584E-6 2.5762238E-6 1.03075 1.03075
2.5753411E-6 -1.7853177E-11 2.5762238E-6 2.3208618E-6 1.4824041E-6 2.5763086E-6 2.5763086E-6 2.5762238E-6 1.03125 1.03125
2.5745699E-6 -2.699771E-11 2.5755994E-6 2.320633E-6 1.4822579E-6 2.5760326E-6 2.5760326E-6 2.5755994E-6 1.03175 1.03175
2.5744584E-6 -2.3960904E-11 2.574663E-6 2.320404E-6 1.4821117E-6 2.5757565E-6 2.5757565E-6 2.574663E-6 1.03225 1.03225
2.5748425E-6 -1.17881E-11 2.5749753E-6 2.320175E-6 1.4819655E-6 2.5754812E-6 2.5754812E-6 2.5749753E-6 1.03275 1.03275
2.574335E-6 -1.6060101E-11 2.5749753E-6 2.3199464E-6 1.4818193E-6 2.5752051E-6 2.5752051E-6 2.5749753E-6 1.03325 1.03325
2.5748507E-6 -1.4510374E-12 2.5749753E-6 2.3197174E-6 1.481673E-6 2.5749293E-6 2.5749293E-6 2.5749753E-6 1.03375 1.03375
2.5755978E-6 1.7421519E-11 2.574663E-6 2.3194884E-6 1.4815269E-6 2.5746538E-6 2.5746538E-6 2.574663E-6 1.03425 1.03425
2.5752554E-6 1.6194846E-11 2.5740387E-6 2.3192597E-6 1.4813808E-6 2.5743777E-6 2.5743777E-6 2.5740387E-6 1.03475 1.03475
2.574979E-6 1.6186311E-11 2.5737265E-6 2.3190307E-6 1.4812346E-6 2.574102E-6 2.574102E-6 2.5737265E-6 1.03525 1.03525
2.572954E-6 -1.610275E-11 2.5734143E-6 2.318802E-6 1.4810884E-6 2.5738264E-6 2.5738264E-6 2.5734143E-6 1.03575 1.03575
2.5714235E-6 -3.9255814E-11 2.5731022E-6 2.318573E-6 1.4809422E-6 2.5735505E-6 2.5735505E-6 2.5731022E-6 1.03625 1.03625
2.569563E-6 -6.8499546E-11 2.57279E-6 2.3181153E-6 1.4806498E-6 2.5732745E-6 2.5732745E-6 2.57279E-6 1.03675 1.03675
2.5677025E-6 -9.7743307E-11 2.57279E-6 2.3178864E-6 1.4805036E-6 2.5729985E-6 2.5729985E-6 2.57279E-6 1.03725 1.03725
2.5676577E-6 -9.348835E-11 2.5724778E-6 2.3176574E-6 1.4803574E-6 2.5727231E-6 2.5727231E-6 2.5724778E-6 1.03775 1.03775
2.5695592E-6 -5.3298487E-11 2.5721656E-6 2.3174287E-6 1.4802112E-6 2.572447E-6 2.572447E-6 2.5721656E-6 1.03825 1.03825
2.572979E-6 1.4908453E-11 2.5721656E-6 2.3171997E-6 1.480065E-6 2.572171E-6 2.572171E-6 2.5721656E-6 1.03875 1.03875
2.574419E-6 4.6571403E-11 2.5718534E-6 2.3169707E-6 1.4799188E-6 2.5718957E-6 2.5718957E-6 2.5718534E-6 1.03925 1.03925
2.5743736E-6 5.0826333E-11 2.5715412E-6 2.316742E-6 1.4797725E-6 2.5716197E-6 2.5716197E-6 2.5715412E-6 1.03975 1.03975
2.5749223E-6 6.604446E-11 2.5702927E-6 2.316513E-6 1.4796263E-6 2.5713439E-6 2.5713439E-6 2.5702927E-6 1.04025 1.04025
2.5734912E-6 4.4718604E-11 2.5702927E-6 2.3162843E-6 1.4794801E-6 2.5710683E-6 2.5710683E-6 2.5702927E-6 1.04075 1.04075
2.5714328E-6 1.1820475E-11 2.5702927E-6 2.3160553E-6 1.479334E-6 2.5707923E-6 2.5707923E-6 2.5702927E-6 1.04125 1.04125
2.5697043E-6 -1.4986998E-11 2.5702927E-6 2.3158264E-6 1.4791879E-6 2.5705165E-6 2.5705165E-6 2.5702927E-6 1.04175 1.04175
2.5684055E-6 -3.3876596E-11 2.5699806E-6 2.3153686E-6 1.4788955E-6 2.570241E-6 2.570241E-6 2.5699806E-6 1.04225 1.04225
2.566908E-6 -5.642059E-11 2.5696684E-6 2.3151397E-6 1.4787493E-6 2.569965E-6 2.569965E-6 2.5696684E-6 1.04275 1.04275
2.5645525E-6 -9.4800334E-11 2.5693562E-6 2.314911E-6 1.478603E-6 2.569689E-6 2.569689E-6 2.5693562E-6 1.04325 1.04325
2.5651345E-6 -7.8973106E-11 2.5687318E-6 2.314682E-6 1.4784569E-6 2.5694135E-6 2.5694135E-6 2.5687318E-6 1.04375 1.04375
2.5656502E-6 -6.436406E-11 2.5687318E-6 2.314453E-6 1.4783107E-6 2.5691377E-6 2.5691377E-6 2.5687318E-6 1.04425 1.04425
2.5660008E-6 -5.2800323E-11 2.5687318E-6 2.3142243E-6 1.4781644E-6 2.5688616E-6 2.5688616E-6 2.5687318E-6 1.04475 1.04475
2.566715E-6 -3.4536835E-11 2.5684196E-6 2.3139953E-6 1.4780182E-6 2.5685863E-6 2.5685863E-6 2.5684196E-6 1.04525 1.04525
2.5679894E-6 -5.919243E-12 2.5684196E-6 2.3137666E-6 1.477872E-6 2.5683103E-6 2.5683103E-6 2.5684196E-6 1.04575 1.04575
2.5674492E-6 -1.0800312E-11 2.5677953E-6 2.3135376E-6 1.4777258E-6 2.5680342E-6 2.5680342E-6 2.5677953E-6 1.04625 1.04625
2.5657541E-6 -3.6998703E-11 2.5674833E-6 2.3133086E-6 1.4775796E-6 2.5677589E-6 2.5677589E-6 2.5674833E-6 1.04675 1.04675
2.5653787E-6 -3.8834443E-11 2.566859E-6 2.31308E-6 1.4774334E-6 2.5674829E-6 2.5674829E-6 2.566859E-6 1.04725 1.04725
2.5654988E-6 -3.1534157E-11 2.5671711E-6 2.312622E-6 1.477141E-6 2.5672075E-6 2.5672075E-6 2.5671711E-6 1.04775 1.04775
2.5679944E-6 1.9618909E-11 2.5674833E-6 2.3123932E-6 1.476995E-6 2.5669315E-6 2.5669315E-6 2.5674833E-6 1.04825 1.04825
2.568774E-6 3.9100504E-11 2.5674833E-6 2.3121643E-6 1.4768488E-6 2.5666554E-6 2.5666554E-6 2.5674833E-6 1.04875 1.04875
2.5674092E-6 1.8992783E-11 2.5662346E-6 2.3119355E-6 1.4767026E-6 2.56638E-6 2.56638E-6 2.5662346E-6 1.04925 1.04925
2.5673637E-6 2.3247713E-11 2.5665468E-6 2.3117066E-6 1.4765563E-6 2.566104E-6 2.566104E-6 2.5665468E-6 1.04975 1.04975
2.5674833E-6 3.0547984E-11 2.5659224E-6 2.3114776E-6 1.4764101E-6 2.565828E-6 2.565828E-6 2.5659224E-6 1.05025 1.05025
2.5662173E-6 1.22674535E-11 2.5656102E-6 2.3112489E-6 1.476264E-6 2.5655527E-6 2.5655527E-6 2.5656102E-6 1.05075 1.05075
2.5635647E-6 -3.159388E-11 2.565298E-6 2.31102E-6 1.4761177E-6 2.5652766E-6 2.5652766E-6 2.565298E-6 1.05125 1.05125
2.5621664E-6 -5.2310684E-11 2.5649858E-6 2.310791E-6 1.4759715E-6 2.5650008E-6 2.5650008E-6 2.5649858E-6 1.05175 1.05175
2.5606364E-6 -7.5463746E-11 2.5649858E-6 2.3105622E-6 1.4758253E-6 2.5647253E-6 2.5647253E-6 2.5649858E-6 1.05225 1.05225
2.562109E-6 -4.3191742E-11 2.5643615E-6 2.3103332E-6 1.4756791E-6 2.5644492E-6 2.5644492E-6 2.5643615E-6 1.05275 1.05275
2.5634497E-6 -1.33560125E-11 2.5637373E-6 2.3098755E-6 1.4753867E-6 2.5641734E-6 2.5641734E-6 2.5637373E-6 1.05325 1.05325
2.5634708E-6 -7.882932E-12 2.5640493E-6 2.3096466E-6 1.4752405E-6 2.5638979E-6 2.5638979E-6 2.5640493E-6 1.05375 1.05375
2.5637223E-6 1.853598E-12 2.5637373E-6 2.3094178E-6 1.4750943E-6 2.563622E-6 2.563622E-6 2.5637373E-6 1.05425 1.05425
2.5646345E-6 2.3771481E-11 2.5637373E-6 2.3091889E-6 1.4749481E-6 2.5633465E-6 2.5633465E-6 2.5637373E-6 1.05475 1.05475
2.5639952E-6 1.7063222E-11 2.563113E-6 2.30896E-6 1.474802E-6 2.5630704E-6 2.5630704E-6 2.563113E-6 1.05525 1.05525
2.5636857E-6 1.6445617E-11 2.563113E-6 2.3087312E-6 1.4746558E-6 2.5627946E-6 2.5627946E-6 2.563113E-6 1.05575 1.05575
2.5616607E-6 -1.5843443E-11 2.5621764E-6 2.3085022E-6 1.4745096E-6 2.562519E-6 2.562519E-6 2.5621764E-6 1.05625 1.05625
2.5592392E-6 -5.544131E-11 2.5621764E-6 2.3082732E-6 1.4743634E-6 2.5622433E-6 2.5622433E-6 2.5621764E-6 1.05675 1.05675
2.5580057E-6 -7.311279E-11 2.561552E-6 2.3080445E-6 1.4742172E-6 2.5619672E-6 2.5619672E-6 2.561552E-6 1.05725 1.05725
2.557961E-6 -6.885783E-11 2.5612399E-6 2.3078155E-6 1.474071E-6 2.5616916E-6 2.5616916E-6 2.5612399E-6 1.05775 1.05775
2.5586414E-6 -5.1203437E-11 2.5612399E-6 2.3075866E-6 1.4739248E-6 2.5614158E-6 2.5614158E-6 2.5612399E-6 1.05825 1.05825
2.559553E-6 -2.9285567E-11 2.5606155E-6 2.3071289E-6 1.4736324E-6 2.5611398E-6 2.5611398E-6 2.5606155E-6 1.05875 1.05875
2.5614881E-6 1.1513379E-11 2.5606155E-6 2.3069001E-6 1.4734862E-6 2.5608645E-6 2.5608645E-6 2.5606155E-6 1.05925 1.05925
2.5604197E-6 -3.1127696E-12 2.5606155E-6 2.3066711E-6 1.47334E-6 2.5605884E-6 2.5605884E-6 2.5606155E-6 1.05975 1.05975
2.5598138E-6 -9.211946E-12 2.5603033E-6 2.3064422E-6 1.4731938E-6 2.5603129E-6 2.5603129E-6 2.5603033E-6 1.06025 1.06025
2.5592074E-6 -1.5311152E-11 2.5599911E-6 2.3062134E-6 1.4730476E-6 2.560037E-6 2.560037E-6 2.5599911E-6 1.06075 1.06075
2.558667E-6 -2.0192221E-11 2.559367E-6 2.3059845E-6 1.4729014E-6 2.559761E-6 2.559761E-6 2.559367E-6 1.06125 1.06125
2.556477E-6 -5.5526608E-11 2.5599911E-6 2.3057555E-6 1.4727552E-6 2.5594854E-6 2.5594854E-6 2.5599911E-6 1.06175 1.06175
2.5557056E-6 -6.467116E-11 2.5590548E-6 2.3055268E-6 1.4726091E-6 2.5592096E-6 2.5592096E-6 2.5590548E-6 1.06225 1.06225
2.5565841E-6 -4.3362355E-11 2.5590548E-6 2.3052978E-6 1.4724629E-6 2.5589336E-6 2.5589336E-6 2.5590548E-6 1.06275 1.06275
2.5567701E-6 -3.4843933E-11 2.5587426E-6 2.305069E-6 1.4723167E-6 2.5586583E-6 2.5586583E-6 2.5587426E-6 1.06325 1.06325
2.5561308E-6 -4.1552206E-11 2.5587426E-6 2.3046111E-6 1.4720243E-6 2.5583822E-6 2.5583822E-6 2.5587426E-6 1.06375 1.06375
2.556812E-6 -2.38978E-11 2.5584304E-6 2.3043824E-6 1.4718781E-6 2.5581066E-6 2.5581066E-6 2.5584304E-6 1.06425 1.06425
2.5582185E-6 7.1560657E-12 2.557806E-6 2.3041534E-6 1.4717319E-6 2.5578308E-6 2.5578308E-6 2.557806E-6 1.06475 1.06475
2.558338E-6 1.4456336E-11 2.5574939E-6 2.3039245E-6 1.4715857E-6 2.5575548E-6 2.5575548E-6 2.5574939E-6 1.06525 1.06525
2.5589202E-6 3.028355E-11 2.5571817E-6 2.3036957E-6 1.4714395E-6 2.5572795E-6 2.5572795E-6 2.5571817E-6 1.06575 1.06575
2.5570268E-6 4.3074897E-13 2.5568695E-6 2.3034668E-6 1.4712933E-6 2.5570034E-6 2.5570034E-6 2.5568695E-6 1.06625 1.06625
2.5560578E-6 -1.2368179E-11 2.5568695E-6 2.3032378E-6 1.4711471E-6 2.5567278E-6 2.5567278E-6 2.5568695E-6 1.06675 1.06675
2.5541644E-6 -4.222098E-11 2.5565573E-6 2.303009E-6 1.4710009E-6 2.556452E-6 2.556452E-6 2.5565573E-6 1.06725 1.06725
2.55336E-6 -5.1974584E-11 2.5568695E-6 2.30278E-6 1.4708547E-6 2.556176E-6 2.556176E-6 2.5568695E-6 1.06775 1.06775
2.55381E-6 -3.8583643E-11 2.5559332E-6 2.3025514E-6 1.4707085E-6 2.5559007E-6 2.5559007E-6 2.5559332E-6 1.06825 1.06825
2.5541935E-6 -2.6410839E-11 2.5559332E-6 2.3023224E-6 1.4705623E-6 2.5556246E-6 2.5556246E-6 2.5559332E-6 1.06875 1.06875
2.5542147E-6 -2.0937758E-11 2.555621E-6 2.3018647E-6 1.47027E-6 2.555349E-6 2.555349E-6 2.555621E-6 1.06925 1.06925
2.5545983E-6 -8.764969E-12 2.5553088E-6 2.3016357E-6 1.4701238E-6 2.5550733E-6 2.5550733E-6 2.5553088E-6 1.06975 1.06975
2.5562028E-6 2.5943308E-11 2.5549966E-6 2.3014068E-6 1.4699776E-6 2.5547972E-6 2.5547972E-6 2.5549966E-6 1.07025 1.07025
2.55563E-6 2.0453186E-11 2.5543723E-6 2.301178E-6 1.4698314E-6 2.5545219E-6 2.5545219E-6 2.5543723E-6 1.07075 1.07075
2.5526474E-6 -2.9498817E-11 2.5543723E-6 2.300949E-6 1.4696852E-6 2.5542458E-6 2.5542458E-6 2.5543723E-6 1.07125 1.07125
2.5526685E-6 -2.402575E-11 2.553748E-6 2.3007203E-6 1.469539E-6 2.5539703E-6 2.5539703E-6 2.553748E-6 1.07175 1.07175
2.5530192E-6 -1.2462014E-11 2.5531235E-6 2.3004914E-6 1.4693928E-6 2.5536945E-6 2.5536945E-6 2.5531235E-6 1.07225 1.07225
2.5509607E-6 -4.5360143E-11 2.5531235E-6 2.3002624E-6 1.4692466E-6 2.5534184E-6 2.5534184E-6 2.5531235E-6 1.07275 1.07275
2.5500578E-6 -5.6940935E-11 2.5528113E-6 2.3000337E-6 1.4691004E-6 2.553143E-6 2.553143E-6 2.5528113E-6 1.07325 1.07325
2.5503753E-6 -4.598627E-11 2.5528113E-6 2.2998047E-6 1.4689542E-6 2.552867E-6 2.552867E-6 2.5528113E-6 1.07375 1.07375
2.5524096E-6 -3.3601305E-12 2.5521872E-6 2.2995757E-6 1.468808E-6 2.5525915E-6 2.5525915E-6 2.5521872E-6 1.07425 1.07425
2.5534532E-6 2.0994012E-11 2.551875E-6 2.299118E-6 1.4685156E-6 2.5523157E-6 2.5523157E-6 2.551875E-6 1.07475 1.07475
2.5534407E-6 2.585801E-11 2.551875E-6 2.298889E-6 1.4683694E-6 2.5520396E-6 2.5520396E-6 2.551875E-6 1.07525 1.07525
2.5515808E-6 -3.3857231E-12 2.5512506E-6 2.2986603E-6 1.4682233E-6 2.5517643E-6 2.5517643E-6 2.5512506E-6 1.07575 1.07575
2.5500174E-6 -2.7147855E-11 2.551875E-6 2.2984314E-6 1.4680771E-6 2.5514883E-6 2.5514883E-6 2.551875E-6 1.07625 1.07625
2.5487184E-6 -4.603744E-11 2.5512506E-6 2.2982026E-6 1.4679309E-6 2.5512127E-6 2.5512127E-6 2.5512506E-6 1.07675 1.07675
2.548145E-6 -5.1527577E-11 2.5506263E-6 2.2979737E-6 1.4677847E-6 2.5509369E-6 2.5509369E-6 2.5506263E-6 1.07725 1.07725
2.547341E-6 -6.128116E-11 2.5506263E-6 2.2977447E-6 1.4676385E-6 2.5506613E-6 2.5506613E-6 2.5506263E-6 1.07775 1.07775
2.5477245E-6 -4.9108374E-11 2.550314E-6 2.297516E-6 1.4674923E-6 2.5503853E-6 2.5503853E-6 2.550314E-6 1.07825 1.07825
2.5470522E-6 -5.64257E-11 2.5493775E-6 2.297287E-6 1.4673461E-6 2.5501095E-6 2.5501095E-6 2.5493775E-6 1.07875 1.07875
2.5488553E-6 -1.8063029E-11 2.5493775E-6 2.297058E-6 1.4671999E-6 2.5498339E-6 2.5498339E-6 2.5493775E-6 1.07925 1.07925
2.551846E-6 4.222605E-11 2.5496897E-6 2.2968293E-6 1.4670537E-6 2.549558E-6 2.549558E-6 2.5496897E-6 1.07975 1.07975
2.554804E-6 1.0190606E-10 2.5487532E-6 2.2963713E-6 1.4667613E-6 2.5492825E-6 2.5492825E-6 2.5487532E-6 1.08025 1.08025
2.5538016E-6 8.8498056E-11 2.5490654E-6 2.2961426E-6 1.4666151E-6 2.5490065E-6 2.5490065E-6 2.5490654E-6 1.08075 1.08075
2.5519087E-6 5.864527E-11 2.548441E-6 2.2959136E-6 1.4664689E-6 2.5487311E-6 2.5487311E-6 2.548441E-6 1.08125 1.08125
2.5495863E-6 2.0874599E-11 2.5478168E-6 2.295685E-6 1.4663227E-6 2.548455E-6 2.548455E-6 2.5478168E-6 1.08175 1.08175
2.5482207E-6 7.668638E-13 2.5478168E-6 2.295456E-6 1.4661765E-6 2.5481793E-6 2.5481793E-6 2.5478168E-6 1.08225 1.08225
2.5438858E-6 -7.415687E-11 2.5475047E-6 2.295227E-6 1.4660304E-6 2.5479037E-6 2.5479037E-6 2.5475047E-6 1.08275 1.08275
2.5417942E-6 -1.0766408E-10 2.5475047E-6 2.2949982E-6 1.4658842E-6 2.5476277E-6 2.5476277E-6 2.5475047E-6 1.08325 1.08325
2.5415843E-6 -1.0645446E-10 2.5475047E-6 2.2947693E-6 1.465738E-6 2.5473523E-6 2.5473523E-6 2.5475047E-6 1.08375 1.08375
2.54408E-6 -5.53014E-11 2.5468803E-6 2.2945403E-6 1.4655918E-6 2.5470763E-6 2.5470763E-6 2.5468803E-6 1.08425 1.08425
2.543936E-6 -5.2873646E-11 2.5475047E-6 2.2943116E-6 1.4654456E-6 2.546801E-6 2.546801E-6 2.5475047E-6 1.08475 1.08475
2.5442207E-6 -4.2528047E-11 2.546568E-6 2.2940826E-6 1.4652994E-6 2.546525E-6 2.546525E-6 2.546568E-6 1.08525 1.08525
2.5448683E-6 -2.5482711E-11 2.546256E-6 2.293625E-6 1.465007E-6 2.5462489E-6 2.5462489E-6 2.546256E-6 1.08575 1.08575
2.5467705E-6 1.4707168E-11 2.5456316E-6 2.293396E-6 1.4648608E-6 2.5459735E-6 2.5459735E-6 2.5456316E-6 1.08625 1.08625
2.545702E-6 8.1032335E-14 2.5453194E-6 2.2931672E-6 1.4647146E-6 2.5456975E-6 2.5456975E-6 2.5453194E-6 1.08675 1.08675
2.54503E-6 -7.236295E-12 2.5450072E-6 2.2929382E-6 1.4645684E-6 2.5454221E-6 2.5454221E-6 2.5450072E-6 1.08725 1.08725
2.5436646E-6 -2.7344032E-11 2.544695E-6 2.2927093E-6 1.4644222E-6 2.5451461E-6 2.5451461E-6 2.544695E-6 1.08775 1.08775
2.5415736E-6 -6.085121E-11 2.544695E-6 2.2924805E-6 1.464276E-6 2.5448705E-6 2.5448705E-6 2.544695E-6 1.08825 1.08825
2.5417262E-6 -5.294189E-11 2.544383E-6 2.2922516E-6 1.4641298E-6 2.5445947E-6 2.5445947E-6 2.544383E-6 1.08875 1.08875
2.5447173E-6 7.34719E-12 2.5440709E-6 2.2920226E-6 1.4639836E-6 2.5443192E-6 2.5443192E-6 2.5440709E-6 1.08925 1.08925
2.546157E-6 3.9010125E-11 2.544695E-6 2.2917939E-6 1.4638375E-6 2.5440434E-6 2.5440434E-6 2.544695E-6 1.08975 1.08975
2.5458146E-6 3.7783453E-11 2.5437587E-6 2.291565E-6 1.4636913E-6 2.5437673E-6 2.5437673E-6 2.5437587E-6 1.09025 1.09025
2.5452086E-6 3.1684277E-11 2.5440709E-6 2.2913362E-6 1.4635451E-6 2.5434917E-6 2.5434917E-6 2.5440709E-6 1.09075 1.09075
2.5443712E-6 2.1321606E-11 2.5437587E-6 2.2908782E-6 1.4632527E-6 2.543216E-6 2.543216E-6 2.5437587E-6 1.09125 1.09125
2.5423462E-6 -1.0967454E-11 2.5434465E-6 2.2906495E-6 1.4631065E-6 2.5429404E-6 2.5429404E-6 2.5434465E-6 1.09175 1.09175
2.5387696E-6 -7.188266E-11 2.5431343E-6 2.2904205E-6 1.4629603E-6 2.5426646E-6 2.5426646E-6 2.5431343E-6 1.09225 1.09225
2.5375036E-6 -9.0163176E-11 2.5421978E-6 2.2901916E-6 1.4628141E-6 2.542389E-6 2.542389E-6 2.5421978E-6 1.09275 1.09275
2.5381514E-6 -7.311785E-11 2.5418856E-6 2.2899628E-6 1.4626679E-6 2.542113E-6 2.542113E-6 2.5418856E-6 1.09325 1.09325
2.5395914E-6 -4.1454902E-11 2.5418856E-6 2.2897339E-6 1.4625217E-6 2.5418376E-6 2.5418376E-6 2.5418856E-6 1.09375 1.09375
2.538457E-6 -5.7299172E-11 2.5415734E-6 2.289505E-6 1.4623755E-6 2.5415616E-6 2.5415616E-6 2.5415734E-6 1.09425 1.09425
2.5380161E-6 -6.0353035E-11 2.5415734E-6 2.2892762E-6 1.4622293E-6 2.5412862E-6 2.5412862E-6 2.5415734E-6 1.09475 1.09475
2.5390266E-6 -3.6607963E-11 2.5415734E-6 2.2890472E-6 1.4620831E-6 2.5410102E-6 2.5410102E-6 2.5415734E-6 1.09525 1.09525
2.5417864E-6 1.9417638E-11 2.5412612E-6 2.2888185E-6 1.4619369E-6 2.5407342E-6 2.5407342E-6 2.5412612E-6 1.09575 1.09575
2.5437546E-6 6.082566E-11 2.540637E-6 2.2883605E-6 1.4616446E-6 2.5404588E-6 2.5404588E-6 2.540637E-6 1.09625 1.09625
2.542686E-6 4.619952E-11 2.5403249E-6 2.2881318E-6 1.4614984E-6 2.5401828E-6 2.5401828E-6 2.5403249E-6 1.09675 1.09675
2.53911E-6 -1.4715671E-11 2.540637E-6 2.2879028E-6 1.4613522E-6 2.5399074E-6 2.5399074E-6 2.540637E-6 1.09725 1.09725
2.5375796E-6 -3.786875E-11 2.5397005E-6 2.2876739E-6 1.461206E-6 2.5396314E-6 2.5396314E-6 2.5397005E-6 1.09775 1.09775
2.5366767E-6 -4.944954E-11 2.5393883E-6 2.287445E-6 1.4610598E-6 2.5393558E-6 2.5393558E-6 2.5393883E-6 1.09825 1.09825
2.5368292E-6 -4.1540202E-11 2.5393883E-6 2.2872161E-6 1.4609136E-6 2.53908E-6 2.53908E-6 2.5393883E-6 1.09875 1.09875
2.5370814E-6 -3.1803657E-11 2.5393883E-6 2.2869874E-6 1.4607674E-6 2.5388044E-6 2.5388044E-6 2.5393883E-6 1.09925 1.09925
2.5387849E-6 4.7318117E-12 2.5390761E-6 2.2867584E-6 1.4606212E-6 2.5385286E-6 2.5385286E-6 2.5390761E-6 1.09975 1.09975
2.541017E-6 5.101236E-11 2.5381396E-6 2.2865295E-6 1.460475E-6 2.538253E-6 2.538253E-6 2.5381396E-6 1.10025 1.10025
2.5408397E-6 5.2831024E-11 2.5381396E-6 2.2863007E-6 1.4603288E-6 2.537977E-6 2.537977E-6 2.5381396E-6 1.10075 1.10075
2.5389797E-6 2.3587297E-11 2.5375152E-6 2.2860718E-6 1.4601826E-6 2.5377017E-6 2.5377017E-6 2.5375152E-6 1.10125 1.10125
2.5384063E-6 1.8097161E-11 2.5375152E-6 2.285614E-6 1.4598902E-6 2.5374256E-6 2.5374256E-6 2.5375152E-6 1.10175 1.10175
2.5377012E-6 1.0170778E-11 2.537203E-6 2.285385E-6 1.459744E-6 2.5371503E-6 2.5371503E-6 2.537203E-6 1.10225 1.10225
2.5329368E-6 -7.2670835E-11 2.536579E-6 2.2851561E-6 1.4595978E-6 2.5368743E-6 2.5368743E-6 2.536579E-6 1.10275 1.10275
2.5301197E-6 -1.195775E-10 2.5362667E-6 2.2849274E-6 1.4594517E-6 2.536599E-6 2.536599E-6 2.5362667E-6 1.10325 1.10325
2.5288532E-6 -1.3785803E-10 2.5359545E-6 2.2846984E-6 1.4593055E-6 2.5363229E-6 2.5363229E-6 2.5359545E-6 1.10375 1.10375
2.5302604E-6 -1.06804156E-10 2.5362667E-6 2.2844697E-6 1.4591593E-6 2.5360473E-6 2.5360473E-6 2.5362667E-6 1.10425 1.10425
2.5326901E-6 -5.686921E-11 2.5353302E-6 2.2842407E-6 1.4590131E-6 2.5357715E-6 2.5357715E-6 2.5353302E-6 1.10475 1.10475
2.5338327E-6 -3.0687876E-11 2.5353302E-6 2.2840118E-6 1.4588669E-6 2.5354955E-6 2.5354955E-6 2.5353302E-6 1.10525 1.10525
2.5359989E-6 1.4374536E-11 2.5353302E-6 2.283783E-6 1.4587207E-6 2.53522E-6 2.53522E-6 2.5353302E-6 1.10575 1.10575
2.5377685E-6 5.2128135E-11 2.535018E-6 2.283554E-6 1.4585745E-6 2.534944E-6 2.534944E-6 2.535018E-6 1.10625 1.10625
2.5380536E-6 6.247375E-11 2.535018E-6 2.283325E-6 1.4584283E-6 2.5346685E-6 2.5346685E-6 2.535018E-6 1.10675 1.10675
2.5367212E-6 4.2975075E-11 2.5347058E-6 2.2828674E-6 1.4581359E-6 2.5343927E-6 2.5343927E-6 2.5347058E-6 1.10725 1.10725
2.5338381E-6 -5.149709E-12 2.5343936E-6 2.2826384E-6 1.4579897E-6 2.5341171E-6 2.5341171E-6 2.5343936E-6 1.10775 1.10775
2.5323077E-6 -2.8302787E-11 2.5340814E-6 2.2824097E-6 1.4578435E-6 2.533841E-6 2.533841E-6 2.5340814E-6 1.10825 1.10825
2.5321967E-6 -2.5265966E-11 2.5331449E-6 2.2821807E-6 1.4576973E-6 2.5335657E-6 2.5335657E-6 2.5331449E-6 1.10875 1.10875
2.5318213E-6 -2.7101706E-11 2.533457E-6 2.281952E-6 1.4575511E-6 2.5332897E-6 2.5332897E-6 2.533457E-6 1.10925 1.10925
2.5317433E-6 -2.3455831E-11 2.533457E-6 2.281723E-6 1.4574049E-6 2.5330144E-6 2.5330144E-6 2.533457E-6 1.10975 1.10975
2.531731E-6 -1.8591835E-11 2.532833E-6 2.281494E-6 1.4572588E-6 2.5327383E-6 2.5327383E-6 2.532833E-6 1.11025 1.11025
2.531158E-6 -2.4081957E-11 2.5325207E-6 2.2812653E-6 1.4571126E-6 2.532463E-6 2.532463E-6 2.5325207E-6 1.11075 1.11075
2.5322017E-6 2.7218622E-13 2.5322086E-6 2.2810364E-6 1.4569664E-6 2.532187E-6 2.532187E-6 2.5322086E-6 1.11125 1.11125
2.5326847E-6 1.4272195E-11 2.5322086E-6 2.2808074E-6 1.4568202E-6 2.5319114E-6 2.5319114E-6 2.5322086E-6 1.11175 1.11175
2.5321444E-6 9.391127E-12 2.5315842E-6 2.2805787E-6 1.456674E-6 2.5316356E-6 2.5316356E-6 2.5315842E-6 1.11225 1.11225
2.5288982E-6 -4.5433407E-11 2.5315842E-6 2.280121E-6 1.4563816E-6 2.53136E-6 2.53136E-6 2.5315842E-6 1.11275 1.11275
2.5267739E-6 -7.954966E-11 2.5309598E-6 2.279892E-6 1.4562354E-6 2.531084E-6 2.531084E-6 2.5309598E-6 1.11325 1.11325
2.527092E-6 -6.8595005E-11 2.5303355E-6 2.279663E-6 1.4560892E-6 2.5308086E-6 2.5308086E-6 2.5303355E-6 1.11375 1.11375
2.5283996E-6 -3.936833E-11 2.5306476E-6 2.2794343E-6 1.455943E-6 2.5305326E-6 2.5305326E-6 2.5306476E-6 1.11425 1.11425
2.5283875E-6 -3.450432E-11 2.5300233E-6 2.2792053E-6 1.4557968E-6 2.5302572E-6 2.5302572E-6 2.5300233E-6 1.11475 1.11475
2.5299262E-6 -1.0141778E-12 2.529711E-6 2.2789764E-6 1.4556506E-6 2.5299812E-6 2.5299812E-6 2.529711E-6 1.11525 1.11525
2.5315314E-6 3.36941E-11 2.5290867E-6 2.2787476E-6 1.4555044E-6 2.5297059E-6 2.5297059E-6 2.5290867E-6 1.11575 1.11575
2.5309255E-6 2.7594909E-11 2.529399E-6 2.2785187E-6 1.4553582E-6 2.5294303E-6 2.5294303E-6 2.529399E-6 1.11625 1.11625
2.5319691E-6 5.1949046E-11 2.5290867E-6 2.2782897E-6 1.455212E-6 2.5291542E-6 2.5291542E-6 2.5290867E-6 1.11675 1.11675
2.5318911E-6 5.5594928E-11 2.5281504E-6 2.278061E-6 1.4550659E-6 2.528879E-6 2.528879E-6 2.5281504E-6 1.11725 1.11725
2.5293377E-6 1.3560786E-11 2.5281504E-6 2.277832E-6 1.4549197E-6 2.5286029E-6 2.5286029E-6 2.5281504E-6 1.11775 1.11775
2.5261907E-6 -3.943654E-11 2.5281504E-6 2.2773743E-6 1.4546273E-6 2.5283275E-6 2.5283275E-6 2.5281504E-6 1.11825 1.11825
2.5248582E-6 -5.893521E-11 2.5284626E-6 2.2771453E-6 1.4544811E-6 2.5280515E-6 2.5280515E-6 2.5284626E-6 1.11875 1.11875
2.5227673E-6 -9.2442394E-11 2.5278382E-6 2.2769166E-6 1.4543349E-6 2.527776E-6 2.527776E-6 2.5278382E-6 1.11925 1.11925
2.5218308E-6 -1.0463227E-10 2.5269017E-6 2.2766876E-6 1.4541887E-6 2.5275E-6 2.5275E-6 2.5269017E-6 1.11975 1.11975
2.5216868E-6 -1.02204516E-10 2.5269017E-6 2.2764586E-6 1.4540425E-6 2.5272245E-6 2.5272245E-6 2.5269017E-6 1.12025 1.12025
2.5229615E-6 -7.358692E-11 2.5269017E-6 2.27623E-6 1.4538963E-6 2.5269487E-6 2.5269487E-6 2.5269017E-6 1.12075 1.12075
2.5265138E-6 -2.943709E-12 2.5262773E-6 2.276001E-6 1.4537501E-6 2.5266731E-6 2.5266731E-6 2.5262773E-6 1.12125 1.12125
2.5291743E-6 5.125469E-11 2.525965E-6 2.2757722E-6 1.4536039E-6 2.526397E-6 2.526397E-6 2.525965E-6 1.12175 1.12175
2.5280733E-6 3.601951E-11 2.525965E-6 2.2755432E-6 1.4534577E-6 2.5261218E-6 2.5261218E-6 2.525965E-6 1.12225 1.12225
2.526609E-6 1.408457E-11 2.525965E-6 2.2753143E-6 1.4533115E-6 2.5258457E-6 2.5258457E-6 2.525965E-6 1.12275 1.12275
2.525937E-6 6.767243E-12 2.5250288E-6 2.2750855E-6 1.4531653E-6 2.5255704E-6 2.5255704E-6 2.5250288E-6 1.12325 1.12325
2.5243405E-6 -1.7603956E-11 2.5253407E-6 2.2746276E-6 1.452873E-6 2.5252943E-6 2.5252943E-6 2.5253407E-6 1.12375 1.12375
2.5238996E-6 -2.0657807E-11 2.5250288E-6 2.2743989E-6 1.4527268E-6 2.5250188E-6 2.5250188E-6 2.5250288E-6 1.12425 1.12425
2.523425E-6 -2.4320752E-11 2.5250288E-6 2.27417E-6 1.4525806E-6 2.524743E-6 2.524743E-6 2.5250288E-6 1.12475 1.12475
2.5231163E-6 -2.4938341E-11 2.5247166E-6 2.273941E-6 1.4524344E-6 2.5244674E-6 2.5244674E-6 2.5247166E-6 1.12525 1.12525
2.522774E-6 -2.6165E-11 2.5240922E-6 2.2737122E-6 1.4522882E-6 2.5241916E-6 2.5241916E-6 2.5240922E-6 1.12575 1.12575
2.523158E-6 -1.3992195E-11 2.5240922E-6 2.2734832E-6 1.452142E-6 2.523916E-6 2.523916E-6 2.5240922E-6 1.12625 1.12625
2.523971E-6 6.0984833E-12 2.5234679E-6 2.2732545E-6 1.4519958E-6 2.5236407E-6 2.5236407E-6 2.5234679E-6 1.12675 1.12675
2.5236945E-6 6.0899476E-12 2.52378E-6 2.2730255E-6 1.4518496E-6 2.5233646E-6 2.5233646E-6 2.52378E-6 1.12725 1.12725
2.5235836E-6 9.126768E-12 2.5228435E-6 2.2727966E-6 1.4517034E-6 2.523089E-6 2.523089E-6 2.5228435E-6 1.12775 1.12775
2.5233403E-6 9.7273006E-12 2.5225313E-6 2.2725678E-6 1.4515572E-6 2.5228132E-6 2.5228132E-6 2.5225313E-6 1.12825 1.12825
2.5207212E-6 -3.352496E-11 2.5225313E-6 2.27211E-6 1.4512648E-6 2.5225377E-6 2.5225377E-6 2.5225313E-6 1.12875 1.12875
2.5186628E-6 -6.64231E-11 2.5222191E-6 2.2718812E-6 1.4511186E-6 2.5222619E-6 2.5222619E-6 2.5222191E-6 1.12925 1.12925
2.5176278E-6 -8.044014E-11 2.521907E-6 2.2716522E-6 1.4509724E-6 2.5219863E-6 2.5219863E-6 2.521907E-6 1.12975 1.12975
2.5186714E-6 -5.6086028E-11 2.521907E-6 2.2714232E-6 1.4508262E-6 2.5217103E-6 2.5217103E-6 2.521907E-6 1.13025 1.13025
2.5186926E-6 -5.0612948E-11 2.5215948E-6 2.2711945E-6 1.4506801E-6 2.521435E-6 2.521435E-6 2.5215948E-6 1.13075 1.13075
2.5192742E-6 -3.4785747E-11 2.5212828E-6 2.2709655E-6 1.4505339E-6 2.5211589E-6 2.5211589E-6 2.5212828E-6 1.13125 1.13125
2.5198892E-6 -1.8349466E-11 2.5203462E-6 2.2707368E-6 1.4503877E-6 2.5208835E-6 2.5208835E-6 2.5203462E-6 1.13175 1.13175
2.5209004E-6 5.3956236E-12 2.5203462E-6 2.2705078E-6 1.4502415E-6 2.520608E-6 2.520608E-6 2.5203462E-6 1.13225 1.13225
2.522175E-6 3.4013216E-11 2.5203462E-6 2.2702789E-6 1.4500953E-6 2.520332E-6 2.520332E-6 2.5203462E-6 1.13275 1.13275
2.522361E-6 4.2531624E-11 2.520034E-6 2.2700501E-6 1.4499491E-6 2.5200566E-6 2.5200566E-6 2.520034E-6 1.13325 1.13325
2.5220845E-6 4.252309E-11 2.5197219E-6 2.2698212E-6 1.4498029E-6 2.5197805E-6 2.5197805E-6 2.5197219E-6 1.13375 1.13375
2.5194327E-6 -1.3382281E-12 2.5194097E-6 2.2693634E-6 1.4495105E-6 2.5195052E-6 2.5195052E-6 2.5194097E-6 1.13425 1.13425
2.5164502E-6 -5.129023E-11 2.5194097E-6 2.2691345E-6 1.4493643E-6 2.5192292E-6 2.5192292E-6 2.5194097E-6 1.13475 1.13475
2.5166362E-6 -4.277182E-11 2.5184731E-6 2.2689057E-6 1.4492181E-6 2.5189536E-6 2.5189536E-6 2.5184731E-6 1.13525 1.13525
2.5165248E-6 -3.973503E-11 2.5184731E-6 2.2686768E-6 1.4490719E-6 2.5186778E-6 2.5186778E-6 2.5184731E-6 1.13575 1.13575
2.5160177E-6 -4.4007017E-11 2.5184731E-6 2.2684478E-6 1.4489257E-6 2.5184022E-6 2.5184022E-6 2.5184731E-6 1.13625 1.13625
2.514752E-6 -6.228753E-11 2.518161E-6 2.268219E-6 1.4487795E-6 2.5181268E-6 2.5181268E-6 2.518161E-6 1.13675 1.13675
2.5164886E-6 -2.514301E-11 2.518161E-6 2.26799E-6 1.4486333E-6 2.5178508E-6 2.5178508E-6 2.518161E-6 1.13725 1.13725
2.5176316E-6 1.0383399E-12 2.5175366E-6 2.2677611E-6 1.4484872E-6 2.5175755E-6 2.5175755E-6 2.5175366E-6 1.13775 1.13775
2.5165962E-6 -1.2978727E-11 2.5172246E-6 2.2675324E-6 1.448341E-6 2.5172994E-6 2.5172994E-6 2.5172246E-6 1.13825 1.13825
2.515132E-6 -3.4913652E-11 2.5166003E-6 2.2673034E-6 1.4481948E-6 2.5170239E-6 2.5170239E-6 2.5166003E-6 1.13875 1.13875
2.5149877E-6 -3.2485913E-11 2.516288E-6 2.2670745E-6 1.4480486E-6 2.516748E-6 2.516748E-6 2.516288E-6 1.13925 1.13925
2.5151078E-6 -2.5185644E-11 2.516288E-6 2.2666168E-6 1.4477562E-6 2.5164725E-6 2.5164725E-6 2.516288E-6 1.13975 1.13975
2.515987E-6 -3.8768277E-12 2.5166003E-6 2.266388E-6 1.44761E-6 2.5161971E-6 2.5161971E-6 2.5166003E-6 1.14025 1.14025
2.5165687E-6 1.1950372E-11 2.515976E-6 2.266159E-6 1.4474638E-6 2.515921E-6 2.515921E-6 2.515976E-6 1.14075 1.14075
2.5156326E-6 -2.3947448E-13 2.5156637E-6 2.26593E-6 1.4473176E-6 2.5156455E-6 2.5156455E-6 2.5156637E-6 1.14125 1.14125
2.5158513E-6 8.887988E-12 2.5156637E-6 2.2657014E-6 1.4471714E-6 2.5153697E-6 2.5153697E-6 2.5156637E-6 1.14175 1.14175
2.5151794E-6 1.5706598E-12 2.5153515E-6 2.2654724E-6 1.4470252E-6 2.5150941E-6 2.5150941E-6 2.5153515E-6 1.14225 1.14225
2.513649E-6 -2.1582404E-11 2.5147272E-6 2.2652434E-6 1.446879E-6 2.5148183E-6 2.5148183E-6 2.5147272E-6 1.14275 1.14275
2.5129768E-6 -2.8899732E-11 2.5141028E-6 2.2650147E-6 1.4467328E-6 2.5145428E-6 2.5145428E-6 2.5141028E-6 1.14325 1.14325
2.513031E-6 -2.2817583E-11 2.5141028E-6 2.2647857E-6 1.4465866E-6 2.5142672E-6 2.5142672E-6 2.5141028E-6 1.14375 1.14375
2.5118966E-6 -3.8661855E-11 2.5137906E-6 2.2645568E-6 1.4464404E-6 2.5139914E-6 2.5139914E-6 2.5137906E-6 1.14425 1.14425
2.5117856E-6 -3.5625048E-11 2.5134786E-6 2.264328E-6 1.4462943E-6 2.5137158E-6 2.5137158E-6 2.5134786E-6 1.14475 1.14475
2.5111792E-6 -4.172424E-11 2.5137906E-6 2.2638703E-6 1.4460019E-6 2.51344E-6 2.51344E-6 2.5137906E-6 1.14525 1.14525
2.5123222E-6 -1.554289E-11 2.512542E-6 2.2636414E-6 1.4458557E-6 2.5131644E-6 2.5131644E-6 2.512542E-6 1.14575 1.14575
2.5133004E-6 7.593117E-12 2.5128543E-6 2.2634124E-6 1.4457095E-6 2.512889E-6 2.512889E-6 2.5128543E-6 1.14625 1.14625
2.511737E-6 -1.6169016E-11 2.5119177E-6 2.2631837E-6 1.4455633E-6 2.512613E-6 2.512613E-6 2.5119177E-6 1.14675 1.14675
2.510537E-6 -3.3231407E-11 2.5119177E-6 2.2629547E-6 1.4454171E-6 2.5123375E-6 2.5123375E-6 2.5119177E-6 1.14725 1.14725
2.5099635E-6 -3.8721547E-11 2.5119177E-6 2.2627257E-6 1.4452709E-6 2.5120617E-6 2.5120617E-6 2.5119177E-6 1.14775 1.14775
2.5107765E-6 -1.8630866E-11 2.5119177E-6 2.262497E-6 1.4451247E-6 2.511786E-6 2.511786E-6 2.5119177E-6 1.14825 1.14825
2.5105996E-6 -1.6812182E-11 2.5119177E-6 2.262268E-6 1.4449785E-6 2.5115107E-6 2.5115107E-6 2.5119177E-6 1.14875 1.14875
2.5118413E-6 1.11963425E-11 2.5112934E-6 2.2620393E-6 1.4448323E-6 2.5112347E-6 2.5112347E-6 2.5112934E-6 1.14925 1.14925
2.5119284E-6 1.788756E-11 2.5109812E-6 2.2618103E-6 1.4446861E-6 2.5109591E-6 2.5109591E-6 2.5109812E-6 1.14975 1.14975
2.512609E-6 3.5541965E-11 2.5109812E-6 2.2615814E-6 1.4445399E-6 2.5106833E-6 2.5106833E-6 2.5109812E-6 1.15025 1.15025
2.5111121E-6 1.299797E-11 2.5100446E-6 2.2611237E-6 1.4442475E-6 2.5104077E-6 2.5104077E-6 2.5100446E-6 1.15075 1.15075
2.509681E-6 -8.327888E-12 2.5100446E-6 2.2608947E-6 1.4441014E-6 2.5101324E-6 2.5101324E-6 2.5100446E-6 1.15125 1.15125
2.5075237E-6 -4.3053224E-11 2.5097327E-6 2.260666E-6 1.4439552E-6 2.5098564E-6 2.5098564E-6 2.5097327E-6 1.15175 1.15175
2.5064226E-6 -5.828841E-11 2.5091083E-6 2.260437E-6 1.443809E-6 2.509581E-6 2.509581E-6 2.5091083E-6 1.15225 1.15225
2.5052882E-6 -7.413268E-11 2.5087961E-6 2.260208E-6 1.4436628E-6 2.509305E-6 2.509305E-6 2.5087961E-6 1.15275 1.15275
2.5063323E-6 -4.977854E-11 2.508484E-6 2.2599793E-6 1.4435166E-6 2.5090294E-6 2.5090294E-6 2.508484E-6 1.15325 1.15325
2.5063864E-6 -4.369639E-11 2.5081717E-6 2.2597503E-6 1.4433704E-6 2.508754E-6 2.508754E-6 2.5081717E-6 1.15375 1.15375
2.506209E-6 -4.187772E-11 2.508484E-6 2.2595216E-6 1.4432242E-6 2.508478E-6 2.508478E-6 2.508484E-6 1.15425 1.15425
2.5074842E-6 -1.3260113E-11 2.5078596E-6 2.2592926E-6 1.443078E-6 2.5082027E-6 2.5082027E-6 2.5078596E-6 1.15475 1.15475
2.5079996E-6 1.3489506E-12 2.5078596E-6 2.2590636E-6 1.4429318E-6 2.5079266E-6 2.5079266E-6 2.5078596E-6 1.15525 1.15525
2.5075258E-6 -2.3139667E-12 2.5075474E-6 2.258835E-6 1.4427856E-6 2.507651E-6 2.507651E-6 2.5075474E-6 1.15575 1.15575
2.5051047E-6 -4.191182E-11 2.5072352E-6 2.258377E-6 1.4424932E-6 2.5073757E-6 2.5073757E-6 2.5072352E-6 1.15625 1.15625
2.5046304E-6 -4.5574766E-11 2.506923E-6 2.2581482E-6 1.442347E-6 2.5070997E-6 2.5070997E-6 2.506923E-6 1.15675 1.15675
2.5056086E-6 -2.2438745E-11 2.506923E-6 2.2579193E-6 1.4422008E-6 2.5068243E-6 2.5068243E-6 2.506923E-6 1.15725 1.15725
2.5059921E-6 -1.0265955E-11 2.506923E-6 2.2576905E-6 1.4420546E-6 2.5065483E-6 2.5065483E-6 2.506923E-6 1.15775 1.15775
2.5064091E-6 2.5159315E-12 2.5066108E-6 2.2574616E-6 1.4419085E-6 2.5062727E-6 2.5062727E-6 2.5066108E-6 1.15825 1.15825
2.5059353E-6 -1.1469857E-12 2.5056745E-6 2.2572326E-6 1.4417623E-6 2.5059974E-6 2.5059974E-6 2.5056745E-6 1.15875 1.15875
2.5047677E-6 -1.7600326E-11 2.5050501E-6 2.2570039E-6 1.4416161E-6 2.5057213E-6 2.5057213E-6 2.5050501E-6 1.15925 1.15925
2.505713E-6 4.9266272E-12 2.5053623E-6 2.256775E-6 1.4414699E-6 2.505446E-6 2.505446E-6 2.5053623E-6 1.15975 1.15975
2.505371E-6 3.699969E-12 2.5044258E-6 2.256546E-6 1.4413237E-6 2.5051704E-6 2.5051704E-6 2.5044258E-6 1.16025 1.16025
2.5043685E-6 -9.7080425E-12 2.5041136E-6 2.2563172E-6 1.4411775E-6 2.5048946E-6 2.5048946E-6 2.5041136E-6 1.16075 1.16075
2.5030365E-6 -2.9206696E-11 2.5041136E-6 2.2558593E-6 1.4408851E-6 2.504619E-6 2.504619E-6 2.5041136E-6 1.16125 1.16125
2.5021002E-6 -4.1396556E-11 2.5041136E-6 2.2556305E-6 1.4407389E-6 2.504343E-6 2.504343E-6 2.5041136E-6 1.16175 1.16175
2.502154E-6 -3.531442E-11 2.5044258E-6 2.2554016E-6 1.4405927E-6 2.5040677E-6 2.5040677E-6 2.5044258E-6 1.16225 1.16225
2.5034624E-6 -6.0877314E-12 2.5034892E-6 2.2551728E-6 1.4404465E-6 2.503792E-6 2.503792E-6 2.5034892E-6 1.16275 1.16275
2.5032518E-6 -4.8781443E-12 2.5038014E-6 2.2549439E-6 1.4403003E-6 2.5035163E-6 2.5035163E-6 2.5038014E-6 1.16325 1.16325
2.501656E-6 -2.924933E-11 2.503177E-6 2.254715E-6 1.440154E-6 2.5032407E-6 2.5032407E-6 2.503177E-6 1.16375 1.16375
2.501215E-6 -3.2303177E-11 2.5028648E-6 2.2544862E-6 1.4400078E-6 2.5029651E-6 2.5029651E-6 2.5028648E-6 1.16425 1.16425
2.5020936E-6 -1.0994378E-11 2.5025527E-6 2.2542572E-6 1.4398616E-6 2.5026893E-6 2.5026893E-6 2.5025527E-6 1.16475 1.16475
2.5019826E-6 -7.957571E-12 2.5025527E-6 2.2540282E-6 1.4397156E-6 2.5024137E-6 2.5024137E-6 2.5025527E-6 1.16525 1.16525
2.499825E-6 -4.2682906E-11 2.5022405E-6 2.2537995E-6 1.4395694E-6 2.502138E-6 2.502138E-6 2.5022405E-6 1.16575 1.16575
2.4986582E-6 -5.913623E-11 2.5019285E-6 2.2535705E-6 1.4394232E-6 2.5018624E-6 2.5018624E-6 2.5019285E-6 1.16625 1.16625
2.4999003E-6 -3.1127677E-11 2.5016163E-6 2.2531128E-6 1.4391308E-6 2.501587E-6 2.501587E-6 2.5016163E-6 1.16675 1.16675
2.499954E-6 -2.5045558E-11 2.5013042E-6 2.2528839E-6 1.4389846E-6 2.501311E-6 2.501311E-6 2.5013042E-6 1.16725 1.16725
2.499348E-6 -3.1144733E-11 2.500992E-6 2.2526551E-6 1.4388384E-6 2.5010354E-6 2.5010354E-6 2.500992E-6 1.16775 1.16775
2.499303E-6 -2.688979E-11 2.5003676E-6 2.2524262E-6 1.4386922E-6 2.50076E-6 2.50076E-6 2.5003676E-6 1.16825 1.16825
2.5009076E-6 7.818473E-12 2.5006798E-6 2.2521972E-6 1.438546E-6 2.500484E-6 2.500484E-6 2.5006798E-6 1.16875 1.16875
2.5013578E-6 2.1209414E-11 2.4997432E-6 2.2519685E-6 1.4383997E-6 2.5002087E-6 2.5002087E-6 2.4997432E-6 1.16925 1.16925
2.5020058E-6 3.8254764E-11 2.499431E-6 2.2517395E-6 1.4382535E-6 2.499933E-6 2.499933E-6 2.499431E-6 1.16975 1.16975
2.4993865E-6 -4.9975124E-12 2.499431E-6 2.2515105E-6 1.4381073E-6 2.499657E-6 2.499657E-6 2.499431E-6 1.17025 1.17025
2.4995725E-6 3.5209095E-12 2.4988067E-6 2.2512818E-6 1.4379611E-6 2.4993817E-6 2.4993817E-6 2.4988067E-6 1.17075 1.17075
2.4993294E-6 4.1214566E-12 2.4991189E-6 2.2510528E-6 1.437815E-6 2.4991061E-6 2.4991061E-6 2.4991189E-6 1.17125 1.17125
2.4978322E-6 -1.8422552E-11 2.4988067E-6 2.250824E-6 1.4376687E-6 2.4988303E-6 2.4988303E-6 2.4988067E-6 1.17175 1.17175
2.495741E-6 -5.1929735E-11 2.4988067E-6 2.2503662E-6 1.4373765E-6 2.4985547E-6 2.4985547E-6 2.4988067E-6 1.17225 1.17225
2.4938151E-6 -8.2391594E-11 2.4981825E-6 2.2501374E-6 1.4372303E-6 2.4982794E-6 2.4982794E-6 2.4981825E-6 1.17275 1.17275
2.4939347E-6 -7.5091336E-11 2.4981825E-6 2.2499084E-6 1.437084E-6 2.4980034E-6 2.4980034E-6 2.4981825E-6 1.17325 1.17325
2.4951107E-6 -4.830092E-11 2.4975582E-6 2.2496795E-6 1.4369379E-6 2.4977278E-6 2.4977278E-6 2.4975582E-6 1.17375 1.17375
2.4970125E-6 -8.111053E-12 2.497246E-6 2.2494507E-6 1.4367916E-6 2.497452E-6 2.497452E-6 2.497246E-6 1.17425 1.17425
2.4958786E-6 -2.395531E-11 2.4969338E-6 2.2492218E-6 1.4366454E-6 2.4971764E-6 2.4971764E-6 2.4969338E-6 1.17475 1.17475
2.4950416E-6 -3.4317965E-11 2.4966216E-6 2.2489928E-6 1.4364992E-6 2.496901E-6 2.496901E-6 2.4966216E-6 1.17525 1.17525
2.4972403E-6 1.1353501E-11 2.4959973E-6 2.248764E-6 1.436353E-6 2.496625E-6 2.496625E-6 2.4959973E-6 1.17575 1.17575
2.4980534E-6 3.144418E-11 2.4959973E-6 2.248535E-6 1.4362068E-6 2.4963495E-6 2.4963495E-6 2.4959973E-6 1.17625 1.17625
2.4958304E-6 -4.499277E-12 2.4963094E-6 2.2483064E-6 1.4360606E-6 2.496074E-6 2.496074E-6 2.4963094E-6 1.17675 1.17675
2.4930457E-6 -5.0796884E-11 2.4963094E-6 2.2480774E-6 1.4359144E-6 2.495798E-6 2.495798E-6 2.4963094E-6 1.17725 1.17725
2.492044E-6 -6.4204864E-11 2.4953729E-6 2.2476197E-6 1.435622E-6 2.4955227E-6 2.4955227E-6 2.4953729E-6 1.17775 1.17775
2.493616E-6 -3.0105658E-11 2.4947485E-6 2.2473907E-6 1.4354758E-6 2.4952471E-6 2.4952471E-6 2.4947485E-6 1.17825 1.17825
2.4949566E-6 -2.6992585E-13 2.4947485E-6 2.2471618E-6 1.4353298E-6 2.4949713E-6 2.4949713E-6 2.4947485E-6 1.17875 1.17875
2.4940866E-6 -1.1241635E-11 2.4947485E-6 2.246933E-6 1.4351835E-6 2.4946958E-6 2.4946958E-6 2.4947485E-6 1.17925 1.17925
2.4939097E-6 -9.422966E-12 2.4944363E-6 2.246704E-6 1.4350373E-6 2.4944202E-6 2.4944202E-6 2.4944363E-6 1.17975 1.17975
2.4957783E-6 3.0157845E-11 2.4935E-6 2.246475E-6 1.4348911E-6 2.4941444E-6 2.4941444E-6 2.4935E-6 1.18025 1.18025
2.4968224E-6 5.451199E-11 2.4935E-6 2.2462464E-6 1.434745E-6 2.4938688E-6 2.4938688E-6 2.4935E-6 1.18075 1.18075
2.4945334E-6 1.7350395E-11 2.4938122E-6 2.2460174E-6 1.4345987E-6 2.4935935E-6 2.4935935E-6 2.4938122E-6 1.18125 1.18125
2.4910894E-6 -4.1128535E-11 2.4931878E-6 2.2457887E-6 1.4344525E-6 2.4933179E-6 2.4933179E-6 2.4931878E-6 1.18175 1.18175
2.489196E-6 -7.0981325E-11 2.4931878E-6 2.2455597E-6 1.4343063E-6 2.493042E-6 2.493042E-6 2.4931878E-6 1.18225 1.18225
2.488095E-6 -8.621653E-11 2.4922513E-6 2.2453307E-6 1.4341601E-6 2.4927665E-6 2.4927665E-6 2.4922513E-6 1.18275 1.18275
2.4874892E-6 -9.2315704E-11 2.4925635E-6 2.244873E-6 1.4338677E-6 2.492491E-6 2.492491E-6 2.4925635E-6 1.18325 1.18325
2.4880708E-6 -7.648852E-11 2.491627E-6 2.244644E-6 1.4337215E-6 2.4922151E-6 2.4922151E-6 2.491627E-6 1.18375 1.18375
2.4902367E-6 -3.142609E-11 2.491939E-6 2.2444153E-6 1.4335753E-6 2.4919395E-6 2.4919395E-6 2.491939E-6 1.18425 1.18425
2.4910169E-6 -1.1944479E-11 2.491627E-6 2.2441864E-6 1.4334291E-6 2.4916642E-6 2.4916642E-6 2.491627E-6 1.18475 1.18475
2.4931826E-6 3.3117918E-11 2.491627E-6 2.2439576E-6 1.4332829E-6 2.4913882E-6 2.4913882E-6 2.491627E-6 1.18525 1.18525
2.4951178E-6 7.3916866E-11 2.4910025E-6 2.2437287E-6 1.4331368E-6 2.4911126E-6 2.4911126E-6 2.4910025E-6 1.18575 1.18575
2.4932579E-6 4.4673147E-11 2.4910025E-6 2.2434997E-6 1.4329906E-6 2.4908372E-6 2.4908372E-6 2.4910025E-6 1.18625 1.18625
2.4913313E-6 1.4211276E-11 2.4903784E-6 2.243271E-6 1.4328444E-6 2.4905612E-6 2.4905612E-6 2.4903784E-6 1.18675 1.18675
2.4878543E-6 -4.487672E-11 2.4900662E-6 2.243042E-6 1.4326982E-6 2.4902859E-6 2.4902859E-6 2.4900662E-6 1.18725 1.18725
2.4870174E-6 -5.523938E-11 2.4900662E-6 2.242813E-6 1.432552E-6 2.4900103E-6 2.4900103E-6 2.4900662E-6 1.18775 1.18775
2.4874669E-6 -4.1848438E-11 2.489754E-6 2.2425843E-6 1.4324058E-6 2.4897345E-6 2.4897345E-6 2.489754E-6 1.18825 1.18825
2.4869269E-6 -4.6729506E-11 2.489754E-6 2.2421264E-6 1.4321134E-6 2.489459E-6 2.489459E-6 2.489754E-6 1.18875 1.18875
2.486849E-6 -4.3083617E-11 2.489754E-6 2.2418976E-6 1.4319672E-6 2.4891833E-6 2.4891833E-6 2.489754E-6 1.18925 1.18925
2.4886187E-6 -5.330025E-12 2.4888175E-6 2.2416687E-6 1.431821E-6 2.4889075E-6 2.4889075E-6 2.4888175E-6 1.18975 1.18975
2.4886729E-6 7.521236E-13 2.4888175E-6 2.24144E-6 1.4316748E-6 2.488632E-6 2.488632E-6 2.4888175E-6 1.19025 1.19025
2.4881988E-6 -2.9107936E-12 2.487881E-6 2.241211E-6 1.4315286E-6 2.4883566E-6 2.4883566E-6 2.487881E-6 1.19075 1.19075
2.4875599E-6 -9.619053E-12 2.488193E-6 2.240982E-6 1.4313824E-6 2.488081E-6 2.488081E-6 2.488193E-6 1.19125 1.19125
2.4857984E-6 -3.703558E-11 2.488193E-6 2.2407532E-6 1.4312362E-6 2.4878052E-6 2.4878052E-6 2.488193E-6 1.19175 1.19175
2.4840704E-6 -6.384304E-11 2.4875687E-6 2.2405243E-6 1.43109E-6 2.4875296E-6 2.4875296E-6 2.4875687E-6 1.19225 1.19225
2.4823426E-6 -9.0650515E-11 2.4869444E-6 2.2402953E-6 1.4309439E-6 2.487254E-6 2.487254E-6 2.4869444E-6 1.19275 1.19275
2.48167E-6 -9.796784E-11 2.4866322E-6 2.2400666E-6 1.4307977E-6 2.4869782E-6 2.4869782E-6 2.4866322E-6 1.19325 1.19325
2.481526E-6 -9.554009E-11 2.4866322E-6 2.2396089E-6 1.4305053E-6 2.4867027E-6 2.4867027E-6 2.4866322E-6 1.19375 1.19375
2.4832302E-6 -5.900461E-11 2.486008E-6 2.23938E-6 1.4303591E-6 2.4864273E-6 2.4864273E-6 2.486008E-6 1.19425 1.19425
2.4860233E-6 -2.369923E-12 2.4863202E-6 2.239151E-6 1.4302129E-6 2.4861517E-6 2.4861517E-6 2.4863202E-6 1.19475 1.19475
2.488453E-6 4.7565007E-11 2.4863202E-6 2.2389222E-6 1.4300667E-6 2.485876E-6 2.485876E-6 2.4863202E-6 1.19525 1.19525
2.4900583E-6 8.227329E-11 2.4856959E-6 2.2386932E-6 1.4299205E-6 2.4856004E-6 2.4856004E-6 2.4856959E-6 1.19575 1.19575
2.4893202E-6 7.3737835E-11 2.4850715E-6 2.2384643E-6 1.4297743E-6 2.4853248E-6 2.4853248E-6 2.4850715E-6 1.19625 1.19625
2.4854467E-6 7.341029E-12 2.4850715E-6 2.2382355E-6 1.4296281E-6 2.485049E-6 2.485049E-6 2.4850715E-6 1.19675 1.19675
2.4828937E-6 -3.4693096E-11 2.4844471E-6 2.2380066E-6 1.4294819E-6 2.4847734E-6 2.4847734E-6 2.4844471E-6 1.19725 1.19725
2.4830797E-6 -2.617469E-11 2.4838228E-6 2.2377776E-6 1.4293357E-6 2.484498E-6 2.484498E-6 2.4838228E-6 1.19775 1.19775
2.4812857E-6 -5.420027E-11 2.4844471E-6 2.2375489E-6 1.4291895E-6 2.4842225E-6 2.4842225E-6 2.4844471E-6 1.19825 1.19825
2.4804153E-6 -6.517201E-11 2.4838228E-6 2.23732E-6 1.4290433E-6 2.4839464E-6 2.4839464E-6 2.4838228E-6 1.19875 1.19875
2.4805354E-6 -5.7871725E-11 2.4835106E-6 2.2368622E-6 1.428751E-6 2.483671E-6 2.483671E-6 2.4835106E-6 1.19925 1.19925
2.4821406E-6 -2.3163447E-11 2.4831984E-6 2.2366332E-6 1.4286048E-6 2.4833955E-6 2.4833955E-6 2.4831984E-6 1.19975 1.19975
2.483415E-6 5.454147E-12 2.4828862E-6 2.2364045E-6 1.4284586E-6 2.4831197E-6 2.4831197E-6 2.4828862E-6 1.20025 1.20025
2.4837332E-6 1.640883E-11 2.4828862E-6 2.2361755E-6 1.4283124E-6 2.4828441E-6 2.4828441E-6 2.4828862E-6 1.20075 1.20075
2.4838203E-6 2.3100046E-11 2.4825742E-6 2.2359466E-6 1.4281662E-6 2.4825688E-6 2.4825688E-6 2.4825742E-6 1.20125 1.20125
2.4841713E-6 3.4663796E-11 2.482262E-6 2.2357178E-6 1.42802E-6 2.4822932E-6 2.4822932E-6 2.482262E-6 1.20175 1.20175
2.483334E-6 2.4301125E-11 2.482262E-6 2.2354889E-6 1.4278738E-6 2.4820172E-6 2.4820172E-6 2.482262E-6 1.20225 1.20225
2.479494E-6 -4.148661E-11 2.4819499E-6 2.23526E-6 1.4277276E-6 2.4817418E-6 2.4817418E-6 2.4819499E-6 1.20275 1.20275
2.476314E-6 -9.5092996E-11 2.4819499E-6 2.2350312E-6 1.4275814E-6 2.4814663E-6 2.4814663E-6 2.4819499E-6 1.20325 1.20325
2.476269E-6 -9.0838066E-11 2.4810133E-6 2.2348022E-6 1.4274352E-6 2.481191E-6 2.481191E-6 2.4810133E-6 1.20375 1.20375
2.4764877E-6 -8.1710576E-11 2.4807011E-6 2.2345735E-6 1.427289E-6 2.4809149E-6 2.4809149E-6 2.4807011E-6 1.20425 1.20425
2.4785877E-6 -3.78663E-11 2.4797646E-6 2.2341155E-6 1.4269966E-6 2.4806395E-6 2.4806395E-6 2.4797646E-6 1.20475 1.20475
2.481711E-6 2.4859052E-11 2.4800768E-6 2.2338868E-6 1.4268504E-6 2.480364E-6 2.480364E-6 2.4800768E-6 1.20525 1.20525
2.4838766E-6 6.992145E-11 2.4797646E-6 2.2336578E-6 1.4267042E-6 2.480088E-6 2.480088E-6 2.4797646E-6 1.20575 1.20575
2.4835017E-6 6.8085725E-11 2.4797646E-6 2.2334289E-6 1.4265581E-6 2.4798126E-6 2.4798126E-6 2.4797646E-6 1.20625 1.20625
2.4823676E-6 5.2241468E-11 2.4794524E-6 2.2332001E-6 1.4264119E-6 2.479537E-6 2.479537E-6 2.4794524E-6 1.20675 1.20675
2.4802437E-6 1.8125217E-11 2.4788283E-6 2.2329712E-6 1.4262657E-6 2.4792616E-6 2.4792616E-6 2.4788283E-6 1.20725 1.20725
2.4781523E-6 -1.5381996E-11 2.4791402E-6 2.2327424E-6 1.4261195E-6 2.4789856E-6 2.4789856E-6 2.4791402E-6 1.20775 1.20775
2.4752692E-6 -6.3506776E-11 2.4788283E-6 2.2325135E-6 1.4259733E-6 2.4787103E-6 2.4787103E-6 2.4788283E-6 1.20825 1.20825
2.4737392E-6 -8.665984E-11 2.4788283E-6 2.2322845E-6 1.4258271E-6 2.4784347E-6 2.4784347E-6 2.4788283E-6 1.20875 1.20875
2.4733972E-6 -8.78865E-11 2.478516E-6 2.2320557E-6 1.4256809E-6 2.478159E-6 2.478159E-6 2.478516E-6 1.20925 1.20925
2.4735498E-6 -7.997717E-11 2.478204E-6 2.2318268E-6 1.4255347E-6 2.4778833E-6 2.4778833E-6 2.478204E-6 1.20975 1.20975
2.476079E-6 -2.821501E-11 2.4775795E-6 2.231369E-6 1.4252423E-6 2.4776077E-6 2.4776077E-6 2.4775795E-6 1.21025 1.21025
2.478245E-6 1.6847402E-11 2.4775795E-6 2.2311401E-6 1.4250961E-6 2.4773324E-6 2.4773324E-6 2.4775795E-6 1.21075 1.21075
2.4791573E-6 3.8765286E-11 2.4772673E-6 2.2309112E-6 1.4249499E-6 2.4770568E-6 2.4770568E-6 2.4772673E-6 1.21125 1.21125
2.4781878E-6 2.5966344E-11 2.476643E-6 2.2306824E-6 1.4248037E-6 2.476781E-6 2.476781E-6 2.476643E-6 1.21175 1.21175
2.4758988E-6 -1.11952505E-11 2.4763308E-6 2.2304534E-6 1.4246575E-6 2.4765054E-6 2.4765054E-6 2.4763308E-6 1.21225 1.21225
2.4750289E-6 -2.216696E-11 2.4757064E-6 2.2302247E-6 1.4245113E-6 2.4762298E-6 2.4762298E-6 2.4757064E-6 1.21275 1.21275
2.4737628E-6 -4.044749E-11 2.4757064E-6 2.2299957E-6 1.4243652E-6 2.4759545E-6 2.4759545E-6 2.4757064E-6 1.21325 1.21325
2.4710773E-6 -8.491789E-11 2.4753942E-6 2.2297668E-6 1.424219E-6 2.4756785E-6 2.4756785E-6 2.4753942E-6 1.21375 1.21375
2.4687884E-6 -1.2207947E-10 2.4753942E-6 2.229538E-6 1.4240728E-6 2.475403E-6 2.475403E-6 2.4753942E-6 1.21425 1.21425
2.4724727E-6 -4.9E-11 2.475082E-6 2.229309E-6 1.4239266E-6 2.4751275E-6 2.4751275E-6 2.475082E-6 1.21475 1.21475
2.4743088E-6 -1.0028254E-11 2.475082E-6 2.22908E-6 1.4237804E-6 2.4748522E-6 2.4748522E-6 2.475082E-6 1.21525 1.21525
2.4749233E-6 6.4080134E-12 2.47477E-6 2.2286224E-6 1.423488E-6 2.4745761E-6 2.4745761E-6 2.47477E-6 1.21575 1.21575
2.4752414E-6 1.7362695E-11 2.47477E-6 2.2283934E-6 1.4233418E-6 2.4743006E-6 2.4743006E-6 2.47477E-6 1.21625 1.21625
2.4766155E-6 4.7807508E-11 2.4738335E-6 2.2281647E-6 1.4231956E-6 2.4740252E-6 2.4740252E-6 2.4738335E-6 1.21675 1.21675
2.4751187E-6 2.5263514E-11 2.4738335E-6 2.2279357E-6 1.4230494E-6 2.4737496E-6 2.4737496E-6 2.4738335E-6 1.21725 1.21725
2.4735225E-6 8.9232815E-13 2.4735214E-6 2.227707E-6 1.4229032E-6 2.4734743E-6 2.4734743E-6 2.4735214E-6 1.21775 1.21775
2.4710682E-6 -3.9314607E-11 2.472897E-6 2.227478E-6 1.422757E-6 2.4731983E-6 2.4731983E-6 2.472897E-6 1.21825 1.21825
2.4689111E-6 -7.403993E-11 2.4725848E-6 2.227249E-6 1.4226108E-6 2.472923E-6 2.472923E-6 2.4725848E-6 1.21875 1.21875
2.467447E-6 -9.597485E-11 2.4725848E-6 2.2270203E-6 1.4224646E-6 2.4726473E-6 2.4726473E-6 2.4725848E-6 1.21925 1.21925
2.4683923E-6 -7.34479E-11 2.4725848E-6 2.2267914E-6 1.4223184E-6 2.472372E-6 2.472372E-6 2.4725848E-6 1.21975 1.21975
2.469898E-6 -4.0566845E-11 2.4719604E-6 2.2265624E-6 1.4221723E-6 2.472096E-6 2.472096E-6 2.4719604E-6 1.22025 1.22025
2.4715691E-6 -4.6404287E-12 2.4716483E-6 2.2263337E-6 1.4220261E-6 2.4718204E-6 2.4718204E-6 2.4716483E-6 1.22075 1.22075
2.473999E-6 4.5294515E-11 2.4710241E-6 2.225876E-6 1.4217337E-6 2.471545E-6 2.471545E-6 2.4710241E-6 1.22125 1.22125
2.4748122E-6 6.5385204E-11 2.471336E-6 2.225647E-6 1.4215875E-6 2.4712695E-6 2.4712695E-6 2.471336E-6 1.22175 1.22175
2.473579E-6 4.7713732E-11 2.4716483E-6 2.225418E-6 1.4214413E-6 2.4709936E-6 2.4709936E-6 2.4716483E-6 1.22225 1.22225
2.4709268E-6 3.8524153E-12 2.470712E-6 2.2251893E-6 1.4212951E-6 2.470718E-6 2.470718E-6 2.470712E-6 1.22275 1.22275
2.4696608E-6 -1.4428115E-11 2.4700876E-6 2.2249603E-6 1.4211489E-6 2.4704425E-6 2.4704425E-6 2.4700876E-6 1.22325 1.22325
2.4661508E-6 -7.4125164E-11 2.4700876E-6 2.2247314E-6 1.4210027E-6 2.4701671E-6 2.4701671E-6 2.4700876E-6 1.22375 1.22375
2.463565E-6 -1.1676836E-10 2.4700876E-6 2.2245026E-6 1.4208565E-6 2.4698916E-6 2.4698916E-6 2.4700876E-6 1.22425 1.22425
2.4633873E-6 -1.14949696E-10 2.4697754E-6 2.2242737E-6 1.4207103E-6 2.4696158E-6 2.4696158E-6 2.4697754E-6 1.22475 1.22475
2.4658505E-6 -6.440568E-11 2.4685266E-6 2.2240447E-6 1.4205641E-6 2.4693402E-6 2.4693402E-6 2.4685266E-6 1.22525 1.22525
2.4680166E-6 -1.9343268E-11 2.4694632E-6 2.223816E-6 1.4204179E-6 2.4690648E-6 2.4690648E-6 2.4694632E-6 1.22575 1.22575
2.4693577E-6 1.04924775E-11 2.469151E-6 2.223587E-6 1.4202717E-6 2.4687893E-6 2.4687893E-6 2.469151E-6 1.22625 1.22625
2.4715569E-6 5.6163966E-11 2.4685266E-6 2.2231293E-6 1.4199794E-6 2.468514E-6 2.468514E-6 2.4685266E-6 1.22675 1.22675
2.4726335E-6 8.112716E-11 2.4682145E-6 2.2229003E-6 1.4198332E-6 2.4682379E-6 2.4682379E-6 2.4682145E-6 1.22725 1.22725
2.4719616E-6 7.380984E-11 2.4679023E-6 2.2226716E-6 1.419687E-6 2.4679623E-6 2.4679623E-6 2.4679023E-6 1.22775 1.22775
2.4703656E-6 4.9438648E-11 2.466966E-6 2.2224426E-6 1.4195408E-6 2.467687E-6 2.467687E-6 2.466966E-6 1.22825 1.22825
2.4667565E-6 -1.20856025E-11 2.466966E-6 2.2222137E-6 1.4193946E-6 2.4674114E-6 2.4674114E-6 2.466966E-6 1.22875 1.22875
2.4646656E-6 -4.55928E-11 2.466966E-6 2.221985E-6 1.4192484E-6 2.467136E-6 2.467136E-6 2.466966E-6 1.22925 1.22925
2.4648511E-6 -3.7074406E-11 2.4666538E-6 2.221756E-6 1.4191022E-6 2.46686E-6 2.46686E-6 2.4666538E-6 1.22975 1.22975
2.4641463E-6 -4.5000788E-11 2.4666538E-6 2.221527E-6 1.418956E-6 2.4665846E-6 2.4665846E-6 2.4666538E-6 1.23025 1.23025
2.4642663E-6 -3.7700502E-11 2.4663416E-6 2.2212982E-6 1.4188098E-6 2.466309E-6 2.466309E-6 2.4663416E-6 1.23075 1.23075
2.4644523E-6 -2.9182094E-11 2.4663416E-6 2.2210693E-6 1.4186636E-6 2.4660335E-6 2.4660335E-6 2.4663416E-6 1.23125 1.23125
2.4652654E-6 -9.091415E-12 2.4657172E-6 2.2206116E-6 1.4183712E-6 2.4657581E-6 2.4657581E-6 2.4657172E-6 1.23175 1.23175
2.4654512E-6 -5.73022E-13 2.465405E-6 2.2203826E-6 1.418225E-6 2.465482E-6 2.465482E-6 2.465405E-6 1.23225 1.23225
2.4637561E-6 -2.6771413E-11 2.4650928E-6 2.2201539E-6 1.4180788E-6 2.4652068E-6 2.4652068E-6 2.4650928E-6 1.23275 1.23275
2.4633482E-6 -2.9216192E-11 2.4647807E-6 2.219925E-6 1.4179326E-6 2.4649312E-6 2.4649312E-6 2.4647807E-6 1.23325 1.23325
2.4629073E-6 -3.227004E-11 2.4647807E-6 2.219696E-6 1.4177865E-6 2.4646558E-6 2.4646558E-6 2.4647807E-6 1.23375 1.23375
2.4621033E-6 -4.202364E-11 2.4644685E-6 2.2194672E-6 1.4176403E-6 2.4643803E-6 2.4643803E-6 2.4644685E-6 1.23425 1.23425
2.460507E-6 -6.639484E-11 2.4644685E-6 2.2192382E-6 1.4174941E-6 2.4641042E-6 2.4641042E-6 2.4644685E-6 1.23475 1.23475
2.461683E-6 -3.9604427E-11 2.4641563E-6 2.2190095E-6 1.4173479E-6 2.4638289E-6 2.4638289E-6 2.4641563E-6 1.23525 1.23525
2.464113E-6 1.03305186E-11 2.46322E-6 2.2187805E-6 1.4172017E-6 2.4635533E-6 2.4635533E-6 2.46322E-6 1.23575 1.23575
2.4648932E-6 2.981213E-11 2.46322E-6 2.2185516E-6 1.4170555E-6 2.463278E-6 2.463278E-6 2.46322E-6 1.23625 1.23625
2.4666963E-6 6.817482E-11 2.4629078E-6 2.2183228E-6 1.4169093E-6 2.4630024E-6 2.4630024E-6 2.4629078E-6 1.23675 1.23675
2.46576E-6 5.598495E-11 2.4629078E-6 2.217865E-6 1.4166169E-6 2.4627266E-6 2.4627266E-6 2.4629078E-6 1.23725 1.23725
2.4634048E-6 1.7605226E-11 2.4629078E-6 2.2176362E-6 1.4164707E-6 2.462451E-6 2.462451E-6 2.4629078E-6 1.23775 1.23775
2.4611159E-6 -1.9556367E-11 2.4625956E-6 2.2174072E-6 1.4163245E-6 2.4621754E-6 2.4621754E-6 2.4625956E-6 1.23825 1.23825
2.459487E-6 -4.453662E-11 2.4619712E-6 2.2171782E-6 1.4161783E-6 2.4619E-6 2.4619E-6 2.4619712E-6 1.23875 1.23875
2.4575609E-6 -7.499848E-11 2.461659E-6 2.2169495E-6 1.4160321E-6 2.4616245E-6 2.4616245E-6 2.461659E-6 1.23925 1.23925
2.456295E-6 -9.3278996E-11 2.4610347E-6 2.2167205E-6 1.4158859E-6 2.4613491E-6 2.4613491E-6 2.4610347E-6 1.23975 1.23975
2.4574706E-6 -6.6488606E-11 2.4607225E-6 2.2164918E-6 1.4157397E-6 2.461073E-6 2.461073E-6 2.4607225E-6 1.24025 1.24025
2.4591418E-6 -3.056219E-11 2.4607225E-6 2.2162628E-6 1.4155936E-6 2.4607978E-6 2.4607978E-6 2.4607225E-6 1.24075 1.24075
2.4587007E-6 -3.361604E-11 2.4607225E-6 2.2160339E-6 1.4154474E-6 2.4605222E-6 2.4605222E-6 2.4607225E-6 1.24125 1.24125
2.457666E-6 -4.7633106E-11 2.4600981E-6 2.2158051E-6 1.4153012E-6 2.4602468E-6 2.4602468E-6 2.4600981E-6 1.24175 1.24175
2.4589078E-6 -1.962455E-11 2.4600981E-6 2.2155762E-6 1.415155E-6 2.4599713E-6 2.4599713E-6 2.4600981E-6 1.24225 1.24225
2.460579E-6 1.6301864E-11 2.459786E-6 2.2151185E-6 1.4148626E-6 2.4596957E-6 2.4596957E-6 2.459786E-6 1.24275 1.24275
2.4602036E-6 1.4466124E-11 2.4591618E-6 2.2148895E-6 1.4147164E-6 2.4594199E-6 2.4594199E-6 2.4591618E-6 1.24325 1.24325
2.4575847E-6 -2.8786126E-11 2.4591618E-6 2.2146608E-6 1.4145702E-6 2.4591443E-6 2.4591443E-6 2.4591618E-6 1.24375 1.24375
2.4567146E-6 -3.975785E-11 2.4588496E-6 2.2144318E-6 1.414424E-6 2.458869E-6 2.458869E-6 2.4588496E-6 1.24425 1.24425
2.4572637E-6 -2.4539704E-11 2.4582253E-6 2.2142028E-6 1.4142778E-6 2.4585934E-6 2.4585934E-6 2.4582253E-6 1.24475 1.24475
2.457945E-6 -6.885284E-12 2.4585374E-6 2.213974E-6 1.4141316E-6 2.458318E-6 2.458318E-6 2.4585374E-6 1.24525 1.24525
2.457867E-6 -3.2394087E-12 2.457913E-6 2.2137451E-6 1.4139854E-6 2.4580424E-6 2.4580424E-6 2.457913E-6 1.24575 1.24575
2.4579865E-6 4.060848E-12 2.457913E-6 2.2135162E-6 1.4138392E-6 2.4577664E-6 2.4577664E-6 2.457913E-6 1.24625 1.24625
2.4588326E-6 2.4760595E-11 2.4572887E-6 2.2132874E-6 1.413693E-6 2.457491E-6 2.457491E-6 2.4572887E-6 1.24675 1.24675
2.4579626E-6 1.3788886E-11 2.4572887E-6 2.2130585E-6 1.4135468E-6 2.4572155E-6 2.4572155E-6 2.4572887E-6 1.24725 1.24725
2.4586438E-6 3.1443292E-11 2.4566643E-6 2.2128295E-6 1.4134007E-6 2.4569401E-6 2.4569401E-6 2.4566643E-6 1.24775 1.24775
2.4566848E-6 3.7236758E-13 2.4566643E-6 2.2123718E-6 1.4131083E-6 2.4566646E-6 2.4566646E-6 2.4566643E-6 1.24825 1.24825
2.45433E-6 -3.8007347E-11 2.4563521E-6 2.212143E-6 1.4129621E-6 2.4563892E-6 2.4563892E-6 2.4563521E-6 1.24875 1.24875
2.4509184E-6 -9.587722E-11 2.4563521E-6 2.211914E-6 1.4128159E-6 2.4561132E-6 2.4561132E-6 2.4563521E-6 1.24925 1.24925
2.4515664E-6 -7.8831885E-11 2.455728E-6 2.2116851E-6 1.4126697E-6 2.4558376E-6 2.4558376E-6 2.455728E-6 1.24975 1.24975
2.4517853E-6 -6.9704395E-11 2.455728E-6 2.2114564E-6 1.4125235E-6 2.4555623E-6 2.4555623E-6 2.455728E-6 1.25025 1.25025
2.4513445E-6 -7.2758244E-11 2.4554158E-6 2.2112274E-6 1.4123773E-6 2.4552867E-6 2.4552867E-6 2.4554158E-6 1.25075 1.25075
2.4527847E-6 -4.109531E-11 2.4547915E-6 2.2109984E-6 1.4122311E-6 2.4550113E-6 2.4550113E-6 2.4547915E-6 1.25125 1.25125
2.4539606E-6 -1.4304893E-11 2.4544793E-6 2.2107697E-6 1.4120849E-6 2.4547357E-6 2.4547357E-6 2.4544793E-6 1.25175 1.25175
2.4561598E-6 3.1366586E-11 2.454167E-6 2.2105407E-6 1.4119387E-6 2.4544604E-6 2.4544604E-6 2.454167E-6 1.25225 1.25225
2.4563456E-6 3.988498E-11 2.454167E-6 2.2103118E-6 1.4117925E-6 2.4541844E-6 2.4541844E-6 2.454167E-6 1.25275 1.25275
2.4553106E-6 2.586793E-11 2.4544793E-6 2.210083E-6 1.4116463E-6 2.453909E-6 2.453909E-6 2.4544793E-6 1.25325 1.25325
2.4537146E-6 1.4967433E-12 2.4535427E-6 2.2096253E-6 1.4113539E-6 2.4536334E-6 2.4536334E-6 2.4535427E-6 1.25375 1.25375
2.4528115E-6 -1.0084049E-11 2.4535427E-6 2.2093964E-6 1.4112078E-6 2.4533579E-6 2.4533579E-6 2.4535427E-6 1.25425 1.25425
2.4521066E-6 -1.801043E-11 2.4535427E-6 2.2091674E-6 1.4110616E-6 2.4530825E-6 2.4530825E-6 2.4535427E-6 1.25475 1.25475
2.4504777E-6 -4.2990684E-11 2.4526062E-6 2.2089387E-6 1.4109154E-6 2.452807E-6 2.452807E-6 2.4526062E-6 1.25525 1.25525
2.4507958E-6 -3.2036016E-11 2.4526062E-6 2.2087097E-6 1.4107692E-6 2.4525316E-6 2.4525316E-6 2.4526062E-6 1.25575 1.25575
2.4508824E-6 -2.5344815E-11 2.4526062E-6 2.2084807E-6 1.410623E-6 2.4522556E-6 2.4522556E-6 2.4526062E-6 1.25625 1.25625
2.4510025E-6 -1.804453E-11 2.4516698E-6 2.208252E-6 1.4104768E-6 2.4519802E-6 2.4519802E-6 2.4516698E-6 1.25675 1.25675
2.4506605E-6 -1.9271187E-11 2.4516698E-6 2.208023E-6 1.4103306E-6 2.4517046E-6 2.4517046E-6 2.4516698E-6 1.25725 1.25725
2.4516055E-6 3.2557652E-12 2.4516698E-6 2.2077943E-6 1.4101844E-6 2.4514293E-6 2.4514293E-6 2.4516698E-6 1.25775 1.25775
2.4509006E-6 -4.6706306E-12 2.4507333E-6 2.2075653E-6 1.4100382E-6 2.4511537E-6 2.4511537E-6 2.4507333E-6 1.25825 1.25825
2.4493047E-6 -2.9041816E-11 2.4507333E-6 2.2073364E-6 1.409892E-6 2.4508781E-6 2.4508781E-6 2.4507333E-6 1.25875 1.25875
2.4483027E-6 -4.2449814E-11 2.450109E-6 2.2068787E-6 1.4095996E-6 2.4506028E-6 2.4506028E-6 2.450109E-6 1.25925 1.25925
2.4481587E-6 -4.0022062E-11 2.450421E-6 2.2066497E-6 1.4094534E-6 2.4503272E-6 2.4503272E-6 2.450421E-6 1.25975 1.25975
2.4483443E-6 -3.1503668E-11 2.4497967E-6 2.206421E-6 1.4093072E-6 2.4500514E-6 2.4500514E-6 2.4497967E-6 1.26025 1.26025
2.4487945E-6 -1.8112713E-11 2.450109E-6 2.206192E-6 1.409161E-6 2.4497758E-6 2.4497758E-6 2.450109E-6 1.26075 1.26075
2.4492115E-6 -5.33084E-12 2.4494846E-6 2.205963E-6 1.4090149E-6 2.4495005E-6 2.4495005E-6 2.4494846E-6 1.26125 1.26125
2.4498927E-6 1.232358E-11 2.4494846E-6 2.2057343E-6 1.4088687E-6 2.449225E-6 2.449225E-6 2.4494846E-6 1.26175 1.26175
2.4502108E-6 2.3278261E-11 2.4488602E-6 2.2055053E-6 1.4087225E-6 2.4489495E-6 2.4489495E-6 2.4488602E-6 1.26225 1.26225
2.4485487E-6 -2.3110613E-12 2.4488602E-6 2.2052766E-6 1.4085763E-6 2.448674E-6 2.448674E-6 2.4488602E-6 1.26275 1.26275
2.4474807E-6 -1.6937195E-11 2.4482358E-6 2.2050476E-6 1.4084301E-6 2.4483984E-6 2.4483984E-6 2.4482358E-6 1.26325 1.26325
2.446248E-6 -3.4608642E-11 2.4479239E-6 2.2048187E-6 1.4082839E-6 2.448123E-6 2.448123E-6 2.4479239E-6 1.26375 1.26375
2.4457074E-6 -3.948971E-11 2.4482358E-6 2.204361E-6 1.4079915E-6 2.447847E-6 2.447847E-6 2.4482358E-6 1.26425 1.26425
2.4447054E-6 -5.2897707E-11 2.4476117E-6 2.204132E-6 1.4078453E-6 2.4475717E-6 2.4475717E-6 2.4476117E-6 1.26475 1.26475
2.4445615E-6 -5.0469955E-11 2.4472995E-6 2.2039033E-6 1.4076991E-6 2.447296E-6 2.447296E-6 2.4472995E-6 1.26525 1.26525
2.4451106E-6 -3.525181E-11 2.4466751E-6 2.2036743E-6 1.4075529E-6 2.4470207E-6 2.4470207E-6 2.4466751E-6 1.26575 1.26575
2.4441085E-6 -4.865979E-11 2.4466751E-6 2.2034453E-6 1.4074067E-6 2.4467452E-6 2.4467452E-6 2.4466751E-6 1.26625 1.26625
2.4443607E-6 -3.8923247E-11 2.446363E-6 2.2032166E-6 1.4072605E-6 2.4464696E-6 2.4464696E-6 2.446363E-6 1.26675 1.26675
2.445042E-6 -2.1268843E-11 2.446363E-6 2.2029876E-6 1.4071143E-6 2.4461942E-6 2.4461942E-6 2.446363E-6 1.26725 1.26725
2.446086E-6 3.085315E-12 2.4457386E-6 2.2027589E-6 1.4069681E-6 2.4459187E-6 2.4459187E-6 2.4457386E-6 1.26775 1.26775
2.447526E-6 3.474825E-11 2.4457386E-6 2.20253E-6 1.406822E-6 2.4456433E-6 2.4456433E-6 2.4457386E-6 1.26825 1.26825
2.446887E-6 2.8040006E-11 2.4454264E-6 2.202301E-6 1.4066758E-6 2.4453677E-6 2.4453677E-6 2.4454264E-6 1.26875 1.26875
2.4455876E-6 9.150393E-12 2.4451142E-6 2.2020722E-6 1.4065296E-6 2.445092E-6 2.445092E-6 2.4451142E-6 1.26925 1.26925
2.4429025E-6 -3.5319993E-11 2.4451142E-6 2.2016143E-6 1.4062372E-6 2.4448163E-6 2.4448163E-6 2.4451142E-6 1.26975 1.26975
2.4414717E-6 -5.664585E-11 2.444802E-6 2.2013855E-6 1.406091E-6 2.444541E-6 2.444541E-6 2.444802E-6 1.27025 1.27025
2.4425158E-6 -3.2291708E-11 2.4444898E-6 2.2011566E-6 1.4059448E-6 2.4442654E-6 2.4442654E-6 2.4444898E-6 1.27075 1.27075
2.4427018E-6 -2.3773285E-11 2.4438657E-6 2.2009278E-6 1.4057986E-6 2.4439898E-6 2.4439898E-6 2.4438657E-6 1.27125 1.27125
2.4422939E-6 -2.621808E-11 2.4441779E-6 2.2006989E-6 1.4056524E-6 2.4437145E-6 2.4437145E-6 2.4441779E-6 1.27175 1.27175
2.44215E-6 -2.3790327E-11 2.4435535E-6 2.20047E-6 1.4055062E-6 2.443439E-6 2.443439E-6 2.4435535E-6 1.27225 1.27225
2.442666E-6 -9.1812495E-12 2.4432413E-6 2.2002412E-6 1.40536E-6 2.4431636E-6 2.4431636E-6 2.4432413E-6 1.27275 1.27275
2.4427202E-6 -3.099101E-12 2.4429291E-6 2.2000122E-6 1.4052138E-6 2.442888E-6 2.442888E-6 2.4429291E-6 1.27325 1.27325
2.441289E-6 -2.4424959E-11 2.4423048E-6 2.1997832E-6 1.4050676E-6 2.4426126E-6 2.4426126E-6 2.4423048E-6 1.27375 1.27375
2.4402536E-6 -3.8442024E-11 2.4416804E-6 2.1995545E-6 1.4049214E-6 2.4423366E-6 2.4423366E-6 2.4416804E-6 1.27425 1.27425
2.4391197E-6 -5.428628E-11 2.4423048E-6 2.1993255E-6 1.4047752E-6 2.4420613E-6 2.4420613E-6 2.4423048E-6 1.27475 1.27475
2.4383157E-6 -6.403987E-11 2.4416804E-6 2.1988678E-6 1.4044829E-6 2.4417857E-6 2.4417857E-6 2.4416804E-6 1.27525 1.27525
2.439426E-6 -3.8467587E-11 2.4416804E-6 2.1986389E-6 1.4043367E-6 2.44151E-6 2.44151E-6 2.4416804E-6 1.27575 1.27575
2.440536E-6 -1.2895308E-11 2.441056E-6 2.1984101E-6 1.4041905E-6 2.4412348E-6 2.4412348E-6 2.441056E-6 1.27625 1.27625
2.4419433E-6 1.8158574E-11 2.441056E-6 2.1981812E-6 1.4040443E-6 2.4409592E-6 2.4409592E-6 2.441056E-6 1.27675 1.27675
2.4418653E-6 2.1804449E-11 2.4407439E-6 2.1979522E-6 1.4038981E-6 2.4406838E-6 2.4406838E-6 2.4407439E-6 1.27725 1.27725
2.4414574E-6 1.9359655E-11 2.4404317E-6 2.1977235E-6 1.4037519E-6 2.4404083E-6 2.4404083E-6 2.4404317E-6 1.27775 1.27775
2.4420065E-6 3.45778E-11 2.4398075E-6 2.1974945E-6 1.4036057E-6 2.440133E-6 2.440133E-6 2.4398075E-6 1.27825 1.27825
2.4404435E-6 1.0815683E-11 2.4398075E-6 2.1972655E-6 1.4034595E-6 2.4398573E-6 2.4398573E-6 2.4398075E-6 1.27875 1.27875
2.4374283E-6 -3.9745374E-11 2.4398075E-6 2.1970368E-6 1.4033133E-6 2.439582E-6 2.439582E-6 2.4398075E-6 1.27925 1.27925
2.4349745E-6 -7.995231E-11 2.4394953E-6 2.1968078E-6 1.4031671E-6 2.4393064E-6 2.4393064E-6 2.4394953E-6 1.27975 1.27975
2.4349624E-6 -7.508828E-11 2.438871E-6 2.196579E-6 1.4030209E-6 2.439031E-6 2.439031E-6 2.438871E-6 1.28025 1.28025
2.43396E-6 -8.8496294E-11 2.4385588E-6 2.1961212E-6 1.4027285E-6 2.438755E-6 2.438755E-6 2.4385588E-6 1.28075 1.28075
2.434806E-6 -6.7796546E-11 2.4385588E-6 2.1958924E-6 1.4025823E-6 2.4384794E-6 2.4384794E-6 2.4385588E-6 1.28125 1.28125
2.4359163E-6 -4.2224266E-11 2.4382466E-6 2.1956635E-6 1.4024362E-6 2.438204E-6 2.438204E-6 2.4382466E-6 1.28175 1.28175
2.4376534E-6 -5.0797144E-12 2.4376222E-6 2.1954345E-6 1.40229E-6 2.4379285E-6 2.4379285E-6 2.4376222E-6 1.28225 1.28225
2.4383344E-6 1.2574705E-11 2.43731E-6 2.1952058E-6 1.4021438E-6 2.4376532E-6 2.4376532E-6 2.43731E-6 1.28275 1.28275
2.4394776E-6 3.8756054E-11 2.4376222E-6 2.1949768E-6 1.4019976E-6 2.4373776E-6 2.4373776E-6 2.4376222E-6 1.28325 1.28325
2.4388717E-6 3.2656863E-11 2.4369979E-6 2.1947478E-6 1.4018514E-6 2.4371022E-6 2.4371022E-6 2.4369979E-6 1.28375 1.28375
2.4376716E-6 1.559447E-11 2.4369979E-6 2.194519E-6 1.4017052E-6 2.4368267E-6 2.4368267E-6 2.4369979E-6 1.28425 1.28425
2.4363067E-6 -4.5132513E-12 2.4369979E-6 2.1942901E-6 1.401559E-6 2.436551E-6 2.436551E-6 2.4369979E-6 1.28475 1.28475
2.4346116E-6 -3.071164E-11 2.4363737E-6 2.1940614E-6 1.4014128E-6 2.4362757E-6 2.4362757E-6 2.4363737E-6 1.28525 1.28525
2.4324547E-6 -6.543696E-11 2.4363737E-6 2.1938324E-6 1.4012666E-6 2.4360002E-6 2.4360002E-6 2.4363737E-6 1.28575 1.28575
2.4323108E-6 -6.300922E-11 2.4360615E-6 2.1933747E-6 1.4009742E-6 2.4357248E-6 2.4357248E-6 2.4360615E-6 1.28625 1.28625
2.4324638E-6 -5.509987E-11 2.4354372E-6 2.1931457E-6 1.400828E-6 2.4354492E-6 2.4354492E-6 2.4354372E-6 1.28675 1.28675
2.435521E-6 6.407346E-12 2.435125E-6 2.1929168E-6 1.4006818E-6 2.4351739E-6 2.4351739E-6 2.435125E-6 1.28725 1.28725
2.4365982E-6 3.137056E-11 2.4354372E-6 2.192688E-6 1.4005356E-6 2.4348983E-6 2.4348983E-6 2.4354372E-6 1.28775 1.28775
2.435365E-6 1.36990965E-11 2.435125E-6 2.192459E-6 1.4003894E-6 2.434623E-6 2.434623E-6 2.435125E-6 1.28825 1.28825
2.4357487E-6 2.58719E-11 2.4348128E-6 2.19223E-6 1.4002433E-6 2.434347E-6 2.434347E-6 2.4348128E-6 1.28875 1.28875
2.4348788E-6 1.4900177E-11 2.4345006E-6 2.1920014E-6 1.4000971E-6 2.4340713E-6 2.4340713E-6 2.4345006E-6 1.28925 1.28925
2.4323588E-6 -2.6524881E-11 2.433564E-6 2.1917724E-6 1.3999509E-6 2.433796E-6 2.433796E-6 2.433564E-6 1.28975 1.28975
2.4300698E-6 -6.368647E-11 2.433252E-6 2.1915437E-6 1.3998047E-6 2.4335204E-6 2.4335204E-6 2.433252E-6 1.29025 1.29025
2.4292988E-6 -7.283098E-11 2.433252E-6 2.1913147E-6 1.3996585E-6 2.433245E-6 2.433245E-6 2.433252E-6 1.29075 1.29075
2.4301448E-6 -5.2131247E-11 2.4329397E-6 2.1910857E-6 1.3995123E-6 2.4329695E-6 2.4329695E-6 2.4329397E-6 1.29125 1.29125
2.430892E-6 -3.325869E-11 2.4329397E-6 2.190628E-6 1.3992199E-6 2.4326941E-6 2.4326941E-6 2.4329397E-6 1.29175 1.29175
2.431936E-6 -8.904546E-12 2.4326275E-6 2.190399E-6 1.3990737E-6 2.4324186E-6 2.4324186E-6 2.4326275E-6 1.29225 1.29225
2.4322542E-6 2.0501355E-12 2.4320034E-6 2.1901703E-6 1.3989275E-6 2.4321432E-6 2.4321432E-6 2.4320034E-6 1.29275 1.29275
2.4343215E-6 4.528535E-11 2.4320034E-6 2.1899414E-6 1.3987813E-6 2.4318676E-6 2.4318676E-6 2.4320034E-6 1.29325 1.29325
2.4342764E-6 4.9540292E-11 2.4320034E-6 2.1897126E-6 1.398635E-6 2.4315923E-6 2.4315923E-6 2.4320034E-6 1.29375 1.29375
2.4340666E-6 5.07499E-11 2.4316912E-6 2.1894837E-6 1.3984888E-6 2.4313167E-6 2.4313167E-6 2.4316912E-6 1.29425 1.29425
2.4316455E-6 1.1152049E-11 2.431379E-6 2.1892547E-6 1.3983426E-6 2.4310411E-6 2.4310411E-6 2.431379E-6 1.29475 1.29475
2.4287954E-6 -3.636368E-11 2.4307546E-6 2.189026E-6 1.3981964E-6 2.4307658E-6 2.4307658E-6 2.4307546E-6 1.29525 1.29525
2.4259784E-6 -8.327032E-11 2.4304425E-6 2.188797E-6 1.3980504E-6 2.4304902E-6 2.4304902E-6 2.4304425E-6 1.29575 1.29575
2.4236895E-6 -1.2043193E-10 2.4304425E-6 2.188568E-6 1.3979042E-6 2.4302149E-6 2.4302149E-6 2.4304425E-6 1.29625 1.29625
2.4239087E-6 -1.1130445E-10 2.4301303E-6 2.1881103E-6 1.3976118E-6 2.4299393E-6 2.4299393E-6 2.4301303E-6 1.29675 1.29675
2.4264048E-6 -6.0151356E-11 2.429506E-6 2.1878814E-6 1.3974656E-6 2.429664E-6 2.429664E-6 2.429506E-6 1.29725 1.29725
2.4273168E-6 -3.823349E-11 2.429818E-6 2.1876526E-6 1.3973194E-6 2.4293884E-6 2.4293884E-6 2.429818E-6 1.29775 1.29775
2.428295E-6 -1.5097468E-11 2.429506E-6 2.1874237E-6 1.3971732E-6 2.429113E-6 2.429113E-6 2.429506E-6 1.29825 1.29825
2.429108E-6 4.9932107E-12 2.4285696E-6 2.187195E-6 1.397027E-6 2.4288374E-6 2.4288374E-6 2.4285696E-6 1.29875 1.29875
2.430152E-6 2.9347354E-11 2.4282574E-6 2.186966E-6 1.3968807E-6 2.4285619E-6 2.4285619E-6 2.4282574E-6 1.29925 1.29925
2.4297112E-6 2.6293506E-11 2.4282574E-6 2.186737E-6 1.3967345E-6 2.4282865E-6 2.4282865E-6 2.4282574E-6 1.29975 1.29975
2.4284122E-6 7.403921E-12 2.4282574E-6 2.1865083E-6 1.3965883E-6 2.428011E-6 2.428011E-6 2.4282574E-6 1.30025 1.30025
2.4281362E-6 7.3954E-12 2.4273209E-6 2.1862793E-6 1.3964421E-6 2.4277356E-6 2.4277356E-6 2.4273209E-6 1.30075 1.30075
2.4270353E-6 -7.839788E-12 2.4273209E-6 2.1860503E-6 1.3962959E-6 2.42746E-6 2.42746E-6 2.4273209E-6 1.30125 1.30125
2.4248784E-6 -4.256512E-11 2.4270087E-6 2.1858216E-6 1.3961497E-6 2.4271847E-6 2.4271847E-6 2.4270087E-6 1.30175 1.30175
2.4241733E-6 -5.0491503E-11 2.4270087E-6 2.1853637E-6 1.3958575E-6 2.426909E-6 2.426909E-6 2.4270087E-6 1.30225 1.30225
2.4254155E-6 -2.2482963E-11 2.4263843E-6 2.185135E-6 1.3957113E-6 2.4266337E-6 2.4266337E-6 2.4263843E-6 1.30275 1.30275
2.4259316E-6 -7.8738726E-12 2.4263843E-6 2.184906E-6 1.395565E-6 2.4263582E-6 2.4263582E-6 2.4263843E-6 1.30325 1.30325
2.4263816E-6 5.5170686E-12 2.4260721E-6 2.1846772E-6 1.3954188E-6 2.4260828E-6 2.4260828E-6 2.4260721E-6 1.30375 1.30375
2.4269307E-6 2.0735214E-11 2.42576E-6 2.1844482E-6 1.3952726E-6 2.4258072E-6 2.4258072E-6 2.42576E-6 1.30425 1.30425
2.4264898E-6 1.7681365E-11 2.4248236E-6 2.1842193E-6 1.3951264E-6 2.4255316E-6 2.4255316E-6 2.4248236E-6 1.30475 1.30475
2.4236397E-6 -2.983436E-11 2.4251356E-6 2.1839905E-6 1.3949802E-6 2.4252563E-6 2.4252563E-6 2.4251356E-6 1.30525 1.30525
2.4216147E-6 -6.2123424E-11 2.4248236E-6 2.1837616E-6 1.394834E-6 2.4249807E-6 2.4249807E-6 2.4248236E-6 1.30575 1.30575
2.4209098E-6 -7.0049806E-11 2.423887E-6 2.1835326E-6 1.3946878E-6 2.4247054E-6 2.4247054E-6 2.423887E-6 1.30625 1.30625
2.420931E-6 -6.4576726E-11 2.4245114E-6 2.1833039E-6 1.3945416E-6 2.4244298E-6 2.4244298E-6 2.4245114E-6 1.30675 1.30675
2.420952E-6 -5.910366E-11 2.4241992E-6 2.183075E-6 1.3943954E-6 2.4241544E-6 2.4241544E-6 2.4241992E-6 1.30725 1.30725
2.422194E-6 -3.1095102E-11 2.423887E-6 2.1826172E-6 1.394103E-6 2.4238789E-6 2.4238789E-6 2.423887E-6 1.30775 1.30775
2.4237993E-6 3.6131742E-12 2.423887E-6 2.1823882E-6 1.3939568E-6 2.4236035E-6 2.4236035E-6 2.423887E-6 1.30825 1.30825
2.4244143E-6 2.0049457E-11 2.4232627E-6 2.1821595E-6 1.3938106E-6 2.423328E-6 2.423328E-6 2.4232627E-6 1.30875 1.30875
2.4243363E-6 2.3695332E-11 2.4235749E-6 2.1819305E-6 1.3936645E-6 2.4230526E-6 2.4230526E-6 2.4235749E-6 1.30925 1.30925
2.4246544E-6 3.4650012E-11 2.4229505E-6 2.1817016E-6 1.3935183E-6 2.422777E-6 2.422777E-6 2.4229505E-6 1.30975 1.30975
2.4242136E-6 3.1596163E-11 2.4223261E-6 2.1814728E-6 1.3933721E-6 2.4225014E-6 2.4225014E-6 2.4223261E-6 1.31025 1.31025
2.4227825E-6 1.0270307E-11 2.4226383E-6 2.1812439E-6 1.393226E-6 2.422226E-6 2.422226E-6 2.4226383E-6 1.31075 1.31075
2.4202955E-6 -3.0545684E-11 2.4217018E-6 2.181015E-6 1.3930797E-6 2.4219505E-6 2.4219505E-6 2.4217018E-6 1.31125 1.31125
2.4195906E-6 -3.847208E-11 2.4217018E-6 2.1807862E-6 1.3929335E-6 2.4216752E-6 2.4216752E-6 2.4217018E-6 1.31175 1.31175
2.4197766E-6 -2.9953658E-11 2.4213896E-6 2.1805572E-6 1.3927873E-6 2.4213996E-6 2.4213996E-6 2.4213896E-6 1.31225 1.31225
2.4199298E-6 -2.2044316E-11 2.4213896E-6 2.1803285E-6 1.3926411E-6 2.4211242E-6 2.4211242E-6 2.4213896E-6 1.31275 1.31275
2.4190267E-6 -3.3625096E-11 2.4210774E-6 2.1798705E-6 1.3923487E-6 2.4208487E-6 2.4208487E-6 2.4210774E-6 1.31325 1.31325
2.4196088E-6 -1.7797893E-11 2.4204533E-6 2.1796418E-6 1.3922025E-6 2.4205733E-6 2.4205733E-6 2.4204533E-6 1.31375 1.31375
2.421544E-6 2.3001068E-11 2.4204533E-6 2.1794128E-6 1.3920563E-6 2.4202977E-6 2.4202977E-6 2.4204533E-6 1.31425 1.31425
2.419948E-6 -1.3701323E-12 2.420141E-6 2.1791839E-6 1.3919101E-6 2.4200224E-6 2.4200224E-6 2.420141E-6 1.31475 1.31475
2.4170981E-6 -4.888586E-11 2.4195167E-6 2.1789551E-6 1.3917639E-6 2.4197468E-6 2.4197468E-6 2.4195167E-6 1.31525 1.31525
2.415139E-6 -7.9956784E-11 2.4192045E-6 2.1787262E-6 1.3916177E-6 2.4194712E-6 2.4194712E-6 2.4192045E-6 1.31575 1.31575
2.414797E-6 -8.118344E-11 2.4188923E-6 2.1784974E-6 1.3914716E-6 2.4191959E-6 2.4191959E-6 2.4188923E-6 1.31625 1.31625
2.413564E-6 -9.885489E-11 2.4185802E-6 2.1782685E-6 1.3913254E-6 2.4189203E-6 2.4189203E-6 2.4185802E-6 1.31675 1.31675
2.4137832E-6 -8.972741E-11 2.418268E-6 2.1780395E-6 1.3911792E-6 2.418645E-6 2.418645E-6 2.418268E-6 1.31725 1.31725
2.4154212E-6 -5.4410053E-11 2.4179558E-6 2.1778108E-6 1.391033E-6 2.4183694E-6 2.4183694E-6 2.4179558E-6 1.31775 1.31775
2.4179176E-6 -3.2569709E-12 2.4179558E-6 2.1775818E-6 1.3908868E-6 2.418094E-6 2.418094E-6 2.4179558E-6 1.31825 1.31825
2.4193575E-6 2.8405965E-11 2.4179558E-6 2.177124E-6 1.3905944E-6 2.4178185E-6 2.4178185E-6 2.4179558E-6 1.31875 1.31875
2.4202698E-6 5.032385E-11 2.4173314E-6 2.1768951E-6 1.3904482E-6 2.417543E-6 2.417543E-6 2.4173314E-6 1.31925 1.31925
2.4210167E-6 6.91964E-11 2.4170195E-6 2.1766662E-6 1.390302E-6 2.4172675E-6 2.4172675E-6 2.4170195E-6 1.31975 1.31975
2.4210378E-6 7.466948E-11 2.4170195E-6 2.1764374E-6 1.3901558E-6 2.416992E-6 2.416992E-6 2.4170195E-6 1.32025 1.32025
2.418716E-6 3.6898824E-11 2.4173314E-6 2.1762085E-6 1.3900096E-6 2.4167166E-6 2.4167166E-6 2.4173314E-6 1.32075 1.32075
2.4145459E-6 -3.4979568E-11 2.4170195E-6 2.1759797E-6 1.3898634E-6 2.416441E-6 2.416441E-6 2.4170195E-6 1.32125 1.32125
2.4117949E-6 -8.0668104E-11 2.4167073E-6 2.1757508E-6 1.3897172E-6 2.4161657E-6 2.4161657E-6 2.4167073E-6 1.32175 1.32175
2.4114859E-6 -8.128569E-11 2.4157707E-6 2.1755218E-6 1.389571E-6 2.41589E-6 2.41589E-6 2.4157707E-6 1.32225 1.32225
2.412266E-6 -6.180407E-11 2.416083E-6 2.175293E-6 1.3894248E-6 2.4156147E-6 2.4156147E-6 2.416083E-6 1.32275 1.32275
2.41166E-6 -6.790326E-11 2.4151464E-6 2.175064E-6 1.3892787E-6 2.4153392E-6 2.4153392E-6 2.4151464E-6 1.32325 1.32325
2.411153E-6 -7.217526E-11 2.4151464E-6 2.1748351E-6 1.3891325E-6 2.4150638E-6 2.4150638E-6 2.4151464E-6 1.32375 1.32375
2.4127912E-6 -3.68579E-11 2.4151464E-6 2.1743774E-6 1.3888401E-6 2.4147882E-6 2.4147882E-6 2.4151464E-6 1.32425 1.32425
2.4155183E-6 1.8558648E-11 2.4151464E-6 2.1741484E-6 1.3886939E-6 2.414513E-6 2.414513E-6 2.4151464E-6 1.32475 1.32475
2.4153085E-6 1.9768262E-11 2.4142098E-6 2.1739197E-6 1.3885477E-6 2.4142373E-6 2.4142373E-6 2.4142098E-6 1.32525 1.32525
2.4148344E-6 1.6105344E-11 2.4142098E-6 2.1736907E-6 1.3884015E-6 2.4139617E-6 2.4139617E-6 2.4142098E-6 1.32575 1.32575
2.4143276E-6 1.183336E-11 2.4135854E-6 2.173462E-6 1.3882553E-6 2.4136864E-6 2.4136864E-6 2.4135854E-6 1.32625 1.32625
2.4126325E-6 -1.4365031E-11 2.4135854E-6 2.173233E-6 1.3881091E-6 2.4134108E-6 2.4134108E-6 2.4135854E-6 1.32675 1.32675
2.410707E-6 -4.482687E-11 2.4129613E-6 2.173004E-6 1.3879629E-6 2.413136E-6 2.413136E-6 2.4129613E-6 1.32725 1.32725
2.4101341E-6 -5.0316994E-11 2.412649E-6 2.1727753E-6 1.3878167E-6 2.4128603E-6 2.4128603E-6 2.412649E-6 1.32775 1.32775
2.4115411E-6 -1.9263112E-11 2.412337E-6 2.1725464E-6 1.3876705E-6 2.412585E-6 2.412585E-6 2.412337E-6 1.32825 1.32825
2.4119913E-6 -5.8721712E-12 2.4120247E-6 2.1723174E-6 1.3875243E-6 2.4123094E-6 2.4123094E-6 2.4120247E-6 1.32875 1.32875
2.4124083E-6 6.909715E-12 2.4120247E-6 2.1718597E-6 1.3872319E-6 2.412034E-6 2.412034E-6 2.4120247E-6 1.32925 1.32925
2.4127926E-6 1.908252E-11 2.4114004E-6 2.171631E-6 1.3870858E-6 2.4117585E-6 2.4117585E-6 2.4114004E-6 1.32975 1.32975
2.4138697E-6 4.4045732E-11 2.4110882E-6 2.171402E-6 1.3869396E-6 2.4114831E-6 2.4114831E-6 2.4110882E-6 1.33025 1.33025
2.4125707E-6 2.5156146E-11 2.4114004E-6 2.171173E-6 1.3867934E-6 2.4112076E-6 2.4112076E-6 2.4114004E-6 1.33075 1.33075
2.4097867E-6 -2.1141444E-11 2.4104638E-6 2.1709443E-6 1.3866472E-6 2.4109322E-6 2.4109322E-6 2.4104638E-6 1.33125 1.33125
2.4087517E-6 -3.5158494E-11 2.410776E-6 2.1707153E-6 1.386501E-6 2.4106566E-6 2.4106566E-6 2.410776E-6 1.33175 1.33175
2.4072217E-6 -5.831156E-11 2.4104638E-6 2.1704864E-6 1.3863548E-6 2.410381E-6 2.410381E-6 2.4104638E-6 1.33225 1.33225
2.4040087E-6 -1.1252702E-10 2.4098395E-6 2.1702576E-6 1.3862086E-6 2.4101057E-6 2.4101057E-6 2.4098395E-6 1.33275 1.33275
2.4036337E-6 -1.1436272E-10 2.4092153E-6 2.1700287E-6 1.3860624E-6 2.4098301E-6 2.4098301E-6 2.4092153E-6 1.33325 1.33325
2.4061958E-6 -6.1991516E-11 2.4095273E-6 2.1697997E-6 1.3859162E-6 2.4095548E-6 2.4095548E-6 2.4095273E-6 1.33375 1.33375
2.408494E-6 -1.4492832E-11 2.4092153E-6 2.169571E-6 1.38577E-6 2.4092792E-6 2.4092792E-6 2.4092153E-6 1.33425 1.33425
2.409934E-6 1.7170118E-11 2.4095273E-6 2.1691133E-6 1.3854776E-6 2.4090039E-6 2.4090039E-6 2.4095273E-6 1.33475 1.33475
2.4102526E-6 2.8124801E-11 2.4089031E-6 2.1688843E-6 1.3853314E-6 2.4087287E-6 2.4087287E-6 2.4089031E-6 1.33525 1.33525
2.4101087E-6 3.0552554E-11 2.4082788E-6 2.1686553E-6 1.3851852E-6 2.4084534E-6 2.4084534E-6 2.4082788E-6 1.33575 1.33575
2.4092387E-6 1.9580828E-11 2.4082788E-6 2.1684266E-6 1.385039E-6 2.4081778E-6 2.4081778E-6 2.4082788E-6 1.33625 1.33625
2.4085998E-6 1.287257E-11 2.4079666E-6 2.1681976E-6 1.3848929E-6 2.4079025E-6 2.4079025E-6 2.4079666E-6 1.33675 1.33675
2.4068388E-6 -1.4543943E-11 2.4076544E-6 2.1679687E-6 1.3847467E-6 2.4076269E-6 2.4076269E-6 2.4076544E-6 1.33725 1.33725
2.40422E-6 -5.7796205E-11 2.4076544E-6 2.16774E-6 1.3846005E-6 2.4073515E-6 2.4073515E-6 2.4076544E-6 1.33775 1.33775
2.404043E-6 -5.597752E-11 2.40703E-6 2.167511E-6 1.3844543E-6 2.407076E-6 2.407076E-6 2.40703E-6 1.33825 1.33825
2.405054E-6 -3.2232446E-11 2.4067178E-6 2.167282E-6 1.3843081E-6 2.4068004E-6 2.4068004E-6 2.4067178E-6 1.33875 1.33875
2.404679E-6 -3.4068158E-11 2.4064057E-6 2.1670533E-6 1.3841619E-6 2.406525E-6 2.406525E-6 2.4064057E-6 1.33925 1.33925
2.4047001E-6 -2.8595093E-11 2.4067178E-6 2.1668243E-6 1.3840157E-6 2.4062495E-6 2.4062495E-6 2.4067178E-6 1.33975 1.33975
2.4053152E-6 -1.215881E-11 2.4064057E-6 2.1663666E-6 1.3837233E-6 2.405974E-6 2.405974E-6 2.4064057E-6 1.34025 1.34025
2.4062933E-6 1.09772105E-11 2.4057813E-6 2.1661376E-6 1.3835771E-6 2.4056985E-6 2.4056985E-6 2.4057813E-6 1.34075 1.34075
2.4063145E-6 1.645029E-11 2.4054693E-6 2.1659089E-6 1.3834309E-6 2.4054232E-6 2.4054232E-6 2.4054693E-6 1.34125 1.34125
2.4029368E-6 -4.0810487E-11 2.4054693E-6 2.16568E-6 1.3832847E-6 2.405148E-6 2.405148E-6 2.4054693E-6 1.34175 1.34175
2.4011429E-6 -6.883608E-11 2.404845E-6 2.165451E-6 1.3831385E-6 2.4048727E-6 2.4048727E-6 2.404845E-6 1.34225 1.34225
2.401131E-6 -6.397207E-11 2.404845E-6 2.1652222E-6 1.3829923E-6 2.4045971E-6 2.4045971E-6 2.404845E-6 1.34275 1.34275
2.4016801E-6 -4.8753925E-11 2.4045328E-6 2.1649932E-6 1.3828461E-6 2.4043218E-6 2.4043218E-6 2.4045328E-6 1.34325 1.34325
2.4015692E-6 -4.5717104E-11 2.4035962E-6 2.1647645E-6 1.3827E-6 2.4040462E-6 2.4040462E-6 2.4035962E-6 1.34375 1.34375
2.4027781E-6 -1.8317634E-11 2.4039084E-6 2.1645355E-6 1.3825538E-6 2.4037706E-6 2.4037706E-6 2.4039084E-6 1.34425 1.34425
2.4028323E-6 -1.2235485E-11 2.4035962E-6 2.1643066E-6 1.3824076E-6 2.4034953E-6 2.4034953E-6 2.4035962E-6 1.34475 1.34475
2.4049655E-6 3.2217874E-11 2.4035962E-6 2.1640778E-6 1.3822614E-6 2.4032197E-6 2.4032197E-6 2.4035962E-6 1.34525 1.34525
2.4066367E-6 6.814428E-11 2.4029719E-6 2.16362E-6 1.381969E-6 2.4029443E-6 2.4029443E-6 2.4029719E-6 1.34575 1.34575
2.4051067E-6 4.4991223E-11 2.4023475E-6 2.1633912E-6 1.3818228E-6 2.4026688E-6 2.4026688E-6 2.4023475E-6 1.34625 1.34625
2.4033131E-6 1.6965656E-11 2.4023475E-6 2.1631622E-6 1.3816766E-6 2.4023939E-6 2.4023939E-6 2.4023475E-6 1.34675 1.34675
2.4018161E-6 -5.5783373E-12 2.4017233E-6 2.1629332E-6 1.3815304E-6 2.4021183E-6 2.4021183E-6 2.4017233E-6 1.34725 1.34725
2.4018702E-6 5.0381113E-13 2.4014112E-6 2.1627045E-6 1.3813842E-6 2.401843E-6 2.401843E-6 2.4014112E-6 1.34775 1.34775
2.4005712E-6 -1.8385788E-11 2.401099E-6 2.1624755E-6 1.381238E-6 2.4015674E-6 2.4015674E-6 2.401099E-6 1.34825 1.34825
2.3971272E-6 -7.68647E-11 2.401099E-6 2.1622468E-6 1.3810918E-6 2.401292E-6 2.401292E-6 2.401099E-6 1.34875 1.34875
2.3963232E-6 -8.661829E-11 2.401099E-6 2.1620178E-6 1.3809456E-6 2.4010164E-6 2.4010164E-6 2.401099E-6 1.34925 1.34925
2.3977304E-6 -5.5564407E-11 2.4004746E-6 2.1617889E-6 1.3807994E-6 2.400741E-6 2.400741E-6 2.4004746E-6 1.34975 1.34975
2.3996654E-6 -1.4765461E-11 2.4001624E-6 2.1615601E-6 1.3806532E-6 2.4004655E-6 2.4004655E-6 2.4001624E-6 1.35025 1.35025
2.4001815E-6 -1.563835E-13 2.4004746E-6 2.1613312E-6 1.3805071E-6 2.40019E-6 2.40019E-6 2.4004746E-6 1.35075 1.35075
2.3992461E-6 -1.2346229E-11 2.399538E-6 2.1608735E-6 1.3802147E-6 2.399915E-6 2.399915E-6 2.399538E-6 1.35125 1.35125
2.3993002E-6 -6.2640804E-12 2.3989137E-6 2.1606445E-6 1.3800685E-6 2.3996395E-6 2.3996395E-6 2.3989137E-6 1.35175 1.35175
2.4013673E-6 3.697114E-11 2.3982893E-6 2.1604155E-6 1.3799223E-6 2.3993641E-6 2.3993641E-6 2.3982893E-6 1.35225 1.35225
2.4000353E-6 1.7472473E-11 2.3982893E-6 2.1601868E-6 1.3797761E-6 2.3990885E-6 2.3990885E-6 2.3982893E-6 1.35275 1.35275
2.3976143E-6 -2.212538E-11 2.3986015E-6 2.1599578E-6 1.3796299E-6 2.3988132E-6 2.3988132E-6 2.3986015E-6 1.35325 1.35325
2.3950943E-6 -6.3550436E-11 2.3986015E-6 2.159729E-6 1.3794837E-6 2.3985376E-6 2.3985376E-6 2.3986015E-6 1.35375 1.35375
2.3959403E-6 -4.285069E-11 2.3982893E-6 2.1595001E-6 1.3793375E-6 2.3982623E-6 2.3982623E-6 2.3982893E-6 1.35425 1.35425
2.3978755E-6 -2.0517422E-12 2.397353E-6 2.1592712E-6 1.3791913E-6 2.3979867E-6 2.3979867E-6 2.397353E-6 1.35475 1.35475
2.3971706E-6 -9.978124E-12 2.3970408E-6 2.1590424E-6 1.3790451E-6 2.3977113E-6 2.3977113E-6 2.3970408E-6 1.35525 1.35525
2.3956081E-6 -3.374024E-11 2.397353E-6 2.1588135E-6 1.3788989E-6 2.3974362E-6 2.3974362E-6 2.397353E-6 1.35575 1.35575
2.3974442E-6 5.2315157E-12 2.3970408E-6 2.1585845E-6 1.3787527E-6 2.3971609E-6 2.3971609E-6 2.3970408E-6 1.35625 1.35625
2.3989173E-6 3.7503535E-11 2.3970408E-6 2.1581268E-6 1.3784603E-6 2.3968853E-6 2.3968853E-6 2.3970408E-6 1.35675 1.35675
2.3971893E-6 1.0696075E-11 2.3970408E-6 2.157898E-6 1.3783142E-6 2.39661E-6 2.39661E-6 2.3970408E-6 1.35725 1.35725
2.3947684E-6 -2.8901792E-11 2.3961043E-6 2.157669E-6 1.378168E-6 2.3963344E-6 2.3963344E-6 2.3961043E-6 1.35775 1.35775
2.3947564E-6 -2.4037767E-11 2.395792E-6 2.1574401E-6 1.3780218E-6 2.3960588E-6 2.3960588E-6 2.395792E-6 1.35825 1.35825
2.3935236E-6 -4.1709226E-11 2.395792E-6 2.1572114E-6 1.3778756E-6 2.3957834E-6 2.3957834E-6 2.395792E-6 1.35875 1.35875
2.3914329E-6 -7.5216396E-11 2.39548E-6 2.1569824E-6 1.3777294E-6 2.3955083E-6 2.3955083E-6 2.39548E-6 1.35925 1.35925
2.3902E-6 -9.288787E-11 2.3951677E-6 2.1567535E-6 1.3775832E-6 2.395233E-6 2.395233E-6 2.3951677E-6 1.35975 1.35975
2.3921682E-6 -5.147984E-11 2.3948555E-6 2.1565247E-6 1.377437E-6 2.3949574E-6 2.3949574E-6 2.3948555E-6 1.36025 1.36025
2.3947962E-6 2.1094994E-12 2.3939192E-6 2.1562957E-6 1.3772908E-6 2.394682E-6 2.394682E-6 2.3939192E-6 1.36075 1.36075
2.3949824E-6 1.0627921E-11 2.3942312E-6 2.1560668E-6 1.3771446E-6 2.3944065E-6 2.3944065E-6 2.3942312E-6 1.36125 1.36125
2.3944754E-6 6.3559357E-12 2.3942312E-6 2.155609E-6 1.3768522E-6 2.3941311E-6 2.3941311E-6 2.3942312E-6 1.36175 1.36175
2.3949585E-6 2.0355944E-11 2.3942312E-6 2.1553803E-6 1.376706E-6 2.3938555E-6 2.3938555E-6 2.3942312E-6 1.36225 1.36225
2.3941875E-6 1.1211427E-11 2.3932948E-6 2.1551514E-6 1.3765598E-6 2.3935802E-6 2.3935802E-6 2.3932948E-6 1.36275 1.36275
2.3919652E-6 -2.4732015E-11 2.393607E-6 2.1549224E-6 1.3764136E-6 2.393305E-6 2.393305E-6 2.393607E-6 1.36325 1.36325
2.391986E-6 -1.9258935E-11 2.3932948E-6 2.1546937E-6 1.3762674E-6 2.3930297E-6 2.3930297E-6 2.3932948E-6 1.36375 1.36375
2.3896312E-6 -5.7638665E-11 2.3926705E-6 2.1544647E-6 1.3761213E-6 2.3927541E-6 2.3927541E-6 2.3926705E-6 1.36425 1.36425
2.3883651E-6 -7.591918E-11 2.3929827E-6 2.1542357E-6 1.3759751E-6 2.3924788E-6 2.3924788E-6 2.3929827E-6 1.36475 1.36475
2.3902012E-6 -3.6947438E-11 2.3923583E-6 2.154007E-6 1.3758289E-6 2.3922032E-6 2.3922032E-6 2.3923583E-6 1.36525 1.36525
2.3922355E-6 5.6787136E-12 2.3926705E-6 2.153778E-6 1.3756827E-6 2.3919276E-6 2.3919276E-6 2.3926705E-6 1.36575 1.36575
2.39163E-6 -4.2046217E-13 2.391734E-6 2.1535493E-6 1.3755365E-6 2.3916527E-6 2.3916527E-6 2.391734E-6 1.36625 1.36625
2.39142E-6 7.891535E-13 2.391734E-6 2.1533203E-6 1.3753903E-6 2.3913772E-6 2.3913772E-6 2.391734E-6 1.36675 1.36675
2.3903851E-6 -1.3227912E-11 2.3914217E-6 2.1528626E-6 1.3750979E-6 2.3911018E-6 2.3911018E-6 2.3914217E-6 1.36725 1.36725
2.390406E-6 -7.7548315E-12 2.3907974E-6 2.1526337E-6 1.3749517E-6 2.3908262E-6 2.3908262E-6 2.3907974E-6 1.36775 1.36775
2.3908563E-6 5.6361235E-12 2.3907974E-6 2.1524047E-6 1.3748055E-6 2.390551E-6 2.390551E-6 2.3907974E-6 1.36825 1.36825
2.3902503E-6 -4.6306736E-13 2.3904852E-6 2.152176E-6 1.3746593E-6 2.3902753E-6 2.3902753E-6 2.3904852E-6 1.36875 1.36875
2.3886544E-6 -2.4834253E-11 2.389861E-6 2.151947E-6 1.3745131E-6 2.39E-6 2.39E-6 2.389861E-6 1.36925 1.36925
2.3884447E-6 -2.3624637E-11 2.389861E-6 2.151718E-6 1.3743669E-6 2.3897248E-6 2.3897248E-6 2.389861E-6 1.36975 1.36975
2.389357E-6 -1.7067525E-12 2.3895489E-6 2.1514893E-6 1.3742207E-6 2.3894495E-6 2.3894495E-6 2.3895489E-6 1.37025 1.37025
2.388322E-6 -1.5723804E-11 2.3889245E-6 2.1512603E-6 1.3740745E-6 2.389174E-6 2.389174E-6 2.3889245E-6 1.37075 1.37075
2.38699E-6 -3.5222457E-11 2.3892367E-6 2.1510316E-6 1.3739284E-6 2.3888986E-6 2.3888986E-6 2.3892367E-6 1.37125 1.37125
2.3877371E-6 -1.6349914E-11 2.3883001E-6 2.1508026E-6 1.3737822E-6 2.388623E-6 2.388623E-6 2.3883001E-6 1.37175 1.37175
2.3899363E-6 2.9321566E-11 2.3883001E-6 2.1505737E-6 1.373636E-6 2.3883474E-6 2.3883474E-6 2.3883001E-6 1.37225 1.37225
2.3895948E-6 2.8094922E-11 2.3876757E-6 2.150116E-6 1.3733436E-6 2.3880725E-6 2.3880725E-6 2.3876757E-6 1.37275 1.37275
2.3864477E-6 -2.4902393E-11 2.3876757E-6 2.149887E-6 1.3731974E-6 2.387797E-6 2.387797E-6 2.3876757E-6 1.37325 1.37325
2.3858088E-6 -3.161065E-11 2.387988E-6 2.1496583E-6 1.3730512E-6 2.3875216E-6 2.3875216E-6 2.387988E-6 1.37375 1.37375
2.3871498E-6 -1.7749061E-12 2.3873636E-6 2.1494293E-6 1.372905E-6 2.387246E-6 2.387246E-6 2.3873636E-6 1.37425 1.37425
2.385851E-6 -2.0664491E-11 2.3870514E-6 2.1492003E-6 1.3727588E-6 2.3869707E-6 2.3869707E-6 2.3870514E-6 1.37475 1.37475
2.3831005E-6 -6.6353E-11 2.386115E-6 2.1489716E-6 1.3726126E-6 2.3866955E-6 2.3866955E-6 2.386115E-6 1.37525 1.37525
2.3840785E-6 -4.3216992E-11 2.386427E-6 2.1487426E-6 1.3724664E-6 2.3864202E-6 2.3864202E-6 2.386427E-6 1.37575 1.37575
2.3859807E-6 -3.0271122E-12 2.3858029E-6 2.1485139E-6 1.3723202E-6 2.3861446E-6 2.3861446E-6 2.3858029E-6 1.37625 1.37625
2.3856057E-6 -4.8628246E-12 2.3851785E-6 2.148285E-6 1.372174E-6 2.3858693E-6 2.3858693E-6 2.3851785E-6 1.37675 1.37675
2.3843727E-6 -2.2534285E-11 2.3854907E-6 2.148056E-6 1.3720278E-6 2.3855937E-6 2.3855937E-6 2.3854907E-6 1.37725 1.37725
2.385483E-6 3.0379943E-12 2.3851785E-6 2.1478272E-6 1.3718816E-6 2.3853183E-6 2.3853183E-6 2.3851785E-6 1.37775 1.37775
2.3867585E-6 3.165563E-11 2.3848663E-6 2.1473693E-6 1.3715893E-6 2.3850432E-6 2.3850432E-6 2.3848663E-6 1.37825 1.37825
2.3864166E-6 3.0428972E-11 2.3845541E-6 2.1471405E-6 1.3714431E-6 2.3847679E-6 2.3847679E-6 2.3845541E-6 1.37875 1.37875
2.3849525E-6 8.4940475E-12 2.3845541E-6 2.1469116E-6 1.3712969E-6 2.3844923E-6 2.3844923E-6 2.3845541E-6 1.37925 1.37925
2.3839507E-6 -4.913936E-12 2.384242E-6 2.1466828E-6 1.3711507E-6 2.384217E-6 2.384217E-6 2.384242E-6 1.37975 1.37975
2.3821567E-6 -3.2939533E-11 2.384242E-6 2.1464539E-6 1.3710045E-6 2.3839414E-6 2.3839414E-6 2.384242E-6 1.38025 1.38025
2.379604E-6 -7.497363E-11 2.3839298E-6 2.146225E-6 1.3708583E-6 2.3836665E-6 2.3836665E-6 2.3839298E-6 1.38075 1.38075
2.3800212E-6 -6.219176E-11 2.3833054E-6 2.1459962E-6 1.3707121E-6 2.383391E-6 2.383391E-6 2.3833054E-6 1.38125 1.38125
2.3809994E-6 -3.9055748E-11 2.3836176E-6 2.1457672E-6 1.3705659E-6 2.3831153E-6 2.3831153E-6 2.3836176E-6 1.38175 1.38175
2.3811524E-6 -3.1146394E-11 2.3829932E-6 2.1455382E-6 1.3704197E-6 2.38284E-6 2.38284E-6 2.3829932E-6 1.38225 1.38225
2.3801504E-6 -4.4554395E-11 2.382681E-6 2.1453095E-6 1.3702735E-6 2.3825644E-6 2.3825644E-6 2.382681E-6 1.38275 1.38275
2.38103E-6 -2.3245563E-11 2.382681E-6 2.1450805E-6 1.3701273E-6 2.3822895E-6 2.3822895E-6 2.382681E-6 1.38325 1.38325
2.3820742E-6 1.1085948E-12 2.382681E-6 2.1446228E-6 1.3698349E-6 2.382014E-6 2.382014E-6 2.382681E-6 1.38375 1.38375
2.3822602E-6 9.627003E-12 2.382057E-6 2.1443939E-6 1.3696887E-6 2.3817386E-6 2.3817386E-6 2.382057E-6 1.38425 1.38425
2.3806313E-6 -1.5353252E-11 2.3817447E-6 2.1441651E-6 1.3695426E-6 2.381463E-6 2.381463E-6 2.3817447E-6 1.38475 1.38475
2.3796292E-6 -2.8761249E-11 2.3814325E-6 2.1439362E-6 1.3693964E-6 2.3811876E-6 2.3811876E-6 2.3814325E-6 1.38525 1.38525
2.3800799E-6 -1.5370278E-11 2.3811203E-6 2.1437072E-6 1.3692502E-6 2.3809125E-6 2.3809125E-6 2.3811203E-6 1.38575 1.38575
2.3800678E-6 -1.0506267E-11 2.3808082E-6 2.1434785E-6 1.369104E-6 2.3806372E-6 2.3806372E-6 2.3808082E-6 1.38625 1.38625
2.377746E-6 -4.8276928E-11 2.3808082E-6 2.1432495E-6 1.3689578E-6 2.3803616E-6 2.3803616E-6 2.3808082E-6 1.38675 1.38675
2.376612E-6 -6.412119E-11 2.3798716E-6 2.1430205E-6 1.3688116E-6 2.3800862E-6 2.3800862E-6 2.3798716E-6 1.38725 1.38725
2.379207E-6 -1.1140898E-11 2.3795594E-6 2.1427918E-6 1.3686654E-6 2.3798107E-6 2.3798107E-6 2.3795594E-6 1.38775 1.38775
2.3800535E-6 9.558864E-12 2.3792472E-6 2.1425628E-6 1.3685192E-6 2.3795358E-6 2.3795358E-6 2.3792472E-6 1.38825 1.38825
2.3791836E-6 -1.4128595E-12 2.378935E-6 2.1423339E-6 1.368373E-6 2.3792602E-6 2.3792602E-6 2.378935E-6 1.38875 1.38875
2.3771918E-6 -3.309285E-11 2.378311E-6 2.1418762E-6 1.3680806E-6 2.3789848E-6 2.3789848E-6 2.378311E-6 1.38925 1.38925
2.3773448E-6 -2.5183498E-11 2.3786229E-6 2.1416474E-6 1.3679344E-6 2.3787093E-6 2.3787093E-6 2.3786229E-6 1.38975 1.38975
2.3772343E-6 -2.2146677E-11 2.3786229E-6 2.1414185E-6 1.3677882E-6 2.3784344E-6 2.3784344E-6 2.3786229E-6 1.39025 1.39025
2.3776513E-6 -9.36479E-12 2.3779987E-6 2.1411895E-6 1.367642E-6 2.3781588E-6 2.3781588E-6 2.3779987E-6 1.39075 1.39075
2.3784644E-6 1.0725889E-11 2.3776865E-6 2.1409608E-6 1.3674958E-6 2.3778832E-6 2.3778832E-6 2.3776865E-6 1.39125 1.39125
2.3779905E-6 7.0629583E-12 2.3776865E-6 2.1407318E-6 1.3673497E-6 2.3776079E-6 2.3776079E-6 2.3776865E-6 1.39175 1.39175
2.3769885E-6 -6.345025E-12 2.3773744E-6 2.1405028E-6 1.3672035E-6 2.3773323E-6 2.3773323E-6 2.3773744E-6 1.39225 1.39225
2.3772081E-6 2.782466E-12 2.3773744E-6 2.140274E-6 1.3670573E-6 2.3770574E-6 2.3770574E-6 2.3773744E-6 1.39275 1.39275
2.3770642E-6 5.2102185E-12 2.37675E-6 2.1400451E-6 1.3669111E-6 2.3767818E-6 2.3767818E-6 2.37675E-6 1.39325 1.39325
2.3766233E-6 2.1563556E-12 2.3761256E-6 2.1398164E-6 1.3667649E-6 2.3765065E-6 2.3765065E-6 2.3761256E-6 1.39375 1.39375
2.3757864E-6 -8.206299E-12 2.37675E-6 2.1393585E-6 1.3664725E-6 2.376231E-6 2.376231E-6 2.37675E-6 1.39425 1.39425
2.3747848E-6 -2.1614268E-11 2.3761256E-6 2.1391297E-6 1.3663263E-6 2.375956E-6 2.375956E-6 2.3761256E-6 1.39475 1.39475
2.3737168E-6 -3.624039E-11 2.3755013E-6 2.1389008E-6 1.3661801E-6 2.3756804E-6 2.3756804E-6 2.3755013E-6 1.39525 1.39525
2.373969E-6 -2.6503843E-11 2.375189E-6 2.1386718E-6 1.3660339E-6 2.375405E-6 2.375405E-6 2.375189E-6 1.39575 1.39575
2.371713E-6 -6.3056366E-11 2.375189E-6 2.138443E-6 1.3658877E-6 2.3751295E-6 2.3751295E-6 2.375189E-6 1.39625 1.39625
2.371173E-6 -6.793742E-11 2.374565E-6 2.138214E-6 1.3657415E-6 2.3748541E-6 2.3748541E-6 2.374565E-6 1.39675 1.39675
2.3733066E-6 -2.3484064E-11 2.3748769E-6 2.1379851E-6 1.3655953E-6 2.374579E-6 2.374579E-6 2.3748769E-6 1.39725 1.39725
2.3747798E-6 8.787955E-12 2.3742527E-6 2.1377564E-6 1.3654491E-6 2.3743037E-6 2.3743037E-6 2.3742527E-6 1.39775 1.39775
2.3734478E-6 -1.0710698E-11 2.3739406E-6 2.1375274E-6 1.3653029E-6 2.374028E-6 2.374028E-6 2.3739406E-6 1.39825 1.39825
2.372809E-6 -1.7418957E-11 2.3736284E-6 2.1372987E-6 1.3651568E-6 2.3737527E-6 2.3737527E-6 2.3736284E-6 1.39875 1.39875
2.3725663E-6 -1.6818396E-11 2.3736284E-6 2.1370697E-6 1.3650106E-6 2.3734776E-6 2.3734776E-6 2.3736284E-6 1.39925 1.39925
2.3708385E-6 -4.3625853E-11 2.3733162E-6 2.136612E-6 1.3647182E-6 2.3732023E-6 2.3732023E-6 2.3733162E-6 1.39975 1.39975
2.3692423E-6 -6.799704E-11 2.3726918E-6 2.136383E-6 1.364572E-6 2.3729267E-6 2.3729267E-6 2.3726918E-6 1.40025 1.40025
2.3691646E-6 -6.435116E-11 2.3723796E-6 2.136154E-6 1.3644258E-6 2.3726511E-6 2.3726511E-6 2.3723796E-6 1.40075 1.40075
2.369912E-6 -4.5478593E-11 2.3723796E-6 2.1359253E-6 1.3642796E-6 2.3723762E-6 2.3723762E-6 2.3723796E-6 1.40125 1.40125
2.3709893E-6 -2.0515381E-11 2.3720675E-6 2.1356964E-6 1.3641334E-6 2.3721007E-6 2.3721007E-6 2.3720675E-6 1.40175 1.40175
2.3724292E-6 1.1147568E-11 2.3717553E-6 2.1354676E-6 1.3639872E-6 2.3718253E-6 2.3718253E-6 2.3717553E-6 1.40225 1.40225
2.3732093E-6 3.062918E-11 2.371443E-6 2.1352387E-6 1.363841E-6 2.3715497E-6 2.3715497E-6 2.371443E-6 1.40275 1.40275
2.3728019E-6 2.81844E-11 2.371443E-6 2.1350097E-6 1.3636948E-6 2.3712748E-6 2.3712748E-6 2.371443E-6 1.40325 1.40325
2.37246E-6 2.6957742E-11 2.371131E-6 2.134781E-6 1.3635486E-6 2.3709993E-6 2.3709993E-6 2.371131E-6 1.40375 1.40375
2.371227E-6 9.286294E-12 2.3705068E-6 2.134552E-6 1.3634024E-6 2.370724E-6 2.370724E-6 2.3705068E-6 1.40425 1.40425
2.369334E-6 -2.0566493E-11 2.3701946E-6 2.134323E-6 1.3632562E-6 2.3704483E-6 2.3704483E-6 2.3701946E-6 1.40475 1.40475
2.3682335E-6 -3.5801667E-11 2.3701946E-6 2.1338653E-6 1.3629639E-6 2.3701734E-6 2.3701734E-6 2.3701946E-6 1.40525 1.40525
2.3675286E-6 -4.3728063E-11 2.3701946E-6 2.1336364E-6 1.3628177E-6 2.3698979E-6 2.3698979E-6 2.3701946E-6 1.40575 1.40575
2.3676816E-6 -3.581871E-11 2.369258E-6 2.1334076E-6 1.3626715E-6 2.3696225E-6 2.3696225E-6 2.369258E-6 1.40625 1.40625
2.3657888E-6 -6.567151E-11 2.369258E-6 2.1331787E-6 1.3625253E-6 2.369347E-6 2.369347E-6 2.369258E-6 1.40675 1.40675
2.3658101E-6 -6.0198416E-11 2.3689458E-6 2.13295E-6 1.3623791E-6 2.369072E-6 2.369072E-6 2.3689458E-6 1.40725 1.40725
2.3681084E-6 -1.2699729E-11 2.3683215E-6 2.132721E-6 1.3622329E-6 2.3687965E-6 2.3687965E-6 2.3683215E-6 1.40775 1.40775
2.3695816E-6 1.957229E-11 2.3686337E-6 2.132492E-6 1.3620867E-6 2.368521E-6 2.368521E-6 2.3686337E-6 1.40825 1.40825
2.36891E-6 1.22549765E-11 2.3680093E-6 2.1322633E-6 1.3619405E-6 2.368246E-6 2.368246E-6 2.3680093E-6 1.40875 1.40875
2.367479E-6 -9.070881E-12 2.367697E-6 2.1320343E-6 1.3617943E-6 2.3679706E-6 2.3679706E-6 2.367697E-6 1.40925 1.40925
2.3674672E-6 -4.2068692E-12 2.367697E-6 2.1318053E-6 1.3616481E-6 2.367695E-6 2.367695E-6 2.367697E-6 1.40975 1.40975
2.3666962E-6 -1.3351388E-11 2.3670727E-6 2.1315766E-6 1.3615019E-6 2.3674195E-6 2.3674195E-6 2.3670727E-6 1.41025 1.41025
2.3654636E-6 -3.102282E-11 2.3670727E-6 2.1311187E-6 1.3612095E-6 2.3671446E-6 2.3671446E-6 2.3670727E-6 1.41075 1.41075
2.3642638E-6 -4.8085213E-11 2.3670727E-6 2.13089E-6 1.3610633E-6 2.366869E-6 2.366869E-6 2.3670727E-6 1.41125 1.41125
2.3650439E-6 -2.8603604E-11 2.3664486E-6 2.130661E-6 1.360917E-6 2.3665937E-6 2.3665937E-6 2.3664486E-6 1.41175 1.41175
2.365428E-6 -1.6430786E-11 2.3661364E-6 2.1304322E-6 1.360771E-6 2.366318E-6 2.366318E-6 2.3661364E-6 1.41225 1.41225
2.3655155E-6 -9.739554E-12 2.3661364E-6 2.1302033E-6 1.3606248E-6 2.3660432E-6 2.3660432E-6 2.3661364E-6 1.41275 1.41275
2.3673515E-6 2.923219E-11 2.3661364E-6 2.1299743E-6 1.3604786E-6 2.3657676E-6 2.3657676E-6 2.3661364E-6 1.41325 1.41325
2.3682967E-6 5.1759135E-11 2.3648877E-6 2.1297456E-6 1.3603324E-6 2.3654923E-6 2.3654923E-6 2.3648877E-6 1.41375 1.41375
2.366602E-6 2.5560765E-11 2.3648877E-6 2.1295166E-6 1.3601862E-6 2.3652171E-6 2.3652171E-6 2.3648877E-6 1.41425 1.41425
2.3649072E-6 -6.3762553E-13 2.3645755E-6 2.1292876E-6 1.36004E-6 2.3649418E-6 2.3649418E-6 2.3645755E-6 1.41475 1.41475
2.3639382E-6 -1.3436554E-11 2.3642633E-6 2.1290589E-6 1.3598938E-6 2.3646662E-6 2.3646662E-6 2.3642633E-6 1.41525 1.41525
2.3623422E-6 -3.780774E-11 2.3639511E-6 2.12883E-6 1.3597476E-6 2.3643909E-6 2.3643909E-6 2.3639511E-6 1.41575 1.41575
2.3588987E-6 -9.628664E-11 2.3639511E-6 2.1283722E-6 1.3594552E-6 2.3641157E-6 2.3641157E-6 2.3639511E-6 1.41625 1.41625
2.3572038E-6 -1.2248505E-10 2.3642633E-6 2.1281433E-6 1.359309E-6 2.3638404E-6 2.3638404E-6 2.3642633E-6 1.41675 1.41675
2.35871E-6 -8.9603956E-11 2.363639E-6 2.1279145E-6 1.3591628E-6 2.3635648E-6 2.3635648E-6 2.363639E-6 1.41725 1.41725
2.3621635E-6 -2.0787922E-11 2.3633268E-6 2.1276855E-6 1.3590166E-6 2.36329E-6 2.36329E-6 2.3633268E-6 1.41775 1.41775
2.3636696E-6 1.209315E-11 2.3633268E-6 2.1274566E-6 1.3588703E-6 2.3630143E-6 2.3630143E-6 2.3633268E-6 1.41825 1.41825
2.3644168E-6 3.0965706E-11 2.3630148E-6 2.1272278E-6 1.3587241E-6 2.362739E-6 2.362739E-6 2.3630148E-6 1.41875 1.41875
2.3633818E-6 1.694864E-11 2.3630148E-6 2.1269989E-6 1.3585781E-6 2.3624634E-6 2.3624634E-6 2.3630148E-6 1.41925 1.41925
2.3635353E-6 2.485801E-11 2.3620782E-6 2.12677E-6 1.3584319E-6 2.3621885E-6 2.3621885E-6 2.3620782E-6 1.41975 1.41975
2.3645134E-6 4.7994022E-11 2.3614539E-6 2.1265412E-6 1.3582857E-6 2.361913E-6 2.361913E-6 2.3614539E-6 1.42025 1.42025
2.3622904E-6 1.205056E-11 2.3614539E-6 2.1263122E-6 1.3581395E-6 2.3616376E-6 2.3616376E-6 2.3614539E-6 1.42075 1.42075
2.360134E-6 -2.2674746E-11 2.3614539E-6 2.1260835E-6 1.3579933E-6 2.3613625E-6 2.3613625E-6 2.3614539E-6 1.42125 1.42125
2.358901E-6 -4.0346206E-11 2.361766E-6 2.1256255E-6 1.3577009E-6 2.3610871E-6 2.3610871E-6 2.361766E-6 1.42175 1.42175
2.35945E-6 -2.5128047E-11 2.3608295E-6 2.1253968E-6 1.3575547E-6 2.3608115E-6 2.3608115E-6 2.3608295E-6 1.42225 1.42225
2.3584485E-6 -3.853603E-11 2.3602051E-6 2.1251678E-6 1.3574085E-6 2.3605367E-6 2.3605367E-6 2.3602051E-6 1.42275 1.42275
2.3567866E-6 -6.412535E-11 2.3602051E-6 2.1249389E-6 1.3572622E-6 2.360261E-6 2.360261E-6 2.3602051E-6 1.42325 1.42325
2.3581606E-6 -3.3680538E-11 2.3595808E-6 2.1247101E-6 1.357116E-6 2.3599855E-6 2.3599855E-6 2.3595808E-6 1.42375 1.42375
2.3588418E-6 -1.6026118E-11 2.3592688E-6 2.1244812E-6 1.3569698E-6 2.3597102E-6 2.3597102E-6 2.3592688E-6 1.42425 1.42425
2.3596554E-6 4.064575E-12 2.3589566E-6 2.1242522E-6 1.3568236E-6 2.359435E-6 2.359435E-6 2.3589566E-6 1.42475 1.42475
2.3567393E-6 -4.466929E-11 2.3586445E-6 2.1240235E-6 1.3566774E-6 2.3591597E-6 2.3591597E-6 2.3586445E-6 1.42525 1.42525
2.3562654E-6 -4.8332206E-11 2.3586445E-6 2.1237945E-6 1.3565312E-6 2.358884E-6 2.358884E-6 2.3586445E-6 1.42575 1.42575
2.357343E-6 -2.336898E-11 2.3586445E-6 2.1235658E-6 1.3563852E-6 2.3586092E-6 2.3586092E-6 2.3586445E-6 1.42625 1.42625
2.3573311E-6 -1.8504968E-11 2.3583323E-6 2.1233368E-6 1.356239E-6 2.3583336E-6 2.3583336E-6 2.3583323E-6 1.42675 1.42675
2.3577152E-6 -6.3321496E-12 2.357708E-6 2.122879E-6 1.3559466E-6 2.3580583E-6 2.3580583E-6 2.357708E-6 1.42725 1.42725
2.3583636E-6 1.0713216E-11 2.3573957E-6 2.1226501E-6 1.3558004E-6 2.3577832E-6 2.3577832E-6 2.3573957E-6 1.42775 1.42775
2.359243E-6 3.2022017E-11 2.3570835E-6 2.1224212E-6 1.3556541E-6 2.3575078E-6 2.3575078E-6 2.3570835E-6 1.42825 1.42825
2.3580099E-6 1.435057E-11 2.3567713E-6 2.1221924E-6 1.355508E-6 2.3572322E-6 2.3572322E-6 2.3567713E-6 1.42875 1.42875
2.3572063E-6 4.596998E-12 2.3567713E-6 2.1219635E-6 1.3553617E-6 2.3569573E-6 2.3569573E-6 2.3567713E-6 1.42925 1.42925
2.3559735E-6 -1.3074463E-11 2.356147E-6 2.1217347E-6 1.3552155E-6 2.3566818E-6 2.3566818E-6 2.356147E-6 1.42975 1.42975
2.3549715E-6 -2.6482446E-11 2.356147E-6 2.1215058E-6 1.3550693E-6 2.3564064E-6 2.3564064E-6 2.356147E-6 1.43025 1.43025
2.354696E-6 -2.6490954E-11 2.3558348E-6 2.1212768E-6 1.3549231E-6 2.3561313E-6 2.3561313E-6 2.3558348E-6 1.43075 1.43075
2.354189E-6 -3.0762937E-11 2.3558348E-6 2.121048E-6 1.3547769E-6 2.355856E-6 2.355856E-6 2.3558348E-6 1.43125 1.43125
2.3532532E-6 -4.2952798E-11 2.3552107E-6 2.120819E-6 1.3546307E-6 2.3555804E-6 2.3555804E-6 2.3552107E-6 1.43175 1.43175
2.3530436E-6 -4.1743168E-11 2.3555226E-6 2.1203614E-6 1.3543383E-6 2.3553055E-6 2.3553055E-6 2.3555226E-6 1.43225 1.43225
2.3523717E-6 -4.9060495E-11 2.3548985E-6 2.1201324E-6 1.3541922E-6 2.35503E-6 2.35503E-6 2.3548985E-6 1.43275 1.43275
2.3525909E-6 -3.993302E-11 2.3545863E-6 2.1199035E-6 1.354046E-6 2.3547545E-6 2.3547545E-6 2.3545863E-6 1.43325 1.43325
2.3541963E-6 -5.224713E-12 2.3545863E-6 2.1196747E-6 1.3538998E-6 2.3544794E-6 2.3544794E-6 2.3545863E-6 1.43375 1.43375
2.3548114E-6 1.1211556E-11 2.353962E-6 2.1194458E-6 1.3537536E-6 2.354204E-6 2.354204E-6 2.353962E-6 1.43425 1.43425
2.3536115E-6 -5.8508233E-12 2.3536497E-6 2.119217E-6 1.3536074E-6 2.3539285E-6 2.3539285E-6 2.3536497E-6 1.43475 1.43475
2.353468E-6 -3.42307E-12 2.3536497E-6 2.118988E-6 1.3534612E-6 2.3536536E-6 2.3536536E-6 2.3536497E-6 1.43525 1.43525
2.352202E-6 -2.1703587E-11 2.3533375E-6 2.118759E-6 1.353315E-6 2.353378E-6 2.353378E-6 2.3533375E-6 1.43575 1.43575
2.3515631E-6 -2.8411846E-11 2.3527132E-6 2.1185303E-6 1.3531688E-6 2.3531027E-6 2.3531027E-6 2.3527132E-6 1.43625 1.43625
2.3506936E-6 -3.9383555E-11 2.3527132E-6 2.1183014E-6 1.3530226E-6 2.3528276E-6 2.3528276E-6 2.3527132E-6 1.43675 1.43675
2.3509788E-6 -2.903794E-11 2.352401E-6 2.1180724E-6 1.3528764E-6 2.3525522E-6 2.3525522E-6 2.352401E-6 1.43725 1.43725
2.3511648E-6 -2.0519518E-11 2.352401E-6 2.1176147E-6 1.352584E-6 2.3522766E-6 2.3522766E-6 2.352401E-6 1.43775 1.43775
2.3528034E-6 1.4797842E-11 2.3520888E-6 2.1173857E-6 1.3524378E-6 2.3520017E-6 2.3520017E-6 2.3520888E-6 1.43825 1.43825
2.3544085E-6 4.950612E-11 2.3520888E-6 2.117157E-6 1.3522916E-6 2.3517262E-6 2.3517262E-6 2.3520888E-6 1.43875 1.43875
2.3534396E-6 3.6707193E-11 2.3520888E-6 2.116928E-6 1.3521454E-6 2.3514506E-6 2.3514506E-6 2.3520888E-6 1.43925 1.43925
2.352735E-6 2.8780825E-11 2.3517766E-6 2.1166993E-6 1.3519993E-6 2.3511757E-6 2.3511757E-6 2.3517766E-6 1.43975 1.43975
2.349984E-6 -1.69077E-11 2.3508403E-6 2.1164703E-6 1.3518531E-6 2.3509E-6 2.3509E-6 2.3508403E-6 1.44025 1.44025
2.347695E-6 -5.406929E-11 2.350216E-6 2.1162414E-6 1.3517069E-6 2.3506248E-6 2.3506248E-6 2.350216E-6 1.44075 1.44075
2.3447797E-6 -1.0280314E-10 2.350216E-6 2.1160126E-6 1.3515607E-6 2.3503496E-6 2.3503496E-6 2.350216E-6 1.44125 1.44125
2.3441075E-6 -1.10120454E-10 2.3505281E-6 2.1157837E-6 1.3514145E-6 2.3500743E-6 2.3500743E-6 2.3505281E-6 1.44175 1.44175
2.3442283E-6 -1.0282017E-10 2.3499038E-6 2.1155547E-6 1.3512683E-6 2.3497992E-6 2.3497992E-6 2.3499038E-6 1.44225 1.44225
2.3436223E-6 -1.08919346E-10 2.3495916E-6 2.115326E-6 1.3511221E-6 2.3495238E-6 2.3495238E-6 2.3495916E-6 1.44275 1.44275
2.3449963E-6 -7.847453E-11 2.3492794E-6 2.1148683E-6 1.3508297E-6 2.3492482E-6 2.3492482E-6 2.3492794E-6 1.44325 1.44325
2.348879E-6 -1.7406343E-12 2.3489672E-6 2.1146393E-6 1.3506835E-6 2.3489733E-6 2.3489733E-6 2.3489672E-6 1.44375 1.44375
2.350946E-6 4.149457E-11 2.3483428E-6 2.1144103E-6 1.3505373E-6 2.3486978E-6 2.3486978E-6 2.3483428E-6 1.44425 1.44425
2.3516602E-6 5.975806E-11 2.3489672E-6 2.1141816E-6 1.3503911E-6 2.3484224E-6 2.3484224E-6 2.3489672E-6 1.44475 1.44475
2.3507248E-6 4.756822E-11 2.3480306E-6 2.1139526E-6 1.3502449E-6 2.3481473E-6 2.3481473E-6 2.3480306E-6 1.44525 1.44525
2.349822E-6 3.5987435E-11 2.3477187E-6 2.1137237E-6 1.3500987E-6 2.347872E-6 2.347872E-6 2.3477187E-6 1.44575 1.44575
2.3475989E-6 4.3980255E-14 2.3474065E-6 2.113495E-6 1.3499525E-6 2.3475964E-6 2.3475964E-6 2.3474065E-6 1.44625 1.44625
2.3457394E-6 -2.9199736E-11 2.3470943E-6 2.113266E-6 1.3498064E-6 2.3473215E-6 2.3473215E-6 2.3470943E-6 1.44675 1.44675
2.3461564E-6 -1.6417851E-11 2.3470943E-6 2.113037E-6 1.3496602E-6 2.347046E-6 2.347046E-6 2.3470943E-6 1.44725 1.44725
2.345716E-6 -1.9471699E-11 2.34647E-6 2.1128083E-6 1.349514E-6 2.346771E-6 2.346771E-6 2.34647E-6 1.44775 1.44775
2.3452749E-6 -2.2525547E-11 2.34647E-6 2.1125793E-6 1.3493678E-6 2.3464954E-6 2.3464954E-6 2.34647E-6 1.44825 1.44825
2.344174E-6 -3.7760736E-11 2.3461578E-6 2.1121216E-6 1.3490754E-6 2.34622E-6 2.34622E-6 2.3461578E-6 1.44875 1.44875
2.3447897E-6 -2.1324439E-11 2.3455334E-6 2.1118926E-6 1.3489292E-6 2.345945E-6 2.345945E-6 2.3455334E-6 1.44925 1.44925
2.3458008E-6 2.4206366E-12 2.3458456E-6 2.111664E-6 1.348783E-6 2.3456696E-6 2.3456696E-6 2.3458456E-6 1.44975 1.44975
2.3449638E-6 -7.942019E-12 2.3455334E-6 2.111435E-6 1.3486368E-6 2.345394E-6 2.345394E-6 2.3455334E-6 1.45025 1.45025
2.3432033E-6 -3.5358532E-11 2.3452212E-6 2.111206E-6 1.3484906E-6 2.3451191E-6 2.3451191E-6 2.3452212E-6 1.45075 1.45075
2.3429272E-6 -3.5367053E-11 2.3455334E-6 2.1109772E-6 1.3483444E-6 2.3448436E-6 2.3448436E-6 2.3455334E-6 1.45125 1.45125
2.3437078E-6 -1.5885413E-11 2.3445969E-6 2.1107483E-6 1.3481982E-6 2.3445687E-6 2.3445687E-6 2.3445969E-6 1.45175 1.45175
2.3435969E-6 -1.2848606E-11 2.3445969E-6 2.1105195E-6 1.348052E-6 2.344293E-6 2.344293E-6 2.3445969E-6 1.45225 1.45225
2.341704E-6 -4.2701395E-11 2.3439725E-6 2.1102906E-6 1.3479058E-6 2.3440177E-6 2.3440177E-6 2.3439725E-6 1.45275 1.45275
2.3411644E-6 -4.758243E-11 2.3436605E-6 2.1100616E-6 1.3477596E-6 2.3437426E-6 2.3437426E-6 2.3436605E-6 1.45325 1.45325
2.3435286E-6 1.1343759E-12 2.3436605E-6 2.1098328E-6 1.3476135E-6 2.3434673E-6 2.3434673E-6 2.3436605E-6 1.45375 1.45375
2.3450352E-6 3.4015478E-11 2.3436605E-6 2.109375E-6 1.3473211E-6 2.3431921E-6 2.3431921E-6 2.3436605E-6 1.45425 1.45425
2.3454522E-6 4.6797358E-11 2.342724E-6 2.1091462E-6 1.3471749E-6 2.3429168E-6 2.3429168E-6 2.342724E-6 1.45475 1.45475
2.3435264E-6 1.6335495E-11 2.3430362E-6 2.1089172E-6 1.3470287E-6 2.3426412E-6 2.3426412E-6 2.3430362E-6 1.45525 1.45525
2.3423268E-6 -7.2687E-13 2.342724E-6 2.1086882E-6 1.3468825E-6 2.3423663E-6 2.3423663E-6 2.342724E-6 1.45575 1.45575
2.341754E-6 -6.216992E-12 2.3430362E-6 2.1084595E-6 1.3467363E-6 2.3420907E-6 2.3420907E-6 2.3430362E-6 1.45625 1.45625
2.3419404E-6 2.3014305E-12 2.3420996E-6 2.1082305E-6 1.3465901E-6 2.3418158E-6 2.3418158E-6 2.3420996E-6 1.45675 1.45675
2.3398495E-6 -3.1205753E-11 2.3417874E-6 2.1080018E-6 1.3464439E-6 2.3415403E-6 2.3415403E-6 2.3417874E-6 1.45725 1.45725
2.3371315E-6 -7.628521E-11 2.3414752E-6 2.1077728E-6 1.3462977E-6 2.341265E-6 2.341265E-6 2.3414752E-6 1.45775 1.45775
2.3359319E-6 -9.33476E-11 2.341163E-6 2.1075439E-6 1.3461515E-6 2.3409898E-6 2.3409898E-6 2.341163E-6 1.45825 1.45825
2.338131E-6 -4.7676106E-11 2.3408509E-6 2.1073151E-6 1.3460053E-6 2.3407144E-6 2.3407144E-6 2.3408509E-6 1.45875 1.45875
2.3397367E-6 -1.2967813E-11 2.3405387E-6 2.1070862E-6 1.3458591E-6 2.3404393E-6 2.3404393E-6 2.3405387E-6 1.45925 1.45925
2.3384048E-6 -3.2466464E-11 2.3399145E-6 2.1066285E-6 1.3455667E-6 2.340164E-6 2.340164E-6 2.3399145E-6 1.45975 1.45975
2.3394819E-6 -7.503253E-12 2.3396024E-6 2.1063995E-6 1.3454206E-6 2.3398884E-6 2.3398884E-6 2.3396024E-6 1.46025 1.46025
2.3417804E-6 3.9995448E-11 2.3396024E-6 2.1061705E-6 1.3452744E-6 2.3396135E-6 2.3396135E-6 2.3396024E-6 1.46075 1.46075
2.3420985E-6 5.0950123E-11 2.3396024E-6 2.1059418E-6 1.3451282E-6 2.339338E-6 2.339338E-6 2.3396024E-6 1.46125 1.46125
2.3401071E-6 1.9270151E-11 2.338978E-6 2.1057128E-6 1.344982E-6 2.339063E-6 2.339063E-6 2.338978E-6 1.46175 1.46175
2.336696E-6 -3.859971E-11 2.3383536E-6 2.105484E-6 1.3448358E-6 2.3387875E-6 2.3387875E-6 2.3383536E-6 1.46225 1.46225
2.336387E-6 -3.92173E-11 2.3383536E-6 2.1052551E-6 1.3446896E-6 2.3385119E-6 2.3385119E-6 2.3383536E-6 1.46275 1.46275
2.3361117E-6 -3.9225807E-11 2.3380414E-6 2.1050262E-6 1.3445434E-6 2.338237E-6 2.338237E-6 2.3380414E-6 1.46325 1.46325
2.3353077E-6 -4.8979393E-11 2.3377293E-6 2.1047974E-6 1.3443972E-6 2.3379614E-6 2.3379614E-6 2.3377293E-6 1.46375 1.46375
2.3350651E-6 -4.8378832E-11 2.3377293E-6 2.1045685E-6 1.344251E-6 2.3376865E-6 2.3376865E-6 2.3377293E-6 1.46425 1.46425
2.3370003E-6 -7.579884E-12 2.3377293E-6 2.1041108E-6 1.3439586E-6 2.337411E-6 2.337411E-6 2.3377293E-6 1.46475 1.46475
2.3388038E-6 3.078282E-11 2.337105E-6 2.1038818E-6 1.3438124E-6 2.337136E-6 2.337136E-6 2.337105E-6 1.46525 1.46525
2.338099E-6 2.2856423E-11 2.337105E-6 2.103653E-6 1.3436662E-6 2.3368605E-6 2.3368605E-6 2.337105E-6 1.46575 1.46575
2.335414E-6 -2.1613962E-11 2.3364805E-6 2.103424E-6 1.34352E-6 2.336585E-6 2.336585E-6 2.3364805E-6 1.46625 1.46625
2.3336204E-6 -4.9639542E-11 2.3364805E-6 2.1031951E-6 1.3433738E-6 2.33631E-6 2.33631E-6 2.3364805E-6 1.46675 1.46675
2.3340376E-6 -3.6857656E-11 2.3358564E-6 2.1029664E-6 1.3432277E-6 2.3360346E-6 2.3360346E-6 2.3358564E-6 1.46725 1.46725
2.333234E-6 -4.661123E-11 2.3358564E-6 2.1027374E-6 1.3430815E-6 2.3357595E-6 2.3357595E-6 2.3358564E-6 1.46775 1.46775
2.331671E-6 -7.037336E-11 2.3355442E-6 2.1025085E-6 1.3429353E-6 2.3354842E-6 2.3354842E-6 2.3355442E-6 1.46825 1.46825
2.3312637E-6 -7.2818127E-11 2.335232E-6 2.1022797E-6 1.3427891E-6 2.335209E-6 2.335209E-6 2.335232E-6 1.46875 1.46875
2.3318787E-6 -5.6381858E-11 2.3355442E-6 2.1020508E-6 1.3426429E-6 2.3349337E-6 2.3349337E-6 2.3355442E-6 1.46925 1.46925
2.334243E-6 -7.665035E-12 2.3346076E-6 2.1018218E-6 1.3424967E-6 2.3346581E-6 2.3346581E-6 2.3346076E-6 1.46975 1.46975
2.3371026E-6 5.018779E-11 2.3342955E-6 2.101364E-6 1.3422043E-6 2.3343832E-6 2.3343832E-6 2.3342955E-6 1.47025 1.47025
2.3374537E-6 6.175154E-11 2.3339833E-6 2.1011354E-6 1.3420581E-6 2.3341076E-6 2.3341076E-6 2.3339833E-6 1.47075 1.47075
2.335825E-6 3.6771294E-11 2.3342955E-6 2.1009064E-6 1.3419119E-6 2.3338328E-6 2.3338328E-6 2.3342955E-6 1.47125 1.47125
2.3336022E-6 8.278394E-13 2.333671E-6 2.1006774E-6 1.3417657E-6 2.3335572E-6 2.3335572E-6 2.333671E-6 1.47175 1.47175
2.3324026E-6 -1.6234526E-11 2.333359E-6 2.1004487E-6 1.3416195E-6 2.3332823E-6 2.3332823E-6 2.333359E-6 1.47225 1.47225
2.3305756E-6 -4.4869188E-11 2.3327345E-6 2.1002197E-6 1.3414733E-6 2.3330067E-6 2.3330067E-6 2.3327345E-6 1.47275 1.47275
2.3299037E-6 -5.21865E-11 2.3324224E-6 2.0999908E-6 1.3413271E-6 2.3327314E-6 2.3327314E-6 2.3324224E-6 1.47325 1.47325
2.3303212E-6 -3.9404615E-11 2.3321104E-6 2.099762E-6 1.3411809E-6 2.3324562E-6 2.3324562E-6 2.3321104E-6 1.47375 1.47375
2.3319924E-6 -3.4782008E-12 2.3317982E-6 2.099533E-6 1.3410348E-6 2.3321809E-6 2.3321809E-6 2.3317982E-6 1.47425 1.47425
2.334324E-6 4.4629567E-11 2.3317982E-6 2.099304E-6 1.3408886E-6 2.3319058E-6 2.3319058E-6 2.3317982E-6 1.47475 1.47475
2.334081E-6 4.5230108E-11 2.3321104E-6 2.0990753E-6 1.3407424E-6 2.3316304E-6 2.3316304E-6 2.3321104E-6 1.47525 1.47525
2.3325845E-6 2.2686136E-11 2.3321104E-6 2.0986176E-6 1.34045E-6 2.3313553E-6 2.3313553E-6 2.3321104E-6 1.47575 1.47575
2.3308896E-6 -3.5122556E-12 2.3317982E-6 2.0983887E-6 1.3403038E-6 2.33108E-6 2.33108E-6 2.3317982E-6 1.47625 1.47625
2.329855E-6 -1.7529292E-11 2.3311738E-6 2.0981597E-6 1.3401576E-6 2.3308048E-6 2.3308048E-6 2.3311738E-6 1.47675 1.47675
2.3288862E-6 -3.0328223E-11 2.3305495E-6 2.097931E-6 1.3400114E-6 2.3305295E-6 2.3305295E-6 2.3305495E-6 1.47725 1.47725
2.3268947E-6 -6.20082E-11 2.3305495E-6 2.097702E-6 1.3398652E-6 2.3302543E-6 2.3302543E-6 2.3305495E-6 1.47775 1.47775
2.3258267E-6 -7.66343E-11 2.329613E-6 2.097473E-6 1.339719E-6 2.329979E-6 2.329979E-6 2.329613E-6 1.47825 1.47825
2.3261448E-6 -6.5679635E-11 2.3293007E-6 2.0972443E-6 1.3395728E-6 2.3297034E-6 2.3297034E-6 2.3293007E-6 1.47875 1.47875
2.3289715E-6 -8.435871E-12 2.3289886E-6 2.0970153E-6 1.3394266E-6 2.3294285E-6 2.3294285E-6 2.3289886E-6 1.47925 1.47925
2.3304115E-6 2.322708E-11 2.3283644E-6 2.0967866E-6 1.3392804E-6 2.329153E-6 2.329153E-6 2.3283644E-6 1.47975 1.47975
2.3312912E-6 4.453591E-11 2.3283644E-6 2.0965576E-6 1.3391342E-6 2.328878E-6 2.328878E-6 2.3283644E-6 1.48025 1.48025
2.330322E-6 3.173698E-11 2.3286764E-6 2.0963287E-6 1.338988E-6 2.3286025E-6 2.3286025E-6 2.3286764E-6 1.48075 1.48075
2.3275056E-6 -1.5169662E-11 2.3283644E-6 2.095871E-6 1.3386957E-6 2.3283276E-6 2.3283276E-6 2.3283644E-6 1.48125 1.48125
2.3252496E-6 -5.172219E-11 2.3280522E-6 2.095642E-6 1.3385495E-6 2.328052E-6 2.328052E-6 2.3280522E-6 1.48175 1.48175
2.3239181E-6 -7.122083E-11 2.3280522E-6 2.0954133E-6 1.3384033E-6 2.327777E-6 2.327777E-6 2.3280522E-6 1.48225 1.48225
2.3232133E-6 -7.914721E-11 2.32774E-6 2.0951843E-6 1.3382571E-6 2.3275015E-6 2.3275015E-6 2.32774E-6 1.48275 1.48275
2.3219807E-6 -9.681864E-11 2.32774E-6 2.0949553E-6 1.3381109E-6 2.3272266E-6 2.3272266E-6 2.32774E-6 1.48325 1.48325
2.3232888E-6 -6.759197E-11 2.3268035E-6 2.0947266E-6 1.3379647E-6 2.326951E-6 2.326951E-6 2.3268035E-6 1.48375 1.48375
2.3246635E-6 -3.7147136E-11 2.3271157E-6 2.0944976E-6 1.3378185E-6 2.3266762E-6 2.3266762E-6 2.3271157E-6 1.48425 1.48425
2.3269945E-6 1.0960603E-11 2.3261791E-6 2.094269E-6 1.3376723E-6 2.3264006E-6 2.3264006E-6 2.3261791E-6 1.48475 1.48475
2.3283692E-6 4.140543E-11 2.325867E-6 2.09404E-6 1.3375261E-6 2.3261257E-6 2.3261257E-6 2.325867E-6 1.48525 1.48525
2.3294792E-6 6.697772E-11 2.3261791E-6 2.093811E-6 1.3373799E-6 2.3258501E-6 2.3258501E-6 2.3261791E-6 1.48575 1.48575
2.3288078E-6 5.9660415E-11 2.3255548E-6 2.0935822E-6 1.3372337E-6 2.3255752E-6 2.3255752E-6 2.3255548E-6 1.48625 1.48625
2.3253638E-6 1.1814829E-12 2.3246182E-6 2.0931243E-6 1.3369413E-6 2.3252996E-6 2.3252996E-6 2.3246182E-6 1.48675 1.48675
2.3215237E-6 -6.460624E-11 2.3252426E-6 2.0928956E-6 1.3367951E-6 2.3250243E-6 2.3250243E-6 2.3252426E-6 1.48725 1.48725
2.3205223E-6 -7.8014206E-11 2.3246182E-6 2.0926666E-6 1.336649E-6 2.3247492E-6 2.3247492E-6 2.3246182E-6 1.48775 1.48775
2.3189261E-6 -1.02385406E-10 2.3249304E-6 2.0924379E-6 1.3365028E-6 2.3244738E-6 2.3244738E-6 2.3249304E-6 1.48825 1.48825
2.3196078E-6 -8.4730986E-11 2.3246182E-6 2.092209E-6 1.3363566E-6 2.3241987E-6 2.3241987E-6 2.3246182E-6 1.48875 1.48875
2.3209818E-6 -5.428616E-11 2.3236819E-6 2.09198E-6 1.3362104E-6 2.3239234E-6 2.3239234E-6 2.3236819E-6 1.48925 1.48925
2.3230166E-6 -1.1659993E-11 2.3236819E-6 2.0917512E-6 1.3360642E-6 2.3236482E-6 2.3236482E-6 2.3236819E-6 1.48975 1.48975
2.3253147E-6 3.583868E-11 2.3236819E-6 2.0915222E-6 1.335918E-6 2.3233729E-6 2.3233729E-6 2.3236819E-6 1.49025 1.49025
2.3257653E-6 4.9229648E-11 2.3230575E-6 2.0912933E-6 1.3357718E-6 2.3230978E-6 2.3230978E-6 2.3230575E-6 1.49075 1.49075
2.3258524E-6 5.5920858E-11 2.3230575E-6 2.0910645E-6 1.3356256E-6 2.3228224E-6 2.3228224E-6 2.3230575E-6 1.49125 1.49125
2.3244877E-6 3.5813144E-11 2.3227453E-6 2.0908356E-6 1.3354794E-6 2.3225473E-6 2.3225473E-6 2.3227453E-6 1.49175 1.49175
2.3227929E-6 9.614768E-12 2.3224331E-6 2.0903778E-6 1.335187E-6 2.322272E-6 2.322272E-6 2.3224331E-6 1.49225 1.49225
2.3210653E-6 -1.7192676E-11 2.322121E-6 2.0901489E-6 1.3350408E-6 2.3219968E-6 2.3219968E-6 2.322121E-6 1.49275 1.49275
2.3174564E-6 -7.8716936E-11 2.3214966E-6 2.0899201E-6 1.3348946E-6 2.3217215E-6 2.3217215E-6 2.3214966E-6 1.49325 1.49325
2.3164548E-6 -9.212492E-11 2.3214966E-6 2.0896912E-6 1.3347484E-6 2.3214463E-6 2.3214463E-6 2.3214966E-6 1.49375 1.49375
2.318159E-6 -5.5589432E-11 2.3211844E-6 2.0894622E-6 1.3346022E-6 2.321171E-6 2.321171E-6 2.3211844E-6 1.49425 1.49425
2.3199955E-6 -1.6617662E-11 2.3208722E-6 2.0892335E-6 1.3344561E-6 2.3208959E-6 2.3208959E-6 2.3208722E-6 1.49475 1.49475
2.3201817E-6 -8.099255E-12 2.3205603E-6 2.0890045E-6 1.3343099E-6 2.3206205E-6 2.3206205E-6 2.3205603E-6 1.49525 1.49525
2.3209952E-6 1.1991439E-11 2.3205603E-6 2.0887755E-6 1.3341637E-6 2.3203454E-6 2.3203454E-6 2.3205603E-6 1.49575 1.49575
2.3224022E-6 4.304532E-11 2.320248E-6 2.0885468E-6 1.3340175E-6 2.32007E-6 2.32007E-6 2.320248E-6 1.49625 1.49625
2.3212688E-6 2.720108E-11 2.319936E-6 2.0883178E-6 1.3338713E-6 2.319795E-6 2.319795E-6 2.319936E-6 1.49675 1.49675
2.3192438E-6 -5.0879813E-12 2.319936E-6 2.0878601E-6 1.3335789E-6 2.3195196E-6 2.3195196E-6 2.319936E-6 1.49725 1.49725
2.3172522E-6 -3.6767946E-11 2.3196237E-6 2.0876312E-6 1.3334327E-6 2.3192445E-6 2.3192445E-6 2.3196237E-6 1.49775 1.49775
2.3157224E-6 -5.9921006E-11 2.3186872E-6 2.0874024E-6 1.3332865E-6 2.318969E-6 2.318969E-6 2.3186872E-6 1.49825 1.49825
2.3149519E-6 -6.906551E-11 2.3186872E-6 2.0871735E-6 1.3331403E-6 2.318694E-6 2.318694E-6 2.3186872E-6 1.49875 1.49875
2.3162934E-6 -3.922975E-11 2.318375E-6 2.0869445E-6 1.3329941E-6 2.318419E-6 2.318419E-6 2.318375E-6 1.49925 1.49925
2.3171065E-6 -1.9139072E-11 2.318375E-6 2.0867158E-6 1.3328479E-6 2.3181435E-6 2.3181435E-6 2.318375E-6 1.49975 1.49975
2.3172931E-6 -1.062065E-11 2.3186872E-6 2.0864868E-6 1.3327017E-6 2.3178686E-6 2.3178686E-6 2.3186872E-6 1.50025 1.50025
2.3179412E-6 6.4247015E-12 2.3177506E-6 2.0862578E-6 1.3325555E-6 2.317593E-6 2.317593E-6 2.3177506E-6 1.50075 1.50075
2.3193159E-6 3.6869528E-11 2.3171262E-6 2.086029E-6 1.3324093E-6 2.3173181E-6 2.3173181E-6 2.3171262E-6 1.50125 1.50125
2.3197E-6 4.9042347E-11 2.3171262E-6 2.0858001E-6 1.3322632E-6 2.3170426E-6 2.3170426E-6 2.3171262E-6 1.50175 1.50175
2.3202165E-6 6.365144E-11 2.3171262E-6 2.0855714E-6 1.332117E-6 2.3167677E-6 2.3167677E-6 2.3171262E-6 1.50225 1.50225
2.3159805E-6 -9.445089E-12 2.3171262E-6 2.0851135E-6 1.3318246E-6 2.316492E-6 2.316492E-6 2.3171262E-6 1.50275 1.50275
2.3123719E-6 -7.0969335E-11 2.316502E-6 2.0848847E-6 1.3316784E-6 2.3162172E-6 2.3162172E-6 2.316502E-6 1.50325 1.50325
2.3122939E-6 -6.732346E-11 2.3158777E-6 2.0846558E-6 1.3315322E-6 2.3159416E-6 2.3159416E-6 2.3158777E-6 1.50375 1.50375
2.3122825E-6 -6.245943E-11 2.3155656E-6 2.0844268E-6 1.331386E-6 2.3156667E-6 2.3156667E-6 2.3155656E-6 1.50425 1.50425
2.3113134E-6 -7.525836E-11 2.3152534E-6 2.084198E-6 1.3312398E-6 2.3153912E-6 2.3153912E-6 2.3152534E-6 1.50475 1.50475
2.312358E-6 -5.0904187E-11 2.3149412E-6 2.083969E-6 1.3310936E-6 2.3151163E-6 2.3151163E-6 2.3149412E-6 1.50525 1.50525
2.3147552E-6 -1.5782963E-12 2.314629E-6 2.0837401E-6 1.3309474E-6 2.3148407E-6 2.3148407E-6 2.314629E-6 1.50575 1.50575
2.3157338E-6 2.1557726E-11 2.314629E-6 2.0835114E-6 1.3308012E-6 2.3145658E-6 2.3145658E-6 2.314629E-6 1.50625 1.50625
2.3168768E-6 4.7739073E-11 2.3149412E-6 2.0832824E-6 1.330655E-6 2.3142902E-6 2.3142902E-6 2.3149412E-6 1.50675 1.50675
2.3133014E-6 -1.3176101E-11 2.314629E-6 2.0830537E-6 1.3305088E-6 2.3140153E-6 2.3140153E-6 2.314629E-6 1.50725 1.50725
2.3112434E-6 -4.607423E-11 2.3133803E-6 2.0828247E-6 1.3303626E-6 2.3137397E-6 2.3137397E-6 2.3133803E-6 1.50775 1.50775
2.311628E-6 -3.3901396E-11 2.3133803E-6 2.082367E-6 1.3300703E-6 2.3134648E-6 2.3134648E-6 2.3133803E-6 1.50825 1.50825
2.3122104E-6 -1.8074167E-11 2.3133803E-6 2.082138E-6 1.3299241E-6 2.3131897E-6 2.3131897E-6 2.3133803E-6 1.50875 1.50875
2.3098225E-6 -5.7062965E-11 2.3127561E-6 2.081909E-6 1.3297779E-6 2.3129144E-6 2.3129144E-6 2.3127561E-6 1.50925 1.50925
2.308755E-6 -7.168907E-11 2.3127561E-6 2.0816803E-6 1.3296317E-6 2.3126393E-6 2.3126393E-6 2.3127561E-6 1.50975 1.50975
2.310558E-6 -3.3326383E-11 2.3121318E-6 2.0814514E-6 1.3294855E-6 2.312364E-6 2.312364E-6 2.3121318E-6 1.51025 1.51025
2.3122627E-6 3.2091146E-12 2.3121318E-6 2.0812224E-6 1.3293393E-6 2.3120888E-6 2.3120888E-6 2.3121318E-6 1.51075 1.51075
2.3122839E-6 8.682195E-12 2.3121318E-6 2.0809937E-6 1.3291931E-6 2.3118134E-6 2.3118134E-6 2.3121318E-6 1.51125 1.51125
2.3112163E-6 -5.943924E-12 2.3121318E-6 2.0807647E-6 1.3290469E-6 2.3115383E-6 2.3115383E-6 2.3121318E-6 1.51175 1.51175
2.3098844E-6 -2.5442577E-11 2.3121318E-6 2.080536E-6 1.3289007E-6 2.311263E-6 2.311263E-6 2.3121318E-6 1.51225 1.51225
2.308718E-6 -4.1895886E-11 2.3118196E-6 2.080307E-6 1.3287545E-6 2.3109878E-6 2.3109878E-6 2.3118196E-6 1.51275 1.51275
2.3082443E-6 -4.555879E-11 2.3105708E-6 2.080078E-6 1.3286083E-6 2.310713E-6 2.310713E-6 2.3105708E-6 1.51325 1.51325
2.3079356E-6 -4.617638E-11 2.3105708E-6 2.0796203E-6 1.3283159E-6 2.3104374E-6 2.3104374E-6 2.3105708E-6 1.51375 1.51375
2.305911E-6 -7.846541E-11 2.3102587E-6 2.0793914E-6 1.3281697E-6 2.3101625E-6 2.3101625E-6 2.3102587E-6 1.51425 1.51425
2.3072191E-6 -4.9238735E-11 2.3102587E-6 2.0791626E-6 1.3280235E-6 2.309887E-6 2.309887E-6 2.3102587E-6 1.51475 1.51475
2.3103757E-6 1.4095701E-11 2.3096343E-6 2.0789337E-6 1.3278774E-6 2.309612E-6 2.309612E-6 2.3096343E-6 1.51525 1.51525
2.311585E-6 4.149518E-11 2.3096343E-6 2.078705E-6 1.3277312E-6 2.3093364E-6 2.3093364E-6 2.3096343E-6 1.51575 1.51575
2.3126295E-6 6.584934E-11 2.309322E-6 2.078476E-6 1.327585E-6 2.3090615E-6 2.3090615E-6 2.309322E-6 1.51625 1.51625
2.3116934E-6 5.3659487E-11 2.308698E-6 2.078247E-6 1.3274388E-6 2.308786E-6 2.308786E-6 2.308698E-6 1.51675 1.51675
2.3094049E-6 1.6497907E-11 2.3083858E-6 2.0780183E-6 1.3272926E-6 2.308511E-6 2.308511E-6 2.3083858E-6 1.51725 1.51725
2.3077764E-6 -8.482333E-12 2.3083858E-6 2.0777893E-6 1.3271464E-6 2.308236E-6 2.308236E-6 2.3083858E-6 1.51775 1.51775
2.3065104E-6 -2.6762849E-11 2.3080736E-6 2.0775603E-6 1.3270002E-6 2.3079606E-6 2.3079606E-6 2.3080736E-6 1.51825 1.51825
2.303793E-6 -7.18423E-11 2.3083858E-6 2.0773316E-6 1.326854E-6 2.3076855E-6 2.3076855E-6 2.3083858E-6 1.51875 1.51875
2.3010089E-6 -1.1813987E-10 2.3077614E-6 2.0768737E-6 1.3265616E-6 2.30741E-6 2.30741E-6 2.3077614E-6 1.51925 1.51925
2.3024825E-6 -8.5867875E-11 2.3074492E-6 2.076645E-6 1.3264154E-6 2.307135E-6 2.307135E-6 2.3074492E-6 1.51975 1.51975
2.3059026E-6 -1.7660906E-11 2.307137E-6 2.076416E-6 1.3262692E-6 2.3068596E-6 2.3068596E-6 2.307137E-6 1.52025 1.52025
2.3079374E-6 2.4965247E-11 2.3068249E-6 2.0761872E-6 1.326123E-6 2.3065845E-6 2.3065845E-6 2.3068249E-6 1.52075 1.52075
2.308784E-6 4.5665017E-11 2.3068249E-6 2.0759583E-6 1.3259768E-6 2.3063096E-6 2.3063096E-6 2.3068249E-6 1.52125 1.52125
2.308409E-6 4.3829298E-11 2.3062005E-6 2.0757293E-6 1.3258306E-6 2.306034E-6 2.306034E-6 2.3062005E-6 1.52175 1.52175
2.3087935E-6 5.6002123E-11 2.3062005E-6 2.0755006E-6 1.3256845E-6 2.3057592E-6 2.3057592E-6 2.3062005E-6 1.52225 1.52225
2.3082205E-6 5.0512E-11 2.3052642E-6 2.0752716E-6 1.3255383E-6 2.3054836E-6 2.3054836E-6 2.3052642E-6 1.52275 1.52275
2.304678E-6 -9.794113E-12 2.3052642E-6 2.0750426E-6 1.3253921E-6 2.3052087E-6 2.3052087E-6 2.3052642E-6 1.52325 1.52325
2.3026535E-6 -4.208316E-11 2.304952E-6 2.074814E-6 1.3252459E-6 2.3049338E-6 2.3049338E-6 2.304952E-6 1.52375 1.52375
2.3007276E-6 -7.254501E-11 2.304952E-6 2.074585E-6 1.3250997E-6 2.3046582E-6 2.3046582E-6 2.304952E-6 1.52425 1.52425
2.3003201E-6 -7.498978E-11 2.3043276E-6 2.0741272E-6 1.3248073E-6 2.3043833E-6 2.3043833E-6 2.3043276E-6 1.52475 1.52475
2.301265E-6 -5.246284E-11 2.3043276E-6 2.0738983E-6 1.3246611E-6 2.3041077E-6 2.3041077E-6 2.3043276E-6 1.52525 1.52525
2.3007588E-6 -5.673481E-11 2.3040154E-6 2.0736695E-6 1.3245149E-6 2.3038328E-6 2.3038328E-6 2.3040154E-6 1.52575 1.52575
2.3007467E-6 -5.18708E-11 2.3030789E-6 2.0734406E-6 1.3243687E-6 2.3035573E-6 2.3035573E-6 2.3030789E-6 1.52625 1.52625
2.3024184E-6 -1.594437E-11 2.303391E-6 2.0732116E-6 1.3242225E-6 2.3032824E-6 2.3032824E-6 2.303391E-6 1.52675 1.52675
2.304981E-6 3.642686E-11 2.3030789E-6 2.0729829E-6 1.3240763E-6 2.3030072E-6 2.3030072E-6 2.3030789E-6 1.52725 1.52725
2.305431E-6 4.981781E-11 2.3024545E-6 2.072754E-6 1.3239301E-6 2.302732E-6 2.302732E-6 2.3024545E-6 1.52775 1.52775
2.3028456E-6 7.1746376E-12 2.3024545E-6 2.072525E-6 1.3237839E-6 2.3024568E-6 2.3024568E-6 2.3024545E-6 1.52825 1.52825
2.3015136E-6 -1.2324015E-11 2.3024545E-6 2.0722962E-6 1.3236377E-6 2.3021814E-6 2.3021814E-6 2.3024545E-6 1.52875 1.52875
2.3003472E-6 -2.8777326E-11 2.3021423E-6 2.0720672E-6 1.3234916E-6 2.3019063E-6 2.3019063E-6 2.3021423E-6 1.52925 1.52925
2.2990487E-6 -4.7666895E-11 2.301518E-6 2.0716095E-6 1.3231992E-6 2.3016314E-6 2.3016314E-6 2.301518E-6 1.52975 1.52975
2.2984427E-6 -5.3766085E-11 2.301518E-6 2.0713805E-6 1.323053E-6 2.3013558E-6 2.3013558E-6 2.301518E-6 1.53025 1.53025
2.2998172E-6 -2.3321258E-11 2.301518E-6 2.0711518E-6 1.3229068E-6 2.301081E-6 2.301081E-6 2.301518E-6 1.53075 1.53075
2.3003663E-6 -8.103112E-12 2.3008938E-6 2.0709228E-6 1.3227606E-6 2.3008054E-6 2.3008054E-6 2.3008938E-6 1.53125 1.53125
2.302104E-6 2.9041455E-11 2.3005816E-6 2.0706939E-6 1.3226144E-6 2.3005305E-6 2.3005305E-6 2.3005816E-6 1.53175 1.53175
2.3024224E-6 3.999614E-11 2.3005816E-6 2.0704651E-6 1.3224682E-6 2.3002553E-6 2.3002553E-6 2.3005816E-6 1.53225 1.53225
2.3014206E-6 2.6588154E-11 2.299645E-6 2.0702362E-6 1.322322E-6 2.29998E-6 2.29998E-6 2.299645E-6 1.53275 1.53275
2.301112E-6 2.5970578E-11 2.299645E-6 2.0700072E-6 1.3221758E-6 2.2997049E-6 2.2997049E-6 2.299645E-6 1.53325 1.53325
2.2984605E-6 -1.7890724E-11 2.2999573E-6 2.0697785E-6 1.3220296E-6 2.29943E-6 2.29943E-6 2.2999573E-6 1.53375 1.53375
2.2967326E-6 -4.4698183E-11 2.2999573E-6 2.0695495E-6 1.3218834E-6 2.2991544E-6 2.2991544E-6 2.2999573E-6 1.53425 1.53425
2.294279E-6 -8.4905104E-11 2.2990207E-6 2.0693208E-6 1.3217372E-6 2.2988795E-6 2.2988795E-6 2.2990207E-6 1.53475 1.53475
2.293541E-6 -9.3440554E-11 2.2990207E-6 2.0688628E-6 1.3214448E-6 2.298604E-6 2.298604E-6 2.2990207E-6 1.53525 1.53525
2.2944537E-6 -7.1522656E-11 2.2983963E-6 2.068634E-6 1.3212987E-6 2.298329E-6 2.298329E-6 2.2983963E-6 1.53575 1.53575
2.2961253E-6 -3.5596224E-11 2.2983963E-6 2.0684051E-6 1.3211525E-6 2.298054E-6 2.298054E-6 2.2983963E-6 1.53625 1.53625
2.2984564E-6 1.2511528E-11 2.2980842E-6 2.0681762E-6 1.3210063E-6 2.2977786E-6 2.2977786E-6 2.2980842E-6 1.53675 1.53675
2.299105E-6 2.9556895E-11 2.297772E-6 2.0679474E-6 1.3208601E-6 2.2975034E-6 2.2975034E-6 2.297772E-6 1.53725 1.53725
2.298268E-6 1.919424E-11 2.29746E-6 2.0677185E-6 1.3207139E-6 2.297228E-6 2.297228E-6 2.29746E-6 1.53775 1.53775
2.2977285E-6 1.4313186E-11 2.29746E-6 2.0674897E-6 1.3205677E-6 2.296953E-6 2.296953E-6 2.29746E-6 1.53825 1.53825
2.2972552E-6 1.0650284E-11 2.2968356E-6 2.0672608E-6 1.3204215E-6 2.296678E-6 2.296678E-6 2.2968356E-6 1.53875 1.53875
2.2953952E-6 -1.8593436E-11 2.2968356E-6 2.0670318E-6 1.3202753E-6 2.2964025E-6 2.2964025E-6 2.2968356E-6 1.53925 1.53925
2.2934696E-6 -4.9055277E-11 2.2968356E-6 2.066803E-6 1.3201291E-6 2.2961276E-6 2.2961276E-6 2.2968356E-6 1.53975 1.53975
2.2937552E-6 -3.8709647E-11 2.2962113E-6 2.066574E-6 1.3199829E-6 2.2958525E-6 2.2958525E-6 2.2962113E-6 1.54025 1.54025
2.2947004E-6 -1.618271E-11 2.295899E-6 2.0661164E-6 1.3196905E-6 2.2955771E-6 2.2955771E-6 2.295899E-6 1.54075 1.54075
2.2943589E-6 -1.7409338E-11 2.295587E-6 2.0658874E-6 1.3195443E-6 2.295302E-6 2.295302E-6 2.295587E-6 1.54125 1.54125
2.2957663E-6 1.3644558E-11 2.2952747E-6 2.0656585E-6 1.319398E-6 2.2950271E-6 2.2950271E-6 2.2952747E-6 1.54175 1.54175
2.2949955E-6 4.5000254E-12 2.2949625E-6 2.0654297E-6 1.3192519E-6 2.2947515E-6 2.2947515E-6 2.2949625E-6 1.54225 1.54225
2.294687E-6 3.882451E-12 2.2952747E-6 2.0652008E-6 1.3191058E-6 2.2944766E-6 2.2944766E-6 2.2952747E-6 1.54275 1.54275
2.295335E-6 2.0927803E-11 2.2946504E-6 2.064972E-6 1.3189596E-6 2.294201E-6 2.294201E-6 2.2946504E-6 1.54325 1.54325
2.2941026E-6 3.2563691E-12 2.2946504E-6 2.064743E-6 1.3188134E-6 2.2939262E-6 2.2939262E-6 2.2946504E-6 1.54375 1.54375
2.290494E-6 -5.826788E-11 2.294026E-6 2.064514E-6 1.3186672E-6 2.2936513E-6 2.2936513E-6 2.294026E-6 1.54425 1.54425
2.288106E-6 -9.725666E-11 2.294026E-6 2.0642854E-6 1.318521E-6 2.2933757E-6 2.2933757E-6 2.294026E-6 1.54475 1.54475
2.2876657E-6 -1.0031051E-10 2.2930897E-6 2.0640564E-6 1.3183748E-6 2.2931008E-6 2.2931008E-6 2.2930897E-6 1.54525 1.54525
2.2907893E-6 -3.758514E-11 2.292153E-6 2.0638274E-6 1.3182286E-6 2.2928257E-6 2.2928257E-6 2.292153E-6 1.54575 1.54575
2.2922954E-6 -4.7040666E-12 2.2930897E-6 2.0633697E-6 1.3179362E-6 2.2925503E-6 2.2925503E-6 2.2930897E-6 1.54625 1.54625
2.2918218E-6 -8.3669694E-12 2.2924653E-6 2.0631408E-6 1.31779E-6 2.2922752E-6 2.2922752E-6 2.2924653E-6 1.54675 1.54675
2.2924044E-6 7.46026E-12 2.292153E-6 2.062912E-6 1.3176438E-6 2.2920003E-6 2.2920003E-6 2.292153E-6 1.54725 1.54725
2.2934485E-6 3.1814405E-11 2.292153E-6 2.062683E-6 1.3174975E-6 2.2917247E-6 2.2917247E-6 2.292153E-6 1.54775 1.54775
2.2929091E-6 2.6933365E-11 2.291841E-6 2.0624543E-6 1.3173513E-6 2.2914498E-6 2.2914498E-6 2.291841E-6 1.54825 1.54825
2.2928316E-6 3.0579254E-11 2.2915287E-6 2.0622253E-6 1.3172051E-6 2.2911747E-6 2.2911747E-6 2.2915287E-6 1.54875 1.54875
2.2905097E-6 -7.1913933E-12 2.2909044E-6 2.0619964E-6 1.317059E-6 2.2908994E-6 2.2908994E-6 2.2909044E-6 1.54925 1.54925
2.2901681E-6 -8.418036E-12 2.2909044E-6 2.0617676E-6 1.3169129E-6 2.2906243E-6 2.2906243E-6 2.2909044E-6 1.54975 1.54975
2.2897277E-6 -1.1471884E-11 2.2905922E-6 2.0615387E-6 1.3167667E-6 2.2903494E-6 2.2903494E-6 2.2905922E-6 1.55025 1.55025
2.2878678E-6 -4.0715604E-11 2.29028E-6 2.0613097E-6 1.3166205E-6 2.2900738E-6 2.2900738E-6 2.29028E-6 1.55075 1.55075
2.2868992E-6 -5.3514502E-11 2.29028E-6 2.061081E-6 1.3164743E-6 2.2897989E-6 2.2897989E-6 2.29028E-6 1.55125 1.55125
2.2881088E-6 -2.6115016E-11 2.2896559E-6 2.0606233E-6 1.3161819E-6 2.2895238E-6 2.2895238E-6 2.2896559E-6 1.55175 1.55175
2.288196E-6 -1.94238E-11 2.2893437E-6 2.0603943E-6 1.3160357E-6 2.2892484E-6 2.2892484E-6 2.2893437E-6 1.55225 1.55225
2.2900656E-6 2.0157025E-11 2.2893437E-6 2.0601653E-6 1.3158894E-6 2.2889733E-6 2.2889733E-6 2.2893437E-6 1.55275 1.55275
2.2898892E-6 2.1975725E-11 2.2890315E-6 2.0599366E-6 1.3157432E-6 2.2886984E-6 2.2886984E-6 2.2890315E-6 1.55325 1.55325
2.287732E-6 -1.2749596E-11 2.2887193E-6 2.0597076E-6 1.315597E-6 2.2884228E-6 2.2884228E-6 2.2887193E-6 1.55375 1.55375
2.2850475E-6 -5.7219982E-11 2.2887193E-6 2.0594787E-6 1.3154508E-6 2.288148E-6 2.288148E-6 2.2887193E-6 1.55425 1.55425
2.2853E-6 -4.748342E-11 2.2884071E-6 2.05925E-6 1.3153046E-6 2.2878728E-6 2.2878728E-6 2.2884071E-6 1.55475 1.55475
2.2865752E-6 -1.88658E-11 2.288095E-6 2.059021E-6 1.3151584E-6 2.2875975E-6 2.2875975E-6 2.288095E-6 1.55525 1.55525
2.2850456E-6 -4.2018847E-11 2.2874706E-6 2.058792E-6 1.3150122E-6 2.2873223E-6 2.2873223E-6 2.2874706E-6 1.55575 1.55575
2.2832853E-6 -6.9435346E-11 2.2871584E-6 2.0585633E-6 1.314866E-6 2.2870474E-6 2.2870474E-6 2.2871584E-6 1.55625 1.55625
2.2862764E-6 -9.146267E-12 2.2868462E-6 2.0583343E-6 1.31472E-6 2.2867719E-6 2.2867719E-6 2.2868462E-6 1.55675 1.55675
2.289136E-6 4.870656E-11 2.2868462E-6 2.0578766E-6 1.3144275E-6 2.286497E-6 2.286497E-6 2.2868462E-6 1.55725 1.55725
2.2889596E-6 5.052526E-11 2.2862218E-6 2.0576476E-6 1.3142813E-6 2.2862218E-6 2.2862218E-6 2.2862218E-6 1.55775 1.55775
2.2867366E-6 1.4581796E-11 2.2859099E-6 2.057419E-6 1.3141351E-6 2.2859465E-6 2.2859465E-6 2.2859099E-6 1.55825 1.55825
2.2861311E-6 8.482634E-12 2.2855977E-6 2.05719E-6 1.313989E-6 2.2856714E-6 2.2856714E-6 2.2855977E-6 1.55875 1.55875
2.2871097E-6 3.1618656E-11 2.2859099E-6 2.056961E-6 1.3138427E-6 2.2853965E-6 2.2853965E-6 2.2859099E-6 1.55925 1.55925
2.2849197E-6 -3.7157326E-12 2.2849733E-6 2.0567322E-6 1.3136965E-6 2.285121E-6 2.285121E-6 2.2849733E-6 1.55975 1.55975
2.279859E-6 -9.203891E-11 2.2846612E-6 2.0565033E-6 1.3135503E-6 2.284846E-6 2.284846E-6 2.2846612E-6 1.56025 1.56025
2.2779666E-6 -1.2189169E-10 2.2846612E-6 2.0562743E-6 1.3134041E-6 2.284571E-6 2.284571E-6 2.2846612E-6 1.56075 1.56075
2.2801657E-6 -7.622022E-11 2.2846612E-6 2.0560456E-6 1.3132579E-6 2.2842955E-6 2.2842955E-6 2.2846612E-6 1.56125 1.56125
2.2831903E-6 -1.5322044E-11 2.2840368E-6 2.0558166E-6 1.3131117E-6 2.2840206E-6 2.2840206E-6 2.2840368E-6 1.56175 1.56175
2.2830468E-6 -1.2894277E-11 2.2837246E-6 2.055359E-6 1.3128193E-6 2.2837455E-6 2.2837455E-6 2.2837246E-6 1.56225 1.56225
2.28287E-6 -1.1075607E-11 2.284349E-6 2.05513E-6 1.3126731E-6 2.2834702E-6 2.2834702E-6 2.284349E-6 1.56275 1.56275
2.2843105E-6 2.0587358E-11 2.2831002E-6 2.0549012E-6 1.312527E-6 2.283195E-6 2.283195E-6 2.2831002E-6 1.56325 1.56325
2.284002E-6 1.9969785E-11 2.2834124E-6 2.0546722E-6 1.3123808E-6 2.2829201E-6 2.2829201E-6 2.2834124E-6 1.56375 1.56375
2.2812185E-6 -2.6327792E-11 2.2831002E-6 2.0544433E-6 1.3122346E-6 2.282645E-6 2.282645E-6 2.2831002E-6 1.56425 1.56425
2.2805136E-6 -3.4254176E-11 2.2824759E-6 2.0542145E-6 1.3120884E-6 2.2823697E-6 2.2823697E-6 2.2824759E-6 1.56475 1.56475
2.2808981E-6 -2.2081356E-11 2.2821637E-6 2.0539856E-6 1.3119422E-6 2.2820946E-6 2.2820946E-6 2.2821637E-6 1.56525 1.56525
2.2781805E-6 -6.71608E-11 2.2821637E-6 2.0537568E-6 1.311796E-6 2.2818197E-6 2.2818197E-6 2.2821637E-6 1.56575 1.56575
2.2773106E-6 -7.813251E-11 2.2818517E-6 2.0535279E-6 1.3116498E-6 2.281544E-6 2.281544E-6 2.2818517E-6 1.56625 1.56625
2.2790812E-6 -4.0378884E-11 2.2812274E-6 2.0532989E-6 1.3115036E-6 2.2812692E-6 2.2812692E-6 2.2812274E-6 1.56675 1.56675
2.2821719E-6 2.1737416E-11 2.280603E-6 2.0530701E-6 1.3113574E-6 2.280994E-6 2.280994E-6 2.280603E-6 1.56725 1.56725
2.2831834E-6 4.5482514E-11 2.2809152E-6 2.0526122E-6 1.311065E-6 2.2807192E-6 2.2807192E-6 2.2809152E-6 1.56775 1.56775
2.2840627E-6 6.679132E-11 2.2809152E-6 2.0523835E-6 1.3109188E-6 2.2804436E-6 2.2804436E-6 2.2809152E-6 1.56825 1.56825
2.2827971E-6 4.8510813E-11 2.280603E-6 2.0521545E-6 1.3107726E-6 2.2801687E-6 2.2801687E-6 2.280603E-6 1.56875 1.56875
2.2800796E-6 3.4313663E-12 2.2799786E-6 2.0519255E-6 1.3106264E-6 2.2798936E-6 2.2798936E-6 2.2799786E-6 1.56925 1.56925
2.2782856E-6 -2.4594216E-11 2.2793542E-6 2.0516968E-6 1.3104802E-6 2.2796182E-6 2.2796182E-6 2.2793542E-6 1.56975 1.56975
2.2771192E-6 -4.1047526E-11 2.2793542E-6 2.0514678E-6 1.3103341E-6 2.279343E-6 2.279343E-6 2.2793542E-6 1.57025 1.57025
2.2770746E-6 -3.679257E-11 2.2796664E-6 2.051239E-6 1.3101879E-6 2.2790682E-6 2.2790682E-6 2.2796664E-6 1.57075 1.57075
2.274786E-6 -7.395415E-11 2.279042E-6 2.0510101E-6 1.3100417E-6 2.278793E-6 2.278793E-6 2.279042E-6 1.57125 1.57125
2.273718E-6 -8.8580254E-11 2.279042E-6 2.0507812E-6 1.3098955E-6 2.2785177E-6 2.2785177E-6 2.279042E-6 1.57175 1.57175
2.2755219E-6 -5.0217563E-11 2.2784177E-6 2.0505524E-6 1.3097493E-6 2.2782426E-6 2.2782426E-6 2.2784177E-6 1.57225 1.57225
2.2780514E-6 1.5446015E-12 2.2784177E-6 2.0503235E-6 1.3096031E-6 2.2779677E-6 2.2779677E-6 2.2784177E-6 1.57275 1.57275
2.2780066E-6 5.799545E-12 2.2777936E-6 2.0498658E-6 1.3093107E-6 2.2776921E-6 2.2776921E-6 2.2777936E-6 1.57325 1.57325
2.2775E-6 1.5275742E-12 2.2777936E-6 2.0496368E-6 1.3091645E-6 2.2774173E-6 2.2774173E-6 2.2777936E-6 1.57375 1.57375
2.2775876E-6 8.218806E-12 2.2774814E-6 2.049408E-6 1.3090183E-6 2.2771424E-6 2.2771424E-6 2.2774814E-6 1.57425 1.57425
2.278896E-6 3.7445498E-11 2.276857E-6 2.049179E-6 1.3088721E-6 2.2768672E-6 2.2768672E-6 2.276857E-6 1.57475 1.57475
2.2770362E-6 8.201779E-12 2.276857E-6 2.0489501E-6 1.3087259E-6 2.2765919E-6 2.2765919E-6 2.276857E-6 1.57525 1.57525
2.2742856E-6 -3.7486743E-11 2.2762326E-6 2.0487214E-6 1.3085797E-6 2.2763168E-6 2.2763168E-6 2.2762326E-6 1.57575 1.57575
2.2736472E-6 -4.4194974E-11 2.2759205E-6 2.0484924E-6 1.3084335E-6 2.2760419E-6 2.2760419E-6 2.2759205E-6 1.57625 1.57625
2.2757479E-6 -3.5068349E-13 2.2759205E-6 2.0482635E-6 1.3082873E-6 2.2757667E-6 2.2757667E-6 2.2759205E-6 1.57675 1.57675
2.277551E-6 3.8012003E-11 2.2759205E-6 2.0480347E-6 1.3081412E-6 2.2754914E-6 2.2754914E-6 2.2759205E-6 1.57725 1.57725
2.2758234E-6 1.120456E-11 2.275296E-6 2.0478058E-6 1.307995E-6 2.2752163E-6 2.2752163E-6 2.275296E-6 1.57775 1.57775
2.273931E-6 -1.8648211E-11 2.275296E-6 2.0475768E-6 1.3078488E-6 2.2749414E-6 2.2749414E-6 2.275296E-6 1.57825 1.57825
2.272896E-6 -3.2665277E-11 2.2746717E-6 2.047119E-6 1.3075564E-6 2.2746658E-6 2.2746658E-6 2.2746717E-6 1.57875 1.57875
2.2718946E-6 -4.6073246E-11 2.2740476E-6 2.0468904E-6 1.3074102E-6 2.274391E-6 2.274391E-6 2.2740476E-6 1.57925 1.57925
2.270761E-6 -6.1917485E-11 2.2740476E-6 2.0466614E-6 1.307264E-6 2.2741158E-6 2.2741158E-6 2.2740476E-6 1.57975 1.57975
2.2705515E-6 -6.0707855E-11 2.2737354E-6 2.0464324E-6 1.3071178E-6 2.273841E-6 2.273841E-6 2.2737354E-6 1.58025 1.58025
2.2704737E-6 -5.7061984E-11 2.2737354E-6 2.0462037E-6 1.3069716E-6 2.2735653E-6 2.2735653E-6 2.2737354E-6 1.58075 1.58075
2.269274E-6 -7.412436E-11 2.2734232E-6 2.0459747E-6 1.3068254E-6 2.2732904E-6 2.2732904E-6 2.2734232E-6 1.58125 1.58125
2.2691966E-6 -7.0478456E-11 2.273111E-6 2.0457458E-6 1.3066792E-6 2.2730153E-6 2.2730153E-6 2.273111E-6 1.58175 1.58175
2.2733104E-6 1.0518905E-11 2.2724867E-6 2.045517E-6 1.306533E-6 2.2727404E-6 2.2727404E-6 2.2724867E-6 1.58225 1.58225
2.2765655E-6 7.5680524E-11 2.2721745E-6 2.045288E-6 1.3063868E-6 2.2724648E-6 2.2724648E-6 2.2721745E-6 1.58275 1.58275
2.275036E-6 5.2527482E-11 2.2721745E-6 2.045059E-6 1.3062406E-6 2.27219E-6 2.27219E-6 2.2721745E-6 1.58325 1.58325
2.2731106E-6 2.2065643E-11 2.2724867E-6 2.0448304E-6 1.3060944E-6 2.271915E-6 2.271915E-6 2.2724867E-6 1.58375 1.58375
2.274056E-6 4.4592604E-11 2.27155E-6 2.0443726E-6 1.3058021E-6 2.27164E-6 2.27164E-6 2.27155E-6 1.58425 1.58425
2.2743416E-6 5.493823E-11 2.27155E-6 2.0441437E-6 1.3056559E-6 2.271365E-6 2.271365E-6 2.27155E-6 1.58475 1.58475
2.2700397E-6 -1.9376428E-11 2.2709257E-6 2.0439147E-6 1.3055097E-6 2.2710894E-6 2.2710894E-6 2.2709257E-6 1.58525 1.58525
2.267586E-6 -5.958333E-11 2.2709257E-6 2.043686E-6 1.3053635E-6 2.2708145E-6 2.2708145E-6 2.2709257E-6 1.58575 1.58575
2.2679706E-6 -4.7410516E-11 2.2706135E-6 2.043457E-6 1.3052173E-6 2.2705394E-6 2.2705394E-6 2.2706135E-6 1.58625 1.58625
2.2690813E-6 -2.183822E-11 2.2706135E-6 2.043228E-6 1.3050711E-6 2.2702645E-6 2.2702645E-6 2.2706135E-6 1.58675 1.58675
2.2680463E-6 -3.585527E-11 2.2703016E-6 2.0429993E-6 1.3049249E-6 2.269989E-6 2.269989E-6 2.2703016E-6 1.58725 1.58725
2.2670777E-6 -4.865417E-11 2.2696772E-6 2.0427703E-6 1.3047787E-6 2.269714E-6 2.269714E-6 2.2696772E-6 1.58775 1.58775
2.2682873E-6 -2.1254686E-11 2.2690529E-6 2.0425416E-6 1.3046325E-6 2.269439E-6 2.269439E-6 2.2690529E-6 1.58825 1.58825
2.269695E-6 9.799211E-12 2.2690529E-6 2.0423126E-6 1.3044863E-6 2.269164E-6 2.269164E-6 2.2690529E-6 1.58875 1.58875
2.269056E-6 3.090952E-12 2.2690529E-6 2.0420837E-6 1.3043401E-6 2.2688885E-6 2.2688885E-6 2.2690529E-6 1.58925 1.58925
2.2668005E-6 -3.3461546E-11 2.2687407E-6 2.041626E-6 1.3040477E-6 2.2686136E-6 2.2686136E-6 2.2687407E-6 1.58975 1.58975
2.266327E-6 -3.712446E-11 2.2687407E-6 2.041397E-6 1.3039015E-6 2.2683384E-6 2.2683384E-6 2.2687407E-6 1.59025 1.59025
2.2652266E-6 -5.2359634E-11 2.2681163E-6 2.0411683E-6 1.3037554E-6 2.2680636E-6 2.2680636E-6 2.2681163E-6 1.59075 1.59075
2.2653137E-6 -4.5668417E-11 2.2681163E-6 2.0409393E-6 1.3036092E-6 2.267788E-6 2.267788E-6 2.2681163E-6 1.59125 1.59125
2.264378E-6 -5.7858263E-11 2.267492E-6 2.0407103E-6 1.303463E-6 2.267513E-6 2.267513E-6 2.267492E-6 1.59175 1.59175
2.2653896E-6 -3.411316E-11 2.2668676E-6 2.0404816E-6 1.3033168E-6 2.267238E-6 2.267238E-6 2.2668676E-6 1.59225 1.59225
2.2688764E-6 3.5311934E-11 2.2668676E-6 2.0402526E-6 1.3031706E-6 2.266963E-6 2.266963E-6 2.2668676E-6 1.59275 1.59275
2.2697889E-6 5.7229832E-11 2.2665556E-6 2.040024E-6 1.3030244E-6 2.2666882E-6 2.2666882E-6 2.2665556E-6 1.59325 1.59325
2.269678E-6 6.0266646E-11 2.2668676E-6 2.039795E-6 1.3028782E-6 2.2664126E-6 2.2664126E-6 2.2668676E-6 1.59375 1.59375
2.2698646E-6 6.878507E-11 2.2665556E-6 2.039566E-6 1.302732E-6 2.2661377E-6 2.2661377E-6 2.2665556E-6 1.59425 1.59425
2.269358E-6 6.4513096E-11 2.2659312E-6 2.0393372E-6 1.3025858E-6 2.2658626E-6 2.2658626E-6 2.2659312E-6 1.59475 1.59475
2.2653865E-6 -3.710877E-12 2.2649947E-6 2.0388793E-6 1.3022934E-6 2.2655877E-6 2.2655877E-6 2.2649947E-6 1.59525 1.59525
2.262207E-6 -5.731726E-11 2.2653069E-6 2.0386506E-6 1.3021472E-6 2.2653126E-6 2.2653126E-6 2.2653069E-6 1.59575 1.59575
2.259324E-6 -1.0544206E-10 2.2649947E-6 2.0384216E-6 1.302001E-6 2.2650372E-6 2.2650372E-6 2.2649947E-6 1.59625 1.59625
2.2585534E-6 -1.1458656E-10 2.2643703E-6 2.0381926E-6 1.3018548E-6 2.264762E-6 2.264762E-6 2.2643703E-6 1.59675 1.59675
2.257717E-6 -1.249492E-10 2.2646825E-6 2.037964E-6 1.3017086E-6 2.2644872E-6 2.2644872E-6 2.2646825E-6 1.59725 1.59725
2.2583986E-6 -1.0729478E-10 2.2640581E-6 2.037735E-6 1.3015625E-6 2.264212E-6 2.264212E-6 2.2640581E-6 1.59775 1.59775
2.2615552E-6 -4.396033E-11 2.2643703E-6 2.0375062E-6 1.3014163E-6 2.2639372E-6 2.2639372E-6 2.2643703E-6 1.59825 1.59825
2.2652064E-6 2.8510088E-11 2.263746E-6 2.0372772E-6 1.3012701E-6 2.2636616E-6 2.2636616E-6 2.263746E-6 1.59875 1.59875
2.266053E-6 4.9209845E-11 2.2634338E-6 2.0370483E-6 1.3011239E-6 2.2633867E-6 2.2633867E-6 2.2634338E-6 1.59925 1.59925
2.2653155E-6 4.06744E-11 2.2634338E-6 2.0368195E-6 1.3009777E-6 2.2631116E-6 2.2631116E-6 2.2634338E-6 1.59975 1.59975
2.266195E-6 6.198323E-11 2.2624974E-6 2.0363616E-6 1.3006853E-6 2.2628367E-6 2.2628367E-6 2.2624974E-6 1.60025 1.60025
2.2661836E-6 6.684726E-11 2.2628096E-6 2.0361329E-6 1.3005391E-6 2.2625616E-6 2.2625616E-6 2.2628096E-6 1.60075 1.60075
2.2649176E-6 4.8566734E-11 2.2621853E-6 2.035904E-6 1.3003929E-6 2.2622862E-6 2.2622862E-6 2.2621853E-6 1.60125 1.60125
2.26121E-6 -1.4784706E-11 2.2621853E-6 2.0356752E-6 1.3002467E-6 2.262011E-6 2.262011E-6 2.2621853E-6 1.60175 1.60175
2.2588556E-6 -5.316442E-11 2.261873E-6 2.0354462E-6 1.3001005E-6 2.2617362E-6 2.2617362E-6 2.261873E-6 1.60225 1.60225
2.258976E-6 -4.586412E-11 2.261561E-6 2.0352172E-6 1.2999543E-6 2.2614613E-6 2.2614613E-6 2.261561E-6 1.60275 1.60275
2.2590966E-6 -3.8563822E-11 2.2609365E-6 2.0349885E-6 1.2998081E-6 2.2611862E-6 2.2611862E-6 2.2609365E-6 1.60325 1.60325
2.2594809E-6 -2.6391016E-11 2.2609365E-6 2.0347595E-6 1.2996619E-6 2.2609108E-6 2.2609108E-6 2.2609365E-6 1.60375 1.60375
2.2605584E-6 -1.4277901E-12 2.2606243E-6 2.0345306E-6 1.2995157E-6 2.2606357E-6 2.2606357E-6 2.2606243E-6 1.60425 1.60425
2.259722E-6 -1.1790431E-11 2.2603122E-6 2.0343018E-6 1.2993696E-6 2.2603608E-6 2.2603608E-6 2.2603122E-6 1.60475 1.60475
2.2579613E-6 -3.920693E-11 2.26E-6 2.0340728E-6 1.2992234E-6 2.2600857E-6 2.2600857E-6 2.26E-6 1.60525 1.60525
2.2566298E-6 -5.870558E-11 2.2596878E-6 2.0336151E-6 1.298931E-6 2.2598108E-6 2.2598108E-6 2.2596878E-6 1.60575 1.60575
2.255232E-6 -7.942236E-11 2.26E-6 2.0333862E-6 1.2987848E-6 2.2595352E-6 2.2595352E-6 2.26E-6 1.60625 1.60625
2.2542304E-6 -9.283034E-11 2.26E-6 2.0331574E-6 1.2986386E-6 2.2592603E-6 2.2592603E-6 2.26E-6 1.60675 1.60675
2.252998E-6 -1.10501774E-10 2.2593756E-6 2.0329285E-6 1.2984924E-6 2.2589852E-6 2.2589852E-6 2.2593756E-6 1.60725 1.60725
2.2542406E-6 -8.249322E-11 2.2587515E-6 2.0326995E-6 1.2983462E-6 2.2587103E-6 2.2587103E-6 2.2587515E-6 1.60775 1.60775
2.2578263E-6 -1.1240921E-11 2.2584393E-6 2.0324708E-6 1.2982E-6 2.2584352E-6 2.2584352E-6 2.2584393E-6 1.60825 1.60825
2.2602899E-6 3.9303106E-11 2.257815E-6 2.0322418E-6 1.2980538E-6 2.2581603E-6 2.2581603E-6 2.257815E-6 1.60875 1.60875
2.260344E-6 4.5385255E-11 2.257815E-6 2.0320128E-6 1.2979076E-6 2.2578847E-6 2.2578847E-6 2.257815E-6 1.60925 1.60925
2.2592765E-6 3.0759152E-11 2.257815E-6 2.031784E-6 1.2977614E-6 2.2576098E-6 2.2576098E-6 2.257815E-6 1.60975 1.60975
2.259925E-6 4.780451E-11 2.2571905E-6 2.0315551E-6 1.2976152E-6 2.257335E-6 2.257335E-6 2.2571905E-6 1.61025 1.61025
2.2606396E-6 6.6068005E-11 2.2575027E-6 2.0313264E-6 1.297469E-6 2.2570598E-6 2.2570598E-6 2.2575027E-6 1.61075 1.61075
2.257724E-6 1.7334169E-11 2.2571905E-6 2.0308685E-6 1.2971767E-6 2.256785E-6 2.256785E-6 2.2571905E-6 1.61125 1.61125
2.2536865E-6 -5.210795E-11 2.2568784E-6 2.0306397E-6 1.2970305E-6 2.2565098E-6 2.2565098E-6 2.2568784E-6 1.61175 1.61175
2.2522554E-6 -7.343381E-11 2.2565662E-6 2.0304108E-6 1.2968843E-6 2.2562344E-6 2.2562344E-6 2.2565662E-6 1.61225 1.61225
2.252013E-6 -7.2833246E-11 2.2565662E-6 2.0301818E-6 1.2967381E-6 2.2559593E-6 2.2559593E-6 2.2565662E-6 1.61275 1.61275
2.2534207E-6 -4.1779347E-11 2.256254E-6 2.029953E-6 1.2965919E-6 2.2556844E-6 2.2556844E-6 2.256254E-6 1.61325 1.61325
2.2544982E-6 -1.6816121E-11 2.2553174E-6 2.029724E-6 1.2964457E-6 2.2554093E-6 2.2554093E-6 2.2553174E-6 1.61375 1.61375
2.2538927E-6 -2.2915296E-11 2.2559418E-6 2.0294951E-6 1.2962995E-6 2.2551344E-6 2.2551344E-6 2.2559418E-6 1.61425 1.61425
2.2542442E-6 -1.13515326E-11 2.2553174E-6 2.0292664E-6 1.2961533E-6 2.2548593E-6 2.2548593E-6 2.2553174E-6 1.61475 1.61475
2.2548925E-6 5.6938187E-12 2.2546933E-6 2.0290374E-6 1.2960071E-6 2.254584E-6 2.254584E-6 2.2546933E-6 1.61525 1.61525
2.254089E-6 -4.0597534E-12 2.2543811E-6 2.0288087E-6 1.2958609E-6 2.2543088E-6 2.2543088E-6 2.2543811E-6 1.61575 1.61575
2.2526585E-6 -2.5385596E-11 2.2543811E-6 2.0285797E-6 1.2957147E-6 2.254034E-6 2.254034E-6 2.2543811E-6 1.61625 1.61625
2.252515E-6 -2.2957844E-11 2.2537567E-6 2.028122E-6 1.2954223E-6 2.2537588E-6 2.2537588E-6 2.2537567E-6 1.61675 1.61675
2.2516456E-6 -3.392954E-11 2.2534446E-6 2.027893E-6 1.2952761E-6 2.253484E-6 2.253484E-6 2.2534446E-6 1.61725 1.61725
2.251535E-6 -3.0892715E-11 2.2534446E-6 2.027664E-6 1.2951299E-6 2.253209E-6 2.253209E-6 2.2534446E-6 1.61775 1.61775
2.2515567E-6 -2.5419621E-11 2.2534446E-6 2.0274354E-6 1.2949838E-6 2.2529339E-6 2.2529339E-6 2.2534446E-6 1.61825 1.61825
2.2518416E-6 -1.5074008E-11 2.252508E-6 2.0272064E-6 1.2948376E-6 2.2526585E-6 2.2526585E-6 2.252508E-6 1.61875 1.61875
2.2520612E-6 -5.9465176E-12 2.252508E-6 2.0269774E-6 1.2946914E-6 2.2523834E-6 2.2523834E-6 2.252508E-6 1.61925 1.61925
2.2530069E-6 1.658045E-11 2.2518836E-6 2.0267487E-6 1.2945452E-6 2.2521085E-6 2.2521085E-6 2.2518836E-6 1.61975 1.61975
2.2536553E-6 3.36258E-11 2.2515715E-6 2.0265197E-6 1.294399E-6 2.2518334E-6 2.2518334E-6 2.2515715E-6 1.62025 1.62025
2.252159E-6 1.1081836E-11 2.2512595E-6 2.026291E-6 1.2942528E-6 2.2515585E-6 2.2515585E-6 2.2512595E-6 1.62075 1.62075
2.2500353E-6 -2.3034415E-11 2.2512595E-6 2.026062E-6 1.2941066E-6 2.2512834E-6 2.2512834E-6 2.2512595E-6 1.62125 1.62125
2.248836E-6 -4.009678E-11 2.2515715E-6 2.025833E-6 1.2939604E-6 2.2510085E-6 2.2510085E-6 2.2515715E-6 1.62175 1.62175
2.248494E-6 -4.1323438E-11 2.2509473E-6 2.0253754E-6 1.293668E-6 2.250733E-6 2.250733E-6 2.2509473E-6 1.62225 1.62225
2.2464035E-6 -7.483062E-11 2.2506351E-6 2.0251464E-6 1.2935218E-6 2.250458E-6 2.250458E-6 2.2506351E-6 1.62275 1.62275
2.24527E-6 -9.067485E-11 2.2509473E-6 2.0249176E-6 1.2933756E-6 2.250183E-6 2.250183E-6 2.2509473E-6 1.62325 1.62325
2.2486247E-6 -2.3686015E-11 2.2500108E-6 2.0246887E-6 1.2932294E-6 2.249908E-6 2.249908E-6 2.2500108E-6 1.62375 1.62375
2.2503623E-6 1.3458536E-11 2.2493864E-6 2.02446E-6 1.2930832E-6 2.2496329E-6 2.2496329E-6 2.2493864E-6 1.62425 1.62425
2.2492948E-6 -1.1675685E-12 2.2493864E-6 2.024231E-6 1.292937E-6 2.249358E-6 2.249358E-6 2.2493864E-6 1.62475 1.62475
2.2493493E-6 4.9145948E-12 2.2493864E-6 2.024002E-6 1.2927909E-6 2.249083E-6 2.249083E-6 2.2493864E-6 1.62525 1.62525
2.2487438E-6 -1.1845812E-12 2.248762E-6 2.0237733E-6 1.2926447E-6 2.248808E-6 2.248808E-6 2.248762E-6 1.62575 1.62575
2.2491938E-6 1.2206374E-11 2.2481377E-6 2.0235443E-6 1.2924985E-6 2.2485326E-6 2.2485326E-6 2.2481377E-6 1.62625 1.62625
2.2496445E-6 2.559733E-11 2.2484498E-6 2.0233153E-6 1.2923523E-6 2.2482575E-6 2.2482575E-6 2.2484498E-6 1.62675 1.62675
2.248511E-6 9.753088E-12 2.2478255E-6 2.0230866E-6 1.2922061E-6 2.2479826E-6 2.2479826E-6 2.2478255E-6 1.62725 1.62725
2.2459255E-6 -3.2890093E-11 2.2478255E-6 2.0226287E-6 1.2919137E-6 2.2477075E-6 2.2477075E-6 2.2478255E-6 1.62775 1.62775
2.245056E-6 -4.38618E-11 2.2475133E-6 2.0224E-6 1.2917675E-6 2.2474326E-6 2.2474326E-6 2.2475133E-6 1.62825 1.62825
2.2462325E-6 -1.7071369E-11 2.2472013E-6 2.022171E-6 1.2916213E-6 2.2471575E-6 2.2471575E-6 2.2472013E-6 1.62875 1.62875
2.2473762E-6 9.109994E-12 2.2468892E-6 2.0219422E-6 1.2914751E-6 2.2468826E-6 2.2468826E-6 2.2468892E-6 1.62925 1.62925
2.2470347E-6 7.883351E-12 2.2462648E-6 2.0217133E-6 1.2913289E-6 2.2466074E-6 2.2466074E-6 2.2462648E-6 1.62975 1.62975
2.2462311E-6 -1.870221E-12 2.246577E-6 2.0214843E-6 1.2911827E-6 2.2463325E-6 2.2463325E-6 2.246577E-6 1.63025 1.63025
2.2460542E-6 -5.1536968E-14 2.2459526E-6 2.0212556E-6 1.2910365E-6 2.246057E-6 2.246057E-6 2.2459526E-6 1.63075 1.63075
2.2442937E-6 -2.746805E-11 2.2459526E-6 2.0210266E-6 1.2908903E-6 2.245782E-6 2.245782E-6 2.2459526E-6 1.63125 1.63125
2.2423353E-6 -5.853896E-11 2.2459526E-6 2.0207976E-6 1.2907441E-6 2.2455072E-6 2.2455072E-6 2.2459526E-6 1.63175 1.63175
2.2420597E-6 -5.8547465E-11 2.2456404E-6 2.020569E-6 1.290598E-6 2.245232E-6 2.245232E-6 2.2456404E-6 1.63225 1.63225
2.2418503E-6 -5.7337836E-11 2.2453282E-6 2.020111E-6 1.2903056E-6 2.2449572E-6 2.2449572E-6 2.2453282E-6 1.63275 1.63275
2.2417069E-6 -5.4910066E-11 2.245016E-6 2.0198822E-6 1.2901594E-6 2.244682E-6 2.244682E-6 2.245016E-6 1.63325 1.63325
2.2418935E-6 -4.6391644E-11 2.245016E-6 2.0196533E-6 1.2900132E-6 2.2444071E-6 2.2444071E-6 2.245016E-6 1.63375 1.63375
2.243235E-6 -1.6555885E-11 2.2440795E-6 2.0194245E-6 1.289867E-6 2.244132E-6 2.244132E-6 2.2440795E-6 1.63425 1.63425
2.2451707E-6 2.4243078E-11 2.2440795E-6 2.0191956E-6 1.2897208E-6 2.2438571E-6 2.2438571E-6 2.2440795E-6 1.63475 1.63475
2.2449942E-6 2.6061776E-11 2.2434554E-6 2.0189666E-6 1.2895746E-6 2.243582E-6 2.243582E-6 2.2434554E-6 1.63525 1.63525
2.2428371E-6 -8.663544E-12 2.2434554E-6 2.0187379E-6 1.2894284E-6 2.2433067E-6 2.2433067E-6 2.2434554E-6 1.63575 1.63575
2.2425618E-6 -8.67205E-12 2.2425188E-6 2.018509E-6 1.2892822E-6 2.2430315E-6 2.2430315E-6 2.2425188E-6 1.63625 1.63625
2.2411643E-6 -2.9388825E-11 2.2431432E-6 2.01828E-6 1.289136E-6 2.2427566E-6 2.2427566E-6 2.2431432E-6 1.63675 1.63675
2.2384797E-6 -7.385921E-11 2.242831E-6 2.0180512E-6 1.2889898E-6 2.2424815E-6 2.2424815E-6 2.242831E-6 1.63725 1.63725
2.2368513E-6 -9.883944E-11 2.2425188E-6 2.0178222E-6 1.2888436E-6 2.2422066E-6 2.2422066E-6 2.2425188E-6 1.63775 1.63775
2.2384897E-6 -6.352209E-11 2.2418944E-6 2.0173645E-6 1.2885512E-6 2.2419317E-6 2.2419317E-6 2.2418944E-6 1.63825 1.63825
2.2394684E-6 -4.0386052E-11 2.2415823E-6 2.0171356E-6 1.2884051E-6 2.2416566E-6 2.2416566E-6 2.2415823E-6 1.63875 1.63875
2.239028E-6 -4.34399E-11 2.24127E-6 2.0169068E-6 1.2882589E-6 2.2413817E-6 2.2413817E-6 2.24127E-6 1.63925 1.63925
2.2407326E-6 -6.9044033E-12 2.24127E-6 2.0166779E-6 1.2881127E-6 2.2411066E-6 2.2411066E-6 2.24127E-6 1.63975 1.63975
2.2438562E-6 5.5820966E-11 2.2406457E-6 2.016449E-6 1.2879665E-6 2.2408317E-6 2.2408317E-6 2.2406457E-6 1.64025 1.64025
2.2452969E-6 8.748393E-11 2.2409579E-6 2.0162202E-6 1.2878203E-6 2.2405566E-6 2.2405566E-6 2.2409579E-6 1.64075 1.64075
2.2438987E-6 6.676714E-11 2.2403335E-6 2.0159912E-6 1.2876741E-6 2.2402812E-6 2.2402812E-6 2.2403335E-6 1.64125 1.64125
2.2427982E-6 5.1531966E-11 2.2397091E-6 2.0157622E-6 1.2875279E-6 2.240006E-6 2.240006E-6 2.2397091E-6 1.64175 1.64175
2.242688E-6 5.4568794E-11 2.2393972E-6 2.0155335E-6 1.2873817E-6 2.2397312E-6 2.2397312E-6 2.2393972E-6 1.64225 1.64225
2.2406964E-6 2.288881E-11 2.2397091E-6 2.0153045E-6 1.2872355E-6 2.239456E-6 2.239456E-6 2.2397091E-6 1.64275 1.64275
2.2369888E-6 -4.0462623E-11 2.239085E-6 2.0150758E-6 1.2870893E-6 2.2391812E-6 2.2391812E-6 2.239085E-6 1.64325 1.64325
2.2344032E-6 -8.310581E-11 2.2393972E-6 2.0146178E-6 1.2867969E-6 2.238906E-6 2.238906E-6 2.2393972E-6 1.64375 1.64375
2.2341608E-6 -8.250524E-11 2.2387728E-6 2.014389E-6 1.2866507E-6 2.2386312E-6 2.2386312E-6 2.2387728E-6 1.64425 1.64425
2.2352715E-6 -5.6932948E-11 2.2384606E-6 2.0141601E-6 1.2865045E-6 2.2383563E-6 2.2383563E-6 2.2384606E-6 1.64475 1.64475
2.235755E-6 -4.293292E-11 2.2381485E-6 2.0139312E-6 1.2863583E-6 2.2380812E-6 2.2380812E-6 2.2381485E-6 1.64525 1.64525
2.2356114E-6 -4.0505155E-11 2.2378363E-6 2.0137024E-6 1.2862122E-6 2.2378063E-6 2.2378063E-6 2.2378363E-6 1.64575 1.64575
2.235567E-6 -3.6250197E-11 2.2378363E-6 2.0134735E-6 1.286066E-6 2.2375311E-6 2.2375311E-6 2.2378363E-6 1.64625 1.64625
2.2374697E-6 3.9396967E-12 2.2368997E-6 2.0132447E-6 1.2859198E-6 2.2372562E-6 2.2372562E-6 2.2368997E-6 1.64675 1.64675
2.2370623E-6 1.4949306E-12 2.2365875E-6 2.0130158E-6 1.2857736E-6 2.2369811E-6 2.2369811E-6 2.2365875E-6 1.64725 1.64725
2.2367208E-6 2.6828764E-13 2.2365875E-6 2.0127868E-6 1.2856274E-6 2.2367062E-6 2.2367062E-6 2.2365875E-6 1.64775 1.64775
2.2376332E-6 2.2186187E-11 2.2362753E-6 2.012558E-6 1.2854812E-6 2.236431E-6 2.236431E-6 2.2362753E-6 1.64825 1.64825
2.2371264E-6 1.7914187E-11 2.2359632E-6 2.012329E-6 1.285335E-6 2.2361558E-6 2.2361558E-6 2.2359632E-6 1.64875 1.64875
2.235564E-6 -5.8479155E-12 2.2359632E-6 2.0118714E-6 1.2850426E-6 2.2358806E-6 2.2358806E-6 2.2359632E-6 1.64925 1.64925
2.2343975E-6 -2.2301225E-11 2.2356512E-6 2.0116424E-6 1.2848964E-6 2.2356057E-6 2.2356057E-6 2.2356512E-6 1.64975 1.64975
2.234815E-6 -9.5193246E-12 2.235339E-6 2.0114135E-6 1.2847502E-6 2.2353308E-6 2.2353308E-6 2.235339E-6 1.65025 1.65025
2.2345396E-6 -9.527831E-12 2.2350268E-6 2.0111847E-6 1.284604E-6 2.2350557E-6 2.2350557E-6 2.2350268E-6 1.65075 1.65075
2.234891E-6 2.03592E-12 2.2350268E-6 2.0109558E-6 1.2844578E-6 2.2347808E-6 2.2347808E-6 2.2350268E-6 1.65125 1.65125
2.2347147E-6 3.854619E-12 2.2347147E-6 2.010727E-6 1.2843116E-6 2.2345057E-6 2.2345057E-6 2.2347147E-6 1.65175 1.65175
[truncated: 1,505,604 more chars]
