# Supplementary material for: A Combined AFM and Lateral Stretch Device Enables Microindentation Analyses of Living Cells at High Strains
Source: Methods Protoc. 2019 May 24;2(2):43. doi: 10.3390/mps2020043 (PMC6632168; doi:10.3390/mps2020043)
Supplement: Supplementary file 1 [file mps-02-00043-s001.zip › indentations_on_empty_chamber/indentations_empty_chamber/0%strain/force-save-2017.11.08-11.32.23.006.txt]

# TEXT EXPORT
# data-description.comment: no comment entry
# data-description.name: no name entry
# data-description.probe: no probe entry
# data-description.user-name: d.ahrens
# data-description.instrument: A0051
# data-description.source-software: 5.0.82
# data-description.modification-software: spm-5.0.96
# index: 0
# xPosition: 1.8916153542232834E-16
# yPosition: -5.211875050785585E-16
# approachID: 2017.11.08-10.04.22-00114
# force-settings.type: segmented-force-settings
# force-settings.global-settings.control-settings-type: segment-control-settings
# force-settings.global-settings.closed-loop: false
# force-settings.global-settings.start-option.type: continue
# force-settings.global-settings.ttl-outputs.pins.list: 
# force-settings.global-settings.pause-before-first.type: constant-height-pause
# force-settings.global-settings.pause-before-first.identifier.type: standard
# force-settings.global-settings.pause-before-first.identifier.name: pause-spm
# force-settings.global-settings.pause-before-first.style: pause
# force-settings.global-settings.pause-before-first.duration: 0.0
# force-settings.global-settings.pause-before-first.num-points: 0
# force-settings.global-settings.pause-before-first.pause-option.type: constant-height
# force-settings.global-settings.pause-before-first.height-limit: NaN
# force-settings.global-settings.force-baseline-adjust-settings.enabled: true
# force-settings.global-settings.force-baseline-adjust-settings.interval: 1
# force-settings.global-settings.force-baseline-adjust-settings.beginOfLine: true
# force-settings.global-settings.force-baseline-adjust-settings.deadtimeBeforeSamples: 100
# force-settings.global-settings.force-baseline-adjust-settings.averageSamples: 100
# force-settings.segments.size: 4
# force-settings.segment.0.type: z-extend-force
# force-settings.segment.0.identifier.type: standard
# force-settings.segment.0.identifier.name: extend-spm
# force-settings.segment.0.style: extend
# force-settings.segment.0.duration: 4.0
# force-settings.segment.0.num-points: 8000
# force-settings.segment.0.z-start: 2.0E-6
# force-settings.segment.0.z-end: 0.0
# force-settings.segment.0.setpoint: 0.7717870165531471
# force-settings.segment.1.type: constant-force-pause
# force-settings.segment.1.identifier.type: standard
# force-settings.segment.1.identifier.name: pause-at-end-spm
# force-settings.segment.1.style: pause
# force-settings.segment.1.duration: 0.0
# force-settings.segment.1.num-points: 0
# force-settings.segment.1.pause-option.type: feedback-on
# force-settings.segment.1.i-gain: 10.0
# force-settings.segment.1.p-gain: 0.0010
# force-settings.segment.2.type: z-retract-height
# force-settings.segment.2.identifier.type: standard
# force-settings.segment.2.identifier.name: retract-spm
# force-settings.segment.2.style: retract
# force-settings.segment.2.duration: 2.5
# force-settings.segment.2.num-points: 5000
# force-settings.segment.2.z-start: 4.9999999999999996E-6
# force-settings.segment.2.z-end: 0.0
# force-settings.segment.2.setpoint: NaN
# force-settings.segment.3.type: constant-height-pause
# force-settings.segment.3.identifier.type: standard
# force-settings.segment.3.identifier.name: pause-at-start-spm
# force-settings.segment.3.style: pause
# force-settings.segment.3.duration: 2.0
# force-settings.segment.3.num-points: 4096
# force-settings.segment.3.pause-option.type: constant-height
# force-settings.segment.3.height-limit: NaN
# force-settings.data-description.comment: 
# force-settings.data-description.name: 
# force-settings.data-description.probe: 
# force-settings.data-description.user-name: 
# force-settings.data-description.instrument: 
# force-settings.data-description.source-software: 
# force-settings.data-description.modification-software: 
# feedbackMode: contact
# pauseBeforeFirst: 0.0
# pauseOnTipsaver: 0
# scanner: false
# date: Wed Nov 08 11:32:23 CET 2017
#
# segmentIndex: 0
# segment: extend
# columns: verticalTipPosition vDeflection strainGaugeHeight height head-height smoothedStrainGaugeHeight smoothedMeasuredHeight measuredHeight seriesTime time
# fancyNames: "Vertical Tip Position" "Vertical Deflection" "Head Height (measured)" "Height" "Head Height" "Head Height (measured & smoothed)" "Height (measured & smoothed)" "Height (measured)" "Series Time" "Segment Time"
# heightMultiplier: 0.63873
# heightOffset: 0.0
# sensitivity: 1.0530665200379007E-7
# springConstant: 0.01845601715417544
# calibrationSlots: nominal force nominal nominal calibrated nominal nominal nominal elapsed elapsed
# units: m N m m m m m m s s
#
2.6650373E-6 9.0458405E-11 2.6598843E-6 2.8603363E-6 1.8269826E-6 2.660136E-6 2.660136E-6 2.6598843E-6 2.5E-4 2.5E-4
2.6621583E-6 4.1113096E-11 2.65926E-6 2.8601073E-6 1.8268364E-6 2.6599307E-6 2.6599307E-6 2.65926E-6 7.5E-4 7.5E-4
2.6605662E-6 1.55214E-11 2.6595721E-6 2.8596496E-6 1.826544E-6 2.6597252E-6 2.6597252E-6 2.6595721E-6 0.00125 0.00125
2.6586113E-6 -1.677002E-11 2.6595721E-6 2.8594209E-6 1.8263978E-6 2.6595199E-6 2.6595199E-6 2.6595721E-6 0.00175 0.00175
2.6594612E-6 2.709218E-12 2.6583234E-6 2.859192E-6 1.8262516E-6 2.6593143E-6 2.6593143E-6 2.6583234E-6 0.00225 0.00225
2.6594207E-6 5.743677E-12 2.6583234E-6 2.858963E-6 1.8261054E-6 2.6591094E-6 2.6591094E-6 2.6583234E-6 0.00275 0.00275
2.6593136E-6 7.559987E-12 2.6586356E-6 2.8587342E-6 1.8259592E-6 2.6589041E-6 2.6589041E-6 2.6586356E-6 0.00325 0.00325
2.6597677E-6 1.9730433E-11 2.6580112E-6 2.8585052E-6 1.825813E-6 2.6586986E-6 2.6586986E-6 2.6580112E-6 0.00375 0.00375
2.6602547E-6 3.2509932E-11 2.6583234E-6 2.8582763E-6 1.8256669E-6 2.6584933E-6 2.6584933E-6 2.6583234E-6 0.00425 0.00425
2.6589596E-6 1.2399837E-11 2.657699E-6 2.8580475E-6 1.8255207E-6 2.6582877E-6 2.6582877E-6 2.657699E-6 0.00475 0.00475
2.6599087E-6 3.370628E-11 2.657699E-6 2.8578186E-6 1.8253745E-6 2.6580824E-6 2.6580824E-6 2.657699E-6 0.00525 0.00525
2.6616497E-6 6.963032E-11 2.6573869E-6 2.8575896E-6 1.8252283E-6 2.657877E-6 2.657877E-6 2.6573869E-6 0.00575 0.00575
2.6630607E-6 9.9463694E-11 2.6570747E-6 2.8573609E-6 1.8250821E-6 2.6576715E-6 2.6576715E-6 2.6570747E-6 0.00625 0.00625
2.6623597E-6 9.03168E-11 2.6570747E-6 2.8569032E-6 1.8247897E-6 2.6574662E-6 2.6574662E-6 2.6570747E-6 0.00675 0.00675
2.6614937E-6 7.812457E-11 2.6570747E-6 2.8566742E-6 1.8246435E-6 2.6572607E-6 2.6572607E-6 2.6570747E-6 0.00725 0.00725
2.6613207E-6 7.8722744E-11 2.6570747E-6 2.8564452E-6 1.8244973E-6 2.6570553E-6 2.6570553E-6 2.6570747E-6 0.00775 0.00775
2.6593991E-6 4.7040406E-11 2.6564503E-6 2.8562165E-6 1.8243511E-6 2.6568505E-6 2.6568505E-6 2.6564503E-6 0.00825 0.00825
2.6585E-6 3.423911E-11 2.6564503E-6 2.8559875E-6 1.8242049E-6 2.656645E-6 2.656645E-6 2.6564503E-6 0.00875 0.00875
2.659515E-6 5.6763684E-11 2.6564503E-6 2.8557586E-6 1.8240587E-6 2.6564396E-6 2.6564396E-6 2.6564503E-6 0.00925 0.00925
2.6606292E-6 8.1115455E-11 2.6561383E-6 2.8555298E-6 1.8239125E-6 2.656234E-6 2.656234E-6 2.6561383E-6 0.00975 0.00975
2.6590371E-6 5.552376E-11 2.6552018E-6 2.8553009E-6 1.8237663E-6 2.6560288E-6 2.6560288E-6 2.6552018E-6 0.01025 0.01025
2.6575442E-6 3.1759262E-11 2.6552018E-6 2.8550721E-6 1.8236201E-6 2.6558232E-6 2.6558232E-6 2.6552018E-6 0.01075 0.01075
2.6554571E-6 -2.9684326E-12 2.655514E-6 2.8548432E-6 1.823474E-6 2.655618E-6 2.655618E-6 2.655514E-6 0.01125 0.01125
2.653535E-6 -3.46508E-11 2.6552018E-6 2.8546142E-6 1.8233278E-6 2.6554126E-6 2.6554126E-6 2.6552018E-6 0.01175 0.01175
2.653857E-6 -2.4916626E-11 2.655514E-6 2.8541565E-6 1.8230354E-6 2.655207E-6 2.655207E-6 2.655514E-6 0.01225 0.01225
2.655961E-6 1.7707153E-11 2.6552018E-6 2.8539275E-6 1.8228892E-6 2.6550017E-6 2.6550017E-6 2.6552018E-6 0.01275 0.01275
2.656151E-6 2.5005064E-11 2.6542652E-6 2.8536988E-6 1.822743E-6 2.6547962E-6 2.6547962E-6 2.6542652E-6 0.01325 0.01325
2.6566381E-6 3.7784564E-11 2.6545774E-6 2.8534698E-6 1.8225968E-6 2.6545908E-6 2.6545908E-6 2.6545774E-6 0.01375 0.01375
2.6562016E-6 3.351023E-11 2.6542652E-6 2.8532409E-6 1.8224506E-6 2.654386E-6 2.654386E-6 2.6542652E-6 0.01425 0.01425
2.6586026E-6 8.16156E-11 2.6542652E-6 2.8530121E-6 1.8223044E-6 2.6541804E-6 2.6541804E-6 2.6542652E-6 0.01475 0.01475
2.6613338E-6 1.3581165E-10 2.653953E-6 2.8527832E-6 1.8221582E-6 2.6539751E-6 2.6539751E-6 2.653953E-6 0.01525 0.01525
2.6629427E-6 1.6929942E-10 2.653953E-6 2.8525544E-6 1.822012E-6 2.6537696E-6 2.6537696E-6 2.653953E-6 0.01575 0.01575
2.6615817E-6 1.4797119E-10 2.6536409E-6 2.8523255E-6 1.8218658E-6 2.6535643E-6 2.6535643E-6 2.6536409E-6 0.01625 0.01625
2.6584387E-6 9.375336E-11 2.6530165E-6 2.8520965E-6 1.8217196E-6 2.653359E-6 2.653359E-6 2.6530165E-6 0.01675 0.01675
2.6552625E-6 3.8926466E-11 2.6527043E-6 2.8516388E-6 1.8214272E-6 2.6531534E-6 2.6531534E-6 2.6527043E-6 0.01725 0.01725
2.6533405E-6 7.2440994E-12 2.6527043E-6 2.8514098E-6 1.8212811E-6 2.652948E-6 2.652948E-6 2.6527043E-6 0.01775 0.01775
2.6508903E-6 -3.4183333E-11 2.6527043E-6 2.851181E-6 1.8211349E-6 2.6527425E-6 2.6527425E-6 2.6527043E-6 0.01825 0.01825
2.6505854E-6 -3.6021432E-11 2.6527043E-6 2.8509521E-6 1.8209887E-6 2.6525372E-6 2.6525372E-6 2.6527043E-6 0.01875 0.01875
2.6515345E-6 -1.471499E-11 2.651768E-6 2.8507234E-6 1.8208425E-6 2.6523317E-6 2.6523317E-6 2.651768E-6 0.01925 0.01925
2.6515595E-6 -1.0462419E-11 2.6514558E-6 2.8504944E-6 1.8206963E-6 2.6521263E-6 2.6521263E-6 2.6514558E-6 0.01975 0.01975
2.6523105E-6 7.1896274E-12 2.651768E-6 2.8502654E-6 1.8205501E-6 2.651921E-6 2.651921E-6 2.651768E-6 0.02025 0.02025
2.652138E-6 7.787827E-12 2.651768E-6 2.8500367E-6 1.8204039E-6 2.651716E-6 2.651716E-6 2.651768E-6 0.02075 0.02075
2.653318E-6 3.3357733E-11 2.6508314E-6 2.8498077E-6 1.8202577E-6 2.6515106E-6 2.6515106E-6 2.6508314E-6 0.02125 0.02125
2.655224E-6 7.232711E-11 2.6511436E-6 2.8495788E-6 1.8201115E-6 2.651305E-6 2.651305E-6 2.6511436E-6 0.02175 0.02175
2.655513E-6 8.145221E-11 2.6508314E-6 2.84935E-6 1.8199653E-6 2.6510997E-6 2.6510997E-6 2.6508314E-6 0.02225 0.02225
2.654944E-6 7.474159E-11 2.6505193E-6 2.848892E-6 1.8196729E-6 2.6508944E-6 2.6508944E-6 2.6505193E-6 0.02275 0.02275
2.65388E-6 5.889496E-11 2.6505193E-6 2.8486634E-6 1.8195267E-6 2.6506889E-6 2.6506889E-6 2.6505193E-6 0.02325 0.02325
2.6548291E-6 8.02014E-11 2.6505193E-6 2.8484344E-6 1.8193805E-6 2.6504836E-6 2.6504836E-6 2.6505193E-6 0.02375 0.02375
2.6555472E-6 9.724437E-11 2.650207E-6 2.8482057E-6 1.8192343E-6 2.650278E-6 2.650278E-6 2.650207E-6 0.02425 0.02425
2.655176E-6 9.418814E-11 2.650207E-6 2.8479767E-6 1.8190882E-6 2.6500727E-6 2.6500727E-6 2.650207E-6 0.02475 0.02475
2.655003E-6 9.478632E-11 2.649895E-6 2.8477477E-6 1.818942E-6 2.6498672E-6 2.6498672E-6 2.649895E-6 0.02525 0.02525
2.65351E-6 7.102182E-11 2.6495827E-6 2.847519E-6 1.8187958E-6 2.6496618E-6 2.6496618E-6 2.6495827E-6 0.02575 0.02575
2.650532E-6 1.9849313E-11 2.6492705E-6 2.84729E-6 1.8186496E-6 2.6494565E-6 2.6494565E-6 2.6492705E-6 0.02625 0.02625
2.6495338E-6 5.22082E-12 2.6489583E-6 2.847061E-6 1.8185034E-6 2.649251E-6 2.649251E-6 2.6489583E-6 0.02675 0.02675
2.6469193E-6 -3.9251914E-11 2.6489583E-6 2.8468323E-6 1.8183572E-6 2.649046E-6 2.649046E-6 2.6489583E-6 0.02725 0.02725
2.6471093E-6 -3.1954002E-11 2.6486464E-6 2.8466034E-6 1.818211E-6 2.6488406E-6 2.6488406E-6 2.6486464E-6 0.02775 0.02775
2.6465732E-6 -3.8055566E-11 2.6486464E-6 2.8461457E-6 1.8179186E-6 2.6486352E-6 2.6486352E-6 2.6486464E-6 0.02825 0.02825
2.6473904E-6 -1.9185398E-11 2.648022E-6 2.8459167E-6 1.8177724E-6 2.64843E-6 2.64843E-6 2.648022E-6 0.02875 0.02875
2.6493624E-6 2.1002108E-11 2.648022E-6 2.845688E-6 1.8176262E-6 2.6482244E-6 2.6482244E-6 2.648022E-6 0.02925 0.02925
2.6510374E-6 5.570802E-11 2.6477098E-6 2.845459E-6 1.81748E-6 2.648019E-6 2.648019E-6 2.6477098E-6 0.02975 0.02975
2.6526134E-6 8.858673E-11 2.6477098E-6 2.84523E-6 1.8173338E-6 2.6478135E-6 2.6478135E-6 2.6477098E-6 0.03025 0.03025
2.6530015E-6 9.953904E-11 2.6473977E-6 2.8450013E-6 1.8171876E-6 2.6476082E-6 2.6476082E-6 2.6473977E-6 0.03075 0.03075
2.6534885E-6 1.1231854E-10 2.6473977E-6 2.8447723E-6 1.8170414E-6 2.6474027E-6 2.6474027E-6 2.6473977E-6 0.03125 0.03125
2.6535135E-6 1.1657111E-10 2.6473977E-6 2.8445434E-6 1.8168953E-6 2.6471973E-6 2.6471973E-6 2.6473977E-6 0.03175 0.03175
2.6529115E-6 1.09251413E-10 2.6467733E-6 2.8443146E-6 1.8167491E-6 2.646992E-6 2.646992E-6 2.6467733E-6 0.03225 0.03225
2.6506264E-6 7.086932E-11 2.6473977E-6 2.8440857E-6 1.8166029E-6 2.6467865E-6 2.6467865E-6 2.6473977E-6 0.03275 0.03275
2.6479454E-6 2.5178418E-11 2.646149E-6 2.843857E-6 1.8164567E-6 2.6465812E-6 2.6465812E-6 2.646149E-6 0.03325 0.03325
2.6474424E-6 1.9685921E-11 2.6467733E-6 2.843399E-6 1.8161643E-6 2.6463756E-6 2.6463756E-6 2.6467733E-6 0.03375 0.03375
2.6478963E-6 3.1856368E-11 2.646149E-6 2.8431703E-6 1.8160181E-6 2.6461703E-6 2.6461703E-6 2.646149E-6 0.03425 0.03425
2.6467337E-6 1.4182571E-11 2.6458367E-6 2.8429413E-6 1.8158719E-6 2.6459654E-6 2.6459654E-6 2.6458367E-6 0.03475 0.03475
2.6455048E-6 -4.709401E-12 2.6455245E-6 2.8427123E-6 1.8157257E-6 2.6457599E-6 2.6457599E-6 2.6455245E-6 0.03525 0.03525
2.647114E-6 2.877838E-11 2.6455245E-6 2.8424836E-6 1.8155795E-6 2.6455546E-6 2.6455546E-6 2.6455245E-6 0.03575 0.03575
2.6477328E-6 4.3994152E-11 2.6455245E-6 2.8422546E-6 1.8154333E-6 2.645349E-6 2.645349E-6 2.6455245E-6 0.03625 0.03625
2.6465368E-6 2.571125E-11 2.6445882E-6 2.8420257E-6 1.8152871E-6 2.6451437E-6 2.6451437E-6 2.6445882E-6 0.03675 0.03675
2.6457037E-6 1.4128099E-11 2.6449002E-6 2.841797E-6 1.8151409E-6 2.6449384E-6 2.6449384E-6 2.6449002E-6 0.03725 0.03725
2.6473128E-6 4.7615866E-11 2.6449002E-6 2.841568E-6 1.8149947E-6 2.6447328E-6 2.6447328E-6 2.6449002E-6 0.03775 0.03775
2.6468758E-6 4.3341507E-11 2.6445882E-6 2.8413392E-6 1.8148485E-6 2.6445275E-6 2.6445275E-6 2.6445882E-6 0.03825 0.03825
2.6455148E-6 2.2013277E-11 2.6439639E-6 2.8411102E-6 1.8147024E-6 2.644322E-6 2.644322E-6 2.6439639E-6 0.03875 0.03875
2.6450778E-6 1.7738918E-11 2.644276E-6 2.8406525E-6 1.81441E-6 2.6441166E-6 2.6441166E-6 2.644276E-6 0.03925 0.03925
2.6458288E-6 3.539095E-11 2.6433395E-6 2.8404236E-6 1.8142638E-6 2.643911E-6 2.643911E-6 2.6433395E-6 0.03975 0.03975
2.647867E-6 7.67966E-11 2.6436517E-6 2.8401946E-6 1.8141176E-6 2.6437058E-6 2.6437058E-6 2.6436517E-6 0.04025 0.04025
2.648453E-6 9.14033E-11 2.6436517E-6 2.8399659E-6 1.8139714E-6 2.6435005E-6 2.6435005E-6 2.6436517E-6 0.04075 0.04075
2.6481478E-6 8.956521E-11 2.6436517E-6 2.839737E-6 1.8138252E-6 2.643295E-6 2.643295E-6 2.6436517E-6 0.04125 0.04125
2.6468858E-6 7.006418E-11 2.6436517E-6 2.839508E-6 1.813679E-6 2.6430896E-6 2.6430896E-6 2.6436517E-6 0.04175 0.04175
2.6463829E-6 6.457168E-11 2.6430273E-6 2.8392792E-6 1.8135328E-6 2.642884E-6 2.642884E-6 2.6430273E-6 0.04225 0.04225
2.6448238E-6 3.958906E-11 2.6427151E-6 2.8390502E-6 1.8133866E-6 2.6426787E-6 2.6426787E-6 2.6427151E-6 0.04275 0.04275
2.6437601E-6 2.3742456E-11 2.6427151E-6 2.8388215E-6 1.8132404E-6 2.6424739E-6 2.6424739E-6 2.6427151E-6 0.04325 0.04325
2.6414752E-6 -1.4639647E-11 2.642403E-6 2.8385925E-6 1.8130942E-6 2.6422683E-6 2.6422683E-6 2.642403E-6 0.04375 0.04375
2.639982E-6 -3.8404138E-11 2.642403E-6 2.8383636E-6 1.812948E-6 2.642063E-6 2.642063E-6 2.642403E-6 0.04425 0.04425
2.640304E-6 -2.8669966E-11 2.6417786E-6 2.8379059E-6 1.8126556E-6 2.6418575E-6 2.6418575E-6 2.6417786E-6 0.04475 0.04475
2.6416822E-6 5.543371E-13 2.6420907E-6 2.837677E-6 1.8125095E-6 2.6416521E-6 2.6416521E-6 2.6420907E-6 0.04525 0.04525
2.6434561E-6 3.7087448E-11 2.6414664E-6 2.8374482E-6 1.8123633E-6 2.6414466E-6 2.6414466E-6 2.6414664E-6 0.04575 0.04575
2.6447683E-6 6.509362E-11 2.6414664E-6 2.8372192E-6 1.8122171E-6 2.6412413E-6 2.6412413E-6 2.6414664E-6 0.04625 0.04625
2.6457503E-6 8.700913E-11 2.6408422E-6 2.8369905E-6 1.8120709E-6 2.641036E-6 2.641036E-6 2.6408422E-6 0.04675 0.04675
2.6453793E-6 8.39529E-11 2.6408422E-6 2.8367615E-6 1.8119247E-6 2.6408304E-6 2.6408304E-6 2.6408422E-6 0.04725 0.04725
2.6458333E-6 9.612334E-11 2.6402179E-6 2.8365325E-6 1.8117785E-6 2.640625E-6 2.640625E-6 2.6402179E-6 0.04775 0.04775
2.6448354E-6 8.1494846E-11 2.64053E-6 2.8363038E-6 1.8116323E-6 2.6404196E-6 2.6404196E-6 2.64053E-6 0.04825 0.04825
2.64156E-6 2.484074E-11 2.6408422E-6 2.8360748E-6 1.8114861E-6 2.6402142E-6 2.6402142E-6 2.6408422E-6 0.04875 0.04875
2.638747E-6 -2.3286414E-11 2.6402179E-6 2.8358459E-6 1.8113399E-6 2.640009E-6 2.640009E-6 2.6402179E-6 0.04925 0.04925
2.6400592E-6 4.719752E-12 2.64053E-6 2.8356171E-6 1.8111937E-6 2.6398034E-6 2.6398034E-6 2.64053E-6 0.04975 0.04975
2.6417672E-6 4.0034726E-11 2.6402179E-6 2.8351592E-6 1.8109013E-6 2.639598E-6 2.639598E-6 2.6402179E-6 0.05025 0.05025
2.6424193E-6 5.5859574E-11 2.6399057E-6 2.8349305E-6 1.8107551E-6 2.6393925E-6 2.6393925E-6 2.6399057E-6 0.05075 0.05075
2.6427083E-6 6.498468E-11 2.6392813E-6 2.8347015E-6 1.8106089E-6 2.6391872E-6 2.6391872E-6 2.6392813E-6 0.05125 0.05125
2.6421721E-6 5.888312E-11 2.6389691E-6 2.8344728E-6 1.8104627E-6 2.6389816E-6 2.6389816E-6 2.6389691E-6 0.05175 0.05175
2.6419002E-6 5.7654086E-11 2.6383448E-6 2.8342438E-6 1.8103166E-6 2.6387763E-6 2.6387763E-6 2.6383448E-6 0.05225 0.05225
2.640836E-6 4.1807457E-11 2.638657E-6 2.8340148E-6 1.8101704E-6 2.638571E-6 2.638571E-6 2.638657E-6 0.05275 0.05275
2.6395412E-6 2.1697363E-11 2.638657E-6 2.833786E-6 1.8100242E-6 2.6383655E-6 2.6383655E-6 2.638657E-6 0.05325 0.05325
2.6386751E-6 9.505129E-12 2.638657E-6 2.8335571E-6 1.809878E-6 2.6381601E-6 2.6381601E-6 2.638657E-6 0.05375 0.05375
2.637545E-6 -7.559623E-12 2.6383448E-6 2.8333282E-6 1.8097318E-6 2.6379546E-6 2.6379546E-6 2.6383448E-6 0.05425 0.05425
2.6378011E-6 9.564113E-13 2.6374082E-6 2.8330994E-6 1.8095856E-6 2.6377493E-6 2.6377493E-6 2.6374082E-6 0.05475 0.05475
2.6395096E-6 3.627141E-11 2.637096E-6 2.8326417E-6 1.8092932E-6 2.6375444E-6 2.6375444E-6 2.637096E-6 0.05525 0.05525
2.6415478E-6 7.767705E-11 2.6374082E-6 2.8324127E-6 1.809147E-6 2.6373389E-6 2.6373389E-6 2.6374082E-6 0.05575 0.05575
2.6434207E-6 1.1603736E-10 2.636784E-6 2.8321838E-6 1.8090008E-6 2.6371335E-6 2.6371335E-6 2.636784E-6 0.05625 0.05625
2.6437758E-6 1.263806E-10 2.636472E-6 2.831955E-6 1.8088546E-6 2.636928E-6 2.636928E-6 2.636472E-6 0.05675 0.05675
2.6430087E-6 1.1601557E-10 2.636784E-6 2.831726E-6 1.8087084E-6 2.6367227E-6 2.6367227E-6 2.636784E-6 0.05725 0.05725
2.6413836E-6 8.981481E-11 2.6358475E-6 2.831497E-6 1.8085622E-6 2.6365171E-6 2.6365171E-6 2.6358475E-6 0.05775 0.05775
2.6392306E-6 5.3868975E-11 2.6358475E-6 2.8312684E-6 1.808416E-6 2.6363118E-6 2.6363118E-6 2.6358475E-6 0.05825 0.05825
2.6369455E-6 1.548688E-11 2.6361597E-6 2.8310394E-6 1.8082698E-6 2.6361065E-6 2.6361065E-6 2.6361597E-6 0.05875 0.05875
2.6350565E-6 -1.5586418E-11 2.6355353E-6 2.8308104E-6 1.8081237E-6 2.635901E-6 2.635901E-6 2.6355353E-6 0.05925 0.05925
2.6338275E-6 -3.4478375E-11 2.6358475E-6 2.8305817E-6 1.8079775E-6 2.6356956E-6 2.6356956E-6 2.6358475E-6 0.05975 0.05975
2.6327964E-6 -4.9715936E-11 2.6355353E-6 2.8303527E-6 1.8078313E-6 2.63549E-6 2.63549E-6 2.6355353E-6 0.06025 0.06025
2.6323264E-6 -5.4599363E-11 2.634911E-6 2.829895E-6 1.8075389E-6 2.6352848E-6 2.6352848E-6 2.634911E-6 0.06075 0.06075
2.6330774E-6 -3.694733E-11 2.6352232E-6 2.829666E-6 1.8073927E-6 2.6350795E-6 2.6350795E-6 2.6352232E-6 0.06125 0.06125
2.6347855E-6 -1.6323589E-12 2.6345988E-6 2.8294373E-6 1.8072465E-6 2.634874E-6 2.634874E-6 2.6345988E-6 0.06175 0.06175
2.6370876E-6 4.4645815E-11 2.634911E-6 2.8292084E-6 1.8071003E-6 2.6346686E-6 2.6346686E-6 2.634911E-6 0.06225 0.06225
2.6390267E-6 8.4224266E-11 2.634911E-6 2.8289794E-6 1.8069541E-6 2.634463E-6 2.634463E-6 2.634911E-6 0.06275 0.06275
2.6414277E-6 1.3232965E-10 2.6342866E-6 2.8287507E-6 1.8068079E-6 2.6342577E-6 2.6342577E-6 2.6342866E-6 0.06325 0.06325
2.6397367E-6 1.0491075E-10 2.6342866E-6 2.8285217E-6 1.8066617E-6 2.6340522E-6 2.6340522E-6 2.6342866E-6 0.06375 0.06375
2.6368905E-6 5.617451E-11 2.6336622E-6 2.8282927E-6 1.8065155E-6 2.6338469E-6 2.6338469E-6 2.6336622E-6 0.06425 0.06425
2.6370146E-6 6.2254285E-11 2.6336622E-6 2.828064E-6 1.8063693E-6 2.6336415E-6 2.6336415E-6 2.6336622E-6 0.06475 0.06475
2.6369405E-6 6.467966E-11 2.63335E-6 2.827835E-6 1.806223E-6 2.633436E-6 2.633436E-6 2.63335E-6 0.06525 0.06525
2.6356786E-6 4.5178625E-11 2.63335E-6 2.8276063E-6 1.8060769E-6 2.6332307E-6 2.6332307E-6 2.63335E-6 0.06575 0.06575
2.6342184E-6 2.2023201E-11 2.633038E-6 2.8271484E-6 1.8057846E-6 2.6330251E-6 2.6330251E-6 2.633038E-6 0.06625 0.06625
2.6337814E-6 1.7748842E-11 2.633038E-6 2.8269196E-6 1.8056384E-6 2.6328198E-6 2.6328198E-6 2.633038E-6 0.06675 0.06675
2.6330804E-6 8.601937E-12 2.6324137E-6 2.8266907E-6 1.8054922E-6 2.6326145E-6 2.6326145E-6 2.6324137E-6 0.06725 0.06725
2.6333694E-6 1.7727054E-11 2.6321015E-6 2.8264617E-6 1.805346E-6 2.632409E-6 2.632409E-6 2.6321015E-6 0.06775 0.06775
2.6338234E-6 2.9897484E-11 2.6317894E-6 2.826233E-6 1.8051998E-6 2.6322036E-6 2.6322036E-6 2.6317894E-6 0.06825 0.06825
2.6329906E-6 1.8314333E-11 2.6317894E-6 2.826004E-6 1.8050536E-6 2.631998E-6 2.631998E-6 2.6317894E-6 0.06875 0.06875
2.6339726E-6 4.022983E-11 2.6314772E-6 2.8257753E-6 1.8049074E-6 2.6317928E-6 2.6317928E-6 2.6314772E-6 0.06925 0.06925
2.6343935E-6 5.1791207E-11 2.631165E-6 2.8255463E-6 1.8047612E-6 2.6315872E-6 2.6315872E-6 2.631165E-6 0.06975 0.06975
2.6328676E-6 2.7417648E-11 2.631165E-6 2.8253173E-6 1.804615E-6 2.631382E-6 2.631382E-6 2.631165E-6 0.07025 0.07025
2.6325954E-6 2.6188616E-11 2.6308528E-6 2.8250886E-6 1.8044688E-6 2.6311766E-6 2.6311766E-6 2.6308528E-6 0.07075 0.07075
2.6325215E-6 2.8613995E-11 2.6308528E-6 2.8248596E-6 1.8043226E-6 2.630971E-6 2.630971E-6 2.6308528E-6 0.07125 0.07125
2.6323155E-6 2.86031E-11 2.6302284E-6 2.824402E-6 1.8040301E-6 2.6307657E-6 2.6307657E-6 2.6302284E-6 0.07175 0.07175
2.6318785E-6 2.4328728E-11 2.629604E-6 2.824173E-6 1.803884E-6 2.6305602E-6 2.6305602E-6 2.629604E-6 0.07225 0.07225
2.6339494E-6 6.634344E-11 2.6302284E-6 2.823944E-6 1.8037379E-6 2.6303549E-6 2.6303549E-6 2.6302284E-6 0.07275 0.07275
2.6363505E-6 1.1444882E-10 2.6302284E-6 2.8237152E-6 1.8035917E-6 2.6301493E-6 2.6301493E-6 2.6302284E-6 0.07325 0.07325
2.6358805E-6 1.0956539E-10 2.6299163E-6 2.8234863E-6 1.8034455E-6 2.629944E-6 2.629944E-6 2.6299163E-6 0.07375 0.07375
2.6337605E-6 7.422862E-11 2.6299163E-6 2.8232575E-6 1.8032993E-6 2.6297387E-6 2.6297387E-6 2.6299163E-6 0.07425 0.07425
2.6325974E-6 5.6554796E-11 2.629604E-6 2.8230286E-6 1.803153E-6 2.6295331E-6 2.6295331E-6 2.629604E-6 0.07475 0.07475
2.6321604E-6 5.2280437E-11 2.629292E-6 2.8227996E-6 1.8030069E-6 2.6293278E-6 2.6293278E-6 2.629292E-6 0.07525 0.07525
2.6299745E-6 1.5725537E-11 2.62898E-6 2.8225709E-6 1.8028607E-6 2.6291223E-6 2.6291223E-6 2.62898E-6 0.07575 0.07575
2.6270293E-6 -3.483789E-11 2.62898E-6 2.822342E-6 1.8027145E-6 2.628917E-6 2.628917E-6 2.62898E-6 0.07625 0.07625
2.6260973E-6 -4.8248263E-11 2.6280434E-6 2.822113E-6 1.8025682E-6 2.6287116E-6 2.6287116E-6 2.6280434E-6 0.07675 0.07675
2.6262544E-6 -4.155942E-11 2.6283556E-6 2.8216552E-6 1.8022758E-6 2.628506E-6 2.628506E-6 2.6283556E-6 0.07725 0.07725
2.6286884E-6 7.155031E-12 2.6280434E-6 2.8214263E-6 1.8021296E-6 2.6283008E-6 2.6283008E-6 2.6280434E-6 0.07775 0.07775
2.6319474E-6 7.109614E-11 2.6280434E-6 2.8211975E-6 1.8019834E-6 2.6280952E-6 2.6280952E-6 2.6280434E-6 0.07825 0.07825
2.6342825E-6 1.1798337E-10 2.6277312E-6 2.8209686E-6 1.8018372E-6 2.62789E-6 2.62789E-6 2.6277312E-6 0.07875 0.07875
2.6343405E-6 1.2284501E-10 2.6280434E-6 2.8207398E-6 1.801691E-6 2.6276844E-6 2.6276844E-6 2.6280434E-6 0.07925 0.07925
2.6326825E-6 9.603519E-11 2.627419E-6 2.8205109E-6 1.801545E-6 2.627479E-6 2.627479E-6 2.627419E-6 0.07975 0.07975
2.6300675E-6 5.1562424E-11 2.6277312E-6 2.820282E-6 1.8013988E-6 2.6272737E-6 2.6272737E-6 2.6277312E-6 0.08025 0.08025
2.6290693E-6 3.693393E-11 2.6271068E-6 2.8200532E-6 1.8012526E-6 2.6270682E-6 2.6270682E-6 2.6271068E-6 0.08075 0.08075
2.6293915E-6 4.66681E-11 2.6271068E-6 2.8198242E-6 1.8011064E-6 2.6268629E-6 2.6268629E-6 2.6271068E-6 0.08125 0.08125
2.6274033E-6 1.3767599E-11 2.6271068E-6 2.8195952E-6 1.8009601E-6 2.6266573E-6 2.6266573E-6 2.6271068E-6 0.08175 0.08175
2.6276593E-6 2.2283647E-11 2.6267946E-6 2.8193665E-6 1.800814E-6 2.626452E-6 2.626452E-6 2.6267946E-6 0.08225 0.08225
2.6292023E-6 5.4553286E-11 2.6261703E-6 2.8189088E-6 1.8005215E-6 2.6262464E-6 2.6262464E-6 2.6261703E-6 0.08275 0.08275
2.6289963E-6 5.454239E-11 2.6261703E-6 2.8186798E-6 1.8003753E-6 2.6260411E-6 2.6260411E-6 2.6261703E-6 0.08325 0.08325
2.6288894E-6 5.6358695E-11 2.6261703E-6 2.8184509E-6 1.8002291E-6 2.6258358E-6 2.6258358E-6 2.6261703E-6 0.08375 0.08375
2.6287494E-6 5.7565938E-11 2.625546E-6 2.8182221E-6 1.8000829E-6 2.6256303E-6 2.6256303E-6 2.625546E-6 0.08425 0.08425
2.6290054E-6 6.608197E-11 2.625234E-6 2.8179932E-6 1.7999367E-6 2.625425E-6 2.625425E-6 2.625234E-6 0.08475 0.08475
2.6282385E-6 5.5716945E-11 2.6249218E-6 2.8177642E-6 1.7997905E-6 2.6252194E-6 2.6252194E-6 2.6249218E-6 0.08525 0.08525
2.6239072E-6 -2.0427287E-11 2.6246096E-6 2.8175355E-6 1.7996443E-6 2.625014E-6 2.625014E-6 2.6246096E-6 0.08575 0.08575
2.6215562E-6 -6.002751E-11 2.6249218E-6 2.8173065E-6 1.7994981E-6 2.6248088E-6 2.6248088E-6 2.6249218E-6 0.08625 0.08625
2.6225712E-6 -3.750295E-11 2.6246096E-6 2.8170775E-6 1.799352E-6 2.6246032E-6 2.6246032E-6 2.6246096E-6 0.08675 0.08675
2.6252033E-6 1.4865897E-11 2.6249218E-6 2.8168488E-6 1.7992058E-6 2.624398E-6 2.624398E-6 2.6249218E-6 0.08725 0.08725
2.6261853E-6 3.6781408E-11 2.6239852E-6 2.816391E-6 1.7989134E-6 2.6241923E-6 2.6241923E-6 2.6239852E-6 0.08775 0.08775
2.6272664E-6 6.0524113E-11 2.6239852E-6 2.8161621E-6 1.7987672E-6 2.623987E-6 2.623987E-6 2.6239852E-6 0.08825 0.08825
2.63069E-6 1.2751053E-10 2.6242974E-6 2.8159332E-6 1.798621E-6 2.623781E-6 2.623781E-6 2.6242974E-6 0.08875 0.08875
2.631903E-6 1.536895E-10 2.623673E-6 2.8157044E-6 1.7984748E-6 2.6235757E-6 2.6235757E-6 2.623673E-6 0.08925 0.08925
2.630707E-6 1.3540662E-10 2.623673E-6 2.8154755E-6 1.7983286E-6 2.6233702E-6 2.6233702E-6 2.623673E-6 0.08975 0.08975
2.62862E-6 1.0067892E-10 2.623673E-6 2.8152465E-6 1.7981824E-6 2.6231648E-6 2.6231648E-6 2.623673E-6 0.09025 0.09025
2.6266648E-6 6.838749E-11 2.6233608E-6 2.8150178E-6 1.7980362E-6 2.6229595E-6 2.6229595E-6 2.6233608E-6 0.09075 0.09075
2.6239838E-6 2.2696591E-11 2.6227365E-6 2.8147888E-6 1.79789E-6 2.622754E-6 2.622754E-6 2.6227365E-6 0.09125 0.09125
2.6207747E-6 -3.2739384E-11 2.6224243E-6 2.8145598E-6 1.7977438E-6 2.6225487E-6 2.6225487E-6 2.6224243E-6 0.09175 0.09175
2.6188857E-6 -6.3812684E-11 2.622112E-6 2.814331E-6 1.7975976E-6 2.6223431E-6 2.6223431E-6 2.622112E-6 0.09225 0.09225
2.6185146E-6 -6.6868906E-11 2.6218E-6 2.8141021E-6 1.7974514E-6 2.6221378E-6 2.6221378E-6 2.6218E-6 0.09275 0.09275
2.6224998E-6 1.0471675E-11 2.6218E-6 2.8136444E-6 1.7971591E-6 2.6219325E-6 2.6219325E-6 2.6218E-6 0.09325 0.09325
2.6249668E-6 5.979518E-11 2.621488E-6 2.8134154E-6 1.7970129E-6 2.621727E-6 2.621727E-6 2.621488E-6 0.09375 0.09375
2.6269388E-6 9.998269E-11 2.621488E-6 2.8131867E-6 1.7968667E-6 2.6215216E-6 2.6215216E-6 2.621488E-6 0.09425 0.09425
2.6267328E-6 9.9971795E-11 2.6211758E-6 2.8129577E-6 1.7967205E-6 2.621316E-6 2.621316E-6 2.6211758E-6 0.09475 0.09475
2.6237549E-6 4.8799298E-11 2.6208636E-6 2.8127288E-6 1.7965743E-6 2.6211108E-6 2.6211108E-6 2.6208636E-6 0.09525 0.09525
2.6221298E-6 2.2598541E-11 2.6208636E-6 2.8125E-6 1.7964281E-6 2.6209052E-6 2.6209052E-6 2.6208636E-6 0.09575 0.09575
2.6208018E-6 1.8793786E-12 2.6208636E-6 2.812271E-6 1.7962819E-6 2.6207E-6 2.6207E-6 2.6208636E-6 0.09625 0.09625
2.6199687E-6 -9.703786E-12 2.6208636E-6 2.8120423E-6 1.7961357E-6 2.6204946E-6 2.6204946E-6 2.6208636E-6 0.09675 0.09675
2.6209837E-6 1.2820792E-11 2.6202392E-6 2.8118134E-6 1.7959895E-6 2.620289E-6 2.620289E-6 2.6202392E-6 0.09725 0.09725
2.6218338E-6 3.230003E-11 2.619927E-6 2.8115844E-6 1.7958433E-6 2.6200837E-6 2.6200837E-6 2.619927E-6 0.09775 0.09775
2.6239709E-6 7.553287E-11 2.619927E-6 2.8113557E-6 1.7956971E-6 2.6198782E-6 2.6198782E-6 2.619927E-6 0.09825 0.09825
2.6258103E-6 1.13284084E-10 2.6196149E-6 2.8108977E-6 1.7954047E-6 2.6196724E-6 2.6196724E-6 2.6196149E-6 0.09875 0.09875
2.6266935E-6 1.333724E-10 2.6196149E-6 2.810669E-6 1.7952585E-6 2.6194668E-6 2.6194668E-6 2.6196149E-6 0.09925 0.09925
2.6270484E-6 1.4371564E-10 2.6193027E-6 2.81044E-6 1.7951123E-6 2.6192615E-6 2.6192615E-6 2.6193027E-6 0.09975 0.09975
2.6272714E-6 1.516226E-10 2.6189905E-6 2.810211E-6 1.7949662E-6 2.6190562E-6 2.6190562E-6 2.6189905E-6 0.10025 0.10025
2.6236003E-6 8.7659706E-11 2.6186783E-6 2.8099823E-6 1.79482E-6 2.6188507E-6 2.6188507E-6 2.6186783E-6 0.10075 0.10075
2.6176192E-6 -1.893786E-11 2.6183661E-6 2.8097534E-6 1.7946738E-6 2.6186453E-6 2.6186453E-6 2.6183661E-6 0.10125 0.10125
2.614245E-6 -7.741916E-11 2.6186783E-6 2.8095246E-6 1.7945276E-6 2.6184398E-6 2.6184398E-6 2.6186783E-6 0.10175 0.10175
2.614138E-6 -7.560285E-11 2.6183661E-6 2.8092957E-6 1.7943814E-6 2.6182345E-6 2.6182345E-6 2.6183661E-6 0.10225 0.10225
2.6136352E-6 -8.109536E-11 2.618054E-6 2.8090667E-6 1.7942352E-6 2.618029E-6 2.618029E-6 2.618054E-6 0.10275 0.10275
2.616696E-6 -2.0808643E-11 2.618054E-6 2.808838E-6 1.794089E-6 2.6178236E-6 2.6178236E-6 2.618054E-6 0.10325 0.10325
2.6200873E-6 4.5568733E-11 2.6174298E-6 2.808609E-6 1.7939428E-6 2.6176183E-6 2.6176183E-6 2.6174298E-6 0.10375 0.10375
2.6216962E-6 7.905651E-11 2.6174298E-6 2.8081513E-6 1.7936504E-6 2.6174127E-6 2.6174127E-6 2.6174298E-6 0.10425 0.10425
2.6231733E-6 1.1010801E-10 2.6174298E-6 2.8079223E-6 1.7935042E-6 2.6172074E-6 2.6172074E-6 2.6174298E-6 0.10475 0.10475
2.6242215E-6 1.3324165E-10 2.6171176E-6 2.8076936E-6 1.793358E-6 2.6170019E-6 2.6170019E-6 2.6171176E-6 0.10525 0.10525
2.623355E-6 1.210494E-10 2.6171176E-6 2.8074646E-6 1.7932118E-6 2.616796E-6 2.616796E-6 2.6171176E-6 0.10575 0.10575
2.6215318E-6 9.119425E-11 2.6171176E-6 2.8072357E-6 1.7930656E-6 2.6165906E-6 2.6165906E-6 2.6171176E-6 0.10625 0.10625
2.6171676E-6 1.4440939E-11 2.6164932E-6 2.807007E-6 1.7929194E-6 2.6163852E-6 2.6163852E-6 2.6164932E-6 0.10675 0.10675
2.6157077E-6 -8.714484E-12 2.6164932E-6 2.806778E-6 1.7927733E-6 2.61618E-6 2.61618E-6 2.6164932E-6 0.10725 0.10725
2.6156997E-6 -5.070982E-12 2.6158689E-6 2.806549E-6 1.7926271E-6 2.6159744E-6 2.6159744E-6 2.6158689E-6 0.10775 0.10775
2.6156256E-6 -2.6456168E-12 2.6158689E-6 2.8063203E-6 1.7924809E-6 2.615769E-6 2.615769E-6 2.6158689E-6 0.10825 0.10825
2.6157497E-6 3.4341583E-12 2.6158689E-6 2.8060913E-6 1.7923347E-6 2.6155635E-6 2.6155635E-6 2.6158689E-6 0.10875 0.10875
2.6189757E-6 6.6766204E-11 2.6155567E-6 2.8058623E-6 1.7921885E-6 2.6153582E-6 2.6153582E-6 2.6155567E-6 0.10925 0.10925
2.6223008E-6 1.3192544E-10 2.6152445E-6 2.8054046E-6 1.7918961E-6 2.6151527E-6 2.6151527E-6 2.6152445E-6 0.10975 0.10975
2.622722E-6 1.4348682E-10 2.6152445E-6 2.8051759E-6 1.7917499E-6 2.6149473E-6 2.6149473E-6 2.6152445E-6 0.11025 0.11025
2.6192158E-6 8.256926E-11 2.6149323E-6 2.804947E-6 1.7916037E-6 2.614742E-6 2.614742E-6 2.6149323E-6 0.11075 0.11075
2.6157752E-6 2.2869807E-11 2.6146201E-6 2.804718E-6 1.7914575E-6 2.614536E-6 2.614536E-6 2.6146201E-6 0.11125 0.11125
2.613754E-6 -1.0639764E-11 2.614308E-6 2.8044892E-6 1.7913113E-6 2.6143307E-6 2.6143307E-6 2.614308E-6 0.11175 0.11175
2.611106E-6 -5.572159E-11 2.6139958E-6 2.8042602E-6 1.7911651E-6 2.6141252E-6 2.6141252E-6 2.6139958E-6 0.11225 0.11225
2.610471E-6 -6.365036E-11 2.6136838E-6 2.8040313E-6 1.7910189E-6 2.6139198E-6 2.6139198E-6 2.6136838E-6 0.11275 0.11275
2.61142E-6 -4.2343917E-11 2.6133716E-6 2.8038025E-6 1.7908727E-6 2.6137143E-6 2.6137143E-6 2.6133716E-6 0.11325 0.11325
2.613194E-6 -5.810809E-12 2.6136838E-6 2.8035736E-6 1.7907265E-6 2.613509E-6 2.613509E-6 2.6136838E-6 0.11375 0.11375
2.6161233E-6 5.2039636E-11 2.6139958E-6 2.8033446E-6 1.7905804E-6 2.6133036E-6 2.6133036E-6 2.6139958E-6 0.11425 0.11425
2.6193493E-6 1.1537168E-10 2.6133716E-6 2.8031159E-6 1.7904342E-6 2.613098E-6 2.613098E-6 2.6133716E-6 0.11475 0.11475
2.6212224E-6 1.5373199E-10 2.6127473E-6 2.8026582E-6 1.7901418E-6 2.6128928E-6 2.6128928E-6 2.6127473E-6 0.11525 0.11525
2.6209498E-6 1.5250293E-10 2.612435E-6 2.8024292E-6 1.7899956E-6 2.6126868E-6 2.6126868E-6 2.612435E-6 0.11575 0.11575
2.6189618E-6 1.1960244E-10 2.612435E-6 2.8022002E-6 1.7898494E-6 2.6124815E-6 2.6124815E-6 2.612435E-6 0.11625 0.11625
2.6158186E-6 6.53846E-11 2.612435E-6 2.8019715E-6 1.7897032E-6 2.612276E-6 2.612276E-6 2.612435E-6 0.11675 0.11675
2.6122136E-6 2.639834E-12 2.612435E-6 2.8017425E-6 1.789557E-6 2.6120706E-6 2.6120706E-6 2.612435E-6 0.11725 0.11725
2.6114137E-6 -8.334249E-12 2.612123E-6 2.8015136E-6 1.7894108E-6 2.6118653E-6 2.6118653E-6 2.612123E-6 0.11775 0.11775
2.6096236E-6 -3.7580355E-11 2.6118107E-6 2.8012848E-6 1.7892646E-6 2.6116597E-6 2.6116597E-6 2.6118107E-6 0.11825 0.11825
2.6093514E-6 -3.8809386E-11 2.6114985E-6 2.8010559E-6 1.7891184E-6 2.6114544E-6 2.6114544E-6 2.6114985E-6 0.11875 0.11875
2.6136997E-6 4.523093E-11 2.6111863E-6 2.8008271E-6 1.7889722E-6 2.6112489E-6 2.6112489E-6 2.6111863E-6 0.11925 0.11925
2.6162988E-6 9.699071E-11 2.6111863E-6 2.8005982E-6 1.788826E-6 2.6110436E-6 2.6110436E-6 2.6111863E-6 0.11975 0.11975
2.6154323E-6 8.479845E-11 2.6108742E-6 2.8001405E-6 1.7885336E-6 2.6108376E-6 2.6108376E-6 2.6108742E-6 0.12025 0.12025
2.6135433E-6 5.3725156E-11 2.610562E-6 2.7999115E-6 1.7883875E-6 2.6106322E-6 2.6106322E-6 2.610562E-6 0.12075 0.12075
2.6126772E-6 4.153293E-11 2.6102498E-6 2.7996825E-6 1.7882413E-6 2.610427E-6 2.610427E-6 2.6102498E-6 0.12125 0.12125
2.6125042E-6 4.2131104E-11 2.6102498E-6 2.7994538E-6 1.7880951E-6 2.6102214E-6 2.6102214E-6 2.6102498E-6 0.12175 0.12175
2.6099551E-6 -1.1235316E-12 2.6099378E-6 2.7992248E-6 1.7879489E-6 2.610016E-6 2.610016E-6 2.6099378E-6 0.12225 0.12225
2.60866E-6 -2.1233626E-11 2.6096257E-6 2.7989959E-6 1.7878027E-6 2.6098105E-6 2.6098105E-6 2.6096257E-6 0.12275 0.12275
2.608718E-6 -1.6371987E-11 2.6099378E-6 2.7987671E-6 1.7876565E-6 2.6096052E-6 2.6096052E-6 2.6099378E-6 0.12325 0.12325
2.6109205E-6 2.8078958E-11 2.6096257E-6 2.7985382E-6 1.7875103E-6 2.6093992E-6 2.6093992E-6 2.6096257E-6 0.12375 0.12375
2.6135858E-6 8.105687E-11 2.6093135E-6 2.7983094E-6 1.7873641E-6 2.6091939E-6 2.6091939E-6 2.6093135E-6 0.12425 0.12425
2.6148318E-6 1.07844914E-10 2.6096257E-6 2.7980805E-6 1.7872179E-6 2.6089883E-6 2.6089883E-6 2.6096257E-6 0.12475 0.12475
2.6157809E-6 1.2915136E-10 2.608689E-6 2.7978515E-6 1.7870717E-6 2.608783E-6 2.608783E-6 2.608689E-6 0.12525 0.12525
2.6152777E-6 1.2365886E-10 2.608689E-6 2.7973938E-6 1.7867793E-6 2.6085777E-6 2.6085777E-6 2.608689E-6 0.12575 0.12575
2.6156658E-6 1.3461117E-10 2.6093135E-6 2.7971648E-6 1.7866331E-6 2.6083721E-6 2.6083721E-6 2.6093135E-6 0.12625 0.12625
2.6137768E-6 1.03537866E-10 2.608377E-6 2.796936E-6 1.7864869E-6 2.6081668E-6 2.6081668E-6 2.608377E-6 0.12675 0.12675
2.6091811E-6 2.2521084E-11 2.608377E-6 2.7967071E-6 1.7863407E-6 2.6079608E-6 2.6079608E-6 2.608377E-6 0.12725 0.12725
2.605246E-6 -4.6314355E-11 2.6077525E-6 2.7964782E-6 1.7861946E-6 2.6077555E-6 2.6077555E-6 2.6077525E-6 0.12775 0.12775
2.604215E-6 -6.1551916E-11 2.6077525E-6 2.7962494E-6 1.7860484E-6 2.60755E-6 2.60755E-6 2.6077525E-6 0.12825 0.12825
2.60622E-6 -2.0755342E-11 2.6074404E-6 2.7960205E-6 1.7859022E-6 2.6073446E-6 2.6073446E-6 2.6074404E-6 0.12875 0.12875
2.608159E-6 1.8823096E-11 2.6071282E-6 2.7957917E-6 1.785756E-6 2.6071393E-6 2.6071393E-6 2.6071282E-6 0.12925 0.12925
2.6075902E-6 1.2112478E-11 2.6065038E-6 2.7955628E-6 1.7856098E-6 2.6069338E-6 2.6069338E-6 2.6065038E-6 0.12975 0.12975
2.6092653E-6 4.6818383E-11 2.6071282E-6 2.7953338E-6 1.7854636E-6 2.6067285E-6 2.6067285E-6 2.6071282E-6 0.13025 0.13025
2.6120947E-6 1.02841596E-10 2.6065038E-6 2.795105E-6 1.7853174E-6 2.6065225E-6 2.6065225E-6 2.6065038E-6 0.13075 0.13075
2.6116577E-6 9.856723E-11 2.6061919E-6 2.7946471E-6 1.785025E-6 2.6063171E-6 2.6063171E-6 2.6061919E-6 0.13125 0.13125
2.6103296E-6 7.7848075E-11 2.6065038E-6 2.7944184E-6 1.7848788E-6 2.6061116E-6 2.6061116E-6 2.6065038E-6 0.13175 0.13175
2.6074506E-6 2.850277E-11 2.6055675E-6 2.7941894E-6 1.7847326E-6 2.6059063E-6 2.6059063E-6 2.6055675E-6 0.13225 0.13225
2.6047364E-6 -1.7797194E-11 2.6055675E-6 2.7939607E-6 1.7845864E-6 2.605701E-6 2.605701E-6 2.6055675E-6 0.13275 0.13275
2.6037385E-6 -3.2425687E-11 2.6055675E-6 2.7937317E-6 1.7844402E-6 2.6054954E-6 2.6054954E-6 2.6055675E-6 0.13325 0.13325
2.603796E-6 -2.7564074E-11 2.6055675E-6 2.7935027E-6 1.784294E-6 2.6052896E-6 2.6052896E-6 2.6055675E-6 0.13375 0.13375
2.605966E-6 1.6277842E-11 2.6055675E-6 2.793274E-6 1.7841478E-6 2.605084E-6 2.605084E-6 2.6055675E-6 0.13425 0.13425
2.6092252E-6 8.021895E-11 2.6049431E-6 2.793045E-6 1.7840017E-6 2.6048788E-6 2.6048788E-6 2.6049431E-6 0.13475 0.13475
2.6107682E-6 1.1248859E-10 2.6043188E-6 2.792816E-6 1.7838555E-6 2.6046732E-6 2.6046732E-6 2.6043188E-6 0.13525 0.13525
2.6122123E-6 1.4293103E-10 2.604631E-6 2.7925873E-6 1.7837093E-6 2.604468E-6 2.604468E-6 2.604631E-6 0.13575 0.13575
2.611643E-6 1.3622038E-10 2.6040066E-6 2.7923584E-6 1.7835631E-6 2.604262E-6 2.604262E-6 2.6040066E-6 0.13625 0.13625
2.6082027E-6 7.652094E-11 2.6040066E-6 2.7919007E-6 1.7832707E-6 2.6040566E-6 2.6040566E-6 2.6040066E-6 0.13675 0.13675
2.6043335E-6 8.9036434E-12 2.60307E-6 2.7916717E-6 1.7831245E-6 2.6038513E-6 2.6038513E-6 2.60307E-6 0.13725 0.13725
2.6020484E-6 -2.9478447E-11 2.6033822E-6 2.791443E-6 1.7829783E-6 2.6036457E-6 2.6036457E-6 2.6033822E-6 0.13775 0.13775
2.6008195E-6 -4.837042E-11 2.6033822E-6 2.791214E-6 1.7828321E-6 2.6034404E-6 2.6034404E-6 2.6033822E-6 0.13825 0.13825
2.5998215E-6 -6.299891E-11 2.6033822E-6 2.790985E-6 1.7826859E-6 2.6032349E-6 2.6032349E-6 2.6033822E-6 0.13875 0.13875
2.600077E-6 -5.44829E-11 2.6033822E-6 2.7907563E-6 1.7825397E-6 2.603029E-6 2.603029E-6 2.6033822E-6 0.13925 0.13925
2.6056132E-6 5.148382E-11 2.6027578E-6 2.7905273E-6 1.7823935E-6 2.6028235E-6 2.6028235E-6 2.6027578E-6 0.13975 0.13975
2.6098623E-6 1.3369693E-10 2.6024456E-6 2.7902984E-6 1.7822473E-6 2.6026182E-6 2.6026182E-6 2.6024456E-6 0.14025 0.14025
2.6115704E-6 1.690119E-10 2.6018215E-6 2.7900696E-6 1.7821011E-6 2.602413E-6 2.602413E-6 2.6018215E-6 0.14075 0.14075
2.6097803E-6 1.3976581E-10 2.6024456E-6 2.7898407E-6 1.7819549E-6 2.6022074E-6 2.6022074E-6 2.6024456E-6 0.14125 0.14125
2.6065707E-6 8.4329814E-11 2.6018215E-6 2.789612E-6 1.7818088E-6 2.6020016E-6 2.6020016E-6 2.6018215E-6 0.14175 0.14175
2.6037576E-6 3.6202655E-11 2.6018215E-6 2.789154E-6 1.7815164E-6 2.601796E-6 2.601796E-6 2.6018215E-6 0.14225 0.14225
2.6015057E-6 -1.5703802E-12 2.6015093E-6 2.7889253E-6 1.7813702E-6 2.6015907E-6 2.6015907E-6 2.6015093E-6 0.14275 0.14275
2.5994516E-6 -3.5689004E-11 2.6011971E-6 2.7886963E-6 1.781224E-6 2.6013852E-6 2.6013852E-6 2.6011971E-6 0.14325 0.14325
2.5989154E-6 -4.1790568E-11 2.600885E-6 2.7884673E-6 1.7810778E-6 2.6011799E-6 2.6011799E-6 2.600885E-6 0.14375 0.14375
2.599798E-6 -2.170229E-11 2.600885E-6 2.7882386E-6 1.7809316E-6 2.6009739E-6 2.6009739E-6 2.600885E-6 0.14425 0.14425
2.60276E-6 3.6757226E-11 2.6002606E-6 2.7880096E-6 1.7807854E-6 2.6007685E-6 2.6007685E-6 2.6002606E-6 0.14475 0.14475
2.605227E-6 8.6080726E-11 2.6005728E-6 2.7877807E-6 1.7806392E-6 2.6005632E-6 2.6005632E-6 2.6005728E-6 0.14525 0.14525
2.60479E-6 8.180637E-11 2.6002606E-6 2.787552E-6 1.780493E-6 2.6003577E-6 2.6003577E-6 2.6002606E-6 0.14575 0.14575
2.603858E-6 6.8396004E-11 2.5999484E-6 2.787323E-6 1.7803468E-6 2.6001524E-6 2.6001524E-6 2.5999484E-6 0.14625 0.14625
2.6043117E-6 8.056642E-11 2.5999484E-6 2.7870942E-6 1.7802006E-6 2.5999464E-6 2.5999464E-6 2.5999484E-6 0.14675 0.14675
2.6051287E-6 9.94366E-11 2.5996362E-6 2.7868653E-6 1.7800544E-6 2.599741E-6 2.599741E-6 2.5996362E-6 0.14725 0.14725
2.6025136E-6 5.496383E-11 2.599324E-6 2.7864075E-6 1.779762E-6 2.5995355E-6 2.5995355E-6 2.599324E-6 0.14775 0.14775
2.5982486E-6 -1.9962264E-11 2.5986997E-6 2.7861786E-6 1.7796159E-6 2.5993302E-6 2.5993302E-6 2.5986997E-6 0.14825 0.14825
2.598042E-6 -1.9973185E-11 2.5990119E-6 2.7859496E-6 1.7794697E-6 2.5991242E-6 2.5991242E-6 2.5990119E-6 0.14875 0.14875
2.6008722E-6 3.6050055E-11 2.5986997E-6 2.7857209E-6 1.7793235E-6 2.5989189E-6 2.5989189E-6 2.5986997E-6 0.14925 0.14925
2.6029431E-6 7.806476E-11 2.5990119E-6 2.785492E-6 1.7791773E-6 2.5987135E-6 2.5987135E-6 2.5990119E-6 0.14975 0.14975
2.6018463E-6 6.160907E-11 2.5986997E-6 2.785263E-6 1.7790311E-6 2.598508E-6 2.598508E-6 2.5986997E-6 0.15025 0.15025
2.6003527E-6 3.784454E-11 2.5980755E-6 2.7850342E-6 1.7788849E-6 2.5983022E-6 2.5983022E-6 2.5980755E-6 0.15075 0.15075
2.6019286E-6 7.0723254E-11 2.5983877E-6 2.7848052E-6 1.7787387E-6 2.5980967E-6 2.5980967E-6 2.5983877E-6 0.15125 0.15125
2.6021517E-6 7.863023E-11 2.5977633E-6 2.7845765E-6 1.7785925E-6 2.5978914E-6 2.5978914E-6 2.5977633E-6 0.15175 0.15175
2.6009227E-6 5.973826E-11 2.597139E-6 2.7843475E-6 1.7784463E-6 2.5976858E-6 2.5976858E-6 2.597139E-6 0.15225 0.15225
2.5979775E-6 9.174833E-12 2.5974512E-6 2.7838898E-6 1.7781539E-6 2.5974805E-6 2.5974805E-6 2.5974512E-6 0.15275 0.15275
2.5971772E-6 -1.7992897E-12 2.5968268E-6 2.7836609E-6 1.7780077E-6 2.5972745E-6 2.5972745E-6 2.5968268E-6 0.15325 0.15325
2.596212E-6 -1.5818714E-11 2.5968268E-6 2.783432E-6 1.7778615E-6 2.5970692E-6 2.5970692E-6 2.5968268E-6 0.15375 0.15375
2.5953461E-6 -2.8010948E-11 2.5965146E-6 2.7832032E-6 1.7777153E-6 2.5968639E-6 2.5968639E-6 2.5965146E-6 0.15425 0.15425
2.595965E-6 -1.27951755E-11 2.5962024E-6 2.7829742E-6 1.7775691E-6 2.5966583E-6 2.5966583E-6 2.5962024E-6 0.15475 0.15475
2.5977718E-6 2.4346978E-11 2.5962024E-6 2.7827455E-6 1.777423E-6 2.5964525E-6 2.5964525E-6 2.5962024E-6 0.15525 0.15525
2.6014268E-6 9.5596885E-11 2.5962024E-6 2.7825165E-6 1.7772768E-6 2.596247E-6 2.596247E-6 2.5962024E-6 0.15575 0.15575
2.6028708E-6 1.2603933E-10 2.5962024E-6 2.7822875E-6 1.7771306E-6 2.5960417E-6 2.5960417E-6 2.5962024E-6 0.15625 0.15625
2.6029288E-6 1.3090097E-10 2.5958902E-6 2.7820588E-6 1.7769844E-6 2.5958361E-6 2.5958361E-6 2.5958902E-6 0.15675 0.15675
2.6019964E-6 1.1749059E-10 2.595578E-6 2.7818298E-6 1.7768382E-6 2.5956303E-6 2.5956303E-6 2.595578E-6 0.15725 0.15725
2.6000412E-6 8.5199146E-11 2.595578E-6 2.7816009E-6 1.776692E-6 2.5954248E-6 2.5954248E-6 2.595578E-6 0.15775 0.15775
2.595809E-6 1.0882123E-11 2.5952659E-6 2.7811432E-6 1.7763996E-6 2.5952195E-6 2.5952195E-6 2.5952659E-6 0.15825 0.15825
2.5942495E-6 -1.4100544E-11 2.5949537E-6 2.7809142E-6 1.7762534E-6 2.5950137E-6 2.5950137E-6 2.5949537E-6 0.15875 0.15875
2.5920965E-6 -5.0046373E-11 2.5946417E-6 2.7806855E-6 1.7761072E-6 2.5948082E-6 2.5948082E-6 2.5946417E-6 0.15925 0.15925
2.5913625E-6 -5.980234E-11 2.5946417E-6 2.7804565E-6 1.775961E-6 2.5946028E-6 2.5946028E-6 2.5946417E-6 0.15975 0.15975
2.5921795E-6 -4.093215E-11 2.5940174E-6 2.7802278E-6 1.7758148E-6 2.5943973E-6 2.5943973E-6 2.5940174E-6 0.16025 0.16025
2.5954052E-6 2.2399858E-11 2.5937052E-6 2.7799988E-6 1.7756686E-6 2.5941915E-6 2.5941915E-6 2.5937052E-6 0.16075 0.16075
2.5974432E-6 6.380551E-11 2.593393E-6 2.7797698E-6 1.7755224E-6 2.593986E-6 2.593986E-6 2.593393E-6 0.16125 0.16125
2.5980291E-6 7.8412214E-11 2.593393E-6 2.779541E-6 1.7753762E-6 2.5937807E-6 2.5937807E-6 2.593393E-6 0.16175 0.16175
2.5985823E-6 9.240986E-11 2.5937052E-6 2.7793121E-6 1.7752301E-6 2.5935751E-6 2.5935751E-6 2.5937052E-6 0.16225 0.16225
2.5977818E-6 8.143573E-11 2.593393E-6 2.7790832E-6 1.7750839E-6 2.5933693E-6 2.5933693E-6 2.593393E-6 0.16275 0.16275
2.5947047E-6 2.843603E-11 2.593393E-6 2.7788544E-6 1.7749377E-6 2.593164E-6 2.593164E-6 2.593393E-6 0.16325 0.16325
2.5908025E-6 -3.979034E-11 2.5930808E-6 2.7783965E-6 1.7746453E-6 2.5929585E-6 2.5929585E-6 2.5930808E-6 0.16375 0.16375
2.5912232E-6 -2.8228989E-11 2.5921443E-6 2.7781678E-6 1.7744991E-6 2.5927527E-6 2.5927527E-6 2.5921443E-6 0.16425 0.16425
2.5938552E-6 2.4139857E-11 2.5927686E-6 2.7779388E-6 1.7743529E-6 2.5925472E-6 2.5925472E-6 2.5927686E-6 0.16475 0.16475
2.5966854E-6 8.01631E-11 2.5924564E-6 2.77771E-6 1.7742067E-6 2.5923418E-6 2.5923418E-6 2.5924564E-6 0.16525 0.16525
2.5981294E-6 1.1060554E-10 2.591832E-6 2.777481E-6 1.7740605E-6 2.5921363E-6 2.5921363E-6 2.591832E-6 0.16575 0.16575
2.5981208E-6 1.1424902E-10 2.5921443E-6 2.7772521E-6 1.7739143E-6 2.5919305E-6 2.5919305E-6 2.5921443E-6 0.16625 0.16625
2.5976508E-6 1.0936559E-10 2.591832E-6 2.7770234E-6 1.7737681E-6 2.591725E-6 2.591725E-6 2.591832E-6 0.16675 0.16675
2.5965207E-6 9.2300834E-11 2.59152E-6 2.7767944E-6 1.7736219E-6 2.5915197E-6 2.5915197E-6 2.59152E-6 0.16725 0.16725
2.592882E-6 2.8946972E-11 2.59152E-6 2.7765655E-6 1.7734757E-6 2.5913137E-6 2.5913137E-6 2.59152E-6 0.16775 0.16775
2.589376E-6 -3.197059E-11 2.5912077E-6 2.7763367E-6 1.7733295E-6 2.5911083E-6 2.5911083E-6 2.5912077E-6 0.16825 0.16825
2.587718E-6 -5.8780425E-11 2.5908955E-6 2.7761077E-6 1.7731833E-6 2.590903E-6 2.590903E-6 2.5908955E-6 0.16875 0.16875
2.5882375E-6 -4.5391867E-11 2.5908955E-6 2.77565E-6 1.772891E-6 2.590697E-6 2.590697E-6 2.5908955E-6 0.16925 0.16925
2.5906386E-6 2.7134996E-12 2.5902714E-6 2.775421E-6 1.7727448E-6 2.5904917E-6 2.5904917E-6 2.5902714E-6 0.16975 0.16975
2.5926108E-6 4.2901006E-11 2.5902714E-6 2.7751923E-6 1.7725986E-6 2.5902862E-6 2.5902862E-6 2.5902714E-6 0.17025 0.17025
2.5937247E-6 6.725278E-11 2.5902714E-6 2.7749634E-6 1.7724524E-6 2.5900808E-6 2.5900808E-6 2.5902714E-6 0.17075 0.17075
2.5963893E-6 1.2023067E-10 2.5902714E-6 2.7747344E-6 1.7723062E-6 2.5898748E-6 2.5898748E-6 2.5902714E-6 0.17125 0.17125
2.5953254E-6 1.0438404E-10 2.5899592E-6 2.7745057E-6 1.77216E-6 2.5896695E-6 2.5896695E-6 2.5899592E-6 0.17175 0.17175
2.5928093E-6 6.1738475E-11 2.5902714E-6 2.7742767E-6 1.7720138E-6 2.589464E-6 2.589464E-6 2.5902714E-6 0.17225 0.17225
2.5895006E-6 4.4752873E-12 2.589647E-6 2.7740477E-6 1.7718676E-6 2.5892582E-6 2.5892582E-6 2.589647E-6 0.17275 0.17275
2.5880736E-6 -1.8071081E-11 2.5893348E-6 2.773819E-6 1.7717214E-6 2.5890529E-6 2.5890529E-6 2.5893348E-6 0.17325 0.17325
2.5883955E-6 -8.336909E-12 2.5890226E-6 2.77359E-6 1.7715752E-6 2.5888473E-6 2.5888473E-6 2.5890226E-6 0.17375 0.17375
2.5911593E-6 4.6468177E-11 2.5887105E-6 2.7733613E-6 1.771429E-6 2.5886416E-6 2.5886416E-6 2.5887105E-6 0.17425 0.17425
2.5924053E-6 7.325622E-11 2.5883983E-6 2.7729034E-6 1.7711366E-6 2.588436E-6 2.588436E-6 2.5883983E-6 0.17475 0.17475
2.5934532E-6 9.638986E-11 2.5883983E-6 2.7726746E-6 1.7709904E-6 2.5882307E-6 2.5882307E-6 2.5883983E-6 0.17525 0.17525
2.5944678E-6 1.189144E-10 2.5883983E-6 2.7724457E-6 1.7708443E-6 2.5880247E-6 2.5880247E-6 2.5883983E-6 0.17575 0.17575
2.593866E-6 1.1159471E-10 2.587774E-6 2.7722167E-6 1.7706981E-6 2.5878194E-6 2.5878194E-6 2.587774E-6 0.17625 0.17625
2.5927689E-6 9.5139015E-11 2.5871495E-6 2.771988E-6 1.7705519E-6 2.5876138E-6 2.5876138E-6 2.5871495E-6 0.17675 0.17675
2.5893612E-6 3.6048633E-11 2.5874617E-6 2.771759E-6 1.7704057E-6 2.587408E-6 2.587408E-6 2.5874617E-6 0.17725 0.17725
2.5867462E-6 -8.42414E-12 2.587774E-6 2.7715303E-6 1.7702595E-6 2.5872025E-6 2.5872025E-6 2.587774E-6 0.17775 0.17775
2.584197E-6 -5.1678762E-11 2.5871495E-6 2.7713013E-6 1.7701133E-6 2.5869972E-6 2.5869972E-6 2.5871495E-6 0.17825 0.17825
2.5841557E-6 -4.8644356E-11 2.5868376E-6 2.7710723E-6 1.7699671E-6 2.5867914E-6 2.5867914E-6 2.5868376E-6 0.17875 0.17875
2.5848406E-6 -3.2210446E-11 2.5865254E-6 2.7708436E-6 1.7698209E-6 2.5865859E-6 2.5865859E-6 2.5865254E-6 0.17925 0.17925
2.5858558E-6 -9.685866E-12 2.5862132E-6 2.7706146E-6 1.7696747E-6 2.5863806E-6 2.5863806E-6 2.5862132E-6 0.17975 0.17975
2.5898732E-6 6.826375E-11 2.5862132E-6 2.770157E-6 1.7693823E-6 2.5861746E-6 2.5861746E-6 2.5862132E-6 0.18025 0.18025
2.5932313E-6 1.3403206E-10 2.5862132E-6 2.769928E-6 1.7692361E-6 2.5859692E-6 2.5859692E-6 2.5862132E-6 0.18075 0.18075
2.592992E-6 1.3341207E-10 2.5855888E-6 2.769699E-6 1.7690899E-6 2.5857632E-6 2.5857632E-6 2.5855888E-6 0.18125 0.18125
2.5907068E-6 9.502997E-11 2.5852767E-6 2.7694703E-6 1.7689437E-6 2.585558E-6 2.585558E-6 2.5852767E-6 0.18175 0.18175
2.5883887E-6 5.6038812E-11 2.5852767E-6 2.7692413E-6 1.7687975E-6 2.5853524E-6 2.5853524E-6 2.5852767E-6 0.18225 0.18225
2.5878194E-6 4.9328156E-11 2.5849645E-6 2.7690126E-6 1.7686514E-6 2.5851466E-6 2.5851466E-6 2.5849645E-6 0.18275 0.18275
2.5861282E-6 2.1909254E-11 2.5852767E-6 2.7687836E-6 1.7685052E-6 2.584941E-6 2.584941E-6 2.5852767E-6 0.18325 0.18325
2.5853612E-6 1.1544226E-11 2.5849645E-6 2.7685546E-6 1.768359E-6 2.5847357E-6 2.5847357E-6 2.5849645E-6 0.18375 0.18375
2.5843628E-6 -3.084293E-12 2.58434E-6 2.7683259E-6 1.7682128E-6 2.58453E-6 2.58453E-6 2.58434E-6 0.18425 0.18425
2.5848828E-6 1.0304289E-11 2.58434E-6 2.768097E-6 1.7680666E-6 2.5843244E-6 2.5843244E-6 2.58434E-6 0.18475 0.18475
2.5865243E-6 4.44011E-11 2.584028E-6 2.7676392E-6 1.7677742E-6 2.5841186E-6 2.5841186E-6 2.584028E-6 0.18525 0.18525
2.5859554E-6 3.7690465E-11 2.58434E-6 2.7674103E-6 1.767628E-6 2.583913E-6 2.583913E-6 2.58434E-6 0.18575 0.18575
2.5855184E-6 3.3416107E-11 2.584028E-6 2.7671813E-6 1.7674818E-6 2.5837078E-6 2.5837078E-6 2.584028E-6 0.18625 0.18625
2.586698E-6 5.898599E-11 2.5830914E-6 2.7669525E-6 1.7673356E-6 2.5835018E-6 2.5835018E-6 2.5830914E-6 0.18675 0.18675
2.5865909E-6 6.08023E-11 2.5834036E-6 2.7667236E-6 1.7671894E-6 2.5832965E-6 2.5832965E-6 2.5834036E-6 0.18725 0.18725
2.5849988E-6 3.5210605E-11 2.5834036E-6 2.7664948E-6 1.7670432E-6 2.583091E-6 2.583091E-6 2.5834036E-6 0.18775 0.18775
2.5825482E-6 -6.216852E-12 2.5830914E-6 2.7662659E-6 1.766897E-6 2.5828851E-6 2.5828851E-6 2.5830914E-6 0.18825 0.18825
2.5812533E-6 -2.6326946E-11 2.5824672E-6 2.766037E-6 1.7667508E-6 2.5826796E-6 2.5826796E-6 2.5824672E-6 0.18875 0.18875
2.5840168E-6 2.8478133E-11 2.5830914E-6 2.7658082E-6 1.7666046E-6 2.5824738E-6 2.5824738E-6 2.5830914E-6 0.18925 0.18925
2.5863849E-6 7.597444E-11 2.5824672E-6 2.7655792E-6 1.7664585E-6 2.5822685E-6 2.5822685E-6 2.5824672E-6 0.18975 0.18975
2.587796E-6 1.05807814E-10 2.5824672E-6 2.7653502E-6 1.7663123E-6 2.582063E-6 2.582063E-6 2.5824672E-6 0.19025 0.19025
2.5870945E-6 9.66609E-11 2.582155E-6 2.7648925E-6 1.7660199E-6 2.5818572E-6 2.5818572E-6 2.582155E-6 0.19075 0.19075
2.5846114E-6 5.46244E-11 2.582155E-6 2.7646638E-6 1.7658737E-6 2.5816516E-6 2.5816516E-6 2.582155E-6 0.19125 0.19125
2.582722E-6 2.3551078E-11 2.5818429E-6 2.7644348E-6 1.7657275E-6 2.5814459E-6 2.5814459E-6 2.5818429E-6 0.19175 0.19175
2.5812287E-6 -2.1341379E-13 2.5812185E-6 2.7642059E-6 1.7655813E-6 2.5812403E-6 2.5812403E-6 2.5812185E-6 0.19225 0.19225
2.5799998E-6 -1.9105386E-11 2.5809063E-6 2.7639771E-6 1.7654351E-6 2.581035E-6 2.581035E-6 2.5809063E-6 0.19275 0.19275
2.5797274E-6 -2.0334429E-11 2.5812185E-6 2.7637482E-6 1.7652889E-6 2.580829E-6 2.580829E-6 2.5812185E-6 0.19325 0.19325
2.5804454E-6 -3.291464E-12 2.5809063E-6 2.7635192E-6 1.7651427E-6 2.5806237E-6 2.5806237E-6 2.5809063E-6 0.19375 0.19375
2.5808988E-6 8.878956E-12 2.5809063E-6 2.7632905E-6 1.7649965E-6 2.5804177E-6 2.5804177E-6 2.5809063E-6 0.19425 0.19425
2.582442E-6 4.1148602E-11 2.580282E-6 2.7630615E-6 1.7648503E-6 2.5802124E-6 2.5802124E-6 2.580282E-6 0.19475 0.19475
2.5831926E-6 5.880061E-11 2.580282E-6 2.7628325E-6 1.764704E-6 2.5800064E-6 2.5800064E-6 2.580282E-6 0.19525 0.19525
2.5853294E-6 1.0203345E-10 2.580282E-6 2.7626038E-6 1.7645579E-6 2.579801E-6 2.579801E-6 2.580282E-6 0.19575 0.19575
2.5856516E-6 1.1176762E-10 2.5796576E-6 2.762146E-6 1.7642656E-6 2.5795957E-6 2.5795957E-6 2.5796576E-6 0.19625 0.19625
2.585082E-6 1.0505697E-10 2.5799698E-6 2.7619171E-6 1.7641194E-6 2.5793897E-6 2.5793897E-6 2.5799698E-6 0.19675 0.19675
2.582005E-6 5.205727E-11 2.5796576E-6 2.7616882E-6 1.7639732E-6 2.5791844E-6 2.5791844E-6 2.5796576E-6 0.19725 0.19725
2.5795543E-6 1.0629823E-11 2.5796576E-6 2.7614594E-6 1.763827E-6 2.5789784E-6 2.5789784E-6 2.5796576E-6 0.19775 0.19775
2.5792165E-6 8.182656E-12 2.5790334E-6 2.7612305E-6 1.7636808E-6 2.578773E-6 2.578773E-6 2.5790334E-6 0.19825 0.19825
2.580429E-6 3.4361607E-11 2.5787213E-6 2.7610015E-6 1.7635346E-6 2.578567E-6 2.578567E-6 2.5787213E-6 0.19875 0.19875
2.57986E-6 2.7650974E-11 2.5780969E-6 2.7607728E-6 1.7633884E-6 2.5783618E-6 2.5783618E-6 2.5780969E-6 0.19925 0.19925
2.579555E-6 2.5812888E-11 2.578409E-6 2.7605438E-6 1.7632422E-6 2.5781562E-6 2.5781562E-6 2.578409E-6 0.19975 0.19975
2.5807014E-6 5.0773694E-11 2.5780969E-6 2.7603148E-6 1.763096E-6 2.5779505E-6 2.5779505E-6 2.5780969E-6 0.20025 0.20025
2.5819145E-6 7.6952666E-11 2.5780969E-6 2.760086E-6 1.7629498E-6 2.577745E-6 2.577745E-6 2.5780969E-6 0.20075 0.20075
2.58085E-6 6.1106016E-11 2.5777847E-6 2.7598571E-6 1.7628035E-6 2.5775391E-6 2.5775391E-6 2.5777847E-6 0.20125 0.20125
2.579324E-6 3.6732447E-11 2.5777847E-6 2.7593994E-6 1.7625111E-6 2.5773336E-6 2.5773336E-6 2.5777847E-6 0.20175 0.20175
2.5794805E-6 4.3421267E-11 2.5777847E-6 2.7591705E-6 1.762365E-6 2.5771278E-6 2.5771278E-6 2.5777847E-6 0.20225 0.20225
2.5794725E-6 4.7064776E-11 2.5774725E-6 2.7589417E-6 1.7622187E-6 2.5769225E-6 2.5769225E-6 2.5774725E-6 0.20275 0.20275
2.577649E-6 1.7209583E-11 2.5771603E-6 2.7587128E-6 1.7620727E-6 2.5767165E-6 2.5767165E-6 2.5771603E-6 0.20325 0.20325
2.5760899E-6 -7.773045E-12 2.5768481E-6 2.7584838E-6 1.7619265E-6 2.5765112E-6 2.5765112E-6 2.5768481E-6 0.20375 0.20375
2.5752895E-6 -1.8747167E-11 2.5768481E-6 2.758255E-6 1.7617803E-6 2.5763052E-6 2.5763052E-6 2.5768481E-6 0.20425 0.20425
2.5773934E-6 2.3876612E-11 2.5768481E-6 2.758026E-6 1.761634E-6 2.5760999E-6 2.5760999E-6 2.5768481E-6 0.20475 0.20475
2.5801246E-6 7.807265E-11 2.576536E-6 2.7577973E-6 1.7614879E-6 2.5758943E-6 2.5758943E-6 2.576536E-6 0.20525 0.20525
2.5823601E-6 1.2313267E-10 2.576536E-6 2.7575684E-6 1.7613417E-6 2.5756885E-6 2.5756885E-6 2.576536E-6 0.20575 0.20575
2.5834413E-6 1.4687537E-10 2.5762238E-6 2.7573394E-6 1.7611954E-6 2.575483E-6 2.575483E-6 2.5762238E-6 0.20625 0.20625
2.5832346E-6 1.4686447E-10 2.5755994E-6 2.7571107E-6 1.7610492E-6 2.5752772E-6 2.5752772E-6 2.5755994E-6 0.20675 0.20675
2.5806526E-6 1.0300076E-10 2.5755994E-6 2.7566527E-6 1.7607568E-6 2.5750717E-6 2.5750717E-6 2.5755994E-6 0.20725 0.20725
2.5780041E-6 5.7918906E-11 2.5749753E-6 2.756424E-6 1.7606106E-6 2.574866E-6 2.574866E-6 2.5749753E-6 0.20775 0.20775
2.575884E-6 2.258214E-11 2.574663E-6 2.756195E-6 1.7604644E-6 2.5746604E-6 2.5746604E-6 2.574663E-6 0.20825 0.20825
2.5737966E-6 -1.214558E-11 2.574663E-6 2.755966E-6 1.7603182E-6 2.5744546E-6 2.5744546E-6 2.574663E-6 0.20875 0.20875
2.5716765E-6 -4.748234E-11 2.574351E-6 2.7557373E-6 1.760172E-6 2.574249E-6 2.574249E-6 2.574351E-6 0.20925 0.20925
2.570447E-6 -6.637434E-11 2.5740387E-6 2.7555084E-6 1.7600258E-6 2.5740433E-6 2.5740433E-6 2.5740387E-6 0.20975 0.20975
2.571924E-6 -3.532283E-11 2.5734143E-6 2.7552796E-6 1.7598798E-6 2.573838E-6 2.573838E-6 2.5734143E-6 0.21025 0.21025
2.5752815E-6 3.0445466E-11 2.5731022E-6 2.7550507E-6 1.7597335E-6 2.573632E-6 2.573632E-6 2.5731022E-6 0.21075 0.21075
2.5786726E-6 9.6822834E-11 2.5734143E-6 2.7548217E-6 1.7595873E-6 2.5734266E-6 2.5734266E-6 2.5734143E-6 0.21125 0.21125
2.5796212E-6 1.1812926E-10 2.5734143E-6 2.754593E-6 1.7594411E-6 2.5732206E-6 2.5732206E-6 2.5734143E-6 0.21175 0.21175
2.5785241E-6 1.0167356E-10 2.5731022E-6 2.754364E-6 1.759295E-6 2.5730153E-6 2.5730153E-6 2.5731022E-6 0.21225 0.21225
2.5754466E-6 4.8673832E-11 2.57279E-6 2.7539063E-6 1.7590025E-6 2.5728093E-6 2.5728093E-6 2.57279E-6 0.21275 0.21275
2.5737556E-6 2.1254932E-11 2.5724778E-6 2.7536773E-6 1.7588563E-6 2.572604E-6 2.572604E-6 2.5724778E-6 0.21325 0.21325
2.5718E-6 -1.1036514E-11 2.5721656E-6 2.7534484E-6 1.7587101E-6 2.572398E-6 2.572398E-6 2.5721656E-6 0.21375 0.21375
2.57034E-6 -3.419195E-11 2.5721656E-6 2.7532196E-6 1.7585639E-6 2.5721927E-6 2.5721927E-6 2.5721656E-6 0.21425 0.21425
2.5701006E-6 -3.4811938E-11 2.5715412E-6 2.7529907E-6 1.7584177E-6 2.5719867E-6 2.5719867E-6 2.5715412E-6 0.21475 0.21475
2.5724355E-6 1.2075305E-11 2.5724778E-6 2.752762E-6 1.7582715E-6 2.5717814E-6 2.5717814E-6 2.5724778E-6 0.21525 0.21525
2.5753643E-6 6.9925725E-11 2.5721656E-6 2.752533E-6 1.7581253E-6 2.5715754E-6 2.5715754E-6 2.5721656E-6 0.21575 0.21575
2.5785243E-6 1.3203963E-10 2.5712293E-6 2.752304E-6 1.7579791E-6 2.57137E-6 2.57137E-6 2.5712293E-6 0.21625 0.21625
2.579506E-6 1.5395511E-10 2.570917E-6 2.7520753E-6 1.7578329E-6 2.571164E-6 2.571164E-6 2.570917E-6 0.21675 0.21675
2.5774189E-6 1.1922742E-10 2.570917E-6 2.7518463E-6 1.7576868E-6 2.5709587E-6 2.5709587E-6 2.570917E-6 0.21725 0.21725
2.5767174E-6 1.100805E-10 2.570605E-6 2.7513886E-6 1.7573944E-6 2.5707527E-6 2.5707527E-6 2.570605E-6 0.21775 0.21775
2.5733757E-6 5.2208245E-11 2.5702927E-6 2.7511596E-6 1.7572482E-6 2.570547E-6 2.570547E-6 2.5702927E-6 0.21825 0.21825
2.5679885E-6 -4.3426124E-11 2.5702927E-6 2.750931E-6 1.757102E-6 2.5703416E-6 2.5703416E-6 2.5702927E-6 0.21875 0.21875
2.564053E-6 -1.1226159E-10 2.5699806E-6 2.750702E-6 1.7569558E-6 2.5701356E-6 2.5701356E-6 2.5699806E-6 0.21925 0.21925
2.565926E-6 -7.3901274E-11 2.5702927E-6 2.750473E-6 1.7568096E-6 2.5699303E-6 2.5699303E-6 2.5702927E-6 0.21975 0.21975
2.5676006E-6 -3.9195393E-11 2.5699806E-6 2.7502442E-6 1.7566634E-6 2.5697243E-6 2.5697243E-6 2.5699806E-6 0.22025 0.22025
2.5706947E-6 2.1700381E-11 2.5702927E-6 2.7500153E-6 1.7565172E-6 2.569519E-6 2.569519E-6 2.5702927E-6 0.22075 0.22075
2.5737884E-6 8.259614E-11 2.5696684E-6 2.7497863E-6 1.756371E-6 2.569313E-6 2.569313E-6 2.5696684E-6 0.22125 0.22125
2.5750674E-6 1.09993244E-10 2.5693562E-6 2.7495576E-6 1.7562248E-6 2.5691077E-6 2.5691077E-6 2.5693562E-6 0.22175 0.22175
2.5753889E-6 1.197274E-10 2.5687318E-6 2.7493286E-6 1.7560786E-6 2.5689017E-6 2.5689017E-6 2.5687318E-6 0.22225 0.22225
2.5747204E-6 1.1118954E-10 2.5687318E-6 2.7490996E-6 1.7559324E-6 2.568696E-6 2.568696E-6 2.5687318E-6 0.22275 0.22275
2.5733264E-6 8.925224E-11 2.5687318E-6 2.748642E-6 1.75564E-6 2.5684903E-6 2.5684903E-6 2.5687318E-6 0.22325 0.22325
2.5696877E-6 2.5898377E-11 2.5687318E-6 2.7484132E-6 1.7554939E-6 2.5682846E-6 2.5682846E-6 2.5687318E-6 0.22375 0.22375
2.5673367E-6 -1.3701849E-11 2.5681074E-6 2.7481842E-6 1.7553477E-6 2.568079E-6 2.568079E-6 2.5681074E-6 0.22425 0.22425
2.5670643E-6 -1.4930905E-11 2.5677953E-6 2.7479553E-6 1.7552015E-6 2.5678733E-6 2.5678733E-6 2.5677953E-6 0.22475 0.22475
2.5687723E-6 2.0384082E-11 2.5674833E-6 2.7477265E-6 1.7550553E-6 2.5676677E-6 2.5676677E-6 2.5674833E-6 0.22525 0.22525
2.5682357E-6 1.4282493E-11 2.5671711E-6 2.7474975E-6 1.7549091E-6 2.567462E-6 2.567462E-6 2.5671711E-6 0.22575 0.22575
2.5691188E-6 3.4370798E-11 2.566859E-6 2.7472686E-6 1.7547629E-6 2.5672564E-6 2.5672564E-6 2.566859E-6 0.22625 0.22625
2.5709253E-6 7.151294E-11 2.5665468E-6 2.7470398E-6 1.7546167E-6 2.5670506E-6 2.5670506E-6 2.5665468E-6 0.22675 0.22675
2.572666E-6 1.0743696E-10 2.5671711E-6 2.7468109E-6 1.7544705E-6 2.5668446E-6 2.5668446E-6 2.5671711E-6 0.22725 0.22725
2.572394E-6 1.0620793E-10 2.5665468E-6 2.7465821E-6 1.7543243E-6 2.5666393E-6 2.5666393E-6 2.5665468E-6 0.22775 0.22775
2.5688873E-6 4.529034E-11 2.5662346E-6 2.7463532E-6 1.7541781E-6 2.5664333E-6 2.5664333E-6 2.5662346E-6 0.22825 0.22825
2.5653483E-6 -1.6236285E-11 2.5665468E-6 2.7458955E-6 1.7538857E-6 2.566228E-6 2.566228E-6 2.5665468E-6 0.22875 0.22875
2.5643167E-6 -3.1473872E-11 2.5659224E-6 2.7456665E-6 1.7537395E-6 2.5660222E-6 2.5660222E-6 2.5659224E-6 0.22925 0.22925
2.5633512E-6 -4.5493335E-11 2.5659224E-6 2.7454375E-6 1.7535933E-6 2.5658162E-6 2.5658162E-6 2.5659224E-6 0.22975 0.22975
2.5642012E-6 -2.6014083E-11 2.5656102E-6 2.7452088E-6 1.7534471E-6 2.5656109E-6 2.5656109E-6 2.5656102E-6 0.23025 0.23025
2.5660738E-6 1.2346191E-11 2.565298E-6 2.7449798E-6 1.753301E-6 2.5654049E-6 2.5654049E-6 2.565298E-6 0.23075 0.23075
2.568343E-6 5.8015297E-11 2.5656102E-6 2.7447509E-6 1.7531548E-6 2.5651996E-6 2.5651996E-6 2.5656102E-6 0.23125 0.23125
2.5705456E-6 1.0246625E-10 2.565298E-6 2.7445221E-6 1.7530086E-6 2.5649936E-6 2.5649936E-6 2.565298E-6 0.23175 0.23175
2.5712961E-6 1.2011826E-10 2.565298E-6 2.7442932E-6 1.7528624E-6 2.5647878E-6 2.5647878E-6 2.565298E-6 0.23225 0.23225
2.573862E-6 1.7126897E-10 2.5646737E-6 2.7440644E-6 1.7527162E-6 2.5645822E-6 2.5645822E-6 2.5646737E-6 0.23275 0.23275
2.5725005E-6 1.4994073E-10 2.5643615E-6 2.7438355E-6 1.75257E-6 2.5643765E-6 2.5643765E-6 2.5643615E-6 0.23325 0.23325
2.5686975E-6 8.354155E-11 2.5640493E-6 2.7436065E-6 1.7524238E-6 2.564171E-6 2.564171E-6 2.5640493E-6 0.23375 0.23375
2.5655208E-6 2.8714633E-11 2.5637373E-6 2.7431488E-6 1.7521314E-6 2.5639652E-6 2.5639652E-6 2.5637373E-6 0.23425 0.23425
2.5635654E-6 -3.5768261E-12 2.5637373E-6 2.7429198E-6 1.7519852E-6 2.5637592E-6 2.5637592E-6 2.5637373E-6 0.23475 0.23475
2.5618413E-6 -3.160478E-11 2.5637373E-6 2.742691E-6 1.751839E-6 2.5635538E-6 2.5635538E-6 2.5637373E-6 0.23525 0.23525
2.562262E-6 -2.0043444E-11 2.5634251E-6 2.7424621E-6 1.7516928E-6 2.5633478E-6 2.5633478E-6 2.5634251E-6 0.23575 0.23575
2.5634745E-6 6.135506E-12 2.563113E-6 2.7422332E-6 1.7515466E-6 2.563142E-6 2.563142E-6 2.563113E-6 0.23625 0.23625
2.5646216E-6 3.1096344E-11 2.5624886E-6 2.7420044E-6 1.7514004E-6 2.5629365E-6 2.5629365E-6 2.5624886E-6 0.23675 0.23675
2.5665931E-6 7.128383E-11 2.5621764E-6 2.7417755E-6 1.7512542E-6 2.5627307E-6 2.5627307E-6 2.5621764E-6 0.23725 0.23725
2.566453E-6 7.2491076E-11 2.5624886E-6 2.7415467E-6 1.7511081E-6 2.5625252E-6 2.5625252E-6 2.5624886E-6 0.23775 0.23775
2.5668405E-6 8.344335E-11 2.5621764E-6 2.7413178E-6 1.7509619E-6 2.5623194E-6 2.5623194E-6 2.5621764E-6 0.23825 0.23825
2.5658421E-6 6.881483E-11 2.5621764E-6 2.7410888E-6 1.7508157E-6 2.5621134E-6 2.5621134E-6 2.5621764E-6 0.23875 0.23875
2.563524E-6 2.9823675E-11 2.5621764E-6 2.74086E-6 1.7506695E-6 2.561908E-6 2.561908E-6 2.5621764E-6 0.23925 0.23925
2.5614365E-6 -4.9040585E-12 2.5618642E-6 2.7404021E-6 1.7503771E-6 2.561702E-6 2.561702E-6 2.5618642E-6 0.23975 0.23975
2.560867E-6 -1.1614702E-11 2.5618642E-6 2.7401734E-6 1.7502309E-6 2.5614963E-6 2.5614963E-6 2.5618642E-6 0.24025 0.24025
2.5626741E-6 2.5527462E-11 2.5621764E-6 2.7399444E-6 1.7500847E-6 2.561291E-6 2.561291E-6 2.5621764E-6 0.24075 0.24075
2.5640516E-6 5.4751752E-11 2.5612399E-6 2.7397157E-6 1.7499385E-6 2.561085E-6 2.561085E-6 2.5612399E-6 0.24125 0.24125
2.5649342E-6 7.484004E-11 2.5612399E-6 2.7394867E-6 1.7497923E-6 2.560879E-6 2.560879E-6 2.5612399E-6 0.24175 0.24175
2.5661802E-6 1.01628074E-10 2.5606155E-6 2.7392578E-6 1.7496461E-6 2.5606737E-6 2.5606737E-6 2.5606155E-6 0.24225 0.24225
2.5678548E-6 1.3633396E-10 2.5606155E-6 2.739029E-6 1.7494999E-6 2.560468E-6 2.560468E-6 2.5606155E-6 0.24275 0.24275
2.5666582E-6 1.1805104E-10 2.5603033E-6 2.7388E-6 1.7493537E-6 2.560262E-6 2.560262E-6 2.5603033E-6 0.24325 0.24325
2.5622942E-6 4.129773E-11 2.5603033E-6 2.738571E-6 1.7492075E-6 2.5600566E-6 2.5600566E-6 2.5603033E-6 0.24375 0.24375
2.5582926E-6 -2.8755857E-11 2.5599911E-6 2.7383423E-6 1.7490613E-6 2.5598506E-6 2.5598506E-6 2.5599911E-6 0.24425 0.24425
2.5564361E-6 -5.922011E-11 2.5599911E-6 2.7381134E-6 1.7489152E-6 2.5596448E-6 2.5596448E-6 2.5599911E-6 0.24475 0.24475
2.556296E-6 -5.801287E-11 2.5596792E-6 2.7376557E-6 1.7486228E-6 2.5594393E-6 2.5594393E-6 2.5596792E-6 0.24525 0.24525
2.5569805E-6 -4.1578997E-11 2.559367E-6 2.7374267E-6 1.7484766E-6 2.5592335E-6 2.5592335E-6 2.559367E-6 0.24575 0.24575
2.5580941E-6 -1.7227239E-11 2.5590548E-6 2.737198E-6 1.7483304E-6 2.5590275E-6 2.5590275E-6 2.5590548E-6 0.24625 0.24625
2.5616832E-6 5.280453E-11 2.559367E-6 2.736969E-6 1.7481842E-6 2.5588222E-6 2.5588222E-6 2.559367E-6 0.24675 0.24675
2.565965E-6 1.3562669E-10 2.5590548E-6 2.73674E-6 1.748038E-6 2.5586162E-6 2.5586162E-6 2.5590548E-6 0.24725 0.24725
2.5656263E-6 1.331795E-10 2.5587426E-6 2.7365113E-6 1.7478918E-6 2.5584104E-6 2.5584104E-6 2.5587426E-6 0.24775 0.24775
2.5647269E-6 1.2037818E-10 2.5581182E-6 2.7362823E-6 1.7477456E-6 2.5582044E-6 2.5582044E-6 2.5581182E-6 0.24825 0.24825
2.5625409E-6 8.382328E-11 2.5581182E-6 2.7360534E-6 1.7475994E-6 2.557999E-6 2.557999E-6 2.5581182E-6 0.24875 0.24875
2.5616414E-6 7.102196E-11 2.557806E-6 2.7358246E-6 1.7474532E-6 2.557793E-6 2.557793E-6 2.557806E-6 0.24925 0.24925
2.5590919E-6 2.7767306E-11 2.5574939E-6 2.7355957E-6 1.747307E-6 2.5575873E-6 2.5575873E-6 2.5574939E-6 0.24975 0.24975
2.5563447E-6 -1.9141726E-11 2.5571817E-6 2.7353667E-6 1.7471608E-6 2.5573818E-6 2.5573818E-6 2.5571817E-6 0.25025 0.25025
2.5562372E-6 -1.7325441E-11 2.5571817E-6 2.734909E-6 1.7468684E-6 2.557176E-6 2.557176E-6 2.5571817E-6 0.25075 0.25075
2.5581428E-6 2.1643904E-11 2.5571817E-6 2.7346803E-6 1.7467223E-6 2.55697E-6 2.55697E-6 2.5571817E-6 0.25125 0.25125
2.5606098E-6 7.096741E-11 2.5565573E-6 2.7344513E-6 1.7465761E-6 2.5567647E-6 2.5567647E-6 2.5565573E-6 0.25175 0.25175
2.5623835E-6 1.07500495E-10 2.5568695E-6 2.7342223E-6 1.7464299E-6 2.5565587E-6 2.5565587E-6 2.5568695E-6 0.25225 0.25225
2.561154E-6 8.860851E-11 2.5568695E-6 2.7339936E-6 1.7462837E-6 2.556353E-6 2.556353E-6 2.5568695E-6 0.25275 0.25275
2.5584723E-6 4.2917586E-11 2.5562451E-6 2.7337646E-6 1.7461375E-6 2.556147E-6 2.556147E-6 2.5562451E-6 0.25325 0.25325
2.5561544E-6 3.926428E-12 2.5559332E-6 2.7335357E-6 1.7459913E-6 2.5559416E-6 2.5559416E-6 2.5559332E-6 0.25375 0.25375
2.554562E-6 -2.1665293E-11 2.5549966E-6 2.733307E-6 1.7458451E-6 2.5557356E-6 2.5557356E-6 2.5549966E-6 0.25425 0.25425
2.5548172E-6 -1.3149283E-11 2.555621E-6 2.733078E-6 1.7456989E-6 2.5555298E-6 2.5555298E-6 2.555621E-6 0.25475 0.25475
2.5532909E-6 -3.7522867E-11 2.5553088E-6 2.7328492E-6 1.7455527E-6 2.5553238E-6 2.5553238E-6 2.5553088E-6 0.25525 0.25525
2.5539757E-6 -2.1088973E-11 2.5549966E-6 2.7323913E-6 1.7452603E-6 2.5551185E-6 2.5551185E-6 2.5549966E-6 0.25575 0.25575
2.5559475E-6 1.9098523E-11 2.5543723E-6 2.7321626E-6 1.7451141E-6 2.5549125E-6 2.5549125E-6 2.5543723E-6 0.25625 0.25625
2.559239E-6 8.3648664E-11 2.5546844E-6 2.7319336E-6 1.7449679E-6 2.5547067E-6 2.5547067E-6 2.5546844E-6 0.25675 0.25675
2.5592635E-6 8.790122E-11 2.5546844E-6 2.7317046E-6 1.7448217E-6 2.5545007E-6 2.5545007E-6 2.5546844E-6 0.25725 0.25725
2.5588924E-6 8.484499E-11 2.5543723E-6 2.731476E-6 1.7446755E-6 2.5542954E-6 2.5542954E-6 2.5543723E-6 0.25775 0.25775
2.559346E-6 9.70154E-11 2.55406E-6 2.731247E-6 1.7445294E-6 2.5540894E-6 2.5540894E-6 2.55406E-6 0.25825 0.25825
2.5582485E-6 8.055968E-11 2.55406E-6 2.731018E-6 1.7443832E-6 2.5538836E-6 2.5538836E-6 2.55406E-6 0.25875 0.25875
2.555534E-6 3.4259696E-11 2.553748E-6 2.7307892E-6 1.744237E-6 2.5536776E-6 2.5536776E-6 2.553748E-6 0.25925 0.25925
2.552358E-6 -2.0567211E-11 2.5531235E-6 2.7305603E-6 1.7440908E-6 2.5534723E-6 2.5534723E-6 2.5531235E-6 0.25975 0.25975
2.5519205E-6 -2.4841596E-11 2.5528113E-6 2.7303315E-6 1.7439446E-6 2.5532663E-6 2.5532663E-6 2.5528113E-6 0.26025 0.26025
2.5523739E-6 -1.2671176E-11 2.5531235E-6 2.7301026E-6 1.7437984E-6 2.5530605E-6 2.5530605E-6 2.5531235E-6 0.26075 0.26075
2.5532236E-6 6.8080363E-12 2.5528113E-6 2.7296448E-6 1.743506E-6 2.5528545E-6 2.5528545E-6 2.5528113E-6 0.26125 0.26125
2.5547336E-6 3.8468614E-11 2.5521872E-6 2.7294159E-6 1.7433598E-6 2.5526492E-6 2.5526492E-6 2.5521872E-6 0.26175 0.26175
2.5559132E-6 6.40385E-11 2.5524992E-6 2.729187E-6 1.7432136E-6 2.5524432E-6 2.5524432E-6 2.5524992E-6 0.26225 0.26225
2.5566637E-6 8.169051E-11 2.5521872E-6 2.7289582E-6 1.7430674E-6 2.5522374E-6 2.5522374E-6 2.5521872E-6 0.26275 0.26275
2.5557642E-6 6.8889186E-11 2.551875E-6 2.7287292E-6 1.7429212E-6 2.5520314E-6 2.5520314E-6 2.551875E-6 0.26325 0.26325
2.5558877E-6 7.496894E-11 2.5512506E-6 2.7285005E-6 1.742775E-6 2.5518257E-6 2.5518257E-6 2.5512506E-6 0.26375 0.26375
2.5561108E-6 8.287591E-11 2.5512506E-6 2.7282715E-6 1.7426288E-6 2.5516201E-6 2.5516201E-6 2.5512506E-6 0.26425 0.26425
2.5553102E-6 7.190179E-11 2.5512506E-6 2.7280425E-6 1.7424826E-6 2.5514144E-6 2.5514144E-6 2.5512506E-6 0.26475 0.26475
2.5529257E-6 3.169246E-11 2.5509385E-6 2.7278138E-6 1.7423365E-6 2.5512084E-6 2.5512084E-6 2.5509385E-6 0.26525 0.26525
2.5523232E-6 2.437275E-11 2.5512506E-6 2.7275848E-6 1.7421903E-6 2.5510026E-6 2.5510026E-6 2.5512506E-6 0.26575 0.26575
2.5527772E-6 3.654318E-11 2.5512506E-6 2.7273559E-6 1.7420441E-6 2.5507973E-6 2.5507973E-6 2.5512506E-6 0.26625 0.26625
2.5531317E-6 4.6886394E-11 2.550314E-6 2.7268982E-6 1.7417517E-6 2.5505913E-6 2.5505913E-6 2.550314E-6 0.26675 0.26675
2.5543773E-6 7.3674414E-11 2.550002E-6 2.7266692E-6 1.7416055E-6 2.5503853E-6 2.5503853E-6 2.550002E-6 0.26725 0.26725
2.5534118E-6 5.9654955E-11 2.550002E-6 2.7264405E-6 1.7414593E-6 2.5501795E-6 2.5501795E-6 2.550002E-6 0.26775 0.26775
2.5517531E-6 3.2845105E-11 2.550002E-6 2.7262115E-6 1.7413131E-6 2.5499735E-6 2.5499735E-6 2.550002E-6 0.26825 0.26825
2.5511176E-6 2.4916312E-11 2.550002E-6 2.7259828E-6 1.7411669E-6 2.5497677E-6 2.5497677E-6 2.550002E-6 0.26875 0.26875
2.5513077E-6 3.2214224E-11 2.5493775E-6 2.7257538E-6 1.7410207E-6 2.5495624E-6 2.5495624E-6 2.5493775E-6 0.26925 0.26925
2.5501442E-6 1.4540364E-11 2.5493775E-6 2.7255248E-6 1.7408745E-6 2.5493564E-6 2.5493564E-6 2.5493775E-6 0.26975 0.26975
2.5487168E-6 -8.006016E-12 2.5487532E-6 2.725296E-6 1.7407283E-6 2.5491504E-6 2.5491504E-6 2.5487532E-6 0.27025 0.27025
2.5487082E-6 -4.3625394E-12 2.5490654E-6 2.7250671E-6 1.7405821E-6 2.5489446E-6 2.5489446E-6 2.5490654E-6 0.27075 0.27075
2.5511088E-6 4.3742815E-11 2.5487532E-6 2.7248382E-6 1.7404359E-6 2.5487386E-6 2.5487386E-6 2.5487532E-6 0.27125 0.27125
2.5522559E-6 6.8703654E-11 2.5490654E-6 2.7246094E-6 1.7402897E-6 2.5485333E-6 2.5485333E-6 2.5490654E-6 0.27175 0.27175
2.5532045E-6 9.001007E-11 2.548129E-6 2.7241515E-6 1.7399974E-6 2.5483275E-6 2.5483275E-6 2.548129E-6 0.27225 0.27225
2.553724E-6 1.03398616E-10 2.5478168E-6 2.7239228E-6 1.7398512E-6 2.5481215E-6 2.5481215E-6 2.5478168E-6 0.27275 0.27275
2.5516035E-6 6.806183E-11 2.548441E-6 2.7236938E-6 1.739705E-6 2.5479155E-6 2.5479155E-6 2.548441E-6 0.27325 0.27325
2.5516279E-6 7.231437E-11 2.5478168E-6 2.723465E-6 1.7395588E-6 2.5477098E-6 2.5477098E-6 2.5478168E-6 0.27375 0.27375
2.5517186E-6 7.7785056E-11 2.5471925E-6 2.723236E-6 1.7394126E-6 2.5475038E-6 2.5475038E-6 2.5471925E-6 0.27425 0.27425
2.54973E-6 4.4884534E-11 2.5471925E-6 2.7230071E-6 1.7392664E-6 2.547298E-6 2.547298E-6 2.5471925E-6 0.27475 0.27475
2.5467848E-6 -5.678903E-12 2.546568E-6 2.7227784E-6 1.7391202E-6 2.5470927E-6 2.5470927E-6 2.546568E-6 0.27525 0.27525
2.5457202E-6 -2.1525557E-11 2.546568E-6 2.7225494E-6 1.738974E-6 2.5468867E-6 2.5468867E-6 2.546568E-6 0.27575 0.27575
2.547725E-6 1.9271005E-11 2.5468803E-6 2.7223205E-6 1.7388278E-6 2.5466807E-6 2.5466807E-6 2.5468803E-6 0.27625 0.27625
2.5485745E-6 3.8750215E-11 2.5468803E-6 2.7220917E-6 1.7386816E-6 2.546475E-6 2.546475E-6 2.5468803E-6 0.27675 0.27675
2.54817E-6 3.5084886E-11 2.546256E-6 2.7218628E-6 1.7385354E-6 2.546269E-6 2.546269E-6 2.546256E-6 0.27725 0.27725
2.5490194E-6 5.4564107E-11 2.546256E-6 2.721405E-6 1.738243E-6 2.5460631E-6 2.5460631E-6 2.546256E-6 0.27775 0.27775
2.5505622E-6 8.683373E-11 2.5459437E-6 2.721176E-6 1.7380968E-6 2.5458571E-6 2.5458571E-6 2.5459437E-6 0.27825 0.27825
2.5503232E-6 8.6213765E-11 2.5459437E-6 2.7209474E-6 1.7379507E-6 2.5456518E-6 2.5456518E-6 2.5459437E-6 0.27875 0.27875
2.5474765E-6 3.7477507E-11 2.5450072E-6 2.7207184E-6 1.7378045E-6 2.5454458E-6 2.5454458E-6 2.5450072E-6 0.27925 0.27925
2.545356E-6 2.1407197E-12 2.5453194E-6 2.7204894E-6 1.7376583E-6 2.54524E-6 2.54524E-6 2.5453194E-6 0.27975 0.27975
2.5463705E-6 2.466526E-11 2.5453194E-6 2.7202607E-6 1.7375121E-6 2.545034E-6 2.545034E-6 2.5453194E-6 0.28025 0.28025
2.546461E-6 3.0135942E-11 2.544695E-6 2.7200317E-6 1.7373659E-6 2.5448282E-6 2.5448282E-6 2.544695E-6 0.28075 0.28075
2.5447696E-6 2.7170289E-12 2.544695E-6 2.7198028E-6 1.7372197E-6 2.5446222E-6 2.5446222E-6 2.544695E-6 0.28125 0.28125
2.5457182E-6 2.4023446E-11 2.544695E-6 2.719574E-6 1.7370735E-6 2.5444165E-6 2.5444165E-6 2.544695E-6 0.28175 0.28175
2.5484158E-6 7.761039E-11 2.5437587E-6 2.719345E-6 1.7369273E-6 2.5442105E-6 2.5442105E-6 2.5437587E-6 0.28225 0.28225
2.5502552E-6 1.1536161E-10 2.5437587E-6 2.7191163E-6 1.7367811E-6 2.5440047E-6 2.5440047E-6 2.5437587E-6 0.28275 0.28275
2.5500824E-6 1.15959777E-10 2.5431343E-6 2.7186584E-6 1.7364887E-6 2.5437992E-6 2.5437992E-6 2.5431343E-6 0.28325 0.28325
2.5469717E-6 6.2350985E-11 2.5431343E-6 2.7184296E-6 1.7363425E-6 2.5435934E-6 2.5435934E-6 2.5431343E-6 0.28375 0.28375
2.5443233E-6 1.7269134E-11 2.5434465E-6 2.7182007E-6 1.7361963E-6 2.5433874E-6 2.5433874E-6 2.5434465E-6 0.28425 0.28425
2.5435556E-6 6.9040806E-12 2.5428221E-6 2.7179717E-6 1.7360501E-6 2.5431816E-6 2.5431816E-6 2.5428221E-6 0.28475 0.28475
2.5418312E-6 -2.1123913E-11 2.54251E-6 2.717743E-6 1.7359039E-6 2.5429756E-6 2.5429756E-6 2.54251E-6 0.28525 0.28525
2.5398756E-6 -5.341536E-11 2.5428221E-6 2.717514E-6 1.7357578E-6 2.5427698E-6 2.5427698E-6 2.5428221E-6 0.28575 0.28575
2.539537E-6 -5.586255E-11 2.5421978E-6 2.717285E-6 1.7356116E-6 2.5425638E-6 2.5425638E-6 2.5421978E-6 0.28625 0.28625
2.5418387E-6 -9.584402E-12 2.5421978E-6 2.7170563E-6 1.7354654E-6 2.542358E-6 2.542358E-6 2.5421978E-6 0.28675 0.28675
2.5450972E-6 5.4356682E-11 2.5421978E-6 2.7168273E-6 1.7353192E-6 2.542152E-6 2.542152E-6 2.5421978E-6 0.28725 0.28725
2.547861E-6 1.0916177E-10 2.5418856E-6 2.7165986E-6 1.735173E-6 2.5419463E-6 2.5419463E-6 2.5418856E-6 0.28775 0.28775
2.5484464E-6 1.2376845E-10 2.5421978E-6 2.7161407E-6 1.7348806E-6 2.5417403E-6 2.5417403E-6 2.5421978E-6 0.28825 0.28825
2.547547E-6 1.1096713E-10 2.5412612E-6 2.715912E-6 1.7347344E-6 2.5415345E-6 2.5415345E-6 2.5412612E-6 0.28875 0.28875
2.5476045E-6 1.1582874E-10 2.5412612E-6 2.715683E-6 1.7345882E-6 2.5413285E-6 2.5413285E-6 2.5412612E-6 0.28925 0.28925
2.545418E-6 7.9273824E-11 2.5412612E-6 2.715454E-6 1.734442E-6 2.5411227E-6 2.5411227E-6 2.5412612E-6 0.28975 0.28975
2.5429679E-6 3.7846393E-11 2.540949E-6 2.7152253E-6 1.7342958E-6 2.5409172E-6 2.5409172E-6 2.540949E-6 0.29025 0.29025
2.5412103E-6 9.2093295E-12 2.5412612E-6 2.7149963E-6 1.7341496E-6 2.5407114E-6 2.5407114E-6 2.5412612E-6 0.29075 0.29075
2.5391557E-6 -2.4909321E-11 2.5403249E-6 2.7147676E-6 1.7340034E-6 2.5405054E-6 2.5405054E-6 2.5403249E-6 0.29125 0.29125
2.5396423E-6 -1.2129834E-11 2.540637E-6 2.7145386E-6 1.7338572E-6 2.5402996E-6 2.5402996E-6 2.540637E-6 0.29175 0.29175
2.5413499E-6 2.3185114E-11 2.540637E-6 2.7143096E-6 1.733711E-6 2.5400936E-6 2.5400936E-6 2.540637E-6 0.29225 0.29225
2.5411105E-6 2.2565127E-11 2.5400127E-6 2.714081E-6 1.7335649E-6 2.5398879E-6 2.5398879E-6 2.5400127E-6 0.29275 0.29275
2.541762E-6 3.838994E-11 2.5403249E-6 2.713852E-6 1.7334187E-6 2.5396819E-6 2.5396819E-6 2.5403249E-6 0.29325 0.29325
2.5424795E-6 5.5432887E-11 2.5397005E-6 2.7133942E-6 1.7331263E-6 2.539476E-6 2.539476E-6 2.5397005E-6 0.29375 0.29375
2.541976E-6 4.9940368E-11 2.5390761E-6 2.7131653E-6 1.7329801E-6 2.53927E-6 2.53927E-6 2.5390761E-6 0.29425 0.29425
2.5405154E-6 2.6784911E-11 2.5393883E-6 2.7129363E-6 1.7328339E-6 2.5390643E-6 2.5390643E-6 2.5393883E-6 0.29475 0.29475
2.538923E-6 1.1931908E-12 2.538764E-6 2.7127076E-6 1.7326877E-6 2.5388583E-6 2.5388583E-6 2.538764E-6 0.29525 0.29525
2.5378256E-6 -1.5262533E-11 2.5384518E-6 2.7124786E-6 1.7325415E-6 2.5386526E-6 2.5386526E-6 2.5384518E-6 0.29575 0.29575
2.53818E-6 -4.919318E-12 2.5384518E-6 2.7122499E-6 1.7323953E-6 2.5384466E-6 2.5384466E-6 2.5384518E-6 0.29625 0.29625
2.5408776E-6 4.8667632E-11 2.5378274E-6 2.712021E-6 1.7322491E-6 2.5382408E-6 2.5382408E-6 2.5378274E-6 0.29675 0.29675
2.5413312E-6 6.083805E-11 2.5375152E-6 2.711792E-6 1.7321029E-6 2.5380348E-6 2.5380348E-6 2.5375152E-6 0.29725 0.29725
2.5438637E-6 1.1137966E-10 2.5378274E-6 2.7115632E-6 1.7319567E-6 2.537829E-6 2.537829E-6 2.5378274E-6 0.29775 0.29775
2.5458683E-6 1.5217622E-10 2.537203E-6 2.7113342E-6 1.7318105E-6 2.537623E-6 2.537623E-6 2.537203E-6 0.29825 0.29825
2.5463878E-6 1.6556477E-10 2.5375152E-6 2.7111053E-6 1.7316643E-6 2.5374172E-6 2.5374172E-6 2.5375152E-6 0.29875 0.29875
2.5425184E-6 9.7947435E-11 2.5375152E-6 2.7106475E-6 1.731372E-6 2.5372112E-6 2.5372112E-6 2.5375152E-6 0.29925 0.29925
2.5376257E-6 1.14490474E-11 2.537203E-6 2.7104186E-6 1.7312258E-6 2.5370052E-6 2.5370052E-6 2.537203E-6 0.29975 0.29975
2.5356042E-6 -2.2060548E-11 2.5368909E-6 2.7101898E-6 1.7310796E-6 2.5367995E-6 2.5367995E-6 2.5368909E-6 0.30025 0.30025
2.5345066E-6 -3.8516256E-11 2.536579E-6 2.7099609E-6 1.7309334E-6 2.5365935E-6 2.5365935E-6 2.536579E-6 0.30075 0.30075
2.5336071E-6 -5.1317586E-11 2.5359545E-6 2.7097321E-6 1.7307872E-6 2.5363877E-6 2.5363877E-6 2.5359545E-6 0.30125 0.30125
2.5334666E-6 -5.0110367E-11 2.5356424E-6 2.7095032E-6 1.730641E-6 2.5361817E-6 2.5361817E-6 2.5356424E-6 0.30175 0.30175
2.5334582E-6 -4.6466893E-11 2.5359545E-6 2.7092742E-6 1.7304948E-6 2.535976E-6 2.535976E-6 2.5359545E-6 0.30225 0.30225
2.5354957E-6 -5.0612743E-12 2.5356424E-6 2.7090455E-6 1.7303486E-6 2.53577E-6 2.53577E-6 2.5356424E-6 0.30275 0.30275
2.5407344E-6 9.5423815E-11 2.5356424E-6 2.7088165E-6 1.7302024E-6 2.5355641E-6 2.5355641E-6 2.5356424E-6 0.30325 0.30325
2.542409E-6 1.301297E-10 2.5356424E-6 2.7085875E-6 1.7300562E-6 2.5353581E-6 2.5353581E-6 2.5356424E-6 0.30375 0.30375
2.5423676E-6 1.331641E-10 2.5353302E-6 2.7083588E-6 1.72991E-6 2.5351524E-6 2.5351524E-6 2.5353302E-6 0.30425 0.30425
2.541138E-6 1.14272126E-10 2.535018E-6 2.707901E-6 1.7296176E-6 2.5349464E-6 2.5349464E-6 2.535018E-6 0.30475 0.30475
2.5402715E-6 1.0207987E-10 2.535018E-6 2.7076721E-6 1.7294714E-6 2.5347406E-6 2.5347406E-6 2.535018E-6 0.30525 0.30525
2.537458E-6 5.395268E-11 2.5353302E-6 2.7074432E-6 1.7293252E-6 2.5345346E-6 2.5345346E-6 2.5353302E-6 0.30575 0.30575
2.5329944E-6 -2.4627845E-11 2.535018E-6 2.7072144E-6 1.7291791E-6 2.5343288E-6 2.5343288E-6 2.535018E-6 0.30625 0.30625
2.5321933E-6 -3.560199E-11 2.5347058E-6 2.7069855E-6 1.7290329E-6 2.5341224E-6 2.5341224E-6 2.5347058E-6 0.30675 0.30675
2.533175E-6 -1.3686506E-11 2.5340814E-6 2.7067565E-6 1.7288867E-6 2.5339166E-6 2.5339166E-6 2.5340814E-6 0.30725 0.30725
2.5364996E-6 5.1472708E-11 2.5337692E-6 2.7065278E-6 1.7287405E-6 2.5337106E-6 2.5337106E-6 2.5337692E-6 0.30775 0.30775
2.5394281E-6 1.0932313E-10 2.5337692E-6 2.7062988E-6 1.7285943E-6 2.5335048E-6 2.5335048E-6 2.5337692E-6 0.30825 0.30825
2.5384957E-6 9.5912736E-11 2.532833E-6 2.7060698E-6 1.7284481E-6 2.5332988E-6 2.5332988E-6 2.532833E-6 0.30875 0.30875
2.5363422E-6 5.9966886E-11 2.5331449E-6 2.705841E-6 1.7283019E-6 2.533093E-6 2.533093E-6 2.5331449E-6 0.30925 0.30925
2.5360036E-6 5.7519697E-11 2.532833E-6 2.7056121E-6 1.7281557E-6 2.532887E-6 2.532887E-6 2.532833E-6 0.30975 0.30975
2.5358302E-6 5.8117847E-11 2.5325207E-6 2.7051544E-6 1.7278633E-6 2.5326813E-6 2.5326813E-6 2.5325207E-6 0.31025 0.31025
2.5324225E-6 -9.725504E-13 2.5322086E-6 2.7049255E-6 1.7277171E-6 2.5324753E-6 2.5324753E-6 2.5322086E-6 0.31075 0.31075
2.529807E-6 -4.5445335E-11 2.5318964E-6 2.7046967E-6 1.7275709E-6 2.5322695E-6 2.5322695E-6 2.5318964E-6 0.31125 0.31125
2.5283466E-6 -6.86008E-11 2.5318964E-6 2.7044678E-6 1.7274247E-6 2.5320635E-6 2.5320635E-6 2.5318964E-6 0.31175 0.31175
2.528371E-6 -6.4348235E-11 2.5318964E-6 2.7042388E-6 1.7272785E-6 2.5318575E-6 2.5318575E-6 2.5318964E-6 0.31225 0.31225
2.5312006E-6 -8.325022E-12 2.531272E-6 2.70401E-6 1.7271323E-6 2.5316517E-6 2.5316517E-6 2.531272E-6 0.31275 0.31275
2.5352508E-6 7.023364E-11 2.5309598E-6 2.703781E-6 1.7269862E-6 2.5314453E-6 2.5314453E-6 2.5309598E-6 0.31325 0.31325
2.5374534E-6 1.1468458E-10 2.531272E-6 2.7035524E-6 1.72684E-6 2.5312395E-6 2.5312395E-6 2.531272E-6 0.31375 0.31375
2.538633E-6 1.4025446E-10 2.5315842E-6 2.7033234E-6 1.7266938E-6 2.5310335E-6 2.5310335E-6 2.5315842E-6 0.31425 0.31425
2.5384925E-6 1.4146168E-10 2.5309598E-6 2.7030944E-6 1.7265476E-6 2.5308277E-6 2.5308277E-6 2.5309598E-6 0.31475 0.31475
2.537032E-6 1.1830623E-10 2.5306476E-6 2.7028657E-6 1.7264014E-6 2.5306217E-6 2.5306217E-6 2.5306476E-6 0.31525 0.31525
2.5332943E-6 5.312517E-11 2.5300233E-6 2.7024078E-6 1.726109E-6 2.530416E-6 2.530416E-6 2.5300233E-6 0.31575 0.31575
2.5288969E-6 -2.423722E-11 2.5300233E-6 2.702179E-6 1.7259628E-6 2.53021E-6 2.53021E-6 2.5300233E-6 0.31625 0.31625
2.5273373E-6 -4.9219875E-11 2.5303355E-6 2.70195E-6 1.7258166E-6 2.5300042E-6 2.5300042E-6 2.5303355E-6 0.31675 0.31675
2.5281208E-6 -3.0958798E-11 2.5300233E-6 2.701721E-6 1.7256704E-6 2.5297982E-6 2.5297982E-6 2.5300233E-6 0.31725 0.31725
2.5299598E-6 6.792398E-12 2.529711E-6 2.7014923E-6 1.7255242E-6 2.529592E-6 2.529592E-6 2.529711E-6 0.31775 0.31775
2.5297863E-6 7.3905465E-12 2.5290867E-6 2.7012634E-6 1.725378E-6 2.529386E-6 2.529386E-6 2.5290867E-6 0.31825 0.31825
2.531329E-6 3.9660154E-11 2.529399E-6 2.7010346E-6 1.7252318E-6 2.5291802E-6 2.5291802E-6 2.529399E-6 0.31875 0.31875
2.5338945E-6 9.0810845E-11 2.5287748E-6 2.7008057E-6 1.7250856E-6 2.5289742E-6 2.5289742E-6 2.5287748E-6 0.31925 0.31925
2.535899E-6 1.3160739E-10 2.5290867E-6 2.7005767E-6 1.7249394E-6 2.5287684E-6 2.5287684E-6 2.5290867E-6 0.31975 0.31975
2.5349666E-6 1.1819701E-10 2.5287748E-6 2.700348E-6 1.7247933E-6 2.5285624E-6 2.5285624E-6 2.5287748E-6 0.32025 0.32025
2.530965E-6 4.814341E-11 2.5281504E-6 2.69989E-6 1.7245009E-6 2.5283564E-6 2.5283564E-6 2.5281504E-6 0.32075 0.32075
2.526633E-6 -2.8000864E-11 2.5281504E-6 2.6996613E-6 1.7243547E-6 2.5281502E-6 2.5281502E-6 2.5281504E-6 0.32125 0.32125
2.5262614E-6 -3.1057126E-11 2.527526E-6 2.6994323E-6 1.7242085E-6 2.5279442E-6 2.5279442E-6 2.527526E-6 0.32175 0.32175
2.527441E-6 -5.487244E-12 2.5278382E-6 2.6992034E-6 1.7240623E-6 2.5277384E-6 2.5277384E-6 2.5278382E-6 0.32225 0.32225
2.5271356E-6 -7.325369E-12 2.5281504E-6 2.6989746E-6 1.7239161E-6 2.5275324E-6 2.5275324E-6 2.5281504E-6 0.32275 0.32275
2.528282E-6 1.7635459E-11 2.5272138E-6 2.6987457E-6 1.7237699E-6 2.5273266E-6 2.5273266E-6 2.5272138E-6 0.32325 0.32325
2.5319698E-6 8.9494405E-11 2.5272138E-6 2.698517E-6 1.7236237E-6 2.5271206E-6 2.5271206E-6 2.5272138E-6 0.32375 0.32375
2.5347993E-6 1.4551763E-10 2.527526E-6 2.698288E-6 1.7234775E-6 2.5269148E-6 2.5269148E-6 2.527526E-6 0.32425 0.32425
2.5328104E-6 1.12617075E-10 2.5269017E-6 2.698059E-6 1.7233313E-6 2.5267084E-6 2.5267084E-6 2.5269017E-6 0.32475 0.32475
2.5289737E-6 4.5608815E-11 2.5269017E-6 2.6978303E-6 1.723185E-6 2.5265026E-6 2.5265026E-6 2.5269017E-6 0.32525 0.32525
2.5278762E-6 2.9153093E-11 2.5269017E-6 2.6976013E-6 1.7230388E-6 2.5262966E-6 2.5262966E-6 2.5269017E-6 0.32575 0.32575
2.5263166E-6 4.1704387E-12 2.525965E-6 2.6971436E-6 1.7227464E-6 2.5260908E-6 2.5260908E-6 2.525965E-6 0.32625 0.32625
2.523272E-6 -4.822022E-11 2.525965E-6 2.6969146E-6 1.7226004E-6 2.5258848E-6 2.5258848E-6 2.525965E-6 0.32675 0.32675
2.5225702E-6 -5.7367163E-11 2.5262773E-6 2.696686E-6 1.7224542E-6 2.5256784E-6 2.5256784E-6 2.5262773E-6 0.32725 0.32725
2.5246406E-6 -1.5352478E-11 2.5250288E-6 2.696457E-6 1.722308E-6 2.5254726E-6 2.5254726E-6 2.5250288E-6 0.32775 0.32775
2.5273714E-6 3.8843533E-11 2.5253407E-6 2.696228E-6 1.7221618E-6 2.5252666E-6 2.5252666E-6 2.5253407E-6 0.32825 0.32825
2.5284849E-6 6.319529E-11 2.5253407E-6 2.6959992E-6 1.7220156E-6 2.5250608E-6 2.5250608E-6 2.5253407E-6 0.32875 0.32875
2.5306215E-6 1.064281E-10 2.5247166E-6 2.6957703E-6 1.7218694E-6 2.5248548E-6 2.5248548E-6 2.5247166E-6 0.32925 0.32925
2.5328236E-6 1.5087903E-10 2.5244044E-6 2.6955413E-6 1.7217232E-6 2.5246486E-6 2.5246486E-6 2.5244044E-6 0.32975 0.32975
2.5325512E-6 1.4964997E-10 2.5240922E-6 2.6953126E-6 1.721577E-6 2.5244426E-6 2.5244426E-6 2.5240922E-6 0.33025 0.33025
2.5293416E-6 9.4213984E-11 2.5244044E-6 2.6950836E-6 1.7214307E-6 2.5242368E-6 2.5242368E-6 2.5244044E-6 0.33075 0.33075
2.525736E-6 3.14692E-11 2.52378E-6 2.6948546E-6 1.7212845E-6 2.5240308E-6 2.5240308E-6 2.52378E-6 0.33125 0.33125
2.5241434E-6 5.8774765E-12 2.5240922E-6 2.694397E-6 1.7209921E-6 2.523825E-6 2.523825E-6 2.5240922E-6 0.33175 0.33175
2.5232434E-6 -6.923876E-12 2.52378E-6 2.6941682E-6 1.720846E-6 2.5236186E-6 2.5236186E-6 2.52378E-6 0.33225 0.33225
2.521816E-6 -2.9470256E-11 2.5234679E-6 2.6939392E-6 1.7206997E-6 2.5234128E-6 2.5234128E-6 2.5234679E-6 0.33275 0.33275
2.5206195E-6 -4.7753183E-11 2.5231557E-6 2.6937103E-6 1.7205535E-6 2.5232068E-6 2.5232068E-6 2.5231557E-6 0.33325 0.33325
2.52335E-6 6.4428406E-12 2.5231557E-6 2.6934815E-6 1.7204075E-6 2.523001E-6 2.523001E-6 2.5231557E-6 0.33375 0.33375
2.5263441E-6 6.551137E-11 2.5228435E-6 2.6932526E-6 1.7202613E-6 2.5227946E-6 2.5227946E-6 2.5228435E-6 0.33425 0.33425
2.5270947E-6 8.316338E-11 2.5231557E-6 2.6930236E-6 1.720115E-6 2.5225886E-6 2.5225886E-6 2.5231557E-6 0.33475 0.33475
2.5256343E-6 6.000792E-11 2.5228435E-6 2.6927949E-6 1.7199689E-6 2.5223828E-6 2.5223828E-6 2.5228435E-6 0.33525 0.33525
2.5243387E-6 3.9897807E-11 2.5222191E-6 2.6925659E-6 1.7198226E-6 2.5221768E-6 2.5221768E-6 2.5222191E-6 0.33575 0.33575
2.5231748E-6 2.2223928E-11 2.5222191E-6 2.692337E-6 1.7196764E-6 2.5219706E-6 2.5219706E-6 2.5222191E-6 0.33625 0.33625
2.5228032E-6 1.9167666E-11 2.5215948E-6 2.6921082E-6 1.7195302E-6 2.5217646E-6 2.5217646E-6 2.5215948E-6 0.33675 0.33675
2.5231577E-6 2.951088E-11 2.5215948E-6 2.6916505E-6 1.7192378E-6 2.5215588E-6 2.5215588E-6 2.5215948E-6 0.33725 0.33725
2.5235122E-6 3.9854103E-11 2.5209706E-6 2.6914215E-6 1.7190916E-6 2.5213528E-6 2.5213528E-6 2.5209706E-6 0.33775 0.33775
2.5232723E-6 3.923408E-11 2.5212828E-6 2.6911925E-6 1.7189454E-6 2.5211466E-6 2.5211466E-6 2.5212828E-6 0.33825 0.33825
2.5228678E-6 3.5568767E-11 2.5212828E-6 2.6909638E-6 1.7187992E-6 2.5209406E-6 2.5209406E-6 2.5212828E-6 0.33875 0.33875
2.5247075E-6 7.331999E-11 2.5206584E-6 2.6907348E-6 1.718653E-6 2.5207348E-6 2.5207348E-6 2.5206584E-6 0.33925 0.33925
2.5246989E-6 7.696346E-11 2.5206584E-6 2.6905059E-6 1.7185068E-6 2.5205288E-6 2.5205288E-6 2.5206584E-6 0.33975 0.33975
2.524756E-6 8.1825054E-11 2.5203462E-6 2.6902771E-6 1.7183606E-6 2.5203224E-6 2.5203224E-6 2.5203462E-6 0.34025 0.34025
2.5234274E-6 6.110586E-11 2.520034E-6 2.6900482E-6 1.7182145E-6 2.5201166E-6 2.5201166E-6 2.520034E-6 0.34075 0.34075
2.5211418E-6 2.2723748E-11 2.520034E-6 2.6898194E-6 1.7180683E-6 2.5199106E-6 2.5199106E-6 2.520034E-6 0.34125 0.34125
2.5180639E-6 -3.0276004E-11 2.520034E-6 2.6895905E-6 1.7179221E-6 2.5197044E-6 2.5197044E-6 2.520034E-6 0.34175 0.34175
2.5149534E-6 -8.38848E-11 2.5197219E-6 2.6893615E-6 1.717776E-6 2.5194984E-6 2.5194984E-6 2.5197219E-6 0.34225 0.34225
2.515044E-6 -7.841411E-11 2.5194097E-6 2.6889038E-6 1.7174835E-6 2.5192926E-6 2.5192926E-6 2.5194097E-6 0.34275 0.34275
2.517279E-6 -3.3354132E-11 2.5190975E-6 2.6886748E-6 1.7173373E-6 2.5190861E-6 2.5190861E-6 2.5190975E-6 0.34325 0.34325
2.5206696E-6 3.3023233E-11 2.5187853E-6 2.688446E-6 1.7171911E-6 2.5188804E-6 2.5188804E-6 2.5187853E-6 0.34375 0.34375
2.5220802E-6 6.285658E-11 2.5184731E-6 2.6882171E-6 1.7170449E-6 2.5186744E-6 2.5186744E-6 2.5184731E-6 0.34425 0.34425
2.5241177E-6 1.04262196E-10 2.5184731E-6 2.6879882E-6 1.7168987E-6 2.5184686E-6 2.5184686E-6 2.5184731E-6 0.34475 0.34475
2.5238448E-6 1.0303312E-10 2.518161E-6 2.6877594E-6 1.7167525E-6 2.5182621E-6 2.5182621E-6 2.518161E-6 0.34525 0.34525
2.5251563E-6 1.3103926E-10 2.5175366E-6 2.6875305E-6 1.7166063E-6 2.5180564E-6 2.5180564E-6 2.5175366E-6 0.34575 0.34575
2.5244879E-6 1.2250141E-10 2.5178488E-6 2.6873017E-6 1.7164601E-6 2.5178504E-6 2.5178504E-6 2.5178488E-6 0.34625 0.34625
2.5223337E-6 8.655553E-11 2.5175366E-6 2.6870728E-6 1.7163139E-6 2.517644E-6 2.517644E-6 2.5175366E-6 0.34675 0.34675
2.5192562E-6 3.35558E-11 2.5175366E-6 2.6868438E-6 1.7161677E-6 2.5174381E-6 2.5174381E-6 2.5175366E-6 0.34725 0.34725
2.5163106E-6 -1.7007656E-11 2.5169124E-6 2.686615E-6 1.7160216E-6 2.5172321E-6 2.5172321E-6 2.5169124E-6 0.34775 0.34775
2.5145528E-6 -4.564473E-11 2.5172246E-6 2.6861571E-6 1.7157292E-6 2.517026E-6 2.517026E-6 2.5172246E-6 0.34825 0.34825
2.5142801E-6 -4.6873786E-11 2.5169124E-6 2.6859284E-6 1.715583E-6 2.51682E-6 2.51682E-6 2.5169124E-6 0.34875 0.34875
2.5149318E-6 -3.104897E-11 2.516288E-6 2.6856994E-6 1.7154368E-6 2.5166141E-6 2.5166141E-6 2.516288E-6 0.34925 0.34925
2.5174968E-6 2.0101688E-11 2.516288E-6 2.6854707E-6 1.7152906E-6 2.5164077E-6 2.5164077E-6 2.516288E-6 0.34975 0.34975
2.5204586E-6 7.856117E-11 2.516288E-6 2.6852417E-6 1.7151444E-6 2.516202E-6 2.516202E-6 2.516288E-6 0.35025 0.35025
2.522001E-6 1.1083079E-10 2.516288E-6 2.6850128E-6 1.7149982E-6 2.515996E-6 2.515996E-6 2.516288E-6 0.35075 0.35075
2.5198801E-6 7.549398E-11 2.5156637E-6 2.684784E-6 1.714852E-6 2.5157894E-6 2.5157894E-6 2.5156637E-6 0.35125 0.35125
2.5161423E-6 1.0312918E-11 2.5153515E-6 2.684555E-6 1.7147058E-6 2.5155837E-6 2.5155837E-6 2.5153515E-6 0.35175 0.35175
2.5153415E-6 -6.6122975E-13 2.5153515E-6 2.684326E-6 1.7145596E-6 2.5153772E-6 2.5153772E-6 2.5153515E-6 0.35225 0.35225
2.515663E-6 9.072916E-12 2.5147272E-6 2.6840974E-6 1.7144134E-6 2.5151714E-6 2.5151714E-6 2.5147272E-6 0.35275 0.35275
2.5148295E-6 -2.510274E-12 2.5150393E-6 2.6836394E-6 1.714121E-6 2.5149654E-6 2.5149654E-6 2.5150393E-6 0.35325 0.35325
2.5143916E-6 -6.784684E-12 2.5150393E-6 2.6834107E-6 1.7139748E-6 2.5147592E-6 2.5147592E-6 2.5150393E-6 0.35375 0.35375
2.517848E-6 6.08108E-11 2.5150393E-6 2.6831817E-6 1.7138287E-6 2.5145532E-6 2.5145532E-6 2.5150393E-6 0.35425 0.35425
2.5194238E-6 9.368949E-11 2.5147272E-6 2.682953E-6 1.7136825E-6 2.5143474E-6 2.5143474E-6 2.5147272E-6 0.35475 0.35475
2.5197778E-6 1.0403268E-10 2.5141028E-6 2.682724E-6 1.7135363E-6 2.514141E-6 2.514141E-6 2.5141028E-6 0.35525 0.35525
2.5208583E-6 1.2777536E-10 2.5137906E-6 2.682495E-6 1.7133901E-6 2.5139352E-6 2.5139352E-6 2.5137906E-6 0.35575 0.35575
2.5204533E-6 1.2411001E-10 2.5134786E-6 2.6822663E-6 1.7132439E-6 2.5137288E-6 2.5137288E-6 2.5134786E-6 0.35625 0.35625
2.5174088E-6 7.171936E-11 2.5128543E-6 2.6820373E-6 1.7130977E-6 2.5135228E-6 2.5135228E-6 2.5128543E-6 0.35675 0.35675
2.5135391E-6 4.1020303E-12 2.5131665E-6 2.6818084E-6 1.7129515E-6 2.513317E-6 2.513317E-6 2.5131665E-6 0.35725 0.35725
2.5108902E-6 -4.0979848E-11 2.5131665E-6 2.6815796E-6 1.7128053E-6 2.5131105E-6 2.5131105E-6 2.5131665E-6 0.35775 0.35775
2.5092318E-6 -6.7789704E-11 2.5131665E-6 2.6813507E-6 1.7126591E-6 2.5129048E-6 2.5129048E-6 2.5131665E-6 0.35825 0.35825
2.5093877E-6 -6.1100916E-11 2.512542E-6 2.680893E-6 1.7123667E-6 2.5126983E-6 2.5126983E-6 2.512542E-6 0.35875 0.35875
2.5116892E-6 -1.4822763E-11 2.512542E-6 2.680664E-6 1.7122205E-6 2.5124925E-6 2.5124925E-6 2.512542E-6 0.35925 0.35925
2.5152115E-6 5.399083E-11 2.5119177E-6 2.6804353E-6 1.7120743E-6 2.512286E-6 2.512286E-6 2.5119177E-6 0.35975 0.35975
2.517513E-6 1.0026898E-10 2.51223E-6 2.6802063E-6 1.7119281E-6 2.51208E-6 2.51208E-6 2.51223E-6 0.36025 0.36025
2.5186266E-6 1.2462073E-10 2.5119177E-6 2.6799773E-6 1.7117819E-6 2.5118743E-6 2.5118743E-6 2.5119177E-6 0.36075 0.36075
2.5182217E-6 1.2095538E-10 2.5119177E-6 2.6797486E-6 1.7116358E-6 2.5116678E-6 2.5116678E-6 2.5119177E-6 0.36125 0.36125
2.515738E-6 7.891886E-11 2.5116055E-6 2.6795196E-6 1.7114896E-6 2.511462E-6 2.511462E-6 2.5116055E-6 0.36175 0.36175
2.51365E-6 4.4191113E-11 2.5112934E-6 2.6792907E-6 1.7113434E-6 2.5112556E-6 2.5112556E-6 2.5112934E-6 0.36225 0.36225
2.5122886E-6 2.286285E-11 2.5109812E-6 2.679062E-6 1.7111972E-6 2.5110498E-6 2.5110498E-6 2.5109812E-6 0.36275 0.36275
2.5103654E-6 -8.819552E-12 2.5112934E-6 2.678833E-6 1.711051E-6 2.5108434E-6 2.5108434E-6 2.5112934E-6 0.36325 0.36325
2.508773E-6 -3.4411272E-11 2.5109812E-6 2.6786042E-6 1.7109048E-6 2.5106376E-6 2.5106376E-6 2.5109812E-6 0.36375 0.36375
2.5101506E-6 -5.186995E-12 2.5109812E-6 2.6781463E-6 1.7106124E-6 2.5104316E-6 2.5104316E-6 2.5109812E-6 0.36425 0.36425
2.5131776E-6 5.44906E-11 2.5103568E-6 2.6779176E-6 1.7104662E-6 2.5102252E-6 2.5102252E-6 2.5103568E-6 0.36475 0.36475
2.5157433E-6 1.0564128E-10 2.5100446E-6 2.6776886E-6 1.71032E-6 2.5100194E-6 2.5100194E-6 2.5100446E-6 0.36525 0.36525
2.5158333E-6 1.1111193E-10 2.5097327E-6 2.6774596E-6 1.7101738E-6 2.509813E-6 2.509813E-6 2.5097327E-6 0.36575 0.36575
2.515099E-6 1.0135595E-10 2.5094205E-6 2.677231E-6 1.7100276E-6 2.5096072E-6 2.5096072E-6 2.5094205E-6 0.36625 0.36625
2.512582E-6 5.8710335E-11 2.5097327E-6 2.677002E-6 1.7098814E-6 2.5094007E-6 2.5094007E-6 2.5097327E-6 0.36675 0.36675
2.5083161E-6 -1.621579E-11 2.5091083E-6 2.676773E-6 1.7097352E-6 2.509195E-6 2.509195E-6 2.5091083E-6 0.36725 0.36725
2.5039842E-6 -9.236007E-11 2.5094205E-6 2.6765442E-6 1.709589E-6 2.5089885E-6 2.5089885E-6 2.5094205E-6 0.36775 0.36775
2.5029526E-6 -1.07597674E-10 2.5094205E-6 2.6763153E-6 1.7094429E-6 2.5087827E-6 2.5087827E-6 2.5094205E-6 0.36825 0.36825
2.5039667E-6 -8.507314E-11 2.5091083E-6 2.6760865E-6 1.7092967E-6 2.5085762E-6 2.5085762E-6 2.5091083E-6 0.36875 0.36875
2.5065324E-6 -3.3922462E-11 2.5087961E-6 2.6758576E-6 1.7091505E-6 2.5083702E-6 2.5083702E-6 2.5087961E-6 0.36925 0.36925
2.5118366E-6 6.778074E-11 2.508484E-6 2.6753999E-6 1.7088581E-6 2.508164E-6 2.508164E-6 2.508484E-6 0.36975 0.36975
2.5161512E-6 1.5121196E-10 2.5078596E-6 2.675171E-6 1.7087119E-6 2.507958E-6 2.507958E-6 2.5078596E-6 0.37025 0.37025
2.5174952E-6 1.7982715E-10 2.5081717E-6 2.674942E-6 1.7085657E-6 2.5077518E-6 2.5077518E-6 2.5081717E-6 0.37075 0.37075
2.5170907E-6 1.7616184E-10 2.5075474E-6 2.6747132E-6 1.7084195E-6 2.5075458E-6 2.5075458E-6 2.5075474E-6 0.37125 0.37125
2.5148709E-6 1.3899781E-10 2.5075474E-6 2.6744842E-6 1.7082733E-6 2.5073396E-6 2.5073396E-6 2.5075474E-6 0.37175 0.37175
2.5120241E-6 9.026156E-11 2.506923E-6 2.6742553E-6 1.7081271E-6 2.5071336E-6 2.5071336E-6 2.506923E-6 0.37225 0.37225
2.507428E-6 9.244741E-12 2.5066108E-6 2.6740265E-6 1.7079809E-6 2.506927E-6 2.506927E-6 2.5066108E-6 0.37275 0.37275
2.5038885E-6 -5.2281915E-11 2.506923E-6 2.6737976E-6 1.7078347E-6 2.5067213E-6 2.5067213E-6 2.506923E-6 0.37325 0.37325
2.5029226E-6 -6.630139E-11 2.506923E-6 2.6735688E-6 1.7076885E-6 2.5065149E-6 2.5065149E-6 2.506923E-6 0.37375 0.37375
2.5042011E-6 -3.8904317E-11 2.5059865E-6 2.6733398E-6 1.7075423E-6 2.506309E-6 2.506309E-6 2.5059865E-6 0.37425 0.37425
2.5063703E-6 4.9375473E-12 2.5056745E-6 2.6731109E-6 1.7073961E-6 2.5061026E-6 2.5061026E-6 2.5056745E-6 0.37475 0.37475
2.5090349E-6 5.791543E-11 2.5056745E-6 2.6726532E-6 1.7071038E-6 2.5058969E-6 2.5058969E-6 2.5056745E-6 0.37525 0.37525
2.5096858E-6 7.374022E-11 2.5056745E-6 2.6724242E-6 1.7069576E-6 2.5056904E-6 2.5056904E-6 2.5056745E-6 0.37575 0.37575
2.5094464E-6 7.312023E-11 2.5056745E-6 2.6721955E-6 1.7068114E-6 2.5054844E-6 2.5054844E-6 2.5056745E-6 0.37625 0.37625
2.5084473E-6 5.849169E-11 2.5053623E-6 2.6719665E-6 1.7066652E-6 2.5052782E-6 2.5052782E-6 2.5053623E-6 0.37675 0.37675
2.5076465E-6 4.751754E-11 2.5050501E-6 2.6717378E-6 1.706519E-6 2.5050717E-6 2.5050717E-6 2.5050501E-6 0.37725 0.37725
2.5052618E-6 7.308213E-12 2.504738E-6 2.6715088E-6 1.7063728E-6 2.504866E-6 2.504866E-6 2.504738E-6 0.37775 0.37775
2.505253E-6 1.0951678E-11 2.5044258E-6 2.6712798E-6 1.7062266E-6 2.5046595E-6 2.5046595E-6 2.5044258E-6 0.37825 0.37825
2.5051124E-6 1.21588815E-11 2.504738E-6 2.671051E-6 1.7060804E-6 2.5044537E-6 2.5044537E-6 2.504738E-6 0.37875 0.37875
2.5054005E-6 2.1283947E-11 2.5038014E-6 2.6708221E-6 1.7059342E-6 2.5042473E-6 2.5042473E-6 2.5038014E-6 0.37925 0.37925
2.506514E-6 4.5635693E-11 2.5034892E-6 2.6705932E-6 1.705788E-6 2.5040413E-6 2.5040413E-6 2.5034892E-6 0.37975 0.37975
2.507759E-6 7.2423685E-11 2.5034892E-6 2.6703644E-6 1.7056418E-6 2.503835E-6 2.503835E-6 2.5034892E-6 0.38025 0.38025
2.5093673E-6 1.05911405E-10 2.503177E-6 2.6699065E-6 1.7053494E-6 2.5036286E-6 2.5036286E-6 2.503177E-6 0.38075 0.38075
2.5097877E-6 1.1747275E-10 2.5034892E-6 2.6696778E-6 1.7052032E-6 2.5034228E-6 2.5034228E-6 2.5034892E-6 0.38125 0.38125
2.5083268E-6 9.4317276E-11 2.5034892E-6 2.6694488E-6 1.7050571E-6 2.5032164E-6 2.5032164E-6 2.5034892E-6 0.38175 0.38175
2.5040613E-6 1.9391148E-11 2.5028648E-6 2.66922E-6 1.7049109E-6 2.5030106E-6 2.5030106E-6 2.5028648E-6 0.38225 0.38225
2.5001582E-6 -4.8835273E-11 2.5028648E-6 2.668991E-6 1.7047647E-6 2.5028041E-6 2.5028041E-6 2.5028648E-6 0.38275 0.38275
2.4983672E-6 -7.808143E-11 2.5025527E-6 2.6687621E-6 1.7046185E-6 2.5025977E-6 2.5025977E-6 2.5025527E-6 0.38325 0.38325
2.4989197E-6 -6.40838E-11 2.5022405E-6 2.6685334E-6 1.7044723E-6 2.502392E-6 2.502392E-6 2.5022405E-6 0.38375 0.38375
2.4995377E-6 -4.886808E-11 2.5019285E-6 2.6683044E-6 1.7043261E-6 2.5021855E-6 2.5021855E-6 2.5019285E-6 0.38425 0.38425
2.5015752E-6 -7.462464E-12 2.5019285E-6 2.6680755E-6 1.7041799E-6 2.5019797E-6 2.5019797E-6 2.5019285E-6 0.38475 0.38475
2.5048334E-6 5.6478603E-11 2.5019285E-6 2.6678467E-6 1.7040337E-6 2.5017732E-6 2.5017732E-6 2.5019285E-6 0.38525 0.38525
2.5067386E-6 9.544793E-11 2.5019285E-6 2.667389E-6 1.7037413E-6 2.501567E-6 2.501567E-6 2.5019285E-6 0.38575 0.38575
2.5079512E-6 1.2162688E-10 2.5013042E-6 2.66716E-6 1.7035951E-6 2.501361E-6 2.501361E-6 2.5013042E-6 0.38625 0.38625
2.5068862E-6 1.0578019E-10 2.500992E-6 2.666931E-6 1.7034489E-6 2.5011545E-6 2.5011545E-6 2.500992E-6 0.38675 0.38675
2.5051286E-6 7.714314E-11 2.500992E-6 2.6667024E-6 1.7033027E-6 2.5009488E-6 2.5009488E-6 2.500992E-6 0.38725 0.38725
2.5033376E-6 4.7896992E-11 2.500992E-6 2.6664734E-6 1.7031565E-6 2.5007423E-6 2.5007423E-6 2.500992E-6 0.38775 0.38775
2.5001275E-6 -7.539028E-12 2.500992E-6 2.6662444E-6 1.7030103E-6 2.500536E-6 2.500536E-6 2.500992E-6 0.38825 0.38825
2.498667E-6 -3.0694475E-11 2.5006798E-6 2.6660157E-6 1.7028642E-6 2.50033E-6 2.50033E-6 2.5006798E-6 0.38875 0.38875
2.498592E-6 -2.8269161E-11 2.5006798E-6 2.6657867E-6 1.702718E-6 2.5001239E-6 2.5001239E-6 2.5006798E-6 0.38925 0.38925
2.498253E-6 -3.0716367E-11 2.5000554E-6 2.6655578E-6 1.7025718E-6 2.4999174E-6 2.4999174E-6 2.5000554E-6 0.38975 0.38975
2.5005547E-6 1.5561784E-11 2.5000554E-6 2.665329E-6 1.7024256E-6 2.4997114E-6 2.4997114E-6 2.5000554E-6 0.39025 0.39025
2.5040108E-6 8.315724E-11 2.499431E-6 2.6651E-6 1.7022794E-6 2.4995052E-6 2.4995052E-6 2.499431E-6 0.39075 0.39075
2.5067739E-6 1.379623E-10 2.5000554E-6 2.6646424E-6 1.701987E-6 2.4992987E-6 2.4992987E-6 2.5000554E-6 0.39125 0.39125
2.5052805E-6 1.14197776E-10 2.4991189E-6 2.6644134E-6 1.7018408E-6 2.499093E-6 2.499093E-6 2.4991189E-6 0.39175 0.39175
2.5004204E-6 2.8308423E-11 2.4988067E-6 2.6641846E-6 1.7016946E-6 2.4988865E-6 2.4988865E-6 2.4988067E-6 0.39225 0.39225
2.4994542E-6 1.4288948E-11 2.4984945E-6 2.6639557E-6 1.7015484E-6 2.49868E-6 2.49868E-6 2.4984945E-6 0.39275 0.39275
2.499347E-6 1.6105233E-11 2.4981825E-6 2.6637267E-6 1.7014022E-6 2.4984743E-6 2.4984743E-6 2.4981825E-6 0.39325 0.39325
2.4974568E-6 -1.4968115E-11 2.4981825E-6 2.663498E-6 1.701256E-6 2.4982678E-6 2.4982678E-6 2.4981825E-6 0.39375 0.39375
2.4975468E-6 -9.497458E-12 2.4981825E-6 2.663269E-6 1.7011098E-6 2.4980616E-6 2.4980616E-6 2.4981825E-6 0.39425 0.39425
2.4991884E-6 2.4599352E-11 2.4978704E-6 2.66304E-6 1.7009636E-6 2.4978556E-6 2.4978556E-6 2.4978704E-6 0.39475 0.39475
2.5014235E-6 6.965934E-11 2.4975582E-6 2.6628113E-6 1.7008174E-6 2.4976493E-6 2.4976493E-6 2.4975582E-6 0.39525 0.39525
2.5040217E-6 1.2141907E-10 2.4978704E-6 2.6625823E-6 1.7006713E-6 2.497443E-6 2.497443E-6 2.4978704E-6 0.39575 0.39575
2.5038153E-6 1.2140815E-10 2.4975582E-6 2.6623536E-6 1.7005251E-6 2.497237E-6 2.497237E-6 2.4975582E-6 0.39625 0.39625
2.5013642E-6 7.998067E-11 2.497246E-6 2.6618957E-6 1.7002327E-6 2.4970307E-6 2.4970307E-6 2.497246E-6 0.39675 0.39675
2.4986161E-6 3.3071584E-11 2.4969338E-6 2.661667E-6 1.7000865E-6 2.4968242E-6 2.4968242E-6 2.4969338E-6 0.39725 0.39725
2.4968256E-6 3.8254647E-12 2.4969338E-6 2.661438E-6 1.6999403E-6 2.4966184E-6 2.4966184E-6 2.4969338E-6 0.39775 0.39775
2.4939457E-6 -4.551988E-11 2.4966216E-6 2.661209E-6 1.6997941E-6 2.496412E-6 2.496412E-6 2.4966216E-6 0.39825 0.39825
2.4926496E-6 -6.5630036E-11 2.4963094E-6 2.6609803E-6 1.6996479E-6 2.4962055E-6 2.4962055E-6 2.4963094E-6 0.39875 0.39875
2.4935978E-6 -4.4323645E-11 2.4963094E-6 2.6607513E-6 1.6995017E-6 2.4959993E-6 2.4959993E-6 2.4963094E-6 0.39925 0.39925
2.4951732E-6 -1.1444957E-11 2.4959973E-6 2.6605226E-6 1.6993555E-6 2.4957933E-6 2.4957933E-6 2.4959973E-6 0.39975 0.39975
2.4978374E-6 4.15329E-11 2.495685E-6 2.6602936E-6 1.6992093E-6 2.495587E-6 2.495587E-6 2.495685E-6 0.40025 0.40025
2.5003035E-6 9.085636E-11 2.4950607E-6 2.6600646E-6 1.6990631E-6 2.4953806E-6 2.4953806E-6 2.4950607E-6 0.40075 0.40075
2.5013505E-6 1.1398995E-10 2.4947485E-6 2.659836E-6 1.6989169E-6 2.4951742E-6 2.4951742E-6 2.4947485E-6 0.40125 0.40125
2.498372E-6 6.2817425E-11 2.4950607E-6 2.659607E-6 1.6987707E-6 2.4949684E-6 2.4949684E-6 2.4950607E-6 0.40175 0.40175
2.496911E-6 3.9661947E-11 2.4944363E-6 2.6591492E-6 1.6984784E-6 2.494762E-6 2.494762E-6 2.4944363E-6 0.40225 0.40225
2.497529E-6 5.487767E-11 2.4944363E-6 2.6589203E-6 1.6983322E-6 2.4945557E-6 2.4945557E-6 2.4944363E-6 0.40275 0.40275
2.4972892E-6 5.4257654E-11 2.4944363E-6 2.6586913E-6 1.698186E-6 2.4943492E-6 2.4943492E-6 2.4944363E-6 0.40325 0.40325
2.4949707E-6 1.5266472E-11 2.4941244E-6 2.6584626E-6 1.6980398E-6 2.4941435E-6 2.4941435E-6 2.4941244E-6 0.40375 0.40375
2.4940045E-6 1.2469824E-12 2.4935E-6 2.6582336E-6 1.6978936E-6 2.493937E-6 2.493937E-6 2.4935E-6 0.40425 0.40425
2.4964706E-6 5.057045E-11 2.4935E-6 2.6580049E-6 1.6977474E-6 2.4937306E-6 2.4937306E-6 2.4935E-6 0.40475 0.40475
2.4976828E-6 7.674937E-11 2.4935E-6 2.657776E-6 1.6976012E-6 2.4935243E-6 2.4935243E-6 2.4935E-6 0.40525 0.40525
2.4961562E-6 5.237578E-11 2.4931878E-6 2.657547E-6 1.697455E-6 2.4933183E-6 2.4933183E-6 2.4931878E-6 0.40575 0.40575
2.4947283E-6 2.982937E-11 2.4931878E-6 2.6573182E-6 1.6973088E-6 2.493112E-6 2.493112E-6 2.4931878E-6 0.40625 0.40625
2.4941912E-6 2.3727756E-11 2.4928756E-6 2.6570892E-6 1.6971626E-6 2.4929057E-6 2.4929057E-6 2.4928756E-6 0.40675 0.40675
2.4942153E-6 2.7980276E-11 2.4928756E-6 2.6568603E-6 1.6970164E-6 2.4926992E-6 2.4926992E-6 2.4928756E-6 0.40725 0.40725
2.493976E-6 2.7360288E-11 2.4922513E-6 2.6564026E-6 1.696724E-6 2.4924934E-6 2.4924934E-6 2.4922513E-6 0.40775 0.40775
2.491426E-6 -1.5894385E-11 2.491939E-6 2.6561736E-6 1.6965778E-6 2.492287E-6 2.492287E-6 2.491939E-6 0.40825 0.40825
2.489833E-6 -4.148613E-11 2.491939E-6 2.6559449E-6 1.6964316E-6 2.4920807E-6 2.4920807E-6 2.491939E-6 0.40875 0.40875
2.4915068E-6 -6.7802777E-12 2.491939E-6 2.655716E-6 1.6962855E-6 2.4918743E-6 2.4918743E-6 2.491939E-6 0.40925 0.40925
2.495161E-6 6.446958E-11 2.491627E-6 2.6554872E-6 1.6961393E-6 2.4916678E-6 2.4916678E-6 2.491627E-6 0.40975 0.40975
2.4967037E-6 9.67392E-11 2.491627E-6 2.6552582E-6 1.6959931E-6 2.491462E-6 2.491462E-6 2.491627E-6 0.41025 0.41025
2.4973547E-6 1.12563986E-10 2.4913147E-6 2.6550292E-6 1.6958469E-6 2.4912556E-6 2.4912556E-6 2.4913147E-6 0.41075 0.41075
2.4956958E-6 8.5754105E-11 2.4910025E-6 2.6548005E-6 1.6957007E-6 2.4910494E-6 2.4910494E-6 2.4910025E-6 0.41125 0.41125
2.4946307E-6 6.990743E-11 2.4906903E-6 2.6545715E-6 1.6955545E-6 2.490843E-6 2.490843E-6 2.4906903E-6 0.41175 0.41175
2.4937967E-6 5.832422E-11 2.4903784E-6 2.6543426E-6 1.6954083E-6 2.4906365E-6 2.4906365E-6 2.4903784E-6 0.41225 0.41225
2.493986E-6 6.562207E-11 2.4903784E-6 2.6541138E-6 1.6952621E-6 2.4904302E-6 2.4904302E-6 2.4903784E-6 0.41275 0.41275
2.4911722E-6 1.7494877E-11 2.4900662E-6 2.653656E-6 1.6949697E-6 2.4902242E-6 2.4902242E-6 2.4900662E-6 0.41325 0.41325
2.4888532E-6 -2.149633E-11 2.4900662E-6 2.6534271E-6 1.6948235E-6 2.490018E-6 2.490018E-6 2.4900662E-6 0.41375 0.41375
2.4882831E-6 -2.8207013E-11 2.4894418E-6 2.6531982E-6 1.6946773E-6 2.4898115E-6 2.4898115E-6 2.4894418E-6 0.41425 0.41425
2.4878782E-6 -3.1872355E-11 2.4891297E-6 2.6529694E-6 1.6945311E-6 2.4896053E-6 2.4896053E-6 2.4891297E-6 0.41475 0.41475
2.4877043E-6 -3.1274233E-11 2.4894418E-6 2.6527405E-6 1.6943849E-6 2.4893989E-6 2.4893989E-6 2.4894418E-6 0.41525 0.41525
2.4886524E-6 -9.96784E-12 2.4888175E-6 2.6525115E-6 1.6942387E-6 2.4891924E-6 2.4891924E-6 2.4888175E-6 0.41575 0.41575
2.492736E-6 6.91999E-11 2.4888175E-6 2.6522828E-6 1.6940926E-6 2.4889866E-6 2.4889866E-6 2.4888175E-6 0.41625 0.41625
2.4948392E-6 1.11823634E-10 2.4891297E-6 2.6520538E-6 1.6939464E-6 2.4887802E-6 2.4887802E-6 2.4891297E-6 0.41675 0.41675
2.495358E-6 1.2521216E-10 2.4891297E-6 2.6518248E-6 1.6938002E-6 2.488574E-6 2.488574E-6 2.4891297E-6 0.41725 0.41725
2.4936992E-6 9.840227E-11 2.4888175E-6 2.651596E-6 1.693654E-6 2.4883675E-6 2.4883675E-6 2.4888175E-6 0.41775 0.41775
2.4923372E-6 7.707399E-11 2.4885053E-6 2.6511384E-6 1.6933616E-6 2.488161E-6 2.488161E-6 2.4885053E-6 0.41825 0.41825
2.4903482E-6 4.4173446E-11 2.487881E-6 2.6509094E-6 1.6932154E-6 2.4879548E-6 2.4879548E-6 2.487881E-6 0.41875 0.41875
2.4885571E-6 1.4927304E-11 2.4875687E-6 2.6506805E-6 1.6930692E-6 2.4877484E-6 2.4877484E-6 2.4875687E-6 0.41925 0.41925
2.4884162E-6 1.6134495E-11 2.487881E-6 2.6504517E-6 1.692923E-6 2.487542E-6 2.487542E-6 2.487881E-6 0.41975 0.41975
2.4871538E-6 -3.36657E-12 2.4875687E-6 2.6502228E-6 1.6927768E-6 2.4873361E-6 2.4873361E-6 2.4875687E-6 0.42025 0.42025
2.4861547E-6 -1.7995114E-11 2.4869444E-6 2.6499938E-6 1.6926306E-6 2.4871297E-6 2.4871297E-6 2.4869444E-6 0.42075 0.42075
2.4874987E-6 1.0620085E-11 2.4869444E-6 2.649765E-6 1.6924844E-6 2.4869234E-6 2.4869234E-6 2.4869444E-6 0.42125 0.42125
2.49145E-6 8.7351536E-11 2.4863202E-6 2.649536E-6 1.6923382E-6 2.486717E-6 2.486717E-6 2.4863202E-6 0.42175 0.42175
2.491309E-6 8.855873E-11 2.4863202E-6 2.6493071E-6 1.692192E-6 2.4865108E-6 2.4865108E-6 2.4863202E-6 0.42225 0.42225
2.488858E-6 4.7131247E-11 2.4863202E-6 2.6490784E-6 1.6920458E-6 2.4863043E-6 2.4863043E-6 2.4863202E-6 0.42275 0.42275
2.487232E-6 2.0930438E-11 2.4863202E-6 2.6488494E-6 1.6918997E-6 2.4860979E-6 2.4860979E-6 2.4863202E-6 0.42325 0.42325
2.485771E-6 -2.2250483E-12 2.4856959E-6 2.6483917E-6 1.6916073E-6 2.4858916E-6 2.4858916E-6 2.4856959E-6 0.42375 0.42375
2.484145E-6 -2.8425862E-11 2.4853837E-6 2.6481628E-6 1.6914611E-6 2.4856852E-6 2.4856852E-6 2.4853837E-6 0.42425 0.42425
2.483905E-6 -2.9045877E-11 2.4850715E-6 2.647934E-6 1.6913149E-6 2.4854787E-6 2.4854787E-6 2.4850715E-6 0.42475 0.42475
2.4861401E-6 1.6014126E-11 2.486008E-6 2.647705E-6 1.6911687E-6 2.4852725E-6 2.4852725E-6 2.486008E-6 0.42525 0.42525
2.4873198E-6 4.1584E-11 2.4853837E-6 2.647476E-6 1.6910225E-6 2.4850665E-6 2.4850665E-6 2.4853837E-6 0.42575 0.42575
2.4890599E-6 7.750799E-11 2.4850715E-6 2.6472474E-6 1.6908763E-6 2.4848603E-6 2.4848603E-6 2.4850715E-6 0.42625 0.42625
2.491262E-6 1.2195892E-10 2.4847593E-6 2.6470184E-6 1.6907301E-6 2.4846538E-6 2.4846538E-6 2.4847593E-6 0.42675 0.42675
2.490593E-6 1.13421036E-10 2.4847593E-6 2.6467897E-6 1.6905839E-6 2.4844474E-6 2.4844474E-6 2.4847593E-6 0.42725 0.42725
2.486888E-6 4.884902E-11 2.4844471E-6 2.6465607E-6 1.6904377E-6 2.4842411E-6 2.4842411E-6 2.4844471E-6 0.42775 0.42775
2.4855258E-6 2.7520737E-11 2.4838228E-6 2.6463317E-6 1.6902915E-6 2.4840347E-6 2.4840347E-6 2.4838228E-6 0.42825 0.42825
2.48522E-6 2.5682602E-11 2.4838228E-6 2.646103E-6 1.6901453E-6 2.4838284E-6 2.4838284E-6 2.4838228E-6 0.42875 0.42875
2.48432E-6 1.2881249E-11 2.4831984E-6 2.645645E-6 1.6898529E-6 2.483622E-6 2.483622E-6 2.4831984E-6 0.42925 0.42925
2.482991E-6 -7.837964E-12 2.4838228E-6 2.6454163E-6 1.6897068E-6 2.4834155E-6 2.4834155E-6 2.4838228E-6 0.42975 0.42975
2.483378E-6 3.1142935E-12 2.4835106E-6 2.6451874E-6 1.6895606E-6 2.4832093E-6 2.4832093E-6 2.4835106E-6 0.43025 0.43025
2.485151E-6 3.964735E-11 2.4831984E-6 2.6449584E-6 1.6894144E-6 2.4830028E-6 2.4830028E-6 2.4831984E-6 0.43075 0.43075
2.4860333E-6 5.9735605E-11 2.4831984E-6 2.6447296E-6 1.6892682E-6 2.4827966E-6 2.4827966E-6 2.4831984E-6 0.43125 0.43125
2.4871463E-6 8.4087334E-11 2.4828862E-6 2.6445007E-6 1.689122E-6 2.4825902E-6 2.4825902E-6 2.4828862E-6 0.43175 0.43175
2.4864444E-6 7.494039E-11 2.4825742E-6 2.644272E-6 1.6889758E-6 2.4823837E-6 2.4823837E-6 2.4825742E-6 0.43225 0.43225
2.4853132E-6 5.7875576E-11 2.482262E-6 2.644043E-6 1.6888296E-6 2.4821775E-6 2.4821775E-6 2.482262E-6 0.43275 0.43275
2.4839183E-6 3.593823E-11 2.4825742E-6 2.643814E-6 1.6886834E-6 2.481971E-6 2.481971E-6 2.4825742E-6 0.43325 0.43325
2.4829194E-6 2.1309675E-11 2.482262E-6 2.6435853E-6 1.6885372E-6 2.4817648E-6 2.4817648E-6 2.482262E-6 0.43375 0.43375
2.4798742E-6 -3.1080995E-11 2.4816377E-6 2.6433563E-6 1.688391E-6 2.4815583E-6 2.4815583E-6 2.4816377E-6 0.43425 0.43425
2.4804592E-6 -1.6474343E-11 2.4813255E-6 2.6428986E-6 1.6880986E-6 2.4813519E-6 2.4813519E-6 2.4813255E-6 0.43475 0.43475
2.4814074E-6 4.832049E-12 2.4810133E-6 2.6426696E-6 1.6879524E-6 2.4811457E-6 2.4811457E-6 2.4810133E-6 0.43525 0.43525
2.4814315E-6 9.084568E-12 2.4807011E-6 2.642441E-6 1.6878062E-6 2.4809392E-6 2.4809392E-6 2.4807011E-6 0.43575 0.43575
2.4833037E-6 4.7444826E-11 2.4807011E-6 2.642212E-6 1.68766E-6 2.4807327E-6 2.4807327E-6 2.4807011E-6 0.43625 0.43625
2.4842186E-6 6.814215E-11 2.480389E-6 2.641983E-6 1.6875139E-6 2.4805265E-6 2.4805265E-6 2.480389E-6 0.43675 0.43675
2.4857936E-6 1.010208E-10 2.4800768E-6 2.6417542E-6 1.6873677E-6 2.48032E-6 2.48032E-6 2.4800768E-6 0.43725 0.43725
2.4868077E-6 1.2354533E-10 2.4800768E-6 2.6415253E-6 1.6872215E-6 2.4801138E-6 2.4801138E-6 2.4800768E-6 0.43775 0.43775
2.485281E-6 9.917171E-11 2.4797646E-6 2.6412963E-6 1.6870753E-6 2.4799074E-6 2.4799074E-6 2.4797646E-6 0.43825 0.43825
2.4819387E-6 4.129943E-11 2.4797646E-6 2.6410676E-6 1.6869291E-6 2.479701E-6 2.479701E-6 2.4797646E-6 0.43875 0.43875
2.4794217E-6 -1.3461808E-12 2.4797646E-6 2.6408386E-6 1.6867829E-6 2.4794947E-6 2.4794947E-6 2.4797646E-6 0.43925 0.43925
2.4792148E-6 -1.3571258E-12 2.4791402E-6 2.6406096E-6 1.6866367E-6 2.4792882E-6 2.4792882E-6 2.4791402E-6 0.43975 0.43975
2.4766978E-6 -4.4002746E-11 2.4794524E-6 2.640152E-6 1.6863443E-6 2.479082E-6 2.479082E-6 2.4794524E-6 0.44025 0.44025
2.4758638E-6 -5.558596E-11 2.478516E-6 2.6399232E-6 1.6861981E-6 2.4788756E-6 2.4788756E-6 2.478516E-6 0.44075 0.44075
2.478297E-6 -6.871562E-12 2.478516E-6 2.6396942E-6 1.6860519E-6 2.478669E-6 2.478669E-6 2.478516E-6 0.44125 0.44125
2.4796739E-6 2.2352691E-11 2.4778917E-6 2.6394653E-6 1.6859057E-6 2.4784629E-6 2.4784629E-6 2.4778917E-6 0.44175 0.44175
2.48214E-6 7.167615E-11 2.478516E-6 2.6392365E-6 1.6857595E-6 2.4782564E-6 2.4782564E-6 2.478516E-6 0.44225 0.44225
2.4817675E-6 6.8619846E-11 2.478204E-6 2.6390076E-6 1.6856133E-6 2.4780495E-6 2.4780495E-6 2.478204E-6 0.44275 0.44275
2.4817257E-6 7.165424E-11 2.4778917E-6 2.6387786E-6 1.685467E-6 2.4778433E-6 2.4778433E-6 2.4778917E-6 0.44325 0.44325
2.4823107E-6 8.6260894E-11 2.4775795E-6 2.6385499E-6 1.685321E-6 2.4776368E-6 2.4776368E-6 2.4775795E-6 0.44375 0.44375
2.4797278E-6 4.239715E-11 2.4769552E-6 2.638321E-6 1.6851748E-6 2.4774306E-6 2.4774306E-6 2.4769552E-6 0.44425 0.44425
2.4768806E-6 -6.3391336E-12 2.4772673E-6 2.638092E-6 1.6850286E-6 2.4772241E-6 2.4772241E-6 2.4772673E-6 0.44475 0.44475
2.4755848E-6 -2.6449279E-11 2.4775795E-6 2.6378632E-6 1.6848824E-6 2.4770177E-6 2.4770177E-6 2.4775795E-6 0.44525 0.44525
2.4757078E-6 -2.0369569E-11 2.4769552E-6 2.6374055E-6 1.68459E-6 2.4768115E-6 2.4768115E-6 2.4769552E-6 0.44575 0.44575
2.4785368E-6 3.5653636E-11 2.4769552E-6 2.6371765E-6 1.6844438E-6 2.476605E-6 2.476605E-6 2.4769552E-6 0.44625 0.44625
2.481069E-6 8.6195225E-11 2.4763308E-6 2.6369476E-6 1.6842976E-6 2.4763985E-6 2.4763985E-6 2.4763308E-6 0.44675 0.44675
2.481423E-6 9.653841E-11 2.4757064E-6 2.6367188E-6 1.6841514E-6 2.4761923E-6 2.4761923E-6 2.4757064E-6 0.44725 0.44725
2.4808855E-6 9.0436776E-11 2.4757064E-6 2.6364899E-6 1.6840052E-6 2.4759854E-6 2.4759854E-6 2.4757064E-6 0.44775 0.44775
2.4808437E-6 9.347117E-11 2.475082E-6 2.636261E-6 1.683859E-6 2.4757792E-6 2.4757792E-6 2.475082E-6 0.44825 0.44825
2.4771716E-6 2.9508215E-11 2.475082E-6 2.6360321E-6 1.6837128E-6 2.4755727E-6 2.4755727E-6 2.475082E-6 0.44875 0.44875
2.4747865E-6 -1.0701128E-11 2.475082E-6 2.6358032E-6 1.6835666E-6 2.4753663E-6 2.4753663E-6 2.475082E-6 0.44925 0.44925
2.4731935E-6 -3.6292875E-11 2.4757064E-6 2.6355744E-6 1.6834204E-6 2.47516E-6 2.47516E-6 2.4757064E-6 0.44975 0.44975
2.4732835E-6 -3.082222E-11 2.475082E-6 2.6353455E-6 1.6832741E-6 2.4749536E-6 2.4749536E-6 2.475082E-6 0.45025 0.45025
2.4734727E-6 -2.3524372E-11 2.47477E-6 2.6351165E-6 1.6831281E-6 2.4747471E-6 2.4747471E-6 2.47477E-6 0.45075 0.45075
2.4751798E-6 1.1790551E-11 2.47477E-6 2.6346588E-6 1.6828357E-6 2.474541E-6 2.474541E-6 2.47477E-6 0.45125 0.45125
2.4769192E-6 4.7714516E-11 2.4741457E-6 2.6344298E-6 1.6826895E-6 2.474334E-6 2.474334E-6 2.4741457E-6 0.45175 0.45175
2.4781314E-6 7.389344E-11 2.4741457E-6 2.634201E-6 1.6825433E-6 2.4741278E-6 2.4741278E-6 2.4741457E-6 0.45225 0.45225
2.4792446E-6 9.824517E-11 2.4738335E-6 2.6339721E-6 1.682397E-6 2.4739213E-6 2.4739213E-6 2.4738335E-6 0.45275 0.45275
2.4782785E-6 8.422568E-11 2.4738335E-6 2.6337432E-6 1.6822509E-6 2.4737149E-6 2.4737149E-6 2.4738335E-6 0.45325 0.45325
2.4770816E-6 6.594274E-11 2.4741457E-6 2.6335144E-6 1.6821047E-6 2.4735086E-6 2.4735086E-6 2.4741457E-6 0.45375 0.45375
2.4752246E-6 3.5478467E-11 2.4735214E-6 2.6332855E-6 1.6819585E-6 2.4733022E-6 2.4733022E-6 2.4735214E-6 0.45425 0.45425
2.473103E-6 1.4161477E-13 2.4735214E-6 2.6330567E-6 1.6818123E-6 2.4730953E-6 2.4730953E-6 2.4735214E-6 0.45475 0.45475
2.473028E-6 2.5669432E-12 2.4738335E-6 2.6328278E-6 1.681666E-6 2.472889E-6 2.472889E-6 2.4738335E-6 0.45525 0.45525
2.472821E-6 2.5559982E-12 2.472897E-6 2.6325988E-6 1.6815198E-6 2.4726826E-6 2.4726826E-6 2.472897E-6 0.45575 0.45575
2.474132E-6 3.056213E-11 2.4722726E-6 2.632141E-6 1.6812274E-6 2.4724764E-6 2.4724764E-6 2.4722726E-6 0.45625 0.45625
2.4757073E-6 6.344077E-11 2.4722726E-6 2.6319121E-6 1.6810812E-6 2.47227E-6 2.47227E-6 2.4722726E-6 0.45675 0.45675
2.4753354E-6 6.03845E-11 2.4719604E-6 2.6316834E-6 1.6809352E-6 2.4720634E-6 2.4720634E-6 2.4719604E-6 0.45725 0.45725
2.4736757E-6 3.3574594E-11 2.4716483E-6 2.6314544E-6 1.680789E-6 2.4718568E-6 2.4718568E-6 2.4716483E-6 0.45775 0.45775
2.4724789E-6 1.5291655E-11 2.4716483E-6 2.6312255E-6 1.6806428E-6 2.4716503E-6 2.4716503E-6 2.4716483E-6 0.45825 0.45825
2.4728988E-6 2.6852968E-11 2.4710241E-6 2.6309967E-6 1.6804966E-6 2.4714438E-6 2.4714438E-6 2.4710241E-6 0.45875 0.45875
2.4727249E-6 2.7451092E-11 2.470712E-6 2.6307678E-6 1.6803504E-6 2.4712376E-6 2.4712376E-6 2.470712E-6 0.45925 0.45925
2.47298E-6 3.5967077E-11 2.470712E-6 2.630539E-6 1.6802042E-6 2.4710312E-6 2.4710312E-6 2.470712E-6 0.45975 0.45975
2.4719805E-6 2.1338506E-11 2.4710241E-6 2.63031E-6 1.680058E-6 2.4708243E-6 2.4708243E-6 2.4710241E-6 0.46025 0.46025
2.4714766E-6 1.584596E-11 2.470712E-6 2.630081E-6 1.6799117E-6 2.470618E-6 2.470618E-6 2.470712E-6 0.46075 0.46075
2.4725896E-6 4.0197685E-11 2.4700876E-6 2.6298524E-6 1.6797655E-6 2.4704116E-6 2.4704116E-6 2.4700876E-6 0.46125 0.46125
2.4733397E-6 5.7849676E-11 2.470712E-6 2.6293944E-6 1.6794731E-6 2.4702053E-6 2.4702053E-6 2.470712E-6 0.46175 0.46175
2.4732974E-6 6.088404E-11 2.4697754E-6 2.6291657E-6 1.6793269E-6 2.4699984E-6 2.4699984E-6 2.4697754E-6 0.46225 0.46225
2.4733874E-6 6.635469E-11 2.4697754E-6 2.6289367E-6 1.6791807E-6 2.469792E-6 2.469792E-6 2.4697754E-6 0.46275 0.46275
2.4725534E-6 5.4771486E-11 2.4697754E-6 2.628708E-6 1.6790345E-6 2.4695858E-6 2.4695858E-6 2.4697754E-6 0.46325 0.46325
2.4721153E-6 5.0497072E-11 2.4694632E-6 2.628479E-6 1.6788883E-6 2.4693793E-6 2.4693793E-6 2.4694632E-6 0.46375 0.46375
2.472535E-6 6.205837E-11 2.4694632E-6 2.62825E-6 1.6787423E-6 2.4691724E-6 2.4691724E-6 2.4694632E-6 0.46425 0.46425
2.471041E-6 3.8293823E-11 2.4688388E-6 2.6280213E-6 1.678596E-6 2.4689662E-6 2.4689662E-6 2.4688388E-6 0.46475 0.46475
2.4683588E-6 -7.397124E-12 2.4688388E-6 2.6277924E-6 1.6784498E-6 2.4687597E-6 2.4687597E-6 2.4688388E-6 0.46525 0.46525
2.467162E-6 -2.5680078E-11 2.4688388E-6 2.6275634E-6 1.6783036E-6 2.4685535E-6 2.4685535E-6 2.4688388E-6 0.46575 0.46575
2.4677795E-6 -1.046438E-11 2.4685266E-6 2.6273347E-6 1.6781574E-6 2.4683466E-6 2.4683466E-6 2.4685266E-6 0.46625 0.46625
2.4673086E-6 -1.5347858E-11 2.4682145E-6 2.6271057E-6 1.6780112E-6 2.46814E-6 2.46814E-6 2.4682145E-6 0.46675 0.46675
2.4675967E-6 -6.222792E-12 2.4682145E-6 2.626648E-6 1.6777188E-6 2.4679339E-6 2.4679339E-6 2.4682145E-6 0.46725 0.46725
2.4690066E-6 2.3610528E-11 2.4679023E-6 2.626419E-6 1.6775726E-6 2.4677274E-6 2.4677274E-6 2.4679023E-6 0.46775 0.46775
2.4717694E-6 7.841556E-11 2.46759E-6 2.6261903E-6 1.6774264E-6 2.4675205E-6 2.4675205E-6 2.46759E-6 0.46825 0.46825
2.4718265E-6 8.3277156E-11 2.466966E-6 2.6259613E-6 1.6772802E-6 2.4673143E-6 2.4673143E-6 2.466966E-6 0.46875 0.46875
2.4715205E-6 8.1439E-11 2.466966E-6 2.6257323E-6 1.677134E-6 2.4671078E-6 2.4671078E-6 2.466966E-6 0.46925 0.46925
2.471742E-6 8.93459E-11 2.466966E-6 2.6255036E-6 1.6769878E-6 2.466901E-6 2.466901E-6 2.466966E-6 0.46975 0.46975
2.470512E-6 7.045389E-11 2.4666538E-6 2.6252746E-6 1.6768416E-6 2.4666947E-6 2.4666947E-6 2.4666538E-6 0.47025 0.47025
2.467797E-6 2.4153877E-11 2.4660294E-6 2.6250457E-6 1.6766954E-6 2.4664882E-6 2.4664882E-6 2.4660294E-6 0.47075 0.47075
2.4676226E-6 2.4751975E-11 2.4660294E-6 2.624817E-6 1.6765493E-6 2.4662813E-6 2.4662813E-6 2.4660294E-6 0.47125 0.47125
2.4661615E-6 1.5964881E-12 2.4657172E-6 2.624588E-6 1.6764031E-6 2.466075E-6 2.466075E-6 2.4657172E-6 0.47175 0.47175
2.4669116E-6 1.9248483E-11 2.4657172E-6 2.6243592E-6 1.6762569E-6 2.4658686E-6 2.4658686E-6 2.4657172E-6 0.47225 0.47225
2.4672652E-6 2.959165E-11 2.465405E-6 2.6239013E-6 1.6759645E-6 2.4656617E-6 2.4656617E-6 2.465405E-6 0.47275 0.47275
2.4678832E-6 4.4807363E-11 2.4657172E-6 2.6236726E-6 1.6758183E-6 2.4654555E-6 2.4654555E-6 2.4657172E-6 0.47325 0.47325
2.4671483E-6 3.5051358E-11 2.4650928E-6 2.6234436E-6 1.6756721E-6 2.465249E-6 2.465249E-6 2.4650928E-6 0.47375 0.47375
2.4668418E-6 3.3213182E-11 2.4647807E-6 2.6232146E-6 1.6755259E-6 2.4650424E-6 2.4650424E-6 2.4647807E-6 0.47425 0.47425
2.4653148E-6 8.839574E-12 2.4647807E-6 2.622986E-6 1.6753797E-6 2.464836E-6 2.464836E-6 2.4647807E-6 0.47475 0.47475
2.4632268E-6 -2.5888184E-11 2.4644685E-6 2.622757E-6 1.6752335E-6 2.4646295E-6 2.4646295E-6 2.4644685E-6 0.47525 0.47525
2.4633493E-6 -1.9808485E-11 2.4644685E-6 2.622528E-6 1.6750873E-6 2.4644228E-6 2.4644228E-6 2.4644685E-6 0.47575 0.47575
2.4646936E-6 8.806714E-12 2.4641563E-6 2.6222992E-6 1.6749411E-6 2.4642163E-6 2.4642163E-6 2.4641563E-6 0.47625 0.47625
2.4656745E-6 3.072216E-11 2.4641563E-6 2.6220703E-6 1.6747949E-6 2.4640099E-6 2.4640099E-6 2.4641563E-6 0.47675 0.47675
2.4651702E-6 2.5229603E-11 2.463844E-6 2.6218415E-6 1.6746487E-6 2.4638032E-6 2.4638032E-6 2.463844E-6 0.47725 0.47725
2.4654253E-6 3.3745586E-11 2.4629078E-6 2.6216126E-6 1.6745025E-6 2.4635967E-6 2.4635967E-6 2.4629078E-6 0.47775 0.47775
2.4671983E-6 7.0278644E-11 2.46322E-6 2.6211549E-6 1.6742102E-6 2.4633903E-6 2.4633903E-6 2.46322E-6 0.47825 0.47825
2.4690369E-6 1.0802981E-10 2.4629078E-6 2.620926E-6 1.674064E-6 2.4631836E-6 2.4631836E-6 2.4629078E-6 0.47875 0.47875
2.4691929E-6 1.14718596E-10 2.4629078E-6 2.620697E-6 1.6739178E-6 2.4629771E-6 2.4629771E-6 2.4629078E-6 0.47925 0.47925
2.4675664E-6 8.8517756E-11 2.4629078E-6 2.6204682E-6 1.6737716E-6 2.4627702E-6 2.4627702E-6 2.4629078E-6 0.47975 0.47975
2.4664355E-6 7.145295E-11 2.4629078E-6 2.6202392E-6 1.6736254E-6 2.462564E-6 2.462564E-6 2.4629078E-6 0.48025 0.48025
2.4646774E-6 4.2815862E-11 2.4625956E-6 2.6200103E-6 1.6734792E-6 2.4623575E-6 2.4623575E-6 2.4625956E-6 0.48075 0.48075
2.462226E-6 1.3883564E-12 2.4619712E-6 2.6197815E-6 1.673333E-6 2.4621506E-6 2.4621506E-6 2.4619712E-6 0.48125 0.48125
2.459148E-6 -5.1611396E-11 2.4619712E-6 2.6195526E-6 1.6731868E-6 2.4619444E-6 2.4619444E-6 2.4619712E-6 0.48175 0.48175
2.4596336E-6 -3.883196E-11 2.461659E-6 2.6193238E-6 1.6730406E-6 2.4617375E-6 2.4617375E-6 2.461659E-6 0.48225 0.48225
2.4602846E-6 -2.3007169E-11 2.461659E-6 2.6190949E-6 1.6728944E-6 2.4615313E-6 2.4615313E-6 2.461659E-6 0.48275 0.48275
2.4619917E-6 1.2307754E-11 2.461659E-6 2.618866E-6 1.6727482E-6 2.4613248E-6 2.4613248E-6 2.461659E-6 0.48325 0.48325
2.4621802E-6 1.960559E-11 2.4610347E-6 2.6184082E-6 1.6724558E-6 2.461118E-6 2.461118E-6 2.4610347E-6 0.48375 0.48375
2.4626663E-6 3.238504E-11 2.4607225E-6 2.6181792E-6 1.6723096E-6 2.4609117E-6 2.4609117E-6 2.4607225E-6 0.48425 0.48425
2.464373E-6 6.7699936E-11 2.4607225E-6 2.6179505E-6 1.6721635E-6 2.4607048E-6 2.4607048E-6 2.4607225E-6 0.48475 0.48475
2.46542E-6 9.083353E-11 2.4604103E-6 2.6177215E-6 1.6720173E-6 2.4604983E-6 2.4604983E-6 2.4604103E-6 0.48525 0.48525
2.4666977E-6 1.1823056E-10 2.4600981E-6 2.6174928E-6 1.6718711E-6 2.4602916E-6 2.4602916E-6 2.4600981E-6 0.48575 0.48575
2.4658966E-6 1.0725641E-10 2.4604103E-6 2.6172638E-6 1.6717249E-6 2.4600852E-6 2.4600852E-6 2.4604103E-6 0.48625 0.48625
2.4624885E-6 4.8166E-11 2.459786E-6 2.6170349E-6 1.6715787E-6 2.4598787E-6 2.4598787E-6 2.459786E-6 0.48675 0.48675
2.4610931E-6 2.6228623E-11 2.459786E-6 2.6168061E-6 1.6714325E-6 2.459672E-6 2.459672E-6 2.459786E-6 0.48725 0.48725
2.459302E-6 -3.0175194E-12 2.459474E-6 2.6165771E-6 1.6712863E-6 2.4594656E-6 2.4594656E-6 2.459474E-6 0.48775 0.48775
2.4591277E-6 -2.4194212E-12 2.4591618E-6 2.6163482E-6 1.6711401E-6 2.4592587E-6 2.4592587E-6 2.4591618E-6 0.48825 0.48825
2.4600097E-6 1.7668833E-11 2.4588496E-6 2.6158905E-6 1.6708477E-6 2.4590524E-6 2.4590524E-6 2.4588496E-6 0.48875 0.48875
2.4602643E-6 2.6184792E-11 2.4585374E-6 2.6156615E-6 1.6707015E-6 2.4588455E-6 2.4588455E-6 2.4585374E-6 0.48925 0.48925
2.4608164E-6 4.0182385E-11 2.4585374E-6 2.6154328E-6 1.6705553E-6 2.458639E-6 2.458639E-6 2.4585374E-6 0.48975 0.48975
2.460378E-6 3.5907943E-11 2.4588496E-6 2.6152038E-6 1.6704091E-6 2.4584324E-6 2.4584324E-6 2.4588496E-6 0.49025 0.49025
2.460138E-6 3.528793E-11 2.4582253E-6 2.614975E-6 1.6702629E-6 2.458226E-6 2.458226E-6 2.4582253E-6 0.49075 0.49075
2.4598976E-6 3.4667904E-11 2.457913E-6 2.614746E-6 1.6701167E-6 2.458019E-6 2.458019E-6 2.457913E-6 0.49125 0.49125
2.4574795E-6 -6.150508E-12 2.4576009E-6 2.6145171E-6 1.6699706E-6 2.4578128E-6 2.4578128E-6 2.4576009E-6 0.49175 0.49175
2.455985E-6 -2.9915088E-11 2.4582253E-6 2.6142884E-6 1.6698244E-6 2.457606E-6 2.457606E-6 2.4582253E-6 0.49225 0.49225
2.45492E-6 -4.576177E-11 2.4569765E-6 2.6140594E-6 1.6696782E-6 2.4573994E-6 2.4573994E-6 2.4569765E-6 0.49275 0.49275
2.4561316E-6 -1.958287E-11 2.4572887E-6 2.6138305E-6 1.669532E-6 2.4571927E-6 2.4571927E-6 2.4572887E-6 0.49325 0.49325
2.4574426E-6 8.42326E-12 2.4569765E-6 2.6136017E-6 1.6693858E-6 2.4569863E-6 2.4569863E-6 2.4569765E-6 0.49375 0.49375
2.4595124E-6 5.0437887E-11 2.4569765E-6 2.6131438E-6 1.6690934E-6 2.4567794E-6 2.4567794E-6 2.4569765E-6 0.49425 0.49425
2.4613844E-6 8.879814E-11 2.4566643E-6 2.612915E-6 1.6689472E-6 2.4565732E-6 2.4565732E-6 2.4566643E-6 0.49475 0.49475
2.462629E-6 1.1558611E-10 2.45604E-6 2.612686E-6 1.668801E-6 2.4563662E-6 2.4563662E-6 2.45604E-6 0.49525 0.49525
2.462191E-6 1.113117E-10 2.455728E-6 2.6124574E-6 1.6686548E-6 2.4561598E-6 2.4561598E-6 2.455728E-6 0.49575 0.49575
2.4590795E-6 5.7702856E-11 2.4551036E-6 2.6122284E-6 1.6685086E-6 2.455953E-6 2.455953E-6 2.4551036E-6 0.49625 0.49625
2.4578167E-6 3.8201782E-11 2.4554158E-6 2.6119994E-6 1.6683624E-6 2.4557467E-6 2.4557467E-6 2.4554158E-6 0.49675 0.49675
2.456949E-6 2.600947E-11 2.4547915E-6 2.6117707E-6 1.6682162E-6 2.4555397E-6 2.4555397E-6 2.4547915E-6 0.49725 0.49725
2.4561482E-6 1.5035324E-11 2.4547915E-6 2.6115417E-6 1.66807E-6 2.4553335E-6 2.4553335E-6 2.4547915E-6 0.49775 0.49775
2.4544886E-6 -1.1774571E-11 2.4554158E-6 2.6113128E-6 1.6679238E-6 2.4551266E-6 2.4551266E-6 2.4554158E-6 0.49825 0.49825
2.4548096E-6 -2.0404503E-12 2.4551036E-6 2.611084E-6 1.6677777E-6 2.4549201E-6 2.4549201E-6 2.4551036E-6 0.49875 0.49875
2.4546353E-6 -1.4423522E-12 2.4551036E-6 2.610855E-6 1.6676315E-6 2.4547135E-6 2.4547135E-6 2.4551036E-6 0.49925 0.49925
2.4538338E-6 -1.2416525E-11 2.4547915E-6 2.6103974E-6 1.6673391E-6 2.4545066E-6 2.4545066E-6 2.4547915E-6 0.49975 0.49975
2.453561E-6 -1.3645606E-11 2.4544793E-6 2.6101684E-6 1.6671929E-6 2.4543E-6 2.4543E-6 2.4544793E-6 0.50025 0.50025
2.4541785E-6 1.5700901E-12 2.454167E-6 2.6099397E-6 1.6670467E-6 2.4540934E-6 2.4540934E-6 2.454167E-6 0.50075 0.50075
2.4556546E-6 3.2621548E-11 2.453855E-6 2.6097107E-6 1.6669005E-6 2.453887E-6 2.453887E-6 2.453855E-6 0.50125 0.50125
2.4547542E-6 1.982017E-11 2.453855E-6 2.6094817E-6 1.6667543E-6 2.45368E-6 2.45368E-6 2.453855E-6 0.50175 0.50175
2.454547E-6 1.9809225E-11 2.4535427E-6 2.609253E-6 1.6666081E-6 2.4534738E-6 2.4534738E-6 2.4535427E-6 0.50225 0.50225
2.4554618E-6 4.050653E-11 2.4532305E-6 2.609024E-6 1.6664619E-6 2.453267E-6 2.453267E-6 2.4532305E-6 0.50275 0.50275
2.4565743E-6 6.485822E-11 2.4532305E-6 2.608795E-6 1.6663157E-6 2.45306E-6 2.45306E-6 2.4532305E-6 0.50325 0.50325
2.4564333E-6 6.606542E-11 2.4529184E-6 2.6085663E-6 1.6661695E-6 2.4528538E-6 2.4528538E-6 2.4529184E-6 0.50375 0.50375
2.456688E-6 7.458138E-11 2.4529184E-6 2.6083374E-6 1.6660233E-6 2.4526469E-6 2.4526469E-6 2.4529184E-6 0.50425 0.50425
2.456811E-6 8.06611E-11 2.452294E-6 2.6081086E-6 1.6658771E-6 2.4524404E-6 2.4524404E-6 2.452294E-6 0.50475 0.50475
2.4555145E-6 6.055093E-11 2.4526062E-6 2.6076507E-6 1.6655848E-6 2.4522337E-6 2.4522337E-6 2.4526062E-6 0.50525 0.50525
2.453921E-6 3.495915E-11 2.4516698E-6 2.607422E-6 1.6654386E-6 2.4520268E-6 2.4520268E-6 2.4516698E-6 0.50575 0.50575
2.454407E-6 4.7738615E-11 2.4513577E-6 2.607193E-6 1.6652924E-6 2.4518204E-6 2.4518204E-6 2.4513577E-6 0.50625 0.50625
2.4537046E-6 3.8591647E-11 2.4513577E-6 2.606964E-6 1.6651462E-6 2.4516137E-6 2.4516137E-6 2.4513577E-6 0.50675 0.50675
2.4501971E-6 -2.2325993E-11 2.4513577E-6 2.6067353E-6 1.665E-6 2.4514068E-6 2.4514068E-6 2.4513577E-6 0.50725 0.50725
2.451112E-6 -1.6286697E-12 2.4510455E-6 2.6065063E-6 1.6648538E-6 2.4512003E-6 2.4512003E-6 2.4510455E-6 0.50775 0.50775
2.4511028E-6 2.0147562E-12 2.4510455E-6 2.6062776E-6 1.6647076E-6 2.4509936E-6 2.4509936E-6 2.4510455E-6 0.50825 0.50825
2.4536348E-6 5.2556345E-11 2.4510455E-6 2.6060486E-6 1.6645614E-6 2.4507872E-6 2.4507872E-6 2.4510455E-6 0.50875 0.50875
2.4531964E-6 4.828191E-11 2.4507333E-6 2.6058196E-6 1.6644152E-6 2.4505803E-6 2.4505803E-6 2.4507333E-6 0.50925 0.50925
2.450877E-6 9.290663E-12 2.450421E-6 2.605591E-6 1.664269E-6 2.4503736E-6 2.4503736E-6 2.450421E-6 0.50975 0.50975
2.452386E-6 4.0951197E-11 2.4497967E-6 2.605362E-6 1.6641228E-6 2.4501671E-6 2.4501671E-6 2.4497967E-6 0.51025 0.51025
2.4535975E-6 6.7130086E-11 2.450109E-6 2.6049042E-6 1.6638304E-6 2.4499602E-6 2.4499602E-6 2.450109E-6 0.51075 0.51075
2.4521362E-6 4.3974584E-11 2.4497967E-6 2.6046753E-6 1.6636842E-6 2.4497535E-6 2.4497535E-6 2.4497967E-6 0.51125 0.51125
2.4510382E-6 2.7518841E-11 2.4497967E-6 2.6044463E-6 1.663538E-6 2.449547E-6 2.449547E-6 2.4497967E-6 0.51175 0.51175
2.4520518E-6 5.0043338E-11 2.4491724E-6 2.6042176E-6 1.6633919E-6 2.4493402E-6 2.4493402E-6 2.4491724E-6 0.51225 0.51225
2.4512503E-6 3.9069165E-11 2.448548E-6 2.6039886E-6 1.6632457E-6 2.4491335E-6 2.4491335E-6 2.448548E-6 0.51275 0.51275
2.4502183E-6 2.383156E-11 2.4488602E-6 2.6037599E-6 1.6630995E-6 2.448927E-6 2.448927E-6 2.4488602E-6 0.51325 0.51325
2.4492188E-6 9.202977E-12 2.4488602E-6 2.603531E-6 1.6629533E-6 2.4487201E-6 2.4487201E-6 2.4488602E-6 0.51375 0.51375
2.4506614E-6 3.964535E-11 2.4488602E-6 2.603302E-6 1.6628071E-6 2.4485134E-6 2.4485134E-6 2.4488602E-6 0.51425 0.51425
2.451015E-6 4.9988513E-11 2.4482358E-6 2.6030732E-6 1.6626609E-6 2.4483065E-6 2.4483065E-6 2.4482358E-6 0.51475 0.51475
2.450313E-6 4.084157E-11 2.4482358E-6 2.6028442E-6 1.6625147E-6 2.4481E-6 2.4481E-6 2.4482358E-6 0.51525 0.51525
2.4483566E-6 8.550067E-12 2.4476117E-6 2.6026153E-6 1.6623685E-6 2.4478934E-6 2.4478934E-6 2.4476117E-6 0.51575 0.51575
2.4474891E-6 -3.6422428E-12 2.4479239E-6 2.6021576E-6 1.6620761E-6 2.4476865E-6 2.4476865E-6 2.4479239E-6 0.51625 0.51625
2.4473482E-6 -2.435051E-12 2.4472995E-6 2.6019286E-6 1.6619299E-6 2.44748E-6 2.44748E-6 2.4472995E-6 0.51675 0.51675
2.4464148E-6 -1.5845497E-11 2.4472995E-6 2.6016999E-6 1.6617837E-6 2.4472733E-6 2.4472733E-6 2.4472995E-6 0.51725 0.51725
2.4485503E-6 2.7387275E-11 2.4469873E-6 2.601471E-6 1.6616375E-6 2.4470664E-6 2.4470664E-6 2.4469873E-6 0.51775 0.51775
2.449795E-6 5.4175234E-11 2.4469873E-6 2.6012422E-6 1.6614913E-6 2.4468595E-6 2.4468595E-6 2.4469873E-6 0.51825 0.51825
2.450083E-6 6.3300296E-11 2.4469873E-6 2.6010132E-6 1.6613451E-6 2.446653E-6 2.446653E-6 2.4469873E-6 0.51875 0.51875
2.4502385E-6 6.9989056E-11 2.4460508E-6 2.6007842E-6 1.661199E-6 2.4464464E-6 2.4464464E-6 2.4460508E-6 0.51925 0.51925
2.4534302E-6 1.3271195E-10 2.4460508E-6 2.6005555E-6 1.6610528E-6 2.4462395E-6 2.4462395E-6 2.4460508E-6 0.51975 0.51975
2.4505832E-6 8.397568E-11 2.4460508E-6 2.6003265E-6 1.6609066E-6 2.446033E-6 2.446033E-6 2.4460508E-6 0.52025 0.52025
2.4464487E-6 1.1485768E-11 2.4460508E-6 2.6000976E-6 1.6607604E-6 2.4458263E-6 2.4458263E-6 2.4460508E-6 0.52075 0.52075
2.444789E-6 -1.5324141E-11 2.4457386E-6 2.5996399E-6 1.660468E-6 2.4456194E-6 2.4456194E-6 2.4457386E-6 0.52125 0.52125
2.4446806E-6 -1.3507906E-11 2.4451142E-6 2.5994111E-6 1.6603218E-6 2.4454125E-6 2.4454125E-6 2.4451142E-6 0.52175 0.52175
2.4442757E-6 -1.7173247E-11 2.4451142E-6 2.5991822E-6 1.6601756E-6 2.4452063E-6 2.4452063E-6 2.4451142E-6 0.52225 0.52225
2.4457513E-6 1.3878185E-11 2.4451142E-6 2.5989532E-6 1.6600294E-6 2.4449994E-6 2.4449994E-6 2.4451142E-6 0.52275 0.52275
2.445775E-6 1.813068E-11 2.444802E-6 2.5987244E-6 1.6598832E-6 2.4447925E-6 2.4447925E-6 2.444802E-6 0.52325 0.52325
2.4473495E-6 5.100931E-11 2.444802E-6 2.5984955E-6 1.659737E-6 2.4445858E-6 2.4445858E-6 2.444802E-6 0.52375 0.52375
2.4481321E-6 6.927034E-11 2.444802E-6 2.5982665E-6 1.6595908E-6 2.4443789E-6 2.4443789E-6 2.444802E-6 0.52425 0.52425
2.4479582E-6 6.986846E-11 2.4444898E-6 2.5980378E-6 1.6594446E-6 2.4441724E-6 2.4441724E-6 2.4444898E-6 0.52475 0.52475
2.4462986E-6 4.3058557E-11 2.4441779E-6 2.5978088E-6 1.6592984E-6 2.4439657E-6 2.4439657E-6 2.4441779E-6 0.52525 0.52525
2.4458602E-6 3.8784115E-11 2.4438657E-6 2.5975799E-6 1.6591522E-6 2.4437588E-6 2.4437588E-6 2.4438657E-6 0.52575 0.52575
2.4448607E-6 2.4155553E-11 2.4432413E-6 2.597351E-6 1.6590061E-6 2.443552E-6 2.443552E-6 2.4432413E-6 0.52625 0.52625
2.4441913E-6 1.5617639E-11 2.4435535E-6 2.5968934E-6 1.6587137E-6 2.443345E-6 2.443345E-6 2.4435535E-6 0.52675 0.52675
2.4427634E-6 -6.928765E-12 2.4429291E-6 2.5966644E-6 1.6585675E-6 2.4431388E-6 2.4431388E-6 2.4429291E-6 0.52725 0.52725
2.442886E-6 -8.490794E-13 2.4432413E-6 2.5964355E-6 1.6584213E-6 2.4429319E-6 2.4429319E-6 2.4432413E-6 0.52775 0.52775
2.4444605E-6 3.202956E-11 2.4423048E-6 2.5962067E-6 1.6582751E-6 2.442725E-6 2.442725E-6 2.4423048E-6 0.52825 0.52825
2.4444842E-6 3.6282054E-11 2.4419926E-6 2.5959778E-6 1.6581289E-6 2.4425183E-6 2.4425183E-6 2.4419926E-6 0.52875 0.52875
2.4447056E-6 4.418895E-11 2.4419926E-6 2.5957488E-6 1.6579827E-6 2.4423114E-6 2.4423114E-6 2.4419926E-6 0.52925 0.52925
2.4471383E-6 9.290332E-11 2.4419926E-6 2.59552E-6 1.6578365E-6 2.4421045E-6 2.4421045E-6 2.4419926E-6 0.52975 0.52975
2.4448193E-6 5.39121E-11 2.4416804E-6 2.595291E-6 1.6576903E-6 2.4418982E-6 2.4418982E-6 2.4416804E-6 0.53025 0.53025
2.4414107E-6 -5.1783404E-12 2.4413682E-6 2.5950621E-6 1.6575441E-6 2.4416913E-6 2.4416913E-6 2.4413682E-6 0.53075 0.53075
2.4417643E-6 5.164824E-12 2.4413682E-6 2.5948334E-6 1.6573979E-6 2.4414844E-6 2.4414844E-6 2.4413682E-6 0.53125 0.53125
2.443768E-6 4.596132E-11 2.441056E-6 2.5946044E-6 1.6572517E-6 2.4412777E-6 2.4412777E-6 2.441056E-6 0.53175 0.53175
2.4418775E-6 1.4887949E-11 2.4407439E-6 2.5941467E-6 1.6569593E-6 2.4410708E-6 2.4410708E-6 2.4407439E-6 0.53225 0.53225
2.440977E-6 2.086585E-12 2.4407439E-6 2.5939178E-6 1.6568132E-6 2.440864E-6 2.440864E-6 2.4407439E-6 0.53275 0.53275
2.441892E-6 2.2783908E-11 2.4407439E-6 2.593689E-6 1.656667E-6 2.4406577E-6 2.4406577E-6 2.4407439E-6 0.53325 0.53325
2.4430046E-6 4.7135604E-11 2.4401197E-6 2.59346E-6 1.6565208E-6 2.4404508E-6 2.4404508E-6 2.4401197E-6 0.53375 0.53375
2.4431272E-6 5.3215304E-11 2.4401197E-6 2.593231E-6 1.6563746E-6 2.4402439E-6 2.4402439E-6 2.4401197E-6 0.53425 0.53425
2.4442397E-6 7.7566994E-11 2.4401197E-6 2.5930024E-6 1.6562284E-6 2.440037E-6 2.440037E-6 2.4401197E-6 0.53475 0.53475
2.4439335E-6 7.5728826E-11 2.4398075E-6 2.5927734E-6 1.6560822E-6 2.4398303E-6 2.4398303E-6 2.4398075E-6 0.53525 0.53525
2.442373E-6 5.0746126E-11 2.4394953E-6 2.5925447E-6 1.655936E-6 2.4396234E-6 2.4396234E-6 2.4394953E-6 0.53575 0.53575
2.4423305E-6 5.3780484E-11 2.4398075E-6 2.5923157E-6 1.6557898E-6 2.4394164E-6 2.4394164E-6 2.4398075E-6 0.53625 0.53625
2.441958E-6 5.0724185E-11 2.4398075E-6 2.5920867E-6 1.6556436E-6 2.4392098E-6 2.4392098E-6 2.4398075E-6 0.53675 0.53675
2.4394735E-6 8.687602E-12 2.4391832E-6 2.591858E-6 1.6554974E-6 2.4390029E-6 2.4390029E-6 2.4391832E-6 0.53725 0.53725
2.4397286E-6 1.72036E-11 2.438871E-6 2.5914E-6 1.655205E-6 2.4387964E-6 2.4387964E-6 2.438871E-6 0.53775 0.53775
2.4406102E-6 3.729183E-11 2.4382466E-6 2.5911713E-6 1.6550588E-6 2.4385897E-6 2.4385897E-6 2.4382466E-6 0.53825 0.53825
2.4409637E-6 4.7634993E-11 2.4382466E-6 2.5909424E-6 1.6549126E-6 2.4383828E-6 2.4383828E-6 2.4382466E-6 0.53875 0.53875
2.4402943E-6 3.9097087E-11 2.4382466E-6 2.5907134E-6 1.6547664E-6 2.438176E-6 2.438176E-6 2.4382466E-6 0.53925 0.53925
2.4373478E-6 -1.1466424E-11 2.4382466E-6 2.5904847E-6 1.6546203E-6 2.437969E-6 2.437969E-6 2.4382466E-6 0.53975 0.53975
2.4363483E-6 -2.6094992E-11 2.4376222E-6 2.5902557E-6 1.6544741E-6 2.4377623E-6 2.4377623E-6 2.4376222E-6 0.54025 0.54025
2.438055E-6 9.2199035E-12 2.4376222E-6 2.590027E-6 1.6543279E-6 2.4375554E-6 2.4375554E-6 2.4376222E-6 0.54075 0.54075
2.4392336E-6 3.4789734E-11 2.4369979E-6 2.589798E-6 1.6541817E-6 2.4373485E-6 2.4373485E-6 2.4369979E-6 0.54125 0.54125
2.437013E-6 -2.3742937E-12 2.4369979E-6 2.589569E-6 1.6540355E-6 2.4371418E-6 2.4371418E-6 2.4369979E-6 0.54175 0.54175
2.4362446E-6 -1.2739398E-11 2.4366857E-6 2.5893403E-6 1.6538893E-6 2.436935E-6 2.436935E-6 2.4366857E-6 0.54225 0.54225
2.4369613E-6 4.30349E-12 2.4363737E-6 2.5891113E-6 1.6537431E-6 2.436728E-6 2.436728E-6 2.4363737E-6 0.54275 0.54275
2.4371498E-6 1.1601326E-11 2.4363737E-6 2.5886536E-6 1.6534507E-6 2.436521E-6 2.436521E-6 2.4363737E-6 0.54325 0.54325
2.4381304E-6 3.3516762E-11 2.4369979E-6 2.5884246E-6 1.6533045E-6 2.4363144E-6 2.4363144E-6 2.4369979E-6 0.54375 0.54375
2.439144E-6 5.604125E-11 2.4357494E-6 2.5881957E-6 1.6531583E-6 2.4361075E-6 2.4361075E-6 2.4357494E-6 0.54425 0.54425
2.4401907E-6 7.917481E-11 2.4357494E-6 2.587967E-6 1.6530121E-6 2.4359006E-6 2.4359006E-6 2.4357494E-6 0.54475 0.54475
2.4411381E-6 1.0048118E-10 2.4357494E-6 2.587738E-6 1.6528659E-6 2.435694E-6 2.435694E-6 2.4357494E-6 0.54525 0.54525
2.4409637E-6 1.0107928E-10 2.435125E-6 2.5875092E-6 1.6527197E-6 2.435487E-6 2.435487E-6 2.435125E-6 0.54575 0.54575
2.4398323E-6 8.401444E-11 2.4354372E-6 2.5872803E-6 1.6525735E-6 2.43528E-6 2.43528E-6 2.4354372E-6 0.54625 0.54625
2.4377769E-6 4.9895737E-11 2.435125E-6 2.5870513E-6 1.6524274E-6 2.4350732E-6 2.4350732E-6 2.435125E-6 0.54675 0.54675
2.4361502E-6 2.3694904E-11 2.435125E-6 2.5868226E-6 1.6522812E-6 2.4348665E-6 2.4348665E-6 2.435125E-6 0.54725 0.54725
2.4337978E-6 -1.5905412E-11 2.4348128E-6 2.5865936E-6 1.652135E-6 2.4346596E-6 2.4346596E-6 2.4348128E-6 0.54775 0.54775
2.4310493E-6 -6.2814524E-11 2.4345006E-6 2.5863646E-6 1.6519888E-6 2.4344527E-6 2.4344527E-6 2.4345006E-6 0.54825 0.54825
2.431139E-6 -5.734389E-11 2.4341884E-6 2.585907E-6 1.6516964E-6 2.434246E-6 2.434246E-6 2.4341884E-6 0.54875 0.54875
2.4350236E-6 1.816942E-11 2.4338763E-6 2.5856782E-6 1.6515502E-6 2.434039E-6 2.434039E-6 2.4338763E-6 0.54925 0.54925
2.436664E-6 5.226618E-11 2.433564E-6 2.5854492E-6 1.651404E-6 2.4338322E-6 2.4338322E-6 2.433564E-6 0.54975 0.54975
2.4376777E-6 7.479068E-11 2.433564E-6 2.5852203E-6 1.6512578E-6 2.4336252E-6 2.4336252E-6 2.433564E-6 0.55025 0.55025
2.4369422E-6 6.5034644E-11 2.433564E-6 2.5849915E-6 1.6511116E-6 2.4334186E-6 2.4334186E-6 2.433564E-6 0.55075 0.55075
2.437296E-6 7.537781E-11 2.4329397E-6 2.5847626E-6 1.6509654E-6 2.4332116E-6 2.4332116E-6 2.4329397E-6 0.55125 0.55125
2.4359333E-6 5.4049498E-11 2.4329397E-6 2.5845336E-6 1.6508192E-6 2.4330047E-6 2.4330047E-6 2.4329397E-6 0.55175 0.55175
2.4331848E-6 7.1403968E-12 2.4326275E-6 2.5843049E-6 1.650673E-6 2.432798E-6 2.432798E-6 2.4326275E-6 0.55225 0.55225
2.4333074E-6 1.3220096E-11 2.4323156E-6 2.584076E-6 1.6505268E-6 2.4325911E-6 2.4325911E-6 2.4323156E-6 0.55275 0.55275
2.433397E-6 1.8690714E-11 2.4323156E-6 2.583847E-6 1.6503806E-6 2.4323842E-6 2.4323842E-6 2.4323156E-6 0.55325 0.55325
2.4348067E-6 4.8524015E-11 2.4316912E-6 2.5833892E-6 1.6500883E-6 2.4321776E-6 2.4321776E-6 2.4316912E-6 0.55375 0.55375
2.4355893E-6 6.678505E-11 2.4316912E-6 2.5831605E-6 1.6499421E-6 2.4319706E-6 2.4319706E-6 2.4316912E-6 0.55425 0.55425
2.4360418E-6 7.895541E-11 2.4316912E-6 2.5829315E-6 1.6497959E-6 2.4317637E-6 2.4317637E-6 2.4316912E-6 0.55475 0.55475
2.4341844E-6 4.8491103E-11 2.4316912E-6 2.5827026E-6 1.6496497E-6 2.4315568E-6 2.4315568E-6 2.4316912E-6 0.55525 0.55525
2.434043E-6 4.969827E-11 2.4316912E-6 2.5824738E-6 1.6495035E-6 2.4313501E-6 2.4313501E-6 2.4316912E-6 0.55575 0.55575
2.4333074E-6 3.9942237E-11 2.4316912E-6 2.5822449E-6 1.6493573E-6 2.4311432E-6 2.4311432E-6 2.4316912E-6 0.55625 0.55625
2.4323078E-6 2.531366E-11 2.4310668E-6 2.582016E-6 1.6492111E-6 2.4309363E-6 2.4309363E-6 2.4310668E-6 0.55675 0.55675
2.4289325E-6 -3.3167705E-11 2.4307546E-6 2.5817872E-6 1.6490649E-6 2.4307296E-6 2.4307296E-6 2.4307546E-6 0.55725 0.55725
2.4278336E-6 -4.9623507E-11 2.4304425E-6 2.5815582E-6 1.6489187E-6 2.4305223E-6 2.4305223E-6 2.4304425E-6 0.55775 0.55775
2.429804E-6 -9.436076E-12 2.4307546E-6 2.5813295E-6 1.6487725E-6 2.4303154E-6 2.4303154E-6 2.4307546E-6 0.55825 0.55825
2.4312137E-6 2.039722E-11 2.4304425E-6 2.5811005E-6 1.6486263E-6 2.4301085E-6 2.4301085E-6 2.4304425E-6 0.55875 0.55875
2.4323263E-6 4.474892E-11 2.4301303E-6 2.5806428E-6 1.6483339E-6 2.4299018E-6 2.4299018E-6 2.4301303E-6 0.55925 0.55925
2.43301E-6 6.1182746E-11 2.429818E-6 2.5804138E-6 1.6481877E-6 2.4296949E-6 2.4296949E-6 2.429818E-6 0.55975 0.55975
2.4345845E-6 9.4061384E-11 2.429506E-6 2.5801849E-6 1.6480416E-6 2.429488E-6 2.429488E-6 2.429506E-6 0.56025 0.56025
2.436159E-6 1.2694001E-10 2.4291937E-6 2.5799561E-6 1.6478954E-6 2.4292813E-6 2.4292813E-6 2.4291937E-6 0.56075 0.56075
2.4355227E-6 1.1901118E-10 2.4285696E-6 2.5797272E-6 1.6477492E-6 2.4290744E-6 2.4290744E-6 2.4285696E-6 0.56125 0.56125
2.4308601E-6 3.6776204E-11 2.4285696E-6 2.5794982E-6 1.647603E-6 2.4288674E-6 2.4288674E-6 2.4285696E-6 0.56175 0.56175
2.4278472E-6 -1.5005464E-11 2.4285696E-6 2.5792694E-6 1.6474568E-6 2.42866E-6 2.42866E-6 2.4285696E-6 0.56225 0.56225
2.4278047E-6 -1.1971106E-11 2.4285696E-6 2.5790405E-6 1.6473106E-6 2.4284534E-6 2.4284534E-6 2.4285696E-6 0.56275 0.56275
2.4281583E-6 -1.6279427E-12 2.4279452E-6 2.5788117E-6 1.6471644E-6 2.4282465E-6 2.4282465E-6 2.4279452E-6 0.56325 0.56325
2.4279839E-6 -1.0298446E-12 2.4279452E-6 2.5785828E-6 1.6470182E-6 2.4280396E-6 2.4280396E-6 2.4279452E-6 0.56375 0.56375
2.4283704E-6 9.9223876E-12 2.427633E-6 2.5783538E-6 1.646872E-6 2.4278327E-6 2.4278327E-6 2.427633E-6 0.56425 0.56425
2.429285E-6 3.0619687E-11 2.427633E-6 2.577896E-6 1.6465796E-6 2.427626E-6 2.427626E-6 2.427633E-6 0.56475 0.56475
2.4310245E-6 6.654365E-11 2.4273209E-6 2.5776671E-6 1.6464334E-6 2.427419E-6 2.427419E-6 2.4273209E-6 0.56525 0.56525
2.4325327E-6 9.8204125E-11 2.4266965E-6 2.5774384E-6 1.6462872E-6 2.4272117E-6 2.4272117E-6 2.4266965E-6 0.56575 0.56575
2.4304773E-6 6.408542E-11 2.4266965E-6 2.5772094E-6 1.646141E-6 2.427005E-6 2.427005E-6 2.4266965E-6 0.56625 0.56625
2.4282238E-6 2.6312315E-11 2.4266965E-6 2.5769805E-6 1.6459948E-6 2.4267981E-6 2.4267981E-6 2.4266965E-6 0.56675 0.56675
2.4261683E-6 -7.806386E-12 2.4263843E-6 2.5767517E-6 1.6458487E-6 2.4265912E-6 2.4265912E-6 2.4263843E-6 0.56725 0.56725
2.4251028E-6 -2.3653092E-11 2.4263843E-6 2.5765228E-6 1.6457025E-6 2.4263843E-6 2.4263843E-6 2.4263843E-6 0.56775 0.56775
2.424235E-6 -3.5845427E-11 2.4260721E-6 2.576294E-6 1.6455563E-6 2.4261772E-6 2.4261772E-6 2.4260721E-6 0.56825 0.56825
2.4237304E-6 -4.1338E-11 2.4260721E-6 2.576065E-6 1.6454101E-6 2.4259703E-6 2.4259703E-6 2.4260721E-6 0.56875 0.56875
2.426427E-6 1.2248908E-11 2.42576E-6 2.575836E-6 1.6452639E-6 2.4257633E-6 2.4257633E-6 2.42576E-6 0.56925 0.56925
2.4301798E-6 8.532594E-11 2.4251356E-6 2.5756074E-6 1.6451177E-6 2.4255564E-6 2.4255564E-6 2.4251356E-6 0.56975 0.56975
2.4322494E-6 1.2734057E-10 2.4248236E-6 2.5751494E-6 1.6448253E-6 2.4253497E-6 2.4253497E-6 2.4248236E-6 0.57025 0.57025
2.4316785E-6 1.2062984E-10 2.4248236E-6 2.5749207E-6 1.6446791E-6 2.4251424E-6 2.4251424E-6 2.4248236E-6 0.57075 0.57075
2.430316E-6 9.930154E-11 2.4251356E-6 2.5746917E-6 1.6445329E-6 2.4249355E-6 2.4249355E-6 2.4251356E-6 0.57125 0.57125
2.4266105E-6 3.4729497E-11 2.4245114E-6 2.574463E-6 1.6443867E-6 2.4247288E-6 2.4247288E-6 2.4245114E-6 0.57175 0.57175
2.4238618E-6 -1.21796176E-11 2.4248236E-6 2.574234E-6 1.6442405E-6 2.4245219E-6 2.4245219E-6 2.4248236E-6 0.57225 0.57225
2.4223013E-6 -3.7162322E-11 2.4241992E-6 2.574005E-6 1.6440943E-6 2.424315E-6 2.424315E-6 2.4241992E-6 0.57275 0.57275
2.4216974E-6 -4.448211E-11 2.423887E-6 2.5737763E-6 1.643948E-6 2.4241076E-6 2.4241076E-6 2.423887E-6 0.57325 0.57325
2.420863E-6 -5.606535E-11 2.4235749E-6 2.5735474E-6 1.6438019E-6 2.423901E-6 2.423901E-6 2.4235749E-6 0.57375 0.57375
2.4211506E-6 -4.6940323E-11 2.4235749E-6 2.5733184E-6 1.6436558E-6 2.423694E-6 2.423694E-6 2.4235749E-6 0.57425 0.57425
2.4240123E-6 9.691911E-12 2.4232627E-6 2.5730897E-6 1.6435096E-6 2.423487E-6 2.423487E-6 2.4232627E-6 0.57475 0.57475
2.4261803E-6 5.353372E-11 2.4226383E-6 2.5728607E-6 1.6433634E-6 2.4232797E-6 2.4232797E-6 2.4226383E-6 0.57525 0.57525
2.427326E-6 7.849448E-11 2.4229505E-6 2.572403E-6 1.643071E-6 2.423073E-6 2.423073E-6 2.4229505E-6 0.57575 0.57575
2.4272506E-6 8.0919785E-11 2.4226383E-6 2.572174E-6 1.6429248E-6 2.4228661E-6 2.4228661E-6 2.4226383E-6 0.57625 0.57625
2.4266467E-6 7.359998E-11 2.4226383E-6 2.5719453E-6 1.6427786E-6 2.4226588E-6 2.4226588E-6 2.4226383E-6 0.57675 0.57675
2.4241292E-6 3.0954347E-11 2.4223261E-6 2.5717163E-6 1.6426324E-6 2.4224519E-6 2.4224519E-6 2.4223261E-6 0.57725 0.57725
2.4215788E-6 -1.23003665E-11 2.4223261E-6 2.5714874E-6 1.6424862E-6 2.4222452E-6 2.4222452E-6 2.4223261E-6 0.57775 0.57775
2.4221963E-6 2.9153307E-12 2.422014E-6 2.5712586E-6 1.64234E-6 2.4220383E-6 2.4220383E-6 2.422014E-6 0.57825 0.57825
2.4231433E-6 2.4221672E-11 2.422014E-6 2.5710297E-6 1.6421938E-6 2.421831E-6 2.421831E-6 2.422014E-6 0.57875 0.57875
2.423695E-6 3.821924E-11 2.422014E-6 2.5708007E-6 1.6420476E-6 2.4216242E-6 2.4216242E-6 2.422014E-6 0.57925 0.57925
2.4241476E-6 5.0389602E-11 2.4217018E-6 2.570572E-6 1.6419013E-6 2.4214173E-6 2.4214173E-6 2.4217018E-6 0.57975 0.57975
2.4249296E-6 6.8650606E-11 2.4213896E-6 2.570343E-6 1.6417551E-6 2.42121E-6 2.42121E-6 2.4213896E-6 0.58025 0.58025
2.424326E-6 6.1330836E-11 2.4207654E-6 2.570114E-6 1.641609E-6 2.421003E-6 2.421003E-6 2.4207654E-6 0.58075 0.58075
2.4233927E-6 4.79204E-11 2.4207654E-6 2.5696563E-6 1.6413167E-6 2.4207964E-6 2.4207964E-6 2.4207654E-6 0.58125 0.58125
2.4219974E-6 2.598303E-11 2.4204533E-6 2.5694276E-6 1.6411705E-6 2.4205895E-6 2.4205895E-6 2.4204533E-6 0.58175 0.58175
2.4209644E-6 1.0745367E-11 2.4213896E-6 2.5691986E-6 1.6410243E-6 2.420382E-6 2.420382E-6 2.4213896E-6 0.58225 0.58225
2.4186447E-6 -2.824588E-11 2.4207654E-6 2.5689696E-6 1.640878E-6 2.4201752E-6 2.4201752E-6 2.4207654E-6 0.58275 0.58275
2.4178764E-6 -3.8610986E-11 2.4204533E-6 2.568741E-6 1.6407319E-6 2.4199685E-6 2.4199685E-6 2.4204533E-6 0.58325 0.58325
2.4183614E-6 -2.5831573E-11 2.419829E-6 2.568512E-6 1.6405857E-6 2.4197611E-6 2.4197611E-6 2.419829E-6 0.58375 0.58375
2.42053E-6 1.8010253E-11 2.4192045E-6 2.568283E-6 1.6404395E-6 2.4195542E-6 2.4195542E-6 2.4192045E-6 0.58425 0.58425
2.4232922E-6 7.281527E-11 2.4192045E-6 2.5680542E-6 1.6402932E-6 2.4193469E-6 2.4193469E-6 2.4192045E-6 0.58475 0.58475
2.425263E-6 1.130027E-10 2.4188923E-6 2.5678253E-6 1.640147E-6 2.4191402E-6 2.4191402E-6 2.4188923E-6 0.58525 0.58525
2.4254184E-6 1.1969147E-10 2.418268E-6 2.5675965E-6 1.6400008E-6 2.4189333E-6 2.4189333E-6 2.418268E-6 0.58575 0.58575
2.4242206E-6 1.01408465E-10 2.4192045E-6 2.5671386E-6 1.6397084E-6 2.418726E-6 2.418726E-6 2.4192045E-6 0.58625 0.58625
2.422462E-6 7.2771365E-11 2.418268E-6 2.5669099E-6 1.6395622E-6 2.418519E-6 2.418519E-6 2.418268E-6 0.58675 0.58675
2.4204396E-6 3.9261726E-11 2.4176436E-6 2.566681E-6 1.639416E-6 2.4183123E-6 2.4183123E-6 2.4176436E-6 0.58725 0.58725
2.4186807E-6 1.0624593E-11 2.4179558E-6 2.566452E-6 1.63927E-6 2.418105E-6 2.418105E-6 2.4179558E-6 0.58775 0.58775
2.4171861E-6 -1.3139987E-11 2.4176436E-6 2.5662232E-6 1.6391238E-6 2.417898E-6 2.417898E-6 2.4176436E-6 0.58825 0.58825
2.4179687E-6 5.1210516E-12 2.4176436E-6 2.5659942E-6 1.6389776E-6 2.4176911E-6 2.4176911E-6 2.4176436E-6 0.58875 0.58875
2.4182227E-6 1.3636986E-11 2.4176436E-6 2.5657653E-6 1.6388313E-6 2.417484E-6 2.417484E-6 2.4176436E-6 0.58925 0.58925
2.4186754E-6 2.5807355E-11 2.4176436E-6 2.5655365E-6 1.6386851E-6 2.417277E-6 2.417277E-6 2.4176436E-6 0.58975 0.58975
2.4186654E-6 2.9450754E-11 2.4173314E-6 2.5653076E-6 1.638539E-6 2.4170697E-6 2.4170697E-6 2.4173314E-6 0.59025 0.59025
2.420933E-6 7.511979E-11 2.4173314E-6 2.5650788E-6 1.6383927E-6 2.4168628E-6 2.4168628E-6 2.4173314E-6 0.59075 0.59075
2.4221777E-6 1.0190776E-10 2.416395E-6 2.5648499E-6 1.6382465E-6 2.4166561E-6 2.4166561E-6 2.416395E-6 0.59125 0.59125
2.4194946E-6 5.6216757E-11 2.4167073E-6 2.5643922E-6 1.6379541E-6 2.4164488E-6 2.4164488E-6 2.4167073E-6 0.59175 0.59175
2.4171093E-6 1.6007386E-11 2.416395E-6 2.5641632E-6 1.6378079E-6 2.4162418E-6 2.4162418E-6 2.416395E-6 0.59225 0.59225
2.4156802E-6 -6.5390826E-12 2.4157707E-6 2.5639342E-6 1.6376617E-6 2.4160345E-6 2.4160345E-6 2.4157707E-6 0.59275 0.59275
2.415671E-6 -2.8956566E-12 2.4157707E-6 2.5637055E-6 1.6375155E-6 2.4158278E-6 2.4158278E-6 2.4157707E-6 0.59325 0.59325
2.415397E-6 -4.1247747E-12 2.4154585E-6 2.5634765E-6 1.6373693E-6 2.4156204E-6 2.4156204E-6 2.4154585E-6 0.59375 0.59375
2.4158164E-6 7.4365115E-12 2.4151464E-6 2.5632478E-6 1.6372231E-6 2.4154135E-6 2.4154135E-6 2.4151464E-6 0.59425 0.59425
2.417589E-6 4.3969554E-11 2.4151464E-6 2.5630188E-6 1.637077E-6 2.4152066E-6 2.4152066E-6 2.4151464E-6 0.59475 0.59475
2.4180083E-6 5.553082E-11 2.4151464E-6 2.5627899E-6 1.6369308E-6 2.4149995E-6 2.4149995E-6 2.4151464E-6 0.59525 0.59525
2.4191868E-6 8.1100654E-11 2.4151464E-6 2.5625611E-6 1.6367846E-6 2.4147926E-6 2.4147926E-6 2.4151464E-6 0.59575 0.59575
2.419969E-6 9.936166E-11 2.414522E-6 2.5623322E-6 1.6366384E-6 2.4145852E-6 2.4145852E-6 2.414522E-6 0.59625 0.59625
2.4181775E-6 7.011549E-11 2.414522E-6 2.5621032E-6 1.6364922E-6 2.4143783E-6 2.4143783E-6 2.414522E-6 0.59675 0.59675
2.4171115E-6 5.426876E-11 2.4138976E-6 2.5616455E-6 1.6361998E-6 2.4141711E-6 2.4141711E-6 2.4138976E-6 0.59725 0.59725
2.41499E-6 1.8931915E-11 2.4138976E-6 2.5614165E-6 1.6360536E-6 2.4139642E-6 2.4139642E-6 2.4138976E-6 0.59775 0.59775
2.4147491E-6 1.8311852E-11 2.4135854E-6 2.5611878E-6 1.6359074E-6 2.4137569E-6 2.4137569E-6 2.4135854E-6 0.59825 0.59825
2.4127926E-6 -1.3979645E-11 2.4132735E-6 2.5609588E-6 1.6357612E-6 2.41355E-6 2.41355E-6 2.4132735E-6 0.59875 0.59875
2.4115616E-6 -3.2871716E-11 2.4132735E-6 2.56073E-6 1.635615E-6 2.4133428E-6 2.4133428E-6 2.4132735E-6 0.59925 0.59925
2.4126743E-6 -8.520009E-12 2.4129613E-6 2.5605011E-6 1.6354688E-6 2.413136E-6 2.413136E-6 2.4129613E-6 0.59975 0.59975
2.4141164E-6 2.192233E-11 2.412337E-6 2.5602722E-6 1.6353226E-6 2.4129286E-6 2.4129286E-6 2.412337E-6 0.60025 0.60025
2.4147669E-6 3.7747087E-11 2.412649E-6 2.5600434E-6 1.6351764E-6 2.4127216E-6 2.4127216E-6 2.412649E-6 0.60075 0.60075
2.4166711E-6 7.671636E-11 2.412649E-6 2.5598144E-6 1.6350302E-6 2.4125145E-6 2.4125145E-6 2.412649E-6 0.60125 0.60125
2.4164638E-6 7.670539E-11 2.412337E-6 2.5595855E-6 1.6348841E-6 2.4123076E-6 2.4123076E-6 2.412337E-6 0.60175 0.60175
2.4152328E-6 5.7813327E-11 2.4120247E-6 2.5593567E-6 1.6347379E-6 2.4121002E-6 2.4121002E-6 2.4120247E-6 0.60225 0.60225
2.4131443E-6 2.308555E-11 2.4114004E-6 2.5588988E-6 1.6344455E-6 2.4118933E-6 2.4118933E-6 2.4114004E-6 0.60275 0.60275
2.4122432E-6 1.02841615E-11 2.4110882E-6 2.55867E-6 1.6342993E-6 2.4116862E-6 2.4116862E-6 2.4110882E-6 0.60325 0.60325
2.4120689E-6 1.08822595E-11 2.4114004E-6 2.558441E-6 1.6341531E-6 2.4114793E-6 2.4114793E-6 2.4114004E-6 0.60375 0.60375
2.412851E-6 2.914326E-11 2.4110882E-6 2.5582124E-6 1.6340069E-6 2.411272E-6 2.411272E-6 2.4110882E-6 0.60425 0.60425
2.4142605E-6 5.897656E-11 2.410776E-6 2.5579834E-6 1.6338607E-6 2.411065E-6 2.411065E-6 2.410776E-6 0.60475 0.60475
2.4145477E-6 6.8101566E-11 2.4104638E-6 2.5577544E-6 1.6337145E-6 2.4108579E-6 2.4108579E-6 2.4104638E-6 0.60525 0.60525
2.4131853E-6 4.6773262E-11 2.410776E-6 2.5575257E-6 1.6335683E-6 2.410651E-6 2.410651E-6 2.410776E-6 0.60575 0.60575
2.4138023E-6 6.1988935E-11 2.4104638E-6 2.5572967E-6 1.6334221E-6 2.4104436E-6 2.4104436E-6 2.4104638E-6 0.60625 0.60625
2.4147164E-6 8.2686205E-11 2.4098395E-6 2.5570678E-6 1.6332759E-6 2.4102362E-6 2.4102362E-6 2.4098395E-6 0.60675 0.60675
2.411737E-6 3.1513635E-11 2.4098395E-6 2.556839E-6 1.6331297E-6 2.4100295E-6 2.4100295E-6 2.4098395E-6 0.60725 0.60725
2.408988E-6 -1.5395499E-11 2.4101516E-6 2.55661E-6 1.6329835E-6 2.4098222E-6 2.4098222E-6 2.4101516E-6 0.60775 0.60775
2.4079554E-6 -3.0633135E-11 2.4098395E-6 2.5561524E-6 1.6326912E-6 2.4096153E-6 2.4096153E-6 2.4098395E-6 0.60825 0.60825
2.4076814E-6 -3.186227E-11 2.4095273E-6 2.5559234E-6 1.632545E-6 2.409408E-6 2.409408E-6 2.4095273E-6 0.60875 0.60875
2.4083652E-6 -1.5428435E-11 2.4092153E-6 2.5556947E-6 1.6323988E-6 2.409201E-6 2.409201E-6 2.4092153E-6 0.60925 0.60925
2.4108963E-6 3.5113103E-11 2.408591E-6 2.5554657E-6 1.6322526E-6 2.4089939E-6 2.4089939E-6 2.408591E-6 0.60975 0.60975
2.4120413E-6 6.007384E-11 2.408591E-6 2.5552367E-6 1.6321064E-6 2.4087865E-6 2.4087865E-6 2.408591E-6 0.61025 0.61025
2.413583E-6 9.234341E-11 2.408591E-6 2.555008E-6 1.6319602E-6 2.4085796E-6 2.4085796E-6 2.408591E-6 0.61075 0.61075
2.4138371E-6 1.0085935E-10 2.4082788E-6 2.554779E-6 1.631814E-6 2.4083722E-6 2.4083722E-6 2.4082788E-6 0.61125 0.61125
2.4134317E-6 9.7193975E-11 2.4079666E-6 2.55455E-6 1.6316678E-6 2.4081655E-6 2.4081655E-6 2.4079666E-6 0.61175 0.61175
2.4123658E-6 8.134725E-11 2.4073422E-6 2.5543213E-6 1.6315216E-6 2.4079582E-6 2.4079582E-6 2.4073422E-6 0.61225 0.61225
2.4101778E-6 4.4792246E-11 2.4079666E-6 2.5540924E-6 1.6313754E-6 2.4077508E-6 2.4077508E-6 2.4079666E-6 0.61275 0.61275
2.4082212E-6 1.2500737E-11 2.4079666E-6 2.5538636E-6 1.6312292E-6 2.407544E-6 2.407544E-6 2.4079666E-6 0.61325 0.61325
2.4077824E-6 8.226277E-12 2.40703E-6 2.5534057E-6 1.6309368E-6 2.4073368E-6 2.4073368E-6 2.40703E-6 0.61375 0.61375
2.4083004E-6 2.1614759E-11 2.4067178E-6 2.553177E-6 1.6307906E-6 2.4071294E-6 2.4071294E-6 2.4067178E-6 0.61425 0.61425
2.407862E-6 1.734031E-11 2.4067178E-6 2.552948E-6 1.6306444E-6 2.4069225E-6 2.4069225E-6 2.4067178E-6 0.61475 0.61475
2.4069611E-6 4.53892E-12 2.4067178E-6 2.552719E-6 1.6304983E-6 2.406715E-6 2.406715E-6 2.4067178E-6 0.61525 0.61525
2.4074131E-6 1.6709264E-11 2.4064057E-6 2.5524903E-6 1.6303521E-6 2.4065077E-6 2.4065077E-6 2.4064057E-6 0.61575 0.61575
2.4088558E-6 4.715162E-11 2.4060935E-6 2.5522613E-6 1.6302059E-6 2.406301E-6 2.406301E-6 2.4060935E-6 0.61625 0.61625
2.410001E-6 7.2112365E-11 2.4057813E-6 2.5520324E-6 1.6300597E-6 2.4060937E-6 2.4060937E-6 2.4057813E-6 0.61675 0.61675
2.409628E-6 6.905603E-11 2.4057813E-6 2.5518036E-6 1.6299135E-6 2.4058863E-6 2.4058863E-6 2.4057813E-6 0.61725 0.61725
2.4082656E-6 4.7727728E-11 2.4054693E-6 2.5515747E-6 1.6297673E-6 2.4056794E-6 2.4056794E-6 2.4054693E-6 0.61775 0.61775
2.4064075E-6 1.726339E-11 2.4054693E-6 2.551346E-6 1.6296211E-6 2.4054723E-6 2.4054723E-6 2.4054693E-6 0.61825 0.61825
2.4070907E-6 3.3697205E-11 2.4057813E-6 2.551117E-6 1.6294749E-6 2.405265E-6 2.405265E-6 2.4057813E-6 0.61875 0.61875
2.4075762E-6 4.6476635E-11 2.404845E-6 2.5506592E-6 1.6291825E-6 2.405058E-6 2.405058E-6 2.404845E-6 0.61925 0.61925
2.4068734E-6 3.7329636E-11 2.404845E-6 2.5504303E-6 1.6290363E-6 2.4048506E-6 2.4048506E-6 2.404845E-6 0.61975 0.61975
2.4068634E-6 4.0973044E-11 2.4045328E-6 2.5502013E-6 1.6288901E-6 2.4046433E-6 2.4046433E-6 2.4045328E-6 0.62025 0.62025
2.4060619E-6 2.999887E-11 2.4042206E-6 2.5499726E-6 1.6287439E-6 2.4044366E-6 2.4044366E-6 2.4042206E-6 0.62075 0.62075
2.405326E-6 2.0242811E-11 2.4042206E-6 2.5497436E-6 1.6285977E-6 2.4042292E-6 2.4042292E-6 2.4042206E-6 0.62125 0.62125
2.4056792E-6 3.058595E-11 2.403284E-6 2.5495149E-6 1.6284515E-6 2.4040219E-6 2.4040219E-6 2.403284E-6 0.62175 0.62175
2.4049107E-6 2.0220844E-11 2.403284E-6 2.549286E-6 1.6283054E-6 2.403815E-6 2.403815E-6 2.403284E-6 0.62225 0.62225
2.4032176E-6 -7.1981574E-12 2.4035962E-6 2.549057E-6 1.6281592E-6 2.4036078E-6 2.4036078E-6 2.4035962E-6 0.62275 0.62275
2.4042968E-6 1.6544457E-11 2.403284E-6 2.5488282E-6 1.628013E-6 2.4034005E-6 2.4034005E-6 2.403284E-6 0.62325 0.62325
2.404782E-6 2.9323856E-11 2.4035962E-6 2.5485992E-6 1.6278668E-6 2.403193E-6 2.403193E-6 2.4035962E-6 0.62375 0.62375
2.4041785E-6 2.2004093E-11 2.4029719E-6 2.5481415E-6 1.6275744E-6 2.4029862E-6 2.4029862E-6 2.4029719E-6 0.62425 0.62425
2.4023536E-6 -7.851183E-12 2.4026597E-6 2.5479126E-6 1.6274282E-6 2.4027788E-6 2.4027788E-6 2.4026597E-6 0.62475 0.62475
2.4035976E-6 1.893676E-11 2.4023475E-6 2.5476836E-6 1.627282E-6 2.4025717E-6 2.4025717E-6 2.4023475E-6 0.62525 0.62525
2.4044457E-6 3.8415902E-11 2.4020353E-6 2.5474549E-6 1.6271358E-6 2.4023643E-6 2.4023643E-6 2.4020353E-6 0.62575 0.62575
2.4045682E-6 4.4495595E-11 2.4023475E-6 2.547226E-6 1.6269896E-6 2.4021574E-6 2.4021574E-6 2.4023475E-6 0.62625 0.62625
2.4035355E-6 2.9257933E-11 2.4014112E-6 2.5469972E-6 1.6268434E-6 2.40195E-6 2.40195E-6 2.4014112E-6 0.62675 0.62675
2.4020735E-6 6.102409E-12 2.4014112E-6 2.5467682E-6 1.6266972E-6 2.401743E-6 2.401743E-6 2.4014112E-6 0.62725 0.62725
2.4029216E-6 2.5581546E-11 2.4017233E-6 2.5465392E-6 1.626551E-6 2.4015355E-6 2.4015355E-6 2.4017233E-6 0.62775 0.62775
2.404331E-6 5.541484E-11 2.4014112E-6 2.5463105E-6 1.6264048E-6 2.4013286E-6 2.4013286E-6 2.4014112E-6 0.62825 0.62825
2.4036283E-6 4.6267847E-11 2.4014112E-6 2.5460815E-6 1.6262586E-6 2.4011213E-6 2.4011213E-6 2.4014112E-6 0.62875 0.62875
2.4033213E-6 4.4429647E-11 2.401099E-6 2.5458526E-6 1.6261125E-6 2.400914E-6 2.400914E-6 2.401099E-6 0.62925 0.62925
2.4044334E-6 6.878132E-11 2.4007868E-6 2.5453949E-6 1.6258201E-6 2.4007068E-6 2.4007068E-6 2.4007868E-6 0.62975 0.62975
2.4048857E-6 8.095166E-11 2.4004746E-6 2.5451661E-6 1.6256739E-6 2.4004994E-6 2.4004994E-6 2.4004746E-6 0.63025 0.63025
2.403424E-6 5.7796153E-11 2.4001624E-6 2.5449372E-6 1.6255277E-6 2.4002925E-6 2.4002925E-6 2.4001624E-6 0.63075 0.63075
2.4021601E-6 3.8295027E-11 2.4001624E-6 2.5447082E-6 1.6253815E-6 2.4000851E-6 2.4000851E-6 2.4001624E-6 0.63125 0.63125
2.4018861E-6 3.7065895E-11 2.3998502E-6 2.5444795E-6 1.6252353E-6 2.399878E-6 2.399878E-6 2.3998502E-6 0.63175 0.63175
2.4000612E-6 7.210627E-12 2.399538E-6 2.5442505E-6 1.6250891E-6 2.3996706E-6 2.3996706E-6 2.399538E-6 0.63225 0.63225
2.3976422E-6 -3.360784E-11 2.3989137E-6 2.5440215E-6 1.6249429E-6 2.3994633E-6 2.3994633E-6 2.3989137E-6 0.63275 0.63275
2.397138E-6 -3.9100407E-11 2.3989137E-6 2.5437928E-6 1.6247967E-6 2.3992563E-6 2.3992563E-6 2.3989137E-6 0.63325 0.63325
2.397821E-6 -2.26666E-11 2.3992259E-6 2.5435638E-6 1.6246505E-6 2.399049E-6 2.399049E-6 2.3992259E-6 0.63375 0.63375
2.399956E-6 2.0566146E-11 2.3989137E-6 2.5433349E-6 1.6245043E-6 2.3988418E-6 2.3988418E-6 2.3989137E-6 0.63425 0.63425
2.4021901E-6 6.562608E-11 2.3986015E-6 2.5431061E-6 1.6243581E-6 2.3986345E-6 2.3986345E-6 2.3986015E-6 0.63475 0.63475
2.4028072E-6 8.084176E-11 2.3982893E-6 2.5426484E-6 1.6240657E-6 2.3984271E-6 2.3984271E-6 2.3982893E-6 0.63525 0.63525
2.4041506E-6 1.09456895E-10 2.3979771E-6 2.5424195E-6 1.6239196E-6 2.3982197E-6 2.3982197E-6 2.3979771E-6 0.63575 0.63575
2.404438E-6 1.1858192E-10 2.3979771E-6 2.5421905E-6 1.6237734E-6 2.3980128E-6 2.3980128E-6 2.3979771E-6 0.63625 0.63625
2.4036692E-6 1.082168E-10 2.3982893E-6 2.5419617E-6 1.6236272E-6 2.3978057E-6 2.3978057E-6 2.3982893E-6 0.63675 0.63675
2.4017122E-6 7.5925266E-11 2.397353E-6 2.5417328E-6 1.623481E-6 2.3975983E-6 2.3975983E-6 2.397353E-6 0.63725 0.63725
2.399854E-6 4.5460937E-11 2.3976652E-6 2.5415038E-6 1.6233348E-6 2.397391E-6 2.397391E-6 2.3976652E-6 0.63775 0.63775
2.3974353E-6 4.6424717E-12 2.397353E-6 2.541275E-6 1.6231886E-6 2.3971836E-6 2.3971836E-6 2.397353E-6 0.63825 0.63825
2.3951811E-6 -3.3130665E-11 2.3970408E-6 2.5410461E-6 1.6230424E-6 2.3969762E-6 2.3969762E-6 2.3970408E-6 0.63875 0.63875
2.3936532E-6 -5.7504324E-11 2.3970408E-6 2.5408171E-6 1.6228962E-6 2.396769E-6 2.396769E-6 2.3970408E-6 0.63925 0.63925
2.3945013E-6 -3.8025187E-11 2.3964164E-6 2.5405884E-6 1.62275E-6 2.3965617E-6 2.3965617E-6 2.3964164E-6 0.63975 0.63975
2.396241E-6 -2.1012233E-12 2.395792E-6 2.5403594E-6 1.6226038E-6 2.3963548E-6 2.3963548E-6 2.395792E-6 0.64025 0.64025
2.3979471E-6 3.3213654E-11 2.395792E-6 2.5399017E-6 1.6223114E-6 2.3961475E-6 2.3961475E-6 2.395792E-6 0.64075 0.64075
2.3980363E-6 3.8684254E-11 2.39548E-6 2.5396728E-6 1.6221652E-6 2.3959403E-6 2.3959403E-6 2.39548E-6 0.64125 0.64125
2.3973002E-6 2.8928193E-11 2.39548E-6 2.539444E-6 1.622019E-6 2.395733E-6 2.395733E-6 2.39548E-6 0.64175 0.64175
2.3964653E-6 1.7344926E-11 2.39548E-6 2.539215E-6 1.6218728E-6 2.3955256E-6 2.3955256E-6 2.39548E-6 0.64225 0.64225
2.3961584E-6 1.550674E-11 2.39548E-6 2.538986E-6 1.6217267E-6 2.3953182E-6 2.3953182E-6 2.39548E-6 0.64275 0.64275
2.3947955E-6 -5.8215928E-12 2.3948555E-6 2.5387574E-6 1.6215805E-6 2.3951109E-6 2.3951109E-6 2.3948555E-6 0.64325 0.64325
2.3945877E-6 -5.8325883E-12 2.3951677E-6 2.5385284E-6 1.6214343E-6 2.3949035E-6 2.3949035E-6 2.3951677E-6 0.64375 0.64375
2.3969208E-6 4.105455E-11 2.3948555E-6 2.5382997E-6 1.6212881E-6 2.3946964E-6 2.3946964E-6 2.3948555E-6 0.64425 0.64425
2.3982968E-6 7.0278755E-11 2.3948555E-6 2.5380707E-6 1.6211419E-6 2.394489E-6 2.394489E-6 2.3948555E-6 0.64475 0.64475
2.400003E-6 1.0559363E-10 2.3945433E-6 2.5378417E-6 1.6209957E-6 2.3942816E-6 2.3942816E-6 2.3945433E-6 0.64525 0.64525
2.4005872E-6 1.2020024E-10 2.393607E-6 2.537613E-6 1.6208495E-6 2.3940743E-6 2.3940743E-6 2.393607E-6 0.64575 0.64575
2.4000826E-6 1.1470767E-10 2.3942312E-6 2.537155E-6 1.6205571E-6 2.3938676E-6 2.3938676E-6 2.3942312E-6 0.64625 0.64625
2.3973666E-6 6.84076E-11 2.393607E-6 2.5369263E-6 1.6204109E-6 2.3936602E-6 2.3936602E-6 2.393607E-6 0.64675 0.64675
2.3940236E-6 1.0535272E-11 2.3932948E-6 2.5366974E-6 1.6202647E-6 2.3934529E-6 2.3934529E-6 2.3932948E-6 0.64725 0.64725
2.3930238E-6 -4.0933363E-12 2.393607E-6 2.5364684E-6 1.6201185E-6 2.3932455E-6 2.3932455E-6 2.393607E-6 0.64775 0.64775
2.3920568E-6 -1.8112862E-11 2.3932948E-6 2.5362397E-6 1.6199723E-6 2.3930381E-6 2.3930381E-6 2.3932948E-6 0.64825 0.64825
2.39043E-6 -4.4313726E-11 2.3929827E-6 2.5360107E-6 1.6198261E-6 2.392831E-6 2.392831E-6 2.3929827E-6 0.64875 0.64875
2.391113E-6 -2.7879919E-11 2.3923583E-6 2.535782E-6 1.6196799E-6 2.3926236E-6 2.3926236E-6 2.3923583E-6 0.64925 0.64925
2.3933142E-6 1.657095E-11 2.391734E-6 2.535553E-6 1.6195338E-6 2.3924163E-6 2.3924163E-6 2.391734E-6 0.64975 0.64975
2.3945581E-6 4.3358893E-11 2.392046E-6 2.535324E-6 1.6193876E-6 2.392209E-6 2.392209E-6 2.392046E-6 0.65025 0.65025
2.3976504E-6 1.0425457E-10 2.3923583E-6 2.5350953E-6 1.6192414E-6 2.3920015E-6 2.3920015E-6 2.3923583E-6 0.65075 0.65075
2.3998186E-6 1.4809638E-10 2.391734E-6 2.5348663E-6 1.6190952E-6 2.3917944E-6 2.3917944E-6 2.391734E-6 0.65125 0.65125
2.3979935E-6 1.1824111E-10 2.3914217E-6 2.5344086E-6 1.6188028E-6 2.391587E-6 2.391587E-6 2.3914217E-6 0.65175 0.65175
2.3940565E-6 4.940558E-11 2.3911095E-6 2.5341797E-6 1.6186566E-6 2.3913797E-6 2.3913797E-6 2.3911095E-6 0.65225 0.65225
2.3912746E-6 1.887378E-12 2.3914217E-6 2.5339507E-6 1.6185104E-6 2.3911723E-6 2.3911723E-6 2.3914217E-6 0.65275 0.65275
2.3900106E-6 -1.7613749E-11 2.3911095E-6 2.533722E-6 1.6183642E-6 2.390965E-6 2.390965E-6 2.3911095E-6 0.65325 0.65325
2.3900338E-6 -1.336128E-11 2.3907974E-6 2.533493E-6 1.618218E-6 2.3907576E-6 2.3907576E-6 2.3907974E-6 0.65375 0.65375
2.3909479E-6 7.335993E-12 2.3907974E-6 2.5332643E-6 1.6180718E-6 2.3905504E-6 2.3905504E-6 2.3907974E-6 0.65425 0.65425
2.390806E-6 8.543134E-12 2.3904852E-6 2.5330353E-6 1.6179256E-6 2.390343E-6 2.390343E-6 2.3904852E-6 0.65475 0.65475
2.393139E-6 5.5430275E-11 2.390173E-6 2.5328063E-6 1.6177794E-6 2.3901357E-6 2.3901357E-6 2.390173E-6 0.65525 0.65525
2.3949442E-6 9.257235E-11 2.389861E-6 2.5325776E-6 1.6176332E-6 2.3899283E-6 2.3899283E-6 2.389861E-6 0.65575 0.65575
2.3946368E-6 9.073413E-11 2.3895489E-6 2.5323486E-6 1.617487E-6 2.3897205E-6 2.3897205E-6 2.3895489E-6 0.65625 0.65625
2.3923499E-6 5.235193E-11 2.3892367E-6 2.531891E-6 1.6171947E-6 2.3895134E-6 2.3895134E-6 2.3892367E-6 0.65675 0.65675
2.3898979E-6 1.0924405E-11 2.3892367E-6 2.531662E-6 1.6170485E-6 2.389306E-6 2.389306E-6 2.3892367E-6 0.65725 0.65725
2.3882048E-6 -1.6494597E-11 2.3889245E-6 2.5314332E-6 1.6169023E-6 2.3890987E-6 2.3890987E-6 2.3889245E-6 0.65775 0.65775
2.3876669E-6 -2.2596263E-11 2.3886123E-6 2.5312042E-6 1.6167561E-6 2.3888913E-6 2.3888913E-6 2.3886123E-6 0.65825 0.65825
2.3868652E-6 -3.3570462E-11 2.3889245E-6 2.5309753E-6 1.6166099E-6 2.388684E-6 2.388684E-6 2.3889245E-6 0.65875 0.65875
2.3869873E-6 -2.7490787E-11 2.3892367E-6 2.5307465E-6 1.6164637E-6 2.3884768E-6 2.3884768E-6 2.3892367E-6 0.65925 0.65925
2.3896503E-6 2.5487026E-11 2.3883001E-6 2.5305176E-6 1.6163175E-6 2.3882694E-6 2.3882694E-6 2.3883001E-6 0.65975 0.65975
2.3935015E-6 1.0039123E-10 2.3883001E-6 2.5302886E-6 1.6161713E-6 2.388062E-6 2.388062E-6 2.3883001E-6 0.66025 0.66025
2.3950097E-6 1.320517E-10 2.3876757E-6 2.5300599E-6 1.6160251E-6 2.3878547E-6 2.3878547E-6 2.3876757E-6 0.66075 0.66075
2.3956597E-6 1.4787645E-10 2.3876757E-6 2.529831E-6 1.6158789E-6 2.3876473E-6 2.3876473E-6 2.3876757E-6 0.66125 0.66125
2.3934717E-6 1.11321445E-10 2.3876757E-6 2.529602E-6 1.6157327E-6 2.3874402E-6 2.3874402E-6 2.3876757E-6 0.66175 0.66175
2.3904583E-6 5.9539755E-11 2.3870514E-6 2.5291442E-6 1.6154403E-6 2.3872324E-6 2.3872324E-6 2.3870514E-6 0.66225 0.66225
2.3879734E-6 1.7503152E-11 2.3867392E-6 2.5289155E-6 1.6152941E-6 2.387025E-6 2.387025E-6 2.3867392E-6 0.66275 0.66275
2.3862804E-6 -9.9158355E-12 2.3867392E-6 2.5286865E-6 1.615148E-6 2.3868176E-6 2.3868176E-6 2.3867392E-6 0.66325 0.66325
2.3840264E-6 -4.768897E-11 2.386427E-6 2.5284576E-6 1.6150018E-6 2.3866103E-6 2.3866103E-6 2.386427E-6 0.66375 0.66375
2.3828613E-6 -6.536291E-11 2.386427E-6 2.5282288E-6 1.6148556E-6 2.386403E-6 2.386403E-6 2.386427E-6 0.66425 0.66425
2.3821915E-6 -7.390083E-11 2.386427E-6 2.5279999E-6 1.6147094E-6 2.3861958E-6 2.3861958E-6 2.386427E-6 0.66475 0.66475
2.3835016E-6 -4.5894753E-11 2.386427E-6 2.527771E-6 1.6145632E-6 2.3859884E-6 2.3859884E-6 2.386427E-6 0.66525 0.66525
2.3867258E-6 1.7437178E-11 2.386115E-6 2.5275422E-6 1.614417E-6 2.385781E-6 2.385781E-6 2.386115E-6 0.66575 0.66575
2.3895204E-6 7.285123E-11 2.3851785E-6 2.5273132E-6 1.6142708E-6 2.3855732E-6 2.3855732E-6 2.3851785E-6 0.66625 0.66625
2.3907646E-6 9.963917E-11 2.3851785E-6 2.5270842E-6 1.6141246E-6 2.3853659E-6 2.3853659E-6 2.3851785E-6 0.66675 0.66675
2.3893688E-6 7.7701776E-11 2.3851785E-6 2.5268555E-6 1.6139784E-6 2.3851585E-6 2.3851585E-6 2.3851785E-6 0.66725 0.66725
2.3890289E-6 7.525451E-11 2.3851785E-6 2.5263978E-6 1.613686E-6 2.3849514E-6 2.3849514E-6 2.3851785E-6 0.66775 0.66775
2.3885568E-6 7.037099E-11 2.3845541E-6 2.5261688E-6 1.6135398E-6 2.384744E-6 2.384744E-6 2.3845541E-6 0.66825 0.66825
2.3860719E-6 2.8334383E-11 2.3839298E-6 2.5259399E-6 1.6133936E-6 2.3845366E-6 2.3845366E-6 2.3839298E-6 0.66875 0.66875
2.3848074E-6 8.83323E-12 2.384242E-6 2.5257111E-6 1.6132474E-6 2.3843288E-6 2.3843288E-6 2.384242E-6 0.66925 0.66925
2.3841046E-6 -3.1376253E-13 2.384242E-6 2.5254822E-6 1.6131012E-6 2.3841214E-6 2.3841214E-6 2.384242E-6 0.66975 0.66975
2.3863056E-6 4.4137107E-11 2.384242E-6 2.5252532E-6 1.6129551E-6 2.3839143E-6 2.3839143E-6 2.384242E-6 0.67025 0.67025
2.3872528E-6 6.544345E-11 2.384242E-6 2.5250245E-6 1.6128089E-6 2.383707E-6 2.383707E-6 2.384242E-6 0.67075 0.67075
2.3879359E-6 8.187725E-11 2.3839298E-6 2.5247955E-6 1.6126627E-6 2.3834996E-6 2.3834996E-6 2.3839298E-6 0.67125 0.67125
2.3871335E-6 7.090303E-11 2.3833054E-6 2.5245668E-6 1.6125165E-6 2.3832918E-6 2.3832918E-6 2.3833054E-6 0.67175 0.67175
2.3857376E-6 4.8965634E-11 2.3833054E-6 2.5243378E-6 1.6123703E-6 2.3830844E-6 2.3830844E-6 2.3833054E-6 0.67225 0.67225
2.3834837E-6 1.1192496E-11 2.382681E-6 2.5241088E-6 1.6122241E-6 2.382877E-6 2.382877E-6 2.382681E-6 0.67275 0.67275
2.3819557E-6 -1.31811645E-11 2.382681E-6 2.5236511E-6 1.6119317E-6 2.38267E-6 2.38267E-6 2.382681E-6 0.67325 0.67325
2.379437E-6 -5.5826857E-11 2.382369E-6 2.5234222E-6 1.6117855E-6 2.382462E-6 2.382462E-6 2.382369E-6 0.67375 0.67375
2.3788991E-6 -6.192851E-11 2.382681E-6 2.5231934E-6 1.6116393E-6 2.3822547E-6 2.3822547E-6 2.382681E-6 0.67425 0.67425
2.3813313E-6 -1.3214176E-11 2.382681E-6 2.5229645E-6 1.6114931E-6 2.3820473E-6 2.3820473E-6 2.382681E-6 0.67475 0.67475
2.3833345E-6 2.7582298E-11 2.3817447E-6 2.5227355E-6 1.6113469E-6 2.38184E-6 2.38184E-6 2.3817447E-6 0.67525 0.67525
2.3851726E-6 6.533344E-11 2.3817447E-6 2.5225067E-6 1.6112007E-6 2.3816326E-6 2.3816326E-6 2.3817447E-6 0.67575 0.67575
2.3868454E-6 1.0003923E-10 2.3811203E-6 2.5222778E-6 1.6110545E-6 2.381425E-6 2.381425E-6 2.3811203E-6 0.67625 0.67625
2.3887164E-6 1.3839943E-10 2.3814325E-6 2.522049E-6 1.6109083E-6 2.3812177E-6 2.3812177E-6 2.3814325E-6 0.67675 0.67675
2.3877164E-6 1.2377083E-10 2.3811203E-6 2.52182E-6 1.6107622E-6 2.3810103E-6 2.3810103E-6 2.3811203E-6 0.67725 0.67725
2.3873101E-6 1.2010541E-10 2.3808082E-6 2.5215911E-6 1.610616E-6 2.3808025E-6 2.3808025E-6 2.3808082E-6 0.67775 0.67775
2.384693E-6 7.563255E-11 2.380496E-6 2.5213624E-6 1.6104698E-6 2.380595E-6 2.380595E-6 2.380496E-6 0.67825 0.67825
2.3803932E-6 9.728501E-14 2.380496E-6 2.5209044E-6 1.6101774E-6 2.3803877E-6 2.3803877E-6 2.380496E-6 0.67875 0.67875
2.378832E-6 -2.4885458E-11 2.3801838E-6 2.5206757E-6 1.6100312E-6 2.3801806E-6 2.3801806E-6 2.3801838E-6 0.67925 0.67925
2.3779637E-6 -3.7077803E-11 2.3798716E-6 2.5204467E-6 1.609885E-6 2.3799728E-6 2.3799728E-6 2.3798716E-6 0.67975 0.67975
2.3772939E-6 -4.5615744E-11 2.3795594E-6 2.520218E-6 1.6097388E-6 2.3797654E-6 2.3797654E-6 2.3795594E-6 0.68025 0.68025
2.377713E-6 -3.4054468E-11 2.3795594E-6 2.519989E-6 1.6095926E-6 2.379558E-6 2.379558E-6 2.3795594E-6 0.68075 0.68075
2.3793195E-6 -5.6681157E-13 2.3792472E-6 2.51976E-6 1.6094464E-6 2.3793502E-6 2.3793502E-6 2.3792472E-6 0.68125 0.68125
2.3806626E-6 2.8048322E-11 2.3792472E-6 2.5195313E-6 1.6093002E-6 2.3791429E-6 2.3791429E-6 2.3792472E-6 0.68175 0.68175
2.3808177E-6 3.4737064E-11 2.3792472E-6 2.5193024E-6 1.609154E-6 2.3789357E-6 2.3789357E-6 2.3792472E-6 0.68225 0.68225
2.3803789E-6 3.0462605E-11 2.3786229E-6 2.5190734E-6 1.6090078E-6 2.3787284E-6 2.3787284E-6 2.3786229E-6 0.68275 0.68275
2.3796094E-6 2.009745E-11 2.378935E-6 2.5188447E-6 1.6088616E-6 2.3785205E-6 2.3785205E-6 2.378935E-6 0.68325 0.68325
2.3791706E-6 1.5822975E-11 2.3776865E-6 2.5186157E-6 1.6087154E-6 2.3783132E-6 2.3783132E-6 2.3776865E-6 0.68375 0.68375
2.3789955E-6 1.6421049E-11 2.3776865E-6 2.518158E-6 1.6084231E-6 2.3781058E-6 2.3781058E-6 2.3776865E-6 0.68425 0.68425
2.3799753E-6 3.833643E-11 2.3776865E-6 2.517929E-6 1.6082769E-6 2.377898E-6 2.377898E-6 2.3776865E-6 0.68475 0.68475
2.3795365E-6 3.4061972E-11 2.3773744E-6 2.5177003E-6 1.6081307E-6 2.3776909E-6 2.3776909E-6 2.3773744E-6 0.68525 0.68525
2.38012E-6 4.8668552E-11 2.37675E-6 2.5174713E-6 1.6079845E-6 2.377483E-6 2.377483E-6 2.37675E-6 0.68575 0.68575
2.381826E-6 8.3983424E-11 2.3770622E-6 2.5172424E-6 1.6078383E-6 2.3772757E-6 2.3772757E-6 2.3770622E-6 0.68625 0.68625
2.3826083E-6 1.02244435E-10 2.37675E-6 2.5170136E-6 1.6076921E-6 2.3770683E-6 2.3770683E-6 2.37675E-6 0.68675 0.68675
2.3808159E-6 7.299821E-11 2.37675E-6 2.5167847E-6 1.6075459E-6 2.3768605E-6 2.3768605E-6 2.37675E-6 0.68725 0.68725
2.380014E-6 6.202401E-11 2.3764378E-6 2.5165557E-6 1.6073997E-6 2.3766531E-6 2.3766531E-6 2.3764378E-6 0.68775 0.68775
2.37875E-6 4.2522878E-11 2.3770622E-6 2.516327E-6 1.6072535E-6 2.376446E-6 2.376446E-6 2.3770622E-6 0.68825 0.68825
2.3765615E-6 5.967853E-12 2.3755013E-6 2.516098E-6 1.6071073E-6 2.3762382E-6 2.3762382E-6 2.3755013E-6 0.68875 0.68875
2.3772445E-6 2.2401662E-11 2.3755013E-6 2.5156403E-6 1.6068149E-6 2.3760308E-6 2.3760308E-6 2.3755013E-6 0.68925 0.68925
2.3776968E-6 3.4572005E-11 2.3758134E-6 2.5154113E-6 1.6066687E-6 2.3758234E-6 2.3758234E-6 2.3758134E-6 0.68975 0.68975
2.3765642E-6 1.7507112E-11 2.375189E-6 2.5151826E-6 1.6065225E-6 2.3756156E-6 2.3756156E-6 2.375189E-6 0.69025 0.69025
2.3765544E-6 2.1150512E-11 2.375189E-6 2.5149536E-6 1.6063764E-6 2.3754083E-6 2.3754083E-6 2.375189E-6 0.69075 0.69075
2.375917E-6 1.3221631E-11 2.3755013E-6 2.5147247E-6 1.6062302E-6 2.3752004E-6 2.3752004E-6 2.3755013E-6 0.69125 0.69125
2.375016E-6 4.2022795E-13 2.3755013E-6 2.514496E-6 1.606084E-6 2.3749933E-6 2.3749933E-6 2.3755013E-6 0.69175 0.69175
2.3743455E-6 -8.117722E-12 2.375189E-6 2.514267E-6 1.6059378E-6 2.3747855E-6 2.3747855E-6 2.375189E-6 0.69225 0.69225
2.3735436E-6 -1.909192E-11 2.374565E-6 2.514038E-6 1.6057916E-6 2.3745781E-6 2.3745781E-6 2.374565E-6 0.69275 0.69275
2.3741939E-6 -3.2671801E-12 2.374565E-6 2.5138092E-6 1.6056454E-6 2.3743708E-6 2.3743708E-6 2.374565E-6 0.69325 0.69325
2.3747443E-6 1.073033E-11 2.3739406E-6 2.5135803E-6 1.6054992E-6 2.374163E-6 2.374163E-6 2.3739406E-6 0.69375 0.69375
2.3760215E-6 3.812734E-11 2.3739406E-6 2.5133515E-6 1.605353E-6 2.3739556E-6 2.3739556E-6 2.3739406E-6 0.69425 0.69425
2.3778591E-6 7.5878456E-11 2.3739406E-6 2.5128936E-6 1.6050606E-6 2.373748E-6 2.373748E-6 2.3739406E-6 0.69475 0.69475
2.3795983E-6 1.11802394E-10 2.3733162E-6 2.5126649E-6 1.6049144E-6 2.3735406E-6 2.3735406E-6 2.3733162E-6 0.69525 0.69525
2.380347E-6 1.2945431E-10 2.3733162E-6 2.512436E-6 1.6047682E-6 2.3733328E-6 2.3733328E-6 2.3733162E-6 0.69575 0.69575
2.378489E-6 9.898998E-11 2.3733162E-6 2.512207E-6 1.604622E-6 2.3731254E-6 2.3731254E-6 2.3733162E-6 0.69625 0.69625
2.377324E-6 8.1316044E-11 2.373004E-6 2.5119782E-6 1.6044758E-6 2.372918E-6 2.372918E-6 2.373004E-6 0.69675 0.69675
2.3754326E-6 5.0242623E-11 2.3726918E-6 2.5117492E-6 1.6043296E-6 2.3727102E-6 2.3727102E-6 2.3726918E-6 0.69725 0.69725
2.3739706E-6 2.7087093E-11 2.3726918E-6 2.5115203E-6 1.6041835E-6 2.372503E-6 2.372503E-6 2.3726918E-6 0.69775 0.69775
2.3715181E-6 -1.4340465E-11 2.3723796E-6 2.5112915E-6 1.6040373E-6 2.3722953E-6 2.3722953E-6 2.3723796E-6 0.69825 0.69825
2.3703863E-6 -3.140532E-11 2.3723796E-6 2.5110626E-6 1.6038911E-6 2.372088E-6 2.372088E-6 2.3723796E-6 0.69875 0.69875
2.3696498E-6 -4.1161418E-11 2.3720675E-6 2.5108338E-6 1.6037449E-6 2.37188E-6 2.37188E-6 2.3720675E-6 0.69925 0.69925
2.3700359E-6 -3.0209214E-11 2.371443E-6 2.5106049E-6 1.6035987E-6 2.3716727E-6 2.3716727E-6 2.371443E-6 0.69975 0.69975
2.3713785E-6 -1.5940896E-12 2.3717553E-6 2.5101472E-6 1.6033063E-6 2.371465E-6 2.371465E-6 2.3717553E-6 0.70025 0.70025
2.3732828E-6 3.737518E-11 2.371131E-6 2.5099182E-6 1.6031601E-6 2.3712576E-6 2.3712576E-6 2.371131E-6 0.70075 0.70075
2.3743944E-6 6.172683E-11 2.371131E-6 2.5096892E-6 1.6030139E-6 2.37105E-6 2.37105E-6 2.371131E-6 0.70125 0.70125
2.3731634E-6 4.2834764E-11 2.3705068E-6 2.5094605E-6 1.6028677E-6 2.3708426E-6 2.3708426E-6 2.3705068E-6 0.70175 0.70175
2.372031E-6 2.576987E-11 2.370819E-6 2.5092315E-6 1.6027215E-6 2.3706348E-6 2.3706348E-6 2.370819E-6 0.70225 0.70225
2.3724172E-6 3.6722084E-11 2.3705068E-6 2.5090026E-6 1.6025753E-6 2.3704274E-6 2.3704274E-6 2.3705068E-6 0.70275 0.70275
2.3730338E-6 5.1937732E-11 2.3701946E-6 2.5087738E-6 1.602429E-6 2.3702196E-6 2.3702196E-6 2.3701946E-6 0.70325 0.70325
2.3725618E-6 4.70542E-11 2.3701946E-6 2.5085449E-6 1.6022829E-6 2.3700122E-6 2.3700122E-6 2.3701946E-6 0.70375 0.70375
2.3724194E-6 4.826131E-11 2.3698824E-6 2.5083161E-6 1.6021366E-6 2.3698044E-6 2.3698044E-6 2.3698824E-6 0.70425 0.70425
2.3717491E-6 3.9723353E-11 2.3695702E-6 2.5080872E-6 1.6019906E-6 2.3695966E-6 2.3695966E-6 2.3695702E-6 0.70475 0.70475
2.372003E-6 4.8239295E-11 2.3695702E-6 2.5078582E-6 1.6018444E-6 2.3693894E-6 2.3693894E-6 2.3695702E-6 0.70525 0.70525
2.3721577E-6 5.4928014E-11 2.369258E-6 2.5074005E-6 1.601552E-6 2.3691816E-6 2.3691816E-6 2.369258E-6 0.70575 0.70575
2.3732039E-6 7.806155E-11 2.369258E-6 2.5071715E-6 1.6014058E-6 2.3689743E-6 2.3689743E-6 2.369258E-6 0.70625 0.70625
2.3720384E-6 6.038759E-11 2.3689458E-6 2.5069428E-6 1.6012596E-6 2.3687664E-6 2.3687664E-6 2.3689458E-6 0.70675 0.70675
2.3691575E-6 1.104219E-11 2.3686337E-6 2.5067138E-6 1.6011134E-6 2.368559E-6 2.368559E-6 2.3686337E-6 0.70725 0.70725
2.367893E-6 -8.458963E-12 2.3683215E-6 2.506485E-6 1.6009672E-6 2.3683513E-6 2.3683513E-6 2.3683215E-6 0.70775 0.70775
2.3671566E-6 -1.821505E-11 2.3686337E-6 2.5062561E-6 1.600821E-6 2.3681434E-6 2.3681434E-6 2.3686337E-6 0.70825 0.70825
2.3681037E-6 3.0912918E-12 2.3680093E-6 2.5060272E-6 1.6006748E-6 2.3679363E-6 2.3679363E-6 2.3680093E-6 0.70875 0.70875
2.3690504E-6 2.4397607E-11 2.367385E-6 2.5057984E-6 1.6005285E-6 2.3677285E-6 2.3677285E-6 2.367385E-6 0.70925 0.70925
2.3692714E-6 3.230447E-11 2.3670727E-6 2.5055695E-6 1.6003823E-6 2.3675211E-6 2.3675211E-6 2.3670727E-6 0.70975 0.70975
2.3708121E-6 6.457399E-11 2.367385E-6 2.5053405E-6 1.6002361E-6 2.3673133E-6 2.3673133E-6 2.367385E-6 0.71025 0.71025
2.3713628E-6 7.8571503E-11 2.3670727E-6 2.5051118E-6 1.60009E-6 2.3671055E-6 2.3671055E-6 2.3670727E-6 0.71075 0.71075
2.3700659E-6 5.8461305E-11 2.3667608E-6 2.5046538E-6 1.5997977E-6 2.3668981E-6 2.3668981E-6 2.3667608E-6 0.71125 0.71125
2.3685704E-6 3.4696683E-11 2.3664486E-6 2.504425E-6 1.5996515E-6 2.3666903E-6 2.3666903E-6 2.3664486E-6 0.71175 0.71175
2.3672073E-6 1.3368356E-11 2.3670727E-6 2.5041961E-6 1.5995053E-6 2.3664832E-6 2.3664832E-6 2.3670727E-6 0.71225 0.71225
2.367362E-6 2.0057072E-11 2.3661364E-6 2.5039674E-6 1.599359E-6 2.3662753E-6 2.3662753E-6 2.3661364E-6 0.71275 0.71275
2.3677806E-6 3.1618316E-11 2.3661364E-6 2.5037384E-6 1.5992129E-6 2.3660675E-6 2.3660675E-6 2.3661364E-6 0.71325 0.71325
2.3664836E-6 1.1508114E-11 2.3658242E-6 2.5035094E-6 1.5990666E-6 2.3658602E-6 2.3658602E-6 2.3658242E-6 0.71375 0.71375
2.3681564E-6 4.6213897E-11 2.3651999E-6 2.5032807E-6 1.5989204E-6 2.3656523E-6 2.3656523E-6 2.3651999E-6 0.71425 0.71425
2.368113E-6 4.9248213E-11 2.3648877E-6 2.5030517E-6 1.5987742E-6 2.3654445E-6 2.3654445E-6 2.3648877E-6 0.71475 0.71475
2.3679052E-6 4.923722E-11 2.3648877E-6 2.5028228E-6 1.598628E-6 2.3652372E-6 2.3652372E-6 2.3648877E-6 0.71525 0.71525
2.3682246E-6 5.8971265E-11 2.3642633E-6 2.502594E-6 1.5984818E-6 2.3650296E-6 2.3650296E-6 2.3642633E-6 0.71575 0.71575
2.3691052E-6 7.905944E-11 2.3645755E-6 2.502365E-6 1.5983356E-6 2.3648217E-6 2.3648217E-6 2.3645755E-6 0.71625 0.71625
2.3694583E-6 8.940258E-11 2.3642633E-6 2.5019074E-6 1.5980432E-6 2.3646144E-6 2.3646144E-6 2.3642633E-6 0.71675 0.71675
2.366709E-6 4.2493422E-11 2.3642633E-6 2.5016784E-6 1.597897E-6 2.3644066E-6 2.3644066E-6 2.3642633E-6 0.71725 0.71725
2.3636956E-6 -9.288271E-12 2.3642633E-6 2.5014497E-6 1.5977508E-6 2.3641987E-6 2.3641987E-6 2.3642633E-6 0.71775 0.71775
2.3625635E-6 -2.6353138E-11 2.363639E-6 2.5012207E-6 1.5976048E-6 2.3639914E-6 2.3639914E-6 2.363639E-6 0.71825 0.71825
2.36252E-6 -2.3318817E-11 2.3630148E-6 2.5009917E-6 1.5974585E-6 2.3637836E-6 2.3637836E-6 2.3630148E-6 0.71875 0.71875
2.3627078E-6 -1.6021046E-11 2.3633268E-6 2.500763E-6 1.5973123E-6 2.3635757E-6 2.3635757E-6 2.3633268E-6 0.71925 0.71925
2.363853E-6 8.939706E-12 2.3630148E-6 2.500534E-6 1.5971661E-6 2.3633686E-6 2.3633686E-6 2.3630148E-6 0.71975 0.71975
2.3654266E-6 4.1818278E-11 2.3633268E-6 2.500305E-6 1.59702E-6 2.3631608E-6 2.3631608E-6 2.3633268E-6 0.72025 0.72025
2.366142E-6 5.886113E-11 2.3633268E-6 2.5000763E-6 1.5968737E-6 2.362953E-6 2.362953E-6 2.3633268E-6 0.72075 0.72075
2.3672874E-6 8.3821866E-11 2.3633268E-6 2.4998474E-6 1.5967275E-6 2.3627456E-6 2.3627456E-6 2.3633268E-6 0.72125 0.72125
2.367706E-6 9.538311E-11 2.3627026E-6 2.4993897E-6 1.5964351E-6 2.3625378E-6 2.3625378E-6 2.3627026E-6 0.72175 0.72175
2.3651214E-6 5.1519292E-11 2.361766E-6 2.4991607E-6 1.5962889E-6 2.36233E-6 2.36233E-6 2.361766E-6 0.72225 0.72225
2.362075E-6 -8.714599E-13 2.361766E-6 2.498932E-6 1.5961427E-6 2.3621221E-6 2.3621221E-6 2.361766E-6 0.72275 0.72275
2.3617022E-6 -3.9277973E-12 2.3620782E-6 2.498703E-6 1.5959965E-6 2.3619148E-6 2.3619148E-6 2.3620782E-6 0.72325 0.72325
2.3603056E-6 -2.5865223E-11 2.361766E-6 2.498474E-6 1.5958503E-6 2.3617072E-6 2.3617072E-6 2.361766E-6 0.72375 0.72375
2.3598661E-6 -3.013971E-11 2.361766E-6 2.4982453E-6 1.5957041E-6 2.3614994E-6 2.3614994E-6 2.361766E-6 0.72425 0.72425
2.3609778E-6 -5.788065E-12 2.3611417E-6 2.4980163E-6 1.5955579E-6 2.3612915E-6 2.3612915E-6 2.3611417E-6 0.72475 0.72475
2.361199E-6 2.1188145E-12 2.3611417E-6 2.4977874E-6 1.5954118E-6 2.3610842E-6 2.3610842E-6 2.3611417E-6 0.72525 0.72525
2.3632676E-6 4.41334E-11 2.3614539E-6 2.4975586E-6 1.5952656E-6 2.3608764E-6 2.3608764E-6 2.3614539E-6 0.72575 0.72575
2.3662933E-6 1.0381091E-10 2.3605173E-6 2.4973297E-6 1.5951194E-6 2.3606685E-6 2.3606685E-6 2.3605173E-6 0.72625 0.72625
2.366613E-6 1.1354496E-10 2.3608295E-6 2.497101E-6 1.5949732E-6 2.3604607E-6 2.3604607E-6 2.3608295E-6 0.72675 0.72675
2.364062E-6 7.0290225E-11 2.3608295E-6 2.496643E-6 1.5946808E-6 2.3602533E-6 2.3602533E-6 2.3608295E-6 0.72725 0.72725
2.3624345E-6 4.408934E-11 2.3605173E-6 2.4964143E-6 1.5945346E-6 2.3600458E-6 2.3600458E-6 2.3605173E-6 0.72775 0.72775
2.35952E-6 -5.86516E-12 2.3602051E-6 2.4961853E-6 1.5943884E-6 2.359838E-6 2.359838E-6 2.3602051E-6 0.72825 0.72825
2.3562095E-6 -6.312844E-11 2.3592688E-6 2.4959563E-6 1.5942422E-6 2.3596301E-6 2.3596301E-6 2.3592688E-6 0.72875 0.72875
2.3568923E-6 -4.669467E-11 2.3592688E-6 2.4957276E-6 1.594096E-6 2.3594223E-6 2.3594223E-6 2.3592688E-6 0.72925 0.72925
2.3596544E-6 8.1103475E-12 2.3589566E-6 2.4954986E-6 1.5939498E-6 2.359215E-6 2.359215E-6 2.3589566E-6 0.72975 0.72975
2.3616901E-6 4.9515857E-11 2.3586445E-6 2.4952699E-6 1.5938036E-6 2.359007E-6 2.359007E-6 2.3586445E-6 0.73025 0.73025
2.3629336E-6 7.6303776E-11 2.35802E-6 2.495041E-6 1.5936574E-6 2.3587993E-6 2.3587993E-6 2.35802E-6 0.73075 0.73075
2.3641114E-6 1.0187355E-10 2.35802E-6 2.494812E-6 1.5935112E-6 2.3585915E-6 2.3585915E-6 2.35802E-6 0.73125 0.73125
2.364233E-6 1.079532E-10 2.357708E-6 2.4945832E-6 1.593365E-6 2.3583837E-6 2.3583837E-6 2.357708E-6 0.73175 0.73175
2.362639E-6 8.236141E-11 2.35802E-6 2.4943542E-6 1.5932189E-6 2.3581765E-6 2.3581765E-6 2.35802E-6 0.73225 0.73225
2.3602527E-6 4.215198E-11 2.357708E-6 2.4938965E-6 1.5929265E-6 2.3579687E-6 2.3579687E-6 2.357708E-6 0.73275 0.73275
2.357041E-6 -1.328411E-11 2.35802E-6 2.4936676E-6 1.5927803E-6 2.3577609E-6 2.3577609E-6 2.35802E-6 0.73325 0.73325
2.3547207E-6 -5.227541E-11 2.357708E-6 2.4934386E-6 1.5926341E-6 2.357553E-6 2.357553E-6 2.357708E-6 0.73375 0.73375
2.3539842E-6 -6.20315E-11 2.3573957E-6 2.4932099E-6 1.5924879E-6 2.3573452E-6 2.3573452E-6 2.3573957E-6 0.73425 0.73425
2.3543698E-6 -5.1079314E-11 2.3573957E-6 2.492981E-6 1.5923417E-6 2.3571374E-6 2.3571374E-6 2.3573957E-6 0.73475 0.73475
2.3562734E-6 -1.2110057E-11 2.3567713E-6 2.4927522E-6 1.5921955E-6 2.3569296E-6 2.3569296E-6 2.3567713E-6 0.73525 0.73525
2.3588047E-6 3.8431484E-11 2.356147E-6 2.4925232E-6 1.5920493E-6 2.3567222E-6 2.3567222E-6 2.356147E-6 0.73575 0.73575
2.3606754E-6 7.679166E-11 2.3564592E-6 2.4922942E-6 1.5919031E-6 2.3565146E-6 2.3565146E-6 2.3564592E-6 0.73625 0.73625
2.362579E-6 1.1576091E-10 2.356147E-6 2.4920655E-6 1.5917569E-6 2.3563068E-6 2.3563068E-6 2.356147E-6 0.73675 0.73675
2.3631626E-6 1.303675E-10 2.3555226E-6 2.4918365E-6 1.5916107E-6 2.356099E-6 2.356099E-6 2.3555226E-6 0.73725 0.73725
2.3606112E-6 8.7112734E-11 2.3558348E-6 2.4916076E-6 1.5914645E-6 2.3558912E-6 2.3558912E-6 2.3558348E-6 0.73775 0.73775
2.3576306E-6 3.5940112E-11 2.3552107E-6 2.4911499E-6 1.5911721E-6 2.3556834E-6 2.3556834E-6 2.3552107E-6 0.73825 0.73825
2.3554753E-6 -5.8515603E-15 2.3552107E-6 2.490921E-6 1.591026E-6 2.3554755E-6 2.3554755E-6 2.3552107E-6 0.73875 0.73875
2.3550688E-6 -3.6712686E-12 2.3552107E-6 2.4906922E-6 1.5908798E-6 2.3552677E-6 2.3552677E-6 2.3552107E-6 0.73925 0.73925
2.3554874E-6 7.889981E-12 2.3545863E-6 2.4904632E-6 1.5907336E-6 2.35506E-6 2.35506E-6 2.3545863E-6 0.73975 0.73975
2.3540586E-6 -1.4656488E-11 2.3545863E-6 2.4902345E-6 1.5905874E-6 2.3548525E-6 2.3548525E-6 2.3545863E-6 0.74025 0.74025
2.353817E-6 -1.5276577E-11 2.353962E-6 2.4900055E-6 1.5904412E-6 2.354645E-6 2.354645E-6 2.353962E-6 0.74075 0.74075
2.3565458E-6 3.891934E-11 2.3545863E-6 2.4897765E-6 1.590295E-6 2.3544371E-6 2.3544371E-6 2.3545863E-6 0.74125 0.74125
2.3588784E-6 8.580646E-11 2.354274E-6 2.4895478E-6 1.5901488E-6 2.3542293E-6 2.3542293E-6 2.354274E-6 0.74175 0.74175
2.3591651E-6 9.493144E-11 2.3536497E-6 2.4893188E-6 1.5900026E-6 2.3540215E-6 2.3540215E-6 2.3536497E-6 0.74225 0.74225
2.3584616E-6 8.5784414E-11 2.3533375E-6 2.4890899E-6 1.5898564E-6 2.3538137E-6 2.3538137E-6 2.3533375E-6 0.74275 0.74275
2.3570324E-6 6.323793E-11 2.3533375E-6 2.4888611E-6 1.5897102E-6 2.3536059E-6 2.3536059E-6 2.3533375E-6 0.74325 0.74325
2.357484E-6 7.540824E-11 2.3530254E-6 2.4884034E-6 1.5894178E-6 2.353398E-6 2.353398E-6 2.3530254E-6 0.74375 0.74375
2.3541734E-6 1.8144954E-11 2.3536497E-6 2.4881745E-6 1.5892716E-6 2.3531902E-6 2.3531902E-6 2.3536497E-6 0.74425 0.74425
2.352216E-6 -1.4146607E-11 2.352401E-6 2.4879455E-6 1.5891254E-6 2.3529824E-6 2.3529824E-6 2.352401E-6 0.74475 0.74475
2.3504235E-6 -4.3392824E-11 2.3527132E-6 2.4877168E-6 1.5889792E-6 2.3527746E-6 2.3527746E-6 2.3527132E-6 0.74525 0.74525
2.3505781E-6 -3.6704122E-11 2.352401E-6 2.4874878E-6 1.5888331E-6 2.352567E-6 2.352567E-6 2.352401E-6 0.74575 0.74575
2.352053E-6 -5.65274E-12 2.3520888E-6 2.4872588E-6 1.5886869E-6 2.3523592E-6 2.3523592E-6 2.3520888E-6 0.74625 0.74625
2.3551115E-6 5.4633846E-11 2.3520888E-6 2.48703E-6 1.5885407E-6 2.3521513E-6 2.3521513E-6 2.3520888E-6 0.74675 0.74675
2.3568502E-6 9.055776E-11 2.3514647E-6 2.4868011E-6 1.5883945E-6 2.3519435E-6 2.3519435E-6 2.3514647E-6 0.74725 0.74725
2.3566088E-6 8.9937675E-11 2.3517766E-6 2.4865722E-6 1.5882483E-6 2.3517357E-6 2.3517357E-6 2.3517766E-6 0.74775 0.74775
2.3562354E-6 8.688132E-11 2.3511525E-6 2.4863434E-6 1.5881021E-6 2.3515279E-6 2.3515279E-6 2.3511525E-6 0.74825 0.74825
2.355301E-6 7.3470834E-11 2.3508403E-6 2.4861145E-6 1.5879559E-6 2.35132E-6 2.35132E-6 2.3508403E-6 0.74875 0.74875
2.3517264E-6 1.1335008E-11 2.3514647E-6 2.4856568E-6 1.5876635E-6 2.3511122E-6 2.3511122E-6 2.3514647E-6 0.74925 0.74925
2.349505E-6 -2.5829085E-11 2.3511525E-6 2.4854278E-6 1.5875173E-6 2.3509044E-6 2.3509044E-6 2.3511525E-6 0.74975 0.74975
2.3490986E-6 -2.9494504E-11 2.3505281E-6 2.485199E-6 1.5873711E-6 2.3506966E-6 2.3506966E-6 2.3505281E-6 0.75025 0.75025
2.3500781E-6 -7.579119E-12 2.3505281E-6 2.48497E-6 1.5872249E-6 2.350489E-6 2.350489E-6 2.3505281E-6 0.75075 0.75075
2.351289E-6 1.8599731E-11 2.3508403E-6 2.4847411E-6 1.5870787E-6 2.3502812E-6 2.3502812E-6 2.3508403E-6 0.75125 0.75125
2.3511136E-6 1.9197779E-11 2.350216E-6 2.4845124E-6 1.5869325E-6 2.3500734E-6 2.3500734E-6 2.350216E-6 0.75175 0.75175
2.352126E-6 4.1722216E-11 2.350216E-6 2.4842834E-6 1.5867863E-6 2.3498656E-6 2.3498656E-6 2.350216E-6 0.75225 0.75225
2.3519508E-6 4.2320265E-11 2.3499038E-6 2.4840547E-6 1.5866402E-6 2.3496577E-6 2.3496577E-6 2.3499038E-6 0.75275 0.75275
2.3517093E-6 4.1700175E-11 2.3499038E-6 2.4838257E-6 1.586494E-6 2.34945E-6 2.34945E-6 2.3499038E-6 0.75325 0.75325
2.350841E-6 2.9507816E-11 2.3495916E-6 2.4835967E-6 1.5863478E-6 2.349242E-6 2.349242E-6 2.3495916E-6 0.75375 0.75375
2.3508965E-6 3.4369334E-11 2.3489672E-6 2.483139E-6 1.5860554E-6 2.3490343E-6 2.3490343E-6 2.3489672E-6 0.75425 0.75425
2.3493021E-6 8.777519E-12 2.3489672E-6 2.48291E-6 1.5859092E-6 2.3488265E-6 2.3488265E-6 2.3489672E-6 0.75475 0.75475
2.3497537E-6 2.0947823E-11 2.348655E-6 2.4826813E-6 1.585763E-6 2.3486186E-6 2.3486186E-6 2.348655E-6 0.75525 0.75525
2.3510963E-6 4.956294E-11 2.3483428E-6 2.4824524E-6 1.5856168E-6 2.3484108E-6 2.3484108E-6 2.3483428E-6 0.75575 0.75575
2.351845E-6 6.721485E-11 2.3483428E-6 2.4822234E-6 1.5854706E-6 2.3482032E-6 2.3482032E-6 2.3483428E-6 0.75625 0.75625
2.3526927E-6 8.669397E-11 2.3480306E-6 2.4819947E-6 1.5853244E-6 2.3479954E-6 2.3479954E-6 2.3480306E-6 0.75675 0.75675
2.3508007E-6 5.5620522E-11 2.3474065E-6 2.4817657E-6 1.5851782E-6 2.3477871E-6 2.3477871E-6 2.3474065E-6 0.75725 0.75725
2.3490413E-6 2.6983363E-11 2.3470943E-6 2.481537E-6 1.585032E-6 2.3475793E-6 2.3475793E-6 2.3470943E-6 0.75775 0.75775
2.3483708E-6 1.8445414E-11 2.3467821E-6 2.481308E-6 1.5848858E-6 2.3473715E-6 2.3473715E-6 2.3467821E-6 0.75825 0.75825
2.3473044E-6 2.5986576E-12 2.3467821E-6 2.481079E-6 1.5847396E-6 2.3471637E-6 2.3471637E-6 2.3467821E-6 0.75875 0.75875
2.346568E-6 -7.157429E-12 2.3467821E-6 2.4808503E-6 1.5845934E-6 2.3469559E-6 2.3469559E-6 2.3467821E-6 0.75925 0.75925
2.3445116E-6 -4.1276194E-11 2.34647E-6 2.4803924E-6 1.5843011E-6 2.346748E-6 2.346748E-6 2.34647E-6 0.75975 0.75975
2.3458542E-6 -1.2661072E-11 2.3467821E-6 2.4801636E-6 1.5841549E-6 2.3465402E-6 2.3465402E-6 2.3467821E-6 0.76025 0.76025
2.348286E-6 3.6053237E-11 2.34647E-6 2.4799347E-6 1.5840087E-6 2.3463324E-6 2.3463324E-6 2.34647E-6 0.76075 0.76075
2.3492325E-6 5.735955E-11 2.34647E-6 2.4797057E-6 1.5838625E-6 2.3461246E-6 2.3461246E-6 2.34647E-6 0.76125 0.76125
2.3479347E-6 3.7249308E-11 2.3458456E-6 2.479477E-6 1.5837163E-6 2.3459163E-6 2.3459163E-6 2.3458456E-6 0.76175 0.76175
2.3477594E-6 3.7847354E-11 2.3458456E-6 2.479248E-6 1.5835701E-6 2.3457087E-6 2.3457087E-6 2.3458456E-6 0.76225 0.76225
2.348937E-6 6.341713E-11 2.3455334E-6 2.4790193E-6 1.5834239E-6 2.345501E-6 2.345501E-6 2.3455334E-6 0.76275 0.76275
2.3493226E-6 7.436931E-11 2.3452212E-6 2.4787903E-6 1.5832777E-6 2.345293E-6 2.345293E-6 2.3452212E-6 0.76325 0.76325
2.3484542E-6 6.217696E-11 2.3442847E-6 2.4785613E-6 1.5831315E-6 2.3450852E-6 2.3450852E-6 2.3442847E-6 0.76375 0.76375
2.3461337E-6 2.3185672E-11 2.3445969E-6 2.4783326E-6 1.5829853E-6 2.3448774E-6 2.3448774E-6 2.3445969E-6 0.76425 0.76425
2.3458258E-6 2.134742E-11 2.3442847E-6 2.4781036E-6 1.5828391E-6 2.3446692E-6 2.3446692E-6 2.3442847E-6 0.76475 0.76475
2.3446273E-6 3.0644046E-12 2.344909E-6 2.477646E-6 1.5825467E-6 2.3444613E-6 2.3444613E-6 2.344909E-6 0.76525 0.76525
2.343891E-6 -6.691696E-12 2.3442847E-6 2.477417E-6 1.5824005E-6 2.3442535E-6 2.3442535E-6 2.3442847E-6 0.76575 0.76575
2.3439466E-6 -1.83017E-12 2.3439725E-6 2.4771882E-6 1.5822544E-6 2.3440457E-6 2.3440457E-6 2.3439725E-6 0.76625 0.76625
2.3458504E-6 3.7139073E-11 2.3439725E-6 2.4769593E-6 1.5821082E-6 2.3438379E-6 2.3438379E-6 2.3439725E-6 0.76675 0.76675
2.3454108E-6 3.2864586E-11 2.3436605E-6 2.4767303E-6 1.581962E-6 2.34363E-6 2.34363E-6 2.3436605E-6 0.76725 0.76725
2.345169E-6 3.2244474E-11 2.3430362E-6 2.4765015E-6 1.5818158E-6 2.3434218E-6 2.3434218E-6 2.3430362E-6 0.76775 0.76775
2.3451587E-6 3.5887848E-11 2.3430362E-6 2.4762726E-6 1.5816696E-6 2.3432142E-6 2.3432142E-6 2.3430362E-6 0.76825 0.76825
2.3460393E-6 5.5976036E-11 2.3430362E-6 2.4760436E-6 1.5815234E-6 2.3430064E-6 2.3430064E-6 2.3430362E-6 0.76875 0.76875
2.3439168E-6 2.063914E-11 2.342724E-6 2.4758149E-6 1.5813772E-6 2.3427986E-6 2.3427986E-6 2.342724E-6 0.76925 0.76925
2.341926E-6 -1.22615E-11 2.3424118E-6 2.475586E-6 1.581231E-6 2.3425903E-6 2.3425903E-6 2.3424118E-6 0.76975 0.76975
2.3422124E-6 -3.1365236E-12 2.3420996E-6 2.475357E-6 1.5810848E-6 2.3423825E-6 2.3423825E-6 2.3420996E-6 0.77025 0.77025
2.344446E-6 4.192339E-11 2.3420996E-6 2.4748992E-6 1.5807924E-6 2.3421746E-6 2.3421746E-6 2.3420996E-6 0.77075 0.77075
2.3448317E-6 5.2875572E-11 2.3417874E-6 2.4746705E-6 1.5806462E-6 2.3419668E-6 2.3419668E-6 2.3417874E-6 0.77125 0.77125
2.3443595E-6 4.7992017E-11 2.341163E-6 2.4744415E-6 1.5805E-6 2.341759E-6 2.341759E-6 2.341163E-6 0.77175 0.77175
2.3435564E-6 3.7017767E-11 2.341163E-6 2.4742126E-6 1.5803538E-6 2.3415507E-6 2.3415507E-6 2.341163E-6 0.77225 0.77225
2.344866E-6 6.502381E-11 2.3405387E-6 2.4739838E-6 1.5802076E-6 2.341343E-6 2.341343E-6 2.3405387E-6 0.77275 0.77275
2.3450539E-6 7.232159E-11 2.341163E-6 2.4737549E-6 1.5800615E-6 2.341135E-6 2.341135E-6 2.341163E-6 0.77325 0.77325
2.3437894E-6 5.2820442E-11 2.3408509E-6 2.473526E-6 1.5799153E-6 2.3409273E-6 2.3409273E-6 2.3408509E-6 0.77375 0.77375
2.3420623E-6 2.4792321E-11 2.3402265E-6 2.4732972E-6 1.5797691E-6 2.340719E-6 2.340719E-6 2.3402265E-6 0.77425 0.77425
2.341227E-6 1.3209042E-11 2.3402265E-6 2.4730682E-6 1.5796229E-6 2.3405114E-6 2.3405114E-6 2.3402265E-6 0.77475 0.77475
2.3402927E-6 -2.0145447E-13 2.3408509E-6 2.4728392E-6 1.5794767E-6 2.3403036E-6 2.3403036E-6 2.3408509E-6 0.77525 0.77525
2.3390278E-6 -1.9702632E-11 2.3402265E-6 2.4726105E-6 1.5793305E-6 2.3400953E-6 2.3400953E-6 2.3402265E-6 0.77575 0.77575
2.3404364E-6 1.01306125E-11 2.3396024E-6 2.4721528E-6 1.5790381E-6 2.3398875E-6 2.3398875E-6 2.3396024E-6 0.77625 0.77625
2.341944E-6 4.1791064E-11 2.3392902E-6 2.4719238E-6 1.5788919E-6 2.3396797E-6 2.3396797E-6 2.3392902E-6 0.77675 0.77675
2.3431546E-6 6.7969914E-11 2.3399145E-6 2.4716949E-6 1.5787457E-6 2.3394718E-6 2.3394718E-6 2.3399145E-6 0.77725 0.77725
2.3434077E-6 7.6485804E-11 2.3396024E-6 2.4714661E-6 1.5785995E-6 2.3392636E-6 2.3392636E-6 2.3396024E-6 0.77775 0.77775
2.3431994E-6 7.647478E-11 2.3392902E-6 2.4712372E-6 1.5784533E-6 2.3390558E-6 2.3390558E-6 2.3392902E-6 0.77825 0.77825
2.342826E-6 7.3418424E-11 2.338978E-6 2.4710082E-6 1.5783071E-6 2.338848E-6 2.338848E-6 2.338978E-6 0.77875 0.77875
2.341297E-6 4.904471E-11 2.3386658E-6 2.4707795E-6 1.5781609E-6 2.3386397E-6 2.3386397E-6 2.3386658E-6 0.77925 0.77925
2.3391087E-6 1.248969E-11 2.3383536E-6 2.4705505E-6 1.5780147E-6 2.3384318E-6 2.3384318E-6 2.3383536E-6 0.77975 0.77975
2.3385703E-6 6.3879995E-12 2.3386658E-6 2.4703218E-6 1.5778686E-6 2.338224E-6 2.338224E-6 2.3386658E-6 0.78025 0.78025
2.3397804E-6 3.2566824E-11 2.3380414E-6 2.4700928E-6 1.5777224E-6 2.3380157E-6 2.3380157E-6 2.3380414E-6 0.78075 0.78075
2.340166E-6 4.3518997E-11 2.3380414E-6 2.4698638E-6 1.5775762E-6 2.337808E-6 2.337808E-6 2.3380414E-6 0.78125 0.78125
2.3384725E-6 1.6099977E-11 2.3377293E-6 2.4694061E-6 1.5772838E-6 2.3376003E-6 2.3376003E-6 2.3377293E-6 0.78175 0.78175
2.3375376E-6 2.6894695E-12 2.337417E-6 2.4691772E-6 1.5771376E-6 2.337392E-6 2.337392E-6 2.337417E-6 0.78225 0.78225
2.3379564E-6 1.4250706E-11 2.337417E-6 2.4689484E-6 1.5769914E-6 2.3371842E-6 2.3371842E-6 2.337417E-6 0.78275 0.78275
2.338639E-6 3.068449E-11 2.337105E-6 2.4687195E-6 1.5768452E-6 2.3369764E-6 2.3369764E-6 2.337105E-6 0.78325 0.78325
2.337011E-6 4.483573E-12 2.3367927E-6 2.4684905E-6 1.576699E-6 2.3367681E-6 2.3367681E-6 2.3367927E-6 0.78375 0.78375
2.3361097E-6 -8.317841E-12 2.337105E-6 2.4682618E-6 1.5765528E-6 2.3365603E-6 2.3365603E-6 2.337105E-6 0.78425 0.78425
2.3361977E-6 -2.8472864E-12 2.3367927E-6 2.4680328E-6 1.5764066E-6 2.336352E-6 2.336352E-6 2.3367927E-6 0.78475 0.78475
2.3387283E-6 4.7694227E-11 2.3361683E-6 2.467804E-6 1.5762604E-6 2.3361442E-6 2.3361442E-6 2.3361683E-6 0.78525 0.78525
2.3398732E-6 7.265494E-11 2.3361683E-6 2.467575E-6 1.5761142E-6 2.3359364E-6 2.3359364E-6 2.3361683E-6 0.78575 0.78575
2.3387402E-6 5.559003E-11 2.3358564E-6 2.4673461E-6 1.575968E-6 2.3357281E-6 2.3357281E-6 2.3358564E-6 0.78625 0.78625
2.3385978E-6 5.6797136E-11 2.3361683E-6 2.4668884E-6 1.5756757E-6 2.3355203E-6 2.3355203E-6 2.3361683E-6 0.78675 0.78675
2.339445E-6 7.627623E-11 2.3355442E-6 2.4666595E-6 1.5755295E-6 2.335312E-6 2.335312E-6 2.3355442E-6 0.78725 0.78725
2.3387086E-6 6.652014E-11 2.335232E-6 2.4664307E-6 1.5753833E-6 2.3351042E-6 2.3351042E-6 2.335232E-6 0.78775 0.78775
2.336982E-6 3.8492046E-11 2.335232E-6 2.4662017E-6 1.5752371E-6 2.3348964E-6 2.3348964E-6 2.335232E-6 0.78825 0.78825
2.333968E-6 -1.3289663E-11 2.3346076E-6 2.4659728E-6 1.5750909E-6 2.3346881E-6 2.3346881E-6 2.3346076E-6 0.78875 0.78875
2.3338587E-6 -1.1473492E-11 2.3346076E-6 2.465744E-6 1.5749447E-6 2.3344803E-6 2.3344803E-6 2.3346076E-6 0.78925 0.78925
2.335861E-6 2.932293E-11 2.3346076E-6 2.465515E-6 1.5747985E-6 2.334272E-6 2.334272E-6 2.3346076E-6 0.78975 0.78975
2.3364776E-6 4.4538585E-11 2.333671E-6 2.4652863E-6 1.5746523E-6 2.3340644E-6 2.3340644E-6 2.333671E-6 0.79025 0.79025
2.3359717E-6 3.9045937E-11 2.333671E-6 2.4650574E-6 1.5745061E-6 2.3338562E-6 2.3338562E-6 2.333671E-6 0.79075 0.79075
2.3345754E-6 1.7108516E-11 2.333671E-6 2.4648284E-6 1.5743599E-6 2.3336484E-6 2.3336484E-6 2.333671E-6 0.79125 0.79125
2.335291E-6 3.4151362E-11 2.333359E-6 2.4645997E-6 1.5742137E-6 2.3334405E-6 2.3334405E-6 2.333359E-6 0.79175 0.79175
2.333927E-6 1.2822985E-11 2.3330467E-6 2.4641417E-6 1.5739213E-6 2.3332323E-6 2.3332323E-6 2.3330467E-6 0.79225 0.79225
2.3325306E-6 -9.114441E-12 2.333359E-6 2.463913E-6 1.5737751E-6 2.3330244E-6 2.3330244E-6 2.333359E-6 0.79275 0.79275
2.3308696E-6 -3.5924427E-11 2.3327345E-6 2.463684E-6 1.5736289E-6 2.3328162E-6 2.3328162E-6 2.3327345E-6 0.79325 0.79325
2.3321463E-6 -8.527439E-12 2.3324224E-6 2.4634553E-6 1.5734828E-6 2.3326083E-6 2.3326083E-6 2.3324224E-6 0.79375 0.79375
2.3331584E-6 1.3996974E-11 2.3327345E-6 2.4632263E-6 1.5733366E-6 2.3324E-6 2.3324E-6 2.3327345E-6 0.79425 0.79425
2.334732E-6 4.6875562E-11 2.3327345E-6 2.4629974E-6 1.5731904E-6 2.3321923E-6 2.3321923E-6 2.3327345E-6 0.79475 0.79475
2.3348202E-6 5.2346117E-11 2.3321104E-6 2.4627686E-6 1.5730442E-6 2.331984E-6 2.331984E-6 2.3321104E-6 0.79525 0.79525
2.335899E-6 7.60887E-11 2.331486E-6 2.4625397E-6 1.572898E-6 2.3317762E-6 2.3317762E-6 2.331486E-6 0.79575 0.79575
2.33701E-6 1.00440316E-10 2.331486E-6 2.4623107E-6 1.5727518E-6 2.3315679E-6 2.3315679E-6 2.331486E-6 0.79625 0.79625
2.3370987E-6 1.059109E-10 2.3311738E-6 2.462082E-6 1.5726056E-6 2.33136E-6 2.33136E-6 2.3311738E-6 0.79675 0.79675
2.33557E-6 8.153718E-11 2.331486E-6 2.461853E-6 1.5724594E-6 2.3311518E-6 2.3311518E-6 2.331486E-6 0.79725 0.79725
2.3339753E-6 5.594536E-11 2.3308617E-6 2.4613953E-6 1.572167E-6 2.330944E-6 2.330944E-6 2.3308617E-6 0.79775 0.79775
2.3330404E-6 4.253485E-11 2.3311738E-6 2.4611663E-6 1.5720208E-6 2.3307357E-6 2.3307357E-6 2.3311738E-6 0.79825 0.79825
2.330192E-6 -6.2015146E-12 2.3305495E-6 2.4609376E-6 1.5718746E-6 2.330528E-6 2.330528E-6 2.3305495E-6 0.79875 0.79875
2.327772E-6 -4.702003E-11 2.3302373E-6 2.4607086E-6 1.5717284E-6 2.3303198E-6 2.3303198E-6 2.3302373E-6 0.79925 0.79925
2.3268706E-6 -5.9821446E-11 2.3302373E-6 2.4604797E-6 1.5715822E-6 2.330112E-6 2.330112E-6 2.3302373E-6 0.79975 0.79975
2.3266618E-6 -5.9832486E-11 2.329613E-6 2.460251E-6 1.571436E-6 2.3299037E-6 2.3299037E-6 2.329613E-6 0.80025 0.80025
2.32906E-6 -1.17272745E-11 2.3293007E-6 2.460022E-6 1.5712899E-6 2.3296955E-6 2.3296955E-6 2.3293007E-6 0.80075 0.80075
2.3313596E-6 3.4550782E-11 2.329613E-6 2.459793E-6 1.5711437E-6 2.3294876E-6 2.3294876E-6 2.329613E-6 0.80125 0.80125
2.332834E-6 6.5602135E-11 2.3289886E-6 2.4595643E-6 1.5709975E-6 2.3292794E-6 2.3292794E-6 2.3289886E-6 0.80175 0.80175
2.3325924E-6 6.498205E-11 2.3286764E-6 2.4593353E-6 1.5708513E-6 2.3290715E-6 2.3290715E-6 2.3286764E-6 0.80225 0.80225
2.3342645E-6 9.968781E-11 2.3293007E-6 2.4591066E-6 1.5707051E-6 2.3288633E-6 2.3288633E-6 2.3293007E-6 0.80275 0.80275
2.3336602E-6 9.236798E-11 2.3286764E-6 2.4586486E-6 1.5704127E-6 2.3286555E-6 2.3286555E-6 2.3286764E-6 0.80325 0.80325
2.3317023E-6 6.00764E-11 2.3283644E-6 2.4584199E-6 1.5702665E-6 2.3284472E-6 2.3284472E-6 2.3283644E-6 0.80375 0.80375
2.3298433E-6 2.961202E-11 2.3286764E-6 2.458191E-6 1.5701203E-6 2.328239E-6 2.328239E-6 2.3286764E-6 0.80425 0.80425
2.32947E-6 2.6555667E-11 2.32774E-6 2.457962E-6 1.5699741E-6 2.328031E-6 2.328031E-6 2.32774E-6 0.80475 0.80475
2.326984E-6 -1.5480985E-11 2.3274279E-6 2.4577332E-6 1.5698279E-6 2.3278228E-6 2.3278228E-6 2.3274279E-6 0.80525 0.80525
2.3258847E-6 -3.193681E-11 2.3271157E-6 2.4575043E-6 1.5696817E-6 2.327615E-6 2.327615E-6 2.3271157E-6 0.80575 0.80575
2.3275238E-6 2.1598888E-12 2.3274279E-6 2.4572753E-6 1.5695355E-6 2.3274067E-6 2.3274067E-6 2.3274279E-6 0.80625 0.80625
2.32814E-6 1.737551E-11 2.3268035E-6 2.4570465E-6 1.5693893E-6 2.3271984E-6 2.3271984E-6 2.3268035E-6 0.80675 0.80675
2.3294497E-6 4.538155E-11 2.3271157E-6 2.4568176E-6 1.5692431E-6 2.3269906E-6 2.3269906E-6 2.3271157E-6 0.80725 0.80725
2.3298346E-6 5.6333705E-11 2.3268035E-6 2.4565888E-6 1.569097E-6 2.3267824E-6 2.3267824E-6 2.3268035E-6 0.80775 0.80775
2.3292303E-6 4.9013887E-11 2.3264913E-6 2.4563599E-6 1.5689508E-6 2.3265745E-6 2.3265745E-6 2.3264913E-6 0.80825 0.80825
2.3290875E-6 5.022097E-11 2.325867E-6 2.4559022E-6 1.5686584E-6 2.3263663E-6 2.3263663E-6 2.325867E-6 0.80875 0.80875
2.3287137E-6 4.7164595E-11 2.325867E-6 2.4556732E-6 1.5685122E-6 2.326158E-6 2.326158E-6 2.325867E-6 0.80925 0.80925
2.3285381E-6 4.7762638E-11 2.3261791E-6 2.4554442E-6 1.568366E-6 2.3259502E-6 2.3259502E-6 2.3261791E-6 0.80975 0.80975
2.3268112E-6 1.9734523E-11 2.3255548E-6 2.4552155E-6 1.5682198E-6 2.325742E-6 2.325742E-6 2.3255548E-6 0.81025 0.81025
2.3254804E-6 -9.847919E-13 2.3255548E-6 2.4549865E-6 1.5680736E-6 2.3255336E-6 2.3255336E-6 2.3255548E-6 0.81075 0.81075
2.326889E-6 2.8848453E-11 2.3249304E-6 2.4547576E-6 1.5679274E-6 2.325326E-6 2.325326E-6 2.3249304E-6 0.81125 0.81125
2.3279672E-6 5.259102E-11 2.3246182E-6 2.4545288E-6 1.5677812E-6 2.3251177E-6 2.3251177E-6 2.3246182E-6 0.81175 0.81175
2.3264713E-6 2.8826361E-11 2.3249304E-6 2.4542999E-6 1.567635E-6 2.3249095E-6 2.3249095E-6 2.3249304E-6 0.81225 0.81225
2.326164E-6 2.698815E-11 2.3246182E-6 2.4540711E-6 1.5674888E-6 2.3247017E-6 2.3247017E-6 2.3246182E-6 0.81275 0.81275
2.327077E-6 4.7685366E-11 2.3249304E-6 2.4538422E-6 1.5673426E-6 2.3244934E-6 2.3244934E-6 2.3249304E-6 0.81325 0.81325
2.328287E-6 7.3864186E-11 2.3249304E-6 2.4536132E-6 1.5671964E-6 2.324285E-6 2.324285E-6 2.3249304E-6 0.81375 0.81375
2.3262307E-6 3.974543E-11 2.3243063E-6 2.4531555E-6 1.5669041E-6 2.3240773E-6 2.3240773E-6 2.3243063E-6 0.81425 0.81425
2.3239097E-6 7.541203E-13 2.3243063E-6 2.4529265E-6 1.5667579E-6 2.323869E-6 2.323869E-6 2.3243063E-6 0.81475 0.81475
2.323041E-6 -1.1438265E-11 2.323994E-6 2.4526978E-6 1.5666117E-6 2.3236607E-6 2.3236607E-6 2.323994E-6 0.81525 0.81525
2.324152E-6 1.29133535E-11 2.3236819E-6 2.4524688E-6 1.5664655E-6 2.3234525E-6 2.3234525E-6 2.3236819E-6 0.81575 0.81575
2.3241087E-6 1.5947674E-11 2.3236819E-6 2.45224E-6 1.5663193E-6 2.3232446E-6 2.3232446E-6 2.3236819E-6 0.81625 0.81625
2.3228768E-6 -2.944435E-12 2.3233697E-6 2.4520111E-6 1.5661731E-6 2.3230364E-6 2.3230364E-6 2.3233697E-6 0.81675 0.81675
2.323955E-6 2.0798115E-11 2.3230575E-6 2.4517822E-6 1.5660269E-6 2.322828E-6 2.322828E-6 2.3230575E-6 0.81725 0.81725
2.3256275E-6 5.5503893E-11 2.3224331E-6 2.4515534E-6 1.5658807E-6 2.3226203E-6 2.3226203E-6 2.3224331E-6 0.81775 0.81775
2.3269038E-6 8.290085E-11 2.3227453E-6 2.4513245E-6 1.5657345E-6 2.322412E-6 2.322412E-6 2.3227453E-6 0.81825 0.81825
2.325144E-6 5.426367E-11 2.322121E-6 2.4510955E-6 1.5655883E-6 2.3222037E-6 2.3222037E-6 2.322121E-6 0.81875 0.81875
2.321008E-6 -1.8226321E-11 2.3224331E-6 2.4508668E-6 1.5654421E-6 2.3219955E-6 2.3219955E-6 2.3224331E-6 0.81925 0.81925
2.3197106E-6 -3.8336542E-11 2.322121E-6 2.4504088E-6 1.5651497E-6 2.3217876E-6 2.3217876E-6 2.322121E-6 0.81975 0.81975
2.3220098E-6 7.941482E-12 2.3218088E-6 2.45018E-6 1.5650035E-6 2.3215794E-6 2.3215794E-6 2.3218088E-6 0.82025 0.82025
2.32388E-6 4.6301643E-11 2.3214966E-6 2.4499511E-6 1.5648573E-6 2.321371E-6 2.321371E-6 2.3214966E-6 0.82075 0.82075
2.322615E-6 2.6800466E-11 2.3211844E-6 2.4497224E-6 1.5647112E-6 2.3211628E-6 2.3211628E-6 2.3211844E-6 0.82125 0.82125
2.3228356E-6 3.4707306E-11 2.3208722E-6 2.4494934E-6 1.564565E-6 2.320955E-6 2.320955E-6 2.3208722E-6 0.82175 0.82175
2.3251678E-6 8.15944E-11 2.3211844E-6 2.4492645E-6 1.5644188E-6 2.3207467E-6 2.3207467E-6 2.3211844E-6 0.82225 0.82225
2.327038E-6 1.1995456E-10 2.320248E-6 2.4490357E-6 1.5642726E-6 2.3205384E-6 2.3205384E-6 2.320248E-6 0.82275 0.82275
2.32442E-6 7.548164E-11 2.320248E-6 2.4488068E-6 1.5641264E-6 2.3203302E-6 2.3203302E-6 2.320248E-6 0.82325 0.82325
2.321307E-6 2.187273E-11 2.319936E-6 2.4485778E-6 1.5639802E-6 2.320122E-6 2.320122E-6 2.319936E-6 0.82375 0.82375
2.3185905E-6 -2.4427363E-11 2.3196237E-6 2.448349E-6 1.563834E-6 2.319914E-6 2.319914E-6 2.3196237E-6 0.82425 0.82425
2.3159396E-6 -6.950936E-11 2.319936E-6 2.4478911E-6 1.5635416E-6 2.3197058E-6 2.3197058E-6 2.319936E-6 0.82475 0.82475
2.3156647E-6 -7.0738526E-11 2.3196237E-6 2.4476624E-6 1.5633954E-6 2.3194975E-6 2.3194975E-6 2.3196237E-6 0.82525 0.82525
2.3157859E-6 -6.465892E-11 2.3189993E-6 2.4474334E-6 1.5632492E-6 2.3192893E-6 2.3192893E-6 2.3189993E-6 0.82575 0.82575
2.318085E-6 -1.838089E-11 2.3189993E-6 2.4472047E-6 1.563103E-6 2.319081E-6 2.319081E-6 2.3189993E-6 0.82625 0.82625
2.3208468E-6 3.64241E-11 2.3189993E-6 2.4469757E-6 1.5629568E-6 2.3188732E-6 2.3188732E-6 2.3189993E-6 0.82675 0.82675
2.322585E-6 7.234799E-11 2.3189993E-6 2.4467467E-6 1.5628106E-6 2.3186649E-6 2.3186649E-6 2.3189993E-6 0.82725 0.82725
2.3246862E-6 1.1497161E-10 2.318375E-6 2.446518E-6 1.5626644E-6 2.3184566E-6 2.3184566E-6 2.318375E-6 0.82775 0.82775
2.3246423E-6 1.180059E-10 2.318375E-6 2.446289E-6 1.5625183E-6 2.3182483E-6 2.3182483E-6 2.318375E-6 0.82825 0.82825
2.3227174E-6 8.6323386E-11 2.3180628E-6 2.44606E-6 1.5623721E-6 2.31804E-6 2.31804E-6 2.3180628E-6 0.82875 0.82875
2.3211555E-6 6.1340606E-11 2.3177506E-6 2.4458313E-6 1.5622259E-6 2.3178318E-6 2.3178318E-6 2.3177506E-6 0.82925 0.82925
2.3200225E-6 4.427569E-11 2.3168143E-6 2.4456024E-6 1.5620797E-6 2.3176235E-6 2.3176235E-6 2.3168143E-6 0.82975 0.82975
2.317801E-6 7.1116064E-12 2.3168143E-6 2.4451447E-6 1.5617873E-6 2.317416E-6 2.317416E-6 2.3168143E-6 0.83025 0.83025
2.314721E-6 -4.5888248E-11 2.3171262E-6 2.4449157E-6 1.561641E-6 2.3172076E-6 2.3172076E-6 2.3171262E-6 0.83075 0.83075
2.3157993E-6 -2.2145697E-11 2.3168143E-6 2.444687E-6 1.5614949E-6 2.3169994E-6 2.3169994E-6 2.3168143E-6 0.83125 0.83125
2.3153925E-6 -2.581114E-11 2.3168143E-6 2.444458E-6 1.5613487E-6 2.316791E-6 2.316791E-6 2.3168143E-6 0.83175 0.83175
2.3155467E-6 -1.9122448E-11 2.31619E-6 2.444229E-6 1.5612025E-6 2.3165828E-6 2.3165828E-6 2.31619E-6 0.83225 0.83225
2.3187038E-6 4.2991305E-11 2.3168143E-6 2.4440003E-6 1.5610563E-6 2.3163745E-6 2.3163745E-6 2.3168143E-6 0.83275 0.83275
2.318627E-6 4.5416525E-11 2.316502E-6 2.4437713E-6 1.56091E-6 2.3161663E-6 2.3161663E-6 2.316502E-6 0.83325 0.83325
2.3188802E-6 5.3932414E-11 2.3158777E-6 2.4435424E-6 1.5607638E-6 2.315958E-6 2.315958E-6 2.3158777E-6 0.83375 0.83375
2.3177472E-6 3.6867495E-11 2.3155656E-6 2.4433136E-6 1.5606176E-6 2.3157497E-6 2.3157497E-6 2.3155656E-6 0.83425 0.83425
2.3168127E-6 2.3457007E-11 2.3155656E-6 2.4430847E-6 1.5604714E-6 2.315542E-6 2.315542E-6 2.3155656E-6 0.83475 0.83475
2.3146238E-6 -1.30980435E-11 2.3152534E-6 2.442856E-6 1.5603254E-6 2.3153336E-6 2.3153336E-6 2.3152534E-6 0.83525 0.83525
2.314547E-6 -1.0672816E-11 2.3152534E-6 2.442398E-6 1.560033E-6 2.3151254E-6 2.3151254E-6 2.3152534E-6 0.83575 0.83575
2.314932E-6 2.7934046E-13 2.3149412E-6 2.4421693E-6 1.5598868E-6 2.314917E-6 2.314917E-6 2.3149412E-6 0.83625 0.83625
2.3177925E-6 5.69115E-11 2.3152534E-6 2.4419403E-6 1.5597406E-6 2.3147088E-6 2.3147088E-6 2.3152534E-6 0.83675 0.83675
2.3181444E-6 6.7254584E-11 2.314629E-6 2.4417113E-6 1.5595944E-6 2.3145005E-6 2.3145005E-6 2.314629E-6 0.83725 0.83725
2.3181667E-6 7.1507E-11 2.3143168E-6 2.4414826E-6 1.5594482E-6 2.3142923E-6 2.3142923E-6 2.3143168E-6 0.83775 0.83775
2.3209939E-6 1.275301E-10 2.3136924E-6 2.4412536E-6 1.559302E-6 2.314084E-6 2.314084E-6 2.3136924E-6 0.83825 0.83825
2.322303E-6 1.5553613E-10 2.3140046E-6 2.441025E-6 1.5591557E-6 2.3138757E-6 2.3138757E-6 2.3140046E-6 0.83875 0.83875
2.32051E-6 1.2628987E-10 2.3133803E-6 2.440796E-6 1.5590095E-6 2.3136674E-6 2.3136674E-6 2.3133803E-6 0.83925 0.83925
2.315483E-6 3.7355084E-11 2.313068E-6 2.440567E-6 1.5588633E-6 2.3134592E-6 2.3134592E-6 2.313068E-6 0.83975 0.83975
2.3114792E-6 -3.2698635E-11 2.313068E-6 2.4403382E-6 1.5587171E-6 2.313251E-6 2.313251E-6 2.313068E-6 0.84025 0.84025
2.308795E-6 -7.8389684E-11 2.312444E-6 2.4401093E-6 1.558571E-6 2.3130426E-6 2.3130426E-6 2.312444E-6 0.84075 0.84075
2.3086193E-6 -7.779166E-11 2.312444E-6 2.4396516E-6 1.5582785E-6 2.3128343E-6 2.3128343E-6 2.312444E-6 0.84125 0.84125
2.3086743E-6 -7.2930176E-11 2.3127561E-6 2.4394226E-6 1.5581325E-6 2.312626E-6 2.312626E-6 2.3127561E-6 0.84175 0.84175
2.3110067E-6 -2.6043083E-11 2.312444E-6 2.4391936E-6 1.5579863E-6 2.3124178E-6 2.3124178E-6 2.312444E-6 0.84225 0.84225
2.3144278E-6 4.094321E-11 2.3121318E-6 2.4389649E-6 1.55784E-6 2.3122095E-6 2.3122095E-6 2.3121318E-6 0.84275 0.84275
2.3165292E-6 8.356683E-11 2.3121318E-6 2.438736E-6 1.5576938E-6 2.3120012E-6 2.3120012E-6 2.3121318E-6 0.84325 0.84325
2.3191253E-6 1.3532646E-10 2.3121318E-6 2.4385072E-6 1.5575476E-6 2.311793E-6 2.311793E-6 2.3121318E-6 0.84375 0.84375
2.3175633E-6 1.1034368E-10 2.3115074E-6 2.4382782E-6 1.5574014E-6 2.3115847E-6 2.3115847E-6 2.3115074E-6 0.84425 0.84425
2.3154405E-6 7.5006765E-11 2.3111952E-6 2.4380493E-6 1.5572552E-6 2.3113764E-6 2.3113764E-6 2.3111952E-6 0.84475 0.84475
2.3121625E-6 1.8352505E-11 2.310883E-6 2.4378205E-6 1.557109E-6 2.3111681E-6 2.3111681E-6 2.310883E-6 0.84525 0.84525
2.3106006E-6 -6.630273E-12 2.310883E-6 2.4375915E-6 1.5569628E-6 2.3109599E-6 2.3109599E-6 2.310883E-6 0.84575 0.84575
2.3105897E-6 -2.9869232E-12 2.310883E-6 2.4373626E-6 1.5568166E-6 2.3107516E-6 2.3107516E-6 2.310883E-6 0.84625 0.84625
2.3110078E-6 8.574302E-12 2.3099465E-6 2.4369049E-6 1.5565242E-6 2.3105433E-6 2.3105433E-6 2.3099465E-6 0.84675 0.84675
2.310238E-6 -1.7908786E-12 2.3102587E-6 2.436676E-6 1.556378E-6 2.310335E-6 2.310335E-6 2.3102587E-6 0.84725 0.84725
2.309996E-6 -2.410993E-12 2.3102587E-6 2.4364472E-6 1.5562318E-6 2.3101268E-6 2.3101268E-6 2.3102587E-6 0.84775 0.84775
2.3120972E-6 4.0212635E-11 2.3099465E-6 2.4362182E-6 1.5560856E-6 2.3099185E-6 2.3099185E-6 2.3099465E-6 0.84825 0.84825
2.3138355E-6 7.613652E-11 2.3096343E-6 2.4359895E-6 1.5559395E-6 2.3097102E-6 2.3097102E-6 2.3096343E-6 0.84875 0.84875
2.3127025E-6 5.9071616E-11 2.3096343E-6 2.4357605E-6 1.5557933E-6 2.309502E-6 2.309502E-6 2.3096343E-6 0.84925 0.84925
2.3102166E-6 1.7034969E-11 2.309322E-6 2.4355315E-6 1.5556471E-6 2.3092937E-6 2.3092937E-6 2.309322E-6 0.84975 0.84975
2.3074997E-6 -2.9265163E-11 2.3096343E-6 2.4353028E-6 1.555501E-6 2.3090854E-6 2.3090854E-6 2.3096343E-6 0.85025 0.85025
2.3063997E-6 -4.5720996E-11 2.3090101E-6 2.4350738E-6 1.5553547E-6 2.3088771E-6 2.3088771E-6 2.3090101E-6 0.85075 0.85075
2.3063553E-6 -4.268674E-11 2.3090101E-6 2.4348449E-6 1.5552085E-6 2.3086684E-6 2.3086684E-6 2.3090101E-6 0.85125 0.85125
2.3076645E-6 -1.4680713E-11 2.3083858E-6 2.4346161E-6 1.5550623E-6 2.3084601E-6 2.3084601E-6 2.3083858E-6 0.85175 0.85175
2.3090727E-6 1.5152508E-11 2.3080736E-6 2.4341584E-6 1.5547699E-6 2.3082519E-6 2.3082519E-6 2.3080736E-6 0.85225 0.85225
2.311438E-6 6.2648664E-11 2.3077614E-6 2.4339295E-6 1.5546237E-6 2.3080436E-6 2.3080436E-6 2.3077614E-6 0.85275 0.85275
2.313638E-6 1.0709949E-10 2.3074492E-6 2.4337005E-6 1.5544775E-6 2.3078353E-6 2.3078353E-6 2.3074492E-6 0.85325 0.85325
2.3146833E-6 1.3023298E-10 2.3077614E-6 2.4334718E-6 1.5543313E-6 2.307627E-6 2.307627E-6 2.3077614E-6 0.85375 0.85375
2.3133525E-6 1.0951366E-10 2.3074492E-6 2.4332428E-6 1.5541851E-6 2.3074188E-6 2.3074188E-6 2.3074492E-6 0.85425 0.85425
2.3122525E-6 9.305781E-11 2.3074492E-6 2.4330138E-6 1.5540389E-6 2.3072105E-6 2.3072105E-6 2.3074492E-6 0.85475 0.85475
2.3103275E-6 6.13753E-11 2.3065127E-6 2.432785E-6 1.5538927E-6 2.3070022E-6 2.3070022E-6 2.3065127E-6 0.85525 0.85525
2.3071152E-6 5.939162E-12 2.307137E-6 2.4325561E-6 1.5537466E-6 2.3067935E-6 2.3067935E-6 2.307137E-6 0.85575 0.85575
2.3046953E-6 -3.4879353E-11 2.3065127E-6 2.4323272E-6 1.5536004E-6 2.3065852E-6 2.3065852E-6 2.3065127E-6 0.85625 0.85625
2.3034963E-6 -5.316241E-11 2.3068249E-6 2.4320984E-6 1.5534542E-6 2.306377E-6 2.306377E-6 2.3068249E-6 0.85675 0.85675
2.3056305E-6 -9.929712E-12 2.3062005E-6 2.4316407E-6 1.5531618E-6 2.3061687E-6 2.3061687E-6 2.3062005E-6 0.85725 0.85725
2.3075338E-6 2.9039505E-11 2.3062005E-6 2.4314118E-6 1.5530156E-6 2.3059604E-6 2.3059604E-6 2.3062005E-6 0.85775 0.85775
2.3066318E-6 1.6238066E-11 2.3058883E-6 2.4311828E-6 1.5528694E-6 2.305752E-6 2.305752E-6 2.3058883E-6 0.85825 0.85825
2.3077755E-6 4.119873E-11 2.3055761E-6 2.430954E-6 1.5527232E-6 2.3055431E-6 2.3055431E-6 2.3055761E-6 0.85875 0.85875
2.3097118E-6 8.077701E-11 2.3052642E-6 2.430725E-6 1.552577E-6 2.3053349E-6 2.3053349E-6 2.3052642E-6 0.85925 0.85925
2.3085788E-6 6.3712105E-11 2.304952E-6 2.4304961E-6 1.5524308E-6 2.3051266E-6 2.3051266E-6 2.304952E-6 0.85975 0.85975
2.305169E-6 4.6215852E-12 2.304952E-6 2.4302674E-6 1.5522846E-6 2.3049183E-6 2.3049183E-6 2.304952E-6 0.86025 0.86025
2.304102E-6 -1.1225196E-11 2.304952E-6 2.4300384E-6 1.5521384E-6 2.30471E-6 2.30471E-6 2.304952E-6 0.86075 0.86075
2.3035961E-6 -1.6717844E-11 2.3043276E-6 2.4298095E-6 1.5519922E-6 2.3045018E-6 2.3045018E-6 2.3043276E-6 0.86125 0.86125
2.3040468E-6 -4.547576E-12 2.3043276E-6 2.4295807E-6 1.551846E-6 2.304293E-6 2.304293E-6 2.3043276E-6 0.86175 0.86175
2.305422E-6 2.4676575E-11 2.3043276E-6 2.4293518E-6 1.5516998E-6 2.3040848E-6 2.3040848E-6 2.3043276E-6 0.86225 0.86225
2.30782E-6 7.2781794E-11 2.3040154E-6 2.428894E-6 1.5514075E-6 2.3038765E-6 2.3038765E-6 2.3040154E-6 0.86275 0.86275
2.3086013E-6 9.104276E-11 2.3040154E-6 2.428665E-6 1.5512613E-6 2.3036682E-6 2.3036682E-6 2.3040154E-6 0.86325 0.86325
2.3067748E-6 6.1187416E-11 2.3037032E-6 2.4284363E-6 1.5511151E-6 2.3034595E-6 2.3034595E-6 2.3037032E-6 0.86375 0.86375
2.305774E-6 4.6558764E-11 2.3030789E-6 2.4282074E-6 1.5509689E-6 2.3032512E-6 2.3032512E-6 2.3030789E-6 0.86425 0.86425
2.3062582E-6 5.933812E-11 2.3030789E-6 2.4279784E-6 1.5508227E-6 2.303043E-6 2.303043E-6 2.3030789E-6 0.86475 0.86475
2.304531E-6 3.1310003E-11 2.3024545E-6 2.4277497E-6 1.5506765E-6 2.3028347E-6 2.3028347E-6 2.3024545E-6 0.86525 0.86525
2.3011212E-6 -2.7780512E-11 2.3024545E-6 2.4275207E-6 1.5505303E-6 2.3026264E-6 2.3026264E-6 2.3024545E-6 0.86575 0.86575
2.2985357E-6 -7.164438E-11 2.3021423E-6 2.427292E-6 1.5503841E-6 2.3024177E-6 2.3024177E-6 2.3021423E-6 0.86625 0.86625
2.299482E-6 -5.0338088E-11 2.3021423E-6 2.427063E-6 1.5502379E-6 2.3022094E-6 2.3022094E-6 2.3021423E-6 0.86675 0.86675
2.3017483E-6 -4.6691336E-12 2.3021423E-6 2.426834E-6 1.5500917E-6 2.3020011E-6 2.3020011E-6 2.3021423E-6 0.86725 0.86725
2.303651E-6 3.430006E-11 2.3018301E-6 2.4266053E-6 1.5499455E-6 2.3017924E-6 2.3017924E-6 2.3018301E-6 0.86775 0.86775
2.3059172E-6 7.996901E-11 2.301518E-6 2.4261474E-6 1.5496531E-6 2.3015841E-6 2.3015841E-6 2.301518E-6 0.86825 0.86825
2.3079192E-6 1.2076544E-10 2.301518E-6 2.4259186E-6 1.5495069E-6 2.3013758E-6 2.3013758E-6 2.301518E-6 0.86875 0.86875
2.3080074E-6 1.26236E-10 2.301518E-6 2.4256897E-6 1.5493608E-6 2.3011676E-6 2.3011676E-6 2.301518E-6 0.86925 0.86925
2.305356E-6 8.1153986E-11 2.301206E-6 2.4254607E-6 1.5492146E-6 2.3009588E-6 2.3009588E-6 2.301206E-6 0.86975 0.86975
2.3033322E-6 4.764427E-11 2.3008938E-6 2.425232E-6 1.5490684E-6 2.3007506E-6 2.3007506E-6 2.3008938E-6 0.87025 0.87025
2.3009782E-6 8.043887E-12 2.3008938E-6 2.425003E-6 1.5489222E-6 2.3005423E-6 2.3005423E-6 2.3008938E-6 0.87075 0.87075
2.2983927E-6 -3.5819982E-11 2.3005816E-6 2.4247743E-6 1.548776E-6 2.3003336E-6 2.3003336E-6 2.3005816E-6 0.87125 0.87125
2.2965999E-6 -6.506624E-11 2.3002694E-6 2.4245453E-6 1.5486298E-6 2.3001253E-6 2.3001253E-6 2.3002694E-6 0.87175 0.87175
2.2969189E-6 -5.5332218E-11 2.3005816E-6 2.4243163E-6 1.5484836E-6 2.299917E-6 2.299917E-6 2.3005816E-6 0.87225 0.87225
2.298723E-6 -1.8190192E-11 2.3002694E-6 2.4240876E-6 1.5483374E-6 2.2997087E-6 2.2997087E-6 2.3002694E-6 0.87275 0.87275
2.299471E-6 -5.3832324E-13 2.299645E-6 2.4238586E-6 1.5481912E-6 2.2995E-6 2.2995E-6 2.299645E-6 0.87325 0.87325
2.3005489E-6 2.3204227E-11 2.299333E-6 2.423401E-6 1.5478988E-6 2.2992917E-6 2.2992917E-6 2.299333E-6 0.87375 0.87375
2.3025511E-6 6.400066E-11 2.2990207E-6 2.423172E-6 1.5477526E-6 2.2990835E-6 2.2990835E-6 2.2990207E-6 0.87425 0.87425
2.3042228E-6 9.870638E-11 2.2990207E-6 2.4229432E-6 1.5476064E-6 2.2988747E-6 2.2988747E-6 2.2990207E-6 0.87475 0.87475
2.303849E-6 9.565001E-11 2.2983963E-6 2.4227143E-6 1.5474602E-6 2.2986665E-6 2.2986665E-6 2.2983963E-6 0.87525 0.87525
2.3012965E-6 5.2395196E-11 2.2983963E-6 2.4224853E-6 1.547314E-6 2.2984577E-6 2.2984577E-6 2.2983963E-6 0.87575 0.87575
2.2977877E-6 -8.522525E-12 2.2987085E-6 2.4222566E-6 1.5471679E-6 2.2982495E-6 2.2982495E-6 2.2987085E-6 0.87625 0.87625
2.2972818E-6 -1.4015173E-11 2.2980842E-6 2.4220276E-6 1.5470217E-6 2.2980412E-6 2.2980412E-6 2.2980842E-6 0.87675 0.87675
2.2978645E-6 5.913689E-13 2.2983963E-6 2.4217986E-6 1.5468755E-6 2.2978325E-6 2.2978325E-6 2.2983963E-6 0.87725 0.87725
2.2993715E-6 3.2251788E-11 2.29746E-6 2.42157E-6 1.5467293E-6 2.2976242E-6 2.2976242E-6 2.29746E-6 0.87775 0.87775
2.2994598E-6 3.7722343E-11 2.297772E-6 2.421341E-6 1.5465831E-6 2.297416E-6 2.297416E-6 2.297772E-6 0.87825 0.87825
2.3003395E-6 5.781047E-11 2.297772E-6 2.421112E-6 1.5464369E-6 2.2972072E-6 2.2972072E-6 2.297772E-6 0.87875 0.87875
2.3007246E-6 6.876263E-11 2.2968356E-6 2.4206543E-6 1.5461445E-6 2.296999E-6 2.296999E-6 2.2968356E-6 0.87925 0.87925
2.3010762E-6 7.910569E-11 2.2965235E-6 2.4204255E-6 1.5459983E-6 2.29679E-6 2.29679E-6 2.2965235E-6 0.87975 0.87975
2.3010984E-6 8.3358105E-11 2.2965235E-6 2.4201966E-6 1.5458521E-6 2.2965817E-6 2.2965817E-6 2.2965235E-6 0.88025 0.88025
2.2994045E-6 5.5939062E-11 2.2968356E-6 2.4199676E-6 1.5457059E-6 2.2963734E-6 2.2963734E-6 2.2968356E-6 0.88075 0.88075
2.296324E-6 2.9391838E-12 2.2962113E-6 2.4197388E-6 1.5455597E-6 2.2961647E-6 2.2961647E-6 2.2962113E-6 0.88125 0.88125
2.2943E-6 -3.0570525E-11 2.2962113E-6 2.4195099E-6 1.5454135E-6 2.2959564E-6 2.2959564E-6 2.2962113E-6 0.88175 0.88175
2.2934307E-6 -4.2762936E-11 2.295899E-6 2.419281E-6 1.5452673E-6 2.2957477E-6 2.2957477E-6 2.295899E-6 0.88225 0.88225
2.2938489E-6 -3.120171E-11 2.2952747E-6 2.4190522E-6 1.5451211E-6 2.2955394E-6 2.2955394E-6 2.2952747E-6 0.88275 0.88275
2.293904E-6 -2.6340223E-11 2.2952747E-6 2.4188232E-6 1.544975E-6 2.2953311E-6 2.2953311E-6 2.2952747E-6 0.88325 0.88325
2.2951467E-6 4.476433E-13 2.2949625E-6 2.4185942E-6 1.5448288E-6 2.2951224E-6 2.2951224E-6 2.2949625E-6 0.88375 0.88375
2.2963898E-6 2.7235521E-11 2.2943382E-6 2.4183655E-6 1.5446826E-6 2.294914E-6 2.294914E-6 2.2943382E-6 0.88425 0.88425
2.2983586E-6 6.742286E-11 2.2952747E-6 2.4179078E-6 1.5443902E-6 2.2947054E-6 2.2947054E-6 2.2952747E-6 0.88475 0.88475
2.2987438E-6 7.8375015E-11 2.2949625E-6 2.4176788E-6 1.544244E-6 2.294497E-6 2.294497E-6 2.2949625E-6 0.88525 0.88525
2.2983033E-6 7.4100476E-11 2.2946504E-6 2.4174499E-6 1.5440978E-6 2.2942884E-6 2.2942884E-6 2.2946504E-6 0.88575 0.88575
2.2972365E-6 5.8253694E-11 2.2943382E-6 2.4172211E-6 1.5439516E-6 2.29408E-6 2.29408E-6 2.2943382E-6 0.88625 0.88625
2.296037E-6 3.9970624E-11 2.294026E-6 2.4169922E-6 1.5438054E-6 2.2938714E-6 2.2938714E-6 2.294026E-6 0.88675 0.88675
2.294904E-6 2.2905705E-11 2.293714E-6 2.4167632E-6 1.5436592E-6 2.293663E-6 2.293663E-6 2.293714E-6 0.88725 0.88725
2.2939357E-6 8.886103E-12 2.293714E-6 2.4165345E-6 1.543513E-6 2.2934544E-6 2.2934544E-6 2.293714E-6 0.88775 0.88775
2.294717E-6 2.7147052E-11 2.293714E-6 2.4163055E-6 1.5433668E-6 2.293246E-6 2.293246E-6 2.293714E-6 0.88825 0.88825
2.2955967E-6 4.7235188E-11 2.2930897E-6 2.4160768E-6 1.5432206E-6 2.2930374E-6 2.2930374E-6 2.2930897E-6 0.88875 0.88875
2.2942327E-6 2.5906811E-11 2.2930897E-6 2.4158478E-6 1.5430744E-6 2.292829E-6 2.292829E-6 2.2930897E-6 0.88925 0.88925
2.2928684E-6 4.578403E-12 2.2927775E-6 2.41539E-6 1.5427821E-6 2.2926204E-6 2.2926204E-6 2.2927775E-6 0.88975 0.88975
2.2943755E-6 3.623882E-11 2.2924653E-6 2.4151611E-6 1.5426359E-6 2.292412E-6 2.292412E-6 2.2924653E-6 0.89025 0.89025
2.2932752E-6 1.9782953E-11 2.2924653E-6 2.4149322E-6 1.5424897E-6 2.2922034E-6 2.2922034E-6 2.2924653E-6 0.89075 0.89075
2.2904921E-6 -2.77353E-11 2.2924653E-6 2.4147034E-6 1.5423435E-6 2.291995E-6 2.291995E-6 2.2924653E-6 0.89125 0.89125
2.2898869E-6 -3.5055178E-11 2.292153E-6 2.4144745E-6 1.5421973E-6 2.2917861E-6 2.2917861E-6 2.292153E-6 0.89175 0.89175
2.290305E-6 -2.3493953E-11 2.292153E-6 2.4142455E-6 1.5420511E-6 2.2915779E-6 2.2915779E-6 2.292153E-6 0.89225 0.89225
2.2908216E-6 -1.0105548E-11 2.291841E-6 2.4140168E-6 1.5419049E-6 2.2913691E-6 2.2913691E-6 2.291841E-6 0.89275 0.89275
2.2922297E-6 1.9727673E-11 2.2909044E-6 2.4137878E-6 1.5417587E-6 2.2911609E-6 2.2911609E-6 2.2909044E-6 0.89325 0.89325
2.2951226E-6 7.696887E-11 2.2905922E-6 2.413559E-6 1.5416125E-6 2.2909521E-6 2.2909521E-6 2.2905922E-6 0.89375 0.89375
2.2976199E-6 1.269013E-10 2.2905922E-6 2.41333E-6 1.5414663E-6 2.2907439E-6 2.2907439E-6 2.2905922E-6 0.89425 0.89425
2.2978395E-6 1.3480808E-10 2.2905922E-6 2.4131011E-6 1.5413201E-6 2.2905351E-6 2.2905351E-6 2.2905922E-6 0.89475 0.89475
2.2964425E-6 1.1287064E-10 2.29028E-6 2.4126434E-6 1.5410277E-6 2.2903268E-6 2.2903268E-6 2.29028E-6 0.89525 0.89525
2.2943852E-6 7.875184E-11 2.2905922E-6 2.4124145E-6 1.5408815E-6 2.2901181E-6 2.2901181E-6 2.2905922E-6 0.89575 0.89575
2.2924266E-6 4.6460225E-11 2.29028E-6 2.4121857E-6 1.5407353E-6 2.2899094E-6 2.2899094E-6 2.29028E-6 0.89625 0.89625
2.2888519E-6 -1.5675619E-11 2.2899678E-6 2.4119568E-6 1.5405892E-6 2.2897011E-6 2.2897011E-6 2.2899678E-6 0.89675 0.89675
2.2858703E-6 -6.684829E-11 2.2893437E-6 2.4117278E-6 1.540443E-6 2.2894924E-6 2.2894924E-6 2.2893437E-6 0.89725 0.89725
2.2859915E-6 -6.076868E-11 2.2893437E-6 2.411499E-6 1.5402968E-6 2.289284E-6 2.289284E-6 2.2893437E-6 0.89775 0.89775
2.2881911E-6 -1.6317876E-11 2.2893437E-6 2.41127E-6 1.5401506E-6 2.2890754E-6 2.2890754E-6 2.2893437E-6 0.89825 0.89825
2.2881798E-6 -1.26745515E-11 2.2887193E-6 2.4110414E-6 1.5400044E-6 2.2888667E-6 2.2888667E-6 2.2887193E-6 0.89875 0.89875
2.288994E-6 6.1954656E-12 2.2887193E-6 2.4108124E-6 1.5398582E-6 2.2886584E-6 2.2886584E-6 2.2887193E-6 0.89925 0.89925
2.2913916E-6 5.4300668E-11 2.2884071E-6 2.4105834E-6 1.539712E-6 2.2884497E-6 2.2884497E-6 2.2884071E-6 0.89975 0.89975
2.292371E-6 7.621603E-11 2.2884071E-6 2.4103547E-6 1.5395658E-6 2.2882414E-6 2.2882414E-6 2.2884071E-6 0.90025 0.90025
2.2917654E-6 6.889615E-11 2.288095E-6 2.4098968E-6 1.5392734E-6 2.2880326E-6 2.2880326E-6 2.288095E-6 0.90075 0.90075
2.290269E-6 4.5131482E-11 2.2877828E-6 2.409668E-6 1.5391272E-6 2.2878237E-6 2.2878237E-6 2.2877828E-6 0.90125 0.90125
2.2883441E-6 1.3448966E-11 2.2877828E-6 2.409439E-6 1.538981E-6 2.2876154E-6 2.2876154E-6 2.2877828E-6 0.90175 0.90175
2.287442E-6 6.474868E-13 2.2871584E-6 2.4092103E-6 1.5388348E-6 2.2874067E-6 2.2874067E-6 2.2871584E-6 0.90225 0.90225
2.2888166E-6 2.9871626E-11 2.2868462E-6 2.4089813E-6 1.5386886E-6 2.287198E-6 2.287198E-6 2.2868462E-6 0.90275 0.90275
2.2896306E-6 4.8741643E-11 2.2868462E-6 2.4087524E-6 1.5385424E-6 2.2869897E-6 2.2869897E-6 2.2868462E-6 0.90325 0.90325
2.2882994E-6 2.8022305E-11 2.286534E-6 2.4085236E-6 1.5383963E-6 2.286781E-6 2.286781E-6 2.286534E-6 0.90375 0.90375
2.288849E-6 4.201977E-11 2.2868462E-6 2.4082947E-6 1.5382501E-6 2.2865722E-6 2.2865722E-6 2.2868462E-6 0.90425 0.90425
2.2907193E-6 8.0379925E-11 2.286534E-6 2.4080657E-6 1.5381039E-6 2.286364E-6 2.286364E-6 2.286534E-6 0.90475 0.90475
2.2897177E-6 6.575126E-11 2.286534E-6 2.407837E-6 1.5379577E-6 2.2861552E-6 2.2861552E-6 2.286534E-6 0.90525 0.90525
2.2877264E-6 3.2850576E-11 2.2862218E-6 2.407608E-6 1.5378115E-6 2.2859465E-6 2.2859465E-6 2.2862218E-6 0.90575 0.90575
2.2860654E-6 6.040593E-12 2.2859099E-6 2.4071503E-6 1.5375191E-6 2.2857382E-6 2.2857382E-6 2.2859099E-6 0.90625 0.90625
2.286747E-6 2.2474326E-11 2.2855977E-6 2.4069213E-6 1.5373729E-6 2.2855295E-6 2.2855295E-6 2.2855977E-6 0.90675 0.90675
2.2871318E-6 3.3426456E-11 2.2855977E-6 2.4066926E-6 1.5372267E-6 2.2853208E-6 2.2853208E-6 2.2855977E-6 0.90725 0.90725
2.2845468E-6 -1.0437386E-11 2.2855977E-6 2.4064636E-6 1.5370805E-6 2.2851125E-6 2.2851125E-6 2.2855977E-6 0.90775 0.90775
2.2830834E-6 -3.3593E-11 2.2852855E-6 2.4062347E-6 1.5369343E-6 2.2849038E-6 2.2849038E-6 2.2852855E-6 0.90825 0.90825
2.2842933E-6 -7.4142E-12 2.2849733E-6 2.406006E-6 1.5367881E-6 2.284695E-6 2.284695E-6 2.2849733E-6 0.90875 0.90875
2.2846452E-6 2.9288874E-12 2.284349E-6 2.405777E-6 1.5366419E-6 2.2844868E-6 2.2844868E-6 2.284349E-6 0.90925 0.90925
2.285921E-6 3.0325815E-11 2.2840368E-6 2.405548E-6 1.5364957E-6 2.2842778E-6 2.2842778E-6 2.2840368E-6 0.90975 0.90975
2.2883187E-6 7.843102E-11 2.2837246E-6 2.4053193E-6 1.5363495E-6 2.284069E-6 2.284069E-6 2.2837246E-6 0.91025 0.91025
2.2893635E-6 1.0156448E-10 2.2837246E-6 2.4050903E-6 1.5362034E-6 2.2838603E-6 2.2838603E-6 2.2837246E-6 0.91075 0.91075
2.2886265E-6 9.1808366E-11 2.2831002E-6 2.4048613E-6 1.5360572E-6 2.283652E-6 2.283652E-6 2.2831002E-6 0.91125 0.91125
2.286503E-6 5.6471425E-11 2.2834124E-6 2.4044036E-6 1.5357648E-6 2.2834433E-6 2.2834433E-6 2.2834124E-6 0.91175 0.91175
2.2856009E-6 4.3669953E-11 2.2834124E-6 2.404175E-6 1.5356186E-6 2.2832346E-6 2.2832346E-6 2.2834124E-6 0.91225 0.91225
2.2848965E-6 3.4522885E-11 2.2831002E-6 2.403946E-6 1.5354724E-6 2.2830259E-6 2.2830259E-6 2.2831002E-6 0.91275 0.91275
2.2825425E-6 -5.077494E-12 2.2824759E-6 2.403717E-6 1.5353262E-6 2.2828176E-6 2.2828176E-6 2.2824759E-6 0.91325 0.91325
2.2795941E-6 -5.5641113E-11 2.2831002E-6 2.4034882E-6 1.53518E-6 2.2826089E-6 2.2826089E-6 2.2831002E-6 0.91375 0.91375
2.2805727E-6 -3.372578E-11 2.2824759E-6 2.4032593E-6 1.5350338E-6 2.2824001E-6 2.2824001E-6 2.2824759E-6 0.91425 0.91425
2.2818153E-6 -6.937913E-12 2.2824759E-6 2.4030303E-6 1.5348876E-6 2.2821914E-6 2.2821914E-6 2.2824759E-6 0.91475 0.91475
2.2833226E-6 2.4722512E-11 2.2824759E-6 2.4028016E-6 1.5347414E-6 2.2819831E-6 2.2819831E-6 2.2824759E-6 0.91525 0.91525
2.2833772E-6 2.9583974E-11 2.2821637E-6 2.4025726E-6 1.5345952E-6 2.2817744E-6 2.2817744E-6 2.2821637E-6 0.91575 0.91575
2.2840259E-6 4.540863E-11 2.2818517E-6 2.4023439E-6 1.534449E-6 2.2815657E-6 2.2815657E-6 2.2818517E-6 0.91625 0.91625
2.2855986E-6 7.828717E-11 2.2818517E-6 2.402115E-6 1.5343028E-6 2.2813567E-6 2.2813567E-6 2.2818517E-6 0.91675 0.91675
2.2848612E-6 6.853102E-11 2.2809152E-6 2.4016572E-6 1.5340105E-6 2.281148E-6 2.281148E-6 2.2809152E-6 0.91725 0.91725
2.2821114E-6 2.1621838E-11 2.2809152E-6 2.4014282E-6 1.5338643E-6 2.2809397E-6 2.2809397E-6 2.2809152E-6 0.91775 0.91775
2.280483E-6 -4.5791027E-12 2.280603E-6 2.4011993E-6 1.5337181E-6 2.280731E-6 2.280731E-6 2.280603E-6 0.91825 0.91825
2.2804056E-6 -2.1539005E-12 2.280603E-6 2.4009705E-6 1.5335719E-6 2.2805223E-6 2.2805223E-6 2.280603E-6 0.91875 0.91875
2.2812192E-6 1.6716092E-11 2.2802908E-6 2.4007416E-6 1.5334257E-6 2.2803135E-6 2.2803135E-6 2.2802908E-6 0.91925 0.91925
2.282495E-6 4.4113026E-11 2.2799786E-6 2.4005126E-6 1.5332795E-6 2.2801048E-6 2.2801048E-6 2.2799786E-6 0.91975 0.91975
2.282715E-6 5.2019847E-11 2.2802908E-6 2.4002838E-6 1.5331333E-6 2.2798965E-6 2.2798965E-6 2.2802908E-6 0.92025 0.92025
2.2833638E-6 6.7844515E-11 2.2802908E-6 2.4000549E-6 1.5329871E-6 2.2796878E-6 2.2796878E-6 2.2802908E-6 0.92075 0.92075
2.2820655E-6 4.7734233E-11 2.2796664E-6 2.3998261E-6 1.5328409E-6 2.279479E-6 2.279479E-6 2.2796664E-6 0.92125 0.92125
2.281196E-6 3.554183E-11 2.2796664E-6 2.3995972E-6 1.5326947E-6 2.2792703E-6 2.2792703E-6 2.2796664E-6 0.92175 0.92175
2.2808547E-6 3.3094492E-11 2.279042E-6 2.3991395E-6 1.5324023E-6 2.2790616E-6 2.2790616E-6 2.279042E-6 0.92225 0.92225
2.2805793E-6 3.186529E-11 2.2787299E-6 2.3989105E-6 1.5322561E-6 2.2788527E-6 2.2788527E-6 2.2787299E-6 0.92275 0.92275
2.2772679E-6 -2.5398059E-11 2.279042E-6 2.3986815E-6 1.5321099E-6 2.278644E-6 2.278644E-6 2.279042E-6 0.92325 0.92325
2.276267E-6 -4.0026704E-11 2.2784177E-6 2.3984528E-6 1.5319637E-6 2.2784357E-6 2.2784357E-6 2.2784177E-6 0.92375 0.92375
2.2783017E-6 1.3787613E-12 2.2777936E-6 2.3982238E-6 1.5318176E-6 2.278227E-6 2.278227E-6 2.2777936E-6 0.92425 0.92425
2.2799734E-6 3.6084497E-11 2.2781057E-6 2.397995E-6 1.5316714E-6 2.2780182E-6 2.2780182E-6 2.2781057E-6 0.92475 0.92475
2.279764E-6 3.6073425E-11 2.2777936E-6 2.3977661E-6 1.5315252E-6 2.2778095E-6 2.2778095E-6 2.2777936E-6 0.92525 0.92525
2.2791587E-6 2.8753553E-11 2.2777936E-6 2.3975372E-6 1.531379E-6 2.2776007E-6 2.2776007E-6 2.2777936E-6 0.92575 0.92575
2.2817874E-6 8.112221E-11 2.2771692E-6 2.3973084E-6 1.5312328E-6 2.277392E-6 2.277392E-6 2.2771692E-6 0.92625 0.92625
2.2829972E-6 1.07301015E-10 2.2774814E-6 2.3970795E-6 1.5310866E-6 2.2771833E-6 2.2771833E-6 2.2774814E-6 0.92675 0.92675
2.2798838E-6 5.369207E-11 2.276857E-6 2.3968505E-6 1.5309404E-6 2.2769746E-6 2.2769746E-6 2.276857E-6 0.92725 0.92725
2.2771992E-6 8.001E-12 2.2765448E-6 2.3963928E-6 1.530648E-6 2.2767658E-6 2.2767658E-6 2.2765448E-6 0.92775 0.92775
2.2778809E-6 2.4434732E-11 2.276857E-6 2.3961638E-6 1.5305018E-6 2.276557E-6 2.276557E-6 2.276857E-6 0.92825 0.92825
2.277507E-6 2.1378344E-11 2.2762326E-6 2.395935E-6 1.5303556E-6 2.2763488E-6 2.2763488E-6 2.2762326E-6 0.92875 0.92875
2.2773306E-6 2.1976341E-11 2.2759205E-6 2.3957061E-6 1.5302094E-6 2.2761399E-6 2.2761399E-6 2.2759205E-6 0.92925 0.92925
2.2754052E-6 -9.706201E-12 2.2756083E-6 2.3954774E-6 1.5300632E-6 2.2759311E-6 2.2759311E-6 2.2756083E-6 0.92975 0.92975
2.275559E-6 -3.0175346E-12 2.2756083E-6 2.3952484E-6 1.529917E-6 2.2757224E-6 2.2757224E-6 2.2756083E-6 0.93025 0.93025
2.2769666E-6 2.6815668E-11 2.275296E-6 2.3950195E-6 1.5297708E-6 2.2755137E-6 2.2755137E-6 2.275296E-6 0.93075 0.93075
2.2777804E-6 4.568566E-11 2.2756083E-6 2.3947907E-6 1.5296247E-6 2.275305E-6 2.275305E-6 2.2756083E-6 0.93125 0.93125
2.276812E-6 3.166606E-11 2.274984E-6 2.3945618E-6 1.5294785E-6 2.2750962E-6 2.2750962E-6 2.274984E-6 0.93175 0.93175
2.2753486E-6 8.510451E-12 2.274984E-6 2.3943328E-6 1.5293323E-6 2.2748875E-6 2.2748875E-6 2.274984E-6 0.93225 0.93225
2.2745453E-6 -2.463823E-12 2.2746717E-6 2.394104E-6 1.5291861E-6 2.2746788E-6 2.2746788E-6 2.2746717E-6 0.93275 0.93275
2.2748309E-6 6.661103E-12 2.2743598E-6 2.3936461E-6 1.5288937E-6 2.27447E-6 2.27447E-6 2.2743598E-6 0.93325 0.93325
2.2757436E-6 2.73583E-11 2.2746717E-6 2.3934174E-6 1.5287475E-6 2.2742613E-6 2.2742613E-6 2.2746717E-6 0.93375 0.93375
2.2755341E-6 2.7347229E-11 2.2740476E-6 2.3931884E-6 1.5286013E-6 2.2740526E-6 2.2740526E-6 2.2740476E-6 0.93425 0.93425
2.2759189E-6 3.829936E-11 2.2737354E-6 2.3929597E-6 1.5284551E-6 2.2738436E-6 2.2738436E-6 2.2737354E-6 0.93475 0.93475
2.2770625E-6 6.326002E-11 2.2734232E-6 2.3927307E-6 1.5283089E-6 2.273635E-6 2.273635E-6 2.2734232E-6 0.93525 0.93525
2.2767872E-6 6.203082E-11 2.2734232E-6 2.3925018E-6 1.5281627E-6 2.2734262E-6 2.2734262E-6 2.2734232E-6 0.93575 0.93575
2.2768088E-6 6.6283215E-11 2.273111E-6 2.392273E-6 1.5280165E-6 2.2732174E-6 2.2732174E-6 2.273111E-6 0.93625 0.93625
2.2752135E-6 4.0691343E-11 2.273111E-6 2.392044E-6 1.5278703E-6 2.2730087E-6 2.2730087E-6 2.273111E-6 0.93675 0.93675
2.274344E-6 2.8498938E-11 2.273111E-6 2.391815E-6 1.5277241E-6 2.2728E-6 2.2728E-6 2.273111E-6 0.93725 0.93725
2.2720228E-6 -1.0492412E-11 2.273111E-6 2.3915863E-6 1.5275779E-6 2.2725912E-6 2.2725912E-6 2.273111E-6 0.93775 0.93775
2.2720774E-6 -5.630936E-12 2.2724867E-6 2.3913574E-6 1.5274318E-6 2.2723825E-6 2.2723825E-6 2.2724867E-6 0.93825 0.93825
2.272561E-6 7.1483865E-12 2.2727988E-6 2.3908997E-6 1.5271394E-6 2.2721738E-6 2.2721738E-6 2.2727988E-6 0.93875 0.93875
2.2702066E-6 -3.2452017E-11 2.2724867E-6 2.3906707E-6 1.5269932E-6 2.271965E-6 2.271965E-6 2.2724867E-6 0.93925 0.93925
2.2711854E-6 -1.05366965E-11 2.2718623E-6 2.390442E-6 1.526847E-6 2.2717563E-6 2.2717563E-6 2.2718623E-6 0.93975 0.93975
2.27322E-6 3.0868776E-11 2.27155E-6 2.390213E-6 1.5267008E-6 2.2715474E-6 2.2715474E-6 2.27155E-6 0.94025 0.94025
2.2742317E-6 5.3393172E-11 2.271238E-6 2.389984E-6 1.5265546E-6 2.2713386E-6 2.2713386E-6 2.271238E-6 0.94075 0.94075
2.2735933E-6 4.5464233E-11 2.2709257E-6 2.3897553E-6 1.5264084E-6 2.27113E-6 2.27113E-6 2.2709257E-6 0.94125 0.94125
2.27312E-6 4.0580626E-11 2.2709257E-6 2.3895263E-6 1.5262622E-6 2.2709212E-6 2.2709212E-6 2.2709257E-6 0.94175 0.94175
2.2728111E-6 3.8742332E-11 2.2706135E-6 2.3892974E-6 1.526116E-6 2.270712E-6 2.270712E-6 2.2706135E-6 0.94225 0.94225
2.2711827E-6 1.25413915E-11 2.2706135E-6 2.3890686E-6 1.5259698E-6 2.2705033E-6 2.2705033E-6 2.2706135E-6 0.94275 0.94275
2.2705444E-6 4.6124593E-12 2.2703016E-6 2.3888397E-6 1.5258236E-6 2.2702945E-6 2.2702945E-6 2.2703016E-6 0.94325 0.94325
2.269642E-6 -8.18902E-12 2.2703016E-6 2.388611E-6 1.5256774E-6 2.2700858E-6 2.2700858E-6 2.2703016E-6 0.94375 0.94375
2.2692018E-6 -1.2463555E-11 2.2696772E-6 2.388153E-6 1.525385E-6 2.269877E-6 2.269877E-6 2.2696772E-6 0.94425 0.94425
2.2693553E-6 -5.7748892E-12 2.2696772E-6 2.3879243E-6 1.5252389E-6 2.2696681E-6 2.2696681E-6 2.2696772E-6 0.94475 0.94475
2.269014E-6 -8.222234E-12 2.269365E-6 2.3876953E-6 1.5250927E-6 2.2694594E-6 2.2694594E-6 2.269365E-6 0.94525 0.94525
2.2699267E-6 1.2474963E-11 2.2690529E-6 2.3874663E-6 1.5249465E-6 2.2692507E-6 2.2692507E-6 2.2690529E-6 0.94575 0.94575
2.2720603E-6 5.5707626E-11 2.2687407E-6 2.3872376E-6 1.5248003E-6 2.269042E-6 2.269042E-6 2.2687407E-6 0.94625 0.94625
2.273468E-6 8.5540824E-11 2.2687407E-6 2.3870086E-6 1.5246541E-6 2.2688332E-6 2.2688332E-6 2.2687407E-6 0.94675 0.94675
2.2727631E-6 7.6393725E-11 2.2684285E-6 2.3867797E-6 1.5245079E-6 2.268624E-6 2.268624E-6 2.2684285E-6 0.94725 0.94725
2.2724878E-6 7.516453E-11 2.2687407E-6 2.386551E-6 1.5243617E-6 2.2684153E-6 2.2684153E-6 2.2687407E-6 0.94775 0.94775
2.2703314E-6 3.921852E-11 2.2681163E-6 2.386322E-6 1.5242155E-6 2.2682066E-6 2.2682066E-6 2.2681163E-6 0.94825 0.94825
2.2682082E-6 3.8815804E-12 2.2684285E-6 2.3860932E-6 1.5240693E-6 2.2679978E-6 2.2679978E-6 2.2684285E-6 0.94875 0.94875
2.2658537E-6 -3.5718838E-11 2.2678041E-6 2.3858643E-6 1.5239231E-6 2.2677891E-6 2.2677891E-6 2.2678041E-6 0.94925 0.94925
2.2648194E-6 -5.0956576E-11 2.2678041E-6 2.3854066E-6 1.5236307E-6 2.2675802E-6 2.2675802E-6 2.2678041E-6 0.94975 0.94975
2.265633E-6 -3.208657E-11 2.267492E-6 2.3851776E-6 1.5234845E-6 2.2673714E-6 2.2673714E-6 2.267492E-6 0.95025 0.95025
2.266149E-6 -1.8698204E-11 2.2668676E-6 2.3849486E-6 1.5233383E-6 2.2671622E-6 2.2671622E-6 2.2668676E-6 0.95075 0.95075
2.2676888E-6 1.3571264E-11 2.2665556E-6 2.38472E-6 1.523192E-6 2.2669535E-6 2.2669535E-6 2.2665556E-6 0.95125 0.95125
2.2701527E-6 6.289459E-11 2.2668676E-6 2.384491E-6 1.523046E-6 2.2667448E-6 2.2667448E-6 2.2668676E-6 0.95175 0.95175
2.2695472E-6 5.557472E-11 2.2668676E-6 2.3842622E-6 1.5228998E-6 2.266536E-6 2.266536E-6 2.2668676E-6 0.95225 0.95225
2.2692718E-6 5.4345518E-11 2.2665556E-6 2.3840332E-6 1.5227536E-6 2.2663273E-6 2.2663273E-6 2.2665556E-6 0.95275 0.95275
2.2692936E-6 5.859791E-11 2.2662434E-6 2.3838043E-6 1.5226074E-6 2.2661186E-6 2.2661186E-6 2.2662434E-6 0.95325 0.95325
2.2693807E-6 6.406842E-11 2.2662434E-6 2.3835755E-6 1.5224612E-6 2.2659094E-6 2.2659094E-6 2.2662434E-6 0.95375 0.95375
2.2669603E-6 2.3249876E-11 2.2659312E-6 2.3833466E-6 1.522315E-6 2.2657005E-6 2.2657005E-6 2.2659312E-6 0.95425 0.95425
2.265464E-6 -5.1480494E-13 2.265619E-6 2.3828889E-6 1.5220226E-6 2.2654917E-6 2.2654917E-6 2.265619E-6 0.95475 0.95475
2.2644294E-6 -1.5752543E-11 2.2653069E-6 2.3826599E-6 1.5218764E-6 2.265283E-6 2.265283E-6 2.2653069E-6 0.95525 0.95525
2.2650122E-6 -1.1460021E-12 2.2649947E-6 2.382431E-6 1.5217302E-6 2.2650743E-6 2.2650743E-6 2.2649947E-6 0.95575 0.95575
2.2667164E-6 3.416876E-11 2.2649947E-6 2.3822022E-6 1.521584E-6 2.264865E-6 2.264865E-6 2.2649947E-6 0.95625 0.95625
2.2663091E-6 3.0503294E-11 2.2649947E-6 2.3819732E-6 1.5214378E-6 2.2646564E-6 2.2646564E-6 2.2649947E-6 0.95675 0.95675
2.2655388E-6 2.0138082E-11 2.2646825E-6 2.3817445E-6 1.5212916E-6 2.2644476E-6 2.2644476E-6 2.2646825E-6 0.95725 0.95725
2.2666825E-6 4.509875E-11 2.2640581E-6 2.3815155E-6 1.5211454E-6 2.264239E-6 2.264239E-6 2.2640581E-6 0.95775 0.95775
2.2666377E-6 4.8132987E-11 2.2643703E-6 2.3812865E-6 1.5209991E-6 2.2640295E-6 2.2640295E-6 2.2643703E-6 0.95825 0.95825
2.2646461E-6 1.5232308E-11 2.2640581E-6 2.3810578E-6 1.5208531E-6 2.2638208E-6 2.2638208E-6 2.2640581E-6 0.95875 0.95875
2.2641398E-6 9.739636E-12 2.2634338E-6 2.3808288E-6 1.5207069E-6 2.263612E-6 2.263612E-6 2.2634338E-6 0.95925 0.95925
2.2636996E-6 5.4651006E-12 2.2634338E-6 2.3805999E-6 1.5205607E-6 2.2634033E-6 2.2634033E-6 2.2634338E-6 0.95975 0.95975
2.2647107E-6 2.7989477E-11 2.2634338E-6 2.3801422E-6 1.5202683E-6 2.2631941E-6 2.2631941E-6 2.2634338E-6 0.96025 0.96025
2.2648644E-6 3.4678135E-11 2.2631216E-6 2.3799134E-6 1.520122E-6 2.2629854E-6 2.2629854E-6 2.2631216E-6 0.96075 0.96075
2.263797E-6 1.8831338E-11 2.2628096E-6 2.3796845E-6 1.5199759E-6 2.2627767E-6 2.2627767E-6 2.2628096E-6 0.96125 0.96125
2.263356E-6 1.4556776E-11 2.2624974E-6 2.3794555E-6 1.5198297E-6 2.2625675E-6 2.2625675E-6 2.2624974E-6 0.96175 0.96175
2.2628499E-6 9.064103E-12 2.2624974E-6 2.3792268E-6 1.5196835E-6 2.2623587E-6 2.2623587E-6 2.2624974E-6 0.96225 0.96225
2.2631684E-6 1.8798098E-11 2.2621853E-6 2.3789978E-6 1.5195372E-6 2.2621498E-6 2.2621498E-6 2.2621853E-6 0.96275 0.96275
2.2644772E-6 4.680409E-11 2.2621853E-6 2.3787688E-6 1.519391E-6 2.261941E-6 2.261941E-6 2.2621853E-6 0.96325 0.96325
2.2625181E-6 1.4512465E-11 2.2621853E-6 2.37854E-6 1.5192448E-6 2.2617319E-6 2.2617319E-6 2.2621853E-6 0.96375 0.96375
2.2624079E-6 1.6328584E-11 2.261873E-6 2.3783111E-6 1.5190986E-6 2.2615232E-6 2.2615232E-6 2.261873E-6 0.96425 0.96425
2.2621984E-6 1.6317513E-11 2.261873E-6 2.3780822E-6 1.5189524E-6 2.2613144E-6 2.2613144E-6 2.261873E-6 0.96475 0.96475
2.2627478E-6 3.0314955E-11 2.2612487E-6 2.3778534E-6 1.5188062E-6 2.2611052E-6 2.2611052E-6 2.2612487E-6 0.96525 0.96525
2.2621755E-6 2.3604152E-11 2.2612487E-6 2.3773957E-6 1.518514E-6 2.2608965E-6 2.2608965E-6 2.2612487E-6 0.96575 0.96575
2.261471E-6 1.4457083E-11 2.2606243E-6 2.3771668E-6 1.5183678E-6 2.2606878E-6 2.2606878E-6 2.2606243E-6 0.96625 0.96625
2.2619213E-6 2.6627311E-11 2.2603122E-6 2.3769378E-6 1.5182216E-6 2.2604784E-6 2.2604784E-6 2.2603122E-6 0.96675 0.96675
2.2629329E-6 4.9151714E-11 2.2603122E-6 2.376709E-6 1.5180754E-6 2.2602696E-6 2.2602696E-6 2.2603122E-6 0.96725 0.96725
2.2619315E-6 3.4523037E-11 2.2596878E-6 2.37648E-6 1.5179291E-6 2.260061E-6 2.260061E-6 2.2596878E-6 0.96775 0.96775
2.2610286E-6 2.172154E-11 2.2593756E-6 2.3762511E-6 1.517783E-6 2.2598517E-6 2.2598517E-6 2.2593756E-6 0.96825 0.96825
2.2613474E-6 3.1455533E-11 2.2593756E-6 2.3760224E-6 1.5176367E-6 2.259643E-6 2.259643E-6 2.2593756E-6 0.96875 0.96875
2.259752E-6 5.863661E-12 2.2590634E-6 2.3757934E-6 1.5174905E-6 2.2594343E-6 2.2594343E-6 2.2590634E-6 0.96925 0.96925
2.258024E-6 -2.2164496E-11 2.2593756E-6 2.3755645E-6 1.5173443E-6 2.259225E-6 2.259225E-6 2.2593756E-6 0.96975 0.96975
2.2589697E-6 -8.582449E-13 2.2590634E-6 2.3753357E-6 1.5171981E-6 2.2590164E-6 2.2590164E-6 2.2590634E-6 0.97025 0.97025
2.2602119E-6 2.5929604E-11 2.2587515E-6 2.3751068E-6 1.5170519E-6 2.258807E-6 2.258807E-6 2.2587515E-6 0.97075 0.97075
2.2596396E-6 1.9218802E-11 2.2587515E-6 2.374649E-6 1.5167595E-6 2.2585982E-6 2.2585982E-6 2.2587515E-6 0.97125 0.97125
2.2593642E-6 1.7989592E-11 2.2590634E-6 2.37442E-6 1.5166133E-6 2.2583895E-6 2.2583895E-6 2.2590634E-6 0.97175 0.97175
2.2602765E-6 3.8686766E-11 2.2584393E-6 2.3741914E-6 1.5164673E-6 2.2581803E-6 2.2581803E-6 2.2584393E-6 0.97225 0.97225
2.2609252E-6 5.4511423E-11 2.2584393E-6 2.3739624E-6 1.516321E-6 2.2579716E-6 2.2579716E-6 2.2584393E-6 0.97275 0.97275
2.2608804E-6 5.754566E-11 2.258127E-6 2.3737334E-6 1.5161748E-6 2.2577624E-6 2.2577624E-6 2.258127E-6 0.97325 0.97325
2.260011E-6 4.5353256E-11 2.257815E-6 2.3735047E-6 1.5160286E-6 2.2575537E-6 2.2575537E-6 2.257815E-6 0.97375 0.97375
2.2581517E-6 1.4888844E-11 2.2571905E-6 2.3732757E-6 1.5158824E-6 2.257345E-6 2.257345E-6 2.2571905E-6 0.97425 0.97425
2.2571496E-6 2.6014835E-13 2.2575027E-6 2.373047E-6 1.5157362E-6 2.2571355E-6 2.2571355E-6 2.2575027E-6 0.97475 0.97475
2.2561483E-6 -1.4368522E-11 2.2571905E-6 2.372818E-6 1.51559E-6 2.2569268E-6 2.2569268E-6 2.2571905E-6 0.97525 0.97525
2.2559054E-6 -1.4988687E-11 2.2571905E-6 2.372589E-6 1.5154438E-6 2.2567176E-6 2.2567176E-6 2.2571905E-6 0.97575 0.97575
2.2574782E-6 1.788985E-11 2.2571905E-6 2.3723603E-6 1.5152976E-6 2.2565089E-6 2.2565089E-6 2.2571905E-6 0.97625 0.97625
2.2600075E-6 6.843129E-11 2.256254E-6 2.3719024E-6 1.5150052E-6 2.2562997E-6 2.2562997E-6 2.256254E-6 0.97675 0.97675
2.260986E-6 9.034662E-11 2.2565662E-6 2.3716736E-6 1.514859E-6 2.256091E-6 2.256091E-6 2.2565662E-6 0.97725 0.97725
2.2609747E-6 9.398995E-11 2.256254E-6 2.3714447E-6 1.5147128E-6 2.2558822E-6 2.2558822E-6 2.256254E-6 0.97775 0.97775
2.2585539E-6 5.317138E-11 2.2556296E-6 2.3712157E-6 1.5145666E-6 2.2556728E-6 2.2556728E-6 2.2556296E-6 0.97825 0.97825
2.2572556E-6 3.306111E-11 2.2556296E-6 2.370987E-6 1.5144204E-6 2.255464E-6 2.255464E-6 2.2556296E-6 0.97875 0.97875
2.2547686E-6 -8.975593E-12 2.2553174E-6 2.370758E-6 1.5142743E-6 2.255255E-6 2.255255E-6 2.2553174E-6 0.97925 0.97925
2.251952E-6 -5.710294E-11 2.2553174E-6 2.3705293E-6 1.5141281E-6 2.2550462E-6 2.2550462E-6 2.2553174E-6 0.97975 0.97975
2.2509503E-6 -7.1731635E-11 2.2553174E-6 2.3703003E-6 1.5139819E-6 2.254837E-6 2.254837E-6 2.2553174E-6 0.98025 0.98025
2.253678E-6 -1.7535761E-11 2.2546933E-6 2.3700713E-6 1.5138357E-6 2.2546283E-6 2.2546283E-6 2.2546933E-6 0.98075 0.98075
2.2544912E-6 1.3342055E-12 2.2543811E-6 2.3698426E-6 1.5136895E-6 2.254419E-6 2.254419E-6 2.2543811E-6 0.98125 0.98125
2.25712E-6 5.3702872E-11 2.2543811E-6 2.3696136E-6 1.5135433E-6 2.2542101E-6 2.2542101E-6 2.2543811E-6 0.98175 0.98175
2.2603092E-6 1.1642565E-10 2.254069E-6 2.369156E-6 1.5132509E-6 2.254001E-6 2.254001E-6 2.254069E-6 0.98225 0.98225
2.2601E-6 1.1641457E-10 2.2537567E-6 2.368927E-6 1.5131047E-6 2.2537922E-6 2.2537922E-6 2.2537567E-6 0.98275 0.98275
2.2591971E-6 1.03613076E-10 2.2537567E-6 2.368698E-6 1.5129585E-6 2.253583E-6 2.253583E-6 2.2537567E-6 0.98325 0.98325
2.2554896E-6 3.904093E-11 2.2531324E-6 2.3684693E-6 1.5128123E-6 2.2533743E-6 2.2533743E-6 2.2531324E-6 0.98375 0.98375
2.2534978E-6 6.1402346E-12 2.2528202E-6 2.3682403E-6 1.5126661E-6 2.2531651E-6 2.2531651E-6 2.2528202E-6 0.98425 0.98425
2.2523643E-6 -1.0924709E-11 2.2534446E-6 2.3680116E-6 1.5125199E-6 2.2529564E-6 2.2529564E-6 2.2534446E-6 0.98475 0.98475
2.2523195E-6 -7.890464E-12 2.2531324E-6 2.3677826E-6 1.5123737E-6 2.252747E-6 2.252747E-6 2.2531324E-6 0.98525 0.98525
2.2534632E-6 1.7070198E-11 2.252508E-6 2.3675536E-6 1.5122275E-6 2.2525383E-6 2.2525383E-6 2.252508E-6 0.98575 0.98575
2.2544084E-6 3.8376437E-11 2.252508E-6 2.367325E-6 1.5120814E-6 2.252329E-6 2.252329E-6 2.252508E-6 0.98625 0.98625
2.2567067E-6 8.465441E-11 2.252508E-6 2.367096E-6 1.5119352E-6 2.2521199E-6 2.2521199E-6 2.252508E-6 0.98675 0.98675
2.2575534E-6 1.0413347E-10 2.2518836E-6 2.366867E-6 1.511789E-6 2.2519112E-6 2.2519112E-6 2.2518836E-6 0.98725 0.98725
2.2543404E-6 4.8697307E-11 2.2515715E-6 2.3664093E-6 1.5114966E-6 2.251702E-6 2.251702E-6 2.2515715E-6 0.98775 0.98775
2.252679E-6 2.1887298E-11 2.2515715E-6 2.3661805E-6 1.5113504E-6 2.2514932E-6 2.2514932E-6 2.2515715E-6 0.98825 0.98825
2.2526672E-6 2.5530604E-11 2.2512595E-6 2.3659516E-6 1.5112042E-6 2.2512838E-6 2.2512838E-6 2.2512595E-6 0.98875 0.98875
2.2505108E-6 -1.041541E-11 2.2512595E-6 2.3657226E-6 1.511058E-6 2.251075E-6 2.251075E-6 2.2512595E-6 0.98925 0.98925
2.247067E-6 -7.011504E-11 2.2512595E-6 2.3654939E-6 1.5109118E-6 2.250866E-6 2.250866E-6 2.2512595E-6 0.98975 0.98975
2.247154E-6 -6.464453E-11 2.2509473E-6 2.365265E-6 1.5107656E-6 2.2506567E-6 2.2506567E-6 2.2509473E-6 0.99025 0.99025
2.2488919E-6 -2.872067E-11 2.2506351E-6 2.365036E-6 1.5106194E-6 2.250448E-6 2.250448E-6 2.2506351E-6 0.99075 0.99075
2.250563E-6 5.985033E-12 2.2506351E-6 2.3648072E-6 1.5104732E-6 2.2502388E-6 2.2502388E-6 2.2506351E-6 0.99125 0.99125
2.2519378E-6 3.5209165E-11 2.2500108E-6 2.3645782E-6 1.510327E-6 2.25003E-6 2.25003E-6 2.2500108E-6 0.99175 0.99175
2.2532129E-6 6.2606066E-11 2.2500108E-6 2.3643493E-6 1.5101808E-6 2.2498207E-6 2.2498207E-6 2.2500108E-6 0.99225 0.99225
2.25297E-6 6.19859E-11 2.2500108E-6 2.3638916E-6 1.5098885E-6 2.2496115E-6 2.2496115E-6 2.2500108E-6 0.99275 0.99275
2.2535198E-6 7.598337E-11 2.2496986E-6 2.3636628E-6 1.5097423E-6 2.2494028E-6 2.2494028E-6 2.2496986E-6 0.99325 0.99325
2.252584E-6 6.25728E-11 2.2490742E-6 2.3634339E-6 1.5095961E-6 2.2491936E-6 2.2491936E-6 2.2490742E-6 0.99375 0.99375
2.2513516E-6 4.3680663E-11 2.2493864E-6 2.3632049E-6 1.5094499E-6 2.2489849E-6 2.2489849E-6 2.2493864E-6 0.99425 0.99425
2.2493596E-6 1.07799655E-11 2.2493864E-6 2.3629761E-6 1.5093037E-6 2.2487757E-6 2.2487757E-6 2.2493864E-6 0.99475 0.99475
2.2492488E-6 1.25960735E-11 2.2490742E-6 2.3627472E-6 1.5091575E-6 2.2485663E-6 2.2485663E-6 2.2490742E-6 0.99525 0.99525
2.2476204E-6 -1.3604867E-11 2.2484498E-6 2.3625182E-6 1.5090113E-6 2.2483575E-6 2.2483575E-6 2.2484498E-6 0.99575 0.99575
2.2460576E-6 -3.8587696E-11 2.2481377E-6 2.3622895E-6 1.5088651E-6 2.2481483E-6 2.2481483E-6 2.2481377E-6 0.99625 0.99625
2.246937E-6 -1.8499594E-11 2.2481377E-6 2.3620605E-6 1.5087189E-6 2.2479392E-6 2.2479392E-6 2.2481377E-6 0.99675 0.99675
2.2481136E-6 7.0701366E-12 2.2481377E-6 2.3618318E-6 1.5085727E-6 2.2477304E-6 2.2477304E-6 2.2481377E-6 0.99725 0.99725
2.2498507E-6 4.2993976E-11 2.2475133E-6 2.3616028E-6 1.5084265E-6 2.2475213E-6 2.2475213E-6 2.2475133E-6 0.99775 0.99775
2.252314E-6 9.231728E-11 2.2472013E-6 2.361145E-6 1.5081341E-6 2.2473118E-6 2.2473118E-6 2.2472013E-6 0.99825 0.99825
2.2524016E-6 9.778781E-11 2.2475133E-6 2.3609161E-6 1.5079879E-6 2.247103E-6 2.247103E-6 2.2475133E-6 0.99875 0.99875
2.2484958E-6 2.9561242E-11 2.246577E-6 2.3606872E-6 1.5078417E-6 2.246894E-6 2.246894E-6 2.246577E-6 0.99925 0.99925
2.2465697E-6 -2.1213192E-12 2.246577E-6 2.3604584E-6 1.5076956E-6 2.2466847E-6 2.2466847E-6 2.246577E-6 0.99975 0.99975
2.246591E-6 2.1310488E-12 2.2462648E-6 2.3602295E-6 1.5075494E-6 2.2464756E-6 2.2464756E-6 2.2462648E-6 1.00025 1.00025
2.2461836E-6 -1.5344326E-12 2.246577E-6 2.3600005E-6 1.5074032E-6 2.2462668E-6 2.2462668E-6 2.246577E-6 1.00075 1.00075
2.2447527E-6 -2.4080989E-11 2.2462648E-6 2.3597718E-6 1.507257E-6 2.2460576E-6 2.2460576E-6 2.2462648E-6 1.00125 1.00125
2.246325E-6 8.797508E-12 2.2456404E-6 2.3595428E-6 1.5071108E-6 2.2458482E-6 2.2458482E-6 2.2456404E-6 1.00175 1.00175
2.2474358E-6 3.314911E-11 2.2453282E-6 2.359314E-6 1.5069646E-6 2.2456395E-6 2.2456395E-6 2.2453282E-6 1.00225 1.00225
2.249635E-6 7.7599885E-11 2.2453282E-6 2.359085E-6 1.5068184E-6 2.2454303E-6 2.2454303E-6 2.2453282E-6 1.00275 1.00275
2.250184E-6 9.159732E-11 2.2453282E-6 2.3588561E-6 1.5066722E-6 2.2452211E-6 2.2452211E-6 2.2453282E-6 1.00325 1.00325
2.2494792E-6 8.245022E-11 2.2453282E-6 2.3583984E-6 1.5063798E-6 2.245012E-6 2.245012E-6 2.2453282E-6 1.00375 1.00375
2.2475208E-6 5.015862E-11 2.245016E-6 2.3581695E-6 1.5062336E-6 2.2448032E-6 2.2448032E-6 2.245016E-6 1.00425 1.00425
2.247014E-6 4.466592E-11 2.2447039E-6 2.3579407E-6 1.5060874E-6 2.2445938E-6 2.2445938E-6 2.2447039E-6 1.00475 1.00475
2.2463753E-6 3.6736957E-11 2.2443917E-6 2.3577118E-6 1.5059412E-6 2.2443846E-6 2.2443846E-6 2.2443917E-6 1.00525 1.00525
2.2439874E-6 -3.4725397E-12 2.2440795E-6 2.3574828E-6 1.505795E-6 2.2441754E-6 2.2441754E-6 2.2440795E-6 1.00575 1.00575
2.2419958E-6 -3.637322E-11 2.2440795E-6 2.357254E-6 1.5056488E-6 2.2439667E-6 2.2439667E-6 2.2440795E-6 1.00625 1.00625
2.2438321E-6 1.3778252E-12 2.2440795E-6 2.357025E-6 1.5055027E-6 2.2437575E-6 2.2437575E-6 2.2440795E-6 1.00675 1.00675
2.2459653E-6 4.4610465E-11 2.2440795E-6 2.3567964E-6 1.5053565E-6 2.2435484E-6 2.2435484E-6 2.2440795E-6 1.00725 1.00725
2.2460526E-6 5.0080967E-11 2.2434554E-6 2.3565674E-6 1.5052103E-6 2.243339E-6 2.243339E-6 2.2434554E-6 1.00775 1.00775
2.2462061E-6 5.6769627E-11 2.2434554E-6 2.3563384E-6 1.5050641E-6 2.2431302E-6 2.2431302E-6 2.2434554E-6 1.00825 1.00825
2.2451384E-6 4.0922796E-11 2.2431432E-6 2.3561097E-6 1.5049179E-6 2.242921E-6 2.242921E-6 2.2431432E-6 1.00875 1.00875
2.2450274E-6 4.2738903E-11 2.2431432E-6 2.3556518E-6 1.5046255E-6 2.2427118E-6 2.2427118E-6 2.2431432E-6 1.00925 1.00925
2.2453128E-6 5.1863805E-11 2.242831E-6 2.355423E-6 1.5044793E-6 2.2425027E-6 2.2425027E-6 2.242831E-6 1.00975 1.00975
2.243651E-6 2.5053777E-11 2.2422066E-6 2.355194E-6 1.5043331E-6 2.2422932E-6 2.2422932E-6 2.2422066E-6 1.01025 1.01025
2.2424515E-6 6.770704E-12 2.2418944E-6 2.3549653E-6 1.5041869E-6 2.2420845E-6 2.2420845E-6 2.2418944E-6 1.01075 1.01075
2.2414497E-6 -7.857992E-12 2.2418944E-6 2.3547364E-6 1.5040407E-6 2.2418753E-6 2.2418753E-6 2.2418944E-6 1.01125 1.01125
2.2425597E-6 1.6493576E-11 2.2418944E-6 2.3545074E-6 1.5038945E-6 2.2416662E-6 2.2416662E-6 2.2418944E-6 1.01175 1.01175
2.242548E-6 2.0136877E-11 2.2415823E-6 2.3542786E-6 1.5037483E-6 2.241457E-6 2.241457E-6 2.2415823E-6 1.01225 1.01225
2.2424372E-6 2.1952985E-11 2.24127E-6 2.3540497E-6 1.5036021E-6 2.2412478E-6 2.2412478E-6 2.24127E-6 1.01275 1.01275
2.2425243E-6 2.7423489E-11 2.24127E-6 2.3538207E-6 1.5034559E-6 2.2410384E-6 2.2410384E-6 2.24127E-6 1.01325 1.01325
2.244229E-6 6.273829E-11 2.2406457E-6 2.353592E-6 1.5033098E-6 2.2408296E-6 2.2408296E-6 2.2406457E-6 1.01375 1.01375
2.2439863E-6 6.211812E-11 2.2406457E-6 2.353363E-6 1.5031636E-6 2.2406205E-6 2.2406205E-6 2.2406457E-6 1.01425 1.01425
2.2419613E-6 2.8608354E-11 2.2400213E-6 2.3529053E-6 1.5028712E-6 2.2404113E-6 2.2404113E-6 2.2400213E-6 1.01475 1.01475
2.2402335E-6 5.801896E-13 2.2403335E-6 2.3526763E-6 1.502725E-6 2.240202E-6 2.240202E-6 2.2403335E-6 1.01525 1.01525
2.2377135E-6 -4.206558E-11 2.2400213E-6 2.3524476E-6 1.5025788E-6 2.239993E-6 2.239993E-6 2.2400213E-6 1.01575 1.01575
2.2366128E-6 -5.852148E-11 2.2393972E-6 2.3522186E-6 1.5024326E-6 2.2397835E-6 2.2397835E-6 2.2393972E-6 1.01625 1.01625
2.237723E-6 -3.41699E-11 2.2393972E-6 2.3519897E-6 1.5022864E-6 2.2395743E-6 2.2395743E-6 2.2393972E-6 1.01675 1.01675
2.2399552E-6 1.0889937E-11 2.239085E-6 2.351761E-6 1.5021402E-6 2.2393651E-6 2.2393651E-6 2.239085E-6 1.01725 1.01725
2.2422869E-6 5.7777005E-11 2.2393972E-6 2.351532E-6 1.501994E-6 2.2391564E-6 2.2391564E-6 2.2393972E-6 1.01775 1.01775
2.2445192E-6 1.0283684E-10 2.2393972E-6 2.351303E-6 1.5018478E-6 2.2389472E-6 2.2389472E-6 2.2393972E-6 1.01825 1.01825
2.2434183E-6 8.6380944E-11 2.2397091E-6 2.3510743E-6 1.5017016E-6 2.238738E-6 2.238738E-6 2.2397091E-6 1.01875 1.01875
2.2433405E-6 8.8806115E-11 2.239085E-6 2.3508453E-6 1.5015554E-6 2.2385286E-6 2.2385286E-6 2.239085E-6 1.01925 1.01925
2.2429326E-6 8.514062E-11 2.2384606E-6 2.3506163E-6 1.5014092E-6 2.2383194E-6 2.2383194E-6 2.2384606E-6 1.01975 1.01975
2.2407098E-6 4.7976456E-11 2.2384606E-6 2.3501586E-6 1.5011169E-6 2.2381103E-6 2.2381103E-6 2.2384606E-6 1.02025 1.02025
2.2371669E-6 -1.3550379E-11 2.2378363E-6 2.34993E-6 1.5009707E-6 2.237901E-6 2.237901E-6 2.2378363E-6 1.02075 1.02075
2.236033E-6 -3.0615347E-11 2.2378363E-6 2.349701E-6 1.5008245E-6 2.237692E-6 2.237692E-6 2.2378363E-6 1.02125 1.02125
2.236318E-6 -2.1490447E-11 2.237212E-6 2.349472E-6 1.5006783E-6 2.2374825E-6 2.2374825E-6 2.237212E-6 1.02175 1.02175
2.2362733E-6 -1.8456202E-11 2.2368997E-6 2.3492432E-6 1.5005321E-6 2.2372733E-6 2.2372733E-6 2.2368997E-6 1.02225 1.02225
2.2358654E-6 -2.2121709E-11 2.237212E-6 2.3490143E-6 1.5003859E-6 2.237064E-6 2.237064E-6 2.237212E-6 1.02275 1.02275
2.2376028E-6 1.38021304E-11 2.2368997E-6 2.3487853E-6 1.5002397E-6 2.236855E-6 2.236855E-6 2.2368997E-6 1.02325 1.02325
2.23901E-6 4.3635307E-11 2.2368997E-6 2.3485566E-6 1.5000935E-6 2.2366457E-6 2.2366457E-6 2.2368997E-6 1.02375 1.02375
2.2376455E-6 2.2306906E-11 2.2365875E-6 2.3483276E-6 1.4999473E-6 2.236437E-6 2.236437E-6 2.2365875E-6 1.02425 1.02425
2.2379638E-6 3.2040873E-11 2.2368997E-6 2.3480989E-6 1.4998011E-6 2.2362276E-6 2.2362276E-6 2.2368997E-6 1.02475 1.02475
2.2371598E-6 2.1066576E-11 2.2365875E-6 2.347641E-6 1.4995087E-6 2.2360184E-6 2.2360184E-6 2.2365875E-6 1.02525 1.02525
2.237412E-6 2.9582416E-11 2.2359632E-6 2.3474122E-6 1.4993625E-6 2.2358092E-6 2.2358092E-6 2.2359632E-6 1.02575 1.02575
2.2375323E-6 3.566198E-11 2.2356512E-6 2.3471832E-6 1.4992163E-6 2.2356E-6 2.2356E-6 2.2356512E-6 1.02625 1.02625
2.2379825E-6 4.7832224E-11 2.235339E-6 2.3469543E-6 1.4990701E-6 2.2353909E-6 2.2353909E-6 2.235339E-6 1.02675 1.02675
2.2378385E-6 4.9039255E-11 2.2350268E-6 2.3467255E-6 1.498924E-6 2.2351815E-6 2.2351815E-6 2.2350268E-6 1.02725 1.02725
2.2384868E-6 6.48639E-11 2.2350268E-6 2.3464966E-6 1.4987778E-6 2.2349723E-6 2.2349723E-6 2.2350268E-6 1.02775 1.02775
2.237815E-6 5.6325864E-11 2.2350268E-6 2.3462676E-6 1.4986316E-6 2.234763E-6 2.234763E-6 2.2350268E-6 1.02825 1.02825
2.235856E-6 2.4034228E-11 2.2344025E-6 2.3460389E-6 1.4984854E-6 2.234554E-6 2.234554E-6 2.2344025E-6 1.02875 1.02875
2.2354152E-6 1.9759666E-11 2.2347147E-6 2.34581E-6 1.4983392E-6 2.2343447E-6 2.2343447E-6 2.2347147E-6 1.02925 1.02925
2.2370205E-6 5.324724E-11 2.2340903E-6 2.3455812E-6 1.498193E-6 2.2341353E-6 2.2341353E-6 2.2340903E-6 1.02975 1.02975
2.2358865E-6 3.6182276E-11 2.2340903E-6 2.3453522E-6 1.4980468E-6 2.2339261E-6 2.2339261E-6 2.2340903E-6 1.03025 1.03025
2.2332017E-6 -9.508822E-12 2.233778E-6 2.3448945E-6 1.4977544E-6 2.233717E-6 2.233717E-6 2.233778E-6 1.03075 1.03075
2.2307809E-6 -5.0327388E-11 2.2340903E-6 2.3446655E-6 1.4976082E-6 2.2335078E-6 2.2335078E-6 2.2340903E-6 1.03125 1.03125
2.2314287E-6 -3.4502772E-11 2.233466E-6 2.3444366E-6 1.497462E-6 2.2332981E-6 2.2332981E-6 2.233466E-6 1.03175 1.03175
2.2318789E-6 -2.2332544E-11 2.2328416E-6 2.3442078E-6 1.4973158E-6 2.2330887E-6 2.2330887E-6 2.2328416E-6 1.03225 1.03225
2.233319E-6 8.1096935E-12 2.2328416E-6 2.3439788E-6 1.4971696E-6 2.2328795E-6 2.2328795E-6 2.2328416E-6 1.03275 1.03275
2.2344293E-6 3.2461266E-11 2.2331537E-6 2.3437499E-6 1.4970234E-6 2.2326703E-6 2.2326703E-6 2.2331537E-6 1.03325 1.03325
2.2347144E-6 4.1586175E-11 2.2322172E-6 2.3435211E-6 1.4968772E-6 2.2324612E-6 2.2324612E-6 2.2322172E-6 1.03375 1.03375
2.2347685E-6 4.6447613E-11 2.2319052E-6 2.3432922E-6 1.4967311E-6 2.232252E-6 2.232252E-6 2.2319052E-6 1.03425 1.03425
2.2365718E-6 8.358959E-11 2.2322172E-6 2.3430634E-6 1.4965849E-6 2.2320426E-6 2.2320426E-6 2.2322172E-6 1.03475 1.03475
2.237979E-6 1.1342276E-10 2.231593E-6 2.3428345E-6 1.4964387E-6 2.2318334E-6 2.2318334E-6 2.231593E-6 1.03525 1.03525
2.2361191E-6 8.295833E-11 2.2322172E-6 2.3426055E-6 1.4962925E-6 2.2316242E-6 2.2316242E-6 2.2322172E-6 1.03575 1.03575
2.2344902E-6 5.675736E-11 2.231593E-6 2.3421478E-6 1.4960001E-6 2.231415E-6 2.231415E-6 2.231593E-6 1.03625 1.03625
2.2320364E-6 1.5329725E-11 2.2312809E-6 2.3419188E-6 1.4958539E-6 2.2312058E-6 2.2312058E-6 2.2312809E-6 1.03675 1.03675
2.2312324E-6 4.355427E-12 2.2309687E-6 2.34169E-6 1.4957077E-6 2.2309966E-6 2.2309966E-6 2.2309687E-6 1.03725 1.03725
2.2295376E-6 -2.3063676E-11 2.2309687E-6 2.3414611E-6 1.4955615E-6 2.2307872E-6 2.2307872E-6 2.2309687E-6 1.03775 1.03775
2.2284032E-6 -4.0128657E-11 2.2303443E-6 2.3412324E-6 1.4954153E-6 2.2305776E-6 2.2305776E-6 2.2303443E-6 1.03825 1.03825
2.2292495E-6 -2.0649621E-11 2.2306565E-6 2.3410034E-6 1.4952691E-6 2.2303684E-6 2.2303684E-6 2.2306565E-6 1.03875 1.03875
2.2314157E-6 2.3192078E-11 2.2303443E-6 2.3407745E-6 1.4951229E-6 2.2301592E-6 2.2301592E-6 2.2303443E-6 1.03925 1.03925
2.233153E-6 5.911593E-11 2.2306565E-6 2.3405457E-6 1.4949767E-6 2.22995E-6 2.22995E-6 2.2306565E-6 1.03975 1.03975
2.231095E-6 2.499709E-11 2.2303443E-6 2.3403168E-6 1.4948305E-6 2.2297406E-6 2.2297406E-6 2.2303443E-6 1.04025 1.04025
2.2296313E-6 1.8414656E-12 2.22972E-6 2.3400878E-6 1.4946843E-6 2.2295314E-6 2.2295314E-6 2.22972E-6 1.04075 1.04075
2.2302133E-6 1.6447968E-11 2.22972E-6 2.339859E-6 1.4945382E-6 2.2293223E-6 2.2293223E-6 2.22972E-6 1.04125 1.04125
2.2311917E-6 3.836327E-11 2.2290956E-6 2.3394011E-6 1.4942458E-6 2.229113E-6 2.229113E-6 2.2290956E-6 1.04175 1.04175
2.2304864E-6 2.921615E-11 2.2294078E-6 2.3391724E-6 1.4940996E-6 2.2289032E-6 2.2289032E-6 2.2294078E-6 1.04225 1.04225
2.2296824E-6 1.8241844E-11 2.2290956E-6 2.3389434E-6 1.4939534E-6 2.228694E-6 2.228694E-6 2.2290956E-6 1.04275 1.04275
2.2291097E-6 1.1531023E-11 2.2287834E-6 2.3387147E-6 1.4938072E-6 2.2284848E-6 2.2284848E-6 2.2287834E-6 1.04325 1.04325
2.2302859E-6 3.710073E-11 2.228159E-6 2.3384857E-6 1.493661E-6 2.2282757E-6 2.2282757E-6 2.228159E-6 1.04375 1.04375
2.233211E-6 9.4950964E-11 2.228159E-6 2.3382568E-6 1.4935148E-6 2.2280665E-6 2.2280665E-6 2.228159E-6 1.04425 1.04425
2.2333313E-6 1.0103053E-10 2.227847E-6 2.338028E-6 1.4933686E-6 2.2278573E-6 2.2278573E-6 2.227847E-6 1.04475 1.04475
2.2318009E-6 7.665674E-11 2.228159E-6 2.337799E-6 1.4932224E-6 2.2276474E-6 2.2276474E-6 2.228159E-6 1.04525 1.04525
2.230997E-6 6.5682446E-11 2.2269105E-6 2.33757E-6 1.4930762E-6 2.2274382E-6 2.2274382E-6 2.2269105E-6 1.04575 1.04575
2.2305562E-6 6.1407886E-11 2.2269105E-6 2.3373414E-6 1.49293E-6 2.227229E-6 2.227229E-6 2.2269105E-6 1.04625 1.04625
2.2271124E-6 1.7082553E-12 2.2265983E-6 2.3371124E-6 1.4927838E-6 2.2270199E-6 2.2270199E-6 2.2265983E-6 1.04675 1.04675
2.2247575E-6 -3.7892186E-11 2.2265983E-6 2.3366547E-6 1.4924914E-6 2.2268105E-6 2.2268105E-6 2.2265983E-6 1.04725 1.04725
2.223722E-6 -5.3129976E-11 2.2262861E-6 2.3364257E-6 1.4923453E-6 2.2266008E-6 2.2266008E-6 2.2262861E-6 1.04775 1.04775
2.2250963E-6 -2.3905862E-11 2.225974E-6 2.336197E-6 1.4921991E-6 2.2263916E-6 2.2263916E-6 2.225974E-6 1.04825 1.04825
2.2268666E-6 1.2627046E-11 2.225974E-6 2.335968E-6 1.4920529E-6 2.2261825E-6 2.2261825E-6 2.225974E-6 1.04875 1.04875
2.2261618E-6 3.479938E-12 2.225974E-6 2.335739E-6 1.4919067E-6 2.2259733E-6 2.2259733E-6 2.225974E-6 1.04925 1.04925
2.2255554E-6 -3.8399765E-12 2.2253496E-6 2.3355103E-6 1.4917605E-6 2.2257634E-6 2.2257634E-6 2.2253496E-6 1.04975 1.04975
2.2259726E-6 7.721184E-12 2.2253496E-6 2.3352814E-6 1.4916143E-6 2.2255542E-6 2.2255542E-6 2.2253496E-6 1.05025 1.05025
2.227776E-6 4.486316E-11 2.2253496E-6 2.3350524E-6 1.4914681E-6 2.225345E-6 2.225345E-6 2.2253496E-6 1.05075 1.05075
2.227962E-6 5.216087E-11 2.2253496E-6 2.3348236E-6 1.4913219E-6 2.2251359E-6 2.2251359E-6 2.2253496E-6 1.05125 1.05125
2.2284778E-6 6.554921E-11 2.2247252E-6 2.3345947E-6 1.4911757E-6 2.224926E-6 2.224926E-6 2.2247252E-6 1.05175 1.05175
2.2285649E-6 7.101971E-11 2.224413E-6 2.334366E-6 1.4910295E-6 2.2247168E-6 2.2247168E-6 2.224413E-6 1.05225 1.05225
2.226936E-6 4.481875E-11 2.224413E-6 2.333908E-6 1.4907371E-6 2.2245076E-6 2.2245076E-6 2.224413E-6 1.05275 1.05275
2.2256372E-6 2.470845E-11 2.224413E-6 2.3336793E-6 1.4905909E-6 2.2242984E-6 2.2242984E-6 2.224413E-6 1.05325 1.05325
2.2259549E-6 3.4442393E-11 2.224101E-6 2.3334503E-6 1.4904447E-6 2.2240888E-6 2.2240888E-6 2.224101E-6 1.05375 1.05375
2.2258441E-6 3.6258503E-11 2.224101E-6 2.3332213E-6 1.4902985E-6 2.2238794E-6 2.2238794E-6 2.224101E-6 1.05425 1.05425
2.2261952E-6 4.6601542E-11 2.224101E-6 2.3329926E-6 1.4901524E-6 2.2236702E-6 2.2236702E-6 2.224101E-6 1.05475 1.05475
2.22582E-6 4.3545084E-11 2.223789E-6 2.3327636E-6 1.4900062E-6 2.2234606E-6 2.2234606E-6 2.223789E-6 1.05525 1.05525
2.224719E-6 2.7089183E-11 2.224101E-6 2.3325347E-6 1.48986E-6 2.2232514E-6 2.2232514E-6 2.224101E-6 1.05575 1.05575
2.2231231E-6 1.4972926E-12 2.2231645E-6 2.332306E-6 1.4897138E-6 2.2230422E-6 2.2230422E-6 2.2231645E-6 1.05625 1.05625
2.2226825E-6 -2.7772825E-12 2.2231645E-6 2.332077E-6 1.4895676E-6 2.2228328E-6 2.2228328E-6 2.2231645E-6 1.05675 1.05675
2.222604E-6 -3.52131E-13 2.2234767E-6 2.3318482E-6 1.4894214E-6 2.2226232E-6 2.2226232E-6 2.2234767E-6 1.05725 1.05725
2.2222293E-6 -3.4085556E-12 2.2228523E-6 2.3313903E-6 1.489129E-6 2.222414E-6 2.222414E-6 2.2228523E-6 1.05775 1.05775
2.2205345E-6 -3.082766E-11 2.222228E-6 2.3311616E-6 1.4889828E-6 2.2222048E-6 2.2222048E-6 2.222228E-6 1.05825 1.05825
2.221413E-6 -1.073958E-11 2.222228E-6 2.3309326E-6 1.4888366E-6 2.221995E-6 2.221995E-6 2.222228E-6 1.05875 1.05875
2.2224904E-6 1.3002919E-11 2.2219158E-6 2.3307036E-6 1.4886904E-6 2.2217857E-6 2.2217857E-6 2.2219158E-6 1.05925 1.05925
2.2227096E-6 2.0909698E-11 2.2216036E-6 2.330475E-6 1.4885442E-6 2.2215766E-6 2.2215766E-6 2.2216036E-6 1.05975 1.05975
2.2252382E-6 7.145111E-11 2.2216036E-6 2.330246E-6 1.488398E-6 2.221367E-6 2.221367E-6 2.2216036E-6 1.06025 1.06025
2.2273055E-6 1.1346562E-10 2.2209792E-6 2.3300172E-6 1.4882518E-6 2.2211577E-6 2.2211577E-6 2.2209792E-6 1.06075 1.06075
2.2254787E-6 8.361025E-11 2.2212914E-6 2.3297882E-6 1.4881056E-6 2.2209483E-6 2.2209483E-6 2.2212914E-6 1.06125 1.06125
2.2232882E-6 4.705513E-11 2.220355E-6 2.3295593E-6 1.4879595E-6 2.2207387E-6 2.2207387E-6 2.220355E-6 1.06175 1.06175
2.2218574E-6 2.450856E-11 2.220667E-6 2.3293305E-6 1.4878133E-6 2.2205295E-6 2.2205295E-6 2.220667E-6 1.06225 1.06225
2.2200302E-6 -5.346828E-12 2.220667E-6 2.3291016E-6 1.4876671E-6 2.2203199E-6 2.2203199E-6 2.220667E-6 1.06275 1.06275
2.2185661E-6 -2.8502466E-11 2.220043E-6 2.3286439E-6 1.4873747E-6 2.2201104E-6 2.2201104E-6 2.220043E-6 1.06325 1.06325
2.2182574E-6 -3.0340754E-11 2.220043E-6 2.328415E-6 1.4872285E-6 2.2199013E-6 2.2199013E-6 2.220043E-6 1.06375 1.06375
2.2191361E-6 -1.0252676E-11 2.2197307E-6 2.328186E-6 1.4870823E-6 2.2196916E-6 2.2196916E-6 2.2197307E-6 1.06425 1.06425
2.2182992E-6 -2.1836043E-11 2.2191064E-6 2.3279572E-6 1.4869361E-6 2.2194824E-6 2.2194824E-6 2.2191064E-6 1.06475 1.06475
2.220366E-6 2.0178439E-11 2.2197307E-6 2.3277282E-6 1.4867899E-6 2.2192728E-6 2.2192728E-6 2.2197307E-6 1.06525 1.06525
2.2216411E-6 4.7575343E-11 2.2194185E-6 2.3274995E-6 1.4866437E-6 2.2190634E-6 2.2190634E-6 2.2194185E-6 1.06575 1.06575
2.2213983E-6 4.6955183E-11 2.2191064E-6 2.3272705E-6 1.4864975E-6 2.2188542E-6 2.2188542E-6 2.2191064E-6 1.06625 1.06625
2.222772E-6 7.617926E-11 2.2191064E-6 2.3270416E-6 1.4863513E-6 2.2186446E-6 2.2186446E-6 2.2191064E-6 1.06675 1.06675
2.2213083E-6 5.3023627E-11 2.218482E-6 2.3268128E-6 1.4862051E-6 2.2184354E-6 2.2184354E-6 2.218482E-6 1.06725 1.06725
2.219085E-6 1.585944E-11 2.2187942E-6 2.3265839E-6 1.4860589E-6 2.2182255E-6 2.2182255E-6 2.2187942E-6 1.06775 1.06775
2.216763E-6 -2.3131932E-11 2.2178576E-6 2.326355E-6 1.4859127E-6 2.2180163E-6 2.2180163E-6 2.2178576E-6 1.06825 1.06825
2.2176753E-6 -2.4347612E-12 2.2172333E-6 2.3258972E-6 1.4856204E-6 2.2178072E-6 2.2178072E-6 2.2172333E-6 1.06875 1.06875
2.218356E-6 1.3998921E-11 2.2175454E-6 2.3256682E-6 1.4854742E-6 2.2175975E-6 2.2175975E-6 2.2175454E-6 1.06925 1.06925
2.220192E-6 5.1749965E-11 2.2172333E-6 2.3254395E-6 1.485328E-6 2.2173883E-6 2.2173883E-6 2.2172333E-6 1.06975 1.06975
2.221269E-6 7.549244E-11 2.2175454E-6 2.3252105E-6 1.4851818E-6 2.2171785E-6 2.2171785E-6 2.2175454E-6 1.07025 1.07025
2.2209601E-6 7.3654145E-11 2.216921E-6 2.3249818E-6 1.4850356E-6 2.2169693E-6 2.2169693E-6 2.216921E-6 1.07075 1.07075
2.2192316E-6 4.5625954E-11 2.216297E-6 2.3247528E-6 1.4848894E-6 2.2167596E-6 2.2167596E-6 2.216297E-6 1.07125 1.07125
2.217405E-6 1.5770591E-11 2.216609E-6 2.3245238E-6 1.4847432E-6 2.2165505E-6 2.2165505E-6 2.216609E-6 1.07175 1.07175
2.2171616E-6 1.5150402E-11 2.216609E-6 2.324295E-6 1.484597E-6 2.2163406E-6 2.2163406E-6 2.216609E-6 1.07225 1.07225
2.2165887E-6 8.439567E-12 2.216609E-6 2.3240661E-6 1.4844508E-6 2.2161314E-6 2.2161314E-6 2.216609E-6 1.07275 1.07275
2.2161803E-6 4.7740488E-12 2.216297E-6 2.3238372E-6 1.4843046E-6 2.2159218E-6 2.2159218E-6 2.216297E-6 1.07325 1.07325
2.2151125E-6 -1.1072783E-11 2.216297E-6 2.3236084E-6 1.4841584E-6 2.2157126E-6 2.2157126E-6 2.216297E-6 1.07375 1.07375
2.2165852E-6 1.9978498E-11 2.2156726E-6 2.3231507E-6 1.483866E-6 2.2155027E-6 2.2155027E-6 2.2156726E-6 1.07425 1.07425
2.2181575E-6 5.2857E-11 2.2156726E-6 2.3229218E-6 1.4837198E-6 2.2152935E-6 2.2152935E-6 2.2156726E-6 1.07475 1.07475
2.2176503E-6 4.736428E-11 2.2150482E-6 2.3226928E-6 1.4835737E-6 2.215084E-6 2.215084E-6 2.2150482E-6 1.07525 1.07525
2.2181005E-6 5.953452E-11 2.2153604E-6 2.322464E-6 1.4834275E-6 2.2148747E-6 2.2148747E-6 2.2153604E-6 1.07575 1.07575
2.219177E-6 8.3276996E-11 2.2150482E-6 2.322235E-6 1.4832813E-6 2.2146648E-6 2.2146648E-6 2.2150482E-6 1.07625 1.07625
2.2203533E-6 1.088467E-10 2.2150482E-6 2.3220061E-6 1.4831351E-6 2.2144557E-6 2.2144557E-6 2.2150482E-6 1.07675 1.07675
2.217437E-6 5.889211E-11 2.214736E-6 2.3217774E-6 1.4829889E-6 2.214246E-6 2.214246E-6 2.214736E-6 1.07725 1.07725
2.2142901E-6 4.674078E-12 2.2141116E-6 2.3215484E-6 1.4828427E-6 2.2140368E-6 2.2140368E-6 2.2141116E-6 1.07775 1.07775
2.2133868E-6 -8.127452E-12 2.2137995E-6 2.3213195E-6 1.4826965E-6 2.213827E-6 2.213827E-6 2.2137995E-6 1.07825 1.07825
2.2146949E-6 1.9878526E-11 2.2134873E-6 2.3210907E-6 1.4825503E-6 2.2136178E-6 2.2136178E-6 2.2134873E-6 1.07875 1.07875
2.2133956E-6 -2.317954E-13 2.2137995E-6 2.3208618E-6 1.4824041E-6 2.2134082E-6 2.2134082E-6 2.2137995E-6 1.07925 1.07925
2.2125253E-6 -1.2424257E-11 2.2134873E-6 2.320404E-6 1.4821117E-6 2.2131985E-6 2.2131985E-6 2.2134873E-6 1.07975 1.07975
2.2131735E-6 3.4003822E-12 2.213175E-6 2.320175E-6 1.4819655E-6 2.212989E-6 2.212989E-6 2.213175E-6 1.08025 1.08025
2.2146462E-6 3.4451664E-11 2.212551E-6 2.3199464E-6 1.4818193E-6 2.2127795E-6 2.2127795E-6 2.212551E-6 1.08075 1.08075
2.2151294E-6 4.7230966E-11 2.212863E-6 2.3197174E-6 1.481673E-6 2.2125703E-6 2.2125703E-6 2.212863E-6 1.08125 1.08125
2.214292E-6 3.5647582E-11 2.2119266E-6 2.3194884E-6 1.4815269E-6 2.2123606E-6 2.2123606E-6 2.2119266E-6 1.08175 1.08175
2.2142142E-6 3.807275E-11 2.2122388E-6 2.3192597E-6 1.4813808E-6 2.2121515E-6 2.2121515E-6 2.2122388E-6 1.08225 1.08225
2.2152249E-6 6.05971E-11 2.2119266E-6 2.3190307E-6 1.4812346E-6 2.2119416E-6 2.2119416E-6 2.2119266E-6 1.08275 1.08275
2.2142226E-6 4.5968375E-11 2.2119266E-6 2.318802E-6 1.4810884E-6 2.211732E-6 2.211732E-6 2.2119266E-6 1.08325 1.08325
2.2131549E-6 3.0121544E-11 2.2116144E-6 2.318573E-6 1.4809422E-6 2.2115228E-6 2.2115228E-6 2.2116144E-6 1.08375 1.08375
2.2126806E-6 2.5237888E-11 2.2113022E-6 2.318344E-6 1.480796E-6 2.211313E-6 2.211313E-6 2.2113022E-6 1.08425 1.08425
2.2103586E-6 -1.3753486E-11 2.2113022E-6 2.3181153E-6 1.4806498E-6 2.2111037E-6 2.2111037E-6 2.2113022E-6 1.08475 1.08475
2.2108743E-6 -3.6513213E-13 2.2113022E-6 2.3176574E-6 1.4803574E-6 2.210894E-6 2.210894E-6 2.2113022E-6 1.08525 1.08525
2.211126E-6 8.1506754E-12 2.2113022E-6 2.3174287E-6 1.4802112E-6 2.2106844E-6 2.2106844E-6 2.2113022E-6 1.08575 1.08575
2.2126321E-6 3.981105E-11 2.2113022E-6 2.3171997E-6 1.480065E-6 2.2104753E-6 2.2104753E-6 2.2113022E-6 1.08625 1.08625
2.211003E-6 1.36100575E-11 2.2103657E-6 2.3169707E-6 1.4799188E-6 2.2102654E-6 2.2102654E-6 2.2103657E-6 1.08675 1.08675
2.2104296E-6 6.899198E-12 2.2106778E-6 2.316742E-6 1.4797725E-6 2.2100558E-6 2.2100558E-6 2.2106778E-6 1.08725 1.08725
2.2104837E-6 1.1760648E-11 2.2103657E-6 2.316513E-6 1.4796263E-6 2.2098466E-6 2.2098466E-6 2.2103657E-6 1.08775 1.08775
2.2114946E-6 3.4284985E-11 2.209429E-6 2.3162843E-6 1.4794801E-6 2.2096367E-6 2.2096367E-6 2.209429E-6 1.08825 1.08825
2.2094366E-6 1.6615858E-13 2.2097413E-6 2.3160553E-6 1.479334E-6 2.2094275E-6 2.2094275E-6 2.2097413E-6 1.08875 1.08875
2.2073452E-6 -3.4561777E-11 2.2097413E-6 2.3158264E-6 1.4791879E-6 2.2092179E-6 2.2092179E-6 2.2097413E-6 1.08925 1.08925
2.208356E-6 -1.2037425E-11 2.2097413E-6 2.3155976E-6 1.4790417E-6 2.2090082E-6 2.2090082E-6 2.2097413E-6 1.08975 1.08975
2.2108193E-6 3.7285883E-11 2.209117E-6 2.3151397E-6 1.4787493E-6 2.208799E-6 2.208799E-6 2.209117E-6 1.09025 1.09025
2.211335E-6 5.0674232E-11 2.209117E-6 2.314911E-6 1.478603E-6 2.2085892E-6 2.2085892E-6 2.209117E-6 1.09075 1.09075
2.2110917E-6 5.005404E-11 2.209117E-6 2.314682E-6 1.4784569E-6 2.2083796E-6 2.2083796E-6 2.209117E-6 1.09125 1.09125
2.2117724E-6 6.6487725E-11 2.208805E-6 2.314453E-6 1.4783107E-6 2.20817E-6 2.20817E-6 2.208805E-6 1.09175 1.09175
2.2112324E-6 6.038595E-11 2.2084928E-6 2.3142243E-6 1.4781644E-6 2.2079605E-6 2.2079605E-6 2.2084928E-6 1.09225 1.09225
2.2101312E-6 4.393003E-11 2.2081806E-6 2.3139953E-6 1.4780182E-6 2.2077509E-6 2.2077509E-6 2.2081806E-6 1.09275 1.09275
2.2085019E-6 1.7729039E-11 2.2081806E-6 2.3137666E-6 1.477872E-6 2.2075412E-6 2.2075412E-6 2.2081806E-6 1.09325 1.09325
2.207434E-6 1.8822064E-12 2.2075562E-6 2.3135376E-6 1.4777258E-6 2.207332E-6 2.207332E-6 2.2075562E-6 1.09375 1.09375
2.2078507E-6 1.3443355E-11 2.207244E-6 2.3133086E-6 1.4775796E-6 2.2071222E-6 2.2071222E-6 2.207244E-6 1.09425 1.09425
2.2073434E-6 7.950632E-12 2.207244E-6 2.31308E-6 1.4774334E-6 2.2069125E-6 2.2069125E-6 2.207244E-6 1.09475 1.09475
2.2077606E-6 1.9511807E-11 2.2066197E-6 2.312851E-6 1.4772872E-6 2.2067034E-6 2.2067034E-6 2.2066197E-6 1.09525 1.09525
2.2070883E-6 1.0973755E-11 2.2059953E-6 2.3123932E-6 1.476995E-6 2.2064937E-6 2.2064937E-6 2.2059953E-6 1.09575 1.09575
2.207208E-6 1.705329E-11 2.2063075E-6 2.3121643E-6 1.4768488E-6 2.2062839E-6 2.2062839E-6 2.2063075E-6 1.09625 1.09625
2.2091756E-6 5.7240573E-11 2.2059953E-6 2.3119355E-6 1.4767026E-6 2.2060742E-6 2.2060742E-6 2.2059953E-6 1.09675 1.09675
2.2075137E-6 3.0430547E-11 2.2056831E-6 2.3117066E-6 1.4765563E-6 2.205865E-6 2.205865E-6 2.2056831E-6 1.09725 1.09725
2.2061156E-6 8.49302E-12 2.2056831E-6 2.3114776E-6 1.4764101E-6 2.2056554E-6 2.2056554E-6 2.2056831E-6 1.09775 1.09775
2.206103E-6 1.2136294E-11 2.205371E-6 2.3112489E-6 1.476264E-6 2.2054455E-6 2.2054455E-6 2.205371E-6 1.09825 1.09825
2.2051008E-6 -2.4924268E-12 2.2050588E-6 2.31102E-6 1.4761177E-6 2.205236E-6 2.205236E-6 2.2050588E-6 1.09875 1.09875
2.20499E-6 -6.7631854E-13 2.205371E-6 2.310791E-6 1.4759715E-6 2.2050267E-6 2.2050267E-6 2.205371E-6 1.09925 1.09925
2.2059019E-6 2.0020829E-11 2.205371E-6 2.3105622E-6 1.4758253E-6 2.204817E-6 2.204817E-6 2.205371E-6 1.09975 1.09975
2.2075394E-6 5.4117436E-11 2.205371E-6 2.3103332E-6 1.4756791E-6 2.2046072E-6 2.2046072E-6 2.205371E-6 1.10025 1.10025
2.2079562E-6 6.567859E-11 2.2044346E-6 2.3101043E-6 1.4755329E-6 2.2043976E-6 2.2043976E-6 2.2044346E-6 1.10075 1.10075
2.2079769E-6 6.993093E-11 2.2044346E-6 2.3096466E-6 1.4752405E-6 2.204188E-6 2.204188E-6 2.2044346E-6 1.10125 1.10125
2.20747E-6 6.443823E-11 2.2041224E-6 2.3094178E-6 1.4750943E-6 2.2039787E-6 2.2039787E-6 2.2041224E-6 1.10175 1.10175
2.2051806E-6 2.6055906E-11 2.2038103E-6 2.3091889E-6 1.4749481E-6 2.2037689E-6 2.2037689E-6 2.2038103E-6 1.10225 1.10225
2.2032873E-6 -5.0176113E-12 2.203498E-6 2.30896E-6 1.474802E-6 2.2035592E-6 2.2035592E-6 2.203498E-6 1.10275 1.10275
2.204463E-6 2.0552069E-11 2.203498E-6 2.3087312E-6 1.4746558E-6 2.2033496E-6 2.2033496E-6 2.203498E-6 1.10325 1.10325
2.2046488E-6 2.7849745E-11 2.203498E-6 2.3085022E-6 1.4745096E-6 2.2031397E-6 2.2031397E-6 2.203498E-6 1.10375 1.10375
2.20302E-6 1.6487723E-12 2.2031859E-6 2.3082732E-6 1.4743634E-6 2.2029305E-6 2.2029305E-6 2.2031859E-6 1.10425 1.10425
2.2032716E-6 1.0164593E-11 2.203498E-6 2.3080445E-6 1.4742172E-6 2.202721E-6 2.202721E-6 2.203498E-6 1.10475 1.10475
2.2039524E-6 2.6598269E-11 2.2028737E-6 2.3078155E-6 1.474071E-6 2.2025113E-6 2.2025113E-6 2.2028737E-6 1.10525 1.10525
2.203346E-6 1.9278346E-11 2.2025615E-6 2.3075866E-6 1.4739248E-6 2.2023014E-6 2.2023014E-6 2.2025615E-6 1.10575 1.10575
2.2040267E-6 3.571203E-11 2.2025615E-6 2.3073578E-6 1.4737786E-6 2.2020918E-6 2.2020918E-6 2.2025615E-6 1.10625 1.10625
2.2036515E-6 3.2655573E-11 2.2019371E-6 2.3069001E-6 1.4734862E-6 2.2018821E-6 2.2018821E-6 2.2019371E-6 1.10675 1.10675
2.2033755E-6 3.1426337E-11 2.2013128E-6 2.3066711E-6 1.47334E-6 2.201673E-6 2.201673E-6 2.2013128E-6 1.10725 1.10725
2.2025383E-6 1.9842954E-11 2.2013128E-6 2.3064422E-6 1.4731938E-6 2.201463E-6 2.201463E-6 2.2013128E-6 1.10775 1.10775
2.200876E-6 -6.967107E-12 2.2010008E-6 2.3062134E-6 1.4730476E-6 2.2012534E-6 2.2012534E-6 2.2010008E-6 1.10825 1.10825
2.2016886E-6 1.1902835E-11 2.2013128E-6 2.3059845E-6 1.4729014E-6 2.2010438E-6 2.2010438E-6 2.2013128E-6 1.10875 1.10875
2.2019733E-6 2.1027725E-11 2.2010008E-6 2.3057555E-6 1.4727552E-6 2.200834E-6 2.200834E-6 2.2010008E-6 1.10925 1.10925
2.202951E-6 4.2943E-11 2.2010008E-6 2.3055268E-6 1.4726091E-6 2.2006243E-6 2.2006243E-6 2.2010008E-6 1.10975 1.10975
2.2055458E-6 9.4702544E-11 2.2006886E-6 2.3052978E-6 1.4724629E-6 2.2004147E-6 2.2004147E-6 2.2006886E-6 1.11025 1.11025
2.2054016E-6 9.590956E-11 2.2000643E-6 2.305069E-6 1.4723167E-6 2.200205E-6 2.200205E-6 2.2000643E-6 1.11075 1.11075
2.2021222E-6 3.925523E-11 2.199752E-6 2.30484E-6 1.4721705E-6 2.1999952E-6 2.1999952E-6 2.199752E-6 1.11125 1.11125
2.2004274E-6 1.1836128E-11 2.199752E-6 2.3046111E-6 1.4720243E-6 2.199786E-6 2.199786E-6 2.199752E-6 1.11175 1.11175
2.199128E-6 -8.274194E-12 2.199752E-6 2.3041534E-6 1.4717319E-6 2.1995763E-6 2.1995763E-6 2.199752E-6 1.11225 1.11225
2.1988847E-6 -8.894384E-12 2.1991277E-6 2.3039245E-6 1.4715857E-6 2.1993667E-6 2.1993667E-6 2.1991277E-6 1.11275 1.11275
2.1992353E-6 1.4486282E-12 2.1991277E-6 2.3036957E-6 1.4714395E-6 2.1991568E-6 2.1991568E-6 2.1991277E-6 1.11325 1.11325
2.198959E-6 2.1938346E-13 2.1991277E-6 2.3034668E-6 1.4712933E-6 2.1989472E-6 2.1989472E-6 2.1991277E-6 1.11375 1.11375
2.1975607E-6 -2.1718143E-11 2.1988155E-6 2.3032378E-6 1.4711471E-6 2.1987375E-6 2.1987375E-6 2.1988155E-6 1.11425 1.11425
2.1992976E-6 1.420567E-11 2.1985034E-6 2.303009E-6 1.4710009E-6 2.1985277E-6 2.1985277E-6 2.1985034E-6 1.11475 1.11475
2.2016281E-6 6.1092686E-11 2.1985034E-6 2.30278E-6 1.4708547E-6 2.198318E-6 2.198318E-6 2.1985034E-6 1.11525 1.11525
2.2006918E-6 4.7682094E-11 2.197879E-6 2.3025514E-6 1.4707085E-6 2.1981084E-6 2.1981084E-6 2.197879E-6 1.11575 1.11575
2.1991286E-6 2.269924E-11 2.197879E-6 2.3023224E-6 1.4705623E-6 2.1978988E-6 2.1978988E-6 2.197879E-6 1.11625 1.11625
2.2001393E-6 4.5223585E-11 2.1975668E-6 2.3020934E-6 1.4704162E-6 2.197689E-6 2.197689E-6 2.1975668E-6 1.11675 1.11675
2.201546E-6 7.505673E-11 2.1975668E-6 2.3018647E-6 1.47027E-6 2.1974793E-6 2.1974793E-6 2.1975668E-6 1.11725 1.11725
2.1993887E-6 3.9110673E-11 2.1975668E-6 2.3014068E-6 1.4699776E-6 2.1972696E-6 2.1972696E-6 2.1975668E-6 1.11775 1.11775
2.1957133E-6 -2.485246E-11 2.1966305E-6 2.301178E-6 1.4698314E-6 2.1970598E-6 2.1970598E-6 2.1966305E-6 1.11825 1.11825
2.19448E-6 -4.3744647E-11 2.1966305E-6 2.300949E-6 1.4696852E-6 2.1968501E-6 2.1968501E-6 2.1966305E-6 1.11875 1.11875
2.1961177E-6 -9.648024E-12 2.1966305E-6 2.3007203E-6 1.469539E-6 2.1966405E-6 2.1966405E-6 2.1966305E-6 1.11925 1.11925
2.1966994E-6 4.9584534E-12 2.1963183E-6 2.3004914E-6 1.4693928E-6 2.1964308E-6 2.1964308E-6 2.1963183E-6 1.11975 1.11975
2.196918E-6 1.2865192E-11 2.1963183E-6 2.3002624E-6 1.4692466E-6 2.196221E-6 2.196221E-6 2.1963183E-6 1.12025 1.12025
2.197302E-6 2.3817273E-11 2.196006E-6 2.3000337E-6 1.4691004E-6 2.1960113E-6 2.1960113E-6 2.196006E-6 1.12075 1.12075
2.1970254E-6 2.2588022E-11 2.195694E-6 2.2998047E-6 1.4689542E-6 2.1958017E-6 2.1958017E-6 2.195694E-6 1.12125 1.12125
2.1959572E-6 6.7411567E-12 2.1963183E-6 2.2995757E-6 1.468808E-6 2.1955918E-6 2.1955918E-6 2.1963183E-6 1.12175 1.12175
2.196671E-6 2.3783907E-11 2.1953817E-6 2.299347E-6 1.4686618E-6 2.1953822E-6 2.1953822E-6 2.1953817E-6 1.12225 1.12225
2.1978137E-6 4.874452E-11 2.195694E-6 2.298889E-6 1.4683694E-6 2.1951726E-6 2.1951726E-6 2.195694E-6 1.12275 1.12275
2.1961182E-6 2.132539E-11 2.1950696E-6 2.2986603E-6 1.4682233E-6 2.194963E-6 2.194963E-6 2.1950696E-6 1.12325 1.12325
2.194555E-6 -3.657465E-12 2.1953817E-6 2.2984314E-6 1.4680771E-6 2.194753E-6 2.194753E-6 2.1953817E-6 1.12375 1.12375
2.1955987E-6 1.9475956E-11 2.1953817E-6 2.2982026E-6 1.4679309E-6 2.1945434E-6 2.1945434E-6 2.1953817E-6 1.12425 1.12425
2.1957185E-6 2.5555495E-11 2.1947574E-6 2.2979737E-6 1.4677847E-6 2.1943338E-6 2.1943338E-6 2.1947574E-6 1.12475 1.12475
2.196564E-6 4.503451E-11 2.1947574E-6 2.2977447E-6 1.4676385E-6 2.194124E-6 2.194124E-6 2.1947574E-6 1.12525 1.12525
2.1963208E-6 4.4414323E-11 2.1944452E-6 2.297516E-6 1.4674923E-6 2.1939143E-6 2.1939143E-6 2.1944452E-6 1.12575 1.12575
2.1971005E-6 6.2675205E-11 2.1944452E-6 2.297287E-6 1.4673461E-6 2.1937046E-6 2.1937046E-6 2.1944452E-6 1.12625 1.12625
2.1975502E-6 7.4845415E-11 2.1938208E-6 2.297058E-6 1.4671999E-6 2.193495E-6 2.193495E-6 2.1938208E-6 1.12675 1.12675
2.1964488E-6 5.8389495E-11 2.1931967E-6 2.2968293E-6 1.4670537E-6 2.1932851E-6 2.1932851E-6 2.1931967E-6 1.12725 1.12725
2.1932026E-6 2.3442292E-12 2.1938208E-6 2.2966003E-6 1.4669075E-6 2.1930755E-6 2.1930755E-6 2.1938208E-6 1.12775 1.12775
2.1930912E-6 4.1603123E-12 2.1935086E-6 2.2961426E-6 1.4666151E-6 2.1928658E-6 2.1928658E-6 2.1935086E-6 1.12825 1.12825
2.19232E-6 -6.204944E-12 2.1925723E-6 2.2959136E-6 1.4664689E-6 2.192656E-6 2.192656E-6 2.1925723E-6 1.12875 1.12875
2.1922085E-6 -4.3888747E-12 2.1922601E-6 2.295685E-6 1.4663227E-6 2.1924463E-6 2.1924463E-6 2.1922601E-6 1.12925 1.12925
2.1937144E-6 2.7271482E-11 2.1925723E-6 2.295456E-6 1.4661765E-6 2.1922367E-6 2.1922367E-6 2.1925723E-6 1.12975 1.12975
2.1948565E-6 5.2232066E-11 2.1922601E-6 2.295227E-6 1.4660304E-6 2.1920264E-6 2.1920264E-6 2.1922601E-6 1.13025 1.13025
2.1956364E-6 7.0492945E-11 2.1916358E-6 2.2949982E-6 1.4658842E-6 2.1918167E-6 2.1918167E-6 2.1916358E-6 1.13075 1.13075
2.195096E-6 6.439116E-11 2.1916358E-6 2.2947693E-6 1.465738E-6 2.191607E-6 2.191607E-6 2.1916358E-6 1.13125 1.13125
2.1944898E-6 5.7071233E-11 2.1913236E-6 2.2945403E-6 1.4655918E-6 2.1913975E-6 2.1913975E-6 2.1913236E-6 1.13175 1.13175
2.1936853E-6 4.609691E-11 2.1906992E-6 2.2943116E-6 1.4654456E-6 2.1911876E-6 2.1911876E-6 2.1906992E-6 1.13225 1.13225
2.191759E-6 1.4414324E-11 2.1906992E-6 2.2940826E-6 1.4652994E-6 2.190978E-6 2.190978E-6 2.1906992E-6 1.13275 1.13275
2.1896346E-6 -2.0922665E-11 2.1906992E-6 2.2938539E-6 1.4651532E-6 2.1907683E-6 2.1907683E-6 2.1906992E-6 1.13325 1.13325
2.1896224E-6 -1.7279391E-11 2.1906992E-6 2.293396E-6 1.4648608E-6 2.1905585E-6 2.1905585E-6 2.1906992E-6 1.13375 1.13375
2.1875965E-6 -5.0789213E-11 2.1900748E-6 2.2931672E-6 1.4647146E-6 2.1903484E-6 2.1903484E-6 2.1900748E-6 1.13425 1.13425
2.1874853E-6 -4.897313E-11 2.190387E-6 2.2929382E-6 1.4645684E-6 2.1901387E-6 2.1901387E-6 2.190387E-6 1.13475 1.13475
2.189915E-6 -2.5890986E-13 2.190387E-6 2.2927093E-6 1.4644222E-6 2.189929E-6 2.189929E-6 2.190387E-6 1.13525 1.13525
2.1921137E-6 4.4191834E-11 2.1897627E-6 2.2924805E-6 1.464276E-6 2.1897192E-6 2.1897192E-6 2.1897627E-6 1.13575 1.13575
2.1938174E-6 7.9506575E-11 2.1897627E-6 2.2922516E-6 1.4641298E-6 2.1895096E-6 2.1895096E-6 2.1897627E-6 1.13625 1.13625
2.1924852E-6 5.878719E-11 2.190387E-6 2.2920226E-6 1.4639836E-6 2.1893E-6 2.1893E-6 2.190387E-6 1.13675 1.13675
2.1916148E-6 4.6594735E-11 2.1894507E-6 2.2917939E-6 1.4638375E-6 2.18909E-6 2.18909E-6 2.1894507E-6 1.13725 1.13725
2.190282E-6 2.5875318E-11 2.1891385E-6 2.291565E-6 1.4636913E-6 2.18888E-6 2.18888E-6 2.1891385E-6 1.13775 1.13775
2.1895107E-6 1.5510069E-11 2.1885141E-6 2.2913362E-6 1.4635451E-6 2.1886704E-6 2.1886704E-6 2.1885141E-6 1.13825 1.13825
2.1887063E-6 4.535744E-12 2.188202E-6 2.2911072E-6 1.4633989E-6 2.1884605E-6 2.1884605E-6 2.188202E-6 1.13875 1.13875
2.187143E-6 -2.0447111E-11 2.1878898E-6 2.2906495E-6 1.4631065E-6 2.1882508E-6 2.1882508E-6 2.1878898E-6 1.13925 1.13925
2.1876588E-6 -7.0587702E-12 2.1878898E-6 2.2904205E-6 1.4629603E-6 2.1880412E-6 2.1880412E-6 2.1878898E-6 1.13975 1.13975
2.18923E-6 2.5819683E-11 2.1875776E-6 2.2901916E-6 1.4628141E-6 2.187831E-6 2.187831E-6 2.1875776E-6 1.14025 1.14025
2.1903727E-6 5.0780293E-11 2.1872654E-6 2.2899628E-6 1.4626679E-6 2.1876212E-6 2.1876212E-6 2.1872654E-6 1.14075 1.14075
2.1905255E-6 5.746891E-11 2.1872654E-6 2.2897339E-6 1.4625217E-6 2.1874116E-6 2.1874116E-6 2.1872654E-6 1.14125 1.14125
2.189226E-6 3.735859E-11 2.1869532E-6 2.289505E-6 1.4623755E-6 2.187202E-6 2.187202E-6 2.1869532E-6 1.14175 1.14175
2.1872663E-6 5.0669087E-12 2.1869532E-6 2.2892762E-6 1.4622293E-6 2.1869917E-6 2.1869917E-6 2.1869532E-6 1.14225 1.14225
2.186297E-6 -8.952758E-12 2.186641E-6 2.2890472E-6 1.4620831E-6 2.186782E-6 2.186782E-6 2.186641E-6 1.14275 1.14275
2.1859216E-6 -1.2009207E-11 2.1863289E-6 2.2888185E-6 1.4619369E-6 2.1865724E-6 2.1865724E-6 2.1863289E-6 1.14325 1.14325
2.1847543E-6 -2.968327E-11 2.1863289E-6 2.2885895E-6 1.4617907E-6 2.1863625E-6 2.1863625E-6 2.1863289E-6 1.14375 1.14375
2.184577E-6 -2.9085323E-11 2.1860167E-6 2.2883605E-6 1.4616446E-6 2.1861529E-6 2.1861529E-6 2.1860167E-6 1.14425 1.14425
2.1858511E-6 -1.6884643E-12 2.1860167E-6 2.2879028E-6 1.4613522E-6 2.1859428E-6 2.1859428E-6 2.1860167E-6 1.14475 1.14475
2.18772E-6 3.6671617E-11 2.1853925E-6 2.2876739E-6 1.461206E-6 2.185733E-6 2.185733E-6 2.1853925E-6 1.14525 1.14525
2.1888957E-6 6.2241295E-11 2.1857045E-6 2.287445E-6 1.4610598E-6 2.1855233E-6 2.1855233E-6 2.1857045E-6 1.14575 1.14575
2.1908959E-6 1.0303762E-10 2.1853925E-6 2.2872161E-6 1.4609136E-6 2.1853132E-6 2.1853132E-6 2.1853925E-6 1.14625 1.14625
2.1894316E-6 7.988196E-11 2.1853925E-6 2.2869874E-6 1.4607674E-6 2.1851033E-6 2.1851033E-6 2.1853925E-6 1.14675 1.14675
2.1882313E-6 6.159884E-11 2.1853925E-6 2.2867584E-6 1.4606212E-6 2.1848937E-6 2.1848937E-6 2.1853925E-6 1.14725 1.14725
2.187328E-6 4.8797313E-11 2.1841438E-6 2.2865295E-6 1.460475E-6 2.184684E-6 2.184684E-6 2.1841438E-6 1.14775 1.14775
2.1848732E-6 7.369629E-12 2.1841438E-6 2.2863007E-6 1.4603288E-6 2.184474E-6 2.184474E-6 2.1841438E-6 1.14825 1.14825
2.1817586E-6 -4.6239356E-11 2.184456E-6 2.2860718E-6 1.4601826E-6 2.184264E-6 2.184264E-6 2.184456E-6 1.14875 1.14875
2.1797334E-6 -7.974915E-11 2.1835194E-6 2.2858428E-6 1.4600364E-6 2.1840544E-6 2.1840544E-6 2.1835194E-6 1.14925 1.14925
2.1817336E-6 -3.895283E-11 2.1835194E-6 2.285614E-6 1.4598902E-6 2.1838443E-6 2.1838443E-6 2.1835194E-6 1.14975 1.14975
2.1832393E-6 -7.292483E-12 2.1838316E-6 2.2851561E-6 1.4595978E-6 2.1836345E-6 2.1836345E-6 2.1838316E-6 1.15025 1.15025
2.1852072E-6 3.2894795E-11 2.1835194E-6 2.2849274E-6 1.4594517E-6 2.1834248E-6 2.1834248E-6 2.1835194E-6 1.15075 1.15075
2.1861183E-6 5.3591916E-11 2.1835194E-6 2.2846984E-6 1.4593055E-6 2.1832147E-6 2.1832147E-6 2.1835194E-6 1.15125 1.15125
2.1868652E-6 7.1243726E-11 2.1832072E-6 2.2844697E-6 1.4591593E-6 2.1830049E-6 2.1830049E-6 2.1832072E-6 1.15175 1.15175
2.1870178E-6 7.793235E-11 2.182895E-6 2.2842407E-6 1.4590131E-6 2.1827952E-6 2.1827952E-6 2.182895E-6 1.15225 1.15225
2.186048E-6 6.391266E-11 2.1819585E-6 2.2840118E-6 1.4588669E-6 2.1825851E-6 2.1825851E-6 2.1819585E-6 1.15275 1.15275
2.1833628E-6 1.8221537E-11 2.1825829E-6 2.283783E-6 1.4587207E-6 2.1823753E-6 2.1823753E-6 2.1825829E-6 1.15325 1.15325
2.1821293E-6 -6.706486E-13 2.1825829E-6 2.283554E-6 1.4585745E-6 2.1821656E-6 2.1821656E-6 2.1825829E-6 1.15375 1.15375
2.1822154E-6 4.7998055E-12 2.1825829E-6 2.283325E-6 1.4584283E-6 2.1819556E-6 2.1819556E-6 2.1825829E-6 1.15425 1.15425
2.1825003E-6 1.3924681E-11 2.1819585E-6 2.2830964E-6 1.4582821E-6 2.1817457E-6 2.1817457E-6 2.1819585E-6 1.15475 1.15475
2.181927E-6 7.213821E-12 2.1816466E-6 2.2826384E-6 1.4579897E-6 2.181536E-6 2.181536E-6 2.1816466E-6 1.15525 1.15525
2.182475E-6 2.1211205E-11 2.1816466E-6 2.2824097E-6 1.4578435E-6 2.181326E-6 2.181326E-6 2.1816466E-6 1.15575 1.15575
2.184971E-6 7.1143556E-11 2.1813344E-6 2.2821807E-6 1.4576973E-6 2.181116E-6 2.181116E-6 2.1813344E-6 1.15625 1.15625
2.1850576E-6 7.6614035E-11 2.18071E-6 2.281952E-6 1.4575511E-6 2.1809064E-6 2.1809064E-6 2.18071E-6 1.15675 1.15675
2.1838569E-6 5.833089E-11 2.18071E-6 2.281723E-6 1.4574049E-6 2.1806964E-6 2.1806964E-6 2.18071E-6 1.15725 1.15725
2.1829535E-6 4.552936E-11 2.18071E-6 2.281494E-6 1.4572588E-6 2.1804867E-6 2.1804867E-6 2.18071E-6 1.15775 1.15775
2.1820167E-6 3.2118745E-11 2.1803978E-6 2.2812653E-6 1.4571126E-6 2.1802764E-6 2.1802764E-6 2.1803978E-6 1.15825 1.15825
2.1786714E-6 -2.5753715E-11 2.1803978E-6 2.2810364E-6 1.4569664E-6 2.1800668E-6 2.1800668E-6 2.1803978E-6 1.15875 1.15875
2.176976E-6 -5.317283E-11 2.1797734E-6 2.2808074E-6 1.4568202E-6 2.1798571E-6 2.1798571E-6 2.1797734E-6 1.15925 1.15925
2.1778212E-6 -3.3693846E-11 2.1800856E-6 2.2805787E-6 1.456674E-6 2.1796468E-6 2.1796468E-6 2.1800856E-6 1.15975 1.15975
2.179426E-6 -2.0629164E-13 2.1797734E-6 2.2803497E-6 1.4565278E-6 2.1794372E-6 2.1794372E-6 2.1797734E-6 1.16025 1.16025
2.1798091E-6 1.074575E-11 2.1794613E-6 2.279892E-6 1.4562354E-6 2.179227E-6 2.179227E-6 2.1794613E-6 1.16075 1.16075
2.180919E-6 3.50973E-11 2.178837E-6 2.279663E-6 1.4560892E-6 2.1790172E-6 2.1790172E-6 2.178837E-6 1.16125 1.16125
2.1826222E-6 7.041202E-11 2.178837E-6 2.2794343E-6 1.455943E-6 2.178807E-6 2.178807E-6 2.178837E-6 1.16175 1.16175
2.183996E-6 9.9636105E-11 2.1782125E-6 2.2792053E-6 1.4557968E-6 2.1785975E-6 2.1785975E-6 2.1782125E-6 1.16225 1.16225
2.1838846E-6 1.0145218E-10 2.1785247E-6 2.2789764E-6 1.4556506E-6 2.1783876E-6 2.1783876E-6 2.1785247E-6 1.16275 1.16275
2.1806047E-6 4.4797836E-11 2.1779006E-6 2.2787476E-6 1.4555044E-6 2.1781775E-6 2.1781775E-6 2.1779006E-6 1.16325 1.16325
2.1773253E-6 -1.18564915E-11 2.1779006E-6 2.2785187E-6 1.4553582E-6 2.1779679E-6 2.1779679E-6 2.1779006E-6 1.16375 1.16375
2.1768506E-6 -1.6740172E-11 2.1775884E-6 2.2782897E-6 1.455212E-6 2.1777576E-6 2.1777576E-6 2.1775884E-6 1.16425 1.16425
2.1756173E-6 -3.5632372E-11 2.1772762E-6 2.278061E-6 1.4550659E-6 2.177548E-6 2.177548E-6 2.1772762E-6 1.16475 1.16475
2.1755054E-6 -3.3816314E-11 2.1772762E-6 2.277832E-6 1.4549197E-6 2.1773378E-6 2.1773378E-6 2.1772762E-6 1.16525 1.16525
2.174833E-6 -4.2354363E-11 2.1772762E-6 2.2776032E-6 1.4547735E-6 2.177128E-6 2.177128E-6 2.1772762E-6 1.16575 1.16575
2.1761734E-6 -1.3739382E-11 2.1766518E-6 2.2771453E-6 1.4544811E-6 2.1769179E-6 2.1769179E-6 2.1766518E-6 1.16625 1.16625
2.1788671E-6 3.9847365E-11 2.1766518E-6 2.2769166E-6 1.4543349E-6 2.1767082E-6 2.1767082E-6 2.1766518E-6 1.16675 1.16675
2.1823196E-6 1.07442624E-10 2.1766518E-6 2.2766876E-6 1.4541887E-6 2.176498E-6 2.176498E-6 2.1766518E-6 1.16725 1.16725
2.1820763E-6 1.0682244E-10 2.1760275E-6 2.2764586E-6 1.4540425E-6 2.1762883E-6 2.1762883E-6 2.1760275E-6 1.16775 1.16775
2.1798853E-6 7.026729E-11 2.1763396E-6 2.27623E-6 1.4538963E-6 2.1760782E-6 2.1760782E-6 2.1763396E-6 1.16825 1.16825
2.178751E-6 5.3202297E-11 2.1757153E-6 2.276001E-6 1.4537501E-6 2.1758683E-6 2.1758683E-6 2.1757153E-6 1.16875 1.16875
2.1770882E-6 2.6392217E-11 2.175403E-6 2.2757722E-6 1.4536039E-6 2.1756582E-6 2.1756582E-6 2.175403E-6 1.16925 1.16925
2.176284E-6 1.5417886E-11 2.1757153E-6 2.2755432E-6 1.4534577E-6 2.1754486E-6 2.1754486E-6 2.1757153E-6 1.16975 1.16975
2.1765682E-6 2.4542743E-11 2.175403E-6 2.2753143E-6 1.4533115E-6 2.1752383E-6 2.1752383E-6 2.175403E-6 1.17025 1.17025
2.1749058E-6 -2.2673098E-12 2.1747787E-6 2.2750855E-6 1.4531653E-6 2.1750286E-6 2.1750286E-6 2.1747787E-6 1.17075 1.17075
2.173738E-6 -1.9941397E-11 2.1747787E-6 2.2748566E-6 1.4530191E-6 2.1748185E-6 2.1748185E-6 2.1747787E-6 1.17125 1.17125
2.1760686E-6 2.694562E-11 2.1744665E-6 2.2743989E-6 1.4527268E-6 2.1746087E-6 2.1746087E-6 2.1744665E-6 1.17175 1.17175
2.177838E-6 6.347847E-11 2.1744665E-6 2.27417E-6 1.4525806E-6 2.1743986E-6 2.1743986E-6 2.1744665E-6 1.17225 1.17225
2.1785188E-6 7.991216E-11 2.1738424E-6 2.273941E-6 1.4524344E-6 2.174189E-6 2.174189E-6 2.1738424E-6 1.17275 1.17275
2.1777798E-6 7.0155944E-11 2.1735302E-6 2.2737122E-6 1.4522882E-6 2.1739786E-6 2.1739786E-6 2.1735302E-6 1.17325 1.17325
2.177074E-6 6.1008795E-11 2.1735302E-6 2.2734832E-6 1.452142E-6 2.1737685E-6 2.1737685E-6 2.1735302E-6 1.17375 1.17375
2.1746198E-6 1.958114E-11 2.173218E-6 2.2732545E-6 1.4519958E-6 2.1735589E-6 2.1735589E-6 2.173218E-6 1.17425 1.17425
2.1719009E-6 -2.6719077E-11 2.173218E-6 2.2730255E-6 1.4518496E-6 2.1733485E-6 2.1733485E-6 2.173218E-6 1.17475 1.17475
2.1707006E-6 -4.5002207E-11 2.173218E-6 2.2727966E-6 1.4517034E-6 2.173139E-6 2.173139E-6 2.173218E-6 1.17525 1.17525
2.1708197E-6 -3.8922685E-11 2.173218E-6 2.2725678E-6 1.4515572E-6 2.1729288E-6 2.1729288E-6 2.173218E-6 1.17575 1.17575
2.1708734E-6 -3.4061275E-11 2.1725937E-6 2.2723389E-6 1.451411E-6 2.172719E-6 2.172719E-6 2.1725937E-6 1.17625 1.17625
2.1728738E-6 6.7350474E-12 2.1725937E-6 2.27211E-6 1.4512648E-6 2.1725089E-6 2.1725089E-6 2.1725937E-6 1.17675 1.17675
2.17527E-6 5.4840174E-11 2.1719693E-6 2.2716522E-6 1.4509724E-6 2.1722985E-6 2.1722985E-6 2.1719693E-6 1.17725 1.17725
2.1765118E-6 8.162798E-11 2.1722815E-6 2.2714232E-6 1.4508262E-6 2.172089E-6 2.172089E-6 2.1722815E-6 1.17775 1.17775
2.177225E-6 9.8670704E-11 2.1719693E-6 2.2711945E-6 1.4506801E-6 2.1718788E-6 2.1718788E-6 2.1719693E-6 1.17825 1.17825
2.1768826E-6 9.622332E-11 2.1716571E-6 2.2709655E-6 1.4505339E-6 2.1716692E-6 2.1716692E-6 2.1716571E-6 1.17875 1.17875
2.17588E-6 8.159457E-11 2.1710327E-6 2.2707368E-6 1.4503877E-6 2.1714588E-6 2.1714588E-6 2.1710327E-6 1.17925 1.17925
2.17326E-6 3.712155E-11 2.171345E-6 2.2705078E-6 1.4502415E-6 2.1712488E-6 2.1712488E-6 2.171345E-6 1.17975 1.17975
2.1689575E-6 -3.841384E-11 2.171345E-6 2.2702789E-6 1.4500953E-6 2.171039E-6 2.171039E-6 2.171345E-6 1.18025 1.18025
2.1666347E-6 -7.740526E-11 2.1710327E-6 2.2700501E-6 1.4499491E-6 2.1708288E-6 2.1708288E-6 2.1710327E-6 1.18075 1.18075
2.166919E-6 -6.82804E-11 2.171345E-6 2.2698212E-6 1.4498029E-6 2.1706187E-6 2.1706187E-6 2.171345E-6 1.18125 1.18125
2.1687217E-6 -3.1138463E-11 2.1707206E-6 2.2695922E-6 1.4496567E-6 2.1704088E-6 2.1704088E-6 2.1707206E-6 1.18175 1.18175
2.169435E-6 -1.4095739E-11 2.1697842E-6 2.2693634E-6 1.4495105E-6 2.1701987E-6 2.1701987E-6 2.1697842E-6 1.18225 1.18225
2.1712374E-6 2.3046186E-11 2.1697842E-6 2.2689057E-6 1.4492181E-6 2.1699886E-6 2.1699886E-6 2.1697842E-6 1.18275 1.18275
2.172083E-6 4.2525195E-11 2.1691599E-6 2.2686768E-6 1.4490719E-6 2.1697788E-6 2.1697788E-6 2.1691599E-6 1.18325 1.18325
2.1727633E-6 5.895885E-11 2.169472E-6 2.2684478E-6 1.4489257E-6 2.1695687E-6 2.1695687E-6 2.169472E-6 1.18375 1.18375
2.1722224E-6 5.2857035E-11 2.169472E-6 2.268219E-6 1.4487795E-6 2.1693586E-6 2.1693586E-6 2.169472E-6 1.18425 1.18425
2.1713522E-6 4.0664583E-11 2.1685355E-6 2.26799E-6 1.4486333E-6 2.1691487E-6 2.1691487E-6 2.1685355E-6 1.18475 1.18475
2.1707453E-6 3.3344636E-11 2.1691599E-6 2.2677611E-6 1.4484872E-6 2.1689386E-6 2.1689386E-6 2.1691599E-6 1.18525 1.18525
2.1712276E-6 4.612389E-11 2.1691599E-6 2.2675324E-6 1.448341E-6 2.1687285E-6 2.1687285E-6 2.1691599E-6 1.18575 1.18575
2.1721062E-6 6.6211966E-11 2.1685355E-6 2.2673034E-6 1.4481948E-6 2.1685187E-6 2.1685187E-6 2.1685355E-6 1.18625 1.18625
2.1710046E-6 4.9756015E-11 2.1682233E-6 2.2670745E-6 1.4480486E-6 2.1683086E-6 2.1683086E-6 2.1682233E-6 1.18675 1.18675
2.1698697E-6 3.2691003E-11 2.1682233E-6 2.2668457E-6 1.4479024E-6 2.1680983E-6 2.1680983E-6 2.1682233E-6 1.18725 1.18725
2.1691644E-6 2.3543884E-11 2.1682233E-6 2.2666168E-6 1.4477562E-6 2.1678886E-6 2.1678886E-6 2.1682233E-6 1.18775 1.18775
2.1697786E-6 3.8759402E-11 2.167599E-6 2.266159E-6 1.4474638E-6 2.1676785E-6 2.1676785E-6 2.167599E-6 1.18825 1.18825
2.1689407E-6 2.7175985E-11 2.167599E-6 2.26593E-6 1.4473176E-6 2.1674682E-6 2.1674682E-6 2.167599E-6 1.18875 1.18875
2.1668159E-6 -8.161029E-12 2.1669746E-6 2.2657014E-6 1.4471714E-6 2.1672581E-6 2.1672581E-6 2.1669746E-6 1.18925 1.18925
2.1663416E-6 -1.3044684E-11 2.167599E-6 2.2654724E-6 1.4470252E-6 2.1670485E-6 2.1670485E-6 2.167599E-6 1.18975 1.18975
2.1658998E-6 -1.7319295E-11 2.1669746E-6 2.2652434E-6 1.446879E-6 2.1668382E-6 2.1668382E-6 2.1669746E-6 1.19025 1.19025
2.165392E-6 -2.2812044E-11 2.1663504E-6 2.2650147E-6 1.4467328E-6 2.166628E-6 2.166628E-6 2.1663504E-6 1.19075 1.19075
2.1660394E-6 -6.9874558E-12 2.1663504E-6 2.2647857E-6 1.4465866E-6 2.166418E-6 2.166418E-6 2.1663504E-6 1.19125 1.19125
2.167083E-6 1.6145951E-11 2.1666624E-6 2.2645568E-6 1.4464404E-6 2.166208E-6 2.166208E-6 2.1666624E-6 1.19175 1.19175
2.1679944E-6 3.684307E-11 2.165726E-6 2.264328E-6 1.4462943E-6 2.165998E-6 2.165998E-6 2.165726E-6 1.19225 1.19225
2.1681135E-6 4.2922593E-11 2.165726E-6 2.264099E-6 1.4461481E-6 2.165788E-6 2.165788E-6 2.165726E-6 1.19275 1.19275
2.1696187E-6 7.4582916E-11 2.165726E-6 2.2636414E-6 1.4458557E-6 2.1655776E-6 2.1655776E-6 2.165726E-6 1.19325 1.19325
2.1699034E-6 8.370779E-11 2.1660383E-6 2.2634124E-6 1.4457095E-6 2.165368E-6 2.165368E-6 2.1660383E-6 1.19375 1.19375
2.1671847E-6 3.7407577E-11 2.165414E-6 2.2631837E-6 1.4455633E-6 2.1651579E-6 2.1651579E-6 2.165414E-6 1.19425 1.19425
2.1646308E-6 -5.847313E-12 2.165414E-6 2.2629547E-6 1.4454171E-6 2.1649475E-6 2.1649475E-6 2.165414E-6 1.19475 1.19475
2.165146E-6 7.5410156E-12 2.1644773E-6 2.2627257E-6 1.4452709E-6 2.1647375E-6 2.1647375E-6 2.1644773E-6 1.19525 1.19525
2.1649682E-6 8.1389374E-12 2.1644773E-6 2.262497E-6 1.4451247E-6 2.1645271E-6 2.1645271E-6 2.1644773E-6 1.19575 1.19575
2.1636029E-6 -1.31895215E-11 2.1641652E-6 2.262268E-6 1.4449785E-6 2.1643175E-6 2.1643175E-6 2.1641652E-6 1.19625 1.19625
2.163953E-6 -2.8465346E-12 2.163853E-6 2.2620393E-6 1.4448323E-6 2.1641074E-6 2.1641074E-6 2.163853E-6 1.19675 1.19675
2.1650953E-6 2.2114052E-11 2.1635408E-6 2.2618103E-6 1.4446861E-6 2.163897E-6 2.163897E-6 2.1635408E-6 1.19725 1.19725
2.1660067E-6 4.281117E-11 2.1635408E-6 2.2615814E-6 1.4445399E-6 2.163687E-6 2.163687E-6 2.1635408E-6 1.19775 1.19775
2.1653668E-6 3.4882156E-11 2.1635408E-6 2.2613526E-6 1.4443937E-6 2.163477E-6 2.163477E-6 2.1635408E-6 1.19825 1.19825
2.1654864E-6 4.0961706E-11 2.1635408E-6 2.2608947E-6 1.4441014E-6 2.163267E-6 2.163267E-6 2.1635408E-6 1.19875 1.19875
2.1654737E-6 4.4604955E-11 2.1632286E-6 2.260666E-6 1.4439552E-6 2.163057E-6 2.163057E-6 2.1632286E-6 1.19925 1.19925
2.1641408E-6 2.388554E-11 2.1629164E-6 2.260437E-6 1.443809E-6 2.1628468E-6 2.1628468E-6 2.1629164E-6 1.19975 1.19975
2.1637322E-6 2.0219989E-11 2.1626042E-6 2.260208E-6 1.4436628E-6 2.1626365E-6 2.1626365E-6 2.1626042E-6 1.20025 1.20025
2.1620363E-6 -7.1991514E-12 2.1622923E-6 2.2599793E-6 1.4435166E-6 2.1624264E-6 2.1624264E-6 2.1622923E-6 1.20075 1.20075
2.1606045E-6 -2.9745772E-11 2.16198E-6 2.2597503E-6 1.4433704E-6 2.162216E-6 2.162216E-6 2.16198E-6 1.20125 1.20125
2.1605263E-6 -2.7320621E-11 2.16198E-6 2.2595216E-6 1.4432242E-6 2.1620065E-6 2.1620065E-6 2.16198E-6 1.20175 1.20175
2.1618664E-6 1.2943612E-12 2.161668E-6 2.2592926E-6 1.443078E-6 2.1617964E-6 2.1617964E-6 2.161668E-6 1.20225 1.20225
2.1637677E-6 4.0263484E-11 2.1613557E-6 2.2590636E-6 1.4429318E-6 2.161586E-6 2.161586E-6 2.1613557E-6 1.20275 1.20275
2.1638868E-6 4.6343006E-11 2.1610435E-6 2.258835E-6 1.4427856E-6 2.161376E-6 2.161376E-6 2.1610435E-6 1.20325 1.20325
2.1644353E-6 6.034039E-11 2.1610435E-6 2.258606E-6 1.4426394E-6 2.1611659E-6 2.1611659E-6 2.1610435E-6 1.20375 1.20375
2.1648843E-6 7.2510574E-11 2.1607314E-6 2.2581482E-6 1.442347E-6 2.1609555E-6 2.1609555E-6 2.1607314E-6 1.20425 1.20425
2.1641786E-6 6.336343E-11 2.1607314E-6 2.2579193E-6 1.4422008E-6 2.1607455E-6 2.1607455E-6 2.1607314E-6 1.20475 1.20475
2.1625817E-6 3.777148E-11 2.1607314E-6 2.2576905E-6 1.4420546E-6 2.1605351E-6 2.1605351E-6 2.1607314E-6 1.20525 1.20525
2.160721E-6 7.3070005E-12 2.1607314E-6 2.2574616E-6 1.4419085E-6 2.160325E-6 2.160325E-6 2.1607314E-6 1.20575 1.20575
2.1594876E-6 -1.1585185E-11 2.160107E-6 2.2572326E-6 1.4417623E-6 2.1601154E-6 2.1601154E-6 2.160107E-6 1.20625 1.20625
2.1586497E-6 -2.3168602E-11 2.1604192E-6 2.2570039E-6 1.4416161E-6 2.159905E-6 2.159905E-6 2.1604192E-6 1.20675 1.20675
2.157317E-6 -4.3888018E-11 2.1597948E-6 2.256775E-6 1.4414699E-6 2.159695E-6 2.159695E-6 2.1597948E-6 1.20725 1.20725
2.1587562E-6 -1.3445831E-11 2.1594826E-6 2.256546E-6 1.4413237E-6 2.159485E-6 2.159485E-6 2.1594826E-6 1.20775 1.20775
2.1599315E-6 1.2123823E-11 2.1594826E-6 2.2563172E-6 1.4411775E-6 2.1592746E-6 2.1592746E-6 2.1594826E-6 1.20825 1.20825
2.1611727E-6 3.8911607E-11 2.1588583E-6 2.2560882E-6 1.4410313E-6 2.1590645E-6 2.1590645E-6 2.1588583E-6 1.20875 1.20875
2.1619521E-6 5.717246E-11 2.1588583E-6 2.2558593E-6 1.4408851E-6 2.1588542E-6 2.1588542E-6 2.1588583E-6 1.20925 1.20925
2.1622034E-6 6.568825E-11 2.1588583E-6 2.2554016E-6 1.4405927E-6 2.158644E-6 2.158644E-6 2.1588583E-6 1.20975 1.20975
2.1612334E-6 5.1668565E-11 2.1585463E-6 2.2551728E-6 1.4404465E-6 2.158434E-6 2.158434E-6 2.1585463E-6 1.21025 1.21025
2.1595047E-6 2.364035E-11 2.157922E-6 2.2549439E-6 1.4403003E-6 2.1582237E-6 2.1582237E-6 2.157922E-6 1.21075 1.21075
2.1571818E-6 -1.5351068E-11 2.157922E-6 2.254715E-6 1.440154E-6 2.1580136E-6 2.1580136E-6 2.157922E-6 1.21125 1.21125
2.1580931E-6 5.3460543E-12 2.157922E-6 2.2544862E-6 1.4400078E-6 2.1578035E-6 2.1578035E-6 2.157922E-6 1.21175 1.21175
2.1578821E-6 5.334907E-12 2.1576097E-6 2.2542572E-6 1.4398616E-6 2.1575931E-6 2.1575931E-6 2.1576097E-6 1.21225 1.21225
2.1579685E-6 1.0805361E-11 2.1572976E-6 2.2540282E-6 1.4397156E-6 2.157383E-6 2.157383E-6 2.1572976E-6 1.21275 1.21275
2.1573946E-6 4.094476E-12 2.1569854E-6 2.2537995E-6 1.4395694E-6 2.1571727E-6 2.1571727E-6 2.1569854E-6 1.21325 1.21325
2.158735E-6 3.270947E-11 2.1569854E-6 2.2535705E-6 1.4394232E-6 2.1569626E-6 2.1569626E-6 2.1569854E-6 1.21375 1.21375
2.1604712E-6 6.863326E-11 2.1566732E-6 2.2533416E-6 1.439277E-6 2.1567525E-6 2.1567525E-6 2.1566732E-6 1.21425 1.21425
2.1612175E-6 8.628505E-11 2.156361E-6 2.2531128E-6 1.4391308E-6 2.1565422E-6 2.1565422E-6 2.156361E-6 1.21475 1.21475
2.1604787E-6 7.652883E-11 2.1560488E-6 2.2526551E-6 1.4388384E-6 2.1563321E-6 2.1563321E-6 2.1560488E-6 1.21525 1.21525
2.1581227E-6 3.692835E-11 2.1557366E-6 2.2524262E-6 1.4386922E-6 2.156122E-6 2.156122E-6 2.1557366E-6 1.21575 1.21575
2.155668E-6 -4.4993362E-12 2.1560488E-6 2.2521972E-6 1.438546E-6 2.1559117E-6 2.1559117E-6 2.1560488E-6 1.21625 1.21625
2.1546653E-6 -1.9128083E-11 2.1557366E-6 2.2519685E-6 1.4383997E-6 2.1557016E-6 2.1557016E-6 2.1557366E-6 1.21675 1.21675
2.1556425E-6 2.7871754E-12 2.1554245E-6 2.2517395E-6 1.4382535E-6 2.1554913E-6 2.1554913E-6 2.1554245E-6 1.21725 1.21725
2.1556957E-6 7.6485615E-12 2.1548003E-6 2.2515105E-6 1.4381073E-6 2.1552812E-6 2.1552812E-6 2.1548003E-6 1.21775 1.21775
2.1555509E-6 8.855551E-12 2.154176E-6 2.2512818E-6 1.4379611E-6 2.1550711E-6 2.1550711E-6 2.154176E-6 1.21825 1.21825
2.1579142E-6 5.6351604E-11 2.154176E-6 2.2510528E-6 1.437815E-6 2.1548608E-6 2.1548608E-6 2.154176E-6 1.21875 1.21875
2.1581984E-6 6.547645E-11 2.1544881E-6 2.250824E-6 1.4376687E-6 2.1546507E-6 2.1546507E-6 2.1544881E-6 1.21925 1.21925
2.1570966E-6 4.9020503E-11 2.154176E-6 2.2505951E-6 1.4375227E-6 2.1544404E-6 2.1544404E-6 2.154176E-6 1.21975 1.21975
2.1550047E-6 1.429255E-11 2.154176E-6 2.2503662E-6 1.4373765E-6 2.1542303E-6 2.1542303E-6 2.154176E-6 1.22025 1.22025
2.1548929E-6 1.6108608E-11 2.154176E-6 2.2499084E-6 1.437084E-6 2.1540202E-6 2.1540202E-6 2.154176E-6 1.22075 1.22075
2.1542533E-6 8.179599E-12 2.1535516E-6 2.2496795E-6 1.4369379E-6 2.1538099E-6 2.1538099E-6 2.1535516E-6 1.22125 1.22125
2.1527553E-6 -1.5585158E-11 2.154176E-6 2.2494507E-6 1.4367916E-6 2.1535998E-6 2.1535998E-6 2.154176E-6 1.22175 1.22175
2.1519504E-6 -2.6559508E-11 2.1532394E-6 2.2492218E-6 1.4366454E-6 2.1533897E-6 2.1533897E-6 2.1532394E-6 1.22225 1.22225
2.1523008E-6 -1.6216521E-11 2.1532394E-6 2.2489928E-6 1.4364992E-6 2.1531794E-6 2.1531794E-6 2.1532394E-6 1.22275 1.22275
2.1548951E-6 3.554301E-11 2.152615E-6 2.248764E-6 1.436353E-6 2.1529693E-6 2.1529693E-6 2.152615E-6 1.22325 1.22325
2.1553774E-6 4.8322263E-11 2.152615E-6 2.248535E-6 1.4362068E-6 2.152759E-6 2.152759E-6 2.152615E-6 1.22375 1.22375
2.154308E-6 3.2475356E-11 2.1523028E-6 2.2483064E-6 1.4360606E-6 2.1525484E-6 2.1525484E-6 2.1523028E-6 1.22425 1.22425
2.1539981E-6 3.0637003E-11 2.1523028E-6 2.2480774E-6 1.4359144E-6 2.1523383E-6 2.1523383E-6 2.1523028E-6 1.22475 1.22475
2.1538865E-6 3.245306E-11 2.1516785E-6 2.2478484E-6 1.4357682E-6 2.152128E-6 2.152128E-6 2.1516785E-6 1.22525 1.22525
2.1528176E-6 1.6606178E-11 2.1513663E-6 2.2473907E-6 1.4354758E-6 2.151918E-6 2.151918E-6 2.1513663E-6 1.22575 1.22575
2.152277E-6 1.0504361E-11 2.1513663E-6 2.2471618E-6 1.4353298E-6 2.1517076E-6 2.1517076E-6 2.1513663E-6 1.22625 1.22625
2.152033E-6 9.884146E-12 2.151054E-6 2.246933E-6 1.4351835E-6 2.1514975E-6 2.1514975E-6 2.151054E-6 1.22675 1.22675
2.1526803E-6 2.5708734E-11 2.1507421E-6 2.246704E-6 1.4350373E-6 2.1512874E-6 2.1512874E-6 2.1507421E-6 1.22725 1.22725
2.1531296E-6 3.7878926E-11 2.1501178E-6 2.246475E-6 1.4348911E-6 2.151077E-6 2.151077E-6 2.1501178E-6 1.22775 1.22775
2.1527537E-6 3.4822444E-11 2.1507421E-6 2.2462464E-6 1.434745E-6 2.150867E-6 2.150867E-6 2.1507421E-6 1.22825 1.22825
2.1519154E-6 2.3239001E-11 2.1507421E-6 2.2460174E-6 1.4345987E-6 2.1506562E-6 2.1506562E-6 2.1507421E-6 1.22875 1.22875
2.1517046E-6 2.3227854E-11 2.15043E-6 2.2457887E-6 1.4344525E-6 2.150446E-6 2.150446E-6 2.15043E-6 1.22925 1.22925
2.1525168E-6 4.2097777E-11 2.1498056E-6 2.2455597E-6 1.4343063E-6 2.150236E-6 2.150236E-6 2.1498056E-6 1.22975 1.22975
2.1524052E-6 4.3913827E-11 2.1498056E-6 2.2453307E-6 1.4341601E-6 2.1500257E-6 2.1500257E-6 2.1498056E-6 1.23025 1.23025
2.1516332E-6 3.3548546E-11 2.1494934E-6 2.245102E-6 1.4340139E-6 2.1498156E-6 2.1498156E-6 2.1494934E-6 1.23075 1.23075
2.1513895E-6 3.2928337E-11 2.1494934E-6 2.244644E-6 1.4337215E-6 2.1496053E-6 2.1496053E-6 2.1494934E-6 1.23125 1.23125
2.1497592E-6 6.7272954E-12 2.1491812E-6 2.2444153E-6 1.4335753E-6 2.1493947E-6 2.1493947E-6 2.1491812E-6 1.23175 1.23175
2.1479314E-6 -2.3128117E-11 2.148869E-6 2.2441864E-6 1.4334291E-6 2.1491846E-6 2.1491846E-6 2.148869E-6 1.23225 1.23225
2.1490737E-6 1.832468E-12 2.148869E-6 2.2439576E-6 1.4332829E-6 2.1489743E-6 2.1489743E-6 2.148869E-6 1.23275 1.23275
2.1501828E-6 2.6183986E-11 2.148869E-6 2.2437287E-6 1.4331368E-6 2.1487642E-6 2.1487642E-6 2.148869E-6 1.23325 1.23325
2.1490812E-6 9.728034E-12 2.1482447E-6 2.2434997E-6 1.4329906E-6 2.148554E-6 2.148554E-6 2.1482447E-6 1.23375 1.23375
2.1485728E-6 4.2352606E-12 2.1479325E-6 2.243271E-6 1.4328444E-6 2.1483434E-6 2.1483434E-6 2.1479325E-6 1.23425 1.23425
2.148131E-6 -3.935106E-14 2.1479325E-6 2.243042E-6 1.4326982E-6 2.1481333E-6 2.1481333E-6 2.1479325E-6 1.23475 1.23475
2.1479532E-6 5.5857006E-13 2.1473081E-6 2.242813E-6 1.432552E-6 2.147923E-6 2.147923E-6 2.1473081E-6 1.23525 1.23525
2.1491614E-6 2.6737293E-11 2.1469962E-6 2.2425843E-6 1.4324058E-6 2.1477128E-6 2.1477128E-6 2.1469962E-6 1.23575 1.23575
2.1502378E-6 5.047975E-11 2.1473081E-6 2.2423553E-6 1.4322596E-6 2.1475025E-6 2.1475025E-6 2.1473081E-6 1.23625 1.23625
2.1478816E-6 1.0879238E-11 2.1476203E-6 2.2418976E-6 1.4319672E-6 2.147292E-6 2.147292E-6 2.1476203E-6 1.23675 1.23675
2.1476046E-6 9.649954E-12 2.1473081E-6 2.2416687E-6 1.431821E-6 2.147082E-6 2.147082E-6 2.1473081E-6 1.23725 1.23725
2.1483509E-6 2.7301748E-11 2.146684E-6 2.24144E-6 1.4316748E-6 2.1468716E-6 2.1468716E-6 2.146684E-6 1.23775 1.23775
2.147975E-6 2.4245266E-11 2.1460596E-6 2.241211E-6 1.4315286E-6 2.1466615E-6 2.1466615E-6 2.1460596E-6 1.23825 1.23825
2.1453548E-6 -2.022778E-11 2.1463718E-6 2.240982E-6 1.4313824E-6 2.1464507E-6 2.1464507E-6 2.1463718E-6 1.23875 1.23875
2.1469261E-6 1.2650681E-11 2.1463718E-6 2.2407532E-6 1.4312362E-6 2.1462406E-6 2.1462406E-6 2.1463718E-6 1.23925 1.23925
2.1500484E-6 7.4155265E-11 2.1454352E-6 2.2405243E-6 1.43109E-6 2.1460305E-6 2.1460305E-6 2.1454352E-6 1.23975 1.23975
2.1500357E-6 7.779852E-11 2.145123E-6 2.2402953E-6 1.4309439E-6 2.1458202E-6 2.1458202E-6 2.145123E-6 1.24025 1.24025
2.1486362E-6 5.5860948E-11 2.145123E-6 2.2400666E-6 1.4307977E-6 2.1456096E-6 2.1456096E-6 2.145123E-6 1.24075 1.24075
2.1472374E-6 3.3923395E-11 2.145123E-6 2.2398376E-6 1.4306515E-6 2.1453993E-6 2.1453993E-6 2.145123E-6 1.24125 1.24125
2.1457067E-6 9.549578E-12 2.1448109E-6 2.2396089E-6 1.4305053E-6 2.1451892E-6 2.1451892E-6 2.1448109E-6 1.24175 1.24175
2.1441099E-6 -1.604237E-11 2.145123E-6 2.239151E-6 1.4302129E-6 2.1449791E-6 2.1449791E-6 2.145123E-6 1.24225 1.24225
2.1437336E-6 -1.909887E-11 2.1444987E-6 2.2389222E-6 1.4300667E-6 2.1447684E-6 2.1447684E-6 2.1444987E-6 1.24275 1.24275
2.1422356E-6 -4.286363E-11 2.1448109E-6 2.2386932E-6 1.4299205E-6 2.1445583E-6 2.1445583E-6 2.1448109E-6 1.24325 1.24325
2.1427509E-6 -2.94753E-11 2.1441865E-6 2.2384643E-6 1.4297743E-6 2.144348E-6 2.144348E-6 2.1441865E-6 1.24375 1.24375
2.1453448E-6 2.2284199E-11 2.1438743E-6 2.2382355E-6 1.4296281E-6 2.1441374E-6 2.1441374E-6 2.1438743E-6 1.24425 1.24425
2.145728E-6 3.3236247E-11 2.1435621E-6 2.2380066E-6 1.4294819E-6 2.1439273E-6 2.1439273E-6 2.1435621E-6 1.24475 1.24475
2.1470353E-6 6.124217E-11 2.1432502E-6 2.2377776E-6 1.4293357E-6 2.143717E-6 2.143717E-6 2.1432502E-6 1.24525 1.24525
2.147253E-6 6.914886E-11 2.1432502E-6 2.2375489E-6 1.4291895E-6 2.1435064E-6 2.1435064E-6 2.1432502E-6 1.24575 1.24575
2.1477683E-6 8.2537185E-11 2.142938E-6 2.23732E-6 1.4290433E-6 2.1432961E-6 2.1432961E-6 2.142938E-6 1.24625 1.24625
2.1466335E-6 6.5472176E-11 2.142938E-6 2.2370912E-6 1.4288971E-6 2.143086E-6 2.143086E-6 2.142938E-6 1.24675 1.24675
2.1443102E-6 2.648073E-11 2.1426258E-6 2.2368622E-6 1.428751E-6 2.1428752E-6 2.1428752E-6 2.1426258E-6 1.24725 1.24725
2.1416572E-6 -1.860135E-11 2.142938E-6 2.2364045E-6 1.4284586E-6 2.1426652E-6 2.1426652E-6 2.142938E-6 1.24775 1.24775
2.1420406E-6 -7.649295E-12 2.1423136E-6 2.2361755E-6 1.4283124E-6 2.142455E-6 2.142455E-6 2.1423136E-6 1.24825 1.24825
2.1415321E-6 -1.3142069E-11 2.1423136E-6 2.2359466E-6 1.4281662E-6 2.1422443E-6 2.1422443E-6 2.1423136E-6 1.24875 1.24875
2.1418496E-6 -3.40815E-12 2.1420014E-6 2.2357178E-6 1.42802E-6 2.1420342E-6 2.1420342E-6 2.1420014E-6 1.24925 1.24925
2.1421008E-6 5.1076318E-12 2.1416893E-6 2.2354889E-6 1.4278738E-6 2.1418239E-6 2.1418239E-6 2.1416893E-6 1.24975 1.24975
2.1425165E-6 1.666873E-11 2.141377E-6 2.23526E-6 1.4277276E-6 2.1416133E-6 2.1416133E-6 2.141377E-6 1.25025 1.25025
2.1431968E-6 3.310238E-11 2.141377E-6 2.2350312E-6 1.4275814E-6 2.1414032E-6 2.1414032E-6 2.141377E-6 1.25075 1.25075
2.144108E-6 5.3799503E-11 2.141065E-6 2.2348022E-6 1.4274352E-6 2.141193E-6 2.141193E-6 2.141065E-6 1.25125 1.25125
2.1441608E-6 5.866086E-11 2.141065E-6 2.2345735E-6 1.427289E-6 2.1409824E-6 2.1409824E-6 2.141065E-6 1.25175 1.25175
2.1424648E-6 3.1241714E-11 2.141065E-6 2.2343445E-6 1.4271428E-6 2.140772E-6 2.140772E-6 2.141065E-6 1.25225 1.25225
2.1419567E-6 2.5748941E-11 2.1407527E-6 2.2341155E-6 1.4269966E-6 2.1405615E-6 2.1405615E-6 2.1407527E-6 1.25275 1.25275
2.1400629E-6 -5.3246084E-12 2.1401283E-6 2.2336578E-6 1.4267042E-6 2.1403512E-6 2.1403512E-6 2.1401283E-6 1.25325 1.25325
2.14038E-6 4.40931E-12 2.1407527E-6 2.2334289E-6 1.4265581E-6 2.140141E-6 2.140141E-6 2.1407527E-6 1.25375 1.25375
2.1393437E-6 -1.0828529E-11 2.1404405E-6 2.2332001E-6 1.4264119E-6 2.1399305E-6 2.1399305E-6 2.1404405E-6 1.25425 1.25425
2.138308E-6 -2.6066344E-11 2.1401283E-6 2.2329712E-6 1.4262657E-6 2.1397202E-6 2.1397202E-6 2.1401283E-6 1.25475 1.25475
2.1399117E-6 7.42116E-12 2.139192E-6 2.2327424E-6 1.4261195E-6 2.1395097E-6 2.1395097E-6 2.139192E-6 1.25525 1.25525
2.141879E-6 4.7608414E-11 2.1388798E-6 2.2325135E-6 1.4259733E-6 2.1392993E-6 2.1392993E-6 2.1388798E-6 1.25575 1.25575
2.1431201E-6 7.43962E-11 2.1385677E-6 2.2322845E-6 1.4258271E-6 2.1390892E-6 2.1390892E-6 2.1385677E-6 1.25625 1.25625
2.1426779E-6 7.012156E-11 2.1388798E-6 2.2320557E-6 1.4256809E-6 2.1388785E-6 2.1388785E-6 2.1388798E-6 1.25675 1.25675
2.1411142E-6 4.513868E-11 2.1388798E-6 2.2318268E-6 1.4255347E-6 2.1386684E-6 2.1386684E-6 2.1388798E-6 1.25725 1.25725
2.1408368E-6 4.390937E-11 2.1382555E-6 2.2315978E-6 1.4253885E-6 2.1384578E-6 2.1384578E-6 2.1382555E-6 1.25775 1.25775
2.140692E-6 4.511636E-11 2.1382555E-6 2.2311401E-6 1.4250961E-6 2.1382475E-6 2.1382475E-6 2.1382555E-6 1.25825 1.25825
2.1374117E-6 -1.1538024E-11 2.1382555E-6 2.2309112E-6 1.4249499E-6 2.138037E-6 2.138037E-6 2.1382555E-6 1.25875 1.25875
2.135155E-6 -4.9311298E-11 2.137631E-6 2.2306824E-6 1.4248037E-6 2.1378266E-6 2.1378266E-6 2.137631E-6 1.25925 1.25925
2.1356036E-6 -3.7141144E-11 2.137319E-6 2.2304534E-6 1.4246575E-6 2.137616E-6 2.137616E-6 2.137319E-6 1.25975 1.25975
2.136779E-6 -1.157149E-11 2.137319E-6 2.2302247E-6 1.4245113E-6 2.137406E-6 2.137406E-6 2.137319E-6 1.26025 1.26025
2.1368976E-6 -5.4919936E-12 2.137319E-6 2.2299957E-6 1.4243652E-6 2.1371952E-6 2.1371952E-6 2.137319E-6 1.26075 1.26075
2.138205E-6 2.2513926E-11 2.1366945E-6 2.2297668E-6 1.424219E-6 2.1369851E-6 2.1369851E-6 2.1366945E-6 1.26125 1.26125
2.1407332E-6 7.305532E-11 2.1363824E-6 2.229538E-6 1.4240728E-6 2.1367748E-6 2.1367748E-6 2.1363824E-6 1.26175 1.26175
2.140984E-6 8.157108E-11 2.1366945E-6 2.229309E-6 1.4239266E-6 2.1365643E-6 2.1365643E-6 2.1366945E-6 1.26225 1.26225
2.1404762E-6 7.607834E-11 2.1366945E-6 2.22908E-6 1.4237804E-6 2.136354E-6 2.136354E-6 2.1366945E-6 1.26275 1.26275
2.1394399E-6 6.084049E-11 2.1360702E-6 2.2288514E-6 1.4236342E-6 2.1361434E-6 2.1361434E-6 2.1360702E-6 1.26325 1.26325
2.136127E-6 3.5770703E-12 2.135758E-6 2.2283934E-6 1.4233418E-6 2.1359333E-6 2.1359333E-6 2.135758E-6 1.26375 1.26375
2.1333747E-6 -4.333224E-11 2.1360702E-6 2.2281647E-6 1.4231956E-6 2.1357225E-6 2.1357225E-6 2.1360702E-6 1.26425 1.26425
2.1324379E-6 -5.674285E-11 2.135758E-6 2.2279357E-6 1.4230494E-6 2.1355124E-6 2.1355124E-6 2.135758E-6 1.26475 1.26475
2.1324247E-6 -5.3099625E-11 2.135446E-6 2.227707E-6 1.4229032E-6 2.1353017E-6 2.1353017E-6 2.135446E-6 1.26525 1.26525
2.1335004E-6 -2.9357187E-11 2.1351339E-6 2.227478E-6 1.422757E-6 2.135091E-6 2.135091E-6 2.1351339E-6 1.26575 1.26575
2.1359626E-6 1.9966062E-11 2.1345095E-6 2.227249E-6 1.4226108E-6 2.1348808E-6 2.1348808E-6 2.1345095E-6 1.26625 1.26625
2.1374674E-6 5.162636E-11 2.1348217E-6 2.2270203E-6 1.4224646E-6 2.1346702E-6 2.1346702E-6 2.1348217E-6 1.26675 1.26675
2.1376857E-6 5.953308E-11 2.1345095E-6 2.2267914E-6 1.4223184E-6 2.1344601E-6 2.1344601E-6 2.1345095E-6 1.26725 1.26725
2.1383985E-6 7.6575773E-11 2.1341973E-6 2.2265624E-6 1.4221723E-6 2.1342494E-6 2.1342494E-6 2.1341973E-6 1.26775 1.26775
2.1387816E-6 8.752783E-11 2.1345095E-6 2.2263337E-6 1.4220261E-6 2.1340393E-6 2.1340393E-6 2.1345095E-6 1.26825 1.26825
2.1357653E-6 3.5745986E-11 2.1341973E-6 2.2261047E-6 1.4218799E-6 2.1338285E-6 2.1338285E-6 2.1341973E-6 1.26875 1.26875
2.1334424E-6 -3.2454248E-12 2.133573E-6 2.225647E-6 1.4215875E-6 2.1336184E-6 2.1336184E-6 2.133573E-6 1.26925 1.26925
2.1324722E-6 -1.726514E-11 2.1332608E-6 2.225418E-6 1.4214413E-6 2.1334076E-6 2.1334076E-6 2.1332608E-6 1.26975 1.26975
2.1318979E-6 -2.3976038E-11 2.1329486E-6 2.2251893E-6 1.4212951E-6 2.133197E-6 2.133197E-6 2.1329486E-6 1.27025 1.27025
2.13172E-6 -2.3378117E-11 2.1329486E-6 2.2249603E-6 1.4211489E-6 2.1329868E-6 2.1329868E-6 2.1329486E-6 1.27075 1.27075
2.132862E-6 1.5824436E-12 2.1329486E-6 2.2247314E-6 1.4210027E-6 2.1327762E-6 2.1327762E-6 2.1329486E-6 1.27125 1.27125
2.1338062E-6 2.2888627E-11 2.1323242E-6 2.2245026E-6 1.4208565E-6 2.1325661E-6 2.1325661E-6 2.1323242E-6 1.27175 1.27175
2.1339908E-6 3.0186253E-11 2.132012E-6 2.2242737E-6 1.4207103E-6 2.1323553E-6 2.1323553E-6 2.132012E-6 1.27225 1.27225
2.1351661E-6 5.5755907E-11 2.132012E-6 2.2240447E-6 1.4205641E-6 2.1321453E-6 2.1321453E-6 2.132012E-6 1.27275 1.27275
2.134328E-6 4.417247E-11 2.1316998E-6 2.223816E-6 1.4204179E-6 2.1319345E-6 2.1319345E-6 2.1316998E-6 1.27325 1.27325
2.1330277E-6 2.4062098E-11 2.1316998E-6 2.223587E-6 1.4202717E-6 2.131724E-6 2.131724E-6 2.1316998E-6 1.27375 1.27375
2.1316948E-6 3.3426757E-12 2.1313879E-6 2.2233583E-6 1.4201255E-6 2.1315136E-6 2.1315136E-6 2.1313879E-6 1.27425 1.27425
2.1308895E-6 -7.631699E-12 2.1313879E-6 2.2229003E-6 1.4198332E-6 2.131303E-6 2.131303E-6 2.1313879E-6 1.27475 1.27475
2.1298533E-6 -2.286954E-11 2.1310757E-6 2.2226716E-6 1.419687E-6 2.1310923E-6 2.1310923E-6 2.1310757E-6 1.27525 1.27525
2.1297085E-6 -2.166255E-11 2.1307635E-6 2.2224426E-6 1.4195408E-6 2.1308822E-6 2.1308822E-6 2.1307635E-6 1.27575 1.27575
2.1308504E-6 3.298011E-12 2.1304513E-6 2.2222137E-6 1.4193946E-6 2.1306716E-6 2.1306716E-6 2.1304513E-6 1.27625 1.27625
2.1327846E-6 4.2876203E-11 2.129827E-6 2.221985E-6 1.4192484E-6 2.1304613E-6 2.1304613E-6 2.129827E-6 1.27675 1.27675
2.1347844E-6 8.36725E-11 2.1301391E-6 2.221756E-6 1.4191022E-6 2.1302508E-6 2.1302508E-6 2.1301391E-6 1.27725 1.27725
2.135695E-6 1.04369596E-10 2.129827E-6 2.221527E-6 1.418956E-6 2.13004E-6 2.13004E-6 2.129827E-6 1.27775 1.27775
2.1339333E-6 7.5732316E-11 2.129827E-6 2.2212982E-6 1.4188098E-6 2.12983E-6 2.12983E-6 2.129827E-6 1.27825 1.27825
2.1320059E-6 4.4049674E-11 2.129827E-6 2.2210693E-6 1.4186636E-6 2.1296191E-6 2.1296191E-6 2.129827E-6 1.27875 1.27875
2.1314318E-6 3.7338764E-11 2.1288904E-6 2.2208405E-6 1.4185174E-6 2.1294086E-6 2.1294086E-6 2.1288904E-6 1.27925 1.27925
2.130495E-6 2.3928155E-11 2.1285782E-6 2.2206116E-6 1.4183712E-6 2.1291985E-6 2.1291985E-6 2.1285782E-6 1.27975 1.27975
2.1280066E-6 -1.810863E-11 2.1285782E-6 2.2201539E-6 1.4180788E-6 2.1289877E-6 2.1289877E-6 2.1285782E-6 1.28025 1.28025
2.1254193E-6 -6.19726E-11 2.1285782E-6 2.219925E-6 1.4179326E-6 2.1287772E-6 2.1287772E-6 2.1285782E-6 1.28075 1.28075
2.1261985E-6 -4.371175E-11 2.1279538E-6 2.219696E-6 1.4177865E-6 2.1285668E-6 2.1285668E-6 2.1279538E-6 1.28125 1.28125
2.1268452E-6 -2.7887187E-11 2.1279538E-6 2.2194672E-6 1.4176403E-6 2.1283563E-6 2.1283563E-6 2.1279538E-6 1.28175 1.28175
2.1281521E-6 1.1871454E-13 2.128266E-6 2.2192382E-6 1.4174941E-6 2.1281455E-6 2.1281455E-6 2.128266E-6 1.28225 1.28225
2.1297558E-6 3.360621E-11 2.1279538E-6 2.2190095E-6 1.4173479E-6 2.127935E-6 2.127935E-6 2.1279538E-6 1.28275 1.28275
2.130535E-6 5.1867066E-11 2.1279538E-6 2.2187805E-6 1.4172017E-6 2.1277247E-6 2.1277247E-6 2.1279538E-6 1.28325 1.28325
2.1314129E-6 7.1955095E-11 2.127642E-6 2.2185516E-6 1.4170555E-6 2.127514E-6 2.127514E-6 2.127642E-6 1.28375 1.28375
2.1294525E-6 3.966338E-11 2.1270175E-6 2.2183228E-6 1.4169093E-6 2.1273033E-6 2.1273033E-6 2.1270175E-6 1.28425 1.28425
2.1281528E-6 1.9553035E-11 2.1267053E-6 2.2180939E-6 1.4167631E-6 2.1270932E-6 2.1270932E-6 2.1267053E-6 1.28475 1.28475
2.1270505E-6 3.0970582E-12 2.1267053E-6 2.217865E-6 1.4166169E-6 2.1268827E-6 2.1268827E-6 2.1267053E-6 1.28525 1.28525
2.126542E-6 -2.3957156E-12 2.1267053E-6 2.2174072E-6 1.4163245E-6 2.126672E-6 2.126672E-6 2.1267053E-6 1.28575 1.28575
2.1266278E-6 3.0747132E-12 2.1267053E-6 2.2171782E-6 1.4161783E-6 2.1264614E-6 2.1264614E-6 2.1267053E-6 1.28625 1.28625
2.127176E-6 1.7072111E-11 2.126081E-6 2.2169495E-6 1.4160321E-6 2.126251E-6 2.126251E-6 2.126081E-6 1.28675 1.28675
2.127493E-6 2.6805997E-11 2.126081E-6 2.2167205E-6 1.4158859E-6 2.1260405E-6 2.1260405E-6 2.126081E-6 1.28725 1.28725
2.1281396E-6 4.263056E-11 2.1254566E-6 2.2164918E-6 1.4157397E-6 2.1258297E-6 2.1258297E-6 2.1254566E-6 1.28775 1.28775
2.1295455E-6 7.246366E-11 2.1254566E-6 2.2162628E-6 1.4155936E-6 2.1256192E-6 2.1256192E-6 2.1254566E-6 1.28825 1.28825
2.1304236E-6 9.2551716E-11 2.1248322E-6 2.2160339E-6 1.4154474E-6 2.1254089E-6 2.1254089E-6 2.1248322E-6 1.28875 1.28875
2.1307403E-6 1.02285604E-10 2.1248322E-6 2.2158051E-6 1.4153012E-6 2.1251983E-6 2.1251983E-6 2.1248322E-6 1.28925 1.28925
2.126536E-6 2.8577364E-11 2.12452E-6 2.2155762E-6 1.415155E-6 2.1249875E-6 2.1249875E-6 2.12452E-6 1.28975 1.28975
2.1233218E-6 -2.6858881E-11 2.1248322E-6 2.2153472E-6 1.4150088E-6 2.124777E-6 2.124777E-6 2.1248322E-6 1.29025 1.29025
2.1197447E-6 -8.899483E-11 2.12452E-6 2.2148895E-6 1.4147164E-6 2.124567E-6 2.124567E-6 2.12452E-6 1.29075 1.29075
2.1192695E-6 -9.387854E-11 2.1242079E-6 2.2146608E-6 1.4145702E-6 2.1243561E-6 2.1243561E-6 2.1242079E-6 1.29125 1.29125
2.1224573E-6 -3.115584E-11 2.1242079E-6 2.2144318E-6 1.414424E-6 2.1241456E-6 2.1241456E-6 2.1242079E-6 1.29175 1.29175
2.1246221E-6 1.2685785E-11 2.123896E-6 2.2142028E-6 1.4142778E-6 2.1239348E-6 2.1239348E-6 2.123896E-6 1.29225 1.29225
2.1261599E-6 4.495515E-11 2.1235837E-6 2.213974E-6 1.4141316E-6 2.1237242E-6 2.1237242E-6 2.1235837E-6 1.29275 1.29275
2.1273352E-6 7.052481E-11 2.1235837E-6 2.2137451E-6 1.4139854E-6 2.123514E-6 2.123514E-6 2.1235837E-6 1.29325 1.29325
2.127817E-6 8.330404E-11 2.1235837E-6 2.2135162E-6 1.4138392E-6 2.1233034E-6 2.1233034E-6 2.1235837E-6 1.29375 1.29375
2.1277708E-6 8.63382E-11 2.1229594E-6 2.2132874E-6 1.413693E-6 2.1230926E-6 2.1230926E-6 2.1229594E-6 1.29425 1.29425
2.1248204E-6 3.577449E-11 2.1226472E-6 2.2130585E-6 1.4135468E-6 2.122882E-6 2.122882E-6 2.1226472E-6 1.29475 1.29475
2.1227281E-6 1.0465184E-12 2.122335E-6 2.2128295E-6 1.4134007E-6 2.1226713E-6 2.1226713E-6 2.122335E-6 1.29525 1.29525
2.1227147E-6 4.689742E-12 2.122335E-6 2.2126007E-6 1.4132545E-6 2.1224607E-6 2.1224607E-6 2.122335E-6 1.29575 1.29575
2.1229E-6 1.19874015E-11 2.1217106E-6 2.212143E-6 1.4129621E-6 2.1222506E-6 2.1222506E-6 2.1217106E-6 1.29625 1.29625
2.123547E-6 2.7811958E-11 2.1213984E-6 2.211914E-6 1.4128159E-6 2.1220399E-6 2.1220399E-6 2.1213984E-6 1.29675 1.29675
2.1236986E-6 3.4500517E-11 2.1213984E-6 2.2116851E-6 1.4126697E-6 2.1218293E-6 2.1218293E-6 2.1213984E-6 1.29725 1.29725
2.1242463E-6 4.849788E-11 2.1210863E-6 2.2114564E-6 1.4125235E-6 2.1216185E-6 2.1216185E-6 2.1210863E-6 1.29775 1.29775
2.1249261E-6 6.493151E-11 2.1210863E-6 2.2112274E-6 1.4123773E-6 2.121408E-6 2.121408E-6 2.1210863E-6 1.29825 1.29825
2.1227017E-6 2.7767268E-11 2.1210863E-6 2.2109984E-6 1.4122311E-6 2.1211972E-6 2.1211972E-6 2.1210863E-6 1.29875 1.29875
2.1218964E-6 1.6792899E-11 2.1210863E-6 2.2107697E-6 1.4120849E-6 2.1209867E-6 2.1209867E-6 2.1210863E-6 1.29925 1.29925
2.1209926E-6 3.9913446E-12 2.120774E-6 2.2105407E-6 1.4119387E-6 2.1207763E-6 2.1207763E-6 2.120774E-6 1.29975 1.29975
2.1185704E-6 -3.6827295E-11 2.1201497E-6 2.2103118E-6 1.4117925E-6 2.1205658E-6 2.1205658E-6 2.1201497E-6 1.30025 1.30025
2.1178312E-6 -4.6583536E-11 2.1201497E-6 2.210083E-6 1.4116463E-6 2.120355E-6 2.120355E-6 2.1201497E-6 1.30075 1.30075
2.1186759E-6 -2.7104576E-11 2.1198377E-6 2.209854E-6 1.4115001E-6 2.1201445E-6 2.1201445E-6 2.1198377E-6 1.30125 1.30125
2.1195865E-6 -6.4074796E-12 2.1198377E-6 2.2093964E-6 1.4112078E-6 2.1199337E-6 2.1199337E-6 2.1198377E-6 1.30175 1.30175
2.1219164E-6 4.0479488E-11 2.1198377E-6 2.2091674E-6 1.4110616E-6 2.1197231E-6 2.1197231E-6 2.1198377E-6 1.30225 1.30225
2.1226952E-6 5.874032E-11 2.1189012E-6 2.2089387E-6 1.4109154E-6 2.1195124E-6 2.1195124E-6 2.1189012E-6 1.30275 1.30275
2.123903E-6 8.491901E-11 2.1189012E-6 2.2087097E-6 1.4107692E-6 2.1193018E-6 2.1193018E-6 2.1189012E-6 1.30325 1.30325
2.1240216E-6 9.099851E-11 2.1192134E-6 2.2084807E-6 1.410623E-6 2.119091E-6 2.119091E-6 2.1192134E-6 1.30375 1.30375
2.1226224E-6 6.906093E-11 2.1189012E-6 2.208252E-6 1.4104768E-6 2.1188805E-6 2.1188805E-6 2.1189012E-6 1.30425 1.30425
2.1209592E-6 4.225082E-11 2.118589E-6 2.208023E-6 1.4103306E-6 2.11867E-6 2.11867E-6 2.118589E-6 1.30475 1.30475
2.1193293E-6 1.6049813E-11 2.1182768E-6 2.2077943E-6 1.4101844E-6 2.1184596E-6 2.1184596E-6 2.1182768E-6 1.30525 1.30525
2.116742E-6 -2.7814171E-11 2.1182768E-6 2.2075653E-6 1.4100382E-6 2.118249E-6 2.118249E-6 2.1182768E-6 1.30575 1.30575
2.1154747E-6 -4.7315474E-11 2.1179646E-6 2.2073364E-6 1.409892E-6 2.1180383E-6 2.1180383E-6 2.1179646E-6 1.30625 1.30625
2.1153623E-6 -4.549944E-11 2.1173403E-6 2.2071076E-6 1.4097458E-6 2.1178278E-6 2.1178278E-6 2.1173403E-6 1.30675 1.30675
2.1158442E-6 -3.2720222E-11 2.1176525E-6 2.2066497E-6 1.4094534E-6 2.117617E-6 2.117617E-6 2.1176525E-6 1.30725 1.30725
2.117778E-6 6.857952E-12 2.1173403E-6 2.206421E-6 1.4093072E-6 2.1174064E-6 2.1174064E-6 2.1173403E-6 1.30775 1.30775
2.1184908E-6 2.3900638E-11 2.117028E-6 2.206192E-6 1.409161E-6 2.1171957E-6 2.1171957E-6 2.117028E-6 1.30825 1.30825
2.1178505E-6 1.5971604E-11 2.117028E-6 2.205963E-6 1.4090149E-6 2.1169851E-6 2.1169851E-6 2.117028E-6 1.30875 1.30875
2.1184972E-6 3.179616E-11 2.116716E-6 2.2057343E-6 1.4088687E-6 2.1167743E-6 2.1167743E-6 2.116716E-6 1.30925 1.30925
2.1183519E-6 3.3003125E-11 2.116716E-6 2.2055053E-6 1.4087225E-6 2.1165638E-6 2.1165638E-6 2.116716E-6 1.30975 1.30975
2.1176127E-6 2.3246887E-11 2.1164037E-6 2.2052766E-6 1.4085763E-6 2.116353E-6 2.116353E-6 2.1164037E-6 1.31025 1.31025
2.1171375E-6 1.836318E-11 2.1157796E-6 2.2050476E-6 1.4084301E-6 2.1161425E-6 2.1161425E-6 2.1157796E-6 1.31075 1.31075
2.1174542E-6 2.8097075E-11 2.1157796E-6 2.2048187E-6 1.4082839E-6 2.1159317E-6 2.1159317E-6 2.1157796E-6 1.31125 1.31125
2.117672E-6 3.600377E-11 2.1151552E-6 2.20459E-6 1.4081377E-6 2.1157211E-6 2.1157211E-6 2.1151552E-6 1.31175 1.31175
2.1180547E-6 4.6955793E-11 2.1151552E-6 2.204361E-6 1.4079915E-6 2.1155104E-6 2.1155104E-6 2.1151552E-6 1.31225 1.31225
2.1192295E-6 7.252542E-11 2.1151552E-6 2.2039033E-6 1.4076991E-6 2.1152998E-6 2.1152998E-6 2.1151552E-6 1.31275 1.31275
2.1193812E-6 7.921399E-11 2.114843E-6 2.2036743E-6 1.4075529E-6 2.115089E-6 2.115089E-6 2.114843E-6 1.31325 1.31325
2.1185099E-6 6.7021486E-11 2.1145308E-6 2.2034453E-6 1.4074067E-6 2.1148785E-6 2.1148785E-6 2.1145308E-6 1.31375 1.31375
2.1171766E-6 4.6302042E-11 2.1142187E-6 2.2032166E-6 1.4072605E-6 2.114668E-6 2.114668E-6 2.1142187E-6 1.31425 1.31425
2.1153812E-6 1.7055657E-11 2.1142187E-6 2.2029876E-6 1.4071143E-6 2.1144572E-6 2.1144572E-6 2.1142187E-6 1.31475 1.31475
2.112959E-6 -2.3762983E-11 2.1142187E-6 2.2027589E-6 1.4069681E-6 2.1142466E-6 2.1142466E-6 2.1142187E-6 1.31525 1.31525
2.1110316E-6 -5.5445613E-11 2.1139065E-6 2.20253E-6 1.406822E-6 2.1140359E-6 2.1140359E-6 2.1139065E-6 1.31575 1.31575
2.1112824E-6 -4.6929856E-11 2.1135943E-6 2.202301E-6 1.4066758E-6 2.1138253E-6 2.1138253E-6 2.1135943E-6 1.31625 1.31625
2.1138433E-6 4.220574E-12 2.1139065E-6 2.2020722E-6 1.4065296E-6 2.1136145E-6 2.1136145E-6 2.1139065E-6 1.31675 1.31675
2.114919E-6 2.7963005E-11 2.113282E-6 2.2018432E-6 1.4063834E-6 2.113404E-6 2.113404E-6 2.113282E-6 1.31725 1.31725
2.1160608E-6 5.2923565E-11 2.1126577E-6 2.2016143E-6 1.4062372E-6 2.1131932E-6 2.1131932E-6 2.1126577E-6 1.31775 1.31775
2.1185551E-6 1.02855835E-10 2.11297E-6 2.2011566E-6 1.4059448E-6 2.1129822E-6 2.1129822E-6 2.11297E-6 1.31825 1.31825
2.1186409E-6 1.08326265E-10 2.1123458E-6 2.2009278E-6 1.4057986E-6 2.1127714E-6 2.1127714E-6 2.1123458E-6 1.31875 1.31875
2.1169776E-6 8.151616E-11 2.1123458E-6 2.2006989E-6 1.4056524E-6 2.1125609E-6 2.1125609E-6 2.1123458E-6 1.31925 1.31925
2.1147202E-6 4.3742853E-11 2.1123458E-6 2.20047E-6 1.4055062E-6 2.11235E-6 2.11235E-6 2.1123458E-6 1.31975 1.31975
2.113981E-6 3.398661E-11 2.1120336E-6 2.2002412E-6 1.40536E-6 2.1121396E-6 2.1121396E-6 2.1120336E-6 1.32025 1.32025
2.1124827E-6 1.0221838E-11 2.1117214E-6 2.2000122E-6 1.4052138E-6 2.1119288E-6 2.1119288E-6 2.1117214E-6 1.32075 1.32075
2.1103574E-6 -2.5115202E-11 2.1114092E-6 2.1997832E-6 1.4050676E-6 2.1117182E-6 2.1117182E-6 2.1114092E-6 1.32125 1.32125
2.108892E-6 -4.8270915E-11 2.1107849E-6 2.1995545E-6 1.4049214E-6 2.1115075E-6 2.1115075E-6 2.1107849E-6 1.32175 1.32175
2.11043E-6 -1.6001549E-11 2.1114092E-6 2.1993255E-6 1.4047752E-6 2.111297E-6 2.111297E-6 2.1114092E-6 1.32225 1.32225
2.1127596E-6 3.0885416E-11 2.111097E-6 2.1990966E-6 1.4046291E-6 2.1110861E-6 2.1110861E-6 2.111097E-6 1.32275 1.32275
2.113307E-6 4.488275E-11 2.1107849E-6 2.1986389E-6 1.4043367E-6 2.1108751E-6 2.1108751E-6 2.1107849E-6 1.32325 1.32325
2.1122046E-6 2.8426773E-11 2.111097E-6 2.1984101E-6 1.4041905E-6 2.1106644E-6 2.1106644E-6 2.111097E-6 1.32375 1.32375
2.1104092E-6 -8.195968E-13 2.1107849E-6 2.1981812E-6 1.4040443E-6 2.1104538E-6 2.1104538E-6 2.1107849E-6 1.32425 1.32425
2.110363E-6 2.2145586E-12 2.1104727E-6 2.1979522E-6 1.4038981E-6 2.110243E-6 2.110243E-6 2.1104727E-6 1.32475 1.32475
2.110812E-6 1.4384725E-11 2.1098483E-6 2.1977235E-6 1.4037519E-6 2.1100325E-6 2.1100325E-6 2.1098483E-6 1.32525 1.32525
2.1106007E-6 1.4373553E-11 2.1101605E-6 2.1974945E-6 1.4036057E-6 2.1098217E-6 2.1098217E-6 2.1101605E-6 1.32575 1.32575
2.1082442E-6 -2.522695E-11 2.109224E-6 2.1972655E-6 1.4034595E-6 2.1096112E-6 2.1096112E-6 2.109224E-6 1.32625 1.32625
2.107175E-6 -4.107386E-11 2.1089118E-6 2.1970368E-6 1.4033133E-6 2.1094004E-6 2.1094004E-6 2.1089118E-6 1.32675 1.32675
2.1102633E-6 1.9821611E-11 2.1085996E-6 2.1968078E-6 1.4031671E-6 2.1091894E-6 2.1091894E-6 2.1085996E-6 1.32725 1.32725
2.111306E-6 4.2954973E-11 2.1089118E-6 2.196579E-6 1.4030209E-6 2.1089786E-6 2.1089786E-6 2.1089118E-6 1.32775 1.32775
2.111689E-6 5.3907004E-11 2.1082876E-6 2.1963501E-6 1.4028747E-6 2.108768E-6 2.108768E-6 2.1082876E-6 1.32825 1.32825
2.1133258E-6 8.800356E-11 2.1082876E-6 2.1958924E-6 1.4025823E-6 2.1085573E-6 2.1085573E-6 2.1082876E-6 1.32875 1.32875
2.1141045E-6 1.0626439E-10 2.1076632E-6 2.1956635E-6 1.4024362E-6 2.1083467E-6 2.1083467E-6 2.1076632E-6 1.32925 1.32925
2.1121107E-6 7.336359E-11 2.1076632E-6 2.1954345E-6 1.40229E-6 2.1081355E-6 2.1081355E-6 2.1076632E-6 1.32975 1.32975
2.1078733E-6 -9.53717E-13 2.1082876E-6 2.1952058E-6 1.4021438E-6 2.107925E-6 2.107925E-6 2.1082876E-6 1.33025 1.33025
2.106771E-6 -1.7409693E-11 2.107351E-6 2.1949768E-6 1.4019976E-6 2.1077142E-6 2.1077142E-6 2.107351E-6 1.33075 1.33075
2.1054707E-6 -3.7520067E-11 2.107351E-6 2.1947478E-6 1.4018514E-6 2.1075036E-6 2.1075036E-6 2.107351E-6 1.33125 1.33125
2.1039064E-6 -6.250297E-11 2.107351E-6 2.194519E-6 1.4017052E-6 2.1072929E-6 2.1072929E-6 2.107351E-6 1.33175 1.33175
2.1042556E-6 -5.2160037E-11 2.1064145E-6 2.1942901E-6 1.401559E-6 2.1070819E-6 2.1070819E-6 2.1064145E-6 1.33225 1.33225
2.1058595E-6 -1.8672546E-11 2.1064145E-6 2.1940614E-6 1.4014128E-6 2.106871E-6 2.106871E-6 2.1064145E-6 1.33275 1.33275
2.1086512E-6 3.6741356E-11 2.1061023E-6 2.1938324E-6 1.4012666E-6 2.1066605E-6 2.1066605E-6 2.1061023E-6 1.33325 1.33325
2.111245E-6 8.850085E-11 2.1061023E-6 2.1936034E-6 1.4011204E-6 2.1064498E-6 2.1064498E-6 2.1061023E-6 1.33375 1.33375
2.1119579E-6 1.0554355E-10 2.1067267E-6 2.1931457E-6 1.400828E-6 2.1062392E-6 2.1062392E-6 2.1067267E-6 1.33425 1.33425
2.1110202E-6 9.2132885E-11 2.1057901E-6 2.1929168E-6 1.4006818E-6 2.106028E-6 2.106028E-6 2.1057901E-6 1.33475 1.33475
2.1086967E-6 5.3141446E-11 2.105478E-6 2.192688E-6 1.4005356E-6 2.1058174E-6 2.1058174E-6 2.105478E-6 1.33525 1.33525
2.1079575E-6 4.3385205E-11 2.105478E-6 2.192459E-6 1.4003894E-6 2.1056067E-6 2.1056067E-6 2.105478E-6 1.33575 1.33575
2.1063602E-6 1.7793232E-11 2.1051658E-6 2.19223E-6 1.4002433E-6 2.105396E-6 2.105396E-6 2.1051658E-6 1.33625 1.33625
2.1040034E-6 -2.1807304E-11 2.1048536E-6 2.1920014E-6 1.4000971E-6 2.1051849E-6 2.1051849E-6 2.1048536E-6 1.33675 1.33675
2.103528E-6 -2.6691009E-11 2.1048536E-6 2.1917724E-6 1.3999509E-6 2.1049743E-6 2.1049743E-6 2.1048536E-6 1.33725 1.33725
2.10434E-6 -7.821118E-12 2.1045416E-6 2.1915437E-6 1.3998047E-6 2.1047636E-6 2.1047636E-6 2.1045416E-6 1.33775 1.33775
2.1071646E-6 4.8201852E-11 2.1042295E-6 2.1913147E-6 1.3996585E-6 2.104553E-6 2.104553E-6 2.1042295E-6 1.33825 1.33825
2.109329E-6 9.2043456E-11 2.1042295E-6 2.1910857E-6 1.3995123E-6 2.1043418E-6 2.1043418E-6 2.1042295E-6 1.33875 1.33875
2.1076987E-6 6.5842415E-11 2.1039173E-6 2.190857E-6 1.399366E-6 2.1041312E-6 2.1041312E-6 2.1039173E-6 1.33925 1.33925
2.1057053E-6 3.2941642E-11 2.1039173E-6 2.190399E-6 1.3990737E-6 2.1039205E-6 2.1039205E-6 2.1039173E-6 1.33975 1.33975
2.1038106E-6 1.8680348E-12 2.103605E-6 2.1901703E-6 1.3989275E-6 2.1037094E-6 2.1037094E-6 2.103605E-6 1.34025 1.34025
2.1035994E-6 1.8568623E-12 2.103293E-6 2.1899414E-6 1.3987813E-6 2.1034987E-6 2.1034987E-6 2.103293E-6 1.34075 1.34075
2.101309E-6 -3.6525505E-11 2.1029807E-6 2.1897126E-6 1.398635E-6 2.1032881E-6 2.1032881E-6 2.1029807E-6 1.34125 1.34125
2.1004378E-6 -4.8718016E-11 2.1026685E-6 2.1894837E-6 1.3984888E-6 2.1030773E-6 2.1030773E-6 2.1026685E-6 1.34175 1.34175
2.101579E-6 -2.3757482E-11 2.1026685E-6 2.1892547E-6 1.3983426E-6 2.1028663E-6 2.1028663E-6 2.1026685E-6 1.34225 1.34225
2.1034139E-6 1.3993486E-11 2.1023563E-6 2.189026E-6 1.3981964E-6 2.1026556E-6 2.1026556E-6 2.1023563E-6 1.34275 1.34275
2.1055127E-6 5.6616982E-11 2.1020442E-6 2.188797E-6 1.3980504E-6 2.102445E-6 2.102445E-6 2.1020442E-6 1.34325 1.34325
2.1048388E-6 4.8078853E-11 2.101732E-6 2.188568E-6 1.3979042E-6 2.1022338E-6 2.1022338E-6 2.101732E-6 1.34375 1.34375
2.1032085E-6 2.1877812E-11 2.101732E-6 2.1883393E-6 1.397758E-6 2.1020232E-6 2.1020232E-6 2.101732E-6 1.34425 1.34425
2.1039214E-6 3.8920506E-11 2.1014198E-6 2.1881103E-6 1.3976118E-6 2.1018125E-6 2.1018125E-6 2.1014198E-6 1.34475 1.34475
2.1046667E-6 5.657224E-11 2.1011076E-6 2.1876526E-6 1.3973194E-6 2.1016015E-6 2.1016015E-6 2.1011076E-6 1.34525 1.34525
2.1033663E-6 3.6461868E-11 2.1011076E-6 2.1874237E-6 1.3971732E-6 2.1013907E-6 2.1013907E-6 2.1011076E-6 1.34575 1.34575
2.1014391E-6 4.779231E-12 2.1014198E-6 2.187195E-6 1.397027E-6 2.1011801E-6 2.1011801E-6 2.1014198E-6 1.34625 1.34625
2.1006333E-6 -6.1951694E-12 2.1004835E-6 2.186966E-6 1.3968807E-6 2.100969E-6 2.100969E-6 2.1004835E-6 1.34675 1.34675
2.100554E-6 -3.7700823E-12 2.1004835E-6 2.186737E-6 1.3967345E-6 2.1007584E-6 2.1007584E-6 2.1004835E-6 1.34725 1.34725
2.1019264E-6 2.5453924E-11 2.1007957E-6 2.1865083E-6 1.3965883E-6 2.1005471E-6 2.1005471E-6 2.1007957E-6 1.34775 1.34775
2.103497E-6 5.833236E-11 2.1001713E-6 2.1862793E-6 1.3964421E-6 2.1003366E-6 2.1003366E-6 2.1001713E-6 1.34825 1.34825
2.10322E-6 5.710305E-11 2.1004835E-6 2.1860503E-6 1.3962959E-6 2.1001258E-6 2.1001258E-6 2.1004835E-6 1.34875 1.34875
2.1030082E-6 5.7091852E-11 2.099859E-6 2.1858216E-6 1.3961497E-6 2.0999148E-6 2.0999148E-6 2.099859E-6 1.34925 1.34925
2.1017079E-6 3.698148E-11 2.099547E-6 2.1855926E-6 1.3960035E-6 2.099704E-6 2.099704E-6 2.099547E-6 1.34975 1.34975
2.1011665E-6 3.087964E-11 2.099547E-6 2.1853637E-6 1.3958575E-6 2.0994935E-6 2.0994935E-6 2.099547E-6 1.35025 1.35025
2.0992388E-6 -8.0302366E-13 2.0992347E-6 2.184906E-6 1.395565E-6 2.0992823E-6 2.0992823E-6 2.0992347E-6 1.35075 1.35075
2.0967834E-6 -4.2230733E-11 2.0989226E-6 2.1846772E-6 1.3954188E-6 2.0990717E-6 2.0990717E-6 2.0989226E-6 1.35125 1.35125
2.0950206E-6 -7.0868075E-11 2.0986104E-6 2.1844482E-6 1.3952726E-6 2.0988605E-6 2.0988605E-6 2.0986104E-6 1.35175 1.35175
2.0959314E-6 -5.017098E-11 2.0989226E-6 2.1842193E-6 1.3951264E-6 2.09865E-6 2.09865E-6 2.0989226E-6 1.35225 1.35225
2.0987563E-6 5.851999E-12 2.0982982E-6 2.1839905E-6 1.3949802E-6 2.0984392E-6 2.0984392E-6 2.0982982E-6 1.35275 1.35275
2.1006235E-6 4.4211995E-11 2.0982982E-6 2.1837616E-6 1.394834E-6 2.0982282E-6 2.0982282E-6 2.0982982E-6 1.35325 1.35325
2.1017324E-6 6.8563495E-11 2.0973616E-6 2.1835326E-6 1.3946878E-6 2.0980174E-6 2.0980174E-6 2.0973616E-6 1.35375 1.35375
2.1026096E-6 8.8651496E-11 2.0976738E-6 2.1833039E-6 1.3945416E-6 2.0978061E-6 2.0978061E-6 2.0976738E-6 1.35425 1.35425
2.1046756E-6 1.3066592E-10 2.0970494E-6 2.183075E-6 1.3943954E-6 2.0975956E-6 2.0975956E-6 2.0970494E-6 1.35475 1.35475
2.1024507E-6 9.350166E-11 2.0973616E-6 2.1828462E-6 1.3942492E-6 2.0973844E-6 2.0973844E-6 2.0973616E-6 1.35525 1.35525
2.0974542E-6 5.1758203E-12 2.0970494E-6 2.1823882E-6 1.3939568E-6 2.0971738E-6 2.0971738E-6 2.0970494E-6 1.35575 1.35575
2.0956254E-6 -2.4679658E-11 2.0964253E-6 2.1821595E-6 1.3938106E-6 2.0969626E-6 2.0969626E-6 2.0964253E-6 1.35625 1.35625
2.0952161E-6 -2.8345225E-11 2.0964253E-6 2.1819305E-6 1.3936645E-6 2.096752E-6 2.096752E-6 2.0964253E-6 1.35675 1.35675
2.0938828E-6 -4.9064666E-11 2.0964253E-6 2.1817016E-6 1.3935183E-6 2.0965413E-6 2.0965413E-6 2.0964253E-6 1.35725 1.35725
2.0945292E-6 -3.324013E-11 2.0961131E-6 2.1814728E-6 1.3933721E-6 2.0963303E-6 2.0963303E-6 2.0961131E-6 1.35775 1.35775
2.097387E-6 2.3391903E-11 2.0961131E-6 2.1812439E-6 1.393226E-6 2.0961195E-6 2.0961195E-6 2.0961131E-6 1.35825 1.35825
2.1000133E-6 7.5760447E-11 2.0951766E-6 2.181015E-6 1.3930797E-6 2.0959085E-6 2.0959085E-6 2.0951766E-6 1.35875 1.35875
2.1017493E-6 1.11684204E-10 2.0954888E-6 2.1807862E-6 1.3929335E-6 2.0956977E-6 2.0956977E-6 2.0954888E-6 1.35925 1.35925
2.1025935E-6 1.3116315E-10 2.0951766E-6 2.1805572E-6 1.3927873E-6 2.0954867E-6 2.0954867E-6 2.0951766E-6 1.35975 1.35975
2.1000392E-6 8.7908236E-11 2.095801E-6 2.1803285E-6 1.3926411E-6 2.095276E-6 2.095276E-6 2.095801E-6 1.36025 1.36025
2.0966263E-6 2.8817565E-11 2.0954888E-6 2.1800995E-6 1.3924949E-6 2.095065E-6 2.095065E-6 2.0954888E-6 1.36075 1.36075
2.091663E-6 -5.889921E-11 2.0951766E-6 2.1796418E-6 1.3922025E-6 2.0948542E-6 2.0948542E-6 2.0951766E-6 1.36125 1.36125
2.0896032E-6 -9.301814E-11 2.0948644E-6 2.1794128E-6 1.3920563E-6 2.0946432E-6 2.0946432E-6 2.0948644E-6 1.36175 1.36175
2.089656E-6 -8.815678E-11 2.0948644E-6 2.1791839E-6 1.3919101E-6 2.0944324E-6 2.0944324E-6 2.0948644E-6 1.36225 1.36225
2.0921173E-6 -3.8833582E-11 2.09424E-6 2.1789551E-6 1.3917639E-6 2.0942214E-6 2.0942214E-6 2.09424E-6 1.36275 1.36275
2.09448E-6 8.662452E-12 2.0936156E-6 2.1787262E-6 1.3916177E-6 2.0940106E-6 2.0940106E-6 2.0936156E-6 1.36325 1.36325
2.0966772E-6 5.3113125E-11 2.0936156E-6 2.1784974E-6 1.3914716E-6 2.0937996E-6 2.0937996E-6 2.0936156E-6 1.36375 1.36375
2.0974226E-6 7.076486E-11 2.0933035E-6 2.1782685E-6 1.3913254E-6 2.0935884E-6 2.0935884E-6 2.0933035E-6 1.36425 1.36425
2.0983664E-6 9.2071024E-11 2.0933035E-6 2.1780395E-6 1.3911792E-6 2.0933776E-6 2.0933776E-6 2.0933035E-6 1.36475 1.36475
2.0981547E-6 9.2059825E-11 2.0933035E-6 2.1778108E-6 1.391033E-6 2.0931666E-6 2.0931666E-6 2.0933035E-6 1.36525 1.36525
2.0963264E-6 6.220438E-11 2.0926793E-6 2.1775818E-6 1.3908868E-6 2.0929558E-6 2.0929558E-6 2.0926793E-6 1.36575 1.36575
2.0946625E-6 3.5394247E-11 2.0929915E-6 2.1773528E-6 1.3907406E-6 2.0927448E-6 2.0927448E-6 2.0929915E-6 1.36625 1.36625
2.0931643E-6 1.1629472E-11 2.0923671E-6 2.1768951E-6 1.3904482E-6 2.092534E-6 2.092534E-6 2.0923671E-6 1.36675 1.36675
2.0912364E-6 -2.0053197E-11 2.092055E-6 2.1766662E-6 1.390302E-6 2.092323E-6 2.092323E-6 2.092055E-6 1.36725 1.36725
2.089936E-6 -4.016357E-11 2.0914306E-6 2.1764374E-6 1.3901558E-6 2.0921123E-6 2.0921123E-6 2.0914306E-6 1.36775 1.36775
2.0913085E-6 -1.0939556E-11 2.0917428E-6 2.1762085E-6 1.3900096E-6 2.0919013E-6 2.0919013E-6 2.0917428E-6 1.36825 1.36825
2.0924829E-6 1.4630047E-11 2.0917428E-6 2.1759797E-6 1.3898634E-6 2.09169E-6 2.09169E-6 2.0917428E-6 1.36875 1.36875
2.0933935E-6 3.5327137E-11 2.0917428E-6 2.1757508E-6 1.3897172E-6 2.0914795E-6 2.0914795E-6 2.0917428E-6 1.36925 1.36925
2.0946668E-6 6.2723944E-11 2.0914306E-6 2.1755218E-6 1.389571E-6 2.0912682E-6 2.0912682E-6 2.0914306E-6 1.36975 1.36975
2.0949506E-6 7.184877E-11 2.0914306E-6 2.175293E-6 1.3894248E-6 2.0910577E-6 2.0910577E-6 2.0914306E-6 1.37025 1.37025
2.0928908E-6 3.7729837E-11 2.0911184E-6 2.175064E-6 1.3892787E-6 2.0908465E-6 2.0908465E-6 2.0911184E-6 1.37075 1.37075
2.089973E-6 -1.2224829E-11 2.0911184E-6 2.1748351E-6 1.3891325E-6 2.0906355E-6 2.0906355E-6 2.0911184E-6 1.37125 1.37125
2.0894977E-6 -1.7108533E-11 2.0908062E-6 2.1746064E-6 1.3889863E-6 2.0904247E-6 2.0904247E-6 2.0908062E-6 1.37175 1.37175
2.089121E-6 -2.0165074E-11 2.0901819E-6 2.1741484E-6 1.3886939E-6 2.0902135E-6 2.0902135E-6 2.0901819E-6 1.37225 1.37225
2.0894047E-6 -1.1040235E-11 2.0898697E-6 2.1739197E-6 1.3885477E-6 2.090003E-6 2.090003E-6 2.0898697E-6 1.37275 1.37275
2.089952E-6 2.9570979E-12 2.0895575E-6 2.1736907E-6 1.3884015E-6 2.0897917E-6 2.0897917E-6 2.0895575E-6 1.37325 1.37325
2.0905322E-6 1.75635E-11 2.0895575E-6 2.173462E-6 1.3882553E-6 2.0895807E-6 2.0895807E-6 2.0895575E-6 1.37375 1.37375
2.092169E-6 5.1660065E-11 2.0898697E-6 2.173233E-6 1.3881091E-6 2.08937E-6 2.08937E-6 2.0898697E-6 1.37425 1.37425
2.0941354E-6 9.184727E-11 2.0889333E-6 2.173004E-6 1.3879629E-6 2.089159E-6 2.089159E-6 2.0889333E-6 1.37475 1.37475
2.0952107E-6 1.1558968E-10 2.0892453E-6 2.1727753E-6 1.3878167E-6 2.0889477E-6 2.0889477E-6 2.0892453E-6 1.37525 1.37525
2.0938444E-6 9.426117E-11 2.0892453E-6 2.1725464E-6 1.3876705E-6 2.0887371E-6 2.0887371E-6 2.0892453E-6 1.37575 1.37575
2.0927746E-6 7.841423E-11 2.0889333E-6 2.1723174E-6 1.3875243E-6 2.088526E-6 2.088526E-6 2.0889333E-6 1.37625 1.37625
2.0902532E-6 3.576839E-11 2.0889333E-6 2.1720887E-6 1.3873781E-6 2.0883153E-6 2.0883153E-6 2.0889333E-6 1.37675 1.37675
2.0867415E-6 -2.5149483E-11 2.088309E-6 2.1718597E-6 1.3872319E-6 2.088104E-6 2.088104E-6 2.088309E-6 1.37725 1.37725
2.0866946E-6 -2.2115339E-11 2.088309E-6 2.171402E-6 1.3869396E-6 2.087893E-6 2.087893E-6 2.088309E-6 1.37775 1.37775
2.086384E-6 -2.3953742E-11 2.0876846E-6 2.171173E-6 1.3867934E-6 2.0876819E-6 2.0876819E-6 2.0876846E-6 1.37825 1.37825
2.0856446E-6 -3.370998E-11 2.0870602E-6 2.1709443E-6 1.3866472E-6 2.087471E-6 2.087471E-6 2.0870602E-6 1.37875 1.37875
2.0876441E-6 7.0862908E-12 2.086748E-6 2.1707153E-6 1.386501E-6 2.08726E-6 2.08726E-6 2.086748E-6 1.37925 1.37925
2.0898083E-6 5.0927897E-11 2.086748E-6 2.1704864E-6 1.3863548E-6 2.0870489E-6 2.0870489E-6 2.086748E-6 1.37975 1.37975
2.0882771E-6 2.655406E-11 2.0864359E-6 2.1702576E-6 1.3862086E-6 2.0868383E-6 2.0868383E-6 2.0864359E-6 1.38025 1.38025
2.0869104E-6 5.2255314E-12 2.0864359E-6 2.1700287E-6 1.3860624E-6 2.086627E-6 2.086627E-6 2.0864359E-6 1.38075 1.38075
2.0876885E-6 2.348633E-11 2.0861237E-6 2.1697997E-6 1.3859162E-6 2.086416E-6 2.086416E-6 2.0861237E-6 1.38125 1.38125
2.0886985E-6 4.6010622E-11 2.0858115E-6 2.169571E-6 1.38577E-6 2.0862053E-6 2.0862053E-6 2.0858115E-6 1.38175 1.38175
2.0890147E-6 5.5744492E-11 2.0861237E-6 2.169342E-6 1.3856238E-6 2.0859943E-6 2.0859943E-6 2.0861237E-6 1.38225 1.38225
2.0870868E-6 2.4061829E-11 2.0854993E-6 2.1691133E-6 1.3854776E-6 2.085783E-6 2.085783E-6 2.0854993E-6 1.38275 1.38275
2.085357E-6 -3.9664435E-12 2.0858115E-6 2.1686553E-6 1.3851852E-6 2.085572E-6 2.085572E-6 2.0858115E-6 1.38325 1.38325
2.0853108E-6 -9.322742E-13 2.0851874E-6 2.1684266E-6 1.385039E-6 2.0853613E-6 2.0853613E-6 2.0851874E-6 1.38375 1.38375
2.086716E-6 2.8900793E-11 2.0848752E-6 2.1681976E-6 1.3848929E-6 2.08515E-6 2.08515E-6 2.0848752E-6 1.38425 1.38425
2.0856794E-6 1.3662929E-11 2.084563E-6 2.1679687E-6 1.3847467E-6 2.084939E-6 2.084939E-6 2.084563E-6 1.38475 1.38475
2.084907E-6 3.2976224E-12 2.0848752E-6 2.16774E-6 1.3846005E-6 2.0847283E-6 2.0847283E-6 2.0848752E-6 1.38525 1.38525
2.0855864E-6 1.9731222E-11 2.0842508E-6 2.167511E-6 1.3844543E-6 2.0845173E-6 2.0845173E-6 2.0842508E-6 1.38575 1.38575
2.0865957E-6 4.2255498E-11 2.084563E-6 2.167282E-6 1.3843081E-6 2.084306E-6 2.084306E-6 2.084563E-6 1.38625 1.38625
2.0865818E-6 4.5898695E-11 2.0842508E-6 2.1670533E-6 1.3841619E-6 2.084095E-6 2.084095E-6 2.0842508E-6 1.38675 1.38675
2.083994E-6 2.0346947E-12 2.0839386E-6 2.1668243E-6 1.3840157E-6 2.0838838E-6 2.0838838E-6 2.0839386E-6 1.38725 1.38725
2.0831887E-6 -8.939681E-12 2.0833143E-6 2.1665956E-6 1.3838695E-6 2.0836733E-6 2.0836733E-6 2.0833143E-6 1.38775 1.38775
2.08301E-6 -8.34181E-12 2.0836264E-6 2.1663666E-6 1.3837233E-6 2.083462E-6 2.083462E-6 2.0836264E-6 1.38825 1.38825
2.0840523E-6 1.4791534E-11 2.083002E-6 2.1659089E-6 1.3834309E-6 2.0832508E-6 2.0832508E-6 2.083002E-6 1.38875 1.38875
2.0848636E-6 3.36614E-11 2.083002E-6 2.16568E-6 1.3832847E-6 2.0830398E-6 2.0830398E-6 2.083002E-6 1.38925 1.38925
2.0847845E-6 3.6086495E-11 2.083002E-6 2.165451E-6 1.3831385E-6 2.082829E-6 2.082829E-6 2.083002E-6 1.38975 1.38975
2.0840776E-6 2.6939291E-11 2.083002E-6 2.1652222E-6 1.3829923E-6 2.082618E-6 2.082618E-6 2.083002E-6 1.39025 1.39025
2.084658E-6 4.15457E-11 2.0823777E-6 2.1649932E-6 1.3828461E-6 2.0824068E-6 2.0824068E-6 2.0823777E-6 1.39075 1.39075
2.0865252E-6 7.990571E-11 2.0823777E-6 2.1647645E-6 1.3827E-6 2.0821958E-6 2.0821958E-6 2.0823777E-6 1.39125 1.39125
2.0851255E-6 5.7968103E-11 2.0817533E-6 2.1645355E-6 1.3825538E-6 2.0819846E-6 2.0819846E-6 2.0817533E-6 1.39175 1.39175
2.08201E-6 4.3590665E-12 2.0817533E-6 2.1643066E-6 1.3824076E-6 2.081774E-6 2.081774E-6 2.0817533E-6 1.39225 1.39225
2.0797193E-6 -3.402334E-11 2.0817533E-6 2.1640778E-6 1.3822614E-6 2.0815628E-6 2.0815628E-6 2.0817533E-6 1.39275 1.39275
2.0801676E-6 -2.1853198E-11 2.0817533E-6 2.1638489E-6 1.3821152E-6 2.0813518E-6 2.0813518E-6 2.0817533E-6 1.39325 1.39325
2.0810448E-6 -1.7651966E-12 2.0811292E-6 2.1633912E-6 1.3818228E-6 2.0811406E-6 2.0811406E-6 2.0811292E-6 1.39375 1.39375
2.0815262E-6 1.1014E-11 2.080817E-6 2.1631622E-6 1.3816766E-6 2.0809293E-6 2.0809293E-6 2.080817E-6 1.39425 1.39425
2.0822056E-6 2.7447605E-11 2.080817E-6 2.1629332E-6 1.3815304E-6 2.0807183E-6 2.0807183E-6 2.080817E-6 1.39475 1.39475
2.0833143E-6 5.1799103E-11 2.0805048E-6 2.1627045E-6 1.3813842E-6 2.0805076E-6 2.0805076E-6 2.0805048E-6 1.39525 1.39525
2.0839605E-6 6.762364E-11 2.0805048E-6 2.1624755E-6 1.381238E-6 2.0802966E-6 2.0802966E-6 2.0805048E-6 1.39575 1.39575
2.0830887E-6 5.5431104E-11 2.0801926E-6 2.1622468E-6 1.3810918E-6 2.0800853E-6 2.0800853E-6 2.0801926E-6 1.39625 1.39625
2.081986E-6 3.897511E-11 2.0795683E-6 2.1620178E-6 1.3809456E-6 2.0798743E-6 2.0798743E-6 2.0795683E-6 1.39675 1.39675
2.0820382E-6 4.3836445E-11 2.0795683E-6 2.1617889E-6 1.3807994E-6 2.079663E-6 2.079663E-6 2.0795683E-6 1.39725 1.39725
2.0818925E-6 4.504338E-11 2.079256E-6 2.1615601E-6 1.3806532E-6 2.0794519E-6 2.0794519E-6 2.079256E-6 1.39775 1.39775
2.0810207E-6 3.2850847E-11 2.079256E-6 2.1613312E-6 1.3805071E-6 2.0792409E-6 2.0792409E-6 2.079256E-6 1.39825 1.39825
2.0796545E-6 1.1522339E-11 2.078944E-6 2.1611022E-6 1.3803609E-6 2.07903E-6 2.07903E-6 2.078944E-6 1.39875 1.39875
2.0787497E-6 -1.279253E-12 2.078944E-6 2.1606445E-6 1.3800685E-6 2.078819E-6 2.078819E-6 2.078944E-6 1.39925 1.39925
2.078967E-6 6.62741E-12 2.078944E-6 2.1604155E-6 1.3799223E-6 2.0786078E-6 2.0786078E-6 2.078944E-6 1.39975 1.39975
2.0786233E-6 4.179953E-12 2.0783195E-6 2.1601868E-6 1.3797761E-6 2.0783968E-6 2.0783968E-6 2.0783195E-6 1.40025 1.40025
2.0783125E-6 2.34155E-12 2.0780074E-6 2.1599578E-6 1.3796299E-6 2.0781856E-6 2.0781856E-6 2.0780074E-6 1.40075 1.40075
2.0779357E-6 -7.1497566E-13 2.0776952E-6 2.159729E-6 1.3794837E-6 2.0779746E-6 2.0779746E-6 2.0776952E-6 1.40125 1.40125
2.077757E-6 -1.1711892E-13 2.0780074E-6 2.1595001E-6 1.3793375E-6 2.0777634E-6 2.0777634E-6 2.0780074E-6 1.40175 1.40175
2.0777434E-6 3.5260935E-12 2.0780074E-6 2.1592712E-6 1.3791913E-6 2.0775522E-6 2.0775522E-6 2.0780074E-6 1.40225 1.40225
2.0788846E-6 2.8486628E-11 2.0776952E-6 2.1590424E-6 1.3790451E-6 2.0773412E-6 2.0773412E-6 2.0776952E-6 1.40275 1.40275
2.079564E-6 4.4920227E-11 2.077071E-6 2.1588135E-6 1.3788989E-6 2.07713E-6 2.07713E-6 2.077071E-6 1.40325 1.40325
2.079286E-6 4.36909E-11 2.0767588E-6 2.1585845E-6 1.3787527E-6 2.076919E-6 2.076919E-6 2.0767588E-6 1.40375 1.40375
2.0782168E-6 2.7843993E-11 2.0764467E-6 2.1583558E-6 1.3786065E-6 2.0767081E-6 2.0767081E-6 2.0764467E-6 1.40425 1.40425
2.079193E-6 4.97592E-11 2.0764467E-6 2.157898E-6 1.3783142E-6 2.0764971E-6 2.0764971E-6 2.0764467E-6 1.40475 1.40475
2.0793443E-6 5.6447732E-11 2.0758223E-6 2.157669E-6 1.378168E-6 2.076286E-6 2.076286E-6 2.0758223E-6 1.40525 1.40525
2.0784066E-6 4.3037067E-11 2.0758223E-6 2.1574401E-6 1.3780218E-6 2.0760747E-6 2.0760747E-6 2.0758223E-6 1.40575 1.40575
2.0768748E-6 1.8663205E-11 2.0758223E-6 2.1572114E-6 1.3778756E-6 2.0758637E-6 2.0758637E-6 2.0758223E-6 1.40625 1.40625
2.07597E-6 5.8615985E-12 2.07551E-6 2.1569824E-6 1.3777294E-6 2.0756524E-6 2.0756524E-6 2.07551E-6 1.40675 1.40675
2.0749333E-6 -9.376266E-12 2.07551E-6 2.1567535E-6 1.3775832E-6 2.0754414E-6 2.0754414E-6 2.07551E-6 1.40725 1.40725
2.0751836E-6 -8.605212E-13 2.075198E-6 2.1565247E-6 1.377437E-6 2.0752302E-6 2.0752302E-6 2.075198E-6 1.40775 1.40775
2.074708E-6 -5.744252E-12 2.0745736E-6 2.1562957E-6 1.3772908E-6 2.0750192E-6 2.0750192E-6 2.0745736E-6 1.40825 1.40825
2.0745622E-6 -4.5373267E-12 2.0745736E-6 2.1560668E-6 1.3771446E-6 2.074808E-6 2.074808E-6 2.0745736E-6 1.40875 1.40875
2.0747793E-6 3.3693502E-12 2.0748857E-6 2.155838E-6 1.3769984E-6 2.0745968E-6 2.0745968E-6 2.0748857E-6 1.40925 1.40925
2.0757557E-6 2.528455E-11 2.0745736E-6 2.155609E-6 1.3768522E-6 2.0743857E-6 2.0743857E-6 2.0745736E-6 1.40975 1.40975
2.073894E-6 -5.1799884E-12 2.0742614E-6 2.1551514E-6 1.3765598E-6 2.0741745E-6 2.0741745E-6 2.0742614E-6 1.41025 1.41025
2.0732202E-6 -1.3718115E-11 2.0739492E-6 2.1549224E-6 1.3764136E-6 2.0739635E-6 2.0739635E-6 2.0739492E-6 1.41075 1.41075
2.0761765E-6 4.474109E-11 2.0736372E-6 2.1546937E-6 1.3762674E-6 2.0737523E-6 2.0737523E-6 2.0736372E-6 1.41125 1.41125
2.0770208E-6 6.422003E-11 2.073325E-6 2.1544647E-6 1.3761213E-6 2.0735413E-6 2.0735413E-6 2.073325E-6 1.41175 1.41175
2.076149E-6 5.20275E-11 2.073325E-6 2.1542357E-6 1.3759751E-6 2.07333E-6 2.07333E-6 2.073325E-6 1.41225 1.41225
2.0766633E-6 6.541576E-11 2.0730129E-6 2.154007E-6 1.3758289E-6 2.0731188E-6 2.0731188E-6 2.0730129E-6 1.41275 1.41275
2.0764187E-6 6.47955E-11 2.0730129E-6 2.153778E-6 1.3756827E-6 2.0729078E-6 2.0729078E-6 2.0730129E-6 1.41325 1.41325
2.0737318E-6 1.91043E-11 2.0723885E-6 2.1535493E-6 1.3755365E-6 2.0726966E-6 2.0726966E-6 2.0723885E-6 1.41375 1.41375
2.072596E-6 2.0392358E-12 2.0723885E-6 2.1533203E-6 1.3753903E-6 2.0724856E-6 2.0724856E-6 2.0723885E-6 1.41425 1.41425
2.0713283E-6 -1.7462094E-11 2.0723885E-6 2.1530914E-6 1.3752441E-6 2.0722744E-6 2.0722744E-6 2.0723885E-6 1.41475 1.41475
2.0706216E-6 -2.660929E-11 2.0717641E-6 2.1528626E-6 1.3750979E-6 2.0720634E-6 2.0720634E-6 2.0717641E-6 1.41525 1.41525
2.0712348E-6 -1.139382E-11 2.0717641E-6 2.1524047E-6 1.3748055E-6 2.0718521E-6 2.0718521E-6 2.0717641E-6 1.41575 1.41575
2.072013E-6 6.866978E-12 2.0711398E-6 2.152176E-6 1.3746593E-6 2.071641E-6 2.071641E-6 2.0711398E-6 1.41625 1.41625
2.0724613E-6 1.9037112E-11 2.0711398E-6 2.151947E-6 1.3745131E-6 2.07143E-6 2.07143E-6 2.0711398E-6 1.41675 1.41675
2.072744E-6 2.8161893E-11 2.0708276E-6 2.151718E-6 1.3743669E-6 2.0712182E-6 2.0712182E-6 2.0708276E-6 1.41725 1.41725
2.0742484E-6 5.982216E-11 2.0708276E-6 2.1514893E-6 1.3742207E-6 2.0710072E-6 2.0710072E-6 2.0708276E-6 1.41775 1.41775
2.0747627E-6 7.321043E-11 2.0708276E-6 2.1512603E-6 1.3740745E-6 2.070796E-6 2.070796E-6 2.0708276E-6 1.41825 1.41825
2.073792E-6 5.91907E-11 2.0708276E-6 2.1510316E-6 1.3739284E-6 2.0705847E-6 2.0705847E-6 2.0708276E-6 1.41875 1.41875
2.0725572E-6 4.0298435E-11 2.0702032E-6 2.1508026E-6 1.3737822E-6 2.0703737E-6 2.0703737E-6 2.0702032E-6 1.41925 1.41925
2.0717184E-6 2.8714973E-11 2.0698913E-6 2.1505737E-6 1.373636E-6 2.0701625E-6 2.0701625E-6 2.0698913E-6 1.41975 1.41975
2.0710447E-6 2.017684E-11 2.0702032E-6 2.150345E-6 1.3734898E-6 2.0699515E-6 2.0699515E-6 2.0702032E-6 1.42025 1.42025
2.071625E-6 3.478324E-11 2.069579E-6 2.150116E-6 1.3733436E-6 2.0697403E-6 2.0697403E-6 2.069579E-6 1.42075 1.42075
2.0704233E-6 1.6500041E-11 2.0692669E-6 2.1496583E-6 1.3730512E-6 2.0695293E-6 2.0695293E-6 2.0692669E-6 1.42125 1.42125
2.0702114E-6 1.6488843E-11 2.0686425E-6 2.1494293E-6 1.372905E-6 2.069318E-6 2.069318E-6 2.0686425E-6 1.42175 1.42175
2.0693726E-6 4.9053743E-12 2.0689547E-6 2.1492003E-6 1.3727588E-6 2.0691068E-6 2.0691068E-6 2.0689547E-6 1.42225 1.42225
2.0685995E-6 -5.4599827E-12 2.0689547E-6 2.1489716E-6 1.3726126E-6 2.0688954E-6 2.0688954E-6 2.0689547E-6 1.42275 1.42275
2.0680577E-6 -1.15618366E-11 2.0683303E-6 2.1487426E-6 1.3724664E-6 2.0686841E-6 2.0686841E-6 2.0683303E-6 1.42325 1.42325
2.068605E-6 2.4354962E-12 2.0680181E-6 2.1485139E-6 1.3723202E-6 2.0684731E-6 2.0684731E-6 2.0680181E-6 1.42375 1.42375
2.0690534E-6 1.4605624E-11 2.0680181E-6 2.148285E-6 1.372174E-6 2.068262E-6 2.068262E-6 2.0680181E-6 1.42425 1.42425
2.0687096E-6 1.2158167E-11 2.0683303E-6 2.148056E-6 1.3720278E-6 2.0680507E-6 2.0680507E-6 2.0683303E-6 1.42475 1.42475
2.068993E-6 2.1282967E-11 2.0680181E-6 2.1478272E-6 1.3718816E-6 2.0678397E-6 2.0678397E-6 2.0680181E-6 1.42525 1.42525
2.068319E-6 1.274484E-11 2.067706E-6 2.1475983E-6 1.3717355E-6 2.0676284E-6 2.0676284E-6 2.067706E-6 1.42575 1.42575
2.0687999E-6 2.5524017E-11 2.0673938E-6 2.1471405E-6 1.3714431E-6 2.067417E-6 2.067417E-6 2.0673938E-6 1.42625 1.42625
2.0701061E-6 5.352989E-11 2.0670816E-6 2.1469116E-6 1.3712969E-6 2.0672057E-6 2.0672057E-6 2.0670816E-6 1.42675 1.42675
2.0708844E-6 7.179069E-11 2.066145E-6 2.1466828E-6 1.3711507E-6 2.0669945E-6 2.0669945E-6 2.066145E-6 1.42725 1.42725
2.0699467E-6 5.838002E-11 2.0664572E-6 2.1464539E-6 1.3710045E-6 2.0667835E-6 2.0667835E-6 2.0664572E-6 1.42775 1.42775
2.068085E-6 2.7915493E-11 2.0664572E-6 2.146225E-6 1.3708583E-6 2.0665723E-6 2.0665723E-6 2.0664572E-6 1.42825 1.42825
2.0686982E-6 4.313096E-11 2.0664572E-6 2.1459962E-6 1.3707121E-6 2.0663613E-6 2.0663613E-6 2.0664572E-6 1.42875 1.42875
2.069344E-6 5.895547E-11 2.065833E-6 2.1457672E-6 1.3705659E-6 2.0661496E-6 2.0661496E-6 2.065833E-6 1.42925 1.42925
2.0678121E-6 3.4581605E-11 2.065833E-6 2.1455382E-6 1.3704197E-6 2.0659386E-6 2.0659386E-6 2.065833E-6 1.42975 1.42975
2.0666105E-6 1.6298405E-11 2.065521E-6 2.1453095E-6 1.3702735E-6 2.0657274E-6 2.0657274E-6 2.065521E-6 1.43025 1.43025
2.0654418E-6 -1.3757191E-12 2.065521E-6 2.1450805E-6 1.3701273E-6 2.0655161E-6 2.0655161E-6 2.065521E-6 1.43075 1.43075
2.063448E-6 -3.4276526E-11 2.065521E-6 2.1448516E-6 1.3699811E-6 2.0653051E-6 2.0653051E-6 2.065521E-6 1.43125 1.43125
2.0634336E-6 -3.063335E-11 2.0648965E-6 2.1443939E-6 1.3696887E-6 2.0650934E-6 2.0650934E-6 2.0648965E-6 1.43175 1.43175
2.064146E-6 -1.3590677E-11 2.0645844E-6 2.1441651E-6 1.3695426E-6 2.0648824E-6 2.0648824E-6 2.0645844E-6 1.43225 1.43225
2.0646933E-6 4.066558E-13 2.0648965E-6 2.1439362E-6 1.3693964E-6 2.0646712E-6 2.0646712E-6 2.0648965E-6 1.43275 1.43275
2.0630296E-6 -2.640348E-11 2.0645844E-6 2.1437072E-6 1.3692502E-6 2.06446E-6 2.06446E-6 2.0645844E-6 1.43325 1.43325
2.0650948E-6 1.5610934E-11 2.0642722E-6 2.1434785E-6 1.369104E-6 2.064249E-6 2.064249E-6 2.0642722E-6 1.43375 1.43375
2.0668956E-6 5.2752778E-11 2.06396E-6 2.1432495E-6 1.3689578E-6 2.0640373E-6 2.0640373E-6 2.06396E-6 1.43425 1.43425
2.066684E-6 5.274158E-11 2.0633356E-6 2.1430205E-6 1.3688116E-6 2.0638263E-6 2.0638263E-6 2.0633356E-6 1.43475 1.43475
2.06502E-6 2.5931443E-11 2.0633356E-6 2.1427918E-6 1.3686654E-6 2.063615E-6 2.063615E-6 2.0633356E-6 1.43525 1.43525
2.0651053E-6 3.1401846E-11 2.0627112E-6 2.1425628E-6 1.3685192E-6 2.0634038E-6 2.0634038E-6 2.0627112E-6 1.43575 1.43575
2.0645632E-6 2.529996E-11 2.0630234E-6 2.1423339E-6 1.368373E-6 2.0631924E-6 2.0631924E-6 2.0630234E-6 1.43625 1.43625
2.0630314E-6 9.260916E-13 2.0630234E-6 2.1421051E-6 1.3682268E-6 2.0629811E-6 2.0629811E-6 2.0630234E-6 1.43675 1.43675
2.0629186E-6 2.7420989E-12 2.0627112E-6 2.1416474E-6 1.3679344E-6 2.0627701E-6 2.0627701E-6 2.0627112E-6 1.43725 1.43725
2.064621E-6 3.805677E-11 2.061775E-6 2.1414185E-6 1.3677882E-6 2.062559E-6 2.062559E-6 2.061775E-6 1.43775 1.43775
2.0643427E-6 3.682741E-11 2.062087E-6 2.1411895E-6 1.367642E-6 2.0623472E-6 2.0623472E-6 2.062087E-6 1.43825 1.43825
2.064791E-6 4.899755E-11 2.061775E-6 2.1409608E-6 1.3674958E-6 2.0621362E-6 2.0621362E-6 2.061775E-6 1.43875 1.43875
2.0649093E-6 5.5077016E-11 2.0614627E-6 2.1407318E-6 1.3673497E-6 2.061925E-6 2.061925E-6 2.0614627E-6 1.43925 1.43925
2.064301E-6 4.7756993E-11 2.061775E-6 2.1405028E-6 1.3672035E-6 2.0617135E-6 2.0617135E-6 2.061775E-6 1.43975 1.43975
2.0622742E-6 1.4247119E-11 2.0614627E-6 2.140274E-6 1.3670573E-6 2.0615023E-6 2.0615023E-6 2.0614627E-6 1.44025 1.44025
2.0611055E-6 -3.4270056E-12 2.0611506E-6 2.1400451E-6 1.3669111E-6 2.061291E-6 2.061291E-6 2.0611506E-6 1.44075 1.44075
2.0596726E-6 -2.5973676E-11 2.0608384E-6 2.1398164E-6 1.3667649E-6 2.06108E-6 2.06108E-6 2.0608384E-6 1.44125 1.44125
2.0608136E-6 -1.0131669E-12 2.0608384E-6 2.1395874E-6 1.3666187E-6 2.0608684E-6 2.0608684E-6 2.0608384E-6 1.44175 1.44175
2.0608989E-6 4.4572367E-12 2.060214E-6 2.1393585E-6 1.3664725E-6 2.0606574E-6 2.0606574E-6 2.060214E-6 1.44225 1.44225
2.060291E-6 -2.8627537E-12 2.0605262E-6 2.1389008E-6 1.3661801E-6 2.0604461E-6 2.0604461E-6 2.0605262E-6 1.44275 1.44275
2.0617288E-6 2.7579357E-11 2.060214E-6 2.1386718E-6 1.3660339E-6 2.0602345E-6 2.0602345E-6 2.060214E-6 1.44325 1.44325
2.0632333E-6 5.923963E-11 2.0592774E-6 2.138443E-6 1.3658877E-6 2.0600235E-6 2.0600235E-6 2.0592774E-6 1.44375 1.44375
2.0643745E-6 8.420017E-11 2.0592774E-6 2.138214E-6 1.3657415E-6 2.0598122E-6 2.0598122E-6 2.0592774E-6 1.44425 1.44425
2.0636012E-6 7.3834806E-11 2.0595896E-6 2.1379851E-6 1.3655953E-6 2.0596008E-6 2.0596008E-6 2.0595896E-6 1.44475 1.44475
2.0628286E-6 6.346948E-11 2.0592774E-6 2.1377564E-6 1.3654491E-6 2.0593895E-6 2.0593895E-6 2.0592774E-6 1.44525 1.44525
2.0618907E-6 5.005881E-11 2.0589653E-6 2.1375274E-6 1.3653029E-6 2.0591783E-6 2.0591783E-6 2.0589653E-6 1.44575 1.44575
2.0608536E-6 3.482092E-11 2.058653E-6 2.1372987E-6 1.3651568E-6 2.0589669E-6 2.0589669E-6 2.058653E-6 1.44625 1.44625
2.0591237E-6 6.7926545E-12 2.058653E-6 2.1370697E-6 1.3650106E-6 2.0587556E-6 2.0587556E-6 2.058653E-6 1.44675 1.44675
2.056635E-6 -3.5244148E-11 2.0583411E-6 2.1368407E-6 1.3648644E-6 2.0585446E-6 2.0585446E-6 2.0583411E-6 1.44725 1.44725
2.0559278E-6 -4.439137E-11 2.058029E-6 2.136612E-6 1.3647182E-6 2.058333E-6 2.058333E-6 2.058029E-6 1.44775 1.44775
2.057201E-6 -1.699456E-11 2.0570924E-6 2.136154E-6 1.3644258E-6 2.0581217E-6 2.0581217E-6 2.0570924E-6 1.44825 1.44825
2.0591008E-6 2.197448E-11 2.0577168E-6 2.1359253E-6 1.3642796E-6 2.0579103E-6 2.0579103E-6 2.0577168E-6 1.44875 1.44875
2.059417E-6 3.1708348E-11 2.0574046E-6 2.1356964E-6 1.3641334E-6 2.057699E-6 2.057699E-6 2.0574046E-6 1.44925 1.44925
2.0589744E-6 2.7433686E-11 2.0574046E-6 2.1354676E-6 1.3639872E-6 2.057488E-6 2.057488E-6 2.0574046E-6 1.44975 1.44975
2.059917E-6 4.87398E-11 2.0567802E-6 2.1352387E-6 1.363841E-6 2.0572763E-6 2.0572763E-6 2.0567802E-6 1.45025 1.45025
2.0601015E-6 5.60374E-11 2.0567802E-6 2.1350097E-6 1.3636948E-6 2.057065E-6 2.057065E-6 2.0567802E-6 1.45075 1.45075
2.0592627E-6 4.4453934E-11 2.056468E-6 2.134781E-6 1.3635486E-6 2.056854E-6 2.056854E-6 2.056468E-6 1.45125 1.45125
2.0576974E-6 1.9470977E-11 2.0567802E-6 2.134552E-6 1.3634024E-6 2.0566424E-6 2.0566424E-6 2.0567802E-6 1.45175 1.45175
2.0561986E-6 -4.2938244E-12 2.0558437E-6 2.134323E-6 1.3632562E-6 2.0564312E-6 2.0564312E-6 2.0558437E-6 1.45225 1.45225
2.0555244E-6 -1.2831977E-11 2.0555315E-6 2.1340943E-6 1.36311E-6 2.0562197E-6 2.0562197E-6 2.0555315E-6 1.45275 1.45275
2.0559396E-6 -1.2709175E-12 2.0558437E-6 2.1338653E-6 1.3629639E-6 2.0560085E-6 2.0560085E-6 2.0558437E-6 1.45325 1.45325
2.0561235E-6 6.0266657E-12 2.0558437E-6 2.1334076E-6 1.3626715E-6 2.055797E-6 2.055797E-6 2.0558437E-6 1.45375 1.45375
2.0566708E-6 2.0024005E-11 2.0552193E-6 2.1331787E-6 1.3625253E-6 2.0555858E-6 2.0555858E-6 2.0552193E-6 1.45425 1.45425
2.058076E-6 4.9857073E-11 2.0552193E-6 2.13295E-6 1.3623791E-6 2.0553746E-6 2.0553746E-6 2.0552193E-6 1.45475 1.45475
2.0570058E-6 3.4010114E-11 2.054907E-6 2.132721E-6 1.3622329E-6 2.0551631E-6 2.0551631E-6 2.054907E-6 1.45525 1.45525
2.057751E-6 5.1661852E-11 2.054595E-6 2.132492E-6 1.3620867E-6 2.054952E-6 2.054952E-6 2.054595E-6 1.45575 1.45575
2.0569778E-6 4.1296494E-11 2.054595E-6 2.1322633E-6 1.3619405E-6 2.0547402E-6 2.0547402E-6 2.054595E-6 1.45625 1.45625
2.0559742E-6 2.6667698E-11 2.054283E-6 2.1320343E-6 1.3617943E-6 2.0545292E-6 2.0545292E-6 2.054283E-6 1.45675 1.45675
2.0529899E-6 -2.4505129E-11 2.054283E-6 2.1318053E-6 1.3616481E-6 2.0543175E-6 2.0543175E-6 2.054283E-6 1.45725 1.45725
2.052448E-6 -3.0606996E-11 2.0539708E-6 2.1315766E-6 1.3615019E-6 2.0541065E-6 2.0541065E-6 2.0539708E-6 1.45775 1.45775
2.0532589E-6 -1.17371555E-11 2.0530342E-6 2.1313476E-6 1.3613557E-6 2.0538948E-6 2.0538948E-6 2.0530342E-6 1.45825 1.45825
2.053674E-6 -1.7608252E-13 2.0536586E-6 2.13089E-6 1.3610633E-6 2.0536836E-6 2.0536836E-6 2.0536586E-6 1.45875 1.45875
2.054056E-6 1.0775897E-11 2.0530342E-6 2.130661E-6 1.360917E-6 2.0534721E-6 2.0534721E-6 2.0530342E-6 1.45925 1.45925
2.0566822E-6 6.314444E-11 2.0530342E-6 2.1304322E-6 1.360771E-6 2.053261E-6 2.053261E-6 2.0530342E-6 1.45975 1.45975
2.0597702E-6 1.2403989E-10 2.052722E-6 2.1302033E-6 1.3606248E-6 2.0530495E-6 2.0530495E-6 2.052722E-6 1.46025 1.46025
2.0608454E-6 1.4778229E-10 2.052722E-6 2.1299743E-6 1.3604786E-6 2.0528382E-6 2.0528382E-6 2.052722E-6 1.46075 1.46075
2.0582243E-6 1.03309195E-10 2.0524099E-6 2.1297456E-6 1.3603324E-6 2.0526265E-6 2.0526265E-6 2.0524099E-6 1.46125 1.46125
2.0526663E-6 4.629188E-12 2.0520977E-6 2.1295166E-6 1.3601862E-6 2.0524155E-6 2.0524155E-6 2.0520977E-6 1.46175 1.46175
2.050969E-6 -2.2790027E-11 2.0520977E-6 2.1292876E-6 1.36004E-6 2.0522039E-6 2.0522039E-6 2.0520977E-6 1.46225 1.46225
2.0502623E-6 -3.1937238E-11 2.0520977E-6 2.1290589E-6 1.3598938E-6 2.0519926E-6 2.0519926E-6 2.0520977E-6 1.46275 1.46275
2.048664E-6 -5.7529263E-11 2.0520977E-6 2.12883E-6 1.3597476E-6 2.0517812E-6 2.0517812E-6 2.0520977E-6 1.46325 1.46325
2.0487164E-6 -5.2667926E-11 2.0517855E-6 2.1286012E-6 1.3596014E-6 2.05157E-6 2.05157E-6 2.0517855E-6 1.46375 1.46375
2.050913E-6 -8.217271E-12 2.0514733E-6 2.1281433E-6 1.359309E-6 2.0513585E-6 2.0513585E-6 2.0514733E-6 1.46425 1.46425
2.0522855E-6 2.100673E-11 2.0514733E-6 2.1279145E-6 1.3591628E-6 2.0511472E-6 2.0511472E-6 2.0514733E-6 1.46475 1.46475
2.0531952E-6 4.1703776E-11 2.0511611E-6 2.1276855E-6 1.3590166E-6 2.0509356E-6 2.0509356E-6 2.0511611E-6 1.46525 1.46525
2.0541715E-6 6.3618985E-11 2.0511611E-6 2.1274566E-6 1.3588703E-6 2.0507246E-6 2.0507246E-6 2.0511611E-6 1.46575 1.46575
2.0548835E-6 8.066162E-11 2.050537E-6 2.1272278E-6 1.3587241E-6 2.0505129E-6 2.0505129E-6 2.050537E-6 1.46625 1.46625
2.0529226E-6 4.8369895E-11 2.0502248E-6 2.1269989E-6 1.3585781E-6 2.0503016E-6 2.0503016E-6 2.0502248E-6 1.46675 1.46675
2.0501034E-6 2.423965E-13 2.0499126E-6 2.12677E-6 1.3584319E-6 2.0500902E-6 2.0500902E-6 2.0499126E-6 1.46725 1.46725
2.0485386E-6 -2.4740534E-11 2.0502248E-6 2.1265412E-6 1.3582857E-6 2.049879E-6 2.049879E-6 2.0502248E-6 1.46775 1.46775
2.0475013E-6 -3.9978423E-11 2.0496004E-6 2.1263122E-6 1.3581395E-6 2.0496675E-6 2.0496675E-6 2.0496004E-6 1.46825 1.46825
2.0478171E-6 -3.024458E-11 2.0496004E-6 2.1260835E-6 1.3579933E-6 2.0494558E-6 2.0494558E-6 2.0496004E-6 1.46875 1.46875
2.0485622E-6 -1.2592839E-11 2.0492882E-6 2.1258545E-6 1.357847E-6 2.0492446E-6 2.0492446E-6 2.0492882E-6 1.46925 1.46925
2.051023E-6 3.6730338E-11 2.048976E-6 2.1253968E-6 1.3575547E-6 2.0490331E-6 2.0490331E-6 2.048976E-6 1.46975 1.46975
2.0539464E-6 9.4580475E-11 2.0483517E-6 2.1251678E-6 1.3574085E-6 2.048822E-6 2.048822E-6 2.0483517E-6 1.47025 1.47025
2.0533714E-6 8.786952E-11 2.0483517E-6 2.1249389E-6 1.3572622E-6 2.0486102E-6 2.0486102E-6 2.0483517E-6 1.47075 1.47075
2.0512455E-6 5.2532454E-11 2.0480395E-6 2.1247101E-6 1.357116E-6 2.0483992E-6 2.0483992E-6 2.0480395E-6 1.47125 1.47125
2.0497132E-6 2.8158559E-11 2.0480395E-6 2.1244812E-6 1.3569698E-6 2.0481875E-6 2.0481875E-6 2.0480395E-6 1.47175 1.47175
2.04861E-6 1.1702538E-11 2.0477273E-6 2.1242522E-6 1.3568236E-6 2.0479758E-6 2.0479758E-6 2.0477273E-6 1.47225 1.47225
2.0458572E-6 -3.52068E-11 2.0483517E-6 2.1240235E-6 1.3566774E-6 2.0477648E-6 2.0477648E-6 2.0483517E-6 1.47275 1.47275
2.043797E-6 -6.9325753E-11 2.0474151E-6 2.1237945E-6 1.3565312E-6 2.0475532E-6 2.0475532E-6 2.0474151E-6 1.47325 1.47325
2.0447067E-6 -4.8628705E-11 2.046791E-6 2.1235658E-6 1.3563852E-6 2.0473417E-6 2.0473417E-6 2.046791E-6 1.47375 1.47375
2.045353E-6 -3.2804183E-11 2.046791E-6 2.1233368E-6 1.356239E-6 2.0471305E-6 2.0471305E-6 2.046791E-6 1.47425 1.47425
2.0471869E-6 4.9467357E-12 2.0464788E-6 2.1231078E-6 1.3560928E-6 2.0469188E-6 2.0469188E-6 2.0464788E-6 1.47475 1.47475
2.0492523E-6 4.6961143E-11 2.0464788E-6 2.1226501E-6 1.3558004E-6 2.0467078E-6 2.0467078E-6 2.0464788E-6 1.47525 1.47525
2.050954E-6 8.227579E-11 2.0461666E-6 2.1224212E-6 1.3556541E-6 2.046496E-6 2.046496E-6 2.0461666E-6 1.47575 1.47575
2.0515008E-6 9.62731E-11 2.0458544E-6 2.1221924E-6 1.355508E-6 2.0462844E-6 2.0462844E-6 2.0458544E-6 1.47625 1.47625
2.050398E-6 7.98171E-11 2.0455423E-6 2.1219635E-6 1.3553617E-6 2.0460734E-6 2.0460734E-6 2.0455423E-6 1.47675 1.47675
2.0491627E-6 6.0924814E-11 2.0458544E-6 2.1217347E-6 1.3552155E-6 2.0458617E-6 2.0458617E-6 2.0458544E-6 1.47725 1.47725
2.0484556E-6 5.1777586E-11 2.0455423E-6 2.1215058E-6 1.3550693E-6 2.0456503E-6 2.0456503E-6 2.0455423E-6 1.47775 1.47775
2.0471878E-6 3.2276258E-11 2.04523E-6 2.1212768E-6 1.3549231E-6 2.045439E-6 2.045439E-6 2.04523E-6 1.47825 1.47825
2.0450946E-6 -2.4517654E-12 2.0455423E-6 2.121048E-6 1.3547769E-6 2.0452273E-6 2.0452273E-6 2.0455423E-6 1.47875 1.47875
2.0441894E-6 -1.5253396E-11 2.04523E-6 2.120819E-6 1.3546307E-6 2.045016E-6 2.045016E-6 2.04523E-6 1.47925 1.47925
2.0429875E-6 -3.353659E-11 2.044918E-6 2.1205901E-6 1.3544845E-6 2.0448047E-6 2.0448047E-6 2.044918E-6 1.47975 1.47975
2.0441944E-6 -7.357942E-12 2.0439813E-6 2.1203614E-6 1.3543383E-6 2.044593E-6 2.044593E-6 2.0439813E-6 1.48025 1.48025
2.0440152E-6 -6.7601107E-12 2.0436692E-6 2.1199035E-6 1.354046E-6 2.0443815E-6 2.0443815E-6 2.0436692E-6 1.48075 1.48075
2.0435725E-6 -1.1034773E-11 2.043357E-6 2.1196747E-6 1.3538998E-6 2.0441703E-6 2.0441703E-6 2.043357E-6 1.48125 1.48125
2.0416442E-6 -4.271747E-11 2.0439813E-6 2.1194458E-6 1.3537536E-6 2.0439586E-6 2.0439586E-6 2.0439813E-6 1.48175 1.48175
2.042158E-6 -2.9329213E-11 2.0436692E-6 2.119217E-6 1.3536074E-6 2.0437471E-6 2.0437471E-6 2.0436692E-6 1.48225 1.48225
2.0459058E-6 4.3747565E-11 2.0430448E-6 2.118988E-6 1.3534612E-6 2.0435355E-6 2.0435355E-6 2.0430448E-6 1.48275 1.48275
2.0454302E-6 3.8863832E-11 2.0430448E-6 2.118759E-6 1.353315E-6 2.0433245E-6 2.0433245E-6 2.0430448E-6 1.48325 1.48325
2.044789E-6 3.093474E-11 2.0427328E-6 2.1185303E-6 1.3531688E-6 2.0431128E-6 2.0431128E-6 2.0427328E-6 1.48375 1.48375
2.0449727E-6 3.823232E-11 2.0427328E-6 2.1183014E-6 1.3530226E-6 2.042901E-6 2.042901E-6 2.0427328E-6 1.48425 1.48425
2.048226E-6 1.0217313E-10 2.0427328E-6 2.1180724E-6 1.3528764E-6 2.04269E-6 2.04269E-6 2.0427328E-6 1.48475 1.48475
2.04841E-6 1.094707E-10 2.0424206E-6 2.1178437E-6 1.3527302E-6 2.0424784E-6 2.0424784E-6 2.0424206E-6 1.48525 1.48525
2.0464486E-6 7.7178944E-11 2.0417963E-6 2.1176147E-6 1.352584E-6 2.0422667E-6 2.0422667E-6 2.0417963E-6 1.48575 1.48575
2.0449163E-6 5.280506E-11 2.0417963E-6 2.117157E-6 1.3522916E-6 2.0420553E-6 2.0420553E-6 2.0417963E-6 1.48625 1.48625
2.0450016E-6 5.8275454E-11 2.041484E-6 2.116928E-6 1.3521454E-6 2.041844E-6 2.041844E-6 2.041484E-6 1.48675 1.48675
2.0447894E-6 5.8264234E-11 2.041484E-6 2.1166993E-6 1.3519993E-6 2.0416323E-6 2.0416323E-6 2.041484E-6 1.48725 1.48725
2.04263E-6 2.2318073E-11 2.0408597E-6 2.1164703E-6 1.3518531E-6 2.0414209E-6 2.0414209E-6 2.0408597E-6 1.48775 1.48775
2.0399757E-6 -2.2764091E-11 2.041172E-6 2.1162414E-6 1.3517069E-6 2.0412092E-6 2.0412092E-6 2.041172E-6 1.48825 1.48825
2.039533E-6 -2.7038753E-11 2.041172E-6 2.1160126E-6 1.3515607E-6 2.040998E-6 2.040998E-6 2.041172E-6 1.48875 1.48875
2.0403108E-6 -8.777967E-12 2.0402354E-6 2.1157837E-6 1.3514145E-6 2.0407865E-6 2.0407865E-6 2.0402354E-6 1.48925 1.48925
2.0399007E-6 -1.24436E-11 2.0405475E-6 2.1155547E-6 1.3512683E-6 2.0405748E-6 2.0405748E-6 2.0405475E-6 1.48975 1.48975
2.0397215E-6 -1.1845754E-11 2.0402354E-6 2.115326E-6 1.3511221E-6 2.0403631E-6 2.0403631E-6 2.0402354E-6 1.49025 1.49025
2.0392456E-6 -1.6729486E-11 2.0402354E-6 2.115097E-6 1.3509759E-6 2.0401521E-6 2.0401521E-6 2.0402354E-6 1.49075 1.49075
2.0390994E-6 -1.5522571E-11 2.039611E-6 2.1146393E-6 1.3506835E-6 2.0399405E-6 2.0399405E-6 2.039611E-6 1.49125 1.49125
2.0415932E-6 3.4409676E-11 2.0392988E-6 2.1144103E-6 1.3505373E-6 2.039729E-6 2.039729E-6 2.0392988E-6 1.49175 1.49175
2.039368E-6 -2.7546103E-12 2.0392988E-6 2.1141816E-6 1.3503911E-6 2.0395173E-6 2.0395173E-6 2.0392988E-6 1.49225 1.49225
2.0381988E-6 -2.0428773E-11 2.0389868E-6 2.1139526E-6 1.3502449E-6 2.0393056E-6 2.0393056E-6 2.0389868E-6 1.49275 1.49275
2.0396042E-6 9.404294E-12 2.0389868E-6 2.1137237E-6 1.3500987E-6 2.0390946E-6 2.0390946E-6 2.0389868E-6 1.49325 1.49325
2.042065E-6 5.8727474E-11 2.0383625E-6 2.113495E-6 1.3499525E-6 2.038883E-6 2.038883E-6 2.0383625E-6 1.49375 1.49375
2.0422158E-6 6.541599E-11 2.0386747E-6 2.113266E-6 1.3498064E-6 2.0386713E-6 2.0386713E-6 2.0386747E-6 1.49425 1.49425
2.0417394E-6 6.053223E-11 2.0383625E-6 2.113037E-6 1.3496602E-6 2.0384598E-6 2.0384598E-6 2.0383625E-6 1.49475 1.49475
2.0416924E-6 6.356634E-11 2.0380503E-6 2.1128083E-6 1.349514E-6 2.038248E-6 2.038248E-6 2.0380503E-6 1.49525 1.49525
2.043163E-6 9.461752E-11 2.037738E-6 2.1125793E-6 1.3493678E-6 2.0380364E-6 2.0380364E-6 2.037738E-6 1.49575 1.49575
2.0438754E-6 1.11660195E-10 2.037426E-6 2.1123506E-6 1.3492216E-6 2.0378254E-6 2.0378254E-6 2.037426E-6 1.49625 1.49625
2.0406271E-6 5.561483E-11 2.037738E-6 2.1118926E-6 1.3489292E-6 2.0376137E-6 2.0376137E-6 2.037738E-6 1.49675 1.49675
2.0363889E-6 -1.8702526E-11 2.037738E-6 2.111664E-6 1.348783E-6 2.037402E-6 2.037402E-6 2.037738E-6 1.49725 1.49725
2.0348234E-6 -4.3685496E-11 2.0371137E-6 2.111435E-6 1.3486368E-6 2.0371906E-6 2.0371906E-6 2.0371137E-6 1.49775 1.49775
2.0343143E-6 -4.9178307E-11 2.0364894E-6 2.111206E-6 1.3484906E-6 2.036979E-6 2.036979E-6 2.0364894E-6 1.49825 1.49825
2.0343662E-6 -4.4316995E-11 2.0368016E-6 2.1109772E-6 1.3483444E-6 2.0367672E-6 2.0367672E-6 2.0368016E-6 1.49875 1.49875
2.034286E-6 -4.189196E-11 2.0364894E-6 2.1107483E-6 1.3481982E-6 2.0365558E-6 2.0365558E-6 2.0364894E-6 1.49925 1.49925
2.03546E-6 -1.6322357E-11 2.0364894E-6 2.1105195E-6 1.348052E-6 2.0363445E-6 2.0363445E-6 2.0364894E-6 1.49975 1.49975
2.037294E-6 2.1428562E-11 2.035865E-6 2.1102906E-6 1.3479058E-6 2.0361329E-6 2.0361329E-6 2.035865E-6 1.50025 1.50025
2.0376099E-6 3.1162406E-11 2.0355528E-6 2.1100616E-6 1.3477596E-6 2.0359214E-6 2.0359214E-6 2.0355528E-6 1.50075 1.50075
2.0391467E-6 6.343171E-11 2.035865E-6 2.1098328E-6 1.3476135E-6 2.0357097E-6 2.0357097E-6 2.035865E-6 1.50125 1.50125
2.0393304E-6 7.07293E-11 2.0355528E-6 2.1096039E-6 1.3474673E-6 2.035498E-6 2.035498E-6 2.0355528E-6 1.50175 1.50175
2.0368082E-6 2.80834E-11 2.0352406E-6 2.1091462E-6 1.3471749E-6 2.0352866E-6 2.0352866E-6 2.0352406E-6 1.50225 1.50225
2.036167E-6 2.015431E-11 2.0349287E-6 2.1089172E-6 1.3470287E-6 2.0350749E-6 2.0350749E-6 2.0349287E-6 1.50275 1.50275
2.0364166E-6 2.8670023E-11 2.0349287E-6 2.1086882E-6 1.3468825E-6 2.0348632E-6 2.0348632E-6 2.0349287E-6 1.50325 1.50325
2.0356435E-6 1.8304665E-11 2.0343043E-6 2.1084595E-6 1.3467363E-6 2.0346517E-6 2.0346517E-6 2.0343043E-6 1.50375 1.50375
2.0354978E-6 1.9511597E-11 2.0343043E-6 2.1082305E-6 1.3465901E-6 2.0344405E-6 2.0344405E-6 2.0343043E-6 1.50425 1.50425
2.0355826E-6 2.4981977E-11 2.0339921E-6 2.1080018E-6 1.3464439E-6 2.0342288E-6 2.0342288E-6 2.0339921E-6 1.50475 1.50475
2.0343143E-6 5.480621E-12 2.0333678E-6 2.1077728E-6 1.3462977E-6 2.0340174E-6 2.0340174E-6 2.0333678E-6 1.50525 1.50525
2.033112E-6 -1.28026105E-11 2.0333678E-6 2.1075439E-6 1.3461515E-6 2.0338057E-6 2.0338057E-6 2.0333678E-6 1.50575 1.50575
2.0343518E-6 1.3985111E-11 2.0330556E-6 2.1073151E-6 1.3460053E-6 2.033594E-6 2.033594E-6 2.0330556E-6 1.50625 1.50625
2.0337766E-6 7.274157E-12 2.0333678E-6 2.1070862E-6 1.3458591E-6 2.0333825E-6 2.0333825E-6 2.0333678E-6 1.50675 1.50675
2.0332013E-6 5.631961E-13 2.0330556E-6 2.1068572E-6 1.3457129E-6 2.0331709E-6 2.0331709E-6 2.0330556E-6 1.50725 1.50725
2.031405E-6 -2.8683224E-11 2.0330556E-6 2.1063995E-6 1.3454206E-6 2.0329592E-6 2.0329592E-6 2.0330556E-6 1.50775 1.50775
2.0317539E-6 -1.8340314E-11 2.0324312E-6 2.1061705E-6 1.3452744E-6 2.0327477E-6 2.0327477E-6 2.0324312E-6 1.50825 1.50825
2.0334887E-6 1.7583393E-11 2.0318068E-6 2.1059418E-6 1.3451282E-6 2.032536E-6 2.032536E-6 2.0318068E-6 1.50875 1.50875
2.0369396E-6 8.517857E-11 2.0324312E-6 2.1057128E-6 1.344982E-6 2.0323243E-6 2.0323243E-6 2.0324312E-6 1.50925 1.50925
2.0359025E-6 6.9940685E-11 2.032119E-6 2.105484E-6 1.3448358E-6 2.032113E-6 2.032113E-6 2.032119E-6 1.50975 1.50975
2.0329842E-6 1.998599E-11 2.0314947E-6 2.1052551E-6 1.3446896E-6 2.0319012E-6 2.0319012E-6 2.0314947E-6 1.51025 1.51025
2.033795E-6 3.8855835E-11 2.0314947E-6 2.1050262E-6 1.3445434E-6 2.0316895E-6 2.0316895E-6 2.0314947E-6 1.51075 1.51075
2.0347377E-6 6.016195E-11 2.0308705E-6 2.1047974E-6 1.3443972E-6 2.031478E-6 2.031478E-6 2.0308705E-6 1.51125 1.51125
2.0335356E-6 4.1878726E-11 2.0314947E-6 2.1045685E-6 1.344251E-6 2.0312664E-6 2.0312664E-6 2.0314947E-6 1.51175 1.51175
2.0306172E-6 -8.0759635E-12 2.0311827E-6 2.1043395E-6 1.3441048E-6 2.0310547E-6 2.0310547E-6 2.0311827E-6 1.51225 1.51225
2.030504E-6 -6.259995E-12 2.0305583E-6 2.1041108E-6 1.3439586E-6 2.0308432E-6 2.0308432E-6 2.0305583E-6 1.51275 1.51275
2.0304567E-6 -3.2258766E-12 2.0305583E-6 2.103653E-6 1.3436662E-6 2.0306315E-6 2.0306315E-6 2.0305583E-6 1.51325 1.51325
2.0314326E-6 1.8689298E-11 2.0305583E-6 2.103424E-6 1.34352E-6 2.0304199E-6 2.0304199E-6 2.0305583E-6 1.51375 1.51375
2.0310224E-6 1.5023672E-11 2.0302462E-6 2.1031951E-6 1.3433738E-6 2.0302084E-6 2.0302084E-6 2.0302462E-6 1.51425 1.51425
2.0310413E-6 1.9275914E-11 2.029934E-6 2.1029664E-6 1.3432277E-6 2.0299967E-6 2.0299967E-6 2.029934E-6 1.51475 1.51475
2.031654E-6 3.4491358E-11 2.029934E-6 2.1027374E-6 1.3430815E-6 2.029785E-6 2.029785E-6 2.029934E-6 1.51525 1.51525
2.0323328E-6 5.0924938E-11 2.0296218E-6 2.1025085E-6 1.3429353E-6 2.0295736E-6 2.0295736E-6 2.0296218E-6 1.51575 1.51575
2.0314276E-6 3.8123314E-11 2.0296218E-6 2.1022797E-6 1.3427891E-6 2.029362E-6 2.029362E-6 2.0296218E-6 1.51625 1.51625
2.0290042E-6 -2.6953834E-12 2.0289974E-6 2.1020508E-6 1.3426429E-6 2.0291502E-6 2.0291502E-6 2.0289974E-6 1.51675 1.51675
2.028429E-6 -9.406331E-12 2.0293096E-6 2.1018218E-6 1.3424967E-6 2.0289388E-6 2.0289388E-6 2.0293096E-6 1.51725 1.51725
2.030824E-6 3.8698714E-11 2.0289974E-6 2.101593E-6 1.3423505E-6 2.028727E-6 2.028727E-6 2.0289974E-6 1.51775 1.51775
2.0318328E-6 6.122296E-11 2.0280609E-6 2.101364E-6 1.3422043E-6 2.0285154E-6 2.0285154E-6 2.0280609E-6 1.51825 1.51825
2.0315215E-6 5.938454E-11 2.028373E-6 2.1009064E-6 1.3419119E-6 2.028304E-6 2.028304E-6 2.028373E-6 1.51875 1.51875
2.0318043E-6 6.850931E-11 2.0280609E-6 2.1006774E-6 1.3417657E-6 2.0280922E-6 2.0280922E-6 2.0280609E-6 1.51925 1.51925
2.031328E-6 6.3625556E-11 2.0277487E-6 2.1004487E-6 1.3416195E-6 2.0278806E-6 2.0278806E-6 2.0277487E-6 1.51975 1.51975
2.0311818E-6 6.4832466E-11 2.0271245E-6 2.1002197E-6 1.3414733E-6 2.027669E-6 2.027669E-6 2.0271245E-6 1.52025 1.52025
2.0301115E-6 4.898551E-11 2.0271245E-6 2.0999908E-6 1.3413271E-6 2.0274574E-6 2.0274574E-6 2.0271245E-6 1.52075 1.52075
2.0285793E-6 2.4611617E-11 2.0271245E-6 2.099762E-6 1.3411809E-6 2.0272457E-6 2.0272457E-6 2.0271245E-6 1.52125 1.52125
2.0251655E-6 -3.4479097E-11 2.0274367E-6 2.099533E-6 1.3410348E-6 2.0270338E-6 2.0270338E-6 2.0274367E-6 1.52175 1.52175
2.0248212E-6 -3.6926594E-11 2.0268124E-6 2.099304E-6 1.3408886E-6 2.0268221E-6 2.0268221E-6 2.0268124E-6 1.52225 1.52225
2.0269522E-6 6.3059263E-12 2.0268124E-6 2.0990753E-6 1.3407424E-6 2.0266104E-6 2.0266104E-6 2.0268124E-6 1.52275 1.52275
2.025552E-6 -1.5631703E-11 2.0265002E-6 2.0988464E-6 1.3405962E-6 2.026399E-6 2.026399E-6 2.0265002E-6 1.52325 1.52325
2.0252078E-6 -1.8079198E-11 2.0258758E-6 2.0983887E-6 1.3403038E-6 2.0261873E-6 2.0261873E-6 2.0258758E-6 1.52375 1.52375
2.0267776E-6 1.4799186E-11 2.0255636E-6 2.0981597E-6 1.3401576E-6 2.0259756E-6 2.0259756E-6 2.0255636E-6 1.52425 1.52425
2.0287764E-6 5.559543E-11 2.0255636E-6 2.097931E-6 1.3400114E-6 2.0257642E-6 2.0257642E-6 2.0255636E-6 1.52475 1.52475
2.0307093E-6 9.517355E-11 2.0249392E-6 2.097702E-6 1.3398652E-6 2.0255525E-6 2.0255525E-6 2.0249392E-6 1.52525 1.52525
2.029243E-6 7.201779E-11 2.0249392E-6 2.097473E-6 1.339719E-6 2.0253408E-6 2.0253408E-6 2.0249392E-6 1.52575 1.52575
2.0267532E-6 2.9980938E-11 2.0243149E-6 2.0972443E-6 1.3395728E-6 2.0251287E-6 2.0251287E-6 2.0243149E-6 1.52625 1.52625
2.026772E-6 3.423318E-11 2.024627E-6 2.0970153E-6 1.3394266E-6 2.0249172E-6 2.0249172E-6 2.024627E-6 1.52675 1.52675
2.0281439E-6 6.3457156E-11 2.024627E-6 2.0967866E-6 1.3392804E-6 2.0247055E-6 2.0247055E-6 2.024627E-6 1.52725 1.52725
2.0262155E-6 3.1774465E-11 2.024627E-6 2.0965576E-6 1.3391342E-6 2.0244938E-6 2.0244938E-6 2.024627E-6 1.52775 1.52775
2.0233304E-6 -1.7571163E-11 2.0240027E-6 2.0963287E-6 1.338988E-6 2.0242824E-6 2.0242824E-6 2.0240027E-6 1.52825 1.52825
2.02193E-6 -3.9508778E-11 2.0230664E-6 2.0961E-6 1.3388419E-6 2.0240707E-6 2.0240707E-6 2.0230664E-6 1.52875 1.52875
2.0236648E-6 -3.585064E-12 2.0233786E-6 2.095642E-6 1.3385495E-6 2.023859E-6 2.023859E-6 2.0233786E-6 1.52925 1.52925
2.0245081E-6 1.589382E-11 2.0233786E-6 2.0954133E-6 1.3384033E-6 2.023647E-6 2.023647E-6 2.0233786E-6 1.52975 1.52975
2.025451E-6 3.7199927E-11 2.0230664E-6 2.0951843E-6 1.3382571E-6 2.0234354E-6 2.0234354E-6 2.0230664E-6 1.53025 1.53025
2.0266248E-6 6.2769505E-11 2.0227542E-6 2.0949553E-6 1.3381109E-6 2.0232237E-6 2.0232237E-6 2.0227542E-6 1.53075 1.53075
2.0248285E-6 3.3523084E-11 2.0227542E-6 2.0947266E-6 1.3379647E-6 2.0230123E-6 2.0230123E-6 2.0227542E-6 1.53125 1.53125
2.0233954E-6 1.0976394E-11 2.0227542E-6 2.0944976E-6 1.3378185E-6 2.0228006E-6 2.0228006E-6 2.0227542E-6 1.53175 1.53175
2.0242062E-6 2.9846233E-11 2.0221298E-6 2.094269E-6 1.3376723E-6 2.022589E-6 2.022589E-6 2.0221298E-6 1.53225 1.53225
2.0229704E-6 1.0953923E-11 2.0221298E-6 2.09404E-6 1.3375261E-6 2.022377E-6 2.022377E-6 2.0221298E-6 1.53275 1.53275
2.021537E-6 -1.1592774E-11 2.0215055E-6 2.093811E-6 1.3373799E-6 2.0221653E-6 2.0221653E-6 2.0215055E-6 1.53325 1.53325
2.0209618E-6 -1.8303735E-11 2.0211933E-6 2.0935822E-6 1.3372337E-6 2.0219536E-6 2.0219536E-6 2.0211933E-6 1.53375 1.53375
2.0227628E-6 1.8838115E-11 2.020569E-6 2.0933533E-6 1.3370875E-6 2.0217421E-6 2.0217421E-6 2.020569E-6 1.53425 1.53425
2.0258176E-6 7.91245E-11 2.0215055E-6 2.0928956E-6 1.3367951E-6 2.0215305E-6 2.0215305E-6 2.0215055E-6 1.53475 1.53475
2.0252749E-6 7.302258E-11 2.020881E-6 2.0926666E-6 1.336649E-6 2.0213183E-6 2.0213183E-6 2.020881E-6 1.53525 1.53525
2.0242046E-6 5.7175622E-11 2.020881E-6 2.0924379E-6 1.3365028E-6 2.0211066E-6 2.0211066E-6 2.020881E-6 1.53575 1.53575
2.0240254E-6 5.7773467E-11 2.020881E-6 2.092209E-6 1.3363566E-6 2.0208952E-6 2.0208952E-6 2.020881E-6 1.53625 1.53625
2.0246052E-6 7.2379845E-11 2.020569E-6 2.09198E-6 1.3362104E-6 2.0206835E-6 2.0206835E-6 2.020569E-6 1.53675 1.53675
2.023304E-6 5.226942E-11 2.0202567E-6 2.0917512E-6 1.3360642E-6 2.0204718E-6 2.0204718E-6 2.0202567E-6 1.53725 1.53725
2.0192633E-6 -1.839357E-11 2.0202567E-6 2.0915222E-6 1.335918E-6 2.02026E-6 2.02026E-6 2.0202567E-6 1.53775 1.53775
2.017896E-6 -3.9722114E-11 2.0202567E-6 2.0912933E-6 1.3357718E-6 2.0200482E-6 2.0200482E-6 2.0202567E-6 1.53825 1.53825
2.0165946E-6 -5.9832556E-11 2.0193204E-6 2.0910645E-6 1.3356256E-6 2.0198365E-6 2.0198365E-6 2.0193204E-6 1.53875 1.53875
2.0174384E-6 -4.035363E-11 2.0196326E-6 2.0908356E-6 1.3354794E-6 2.019625E-6 2.019625E-6 2.0196326E-6 1.53925 1.53925
2.0189748E-6 -8.084353E-12 2.0193204E-6 2.0906066E-6 1.3353332E-6 2.019413E-6 2.019413E-6 2.0193204E-6 1.53975 1.53975
2.0210728E-6 3.4539097E-11 2.0199445E-6 2.0901489E-6 1.3350408E-6 2.0192012E-6 2.0192012E-6 2.0199445E-6 1.54025 1.54025
2.0216855E-6 4.975454E-11 2.0190082E-6 2.0899201E-6 1.3348946E-6 2.0189898E-6 2.0189898E-6 2.0190082E-6 1.54075 1.54075
2.0215389E-6 5.096143E-11 2.018696E-6 2.0896912E-6 1.3347484E-6 2.0187776E-6 2.0187776E-6 2.018696E-6 1.54125 1.54125
2.0209966E-6 4.4859536E-11 2.0180717E-6 2.0894622E-6 1.3346022E-6 2.018566E-6 2.018566E-6 2.0180717E-6 1.54175 1.54175
2.0192663E-6 1.6831246E-11 2.0183838E-6 2.0892335E-6 1.3344561E-6 2.0183543E-6 2.0183543E-6 2.0183838E-6 1.54225 1.54225
2.017932E-6 -3.888238E-12 2.0183838E-6 2.0890045E-6 1.3343099E-6 2.0181428E-6 2.0181428E-6 2.0183838E-6 1.54275 1.54275
2.0176535E-6 -5.117623E-12 2.0177595E-6 2.0887755E-6 1.3341637E-6 2.0179307E-6 2.0179307E-6 2.0177595E-6 1.54325 1.54325
2.0197183E-6 3.6896753E-11 2.0180717E-6 2.0885468E-6 1.3340175E-6 2.017719E-6 2.017719E-6 2.0180717E-6 1.54375 1.54375
2.019407E-6 3.505833E-11 2.0174473E-6 2.0883178E-6 1.3338713E-6 2.0175075E-6 2.0175075E-6 2.0174473E-6 1.54425 1.54425
2.0190623E-6 3.2610817E-11 2.017135E-6 2.0880889E-6 1.3337251E-6 2.0172954E-6 2.0172954E-6 2.017135E-6 1.54475 1.54475
2.019708E-6 4.843533E-11 2.0165107E-6 2.0878601E-6 1.3335789E-6 2.0170837E-6 2.0170837E-6 2.0165107E-6 1.54525 1.54525
2.020585E-6 6.8523305E-11 2.016823E-6 2.0874024E-6 1.3332865E-6 2.0168723E-6 2.0168723E-6 2.016823E-6 1.54575 1.54575
2.0198117E-6 5.8157947E-11 2.0165107E-6 2.0871735E-6 1.3331403E-6 2.0166606E-6 2.0166606E-6 2.0165107E-6 1.54625 1.54625
2.018576E-6 3.926563E-11 2.0161986E-6 2.0869445E-6 1.3329941E-6 2.0164484E-6 2.0164484E-6 2.0161986E-6 1.54675 1.54675
2.0173406E-6 2.0373344E-11 2.0158866E-6 2.0867158E-6 1.3328479E-6 2.0162367E-6 2.0162367E-6 2.0158866E-6 1.54725 1.54725
2.0153796E-6 -1.19184185E-11 2.0158866E-6 2.0864868E-6 1.3327017E-6 2.0160253E-6 2.0160253E-6 2.0158866E-6 1.54775 1.54775
2.0132197E-6 -4.78646E-11 2.0155744E-6 2.0862578E-6 1.3325555E-6 2.0158132E-6 2.0158132E-6 2.0155744E-6 1.54825 1.54825
2.0123475E-6 -6.005717E-11 2.0158866E-6 2.086029E-6 1.3324093E-6 2.0156015E-6 2.0156015E-6 2.0158866E-6 1.54875 1.54875
2.0135874E-6 -3.326945E-11 2.01495E-6 2.0858001E-6 1.3322632E-6 2.01539E-6 2.01539E-6 2.01495E-6 1.54925 1.54925
2.0145956E-6 -1.0745224E-11 2.0146379E-6 2.0855714E-6 1.332117E-6 2.0151779E-6 2.0151779E-6 2.0146379E-6 1.54975 1.54975
2.0161986E-6 2.2742221E-11 2.0143257E-6 2.0853424E-6 1.3319708E-6 2.0149662E-6 2.0149662E-6 2.0143257E-6 1.55025 1.55025
2.0172067E-6 4.526644E-11 2.0143257E-6 2.0851135E-6 1.3318246E-6 2.0147543E-6 2.0147543E-6 2.0143257E-6 1.55075 1.55075
2.0184136E-6 7.1445086E-11 2.0143257E-6 2.0846558E-6 1.3315322E-6 2.0145426E-6 2.0145426E-6 2.0143257E-6 1.55125 1.55125
2.0190264E-6 8.666053E-11 2.0140135E-6 2.0844268E-6 1.331386E-6 2.014331E-6 2.014331E-6 2.0140135E-6 1.55175 1.55175
2.0169987E-6 5.3150612E-11 2.0146379E-6 2.084198E-6 1.3312398E-6 2.0141188E-6 2.0141188E-6 2.0146379E-6 1.55225 1.55225
2.0162254E-6 4.2785255E-11 2.0140135E-6 2.083969E-6 1.3310936E-6 2.0139073E-6 2.0139073E-6 2.0140135E-6 1.55275 1.55275
2.0157822E-6 3.851057E-11 2.0137013E-6 2.0837401E-6 1.3309474E-6 2.0136956E-6 2.0136956E-6 2.0137013E-6 1.55325 1.55325
2.0144805E-6 1.8400113E-11 2.0133891E-6 2.0835114E-6 1.3308012E-6 2.0134835E-6 2.0134835E-6 2.0133891E-6 1.55375 1.55375
2.0116943E-6 -2.9118315E-11 2.0133891E-6 2.0832824E-6 1.330655E-6 2.013272E-6 2.013272E-6 2.0133891E-6 1.55425 1.55425
2.0110856E-6 -3.6438356E-11 2.0127648E-6 2.0830537E-6 1.3305088E-6 2.0130599E-6 2.0130599E-6 2.0127648E-6 1.55475 1.55475
2.0124903E-6 -6.6053144E-12 2.0124526E-6 2.0828247E-6 1.3303626E-6 2.0128482E-6 2.0128482E-6 2.0124526E-6 1.55525 1.55525
2.0137961E-6 2.140053E-11 2.0124526E-6 2.0825958E-6 1.3302164E-6 2.0126367E-6 2.0126367E-6 2.0124526E-6 1.55575 1.55575
2.0148705E-6 4.5142886E-11 2.0121404E-6 2.082367E-6 1.3300703E-6 2.0124246E-6 2.0124246E-6 2.0121404E-6 1.55625 1.55625
2.0142952E-6 3.843193E-11 2.0124526E-6 2.081909E-6 1.3297779E-6 2.012213E-6 2.012213E-6 2.0124526E-6 1.55675 1.55675
2.0150726E-6 5.669268E-11 2.0121404E-6 2.0816803E-6 1.3296317E-6 2.0120008E-6 2.0120008E-6 2.0121404E-6 1.55725 1.55725
2.0148605E-6 5.6681455E-11 2.011204E-6 2.0814514E-6 1.3294855E-6 2.0117893E-6 2.0117893E-6 2.011204E-6 1.55775 1.55775
2.0119087E-6 6.1176793E-12 2.011204E-6 2.0812224E-6 1.3293393E-6 2.0115772E-6 2.0115772E-6 2.011204E-6 1.55825 1.55825
2.0084624E-6 -5.358209E-11 2.0115162E-6 2.0809937E-6 1.3291931E-6 2.0113655E-6 2.0113655E-6 2.0115162E-6 1.55875 1.55875
2.009207E-6 -3.5930373E-11 2.0108919E-6 2.0807647E-6 1.3290469E-6 2.011154E-6 2.011154E-6 2.0108919E-6 1.55925 1.55925
2.0100174E-6 -1.7060558E-11 2.0105797E-6 2.080536E-6 1.3289007E-6 2.010942E-6 2.010942E-6 2.0105797E-6 1.55975 1.55975
2.0106963E-6 -6.269763E-13 2.0105797E-6 2.080307E-6 1.3287545E-6 2.0107302E-6 2.0107302E-6 2.0105797E-6 1.56025 1.56025
2.0109455E-6 7.8887044E-12 2.0102675E-6 2.080078E-6 1.3286083E-6 2.010518E-6 2.010518E-6 2.0102675E-6 1.56075 1.56075
2.0132084E-6 5.355749E-11 2.0099553E-6 2.0798493E-6 1.3284621E-6 2.0103066E-6 2.0103066E-6 2.0099553E-6 1.56125 1.56125
2.0158668E-6 1.06535045E-10 2.0099553E-6 2.0793914E-6 1.3281697E-6 2.0100945E-6 2.0100945E-6 2.0099553E-6 1.56175 1.56175
2.0164466E-6 1.2114142E-10 2.009331E-6 2.0791626E-6 1.3280235E-6 2.0098828E-6 2.0098828E-6 2.009331E-6 1.56225 1.56225
2.014848E-6 9.5549374E-11 2.0090188E-6 2.0789337E-6 1.3278774E-6 2.0096707E-6 2.0096707E-6 2.0090188E-6 1.56275 1.56275
2.0126556E-6 5.899415E-11 2.009331E-6 2.078705E-6 1.3277312E-6 2.0094592E-6 2.0094592E-6 2.009331E-6 1.56325 1.56325
2.011057E-6 3.3402094E-11 2.0090188E-6 2.078476E-6 1.327585E-6 2.009247E-6 2.009247E-6 2.0090188E-6 1.56375 1.56375
2.0067196E-6 -4.2742466E-11 2.0090188E-6 2.078247E-6 1.3274388E-6 2.0090354E-6 2.0090354E-6 2.0090188E-6 1.56425 1.56425
2.0048567E-6 -7.320705E-11 2.0087066E-6 2.0780183E-6 1.3272926E-6 2.0088235E-6 2.0088235E-6 2.0087066E-6 1.56475 1.56475
2.0049415E-6 -6.773667E-11 2.0087066E-6 2.0777893E-6 1.3271464E-6 2.0086118E-6 2.0086118E-6 2.0087066E-6 1.56525 1.56525
2.0062469E-6 -3.9730857E-11 2.0080824E-6 2.0775603E-6 1.3270002E-6 2.0083996E-6 2.0083996E-6 2.0080824E-6 1.56575 1.56575
2.0076188E-6 -1.05068705E-11 2.0080824E-6 2.0773316E-6 1.326854E-6 2.008188E-6 2.008188E-6 2.0080824E-6 1.56625 1.56625
2.010244E-6 4.1861615E-11 2.0077703E-6 2.0771026E-6 1.3267078E-6 2.007976E-6 2.007976E-6 2.0077703E-6 1.56675 1.56675
2.011946E-6 7.717626E-11 2.0077703E-6 2.076645E-6 1.3264154E-6 2.0077644E-6 2.0077644E-6 2.0077703E-6 1.56725 1.56725
2.0122943E-6 8.7519145E-11 2.007146E-6 2.076416E-6 1.3262692E-6 2.0075522E-6 2.0075522E-6 2.007146E-6 1.56775 1.56775
2.0121151E-6 8.811699E-11 2.007146E-6 2.0761872E-6 1.326123E-6 2.0073408E-6 2.0073408E-6 2.007146E-6 1.56825 1.56825
2.0108134E-6 6.800654E-11 2.0068337E-6 2.0759583E-6 1.3259768E-6 2.0071286E-6 2.0071286E-6 2.0068337E-6 1.56875 1.56875
2.009347E-6 4.4850783E-11 2.0065215E-6 2.0757293E-6 1.3258306E-6 2.006917E-6 2.006917E-6 2.0065215E-6 1.56925 1.56925
2.0066263E-6 -1.449535E-12 2.0062093E-6 2.0755006E-6 1.3256845E-6 2.0067048E-6 2.0067048E-6 2.0062093E-6 1.56975 1.56975
2.004896E-6 -2.9477833E-11 2.0065215E-6 2.0752716E-6 1.3255383E-6 2.0064933E-6 2.0064933E-6 2.0065215E-6 1.57025 1.57025
2.0044524E-6 -3.3752546E-11 2.005585E-6 2.0750426E-6 1.3253921E-6 2.0062812E-6 2.0062812E-6 2.005585E-6 1.57075 1.57075
2.0063521E-6 5.2165086E-12 2.005585E-6 2.074814E-6 1.3252459E-6 2.0060695E-6 2.0060695E-6 2.005585E-6 1.57125 1.57125
2.0066675E-6 1.4950326E-11 2.005585E-6 2.074585E-6 1.3250997E-6 2.0058576E-6 2.0058576E-6 2.005585E-6 1.57175 1.57175
2.007874E-6 4.112894E-11 2.005585E-6 2.0743562E-6 1.3249535E-6 2.0056455E-6 2.0056455E-6 2.005585E-6 1.57225 1.57225
2.0097077E-6 7.8879854E-11 2.0052728E-6 2.0738983E-6 1.3246611E-6 2.0054338E-6 2.0054338E-6 2.0052728E-6 1.57275 1.57275
2.0099571E-6 8.739554E-11 2.0046484E-6 2.0736695E-6 1.3245149E-6 2.0052216E-6 2.0052216E-6 2.0046484E-6 1.57325 1.57325
2.0069067E-6 3.5004583E-11 2.0043365E-6 2.0734406E-6 1.3243687E-6 2.0050102E-6 2.0050102E-6 2.0043365E-6 1.57375 1.57375
2.005077E-6 5.149069E-12 2.0046484E-6 2.0732116E-6 1.3242225E-6 2.004798E-6 2.004798E-6 2.0046484E-6 1.57425 1.57425
2.0058549E-6 2.3409842E-11 2.0043365E-6 2.0729829E-6 1.3240763E-6 2.0045863E-6 2.0045863E-6 2.0043365E-6 1.57475 1.57475
2.003002E-6 -2.5326736E-11 2.0040243E-6 2.072754E-6 1.3239301E-6 2.0043742E-6 2.0043742E-6 2.0040243E-6 1.57525 1.57525
2.0029543E-6 -2.2292657E-11 2.0043365E-6 2.072525E-6 1.3237839E-6 2.0041623E-6 2.0041623E-6 2.0043365E-6 1.57575 1.57575
2.004953E-6 1.850359E-11 2.003712E-6 2.0722962E-6 1.3236377E-6 2.0039506E-6 2.0039506E-6 2.003712E-6 1.57625 1.57625
2.0055986E-6 3.4328075E-11 2.0034E-6 2.0720672E-6 1.3234916E-6 2.0037385E-6 2.0037385E-6 2.0034E-6 1.57675 1.57675
2.0056502E-6 3.9189384E-11 2.0030877E-6 2.0718385E-6 1.3233454E-6 2.003527E-6 2.003527E-6 2.0030877E-6 1.57725 1.57725
2.0073846E-6 7.5113075E-11 2.0027755E-6 2.0716095E-6 1.3231992E-6 2.0033149E-6 2.0033149E-6 2.0027755E-6 1.57775 1.57775
2.009317E-6 1.1469116E-10 2.0024634E-6 2.0711518E-6 1.3229068E-6 2.0031027E-6 2.0031027E-6 2.0024634E-6 1.57825 1.57825
2.0078508E-6 9.1535404E-11 2.0024634E-6 2.0709228E-6 1.3227606E-6 2.002891E-6 2.002891E-6 2.0024634E-6 1.57875 1.57875
2.004305E-6 3.000842E-11 2.0024634E-6 2.0706939E-6 1.3226144E-6 2.0026791E-6 2.0026791E-6 2.0024634E-6 1.57925 1.57925
2.0030363E-6 1.05070406E-11 2.0021512E-6 2.0704651E-6 1.3224682E-6 2.002467E-6 2.002467E-6 2.0021512E-6 1.57975 1.57975
2.000844E-6 -2.6048186E-11 2.001839E-6 2.0702362E-6 1.322322E-6 2.0022553E-6 2.0022553E-6 2.001839E-6 1.58025 1.58025
1.9988163E-6 -5.955811E-11 2.0015268E-6 2.0700072E-6 1.3221758E-6 2.0020432E-6 2.0020432E-6 2.0015268E-6 1.58075 1.58075
1.999E-6 -5.226053E-11 2.001839E-6 2.0697785E-6 1.3220296E-6 2.0018317E-6 2.0018317E-6 2.001839E-6 1.58125 1.58125
1.9997115E-6 -3.521792E-11 2.0015268E-6 2.0695495E-6 1.3218834E-6 2.0016196E-6 2.0016196E-6 2.0015268E-6 1.58175 1.58175
2.0006207E-6 -1.45208975E-11 2.0012146E-6 2.0693208E-6 1.3217372E-6 2.0014074E-6 2.0014074E-6 2.0012146E-6 1.58225 1.58225
2.0020586E-6 1.5921221E-11 2.0012146E-6 2.0690918E-6 1.321591E-6 2.001196E-6 2.001196E-6 2.0012146E-6 1.58275 1.58275
2.003133E-6 3.9663575E-11 2.0002783E-6 2.0688628E-6 1.3214448E-6 2.0009838E-6 2.0009838E-6 2.0002783E-6 1.58325 1.58325
2.0024581E-6 3.112539E-11 2.0002783E-6 2.0684051E-6 1.3211525E-6 2.0007717E-6 2.0007717E-6 2.0002783E-6 1.58375 1.58375
2.002675E-6 3.9032035E-11 2.0002783E-6 2.0681762E-6 1.3210063E-6 2.00056E-6 2.00056E-6 2.0002783E-6 1.58425 1.58425
2.0028913E-6 4.6938654E-11 1.9999661E-6 2.0679474E-6 1.3208601E-6 2.000348E-6 2.000348E-6 1.9999661E-6 1.58475 1.58475
2.0018865E-6 3.2309808E-11 1.9999661E-6 2.0677185E-6 1.3207139E-6 2.000136E-6 2.000136E-6 1.9999661E-6 1.58525 1.58525
2.000453E-6 9.763093E-12 2.0002783E-6 2.0674897E-6 1.3205677E-6 1.9999238E-6 1.9999238E-6 2.0002783E-6 1.58575 1.58575
1.9998115E-6 1.8339956E-12 1.9999661E-6 2.0672608E-6 1.3204215E-6 1.9997121E-6 1.9997121E-6 1.9999661E-6 1.58625 1.58625
1.999566E-6 1.2136789E-12 1.9990296E-6 2.0670318E-6 1.3202753E-6 1.9995002E-6 1.9995002E-6 1.9990296E-6 1.58675 1.58675
2.0015314E-6 4.1400838E-11 1.9993417E-6 2.066803E-6 1.3201291E-6 1.999288E-6 1.999288E-6 1.9993417E-6 1.58725 1.58725
2.001286E-6 4.0780546E-11 1.9987174E-6 2.066574E-6 1.3199829E-6 1.9990764E-6 1.9990764E-6 1.9987174E-6 1.58775 1.58775
2.0005123E-6 3.0415163E-11 1.9984052E-6 2.0663451E-6 1.3198367E-6 1.9988643E-6 1.9988643E-6 1.9984052E-6 1.58825 1.58825
2.0001346E-6 2.7358588E-11 1.9984052E-6 2.0661164E-6 1.3196905E-6 1.9986524E-6 1.9986524E-6 1.9984052E-6 1.58875 1.58875
1.9984705E-6 5.484334E-13 1.998093E-6 2.0656585E-6 1.319398E-6 1.9984407E-6 1.9984407E-6 1.998093E-6 1.58925 1.58925
1.9966405E-6 -2.9307095E-11 1.9984052E-6 2.0654297E-6 1.3192519E-6 1.9982285E-6 1.9982285E-6 1.9984052E-6 1.58975 1.58975
1.997319E-6 -1.2873539E-11 1.9974686E-6 2.0652008E-6 1.3191058E-6 1.9980164E-6 1.9980164E-6 1.9974686E-6 1.59025 1.59025
1.9976012E-6 -3.74879E-12 1.9977808E-6 2.064972E-6 1.3189596E-6 1.9978045E-6 1.9978045E-6 1.9977808E-6 1.59075 1.59075
1.996135E-6 -2.6904541E-11 1.9974686E-6 2.064743E-6 1.3188134E-6 1.9975928E-6 1.9975928E-6 1.9974686E-6 1.59125 1.59125
1.9956913E-6 -3.1179254E-11 1.9971565E-6 2.064514E-6 1.3186672E-6 1.9973807E-6 1.9973807E-6 1.9971565E-6 1.59175 1.59175
1.9977226E-6 1.0226034E-11 1.9974686E-6 2.0642854E-6 1.318521E-6 1.9971685E-6 1.9971685E-6 1.9974686E-6 1.59225 1.59225
1.9995891E-6 4.8585982E-11 1.9968443E-6 2.0640564E-6 1.3183748E-6 1.9969566E-6 1.9969566E-6 1.9968443E-6 1.59275 1.59275
1.999938E-6 5.892889E-11 1.9965323E-6 2.0638274E-6 1.3182286E-6 1.996745E-6 1.996745E-6 1.9965323E-6 1.59325 1.59325
1.9998242E-6 6.074485E-11 1.9968443E-6 2.0635987E-6 1.3180824E-6 1.9965328E-6 1.9965328E-6 1.9968443E-6 1.59375 1.59375
1.9989513E-6 4.8552263E-11 1.995908E-6 2.0631408E-6 1.31779E-6 1.9963209E-6 1.9963209E-6 1.995908E-6 1.59425 1.59425
1.9987717E-6 4.9150083E-11 1.995908E-6 2.062912E-6 1.3176438E-6 1.9961087E-6 1.9961087E-6 1.995908E-6 1.59475 1.59475
1.99846E-6 4.7311634E-11 1.9952836E-6 2.062683E-6 1.3174975E-6 1.9958966E-6 1.9958966E-6 1.9952836E-6 1.59525 1.59525
1.9959048E-6 4.0566773E-12 1.9952836E-6 2.0624543E-6 1.3173513E-6 1.995685E-6 1.995685E-6 1.9952836E-6 1.59575 1.59575
1.993382E-6 -3.8589243E-11 1.9949714E-6 2.0622253E-6 1.3172051E-6 1.995473E-6 1.995473E-6 1.9949714E-6 1.59625 1.59625
1.9941594E-6 -2.0328484E-11 1.9949714E-6 2.0619964E-6 1.317059E-6 1.9952608E-6 1.9952608E-6 1.9949714E-6 1.59675 1.59675
1.9967188E-6 3.0821862E-11 1.9952836E-6 2.0617676E-6 1.3169129E-6 1.9950487E-6 1.9950487E-6 1.9952836E-6 1.59725 1.59725
1.9966385E-6 3.324691E-11 1.9952836E-6 2.0615387E-6 1.3167667E-6 1.994837E-6 1.994837E-6 1.9952836E-6 1.59775 1.59775
1.9962608E-6 3.0190322E-11 1.994347E-6 2.0613097E-6 1.3166205E-6 1.994625E-6 1.994625E-6 1.994347E-6 1.59825 1.59825
1.995289E-6 1.6170546E-11 1.9940348E-6 2.061081E-6 1.3164743E-6 1.994413E-6 1.994413E-6 1.9940348E-6 1.59875 1.59875
1.9960005E-6 3.321316E-11 1.994347E-6 2.060852E-6 1.316328E-6 1.9942008E-6 1.9942008E-6 1.994347E-6 1.59925 1.59925
1.9966787E-6 4.9646717E-11 1.9937227E-6 2.0603943E-6 1.3160357E-6 1.9939887E-6 1.9939887E-6 1.9937227E-6 1.59975 1.59975
1.996169E-6 4.4153868E-11 1.9940348E-6 2.0601653E-6 1.3158894E-6 1.9937768E-6 1.9937768E-6 1.9940348E-6 1.60025 1.60025
1.9939769E-6 7.598641E-12 1.9934105E-6 2.0599366E-6 1.3157432E-6 1.993565E-6 1.993565E-6 1.9934105E-6 1.60075 1.60075
1.992576E-6 -1.4339013E-11 1.9930983E-6 2.0597076E-6 1.315597E-6 1.993353E-6 1.993353E-6 1.9930983E-6 1.60125 1.60125
1.9919014E-6 -2.287719E-11 1.9930983E-6 2.0594787E-6 1.3154508E-6 1.9931408E-6 1.9931408E-6 1.9930983E-6 1.60175 1.60175
1.9913257E-6 -2.9588176E-11 1.9930983E-6 2.05925E-6 1.3153046E-6 1.992929E-6 1.992929E-6 1.9930983E-6 1.60225 1.60225
1.9920699E-6 -1.1936484E-11 1.9918498E-6 2.059021E-6 1.3151584E-6 1.9927168E-6 1.9927168E-6 1.9918498E-6 1.60275 1.60275
1.9933093E-6 1.4851198E-11 1.9924742E-6 2.058792E-6 1.3150122E-6 1.9925046E-6 1.9925046E-6 1.9924742E-6 1.60325 1.60325
1.9947136E-6 4.4684225E-11 1.9924742E-6 2.0585633E-6 1.314866E-6 1.9922925E-6 1.9922925E-6 1.9924742E-6 1.60375 1.60375
1.9953595E-6 6.050874E-11 1.9915376E-6 2.0583343E-6 1.31472E-6 1.992081E-6 1.992081E-6 1.9915376E-6 1.60425 1.60425
1.9960378E-6 7.6942286E-11 1.9918498E-6 2.0581056E-6 1.3145738E-6 1.9918689E-6 1.9918689E-6 1.9918498E-6 1.60475 1.60475
1.994109E-6 4.5259574E-11 1.9912254E-6 2.0576476E-6 1.3142813E-6 1.9916567E-6 1.9916567E-6 1.9912254E-6 1.60525 1.60525
1.9923452E-6 1.6622188E-11 1.9912254E-6 2.057419E-6 1.3141351E-6 1.9914446E-6 1.9914446E-6 1.9912254E-6 1.60575 1.60575
1.9917695E-6 9.911208E-12 1.990601E-6 2.05719E-6 1.313989E-6 1.9912327E-6 1.9912327E-6 1.990601E-6 1.60625 1.60625
1.9905008E-6 -9.590185E-12 1.990601E-6 2.056961E-6 1.3138427E-6 1.9910206E-6 1.9910206E-6 1.990601E-6 1.60675 1.60675
1.988044E-6 -5.101797E-11 1.990601E-6 2.0567322E-6 1.3136965E-6 1.9908084E-6 1.9908084E-6 1.990601E-6 1.60725 1.60725
1.9887555E-6 -3.3975347E-11 1.990601E-6 2.0565033E-6 1.3135503E-6 1.9905963E-6 1.9905963E-6 1.990601E-6 1.60775 1.60775
1.9907543E-6 6.820899E-12 1.990601E-6 2.0562743E-6 1.3134041E-6 1.9903848E-6 1.9903848E-6 1.990601E-6 1.60825 1.60825
1.9926867E-6 4.639899E-11 1.9899767E-6 2.0560456E-6 1.3132579E-6 1.9901727E-6 1.9901727E-6 1.9899767E-6 1.60875 1.60875
1.992639E-6 4.9433076E-11 1.9896645E-6 2.0558166E-6 1.3131117E-6 1.9899605E-6 1.9899605E-6 1.9896645E-6 1.60925 1.60925
1.9936474E-6 7.1957294E-11 1.9896645E-6 2.0555879E-6 1.3129655E-6 1.9897484E-6 1.9897484E-6 1.9896645E-6 1.60975 1.60975
1.9948536E-6 9.8135916E-11 1.9890401E-6 2.055359E-6 1.3128193E-6 1.9895363E-6 1.9895363E-6 1.9890401E-6 1.61025 1.61025
1.99441E-6 9.38612E-11 1.9890401E-6 2.0549012E-6 1.312527E-6 1.9893243E-6 1.9893243E-6 1.9890401E-6 1.61075 1.61075
1.9916893E-6 4.7560886E-11 1.9887282E-6 2.0546722E-6 1.3123808E-6 1.9891122E-6 1.9891122E-6 1.9887282E-6 1.61125 1.61125
1.9899585E-6 1.9532561E-11 1.9887282E-6 2.0544433E-6 1.3122346E-6 1.9889E-6 1.9889E-6 1.9887282E-6 1.61175 1.61175
1.9880297E-6 -1.21501515E-11 1.9887282E-6 2.0542145E-6 1.3120884E-6 1.988688E-6 1.988688E-6 1.9887282E-6 1.61225 1.61225
1.9875529E-6 -1.7033932E-11 1.9881038E-6 2.0539856E-6 1.3119422E-6 1.988476E-6 1.988476E-6 1.9881038E-6 1.61275 1.61275
1.9883632E-6 1.8358826E-12 1.9881038E-6 2.0537568E-6 1.311796E-6 1.9882639E-6 1.9882639E-6 1.9881038E-6 1.61325 1.61325
1.9878537E-6 -3.656967E-12 1.9877916E-6 2.0535279E-6 1.3116498E-6 1.9880517E-6 1.9880517E-6 1.9877916E-6 1.61375 1.61375
1.988433E-6 1.0949384E-11 1.9871673E-6 2.0532989E-6 1.3115036E-6 1.9878396E-6 1.9878396E-6 1.9871673E-6 1.61425 1.61425
1.9887152E-6 2.007414E-11 1.9874794E-6 2.0530701E-6 1.3113574E-6 1.9876277E-6 1.9876277E-6 1.9874794E-6 1.61475 1.61475
1.9893937E-6 3.6507696E-11 1.9874794E-6 2.0528412E-6 1.3112112E-6 1.9874155E-6 1.9874155E-6 1.9874794E-6 1.61525 1.61525
1.989115E-6 3.527831E-11 1.986855E-6 2.0526122E-6 1.311065E-6 1.9872034E-6 1.9872034E-6 1.986855E-6 1.61575 1.61575
1.9888032E-6 3.3439865E-11 1.9865429E-6 2.0521545E-6 1.3107726E-6 1.9869913E-6 1.9869913E-6 1.9865429E-6 1.61625 1.61625
1.988591E-6 3.3428642E-11 1.9862307E-6 2.0519255E-6 1.3106264E-6 1.9867798E-6 1.9867798E-6 1.9862307E-6 1.61675 1.61675
1.9875204E-6 1.7581657E-11 1.9865429E-6 2.0516968E-6 1.3104802E-6 1.9865677E-6 1.9865677E-6 1.9865429E-6 1.61725 1.61725
1.9864494E-6 1.7346732E-12 1.9865429E-6 2.0514678E-6 1.3103341E-6 1.9863555E-6 1.9863555E-6 1.9865429E-6 1.61775 1.61775
1.9867648E-6 1.1468498E-11 1.9865429E-6 2.051239E-6 1.3101879E-6 1.9861434E-6 1.9861434E-6 1.9865429E-6 1.61825 1.61825
1.985463E-6 -8.641958E-12 1.9859185E-6 2.0510101E-6 1.3100417E-6 1.9859315E-6 1.9859315E-6 1.9859185E-6 1.61875 1.61875
1.9858774E-6 2.919065E-12 1.9859185E-6 2.0507812E-6 1.3098955E-6 1.9857193E-6 1.9857193E-6 1.9859185E-6 1.61925 1.61925
1.987942E-6 4.493342E-11 1.9852941E-6 2.0505524E-6 1.3097493E-6 1.9855072E-6 1.9855072E-6 1.9852941E-6 1.61975 1.61975
1.98895E-6 6.745764E-11 1.98467E-6 2.0503235E-6 1.3096031E-6 1.985295E-6 1.985295E-6 1.98467E-6 1.62025 1.62025
1.98811E-6 5.5874097E-11 1.9843578E-6 2.0500945E-6 1.3094569E-6 1.9850825E-6 1.9850825E-6 1.9843578E-6 1.62075 1.62075
1.9876993E-6 5.220845E-11 1.9843578E-6 2.0498658E-6 1.3093107E-6 1.9848706E-6 1.9848706E-6 1.9843578E-6 1.62125 1.62125
1.9867275E-6 3.8188664E-11 1.9843578E-6 2.049408E-6 1.3090183E-6 1.9846584E-6 1.9846584E-6 1.9843578E-6 1.62175 1.62175
1.9846998E-6 4.6787548E-12 1.9843578E-6 2.049179E-6 1.3088721E-6 1.9844463E-6 1.9844463E-6 1.9843578E-6 1.62225 1.62225
1.982243E-6 -3.674903E-11 1.9840456E-6 2.0489501E-6 1.3087259E-6 1.9842341E-6 1.9842341E-6 1.9840456E-6 1.62275 1.62275
1.9805782E-6 -6.355921E-11 1.9837335E-6 2.0487214E-6 1.3085797E-6 1.9840222E-6 1.9840222E-6 1.9837335E-6 1.62325 1.62325
1.9814877E-6 -4.2862196E-11 1.9837335E-6 2.0484924E-6 1.3084335E-6 1.98381E-6 1.98381E-6 1.9837335E-6 1.62375 1.62375
1.982298E-6 -2.3992381E-11 1.9834213E-6 2.0482635E-6 1.3082873E-6 1.983598E-6 1.983598E-6 1.9834213E-6 1.62425 1.62425
1.9832403E-6 -2.686293E-12 1.983109E-6 2.0480347E-6 1.3081412E-6 1.9833858E-6 1.9833858E-6 1.983109E-6 1.62475 1.62475
1.9853376E-6 3.9937127E-11 1.983109E-6 2.0478058E-6 1.307995E-6 1.983174E-6 1.983174E-6 1.983109E-6 1.62525 1.62525
1.9876331E-6 8.621495E-11 1.982797E-6 2.0475768E-6 1.3078488E-6 1.9829617E-6 1.9829617E-6 1.982797E-6 1.62575 1.62575
1.9888394E-6 1.1239357E-10 1.9824847E-6 2.047348E-6 1.3077026E-6 1.9827496E-6 1.9827496E-6 1.9824847E-6 1.62625 1.62625
1.9878346E-6 9.776472E-11 1.982797E-6 2.0468904E-6 1.3074102E-6 1.9825375E-6 1.9825375E-6 1.982797E-6 1.62675 1.62675
1.9848499E-6 4.659187E-11 1.982797E-6 2.0466614E-6 1.307264E-6 1.9823253E-6 1.9823253E-6 1.982797E-6 1.62725 1.62725
1.981964E-6 -2.7537829E-12 1.9818604E-6 2.0464324E-6 1.3071178E-6 1.9821134E-6 1.9821134E-6 1.9818604E-6 1.62775 1.62775
1.9809595E-6 -1.738263E-11 1.9815482E-6 2.0462037E-6 1.3069716E-6 1.9819013E-6 1.9819013E-6 1.9815482E-6 1.62825 1.62825
1.9793276E-6 -4.3583748E-11 1.9818604E-6 2.0459747E-6 1.3068254E-6 1.9816891E-6 1.9816891E-6 1.9818604E-6 1.62875 1.62875
1.9792465E-6 -4.115876E-11 1.9815482E-6 2.0457458E-6 1.3066792E-6 1.9814765E-6 1.9814765E-6 1.9815482E-6 1.62925 1.62925
1.9796607E-6 -2.959774E-11 1.981236E-6 2.045517E-6 1.306533E-6 1.9812646E-6 1.9812646E-6 1.981236E-6 1.62975 1.62975
1.979316E-6 -3.204525E-11 1.980924E-6 2.045288E-6 1.3063868E-6 1.9810525E-6 1.9810525E-6 1.980924E-6 1.63025 1.63025
1.9805225E-6 -5.8666258E-12 1.9806118E-6 2.045059E-6 1.3062406E-6 1.9808404E-6 1.9808404E-6 1.9806118E-6 1.63075 1.63075
1.9835109E-6 5.320159E-11 1.9806118E-6 2.0448304E-6 1.3060944E-6 1.9806282E-6 1.9806282E-6 1.9806118E-6 1.63125 1.63125
1.9829022E-6 4.588154E-11 1.9806118E-6 2.0446014E-6 1.3059483E-6 1.980416E-6 1.980416E-6 1.9806118E-6 1.63175 1.63175
1.9812044E-6 1.8462294E-11 1.9799875E-6 2.0441437E-6 1.3056559E-6 1.9802042E-6 1.9802042E-6 1.9799875E-6 1.63225 1.63225
1.9795727E-6 -7.738824E-12 1.979363E-6 2.0439147E-6 1.3055097E-6 1.979992E-6 1.979992E-6 1.979363E-6 1.63275 1.63275
1.979822E-6 7.768566E-13 1.9796753E-6 2.043686E-6 1.3053635E-6 1.9797799E-6 1.9797799E-6 1.9796753E-6 1.63325 1.63325
1.9793779E-6 -3.4978815E-12 1.9796753E-6 2.043457E-6 1.3052173E-6 1.9795673E-6 1.9795673E-6 1.9796753E-6 1.63375 1.63375
1.978439E-6 -1.6908593E-11 1.979363E-6 2.043228E-6 1.3050711E-6 1.9793554E-6 1.9793554E-6 1.979363E-6 1.63425 1.63425
1.9781273E-6 -1.8747046E-11 1.979363E-6 2.0429993E-6 1.3049249E-6 1.9791432E-6 1.9791432E-6 1.979363E-6 1.63475 1.63475
1.9797299E-6 1.4740376E-11 1.979363E-6 2.0427703E-6 1.3047787E-6 1.978931E-6 1.978931E-6 1.979363E-6 1.63525 1.63525
1.983345E-6 8.538086E-11 1.9784266E-6 2.0425416E-6 1.3046325E-6 1.978719E-6 1.978719E-6 1.9784266E-6 1.63575 1.63575
1.9837596E-6 9.6941885E-11 1.9784266E-6 2.0423126E-6 1.3044863E-6 1.9785068E-6 1.9785068E-6 1.9784266E-6 1.63625 1.63625
1.9822262E-6 7.2567945E-11 1.9781144E-6 2.0420837E-6 1.3043401E-6 1.9782944E-6 1.9782944E-6 1.9781144E-6 1.63675 1.63675
1.9826737E-6 8.473803E-11 1.9781144E-6 2.041855E-6 1.3041939E-6 1.9780823E-6 1.9780823E-6 1.9781144E-6 1.63725 1.63725
1.983451E-6 1.0299878E-10 1.9781144E-6 2.041397E-6 1.3039015E-6 1.9778702E-6 1.9778702E-6 1.9781144E-6 1.63775 1.63775
1.9810602E-6 6.278913E-11 1.9778022E-6 2.0411683E-6 1.3037554E-6 1.977658E-6 1.977658E-6 1.9778022E-6 1.63825 1.63825
1.9772503E-6 -3.61039E-12 1.97749E-6 2.0409393E-6 1.3036092E-6 1.9774461E-6 1.9774461E-6 1.97749E-6 1.63875 1.63875
1.9746287E-6 -4.8083502E-11 1.97749E-6 2.0407103E-6 1.303463E-6 1.977234E-6 1.977234E-6 1.97749E-6 1.63925 1.63925
1.9742834E-6 -5.053105E-11 1.977178E-6 2.0404816E-6 1.3033168E-6 1.9770214E-6 1.9770214E-6 1.977178E-6 1.63975 1.63975
1.9736087E-6 -5.906923E-11 1.977178E-6 2.0402526E-6 1.3031706E-6 1.9768092E-6 1.9768092E-6 1.977178E-6 1.64025 1.64025
1.975244E-6 -2.4972746E-11 1.9768659E-6 2.040024E-6 1.3030244E-6 1.976597E-6 1.976597E-6 1.9768659E-6 1.64075 1.64075
1.9777044E-6 2.435041E-11 1.9765537E-6 2.039795E-6 1.3028782E-6 1.9763852E-6 1.9763852E-6 1.9765537E-6 1.64125 1.64125
1.979604E-6 6.331943E-11 1.9765537E-6 2.039566E-6 1.302732E-6 1.976173E-6 1.976173E-6 1.9765537E-6 1.64175 1.64175
1.9812387E-6 9.7415895E-11 1.9762415E-6 2.0393372E-6 1.3025858E-6 1.9759605E-6 1.9759605E-6 1.9762415E-6 1.64225 1.64225
1.980861E-6 9.435931E-11 1.9762415E-6 2.0391083E-6 1.3024396E-6 1.9757483E-6 1.9757483E-6 1.9762415E-6 1.64275 1.64275
1.9792292E-6 6.8158194E-11 1.9762415E-6 2.0386506E-6 1.3021472E-6 1.9755362E-6 1.9755362E-6 1.9762415E-6 1.64325 1.64325
1.9782576E-6 5.4138416E-11 1.975305E-6 2.0384216E-6 1.302001E-6 1.9753243E-6 1.9753243E-6 1.975305E-6 1.64375 1.64375
1.9760644E-6 1.758314E-11 1.9749928E-6 2.0381926E-6 1.3018548E-6 1.9751117E-6 1.9751117E-6 1.9749928E-6 1.64425 1.64425
1.9732777E-6 -2.9935315E-11 1.9756171E-6 2.037964E-6 1.3017086E-6 1.9748995E-6 1.9748995E-6 1.9756171E-6 1.64475 1.64475
1.974682E-6 -1.0229758E-13 1.9749928E-6 2.037735E-6 1.3015625E-6 1.9746874E-6 1.9746874E-6 1.9749928E-6 1.64525 1.64525
1.9744361E-6 -7.2260036E-13 1.9746806E-6 2.0375062E-6 1.3014163E-6 1.9744755E-6 1.9744755E-6 1.9746806E-6 1.64575 1.64575
1.975048E-6 1.4492786E-11 1.9746806E-6 2.0372772E-6 1.3012701E-6 1.974263E-6 1.974263E-6 1.9746806E-6 1.64625 1.64625
1.9764855E-6 4.4934872E-11 1.9746806E-6 2.0370483E-6 1.3011239E-6 1.9740507E-6 1.9740507E-6 1.9746806E-6 1.64675 1.64675
1.9769657E-6 5.7714025E-11 1.9743684E-6 2.0368195E-6 1.3009777E-6 1.9738386E-6 1.9738386E-6 1.9743684E-6 1.64725 1.64725
1.975763E-6 3.9430775E-11 1.9740562E-6 2.0365906E-6 1.3008315E-6 1.9736265E-6 1.9736265E-6 1.9740562E-6 1.64775 1.64775
1.9749227E-6 2.7847237E-11 1.973432E-6 2.0363616E-6 1.3006853E-6 1.9734139E-6 1.9734139E-6 1.973432E-6 1.64825 1.64825
1.972202E-6 -1.8453081E-11 1.973432E-6 2.035904E-6 1.3003929E-6 1.973202E-6 1.973202E-6 1.973432E-6 1.64875 1.64875
1.9700424E-6 -5.4399266E-11 1.9728077E-6 2.0356752E-6 1.3002467E-6 1.9729898E-6 1.9729898E-6 1.9728077E-6 1.64925 1.64925
1.9698625E-6 -5.3801446E-11 1.9731199E-6 2.0354462E-6 1.3001005E-6 1.9727777E-6 1.9727777E-6 1.9731199E-6 1.64975 1.64975
1.9728836E-6 5.8758133E-12 1.9724955E-6 2.0352172E-6 1.2999543E-6 1.972565E-6 1.972565E-6 1.9724955E-6 1.65025 1.65025
1.97277E-6 7.69177E-12 1.9721833E-6 2.0349885E-6 1.2998081E-6 1.9723532E-6 1.9723532E-6 1.9721833E-6 1.65075 1.65075
1.9734482E-6 2.4125318E-11 1.9724955E-6 2.0347595E-6 1.2996619E-6 1.972141E-6 1.972141E-6 1.9724955E-6 1.65125 1.65125
1.974753E-6 5.2131112E-11 1.9721833E-6 2.0345306E-6 1.2995157E-6 1.9719284E-6 1.9719284E-6 1.9721833E-6 1.65175 1.65175
1.9765864E-6 8.9882005E-11 1.9721833E-6 2.0343018E-6 1.2993696E-6 1.9717163E-6 1.9717163E-6 1.9721833E-6 1.65225 1.65225
1.9765716E-6 9.352516E-11 1.971559E-6 2.0340728E-6 1.2992234E-6 1.9715042E-6 1.9715042E-6 1.971559E-6 1.65275 1.65275
1.9740814E-6 5.1488282E-11 1.9712468E-6 2.0338439E-6 1.2990772E-6 1.9712918E-6 1.9712918E-6 1.9712468E-6 1.65325 1.65325
1.9719216E-6 1.5542097E-11 1.9712468E-6 2.0336151E-6 1.298931E-6 1.9710797E-6 1.9710797E-6 1.9712468E-6 1.65375 1.65375
1.970422E-6 -8.222754E-12 1.9709346E-6 2.0331574E-6 1.2986386E-6 1.9708675E-6 1.9708675E-6 1.9709346E-6 1.65425 1.65425
1.97011E-6 -1.0061233E-11 1.9709346E-6 2.0329285E-6 1.2984924E-6 1.970655E-6 1.970655E-6 1.9709346E-6 1.65475 1.65475
1.9678841E-6 -4.7225553E-11 1.9709346E-6 2.0326995E-6 1.2983462E-6 1.9704428E-6 1.9704428E-6 1.9709346E-6 1.65525 1.65525
1.9655263E-6 -8.682614E-11 1.9706224E-6 2.0324708E-6 1.2982E-6 1.9702309E-6 1.9702309E-6 1.9706224E-6 1.65575 1.65575
1.9661052E-6 -7.2219807E-11 1.9703102E-6 2.0322418E-6 1.2980538E-6 1.9700183E-6 1.9700183E-6 1.9703102E-6 1.65625 1.65625
1.9678396E-6 -3.6296122E-11 1.9696859E-6 2.0320128E-6 1.2979076E-6 1.9698061E-6 1.9698061E-6 1.9696859E-6 1.65675 1.65675
1.9704978E-6 1.6681437E-11 1.9696859E-6 2.031784E-6 1.2977614E-6 1.969594E-6 1.969594E-6 1.9696859E-6 1.65725 1.65725
1.9736508E-6 7.879497E-11 1.9687495E-6 2.0315551E-6 1.2976152E-6 1.9693814E-6 1.9693814E-6 1.9687495E-6 1.65775 1.65775
[truncated: 1,503,420 more chars]
