# Supplementary material for: A Combined AFM and Lateral Stretch Device Enables Microindentation Analyses of Living Cells at High Strains
Source: Methods Protoc. 2019 May 24;2(2):43. doi: 10.3390/mps2020043 (PMC6632168; doi:10.3390/mps2020043)
Supplement: Supplementary file 1 [file mps-02-00043-s001.zip › indentations_on_empty_chamber/indentations_empty_chamber/0%strain/force-save-2017.11.08-11.32.37.407.txt]

# TEXT EXPORT
# data-description.comment: no comment entry
# data-description.name: no name entry
# data-description.probe: no probe entry
# data-description.user-name: d.ahrens
# data-description.instrument: A0051
# data-description.source-software: 5.0.82
# data-description.modification-software: spm-5.0.96
# index: 0
# xPosition: 1.8916153542232834E-16
# yPosition: -5.211875050785585E-16
# approachID: 2017.11.08-10.04.22-00114
# force-settings.type: segmented-force-settings
# force-settings.global-settings.control-settings-type: segment-control-settings
# force-settings.global-settings.closed-loop: false
# force-settings.global-settings.start-option.type: continue
# force-settings.global-settings.ttl-outputs.pins.list: 
# force-settings.global-settings.pause-before-first.type: constant-height-pause
# force-settings.global-settings.pause-before-first.identifier.type: standard
# force-settings.global-settings.pause-before-first.identifier.name: pause-spm
# force-settings.global-settings.pause-before-first.style: pause
# force-settings.global-settings.pause-before-first.duration: 0.0
# force-settings.global-settings.pause-before-first.num-points: 0
# force-settings.global-settings.pause-before-first.pause-option.type: constant-height
# force-settings.global-settings.pause-before-first.height-limit: NaN
# force-settings.global-settings.force-baseline-adjust-settings.enabled: true
# force-settings.global-settings.force-baseline-adjust-settings.interval: 1
# force-settings.global-settings.force-baseline-adjust-settings.beginOfLine: true
# force-settings.global-settings.force-baseline-adjust-settings.deadtimeBeforeSamples: 100
# force-settings.global-settings.force-baseline-adjust-settings.averageSamples: 100
# force-settings.segments.size: 4
# force-settings.segment.0.type: z-extend-force
# force-settings.segment.0.identifier.type: standard
# force-settings.segment.0.identifier.name: extend-spm
# force-settings.segment.0.style: extend
# force-settings.segment.0.duration: 4.0
# force-settings.segment.0.num-points: 8000
# force-settings.segment.0.z-start: 2.0E-6
# force-settings.segment.0.z-end: 0.0
# force-settings.segment.0.setpoint: 0.7717870165531471
# force-settings.segment.1.type: constant-force-pause
# force-settings.segment.1.identifier.type: standard
# force-settings.segment.1.identifier.name: pause-at-end-spm
# force-settings.segment.1.style: pause
# force-settings.segment.1.duration: 0.0
# force-settings.segment.1.num-points: 0
# force-settings.segment.1.pause-option.type: feedback-on
# force-settings.segment.1.i-gain: 10.0
# force-settings.segment.1.p-gain: 0.0010
# force-settings.segment.2.type: z-retract-height
# force-settings.segment.2.identifier.type: standard
# force-settings.segment.2.identifier.name: retract-spm
# force-settings.segment.2.style: retract
# force-settings.segment.2.duration: 2.5
# force-settings.segment.2.num-points: 5000
# force-settings.segment.2.z-start: 4.9999999999999996E-6
# force-settings.segment.2.z-end: 0.0
# force-settings.segment.2.setpoint: NaN
# force-settings.segment.3.type: constant-height-pause
# force-settings.segment.3.identifier.type: standard
# force-settings.segment.3.identifier.name: pause-at-start-spm
# force-settings.segment.3.style: pause
# force-settings.segment.3.duration: 2.0
# force-settings.segment.3.num-points: 4096
# force-settings.segment.3.pause-option.type: constant-height
# force-settings.segment.3.height-limit: NaN
# force-settings.data-description.comment: 
# force-settings.data-description.name: 
# force-settings.data-description.probe: 
# force-settings.data-description.user-name: 
# force-settings.data-description.instrument: 
# force-settings.data-description.source-software: 
# force-settings.data-description.modification-software: 
# feedbackMode: contact
# pauseBeforeFirst: 0.0
# pauseOnTipsaver: 0
# scanner: false
# date: Wed Nov 08 11:32:37 CET 2017
#
# segmentIndex: 0
# segment: extend
# columns: verticalTipPosition vDeflection strainGaugeHeight height head-height smoothedStrainGaugeHeight smoothedMeasuredHeight measuredHeight seriesTime time
# fancyNames: "Vertical Tip Position" "Vertical Deflection" "Head Height (measured)" "Height" "Head Height" "Head Height (measured & smoothed)" "Height (measured & smoothed)" "Height (measured)" "Series Time" "Segment Time"
# heightMultiplier: 0.63873
# heightOffset: 0.0
# sensitivity: 1.0530665200379007E-7
# springConstant: 0.01845601715417544
# calibrationSlots: nominal force nominal nominal calibrated nominal nominal nominal elapsed elapsed
# units: m N m m m m m m s s
#
2.6428422E-6 6.2372954E-11 2.6392813E-6 2.9109192E-6 1.8592914E-6 2.6394625E-6 2.6394625E-6 2.6392813E-6 2.5E-4 2.5E-4
2.6407251E-6 2.7038458E-11 2.6389691E-6 2.9106902E-6 1.8591452E-6 2.6392602E-6 2.6392602E-6 2.6389691E-6 7.5E-4 7.5E-4
2.6385746E-6 -8.905121E-12 2.638657E-6 2.9104615E-6 1.858999E-6 2.6390571E-6 2.6390571E-6 2.638657E-6 0.00125 0.00125
2.6379091E-6 -1.74407E-11 2.6389691E-6 2.9102325E-6 1.8588528E-6 2.638854E-6 2.638854E-6 2.6389691E-6 0.00175 0.00175
2.6362866E-6 -4.3639214E-11 2.6392813E-6 2.9100036E-6 1.8587066E-6 2.638651E-6 2.638651E-6 2.6392813E-6 0.00225 0.00225
2.635621E-6 -5.2174785E-11 2.638657E-6 2.9097748E-6 1.8585605E-6 2.638448E-6 2.638448E-6 2.638657E-6 0.00275 0.00275
2.6378925E-6 -6.5034284E-12 2.6383448E-6 2.9095459E-6 1.8584143E-6 2.638245E-6 2.638245E-6 2.6383448E-6 0.00325 0.00325
2.6406922E-6 4.8913E-11 2.6383448E-6 2.9093171E-6 1.8582681E-6 2.638042E-6 2.638042E-6 2.6383448E-6 0.00375 0.00375
2.6418747E-6 7.4485154E-11 2.6377204E-6 2.9090882E-6 1.8581219E-6 2.6378389E-6 2.6378389E-6 2.6377204E-6 0.00425 0.00425
2.6419352E-6 7.934905E-11 2.637096E-6 2.9088592E-6 1.8579757E-6 2.6376358E-6 2.6376358E-6 2.637096E-6 0.00475 0.00475
2.6419962E-6 8.4212956E-11 2.6377204E-6 2.9086304E-6 1.8578295E-6 2.6374332E-6 2.6374332E-6 2.6377204E-6 0.00525 0.00525
2.6408356E-6 6.654138E-11 2.6374082E-6 2.9081725E-6 1.8575371E-6 2.6372302E-6 2.6372302E-6 2.6374082E-6 0.00575 0.00575
2.638982E-6 3.60794E-11 2.637096E-6 2.9079438E-6 1.8573909E-6 2.6370271E-6 2.6370271E-6 2.637096E-6 0.00625 0.00625
2.6372606E-6 8.053687E-12 2.636784E-6 2.9077148E-6 1.8572447E-6 2.636824E-6 2.636824E-6 2.636784E-6 0.00675 0.00675
2.636133E-6 -9.0088215E-12 2.6361597E-6 2.9074859E-6 1.8570985E-6 2.636621E-6 2.636621E-6 2.6361597E-6 0.00725 0.00725
2.6371176E-6 1.29089335E-11 2.6358475E-6 2.907257E-6 1.8569523E-6 2.6364182E-6 2.6364182E-6 2.6358475E-6 0.00775 0.00775
2.637673E-6 2.6908828E-11 2.6355353E-6 2.9070281E-6 1.8568061E-6 2.6362152E-6 2.6362152E-6 2.6355353E-6 0.00825 0.00825
2.6379316E-6 3.542712E-11 2.6355353E-6 2.9067994E-6 1.8566599E-6 2.6360121E-6 2.6360121E-6 2.6355353E-6 0.00875 0.00875
2.638322E-6 4.6381676E-11 2.6358475E-6 2.9065704E-6 1.8565137E-6 2.635809E-6 2.635809E-6 2.6358475E-6 0.00925 0.00925
2.6384157E-6 5.1854635E-11 2.6358475E-6 2.9063415E-6 1.8563676E-6 2.635606E-6 2.635606E-6 2.6358475E-6 0.00975 0.00975
2.6371895E-6 3.2964943E-11 2.6352232E-6 2.9061127E-6 1.8562214E-6 2.6354035E-6 2.6354035E-6 2.6352232E-6 0.01025 0.01025
2.636392E-6 2.1993098E-11 2.6352232E-6 2.9058838E-6 1.8560752E-6 2.6352004E-6 2.6352004E-6 2.6352232E-6 0.01075 0.01075
2.6357925E-6 1.4675655E-11 2.634911E-6 2.905426E-6 1.8557828E-6 2.6349974E-6 2.6349974E-6 2.634911E-6 0.01125 0.01125
2.63285E-6 -3.5885524E-11 2.6345988E-6 2.905197E-6 1.8556366E-6 2.6347943E-6 2.6347943E-6 2.6345988E-6 0.01175 0.01175
2.6324485E-6 -3.9548576E-11 2.6342866E-6 2.9049684E-6 1.8554904E-6 2.6345913E-6 2.6345913E-6 2.6342866E-6 0.01225 0.01225
2.633961E-6 -7.885748E-12 2.6339744E-6 2.9047394E-6 1.8553442E-6 2.6343882E-6 2.6343882E-6 2.6339744E-6 0.01275 0.01275
2.6372556E-6 5.6666685E-11 2.634911E-6 2.9045104E-6 1.855198E-6 2.6341852E-6 2.6341852E-6 2.634911E-6 0.01325 0.01325
2.6376792E-6 6.823031E-11 2.6342866E-6 2.9042817E-6 1.8550518E-6 2.6339821E-6 2.6339821E-6 2.6342866E-6 0.01375 0.01375
2.6384987E-6 8.7102735E-11 2.6339744E-6 2.9040527E-6 1.8549056E-6 2.633779E-6 2.633779E-6 2.6339744E-6 0.01425 0.01425
2.6389882E-6 9.988449E-11 2.6339744E-6 2.9038238E-6 1.8547594E-6 2.633576E-6 2.633576E-6 2.6339744E-6 0.01475 0.01475
2.6389166E-6 1.0231211E-10 2.633038E-6 2.903595E-6 1.8546132E-6 2.6333732E-6 2.6333732E-6 2.633038E-6 0.01525 0.01525
2.6370963E-6 7.24592E-11 2.632726E-6 2.903366E-6 1.854467E-6 2.6331702E-6 2.6331702E-6 2.632726E-6 0.01575 0.01575
2.634022E-6 1.9461776E-11 2.632726E-6 2.903137E-6 1.8543208E-6 2.6329676E-6 2.6329676E-6 2.632726E-6 0.01625 0.01625
2.6335545E-6 1.4580599E-11 2.632726E-6 2.9026794E-6 1.8540285E-6 2.6327646E-6 2.6327646E-6 2.632726E-6 0.01675 0.01675
2.632922E-6 6.654088E-12 2.632726E-6 2.9024507E-6 1.8538823E-6 2.6325615E-6 2.6325615E-6 2.632726E-6 0.01725 0.01725
2.6314974E-6 -1.5890022E-11 2.6324137E-6 2.9022217E-6 1.8537361E-6 2.6323585E-6 2.6323585E-6 2.6324137E-6 0.01775 0.01775
2.628621E-6 -6.5233076E-11 2.6317894E-6 2.9019927E-6 1.8535899E-6 2.6321554E-6 2.6321554E-6 2.6317894E-6 0.01825 0.01825
2.6290775E-6 -5.3060382E-11 2.6314772E-6 2.901764E-6 1.8534437E-6 2.6319524E-6 2.6319524E-6 2.6314772E-6 0.01875 0.01875
2.631382E-6 -6.7799546E-12 2.6317894E-6 2.901535E-6 1.8532975E-6 2.6317493E-6 2.6317493E-6 2.6317894E-6 0.01925 0.01925
2.6358975E-6 8.030794E-11 2.6314772E-6 2.901306E-6 1.8531513E-6 2.6315463E-6 2.6315463E-6 2.6314772E-6 0.01975 0.01975
2.6371793E-6 1.077073E-10 2.6314772E-6 2.9010773E-6 1.8530051E-6 2.6313432E-6 2.6313432E-6 2.6314772E-6 0.02025 0.02025
2.6350617E-6 7.237279E-11 2.6314772E-6 2.9008484E-6 1.8528589E-6 2.6311402E-6 2.6311402E-6 2.6314772E-6 0.02075 0.02075
2.6346931E-6 6.9318815E-11 2.631165E-6 2.9006194E-6 1.8527127E-6 2.6309372E-6 2.6309372E-6 2.631165E-6 0.02125 0.02125
2.6347866E-6 7.479177E-11 2.6305406E-6 2.9003907E-6 1.8525665E-6 2.6307341E-6 2.6307341E-6 2.6305406E-6 0.02175 0.02175
2.6335601E-6 5.5902057E-11 2.6302284E-6 2.899933E-6 1.8522741E-6 2.630531E-6 2.630531E-6 2.6302284E-6 0.02225 0.02225
2.6307166E-6 7.1680795E-12 2.6299163E-6 2.899704E-6 1.8521279E-6 2.630328E-6 2.630328E-6 2.6299163E-6 0.02275 0.02275
2.629919E-6 -3.8037663E-12 2.6302284E-6 2.899475E-6 1.8519818E-6 2.6301252E-6 2.6301252E-6 2.6302284E-6 0.02325 0.02325
2.6295174E-6 -7.466813E-12 2.6299163E-6 2.8992463E-6 1.8518356E-6 2.6299222E-6 2.6299222E-6 2.6299163E-6 0.02375 0.02375
2.6317562E-6 3.7595482E-11 2.6299163E-6 2.8990173E-6 1.8516894E-6 2.6297191E-6 2.6297191E-6 2.6299163E-6 0.02425 0.02425
2.6317837E-6 4.1850304E-11 2.629292E-6 2.8987884E-6 1.8515432E-6 2.629516E-6 2.629516E-6 2.629292E-6 0.02475 0.02475
2.6319765E-6 4.9150486E-11 2.62898E-6 2.8985596E-6 1.851397E-6 2.6293135E-6 2.6293135E-6 2.62898E-6 0.02525 0.02525
2.6333241E-6 7.776797E-11 2.62898E-6 2.8983306E-6 1.8512508E-6 2.6291104E-6 2.6291104E-6 2.62898E-6 0.02575 0.02575
2.6332857E-6 8.080467E-11 2.62898E-6 2.898102E-6 1.8511046E-6 2.6289074E-6 2.6289074E-6 2.62898E-6 0.02625 0.02625
2.6316632E-6 5.4606153E-11 2.6283556E-6 2.897873E-6 1.8509584E-6 2.6287044E-6 2.6287044E-6 2.6283556E-6 0.02675 0.02675
2.6284235E-6 -1.4366264E-12 2.6283556E-6 2.897644E-6 1.8508122E-6 2.6285013E-6 2.6285013E-6 2.6283556E-6 0.02725 0.02725
2.626108E-6 -4.0425534E-11 2.6283556E-6 2.8971863E-6 1.8505198E-6 2.6282983E-6 2.6282983E-6 2.6283556E-6 0.02775 0.02775
2.6258053E-6 -4.2261382E-11 2.6280434E-6 2.8969573E-6 1.8503736E-6 2.6280952E-6 2.6280952E-6 2.6280434E-6 0.02825 0.02825
2.627417E-6 -8.771356E-12 2.6283556E-6 2.8967286E-6 1.8502274E-6 2.6278922E-6 2.6278922E-6 2.6283556E-6 0.02875 0.02875
2.6292926E-6 2.9591204E-11 2.6277312E-6 2.8964996E-6 1.8500812E-6 2.6276891E-6 2.6276891E-6 2.6277312E-6 0.02925 0.02925
2.630871E-6 6.247216E-11 2.6277312E-6 2.8962706E-6 1.849935E-6 2.627486E-6 2.627486E-6 2.6277312E-6 0.02975 0.02975
2.6327136E-6 1.00225654E-10 2.6271068E-6 2.896042E-6 1.8497889E-6 2.627283E-6 2.627283E-6 2.6271068E-6 0.03025 0.03025
2.6348862E-6 1.4406981E-10 2.6264825E-6 2.895813E-6 1.8496427E-6 2.6270802E-6 2.6270802E-6 2.6264825E-6 0.03075 0.03075
2.6346827E-6 1.4406117E-10 2.6267946E-6 2.8955842E-6 1.8494965E-6 2.6268772E-6 2.6268772E-6 2.6267946E-6 0.03125 0.03125
2.6311131E-6 8.192772E-11 2.6264825E-6 2.8953552E-6 1.8493503E-6 2.6266741E-6 2.6266741E-6 2.6264825E-6 0.03175 0.03175
2.6268506E-6 7.003876E-12 2.6264825E-6 2.8951263E-6 1.8492041E-6 2.626471E-6 2.626471E-6 2.6264825E-6 0.03225 0.03225
2.6220268E-6 -7.827411E-11 2.6261703E-6 2.8946686E-6 1.8489117E-6 2.626268E-6 2.626268E-6 2.6261703E-6 0.03275 0.03275
2.6215594E-6 -8.315528E-11 2.625858E-6 2.8944396E-6 1.8487655E-6 2.626065E-6 2.626065E-6 2.625858E-6 0.03325 0.03325
2.621785E-6 -7.5246066E-11 2.625546E-6 2.8942109E-6 1.8486193E-6 2.625862E-6 2.625862E-6 2.625546E-6 0.03375 0.03375
2.6234954E-6 -3.992884E-11 2.625546E-6 2.893982E-6 1.8484731E-6 2.625659E-6 2.625659E-6 2.625546E-6 0.03425 0.03425
2.625536E-6 1.4790582E-12 2.6249218E-6 2.8937532E-6 1.8483269E-6 2.6254559E-6 2.6254559E-6 2.6249218E-6 0.03475 0.03475
2.6282696E-6 5.5677348E-11 2.625234E-6 2.8935242E-6 1.8481807E-6 2.6252528E-6 2.6252528E-6 2.625234E-6 0.03525 0.03525
2.6301122E-6 9.343084E-11 2.6246096E-6 2.8932952E-6 1.8480345E-6 2.6250498E-6 2.6250498E-6 2.6246096E-6 0.03575 0.03575
2.6298756E-6 9.281313E-11 2.6242974E-6 2.8930665E-6 1.8478883E-6 2.6248467E-6 2.6248467E-6 2.6242974E-6 0.03625 0.03625
2.6288142E-6 7.696876E-11 2.6246096E-6 2.8928375E-6 1.847742E-6 2.6246437E-6 2.6246437E-6 2.6246096E-6 0.03675 0.03675
2.6272576E-6 5.1988375E-11 2.6246096E-6 2.8926086E-6 1.847596E-6 2.6244406E-6 2.6244406E-6 2.6246096E-6 0.03725 0.03725
2.62613E-6 3.4925868E-11 2.6242974E-6 2.8923798E-6 1.8474498E-6 2.6242376E-6 2.6242376E-6 2.6242974E-6 0.03775 0.03775
2.6251346E-6 2.0299618E-11 2.6239852E-6 2.891922E-6 1.8471574E-6 2.6240346E-6 2.6240346E-6 2.6239852E-6 0.03825 0.03825
2.6246341E-6 1.4809381E-11 2.623673E-6 2.8916932E-6 1.8470112E-6 2.6238317E-6 2.6238317E-6 2.623673E-6 0.03875 0.03875
2.6247935E-6 2.1500468E-11 2.6233608E-6 2.8914642E-6 1.846865E-6 2.6236287E-6 2.6236287E-6 2.6233608E-6 0.03925 0.03925
2.625481E-6 3.793663E-11 2.6233608E-6 2.8912355E-6 1.8467188E-6 2.6234256E-6 2.6234256E-6 2.6233608E-6 0.03975 0.03975
2.6250466E-6 3.3664512E-11 2.6227365E-6 2.8910065E-6 1.8465726E-6 2.6232226E-6 2.6232226E-6 2.6227365E-6 0.04025 0.04025
2.6258E-6 5.1318807E-11 2.6230487E-6 2.8907775E-6 1.8464264E-6 2.6230196E-6 2.6230196E-6 2.6230487E-6 0.04075 0.04075
2.6263556E-6 6.5318695E-11 2.6227365E-6 2.8905488E-6 1.8462802E-6 2.6228165E-6 2.6228165E-6 2.6227365E-6 0.04125 0.04125
2.6241062E-6 2.754792E-11 2.6227365E-6 2.8903198E-6 1.846134E-6 2.6226135E-6 2.6226135E-6 2.6227365E-6 0.04175 0.04175
2.6219884E-6 -7.786596E-12 2.622112E-6 2.8900909E-6 1.8459878E-6 2.6224104E-6 2.6224104E-6 2.622112E-6 0.04225 0.04225
2.621323E-6 -1.632217E-11 2.622112E-6 2.8898621E-6 1.8458416E-6 2.6222074E-6 2.6222074E-6 2.622112E-6 0.04275 0.04275
2.6214825E-6 -9.6310815E-12 2.6218E-6 2.8896332E-6 1.8456954E-6 2.6220043E-6 2.6220043E-6 2.6218E-6 0.04325 0.04325
2.6206849E-6 -2.060292E-11 2.621488E-6 2.8891754E-6 1.8454031E-6 2.6218013E-6 2.6218013E-6 2.621488E-6 0.04375 0.04375
2.6204814E-6 -2.0611563E-11 2.621488E-6 2.8889465E-6 1.8452569E-6 2.6215982E-6 2.6215982E-6 2.621488E-6 0.04425 0.04425
2.621466E-6 1.3061913E-12 2.621488E-6 2.8887177E-6 1.8451107E-6 2.6213952E-6 2.6213952E-6 2.621488E-6 0.04475 0.04475
2.6228795E-6 3.1141815E-11 2.6211758E-6 2.8884888E-6 1.8449645E-6 2.6211922E-6 2.6211922E-6 2.6211758E-6 0.04525 0.04525
2.6251842E-6 7.742224E-11 2.6208636E-6 2.8882598E-6 1.8448183E-6 2.620989E-6 2.620989E-6 2.6208636E-6 0.04575 0.04575
2.6258388E-6 9.324933E-11 2.6202392E-6 2.888031E-6 1.844672E-6 2.620786E-6 2.620786E-6 2.6202392E-6 0.04625 0.04625
2.6269881E-6 1.1821243E-10 2.6205514E-6 2.887802E-6 1.8445259E-6 2.620583E-6 2.620583E-6 2.6205514E-6 0.04675 0.04675
2.6260916E-6 1.0541338E-10 2.6202392E-6 2.8875731E-6 1.8443797E-6 2.6203802E-6 2.6203802E-6 2.6202392E-6 0.04725 0.04725
2.6240732E-6 7.1906064E-11 2.619927E-6 2.8873444E-6 1.8442335E-6 2.6201772E-6 2.6201772E-6 2.619927E-6 0.04775 0.04775
2.6204705E-6 9.163555E-12 2.619927E-6 2.8871154E-6 1.8440873E-6 2.619974E-6 2.619974E-6 2.619927E-6 0.04825 0.04825
2.618683E-6 -2.0080299E-11 2.619927E-6 2.8868867E-6 1.843941E-6 2.619771E-6 2.619771E-6 2.619927E-6 0.04875 0.04875
2.619304E-6 -4.8622885E-12 2.6196149E-6 2.8864288E-6 1.8436486E-6 2.6195676E-6 2.6195676E-6 2.6196149E-6 0.04925 0.04925
2.6174175E-6 -3.593333E-11 2.619927E-6 2.8862E-6 1.8435024E-6 2.6193645E-6 2.6193645E-6 2.619927E-6 0.04975 0.04975
2.617346E-6 -3.3505712E-11 2.6196149E-6 2.885971E-6 1.8433562E-6 2.6191615E-6 2.6191615E-6 2.6196149E-6 0.05025 0.05025
2.6193866E-6 7.9021815E-12 2.6189905E-6 2.885742E-6 1.8432102E-6 2.6189584E-6 2.6189584E-6 2.6189905E-6 0.05075 0.05075
2.621889E-6 5.783701E-11 2.6189905E-6 2.8855134E-6 1.843064E-6 2.6187554E-6 2.6187554E-6 2.6189905E-6 0.05125 0.05125
2.6208277E-6 4.199263E-11 2.6183661E-6 2.8852844E-6 1.8429178E-6 2.6185523E-6 2.6185523E-6 2.6183661E-6 0.05175 0.05175
2.6213502E-6 5.5383455E-11 2.6183661E-6 2.8850554E-6 1.8427716E-6 2.6183493E-6 2.6183493E-6 2.6183661E-6 0.05225 0.05225
2.6212786E-6 5.781108E-11 2.617742E-6 2.8848267E-6 1.8426254E-6 2.6181463E-6 2.6181463E-6 2.617742E-6 0.05275 0.05275
2.620382E-6 4.5012032E-11 2.617742E-6 2.8845977E-6 1.8424792E-6 2.6179432E-6 2.6179432E-6 2.617742E-6 0.05325 0.05325
2.6171756E-6 -1.042168E-11 2.6174298E-6 2.884369E-6 1.842333E-6 2.6177402E-6 2.6177402E-6 2.6174298E-6 0.05375 0.05375
2.615718E-6 -3.3574858E-11 2.6174298E-6 2.88414E-6 1.8421867E-6 2.6175371E-6 2.6175371E-6 2.6174298E-6 0.05425 0.05425
2.6171315E-6 -3.739229E-12 2.6174298E-6 2.8836823E-6 1.8418943E-6 2.617334E-6 2.617334E-6 2.6174298E-6 0.05475 0.05475
2.6193702E-6 4.132306E-11 2.6174298E-6 2.8834534E-6 1.8417481E-6 2.617131E-6 2.617131E-6 2.6174298E-6 0.05525 0.05525
2.6217738E-6 8.9430685E-11 2.6168054E-6 2.8832244E-6 1.8416019E-6 2.616928E-6 2.616928E-6 2.6168054E-6 0.05575 0.05575
2.6214052E-6 8.637671E-11 2.616181E-6 2.8829957E-6 1.8414557E-6 2.6167252E-6 2.6167252E-6 2.616181E-6 0.05625 0.05625
2.6226537E-6 1.13167004E-10 2.6158689E-6 2.8827667E-6 1.8413095E-6 2.6165221E-6 2.6165221E-6 2.6158689E-6 0.05675 0.05675
2.6219552E-6 1.0402236E-10 2.616181E-6 2.8825377E-6 1.8411633E-6 2.616319E-6 2.616319E-6 2.616181E-6 0.05725 0.05725
2.6186162E-6 4.6152356E-11 2.616181E-6 2.882309E-6 1.8410173E-6 2.6161156E-6 2.6161156E-6 2.616181E-6 0.05775 0.05775
2.6133964E-6 -4.643442E-11 2.616181E-6 2.88208E-6 1.840871E-6 2.6159125E-6 2.6159125E-6 2.616181E-6 0.05825 0.05825
2.611609E-6 -7.5678276E-11 2.6152445E-6 2.8818513E-6 1.8407248E-6 2.6157095E-6 2.6157095E-6 2.6152445E-6 0.05875 0.05875
2.6120986E-6 -6.289651E-11 2.616181E-6 2.8816223E-6 1.8405786E-6 2.6155064E-6 2.6155064E-6 2.616181E-6 0.05925 0.05925
2.613347E-6 -3.6106215E-11 2.6149323E-6 2.8813934E-6 1.8404324E-6 2.6153034E-6 2.6153034E-6 2.6149323E-6 0.05975 0.05975
2.6148266E-6 -5.052463E-12 2.6152445E-6 2.8809357E-6 1.84014E-6 2.6151004E-6 2.6151004E-6 2.6152445E-6 0.06025 0.06025
2.6172631E-6 4.3664232E-11 2.6149323E-6 2.8807067E-6 1.8399938E-6 2.6148973E-6 2.6148973E-6 2.6149323E-6 0.06075 0.06075
2.6213168E-6 1.2222519E-10 2.6146201E-6 2.880478E-6 1.8398476E-6 2.6146943E-6 2.6146943E-6 2.6146201E-6 0.06125 0.06125
2.6224004E-6 1.4597015E-10 2.6149323E-6 2.880249E-6 1.8397014E-6 2.6144912E-6 2.6144912E-6 2.6149323E-6 0.06175 0.06175
2.6213388E-6 1.3012577E-10 2.6136838E-6 2.8800202E-6 1.8395552E-6 2.6142882E-6 2.6142882E-6 2.6136838E-6 0.06225 0.06225
2.6185612E-6 8.2609926E-11 2.6139958E-6 2.8797913E-6 1.839409E-6 2.6140851E-6 2.6140851E-6 2.6139958E-6 0.06275 0.06275
2.6137702E-6 -2.0590081E-12 2.6139958E-6 2.8795623E-6 1.8392628E-6 2.6138816E-6 2.6138816E-6 2.6139958E-6 0.06325 0.06325
2.6115536E-6 -3.9220724E-11 2.6133716E-6 2.8793336E-6 1.8391166E-6 2.6136786E-6 2.6136786E-6 2.6133716E-6 0.06375 0.06375
2.610855E-6 -4.8365364E-11 2.6136838E-6 2.8791046E-6 1.8389704E-6 2.6134755E-6 2.6134755E-6 2.6136838E-6 0.06425 0.06425
2.6100245E-6 -5.994628E-11 2.6133716E-6 2.8788756E-6 1.8388243E-6 2.6132725E-6 2.6132725E-6 2.6133716E-6 0.06475 0.06475
2.6113062E-6 -3.2546917E-11 2.6130595E-6 2.878418E-6 1.838532E-6 2.6130695E-6 2.6130695E-6 2.6130595E-6 0.06525 0.06525
2.6147657E-6 3.505084E-11 2.6130595E-6 2.878189E-6 1.8383857E-6 2.6128664E-6 2.6128664E-6 2.6130595E-6 0.06575 0.06575
2.6166083E-6 7.280434E-11 2.6133716E-6 2.8779602E-6 1.8382395E-6 2.6126636E-6 2.6126636E-6 2.6133716E-6 0.06625 0.06625
2.6182859E-6 1.075125E-10 2.612435E-6 2.8777313E-6 1.8380933E-6 2.6124605E-6 2.6124605E-6 2.612435E-6 0.06675 0.06675
2.6173232E-6 9.3495316E-11 2.612123E-6 2.8775025E-6 1.8379471E-6 2.6122575E-6 2.6122575E-6 2.612123E-6 0.06725 0.06725
2.6152381E-6 5.876985E-11 2.6118107E-6 2.8772736E-6 1.8378009E-6 2.612054E-6 2.612054E-6 2.6118107E-6 0.06775 0.06775
2.6117677E-6 -1.5363936E-12 2.612123E-6 2.8770446E-6 1.8376547E-6 2.611851E-6 2.611851E-6 2.612123E-6 0.06825 0.06825
2.6106402E-6 -1.8598909E-11 2.6111863E-6 2.8768159E-6 1.8375085E-6 2.611648E-6 2.611648E-6 2.6111863E-6 0.06875 0.06875
2.6103705E-6 -1.982569E-11 2.6111863E-6 2.876587E-6 1.8373623E-6 2.6114449E-6 2.6114449E-6 2.6111863E-6 0.06925 0.06925
2.6105301E-6 -1.3134594E-11 2.6111863E-6 2.876358E-6 1.8372161E-6 2.6112418E-6 2.6112418E-6 2.6111863E-6 0.06975 0.06975
2.6106566E-6 -7.052568E-12 2.6108742E-6 2.8761292E-6 1.8370699E-6 2.6110388E-6 2.6110388E-6 2.6108742E-6 0.07025 0.07025
2.613324E-6 4.5927588E-11 2.610562E-6 2.8756713E-6 1.8367775E-6 2.6108357E-6 2.6108357E-6 2.610562E-6 0.07075 0.07075
2.6164207E-6 1.0682562E-10 2.6108742E-6 2.8754425E-6 1.8366314E-6 2.6106327E-6 2.6106327E-6 2.6108742E-6 0.07125 0.07125
2.616745E-6 1.1656202E-10 2.6099378E-6 2.8752136E-6 1.8364852E-6 2.6104292E-6 2.6104292E-6 2.6099378E-6 0.07175 0.07175
2.6140003E-6 6.965524E-11 2.6102498E-6 2.8749848E-6 1.836339E-6 2.6102261E-6 2.6102261E-6 2.6102498E-6 0.07225 0.07225
2.6132689E-6 5.9901535E-11 2.6102498E-6 2.8747559E-6 1.8361928E-6 2.610023E-6 2.610023E-6 2.6102498E-6 0.07275 0.07275
2.6123391E-6 4.649342E-11 2.6096257E-6 2.874527E-6 1.8360466E-6 2.60982E-6 2.60982E-6 2.6096257E-6 0.07325 0.07325
2.6103537E-6 1.3595176E-11 2.6093135E-6 2.8742982E-6 1.8359004E-6 2.609617E-6 2.609617E-6 2.6093135E-6 0.07375 0.07375
2.608599E-6 -1.5039603E-11 2.6093135E-6 2.8740692E-6 1.8357542E-6 2.609414E-6 2.609414E-6 2.6093135E-6 0.07425 0.07425
2.6076036E-6 -2.9665853E-11 2.6090013E-6 2.8738402E-6 1.835608E-6 2.609211E-6 2.609211E-6 2.6090013E-6 0.07475 0.07475
2.6069376E-6 -3.8201445E-11 2.6093135E-6 2.8736115E-6 1.8354618E-6 2.6090074E-6 2.6090074E-6 2.6093135E-6 0.07525 0.07525
2.6081202E-6 -1.26292865E-11 2.608689E-6 2.8733825E-6 1.8353156E-6 2.6088044E-6 2.6088044E-6 2.608689E-6 0.07575 0.07575
2.6104246E-6 3.365114E-11 2.608689E-6 2.8729248E-6 1.8350232E-6 2.6086013E-6 2.6086013E-6 2.608689E-6 0.07625 0.07625
2.6115083E-6 5.7396095E-11 2.608377E-6 2.8726959E-6 1.834877E-6 2.6083983E-6 2.6083983E-6 2.608377E-6 0.07675 0.07675
2.612394E-6 7.7486656E-11 2.6080647E-6 2.8724671E-6 1.8347308E-6 2.6081955E-6 2.6081955E-6 2.6080647E-6 0.07725 0.07725
2.6102762E-6 4.2152143E-11 2.6077525E-6 2.8722382E-6 1.8345846E-6 2.6079924E-6 2.6079924E-6 2.6077525E-6 0.07775 0.07775
2.6103698E-6 4.7625102E-11 2.6080647E-6 2.8720092E-6 1.8344385E-6 2.6077894E-6 2.6077894E-6 2.6080647E-6 0.07825 0.07825
2.6100997E-6 4.6398302E-11 2.6074404E-6 2.8717805E-6 1.8342923E-6 2.6075859E-6 2.6075859E-6 2.6074404E-6 0.07875 0.07875
2.6092032E-6 3.359926E-11 2.6071282E-6 2.8715515E-6 1.8341461E-6 2.6073828E-6 2.6073828E-6 2.6071282E-6 0.07925 0.07925
2.6077457E-6 1.0446081E-11 2.6071282E-6 2.8713225E-6 1.8339999E-6 2.6071798E-6 2.6071798E-6 2.6071282E-6 0.07975 0.07975
2.6070472E-6 1.3014331E-12 2.6071282E-6 2.8710938E-6 1.8338537E-6 2.6069768E-6 2.6069768E-6 2.6071282E-6 0.08025 0.08025
2.6094838E-6 5.001813E-11 2.6065038E-6 2.8708648E-6 1.8337075E-6 2.6067737E-6 2.6067737E-6 2.6065038E-6 0.08075 0.08075
2.6107984E-6 7.802656E-11 2.6061919E-6 2.870636E-6 1.8335613E-6 2.6065707E-6 2.6065707E-6 2.6061919E-6 0.08125 0.08125
2.6101654E-6 7.010002E-11 2.6065038E-6 2.8701782E-6 1.8332689E-6 2.6063672E-6 2.6063672E-6 2.6065038E-6 0.08175 0.08175
2.6082128E-6 3.7810845E-11 2.6061919E-6 2.8699494E-6 1.8331227E-6 2.6061641E-6 2.6061641E-6 2.6061919E-6 0.08225 0.08225
2.6064583E-6 9.1760636E-12 2.6061919E-6 2.8697204E-6 1.8329765E-6 2.605961E-6 2.605961E-6 2.6061919E-6 0.08275 0.08275
2.6060568E-6 5.5130245E-12 2.6065038E-6 2.8694915E-6 1.8328303E-6 2.605758E-6 2.605758E-6 2.6065038E-6 0.08325 0.08325
2.6037412E-6 -3.347589E-11 2.6058797E-6 2.8692627E-6 1.8326841E-6 2.605555E-6 2.605555E-6 2.6058797E-6 0.08375 0.08375
2.6031412E-6 -4.079336E-11 2.6052553E-6 2.8690338E-6 1.8325379E-6 2.6053515E-6 2.6053515E-6 2.6052553E-6 0.08425 0.08425
2.6034986E-6 -3.044787E-11 2.604631E-6 2.868805E-6 1.8323917E-6 2.6051484E-6 2.6051484E-6 2.604631E-6 0.08475 0.08475
2.6034932E-6 -2.6802102E-11 2.604631E-6 2.868576E-6 1.8322456E-6 2.6049454E-6 2.6049454E-6 2.604631E-6 0.08525 0.08525
2.6048738E-6 2.4244526E-12 2.604631E-6 2.868347E-6 1.8320994E-6 2.6047423E-6 2.6047423E-6 2.604631E-6 0.08575 0.08575
2.6070463E-6 4.6268614E-11 2.6040066E-6 2.8681184E-6 1.8319532E-6 2.6045393E-6 2.6045393E-6 2.6040066E-6 0.08625 0.08625
2.6084924E-6 7.671328E-11 2.6036944E-6 2.8678894E-6 1.831807E-6 2.6043358E-6 2.6043358E-6 2.6036944E-6 0.08675 0.08675
2.607332E-6 5.904171E-11 2.6043188E-6 2.8674317E-6 1.8315146E-6 2.6041328E-6 2.6041328E-6 2.6043188E-6 0.08725 0.08725
2.6072603E-6 6.146933E-11 2.6036944E-6 2.8672027E-6 1.8313684E-6 2.6039297E-6 2.6039297E-6 2.6036944E-6 0.08775 0.08775
2.6063308E-6 4.806122E-11 2.6036944E-6 2.8669738E-6 1.8312222E-6 2.6037267E-6 2.6037267E-6 2.6036944E-6 0.08825 0.08825
2.6051373E-6 2.978057E-11 2.6033822E-6 2.866745E-6 1.831076E-6 2.6035239E-6 2.6035239E-6 2.6033822E-6 0.08875 0.08875
2.6032174E-6 -1.899556E-12 2.6033822E-6 2.866516E-6 1.8309298E-6 2.6033204E-6 2.6033204E-6 2.6033822E-6 0.08925 0.08925
2.6026837E-6 -7.998869E-12 2.6036944E-6 2.8662873E-6 1.8307836E-6 2.6031173E-6 2.6031173E-6 2.6036944E-6 0.08975 0.08975
2.6037344E-6 1.5137022E-11 2.60307E-6 2.8660584E-6 1.8306374E-6 2.6029143E-6 2.6029143E-6 2.60307E-6 0.09025 0.09025
2.605214E-6 4.619078E-11 2.6021337E-6 2.8658294E-6 1.8304912E-6 2.6027112E-6 2.6027112E-6 2.6021337E-6 0.09075 0.09075
2.6060334E-6 6.5063205E-11 2.6024456E-6 2.8656007E-6 1.830345E-6 2.6025082E-6 2.6025082E-6 2.6024456E-6 0.09125 0.09125
2.6061925E-6 7.1754276E-11 2.6024456E-6 2.8653717E-6 1.8301988E-6 2.6023047E-6 2.6023047E-6 2.6024456E-6 0.09175 0.09175
2.606286E-6 7.722723E-11 2.6021337E-6 2.8651427E-6 1.8300527E-6 2.6021016E-6 2.6021016E-6 2.6021337E-6 0.09225 0.09225
2.6060495E-6 7.6609524E-11 2.6021337E-6 2.864685E-6 1.8297603E-6 2.6018986E-6 2.6018986E-6 2.6021337E-6 0.09275 0.09275
2.604196E-6 4.6147544E-11 2.600885E-6 2.864456E-6 1.8296141E-6 2.6016955E-6 2.6016955E-6 2.600885E-6 0.09325 0.09325
2.6012858E-6 -3.804592E-12 2.6015093E-6 2.8642273E-6 1.8294679E-6 2.601492E-6 2.601492E-6 2.6015093E-6 0.09375 0.09375
2.6014125E-6 2.2774343E-12 2.6018215E-6 2.8639984E-6 1.8293217E-6 2.601289E-6 2.601289E-6 2.6018215E-6 0.09425 0.09425
2.6009118E-6 -3.2128102E-12 2.6015093E-6 2.8637696E-6 1.8291755E-6 2.601086E-6 2.601086E-6 2.6015093E-6 0.09475 0.09475
2.6005105E-6 -6.8758497E-12 2.6015093E-6 2.8635407E-6 1.8290293E-6 2.600883E-6 2.600883E-6 2.6015093E-6 0.09525 0.09525
2.5999434E-6 -1.3584252E-11 2.6005728E-6 2.8633117E-6 1.8288831E-6 2.6006794E-6 2.6006794E-6 2.6005728E-6 0.09575 0.09575
2.601819E-6 2.4778308E-11 2.600885E-6 2.863083E-6 1.8287369E-6 2.6004764E-6 2.6004764E-6 2.600885E-6 0.09625 0.09625
2.6045855E-6 7.958567E-11 2.6002606E-6 2.862854E-6 1.8285907E-6 2.6002733E-6 2.6002733E-6 2.6002606E-6 0.09675 0.09675
2.6056362E-6 1.0272156E-10 2.5996362E-6 2.862625E-6 1.8284445E-6 2.6000703E-6 2.6000703E-6 2.5996362E-6 0.09725 0.09725
2.6035184E-6 6.738705E-11 2.5999484E-6 2.8623963E-6 1.8282983E-6 2.5998672E-6 2.5998672E-6 2.5999484E-6 0.09775 0.09775
2.6005096E-6 1.5607717E-11 2.5996362E-6 2.8619386E-6 1.8280059E-6 2.5996637E-6 2.5996637E-6 2.5996362E-6 0.09825 0.09825
2.598656E-6 -1.4854262E-11 2.599324E-6 2.8617096E-6 1.8278598E-6 2.5994607E-6 2.5994607E-6 2.599324E-6 0.09875 0.09875
2.5964064E-6 -5.262504E-11 2.5996362E-6 2.8614807E-6 1.8277136E-6 2.5992576E-6 2.5992576E-6 2.5996362E-6 0.09925 0.09925
2.5986778E-6 -6.9536807E-12 2.5990119E-6 2.861252E-6 1.8275674E-6 2.5990546E-6 2.5990546E-6 2.5990119E-6 0.09975 0.09975
2.6001899E-6 2.470912E-11 2.5983877E-6 2.861023E-6 1.8274212E-6 2.598851E-6 2.598851E-6 2.5983877E-6 0.10025 0.10025
2.6009104E-6 4.1754347E-11 2.5983877E-6 2.860794E-6 1.827275E-6 2.598648E-6 2.598648E-6 2.5983877E-6 0.10075 0.10075
2.601433E-6 5.514517E-11 2.5980755E-6 2.8605652E-6 1.8271288E-6 2.598445E-6 2.598445E-6 2.5980755E-6 0.10125 0.10125
2.6022851E-6 7.462664E-11 2.5980755E-6 2.8603363E-6 1.8269826E-6 2.5982415E-6 2.5982415E-6 2.5980755E-6 0.10175 0.10175
2.6020487E-6 7.400893E-11 2.5977633E-6 2.8601073E-6 1.8268364E-6 2.5980385E-6 2.5980385E-6 2.5977633E-6 0.10225 0.10225
2.599964E-6 3.9283486E-11 2.5974512E-6 2.8598786E-6 1.8266902E-6 2.5978356E-6 2.5978356E-6 2.5974512E-6 0.10275 0.10275
2.5979784E-6 6.385238E-12 2.5977633E-6 2.8594209E-6 1.8263978E-6 2.5976326E-6 2.5976326E-6 2.5977633E-6 0.10325 0.10325
2.5958934E-6 -2.8340224E-11 2.5974512E-6 2.859192E-6 1.8262516E-6 2.597429E-6 2.597429E-6 2.5974512E-6 0.10375 0.10375
2.596251E-6 -1.7994734E-11 2.5974512E-6 2.858963E-6 1.8261054E-6 2.597226E-6 2.597226E-6 2.5974512E-6 0.10425 0.10425
2.5966415E-6 -7.040175E-12 2.5968268E-6 2.8587342E-6 1.8259592E-6 2.597023E-6 2.597023E-6 2.5968268E-6 0.10475 0.10475
2.59657E-6 -4.6125517E-12 2.597139E-6 2.8585052E-6 1.825813E-6 2.59682E-6 2.59682E-6 2.597139E-6 0.10525 0.10525
2.596762E-6 2.687584E-12 2.5968268E-6 2.8582763E-6 1.8256669E-6 2.5966165E-6 2.5966165E-6 2.5968268E-6 0.10575 0.10575
2.6002547E-6 7.089441E-11 2.5965146E-6 2.8580475E-6 1.8255207E-6 2.5964134E-6 2.5964134E-6 2.5965146E-6 0.10625 0.10625
2.6011733E-6 9.159404E-11 2.5958902E-6 2.8578186E-6 1.8253745E-6 2.5962104E-6 2.5962104E-6 2.5958902E-6 0.10675 0.10675
2.6008372E-6 8.9149105E-11 2.5962024E-6 2.8575896E-6 1.8252283E-6 2.5960069E-6 2.5960069E-6 2.5962024E-6 0.10725 0.10725
2.6006007E-6 8.85314E-11 2.5958902E-6 2.8573609E-6 1.8250821E-6 2.5958038E-6 2.5958038E-6 2.5958902E-6 0.10775 0.10775
2.5996712E-6 7.512328E-11 2.595578E-6 2.857132E-6 1.8249359E-6 2.5956008E-6 2.5956008E-6 2.595578E-6 0.10825 0.10825
2.5974211E-6 3.7352482E-11 2.5958902E-6 2.8566742E-6 1.8246435E-6 2.5953973E-6 2.5953973E-6 2.5958902E-6 0.10875 0.10875
2.5947425E-6 -8.3361625E-12 2.595578E-6 2.8564452E-6 1.8244973E-6 2.5951942E-6 2.5951942E-6 2.595578E-6 0.10925 0.10925
2.5952652E-6 5.0546633E-12 2.595578E-6 2.8562165E-6 1.8243511E-6 2.5949912E-6 2.5949912E-6 2.595578E-6 0.10975 0.10975
2.5964807E-6 3.123589E-11 2.5946417E-6 2.8559875E-6 1.8242049E-6 2.5947882E-6 2.5947882E-6 2.5946417E-6 0.11025 0.11025
2.5972336E-6 4.889016E-11 2.5946417E-6 2.8557586E-6 1.8240587E-6 2.5945847E-6 2.5945847E-6 2.5946417E-6 0.11075 0.11075
2.596271E-6 3.487298E-11 2.5943295E-6 2.8555298E-6 1.8239125E-6 2.5943816E-6 2.5943816E-6 2.5943295E-6 0.11125 0.11125
2.5961667E-6 3.6691542E-11 2.593393E-6 2.8553009E-6 1.8237663E-6 2.5941786E-6 2.5941786E-6 2.593393E-6 0.11175 0.11175
2.5962268E-6 4.1555405E-11 2.5940174E-6 2.8550721E-6 1.8236201E-6 2.593975E-6 2.593975E-6 2.5940174E-6 0.11225 0.11225
2.5983663E-6 8.47905E-11 2.5937052E-6 2.8548432E-6 1.823474E-6 2.593772E-6 2.593772E-6 2.5937052E-6 0.11275 0.11275
2.5956547E-6 3.849279E-11 2.5937052E-6 2.8546142E-6 1.8233278E-6 2.593569E-6 2.593569E-6 2.5937052E-6 0.11325 0.11325
2.5920847E-6 -2.3640681E-11 2.593393E-6 2.8543855E-6 1.8231816E-6 2.5933655E-6 2.5933655E-6 2.593393E-6 0.11375 0.11375
2.5911881E-6 -3.6439733E-11 2.5930808E-6 2.8539275E-6 1.8228892E-6 2.5931624E-6 2.5931624E-6 2.5930808E-6 0.11425 0.11425
2.5905886E-6 -4.3757168E-11 2.5930808E-6 2.8536988E-6 1.822743E-6 2.5929594E-6 2.5929594E-6 2.5930808E-6 0.11475 0.11475
2.5913087E-6 -2.6711959E-11 2.5927686E-6 2.8534698E-6 1.8225968E-6 2.592756E-6 2.592756E-6 2.5927686E-6 0.11525 0.11525
2.592623E-6 1.2964587E-12 2.5927686E-6 2.8532409E-6 1.8224506E-6 2.5925528E-6 2.5925528E-6 2.5927686E-6 0.11575 0.11575
2.5958518E-6 6.463075E-11 2.5924564E-6 2.8530121E-6 1.8223044E-6 2.5923498E-6 2.5923498E-6 2.5924564E-6 0.11625 0.11625
2.597298E-6 9.507543E-11 2.5924564E-6 2.8527832E-6 1.8221582E-6 2.5921463E-6 2.5921463E-6 2.5924564E-6 0.11675 0.11675
2.5979523E-6 1.10902516E-10 2.59152E-6 2.8525544E-6 1.822012E-6 2.5919433E-6 2.5919433E-6 2.59152E-6 0.11725 0.11725
2.5977158E-6 1.1028481E-10 2.59152E-6 2.8523255E-6 1.8218658E-6 2.5917402E-6 2.5917402E-6 2.59152E-6 0.11775 0.11775
2.5955649E-6 7.434121E-11 2.59152E-6 2.8520965E-6 1.8217196E-6 2.5915367E-6 2.5915367E-6 2.59152E-6 0.11825 0.11825
2.5924573E-6 2.0734697E-11 2.5908955E-6 2.8518677E-6 1.8215734E-6 2.591334E-6 2.591334E-6 2.5908955E-6 0.11875 0.11875
2.5910658E-6 -1.2003518E-12 2.5908955E-6 2.8516388E-6 1.8214272E-6 2.5911309E-6 2.5911309E-6 2.5908955E-6 0.11925 0.11925
2.5885518E-6 -4.3843682E-11 2.5912077E-6 2.851181E-6 1.8211349E-6 2.5909274E-6 2.5909274E-6 2.5912077E-6 0.11975 0.11975
2.5884142E-6 -4.2634188E-11 2.5908955E-6 2.8509521E-6 1.8209887E-6 2.5907243E-6 2.5907243E-6 2.5908955E-6 0.12025 0.12025
2.5884747E-6 -3.77703E-11 2.5905836E-6 2.8507234E-6 1.8208425E-6 2.5905213E-6 2.5905213E-6 2.5905836E-6 0.12075 0.12075
2.5904817E-6 3.0285058E-12 2.5905836E-6 2.8504944E-6 1.8206963E-6 2.5903178E-6 2.5903178E-6 2.5905836E-6 0.12125 0.12125
2.5938423E-6 6.8799064E-11 2.5905836E-6 2.8502654E-6 1.8205501E-6 2.5901147E-6 2.5901147E-6 2.5905836E-6 0.12175 0.12175
2.5957174E-6 1.07161606E-10 2.5905836E-6 2.8500367E-6 1.8204039E-6 2.5899112E-6 2.5899112E-6 2.5905836E-6 0.12225 0.12225
2.597362E-6 1.412607E-10 2.589647E-6 2.8498077E-6 1.8202577E-6 2.5897082E-6 2.5897082E-6 2.589647E-6 0.12275 0.12275
2.5948154E-6 9.800832E-11 2.5893348E-6 2.8495788E-6 1.8201115E-6 2.5895051E-6 2.5895051E-6 2.5893348E-6 0.12325 0.12325
2.5916413E-6 4.3183648E-11 2.5887105E-6 2.84935E-6 1.8199653E-6 2.5893016E-6 2.5893016E-6 2.5887105E-6 0.12375 0.12375
2.5871147E-6 -3.661274E-11 2.5887105E-6 2.849121E-6 1.8198191E-6 2.5890986E-6 2.5890986E-6 2.5887105E-6 0.12425 0.12425
2.583182E-6 -1.05445916E-10 2.5883983E-6 2.848892E-6 1.8196729E-6 2.5888955E-6 2.5888955E-6 2.5883983E-6 0.12475 0.12475
2.581856E-6 -1.2616284E-10 2.5883983E-6 2.8484344E-6 1.8193805E-6 2.588692E-6 2.588692E-6 2.5883983E-6 0.12525 0.12525
2.5845898E-6 -7.196456E-11 2.5883983E-6 2.8482057E-6 1.8192343E-6 2.588489E-6 2.588489E-6 2.5883983E-6 0.12575 0.12575
2.5885108E-6 4.160121E-12 2.5887105E-6 2.8479767E-6 1.8190882E-6 2.5882855E-6 2.5882855E-6 2.5887105E-6 0.12625 0.12625
2.5916074E-6 6.5058146E-11 2.5883983E-6 2.8477477E-6 1.818942E-6 2.5880825E-6 2.5880825E-6 2.5883983E-6 0.12675 0.12675
2.591998E-6 7.601271E-11 2.5883983E-6 2.847519E-6 1.8187958E-6 2.5878794E-6 2.5878794E-6 2.5883983E-6 0.12725 0.12725
2.591794E-6 7.600404E-11 2.5871495E-6 2.84729E-6 1.8186496E-6 2.587676E-6 2.587676E-6 2.5871495E-6 0.12775 0.12775
2.5953195E-6 1.4481993E-10 2.5871495E-6 2.847061E-6 1.8185034E-6 2.5874729E-6 2.5874729E-6 2.5871495E-6 0.12825 0.12825
2.592674E-6 9.9740355E-11 2.5874617E-6 2.8468323E-6 1.8183572E-6 2.5872698E-6 2.5872698E-6 2.5874617E-6 0.12875 0.12875
2.588378E-6 2.420742E-11 2.5874617E-6 2.8466034E-6 1.818211E-6 2.5870663E-6 2.5870663E-6 2.5874617E-6 0.12925 0.12925
2.5852373E-6 -3.000816E-11 2.5865254E-6 2.8463744E-6 1.8180648E-6 2.5868633E-6 2.5868633E-6 2.5865254E-6 0.12975 0.12975
2.5838124E-6 -5.2552285E-11 2.5868376E-6 2.8461457E-6 1.8179186E-6 2.5866598E-6 2.5866598E-6 2.5868376E-6 0.13025 0.13025
2.5844008E-6 -3.794333E-11 2.585901E-6 2.845688E-6 1.8176262E-6 2.5864567E-6 2.5864567E-6 2.585901E-6 0.13075 0.13075
2.5849895E-6 -2.3334373E-11 2.5862132E-6 2.845459E-6 1.81748E-6 2.5862537E-6 2.5862537E-6 2.5862132E-6 0.13125 0.13125
2.5872275E-6 2.1727897E-11 2.5855888E-6 2.84523E-6 1.8173338E-6 2.5860502E-6 2.5860502E-6 2.5855888E-6 0.13175 0.13175
2.5895652E-6 6.861739E-11 2.585901E-6 2.8450013E-6 1.8171876E-6 2.5858471E-6 2.5858471E-6 2.585901E-6 0.13225 0.13225
2.5924303E-6 1.2525193E-10 2.5855888E-6 2.8447723E-6 1.8170414E-6 2.5856436E-6 2.5856436E-6 2.5855888E-6 0.13275 0.13275
2.5906097E-6 9.539902E-11 2.585901E-6 2.8445434E-6 1.8168953E-6 2.5854406E-6 2.5854406E-6 2.585901E-6 0.13325 0.13325
2.5873696E-6 3.935622E-11 2.5849645E-6 2.8443146E-6 1.8167491E-6 2.585237E-6 2.585237E-6 2.5849645E-6 0.13375 0.13375
2.585747E-6 1.315771E-11 2.5852767E-6 2.8440857E-6 1.8166029E-6 2.585034E-6 2.585034E-6 2.5852767E-6 0.13425 0.13425
2.5852464E-6 7.667466E-12 2.5849645E-6 2.843857E-6 1.8164567E-6 2.584831E-6 2.584831E-6 2.5849645E-6 0.13475 0.13475
2.5836234E-6 -1.8531067E-11 2.5846523E-6 2.843628E-6 1.8163105E-6 2.5846275E-6 2.5846275E-6 2.5846523E-6 0.13525 0.13525
2.583255E-6 -2.1585053E-11 2.58434E-6 2.8431703E-6 1.8160181E-6 2.5844245E-6 2.5844245E-6 2.58434E-6 0.13575 0.13575
2.583084E-6 -2.0984648E-11 2.584028E-6 2.8429413E-6 1.8158719E-6 2.584221E-6 2.584221E-6 2.584028E-6 0.13625 0.13625
2.5849595E-6 1.7377917E-11 2.58434E-6 2.8427123E-6 1.8157257E-6 2.584018E-6 2.584018E-6 2.58434E-6 0.13675 0.13675
2.5870986E-6 6.061299E-11 2.5837157E-6 2.8424836E-6 1.8155795E-6 2.5838144E-6 2.5838144E-6 2.5837157E-6 0.13725 0.13725
2.5863671E-6 5.085928E-11 2.5830914E-6 2.8422546E-6 1.8154333E-6 2.5836114E-6 2.5836114E-6 2.5830914E-6 0.13775 0.13775
2.5872528E-6 7.0949836E-11 2.5834036E-6 2.8420257E-6 1.8152871E-6 2.5834083E-6 2.5834083E-6 2.5834036E-6 0.13825 0.13825
2.5870488E-6 7.094117E-11 2.5834036E-6 2.841797E-6 1.8151409E-6 2.5832048E-6 2.5832048E-6 2.5834036E-6 0.13875 0.13875
2.5864822E-6 6.423279E-11 2.5830914E-6 2.841568E-6 1.8149947E-6 2.5830018E-6 2.5830018E-6 2.5830914E-6 0.13925 0.13925
2.5847933E-6 3.6816127E-11 2.5827794E-6 2.8413392E-6 1.8148485E-6 2.5827983E-6 2.5827983E-6 2.5827794E-6 0.13975 0.13975
2.5826096E-6 2.6348094E-13 2.582155E-6 2.8411102E-6 1.8147024E-6 2.5825952E-6 2.5825952E-6 2.582155E-6 0.14025 0.14025
2.5804256E-6 -3.6289187E-11 2.5818429E-6 2.8408813E-6 1.8145562E-6 2.5823917E-6 2.5823917E-6 2.5818429E-6 0.14075 0.14075
2.580156E-6 -3.7515952E-11 2.582155E-6 2.8404236E-6 1.8142638E-6 2.5821887E-6 2.5821887E-6 2.582155E-6 0.14125 0.14125
2.5819322E-6 -9.806194E-13 2.5815307E-6 2.8401946E-6 1.8141176E-6 2.5819852E-6 2.5819852E-6 2.5815307E-6 0.14175 0.14175
2.5831478E-6 2.5200607E-11 2.5818429E-6 2.8399659E-6 1.8139714E-6 2.5817822E-6 2.5817822E-6 2.5818429E-6 0.14225 0.14225
2.5849238E-6 6.173594E-11 2.5812185E-6 2.839737E-6 1.8138252E-6 2.5815787E-6 2.5815787E-6 2.5812185E-6 0.14275 0.14275
2.5834001E-6 3.7364632E-11 2.5812185E-6 2.839508E-6 1.813679E-6 2.5813758E-6 2.5813758E-6 2.5812185E-6 0.14325 0.14325
2.5844504E-6 6.05005E-11 2.5812185E-6 2.8392792E-6 1.8135328E-6 2.581172E-6 2.581172E-6 2.5812185E-6 0.14375 0.14375
2.5862598E-6 9.764493E-11 2.5812185E-6 2.8390502E-6 1.8133866E-6 2.5809693E-6 2.5809693E-6 2.5812185E-6 0.14425 0.14425
2.584769E-6 7.3882664E-11 2.5805941E-6 2.8388215E-6 1.8132404E-6 2.5807658E-6 2.5807658E-6 2.5805941E-6 0.14475 0.14475
2.5796812E-6 -1.6267852E-11 2.5805941E-6 2.8385925E-6 1.8130942E-6 2.5805628E-6 2.5805628E-6 2.5805941E-6 0.14525 0.14525
2.5769696E-6 -6.256557E-11 2.5799698E-6 2.8383636E-6 1.812948E-6 2.5803597E-6 2.5803597E-6 2.5799698E-6 0.14575 0.14575
2.5769637E-6 -5.891983E-11 2.5796576E-6 2.8381348E-6 1.8128018E-6 2.5801562E-6 2.5801562E-6 2.5796576E-6 0.14625 0.14625
2.5795982E-6 -6.5487355E-12 2.5796576E-6 2.837677E-6 1.8125095E-6 2.5799532E-6 2.5799532E-6 2.5796576E-6 0.14675 0.14675
2.5816385E-6 3.4859136E-11 2.5793454E-6 2.8374482E-6 1.8123633E-6 2.5797497E-6 2.5797497E-6 2.5793454E-6 0.14725 0.14725
2.582425E-6 5.3122496E-11 2.5793454E-6 2.8372192E-6 1.8122171E-6 2.5795466E-6 2.5795466E-6 2.5793454E-6 0.14775 0.14775
2.583442E-6 7.56493E-11 2.5793454E-6 2.8369905E-6 1.8120709E-6 2.5793431E-6 2.5793431E-6 2.5793454E-6 0.14825 0.14825
2.5842944E-6 9.513079E-11 2.5787213E-6 2.8367615E-6 1.8119247E-6 2.57914E-6 2.57914E-6 2.5787213E-6 0.14875 0.14875
2.5833315E-6 8.1113595E-11 2.578409E-6 2.8365325E-6 1.8117785E-6 2.5789366E-6 2.5789366E-6 2.578409E-6 0.14925 0.14925
2.580983E-6 4.1515614E-11 2.5787213E-6 2.8363038E-6 1.8116323E-6 2.5787335E-6 2.5787335E-6 2.5787213E-6 0.14975 0.14975
2.5785678E-6 6.994795E-13 2.5787213E-6 2.8360748E-6 1.8114861E-6 2.57853E-6 2.57853E-6 2.5787213E-6 0.15025 0.15025
2.5771762E-6 -2.1235569E-11 2.5777847E-6 2.8358459E-6 1.8113399E-6 2.578327E-6 2.578327E-6 2.5777847E-6 0.15075 0.15075
2.5764114E-6 -3.1598366E-11 2.5774725E-6 2.8356171E-6 1.8111937E-6 2.5781235E-6 2.5781235E-6 2.5774725E-6 0.15125 0.15125
2.5767688E-6 -2.1252876E-11 2.5774725E-6 2.8353882E-6 1.8110475E-6 2.5779204E-6 2.5779204E-6 2.5774725E-6 0.15175 0.15175
2.5789739E-6 2.3200332E-11 2.5771603E-6 2.8349305E-6 1.8107551E-6 2.577717E-6 2.577717E-6 2.5771603E-6 0.15225 0.15225
2.580387E-6 5.303594E-11 2.5771603E-6 2.8347015E-6 1.8106089E-6 2.5775134E-6 2.5775134E-6 2.5771603E-6 0.15275 0.15275
2.5823615E-6 9.32257E-11 2.5771603E-6 2.8344728E-6 1.8104627E-6 2.5773104E-6 2.5773104E-6 2.5771603E-6 0.15325 0.15325
2.5836096E-6 1.2001597E-10 2.5771603E-6 2.8342438E-6 1.8103166E-6 2.577107E-6 2.577107E-6 2.5771603E-6 0.15375 0.15375
2.583637E-6 1.242708E-10 2.5768481E-6 2.8340148E-6 1.8101704E-6 2.5769039E-6 2.5769039E-6 2.5768481E-6 0.15425 0.15425
2.579902E-6 5.9091995E-11 2.576536E-6 2.833786E-6 1.8100242E-6 2.5767004E-6 2.5767004E-6 2.576536E-6 0.15475 0.15475
2.5754414E-6 -1.9486256E-11 2.576536E-6 2.8335571E-6 1.809878E-6 2.5764973E-6 2.5764973E-6 2.576536E-6 0.15525 0.15525
2.5723004E-6 -7.370185E-11 2.5768481E-6 2.8333282E-6 1.8097318E-6 2.5762938E-6 2.5762938E-6 2.5768481E-6 0.15575 0.15575
2.572361E-6 -6.883796E-11 2.5762238E-6 2.8330994E-6 1.8095856E-6 2.5760908E-6 2.5760908E-6 2.5762238E-6 0.15625 0.15625
2.574962E-6 -1.707596E-11 2.5759116E-6 2.8328705E-6 1.8094394E-6 2.5758873E-6 2.5758873E-6 2.5759116E-6 0.15675 0.15675
2.5759796E-6 5.4508637E-12 2.5755994E-6 2.8326417E-6 1.8092932E-6 2.5756842E-6 2.5756842E-6 2.5755994E-6 0.15725 0.15725
2.5782836E-6 5.1731272E-11 2.5755994E-6 2.8321838E-6 1.8090008E-6 2.5754807E-6 2.5754807E-6 2.5755994E-6 0.15775 0.15775
2.5795982E-6 7.97397E-11 2.574663E-6 2.831955E-6 1.8088546E-6 2.5752777E-6 2.5752777E-6 2.574663E-6 0.15825 0.15825
2.5802522E-6 9.556677E-11 2.5752875E-6 2.831726E-6 1.8087084E-6 2.5750742E-6 2.5750742E-6 2.5752875E-6 0.15875 0.15875
2.5810052E-6 1.1322104E-10 2.5749753E-6 2.831497E-6 1.8085622E-6 2.5748707E-6 2.5748707E-6 2.5749753E-6 0.15925 0.15925
2.5812967E-6 1.223484E-10 2.5749753E-6 2.8312684E-6 1.808416E-6 2.5746676E-6 2.5746676E-6 2.5749753E-6 0.15975 0.15975
2.5790468E-6 8.4577595E-11 2.574663E-6 2.8310394E-6 1.8082698E-6 2.5744641E-6 2.5744641E-6 2.574663E-6 0.16025 0.16025
2.5751801E-6 1.696255E-11 2.5740387E-6 2.8308104E-6 1.8081237E-6 2.574261E-6 2.574261E-6 2.5740387E-6 0.16075 0.16075
2.571445E-6 -4.8216247E-11 2.5740387E-6 2.8305817E-6 1.8079775E-6 2.5740576E-6 2.5740576E-6 2.5740387E-6 0.16125 0.16125
2.5709776E-6 -5.3097422E-11 2.5740387E-6 2.8303527E-6 1.8078313E-6 2.5738545E-6 2.5738545E-6 2.5740387E-6 0.16175 0.16175
2.5720935E-6 -2.8743423E-11 2.5731022E-6 2.830124E-6 1.8076851E-6 2.573651E-6 2.573651E-6 2.5731022E-6 0.16225 0.16225
2.5729128E-6 -9.871022E-12 2.5734143E-6 2.829895E-6 1.8075389E-6 2.5734475E-6 2.5734475E-6 2.5734143E-6 0.16275 0.16275
2.5750192E-6 3.2755007E-11 2.5731022E-6 2.8294373E-6 1.8072465E-6 2.5732445E-6 2.5732445E-6 2.5731022E-6 0.16325 0.16325
2.5789404E-6 1.0887968E-10 2.5724778E-6 2.8292084E-6 1.8071003E-6 2.573041E-6 2.573041E-6 2.5724778E-6 0.16375 0.16375
2.580354E-6 1.387153E-10 2.5721656E-6 2.8289794E-6 1.8069541E-6 2.572838E-6 2.572838E-6 2.5721656E-6 0.16425 0.16425
2.5774439E-6 8.876317E-11 2.5724778E-6 2.8287507E-6 1.8068079E-6 2.5726345E-6 2.5726345E-6 2.5724778E-6 0.16475 0.16475
2.5740062E-6 2.9065991E-11 2.5721656E-6 2.8285217E-6 1.8066617E-6 2.5724314E-6 2.5724314E-6 2.5721656E-6 0.16525 0.16525
2.5709312E-6 -2.3931473E-11 2.5715412E-6 2.8282927E-6 1.8065155E-6 2.572228E-6 2.572228E-6 2.5715412E-6 0.16575 0.16575
2.5689783E-6 -5.6220677E-11 2.5715412E-6 2.828064E-6 1.8063693E-6 2.5720244E-6 2.5720244E-6 2.5715412E-6 0.16625 0.16625
2.5687086E-6 -5.7447457E-11 2.5712293E-6 2.827835E-6 1.806223E-6 2.5718214E-6 2.5718214E-6 2.5712293E-6 0.16675 0.16675
2.5685047E-6 -5.745612E-11 2.5715412E-6 2.8276063E-6 1.8060769E-6 2.5716179E-6 2.5716179E-6 2.5715412E-6 0.16725 0.16725
2.5703803E-6 -1.9093555E-11 2.570917E-6 2.8273773E-6 1.8059308E-6 2.5714148E-6 2.5714148E-6 2.570917E-6 0.16775 0.16775
2.5741695E-6 5.459485E-11 2.5712293E-6 2.8269196E-6 1.8056384E-6 2.5712113E-6 2.5712113E-6 2.5712293E-6 0.16825 0.16825
2.5776947E-6 1.2341073E-10 2.5712293E-6 2.8266907E-6 1.8054922E-6 2.5710078E-6 2.5710078E-6 2.5712293E-6 0.16875 0.16875
2.578349E-6 1.3923782E-10 2.570605E-6 2.8264617E-6 1.805346E-6 2.5708048E-6 2.5708048E-6 2.570605E-6 0.16925 0.16925
2.57765E-6 1.3009316E-10 2.570605E-6 2.826233E-6 1.8051998E-6 2.5706013E-6 2.5706013E-6 2.570605E-6 0.16975 0.16975
2.5760935E-6 1.0511277E-10 2.5699806E-6 2.826004E-6 1.8050536E-6 2.5703982E-6 2.5703982E-6 2.5699806E-6 0.17025 0.17025
2.5717645E-6 2.8970772E-11 2.5699806E-6 2.8257753E-6 1.8049074E-6 2.5701947E-6 2.5701947E-6 2.5699806E-6 0.17075 0.17075
2.5684253E-6 -2.8899225E-11 2.5699806E-6 2.8255463E-6 1.8047612E-6 2.5699912E-6 2.5699912E-6 2.5699806E-6 0.17125 0.17125
2.5651857E-6 -8.4942005E-11 2.5699806E-6 2.8253173E-6 1.804615E-6 2.5697882E-6 2.5697882E-6 2.5699806E-6 0.17175 0.17175
2.5642887E-6 -9.774108E-11 2.5696684E-6 2.8250886E-6 1.8044688E-6 2.5695847E-6 2.5695847E-6 2.5696684E-6 0.17225 0.17225
2.565834E-6 -6.54692E-11 2.5699806E-6 2.8248596E-6 1.8043226E-6 2.5693812E-6 2.5693812E-6 2.5699806E-6 0.17275 0.17275
2.5700194E-6 1.5528025E-11 2.5696684E-6 2.8246307E-6 1.8041763E-6 2.5691782E-6 2.5691782E-6 2.5696684E-6 0.17325 0.17325
2.5722907E-6 6.1199365E-11 2.5693562E-6 2.824173E-6 1.803884E-6 2.5689747E-6 2.5689747E-6 2.5693562E-6 0.17375 0.17375
2.5728457E-6 7.5199236E-11 2.569044E-6 2.823944E-6 1.8037379E-6 2.5687712E-6 2.5687712E-6 2.569044E-6 0.17425 0.17425
2.5733682E-6 8.859006E-11 2.5687318E-6 2.8237152E-6 1.8035917E-6 2.568568E-6 2.568568E-6 2.5687318E-6 0.17475 0.17475
2.5732302E-6 8.979953E-11 2.5684196E-6 2.8234863E-6 1.8034455E-6 2.5683646E-6 2.5683646E-6 2.5684196E-6 0.17525 0.17525
2.5714755E-6 6.1164754E-11 2.5677953E-6 2.8232575E-6 1.8032993E-6 2.5681616E-6 2.5681616E-6 2.5677953E-6 0.17575 0.17575
2.5691595E-6 2.2175822E-11 2.5677953E-6 2.8230286E-6 1.803153E-6 2.567958E-6 2.567958E-6 2.5677953E-6 0.17625 0.17625
2.5683617E-6 1.1203956E-11 2.5677953E-6 2.8227996E-6 1.8030069E-6 2.5677546E-6 2.5677546E-6 2.5677953E-6 0.17675 0.17675
2.5669372E-6 -1.13401545E-11 2.5681074E-6 2.8225709E-6 1.8028607E-6 2.5675515E-6 2.5675515E-6 2.5681074E-6 0.17725 0.17725
2.566865E-6 -8.912551E-12 2.5677953E-6 2.822342E-6 1.8027145E-6 2.567348E-6 2.567348E-6 2.5677953E-6 0.17775 0.17775
2.567684E-6 9.959848E-12 2.5674833E-6 2.822113E-6 1.8025682E-6 2.5671445E-6 2.5671445E-6 2.5674833E-6 0.17825 0.17825
2.5697577E-6 5.1976812E-11 2.566859E-6 2.8218842E-6 1.802422E-6 2.5669415E-6 2.5669415E-6 2.566859E-6 0.17875 0.17875
2.5719958E-6 9.7039085E-11 2.566859E-6 2.8214263E-6 1.8021296E-6 2.566738E-6 2.566738E-6 2.566859E-6 0.17925 0.17925
2.5729469E-6 1.1834775E-10 2.5662346E-6 2.8211975E-6 1.8019834E-6 2.5665345E-6 2.5665345E-6 2.5662346E-6 0.17975 0.17975
2.5729084E-6 1.2138444E-10 2.5665468E-6 2.8209686E-6 1.8018372E-6 2.5663314E-6 2.5663314E-6 2.5665468E-6 0.18025 0.18025
2.5702293E-6 7.5695776E-11 2.5665468E-6 2.8207398E-6 1.801691E-6 2.566128E-6 2.566128E-6 2.5665468E-6 0.18075 0.18075
2.5656361E-6 -5.3187598E-12 2.5662346E-6 2.8205109E-6 1.801545E-6 2.5659244E-6 2.5659244E-6 2.5662346E-6 0.18125 0.18125
2.5630895E-6 -4.857113E-11 2.5656102E-6 2.820282E-6 1.8013988E-6 2.5657214E-6 2.5657214E-6 2.5656102E-6 0.18175 0.18175
2.5601137E-6 -9.9741396E-11 2.5656102E-6 2.8200532E-6 1.8012526E-6 2.565518E-6 2.565518E-6 2.5656102E-6 0.18225 0.18225
2.5591175E-6 -1.14367675E-10 2.5656102E-6 2.8198242E-6 1.8011064E-6 2.5653144E-6 2.5653144E-6 2.5656102E-6 0.18275 0.18275
2.5605307E-6 -8.4532055E-11 2.565298E-6 2.8195952E-6 1.8009601E-6 2.565111E-6 2.565111E-6 2.565298E-6 0.18325 0.18325
2.5638583E-6 -1.9370568E-11 2.5649858E-6 2.8193665E-6 1.800814E-6 2.5649078E-6 2.5649078E-6 2.5649858E-6 0.18375 0.18375
2.5681754E-6 6.406291E-11 2.5643615E-6 2.8191375E-6 1.8006677E-6 2.5647043E-6 2.5647043E-6 2.5643615E-6 0.18425 0.18425
2.5703475E-6 1.07907044E-10 2.5646737E-6 2.8186798E-6 1.8003753E-6 2.5645008E-6 2.5645008E-6 2.5646737E-6 0.18475 0.18475
2.571068E-6 1.2495227E-10 2.5643615E-6 2.8184509E-6 1.8002291E-6 2.5642978E-6 2.5642978E-6 2.5643615E-6 0.18525 0.18525
2.570072E-6 1.10326005E-10 2.5640493E-6 2.8182221E-6 1.8000829E-6 2.5640943E-6 2.5640943E-6 2.5640493E-6 0.18575 0.18575
2.567525E-6 6.7073604E-11 2.5634251E-6 2.8179932E-6 1.7999367E-6 2.5638908E-6 2.5638908E-6 2.5634251E-6 0.18625 0.18625
2.5634604E-6 -4.195842E-12 2.5634251E-6 2.8177642E-6 1.7997905E-6 2.5636878E-6 2.5636878E-6 2.5634251E-6 0.18675 0.18675
2.5609463E-6 -4.683918E-11 2.563113E-6 2.8175355E-6 1.7996443E-6 2.5634843E-6 2.5634843E-6 2.563113E-6 0.18725 0.18725
2.5608745E-6 -4.4411568E-11 2.5634251E-6 2.8173065E-6 1.7994981E-6 2.5632808E-6 2.5632808E-6 2.5634251E-6 0.18775 0.18775
2.5620564E-6 -1.8839432E-11 2.5634251E-6 2.8170775E-6 1.799352E-6 2.5630773E-6 2.5630773E-6 2.5634251E-6 0.18825 0.18825
2.564262E-6 2.5613789E-11 2.563113E-6 2.8168488E-6 1.7992058E-6 2.5628742E-6 2.5628742E-6 2.563113E-6 0.18875 0.18875
2.565939E-6 6.0321935E-11 2.5628008E-6 2.8166198E-6 1.7990596E-6 2.5626707E-6 2.5626707E-6 2.5628008E-6 0.18925 0.18925
2.568573E-6 1.12693E-10 2.5624886E-6 2.816391E-6 1.7989134E-6 2.5624672E-6 2.5624672E-6 2.5624886E-6 0.18975 0.18975
2.5693923E-6 1.3156541E-10 2.5621764E-6 2.8159332E-6 1.798621E-6 2.5622637E-6 2.5622637E-6 2.5621764E-6 0.19025 0.19025
2.5661857E-6 7.61317E-11 2.561552E-6 2.8157044E-6 1.7984748E-6 2.5620607E-6 2.5620607E-6 2.561552E-6 0.19075 0.19075
2.5613945E-6 -8.537239E-12 2.561552E-6 2.8154755E-6 1.7983286E-6 2.5618572E-6 2.5618572E-6 2.561552E-6 0.19125 0.19125
2.5596064E-6 -3.7781115E-11 2.5618642E-6 2.8152465E-6 1.7981824E-6 2.5616537E-6 2.5616537E-6 2.5618642E-6 0.19175 0.19175
2.557951E-6 -6.458868E-11 2.5612399E-6 2.8150178E-6 1.7980362E-6 2.5614506E-6 2.5614506E-6 2.5612399E-6 0.19225 0.19225
2.557846E-6 -6.277016E-11 2.561552E-6 2.8147888E-6 1.79789E-6 2.5612471E-6 2.5612471E-6 2.561552E-6 0.19275 0.19275
2.558236E-6 -5.1815614E-11 2.561552E-6 2.8145598E-6 1.7977438E-6 2.5610436E-6 2.5610436E-6 2.561552E-6 0.19325 0.19325
2.5621903E-6 2.4918132E-11 2.5609277E-6 2.814331E-6 1.7975976E-6 2.5608401E-6 2.5608401E-6 2.5609277E-6 0.19375 0.19375
2.5650227E-6 8.094362E-11 2.5606155E-6 2.8141021E-6 1.7974514E-6 2.560637E-6 2.560637E-6 2.5606155E-6 0.19425 0.19425
2.5670959E-6 1.2296056E-10 2.5606155E-6 2.8138734E-6 1.7973052E-6 2.5604336E-6 2.5604336E-6 2.5606155E-6 0.19475 0.19475
2.566397E-6 1.138159E-10 2.5599911E-6 2.8136444E-6 1.7971591E-6 2.56023E-6 2.56023E-6 2.5599911E-6 0.19525 0.19525
2.564279E-6 7.848137E-11 2.5606155E-6 2.8131867E-6 1.7968667E-6 2.5600266E-6 2.5600266E-6 2.5606155E-6 0.19575 0.19575
2.5627219E-6 5.3500968E-11 2.5599911E-6 2.8129577E-6 1.7967205E-6 2.559823E-6 2.559823E-6 2.5599911E-6 0.19625 0.19625
2.5600762E-6 8.421388E-12 2.5603033E-6 2.8127288E-6 1.7965743E-6 2.55962E-6 2.55962E-6 2.5603033E-6 0.19675 0.19675
2.5552192E-6 -7.746569E-11 2.5599911E-6 2.8125E-6 1.7964281E-6 2.5594165E-6 2.5594165E-6 2.5599911E-6 0.19725 0.19725
2.5536622E-6 -1.0244608E-10 2.559367E-6 2.812271E-6 1.7962819E-6 2.559213E-6 2.559213E-6 2.559367E-6 0.19775 0.19775
2.5570882E-6 -3.5457408E-11 2.559367E-6 2.8120423E-6 1.7961357E-6 2.5590093E-6 2.5590093E-6 2.559367E-6 0.19825 0.19825
2.5586007E-6 -3.7945792E-12 2.559367E-6 2.8118134E-6 1.7959895E-6 2.5588065E-6 2.5588065E-6 2.559367E-6 0.19875 0.19875
2.5614659E-6 5.2839958E-11 2.5587426E-6 2.8115844E-6 1.7958433E-6 2.558603E-6 2.558603E-6 2.5587426E-6 0.19925 0.19925
2.5654201E-6 1.295737E-10 2.5587426E-6 2.8113557E-6 1.7956971E-6 2.5583993E-6 2.5583993E-6 2.5587426E-6 0.19975 0.19975
2.5671632E-6 1.6549997E-10 2.5584304E-6 2.8111267E-6 1.7955509E-6 2.5581958E-6 2.5581958E-6 2.5584304E-6 0.20025 0.20025
2.5652432E-6 1.3381984E-10 2.5581182E-6 2.810669E-6 1.7952585E-6 2.5579923E-6 2.5579923E-6 2.5581182E-6 0.20075 0.20075
2.5619374E-6 7.6558926E-11 2.557806E-6 2.81044E-6 1.7951123E-6 2.5577892E-6 2.5577892E-6 2.557806E-6 0.20125 0.20125
2.5587306E-6 2.1125192E-11 2.5574939E-6 2.810211E-6 1.7949662E-6 2.5575857E-6 2.5575857E-6 2.5574939E-6 0.20175 0.20175
2.5557545E-6 -3.0045074E-11 2.557806E-6 2.8099823E-6 1.79482E-6 2.5573822E-6 2.5573822E-6 2.557806E-6 0.20225 0.20225
2.5523823E-6 -8.8524146E-11 2.5571817E-6 2.8097534E-6 1.7946738E-6 2.5571787E-6 2.5571787E-6 2.5571817E-6 0.20275 0.20275
2.5520462E-6 -9.096907E-11 2.5565573E-6 2.8095246E-6 1.7945276E-6 2.5569752E-6 2.5569752E-6 2.5565573E-6 0.20325 0.20325
2.5539218E-6 -5.260652E-11 2.5571817E-6 2.8092957E-6 1.7943814E-6 2.5567722E-6 2.5567722E-6 2.5571817E-6 0.20375 0.20375
2.558404E-6 3.3872294E-11 2.5565573E-6 2.8090667E-6 1.7942352E-6 2.5565687E-6 2.5565687E-6 2.5565573E-6 0.20425 0.20425
2.5617312E-6 9.903377E-11 2.5559332E-6 2.808838E-6 1.794089E-6 2.5563652E-6 2.5563652E-6 2.5559332E-6 0.20475 0.20475
2.5628804E-6 1.2399684E-10 2.5562451E-6 2.808609E-6 1.7939428E-6 2.5561617E-6 2.5561617E-6 2.5562451E-6 0.20525 0.20525
2.5628742E-6 1.2764258E-10 2.5559332E-6 2.80838E-6 1.7937966E-6 2.5559582E-6 2.5559582E-6 2.5559332E-6 0.20575 0.20575
2.5614163E-6 1.04489375E-10 2.555621E-6 2.8079223E-6 1.7935042E-6 2.5557547E-6 2.5557547E-6 2.555621E-6 0.20625 0.20625
2.5578797E-6 4.2965E-11 2.5553088E-6 2.8076936E-6 1.793358E-6 2.5555516E-6 2.5555516E-6 2.5553088E-6 0.20675 0.20675
2.5536497E-6 -3.1349808E-11 2.5553088E-6 2.8074646E-6 1.7932118E-6 2.5553481E-6 2.5553481E-6 2.5553088E-6 0.20725 0.20725
2.5522245E-6 -5.389393E-11 2.5553088E-6 2.8072357E-6 1.7930656E-6 2.5551446E-6 2.5551446E-6 2.5553088E-6 0.20775 0.20775
2.5526476E-6 -4.2330337E-11 2.5549966E-6 2.807007E-6 1.7929194E-6 2.5549411E-6 2.5549411E-6 2.5549966E-6 0.20825 0.20825
2.5536976E-6 -1.9194459E-11 2.5549966E-6 2.806778E-6 1.7927733E-6 2.5547376E-6 2.5547376E-6 2.5549966E-6 0.20875 0.20875
2.5554407E-6 1.6731814E-11 2.55406E-6 2.806549E-6 1.7926271E-6 2.5545341E-6 2.5545341E-6 2.55406E-6 0.20925 0.20925
2.5583063E-6 7.336637E-11 2.55406E-6 2.8063203E-6 1.7924809E-6 2.554331E-6 2.554331E-6 2.55406E-6 0.20975 0.20975
2.5608745E-6 1.2451931E-10 2.5543723E-6 2.8060913E-6 1.7923347E-6 2.5541276E-6 2.5541276E-6 2.5543723E-6 0.21025 0.21025
2.5604395E-6 1.2024719E-10 2.55406E-6 2.8058623E-6 1.7921885E-6 2.553924E-6 2.553924E-6 2.55406E-6 0.21075 0.21075
2.5579914E-6 7.8821984E-11 2.55406E-6 2.8056336E-6 1.7920423E-6 2.5537206E-6 2.5537206E-6 2.55406E-6 0.21125 0.21125
2.5547183E-6 2.217011E-11 2.553748E-6 2.8051759E-6 1.7917499E-6 2.553517E-6 2.553517E-6 2.553748E-6 0.21175 0.21175
2.5517093E-6 -2.9609218E-11 2.5534357E-6 2.804947E-6 1.7916037E-6 2.5533136E-6 2.5533136E-6 2.5534357E-6 0.21225 0.21225
2.5500863E-6 -5.580775E-11 2.5531235E-6 2.804718E-6 1.7914575E-6 2.55311E-6 2.55311E-6 2.5531235E-6 0.21275 0.21275
2.5502459E-6 -4.9116655E-11 2.5531235E-6 2.8044892E-6 1.7913113E-6 2.552907E-6 2.552907E-6 2.5531235E-6 0.21325 0.21325
2.5498107E-6 -5.3388797E-11 2.5521872E-6 2.8042602E-6 1.7911651E-6 2.5527036E-6 2.5527036E-6 2.5521872E-6 0.21375 0.21375
2.551323E-6 -2.1725984E-11 2.551875E-6 2.8040313E-6 1.7910189E-6 2.5525E-6 2.5525E-6 2.551875E-6 0.21425 0.21425
2.555112E-6 5.196242E-11 2.551875E-6 2.8038025E-6 1.7908727E-6 2.5522966E-6 2.5522966E-6 2.551875E-6 0.21475 0.21475
2.5563932E-6 7.936176E-11 2.5515628E-6 2.8035736E-6 1.7907265E-6 2.552093E-6 2.552093E-6 2.5515628E-6 0.21525 0.21525
2.556882E-6 9.2143494E-11 2.5509385E-6 2.8033446E-6 1.7905804E-6 2.5518896E-6 2.5518896E-6 2.5509385E-6 0.21575 0.21575
2.5563481E-6 8.6044165E-11 2.5512506E-6 2.8031159E-6 1.7904342E-6 2.551686E-6 2.551686E-6 2.5512506E-6 0.21625 0.21625
2.5549562E-6 6.41091E-11 2.5515628E-6 2.802887E-6 1.790288E-6 2.5514826E-6 2.5514826E-6 2.5515628E-6 0.21675 0.21675
2.5528386E-6 2.8774589E-11 2.5512506E-6 2.8024292E-6 1.7899956E-6 2.5512795E-6 2.5512795E-6 2.5512506E-6 0.21725 0.21725
2.5503246E-6 -1.3868748E-11 2.5512506E-6 2.8022002E-6 1.7898494E-6 2.551076E-6 2.551076E-6 2.5512506E-6 0.21775 0.21775
2.5484376E-6 -4.493981E-11 2.5515628E-6 2.8019715E-6 1.7897032E-6 2.5508725E-6 2.5508725E-6 2.5515628E-6 0.21825 0.21825
2.5483985E-6 -4.1903144E-11 2.5509385E-6 2.8017425E-6 1.789557E-6 2.550669E-6 2.550669E-6 2.5509385E-6 0.21875 0.21875
2.5493496E-6 -2.059447E-11 2.5506263E-6 2.8015136E-6 1.7894108E-6 2.5504655E-6 2.5504655E-6 2.5506263E-6 0.21925 0.21925
2.5525776E-6 4.2739805E-11 2.5506263E-6 2.8012848E-6 1.7892646E-6 2.550262E-6 2.550262E-6 2.5506263E-6 0.21975 0.21975
2.556004E-6 1.09728476E-10 2.550002E-6 2.8010559E-6 1.7891184E-6 2.5500585E-6 2.5500585E-6 2.550002E-6 0.22025 0.22025
2.5580769E-6 1.5174542E-10 2.550314E-6 2.8008271E-6 1.7889722E-6 2.549855E-6 2.549855E-6 2.550314E-6 0.22075 0.22075
2.556355E-6 1.2371969E-10 2.550002E-6 2.8005982E-6 1.788826E-6 2.5496513E-6 2.5496513E-6 2.550002E-6 0.22125 0.22125
2.5545999E-6 9.5084884E-11 2.5493775E-6 2.8003692E-6 1.7886798E-6 2.5494478E-6 2.5494478E-6 2.5493775E-6 0.22175 0.22175
2.5517888E-6 4.6959953E-11 2.5493775E-6 2.8001405E-6 1.7885336E-6 2.5492443E-6 2.5492443E-6 2.5493775E-6 0.22225 0.22225
2.5487468E-6 -5.4284485E-12 2.5493775E-6 2.7996825E-6 1.7882413E-6 2.5490408E-6 2.5490408E-6 2.5493775E-6 0.22275 0.22275
2.5459362E-6 -5.3553367E-11 2.5487532E-6 2.7994538E-6 1.7880951E-6 2.5488378E-6 2.5488378E-6 2.5487532E-6 0.22325 0.22325
2.5433562E-6 -9.7414826E-11 2.5487532E-6 2.7992248E-6 1.7879489E-6 2.5486343E-6 2.5486343E-6 2.5487532E-6 0.22375 0.22375
2.5441752E-6 -7.854243E-11 2.548441E-6 2.7989959E-6 1.7878027E-6 2.5484308E-6 2.5484308E-6 2.548441E-6 0.22425 0.22425
2.5467432E-6 -2.7389488E-11 2.548129E-6 2.7987671E-6 1.7876565E-6 2.5482273E-6 2.5482273E-6 2.548129E-6 0.22475 0.22475
2.5491795E-6 2.1327192E-11 2.5478168E-6 2.7985382E-6 1.7875103E-6 2.5480238E-6 2.5480238E-6 2.5478168E-6 0.22525 0.22525
2.5512854E-6 6.39532E-11 2.5475047E-6 2.7983094E-6 1.7873641E-6 2.5478203E-6 2.5478203E-6 2.5475047E-6 0.22575 0.22575
2.5524675E-6 8.952533E-11 2.5475047E-6 2.7980805E-6 1.7872179E-6 2.5476168E-6 2.5476168E-6 2.5475047E-6 0.22625 0.22625
2.5524946E-6 9.3780136E-11 2.5468803E-6 2.7978515E-6 1.7870717E-6 2.5474133E-6 2.5474133E-6 2.5468803E-6 0.22675 0.22675
2.5502445E-6 5.6009336E-11 2.5468803E-6 2.7976228E-6 1.7869255E-6 2.5472098E-6 2.5472098E-6 2.5468803E-6 0.22725 0.22725
2.5470374E-6 5.756049E-13 2.5468803E-6 2.7973938E-6 1.7867793E-6 2.5470063E-6 2.5470063E-6 2.5468803E-6 0.22775 0.22775
2.5455136E-6 -2.3795724E-11 2.5468803E-6 2.796936E-6 1.7864869E-6 2.5468028E-6 2.5468028E-6 2.5468803E-6 0.22825 0.22825
2.5436593E-6 -5.425772E-11 2.546568E-6 2.7967071E-6 1.7863407E-6 2.5465993E-6 2.5465993E-6 2.546568E-6 0.22875 0.22875
2.5462605E-6 -2.4957209E-12 2.546256E-6 2.7964782E-6 1.7861946E-6 2.5463958E-6 2.5463958E-6 2.546256E-6 0.22925 0.22925
2.5489276E-6 5.048442E-11 2.5459437E-6 2.7962494E-6 1.7860484E-6 2.5461923E-6 2.5461923E-6 2.5459437E-6 0.22975 0.22975
2.5503737E-6 8.092909E-11 2.5459437E-6 2.7960205E-6 1.7859022E-6 2.5459888E-6 2.5459888E-6 2.5459437E-6 0.23025 0.23025
2.5513577E-6 1.0284683E-10 2.5453194E-6 2.7957917E-6 1.785756E-6 2.5457853E-6 2.5457853E-6 2.5453194E-6 0.23075 0.23075
2.5508898E-6 9.796563E-11 2.5459437E-6 2.7955628E-6 1.7856098E-6 2.5455818E-6 2.5455818E-6 2.5459437E-6 0.23125 0.23125
2.5488048E-6 6.324016E-11 2.5453194E-6 2.7953338E-6 1.7854636E-6 2.5453783E-6 2.5453783E-6 2.5453194E-6 0.23175 0.23175
2.5465877E-6 2.6078433E-11 2.544695E-6 2.795105E-6 1.7853174E-6 2.5451748E-6 2.5451748E-6 2.544695E-6 0.23225 0.23225
2.5437437E-6 -2.2655574E-11 2.5450072E-6 2.794876E-6 1.7851712E-6 2.5449713E-6 2.5449713E-6 2.5450072E-6 0.23275 0.23275
2.5395796E-6 -9.575223E-11 2.5450072E-6 2.7944184E-6 1.7848788E-6 2.5447678E-6 2.5447678E-6 2.5450072E-6 0.23325 0.23325
2.5385837E-6 -1.10378505E-10 2.5450072E-6 2.7941894E-6 1.7847326E-6 2.5445643E-6 2.5445643E-6 2.5450072E-6 0.23375 0.23375
2.5420757E-6 -4.2171697E-11 2.5453194E-6 2.7939607E-6 1.7845864E-6 2.5443608E-6 2.5443608E-6 2.5453194E-6 0.23425 0.23425
2.5441489E-6 -1.5475437E-13 2.544383E-6 2.7937317E-6 1.7844402E-6 2.5441573E-6 2.5441573E-6 2.544383E-6 0.23475 0.23475
2.545364E-6 2.6026452E-11 2.544383E-6 2.7935027E-6 1.784294E-6 2.5439538E-6 2.5439538E-6 2.544383E-6 0.23525 0.23525
2.549714E-6 1.10068996E-10 2.5440709E-6 2.793274E-6 1.7841478E-6 2.5437503E-6 2.5437503E-6 2.5440709E-6 0.23575 0.23575
2.5528102E-6 1.70967E-10 2.5431343E-6 2.793045E-6 1.7840017E-6 2.5435468E-6 2.5435468E-6 2.5431343E-6 0.23625 0.23625
2.5521442E-6 1.624314E-10 2.5431343E-6 2.792816E-6 1.7838555E-6 2.543343E-6 2.543343E-6 2.5431343E-6 0.23675 0.23675
2.549069E-6 1.09433934E-10 2.5434465E-6 2.7925873E-6 1.7837093E-6 2.5431395E-6 2.5431395E-6 2.5434465E-6 0.23725 0.23725
2.54606E-6 5.76546E-11 2.5431343E-6 2.7923584E-6 1.7835631E-6 2.542936E-6 2.542936E-6 2.5431343E-6 0.23775 0.23775
2.543414E-6 1.2575001E-11 2.5431343E-6 2.7921294E-6 1.7834169E-6 2.5427325E-6 2.5427325E-6 2.5431343E-6 0.23825 0.23825
2.540867E-6 -3.0677398E-11 2.54251E-6 2.7916717E-6 1.7831245E-6 2.542529E-6 2.542529E-6 2.54251E-6 0.23875 0.23875
2.539673E-6 -4.895807E-11 2.54251E-6 2.791443E-6 1.7829783E-6 2.5423255E-6 2.5423255E-6 2.54251E-6 0.23925 0.23925
2.539997E-6 -3.9221654E-11 2.5428221E-6 2.791214E-6 1.7828321E-6 2.542122E-6 2.542122E-6 2.5428221E-6 0.23975 0.23975
2.540057E-6 -3.4357784E-11 2.5418856E-6 2.790985E-6 1.7826859E-6 2.5419185E-6 2.5419185E-6 2.5418856E-6 0.24025 0.24025
2.543252E-6 2.8367418E-11 2.5418856E-6 2.7907563E-6 1.7825397E-6 2.541715E-6 2.541715E-6 2.5418856E-6 0.24075 0.24075
2.5452591E-6 6.916622E-11 2.5415734E-6 2.7905273E-6 1.7823935E-6 2.5415115E-6 2.5415115E-6 2.5415734E-6 0.24125 0.24125
2.5439663E-6 4.9058358E-11 2.5412612E-6 2.7902984E-6 1.7822473E-6 2.541308E-6 2.541308E-6 2.5412612E-6 0.24175 0.24175
2.5422771E-6 2.1641688E-11 2.540949E-6 2.7900696E-6 1.7821011E-6 2.5411045E-6 2.5411045E-6 2.540949E-6 0.24225 0.24225
2.5414463E-6 1.0060761E-11 2.540637E-6 2.7898407E-6 1.7819549E-6 2.540901E-6 2.540901E-6 2.540637E-6 0.24275 0.24275
2.5412753E-6 1.0661166E-11 2.5400127E-6 2.789612E-6 1.7818088E-6 2.5406976E-6 2.5406976E-6 2.5400127E-6 0.24325 0.24325
2.5419952E-6 2.7706368E-11 2.540949E-6 2.789383E-6 1.7816626E-6 2.540494E-6 2.540494E-6 2.540949E-6 0.24375 0.24375
2.5405043E-6 3.944101E-12 2.5400127E-6 2.7889253E-6 1.7813702E-6 2.5402906E-6 2.5402906E-6 2.5400127E-6 0.24425 0.24425
2.5402337E-6 2.7172875E-12 2.5403249E-6 2.7886963E-6 1.781224E-6 2.5400866E-6 2.5400866E-6 2.5403249E-6 0.24475 0.24475
2.542967E-6 5.6915563E-11 2.5403249E-6 2.7884673E-6 1.7810778E-6 2.539883E-6 2.539883E-6 2.5403249E-6 0.24525 0.24525
2.544875E-6 9.5887166E-11 2.5393883E-6 2.7882386E-6 1.7809316E-6 2.5396796E-6 2.5396796E-6 2.5393883E-6 0.24575 0.24575
2.544407E-6 9.100597E-11 2.5393883E-6 2.7880096E-6 1.7807854E-6 2.539476E-6 2.539476E-6 2.5393883E-6 0.24625 0.24625
2.544632E-6 9.8915175E-11 2.5393883E-6 2.7877807E-6 1.7806392E-6 2.5392726E-6 2.5392726E-6 2.5393883E-6 0.24675 0.24675
2.545121E-6 1.1169691E-10 2.5393883E-6 2.787552E-6 1.780493E-6 2.539069E-6 2.539069E-6 2.5393883E-6 0.24725 0.24725
2.5433E-6 8.1843976E-11 2.5390761E-6 2.787323E-6 1.7803468E-6 2.5388656E-6 2.5388656E-6 2.5390761E-6 0.24775 0.24775
2.539334E-6 1.2401708E-11 2.538764E-6 2.7870942E-6 1.7802006E-6 2.538662E-6 2.538662E-6 2.538764E-6 0.24825 0.24825
2.537249E-6 -2.2323754E-11 2.5384518E-6 2.7868653E-6 1.7800544E-6 2.5384586E-6 2.5384586E-6 2.5384518E-6 0.24875 0.24875
2.536187E-6 -3.816816E-11 2.5384518E-6 2.7866363E-6 1.7799082E-6 2.5382549E-6 2.5382549E-6 2.5384518E-6 0.24925 0.24925
2.5339039E-6 -7.654802E-11 2.5381396E-6 2.7861786E-6 1.7796159E-6 2.5380514E-6 2.5380514E-6 2.5381396E-6 0.24975 0.24975
2.5350525E-6 -5.158497E-11 2.5378274E-6 2.7859496E-6 1.7794697E-6 2.5378474E-6 2.5378474E-6 2.5378274E-6 0.25025 0.25025
2.5383135E-6 1.23583695E-11 2.5375152E-6 2.7857209E-6 1.7793235E-6 2.537644E-6 2.537644E-6 2.5375152E-6 0.25075 0.25075
2.5399577E-6 4.6457442E-11 2.5375152E-6 2.785492E-6 1.7791773E-6 2.5374404E-6 2.5374404E-6 2.5375152E-6 0.25125 0.25125
2.5393906E-6 3.9749044E-11 2.5378274E-6 2.785263E-6 1.7790311E-6 2.537237E-6 2.537237E-6 2.5378274E-6 0.25175 0.25175
2.5414638E-6 8.176598E-11 2.5368909E-6 2.7850342E-6 1.7788849E-6 2.5370334E-6 2.5370334E-6 2.5368909E-6 0.25225 0.25225
2.54192E-6 9.3938655E-11 2.5368909E-6 2.7848052E-6 1.7787387E-6 2.53683E-6 2.53683E-6 2.5368909E-6 0.25275 0.25275
2.539835E-6 5.921319E-11 2.5368909E-6 2.7845765E-6 1.7785925E-6 2.5366264E-6 2.5366264E-6 2.5368909E-6 0.25325 0.25325
2.5374197E-6 1.8397056E-11 2.536579E-6 2.7843475E-6 1.7784463E-6 2.536423E-6 2.536423E-6 2.536579E-6 0.25375 0.25375
2.5364898E-6 4.9889246E-12 2.5362667E-6 2.7841186E-6 1.7783001E-6 2.5362194E-6 2.5362194E-6 2.5362667E-6 0.25425 0.25425
2.5373743E-6 2.507944E-11 2.5359545E-6 2.7838898E-6 1.7781539E-6 2.5360155E-6 2.5360155E-6 2.5359545E-6 0.25475 0.25475
2.5368404E-6 1.8980107E-11 2.5356424E-6 2.783432E-6 1.7778615E-6 2.535812E-6 2.535812E-6 2.5356424E-6 0.25525 0.25525
2.5363063E-6 1.28807815E-11 2.5353302E-6 2.7832032E-6 1.7777153E-6 2.5356085E-6 2.5356085E-6 2.5353302E-6 0.25575 0.25575
2.5364325E-6 1.8962781E-11 2.535018E-6 2.7829742E-6 1.7775691E-6 2.535405E-6 2.535405E-6 2.535018E-6 0.25625 0.25625
2.5384065E-6 5.915252E-11 2.535018E-6 2.7827455E-6 1.777423E-6 2.5352015E-6 2.5352015E-6 2.535018E-6 0.25675 0.25675
2.5386646E-6 6.767079E-11 2.5347058E-6 2.7825165E-6 1.7772768E-6 2.534998E-6 2.534998E-6 2.5347058E-6 0.25725 0.25725
2.536348E-6 2.8681842E-11 2.5347058E-6 2.7822875E-6 1.7771306E-6 2.534794E-6 2.534794E-6 2.5347058E-6 0.25775 0.25775
2.534428E-6 -2.9982928E-12 2.5347058E-6 2.7820588E-6 1.7769844E-6 2.5345905E-6 2.5345905E-6 2.5347058E-6 0.25825 0.25825
2.531386E-6 -5.538669E-11 2.5347058E-6 2.7818298E-6 1.7768382E-6 2.5343868E-6 2.5343868E-6 2.5347058E-6 0.25875 0.25875
2.5320069E-6 -4.0168684E-11 2.5343936E-6 2.7816009E-6 1.776692E-6 2.5341833E-6 2.5341833E-6 2.5343936E-6 0.25925 0.25925
2.531407E-6 -4.7486154E-11 2.5340814E-6 2.7813721E-6 1.7765458E-6 2.5339798E-6 2.5339798E-6 2.5340814E-6 0.25975 0.25975
2.532523E-6 -2.3132154E-11 2.5337692E-6 2.7811432E-6 1.7763996E-6 2.5337763E-6 2.5337763E-6 2.5337692E-6 0.26025 0.26025
2.5347606E-6 2.1930102E-11 2.533457E-6 2.7806855E-6 1.7761072E-6 2.5335723E-6 2.5335723E-6 2.533457E-6 0.26075 0.26075
2.5368008E-6 6.3337974E-11 2.5331449E-6 2.7804565E-6 1.775961E-6 2.5333688E-6 2.5333688E-6 2.5331449E-6 0.26125 0.26125
2.539732E-6 1.2119065E-10 2.5331449E-6 2.7802278E-6 1.7758148E-6 2.5331653E-6 2.5331653E-6 2.5331449E-6 0.26175 0.26175
2.540947E-6 1.4737185E-10 2.533457E-6 2.7799988E-6 1.7756686E-6 2.5329618E-6 2.5329618E-6 2.533457E-6 0.26225 0.26225
2.5384659E-6 1.05337586E-10 2.5331449E-6 2.7797698E-6 1.7755224E-6 2.5327583E-6 2.5327583E-6 2.5331449E-6 0.26275 0.26275
2.5336087E-6 1.9450518E-11 2.532833E-6 2.779541E-6 1.7753762E-6 2.5325548E-6 2.5325548E-6 2.532833E-6 0.26325 0.26325
2.5316883E-6 -1.2229638E-11 2.5322086E-6 2.7793121E-6 1.7752301E-6 2.532351E-6 2.532351E-6 2.5322086E-6 0.26375 0.26375
2.5302631E-6 -3.477376E-11 2.5322086E-6 2.7790832E-6 1.7750839E-6 2.5321474E-6 2.5321474E-6 2.5322086E-6 0.26425 0.26425
2.5288052E-6 -5.7926965E-11 2.5322086E-6 2.7788544E-6 1.7749377E-6 2.531944E-6 2.531944E-6 2.5322086E-6 0.26475 0.26475
2.5272811E-6 -8.229829E-11 2.531272E-6 2.7786255E-6 1.7747915E-6 2.5317404E-6 2.5317404E-6 2.531272E-6 0.26525 0.26525
2.5280342E-6 -6.464403E-11 2.531272E-6 2.7783965E-6 1.7746453E-6 2.531537E-6 2.531537E-6 2.531272E-6 0.26575 0.26575
2.53179E-6 8.435292E-12 2.531272E-6 2.7779388E-6 1.7743529E-6 2.531333E-6 2.531333E-6 2.531272E-6 0.26625 0.26625
2.534358E-6 5.958824E-11 2.531272E-6 2.77771E-6 1.7742067E-6 2.5311294E-6 2.5311294E-6 2.531272E-6 0.26675 0.26675
2.5349461E-6 7.4197176E-11 2.5309598E-6 2.777481E-6 1.7740605E-6 2.530926E-6 2.530926E-6 2.5309598E-6 0.26725 0.26725
2.533455E-6 5.0434906E-11 2.5309598E-6 2.7772521E-6 1.7739143E-6 2.5307224E-6 2.5307224E-6 2.5309598E-6 0.26775 0.26775
2.5328545E-6 4.3117423E-11 2.5306476E-6 2.7770234E-6 1.7737681E-6 2.5305183E-6 2.5305183E-6 2.5306476E-6 0.26825 0.26825
2.5327497E-6 4.493596E-11 2.5303355E-6 2.7767944E-6 1.7736219E-6 2.5303148E-6 2.5303148E-6 2.5303355E-6 0.26875 0.26875
2.5326117E-6 4.614543E-11 2.5303355E-6 2.7765655E-6 1.7734757E-6 2.5301113E-6 2.5301113E-6 2.5303355E-6 0.26925 0.26925
2.5292395E-6 -1.2333642E-11 2.5300233E-6 2.7763367E-6 1.7733295E-6 2.5299078E-6 2.5299078E-6 2.5300233E-6 0.26975 0.26975
2.5291677E-6 -9.906033E-12 2.529399E-6 2.7761077E-6 1.7731833E-6 2.5297043E-6 2.5297043E-6 2.529399E-6 0.27025 0.27025
2.5324941E-6 5.525542E-11 2.529399E-6 2.775879E-6 1.7730372E-6 2.5295003E-6 2.5295003E-6 2.529399E-6 0.27075 0.27075
2.5342374E-6 9.1181694E-11 2.529399E-6 2.775421E-6 1.7727448E-6 2.5292968E-6 2.5292968E-6 2.529399E-6 0.27125 0.27125
2.5344293E-6 9.848183E-11 2.529399E-6 2.7751923E-6 1.7725986E-6 2.5290933E-6 2.5290933E-6 2.529399E-6 0.27175 0.27175
2.5331033E-6 7.77649E-11 2.5284626E-6 2.7749634E-6 1.7724524E-6 2.5288898E-6 2.5288898E-6 2.5284626E-6 0.27225 0.27225
2.5320078E-6 6.1311414E-11 2.5284626E-6 2.7747344E-6 1.7723062E-6 2.5286859E-6 2.5286859E-6 2.5284626E-6 0.27275 0.27275
2.531243E-6 5.0948613E-11 2.5287748E-6 2.7745057E-6 1.77216E-6 2.5284824E-6 2.5284824E-6 2.5287748E-6 0.27325 0.27325
2.5287618E-6 8.914345E-12 2.5284626E-6 2.7742767E-6 1.7720138E-6 2.5282789E-6 2.5282789E-6 2.5284626E-6 0.27375 0.27375
2.5257523E-6 -4.286501E-11 2.5278382E-6 2.7740477E-6 1.7718676E-6 2.528075E-6 2.528075E-6 2.5278382E-6 0.27425 0.27425
2.5240963E-6 -6.9672615E-11 2.5278382E-6 2.773819E-6 1.7717214E-6 2.5278714E-6 2.5278714E-6 2.5278382E-6 0.27475 0.27475
2.5243544E-6 -6.115433E-11 2.527526E-6 2.77359E-6 1.7715752E-6 2.527668E-6 2.527668E-6 2.527526E-6 0.27525 0.27525
2.5241504E-6 -6.1163E-11 2.527526E-6 2.7733613E-6 1.771429E-6 2.5274644E-6 2.5274644E-6 2.527526E-6 0.27575 0.27575
2.5258598E-6 -2.5845813E-11 2.5269017E-6 2.7731323E-6 1.7712828E-6 2.5272602E-6 2.5272602E-6 2.5269017E-6 0.27625 0.27625
2.52988E-6 5.2106063E-11 2.5269017E-6 2.7726746E-6 1.7709904E-6 2.5270567E-6 2.5270567E-6 2.5269017E-6 0.27675 0.27675
2.5324482E-6 1.03259E-10 2.5269017E-6 2.7724457E-6 1.7708443E-6 2.5268532E-6 2.5268532E-6 2.5269017E-6 0.27725 0.27725
2.5326071E-6 1.0995007E-10 2.5265895E-6 2.7722167E-6 1.7706981E-6 2.5266497E-6 2.5266497E-6 2.5265895E-6 0.27775 0.27775
2.5315778E-6 9.471472E-11 2.5265895E-6 2.771988E-6 1.7705519E-6 2.5264458E-6 2.5264458E-6 2.5265895E-6 0.27825 0.27825
2.5304828E-6 7.826125E-11 2.5262773E-6 2.771759E-6 1.7704057E-6 2.5262423E-6 2.5262423E-6 2.5262773E-6 0.27875 0.27875
2.5305758E-6 8.373419E-11 2.525653E-6 2.7715303E-6 1.7702595E-6 2.5260388E-6 2.5260388E-6 2.525653E-6 0.27925 0.27925
2.5294473E-6 6.667164E-11 2.5253407E-6 2.7713013E-6 1.7701133E-6 2.5258348E-6 2.5258348E-6 2.5253407E-6 0.27975 0.27975
2.5262073E-6 1.06288416E-11 2.5253407E-6 2.7710723E-6 1.7699671E-6 2.5256313E-6 2.5256313E-6 2.5253407E-6 0.28025 0.28025
2.523792E-6 -3.018729E-11 2.525653E-6 2.7708436E-6 1.7698209E-6 2.5254278E-6 2.5254278E-6 2.525653E-6 0.28075 0.28075
2.5238187E-6 -2.593251E-11 2.5253407E-6 2.7706146E-6 1.7696747E-6 2.5252239E-6 2.5252239E-6 2.5253407E-6 0.28125 0.28125
2.5242748E-6 -1.3759841E-11 2.5250288E-6 2.7703857E-6 1.7695285E-6 2.5250204E-6 2.5250204E-6 2.5250288E-6 0.28175 0.28175
2.5260508E-6 2.2775499E-11 2.5247166E-6 2.769928E-6 1.7692361E-6 2.5248169E-6 2.5248169E-6 2.5247166E-6 0.28225 0.28225
2.5275294E-6 5.3829215E-11 2.5247166E-6 2.769699E-6 1.7690899E-6 2.524613E-6 2.524613E-6 2.5247166E-6 0.28275 0.28275
2.5282166E-6 7.0265356E-11 2.52378E-6 2.7694703E-6 1.7689437E-6 2.5244094E-6 2.5244094E-6 2.52378E-6 0.28325 0.28325
2.5273855E-6 5.8684425E-11 2.52378E-6 2.7692413E-6 1.7687975E-6 2.524206E-6 2.524206E-6 2.52378E-6 0.28375 0.28375
2.525861E-6 3.431307E-11 2.5240922E-6 2.7690126E-6 1.7686514E-6 2.5240017E-6 2.5240017E-6 2.5240922E-6 0.28425 0.28425
2.524865E-6 1.9686806E-11 2.5240922E-6 2.7687836E-6 1.7685052E-6 2.5237982E-6 2.5237982E-6 2.5240922E-6 0.28475 0.28475
2.52344E-6 -2.8573246E-12 2.52378E-6 2.7685546E-6 1.768359E-6 2.5235947E-6 2.5235947E-6 2.52378E-6 0.28525 0.28525
2.5238296E-6 8.097187E-12 2.5240922E-6 2.7683259E-6 1.7682128E-6 2.5233908E-6 2.5233908E-6 2.5240922E-6 0.28575 0.28575
2.5231966E-6 1.7066268E-13 2.5228435E-6 2.768097E-6 1.7680666E-6 2.5231873E-6 2.5231873E-6 2.5228435E-6 0.28625 0.28625
2.5240156E-6 1.9043062E-11 2.5231557E-6 2.767868E-6 1.7679204E-6 2.5229838E-6 2.5229838E-6 2.5231557E-6 0.28675 0.28675
2.5250322E-6 4.1569848E-11 2.5228435E-6 2.7676392E-6 1.7677742E-6 2.5227798E-6 2.5227798E-6 2.5228435E-6 0.28725 0.28725
2.5267423E-6 7.688705E-11 2.5228435E-6 2.7671813E-6 1.7674818E-6 2.5225763E-6 2.5225763E-6 2.5228435E-6 0.28775 0.28775
2.5276604E-6 9.758666E-11 2.5222191E-6 2.7669525E-6 1.7673356E-6 2.5223728E-6 2.5223728E-6 2.5222191E-6 0.28825 0.28825
2.5264987E-6 7.991504E-11 2.5225313E-6 2.7667236E-6 1.7671894E-6 2.5221689E-6 2.5221689E-6 2.5225313E-6 0.28875 0.28875
2.5242819E-6 4.2753308E-11 2.5212828E-6 2.7664948E-6 1.7670432E-6 2.5219654E-6 2.5219654E-6 2.5212828E-6 0.28925 0.28925
2.5215038E-6 -4.762563E-12 2.521907E-6 2.7662659E-6 1.766897E-6 2.5217619E-6 2.5217619E-6 2.521907E-6 0.28975 0.28975
2.5206723E-6 -1.6343512E-11 2.5215948E-6 2.766037E-6 1.7667508E-6 2.521558E-6 2.521558E-6 2.5215948E-6 0.29025 0.29025
2.5196432E-6 -3.157884E-11 2.5212828E-6 2.7658082E-6 1.7666046E-6 2.5213544E-6 2.5213544E-6 2.5212828E-6 0.29075 0.29075
2.5197028E-6 -2.6714993E-11 2.5209706E-6 2.7655792E-6 1.7664585E-6 2.5211502E-6 2.5211502E-6 2.5209706E-6 0.29125 0.29125
2.520357E-6 -1.0887921E-11 2.5209706E-6 2.7653502E-6 1.7663123E-6 2.5209467E-6 2.5209467E-6 2.5209706E-6 0.29175 0.29175
2.52243E-6 3.1129013E-11 2.5197219E-6 2.7651215E-6 1.7661661E-6 2.5207432E-6 2.5207432E-6 2.5197219E-6 0.29225 0.29225
2.5232816E-6 5.0610467E-11 2.520034E-6 2.7648925E-6 1.7660199E-6 2.5205393E-6 2.5205393E-6 2.520034E-6 0.29275 0.29275
2.5217905E-6 2.68482E-11 2.520034E-6 2.7644348E-6 1.7657275E-6 2.5203358E-6 2.5203358E-6 2.520034E-6 0.29325 0.29325
2.5198701E-6 -4.8319534E-12 2.520034E-6 2.7642059E-6 1.7655813E-6 2.5201318E-6 2.5201318E-6 2.520034E-6 0.29375 0.29375
2.520326E-6 7.340722E-12 2.5197219E-6 2.7639771E-6 1.7654351E-6 2.5199283E-6 2.5199283E-6 2.5197219E-6 0.29425 0.29425
2.5219701E-6 4.1439793E-11 2.5197219E-6 2.7637482E-6 1.7652889E-6 2.5197248E-6 2.5197248E-6 2.5197219E-6 0.29475 0.29475
2.5210727E-6 2.8640704E-11 2.5194097E-6 2.7635192E-6 1.7651427E-6 2.5195209E-6 2.5195209E-6 2.5194097E-6 0.29525 0.29525
2.5188226E-6 -9.1300925E-12 2.5190975E-6 2.7632905E-6 1.7649965E-6 2.5193174E-6 2.5193174E-6 2.5190975E-6 0.29575 0.29575
2.5195752E-6 8.524157E-12 2.5187853E-6 2.7630615E-6 1.7648503E-6 2.5191134E-6 2.5191134E-6 2.5187853E-6 0.29625 0.29625
2.5217473E-6 5.2368297E-11 2.5187853E-6 2.7628325E-6 1.764704E-6 2.51891E-6 2.51891E-6 2.5187853E-6 0.29675 0.29675
2.5231275E-6 8.1594835E-11 2.5187853E-6 2.7626038E-6 1.7645579E-6 2.5187064E-6 2.5187064E-6 2.5187853E-6 0.29725 0.29725
2.5229558E-6 8.2195216E-11 2.5184731E-6 2.7623748E-6 1.7644116E-6 2.5185022E-6 2.5185022E-6 2.5184731E-6 0.29775 0.29775
2.522554E-6 7.853215E-11 2.5184731E-6 2.762146E-6 1.7642656E-6 2.5182987E-6 2.5182987E-6 2.5184731E-6 0.29825 0.29825
2.5199733E-6 3.467067E-11 2.5175366E-6 2.7616882E-6 1.7639732E-6 2.5180948E-6 2.5180948E-6 2.5175366E-6 0.29875 0.29875
2.5193403E-6 2.6744136E-11 2.5178488E-6 2.7614594E-6 1.763827E-6 2.5178913E-6 2.5178913E-6 2.5178488E-6 0.29925 0.29925
2.518179E-6 9.072519E-12 2.5172246E-6 2.7612305E-6 1.7636808E-6 2.5176873E-6 2.5176873E-6 2.5172246E-6 0.29975 0.29975
2.517447E-6 -6.812106E-13 2.5178488E-6 2.7610015E-6 1.7635346E-6 2.5174838E-6 2.5174838E-6 2.5178488E-6 0.30025 0.30025
2.5167806E-6 -9.21683E-12 2.5172246E-6 2.7607728E-6 1.7633884E-6 2.5172799E-6 2.5172799E-6 2.5172246E-6 0.30075 0.30075
2.5162465E-6 -1.5316163E-11 2.5172246E-6 2.7605438E-6 1.7632422E-6 2.5170764E-6 2.5170764E-6 2.5172246E-6 0.30125 0.30125
2.5179895E-6 2.0610107E-11 2.5172246E-6 2.7603148E-6 1.763096E-6 2.5168729E-6 2.5168729E-6 2.5172246E-6 0.30175 0.30175
2.5184781E-6 3.339183E-11 2.5166003E-6 2.760086E-6 1.7629498E-6 2.516669E-6 2.516669E-6 2.5166003E-6 0.30225 0.30225
2.5198913E-6 6.322744E-11 2.516288E-6 2.7598571E-6 1.7628035E-6 2.5164654E-6 2.5164654E-6 2.516288E-6 0.30275 0.30275
2.5201487E-6 7.1745686E-11 2.515976E-6 2.7596284E-6 1.7626573E-6 2.5162615E-6 2.5162615E-6 2.515976E-6 0.30325 0.30325
2.5189217E-6 5.2855952E-11 2.516288E-6 2.7591705E-6 1.762365E-6 2.516058E-6 2.516058E-6 2.516288E-6 0.30375 0.30375
2.5181894E-6 4.31022E-11 2.5156637E-6 2.7589417E-6 1.7622187E-6 2.5158538E-6 2.5158538E-6 2.5156637E-6 0.30425 0.30425
2.5164672E-6 1.5076471E-11 2.515976E-6 2.7587128E-6 1.7620727E-6 2.5156503E-6 2.5156503E-6 2.515976E-6 0.30475 0.30475
2.5145468E-6 -1.6603684E-11 2.5156637E-6 2.7584838E-6 1.7619265E-6 2.5154463E-6 2.5154463E-6 2.5156637E-6 0.30525 0.30525
2.5135178E-6 -3.1839014E-11 2.5153515E-6 2.758255E-6 1.7617803E-6 2.5152428E-6 2.5152428E-6 2.5153515E-6 0.30575 0.30575
2.5133133E-6 -3.1847698E-11 2.5153515E-6 2.758026E-6 1.761634E-6 2.515039E-6 2.515039E-6 2.5153515E-6 0.30625 0.30625
2.5160464E-6 2.2350575E-11 2.5147272E-6 2.7577973E-6 1.7614879E-6 2.5148354E-6 2.5148354E-6 2.5147272E-6 0.30675 0.30675
2.5164359E-6 3.3305095E-11 2.514415E-6 2.7575684E-6 1.7613417E-6 2.5146314E-6 2.5146314E-6 2.514415E-6 0.30725 0.30725
2.517486E-6 5.6440963E-11 2.514415E-6 2.7573394E-6 1.7611954E-6 2.514428E-6 2.514428E-6 2.514415E-6 0.30775 0.30775
2.5170837E-6 5.277788E-11 2.5147272E-6 2.7571107E-6 1.7610492E-6 2.514224E-6 2.514224E-6 2.5147272E-6 0.30825 0.30825
2.5157576E-6 3.2060948E-11 2.514415E-6 2.7568817E-6 1.760903E-6 2.5140205E-6 2.5140205E-6 2.514415E-6 0.30875 0.30875
2.514728E-6 1.6825595E-11 2.5137906E-6 2.756424E-6 1.7606106E-6 2.5138165E-6 2.5138165E-6 2.5137906E-6 0.30925 0.30925
2.5139632E-6 6.462797E-12 2.5141028E-6 2.756195E-6 1.7604644E-6 2.513613E-6 2.513613E-6 2.5141028E-6 0.30975 0.30975
2.5129996E-6 -7.554424E-12 2.5131665E-6 2.755966E-6 1.7603182E-6 2.5134088E-6 2.5134088E-6 2.5131665E-6 0.31025 0.31025
2.5129937E-6 -3.9086846E-12 2.5131665E-6 2.7557373E-6 1.760172E-6 2.5132053E-6 2.5132053E-6 2.5131665E-6 0.31075 0.31075
2.5143402E-6 2.4708768E-11 2.5131665E-6 2.7555084E-6 1.7600258E-6 2.5130014E-6 2.5130014E-6 2.5131665E-6 0.31125 0.31125
2.5149284E-6 3.9317702E-11 2.512542E-6 2.7552796E-6 1.7598798E-6 2.512798E-6 2.512798E-6 2.512542E-6 0.31175 0.31175
2.5141958E-6 2.9563952E-11 2.512542E-6 2.7550507E-6 1.7597335E-6 2.512594E-6 2.512594E-6 2.512542E-6 0.31225 0.31225
2.5156419E-6 6.000862E-11 2.512542E-6 2.7548217E-6 1.7595873E-6 2.5123904E-6 2.5123904E-6 2.512542E-6 0.31275 0.31275
2.5167574E-6 8.436261E-11 2.51223E-6 2.754593E-6 1.7594411E-6 2.5121865E-6 2.5121865E-6 2.51223E-6 0.31325 0.31325
2.516949E-6 9.1662726E-11 2.51223E-6 2.754364E-6 1.759295E-6 2.5119825E-6 2.5119825E-6 2.51223E-6 0.31375 0.31375
2.51526E-6 6.424606E-11 2.5116055E-6 2.754135E-6 1.7591487E-6 2.511779E-6 2.511779E-6 2.5116055E-6 0.31425 0.31425
2.5124814E-6 1.6730173E-11 2.5112934E-6 2.7536773E-6 1.7588563E-6 2.511575E-6 2.511575E-6 2.5112934E-6 0.31475 0.31475
2.5101324E-6 -2.286783E-11 2.5116055E-6 2.7534484E-6 1.7587101E-6 2.5113716E-6 2.5113716E-6 2.5116055E-6 0.31525 0.31525
2.508971E-6 -4.053944E-11 2.5112934E-6 2.7532196E-6 1.7585639E-6 2.5111674E-6 2.5111674E-6 2.5112934E-6 0.31575 0.31575
2.509526E-6 -2.6539573E-11 2.5112934E-6 2.7529907E-6 1.7584177E-6 2.510964E-6 2.510964E-6 2.5112934E-6 0.31625 0.31625
2.5110376E-6 5.123207E-12 2.510669E-6 2.752762E-6 1.7582715E-6 2.51076E-6 2.51076E-6 2.510669E-6 0.31675 0.31675
2.5120216E-6 2.704095E-11 2.510669E-6 2.752533E-6 1.7581253E-6 2.5105564E-6 2.5105564E-6 2.510669E-6 0.31725 0.31725
2.5130712E-6 5.01768E-11 2.510669E-6 2.752304E-6 1.7579791E-6 2.5103525E-6 2.5103525E-6 2.510669E-6 0.31775 0.31775
2.5146157E-6 8.244865E-11 2.5103568E-6 2.7520753E-6 1.7578329E-6 2.5101485E-6 2.5101485E-6 2.5103568E-6 0.31825 0.31825
2.516359E-6 1.1837492E-10 2.5103568E-6 2.7518463E-6 1.7576868E-6 2.509945E-6 2.509945E-6 2.5103568E-6 0.31875 0.31875
2.5160555E-6 1.1653904E-10 2.5097327E-6 2.7516173E-6 1.7575406E-6 2.509741E-6 2.509741E-6 2.5097327E-6 0.31925 0.31925
2.5116933E-6 3.978797E-11 2.5094205E-6 2.7513886E-6 1.7573944E-6 2.5095376E-6 2.5095376E-6 2.5094205E-6 0.31975 0.31975
2.5096078E-6 5.0624804E-12 2.5087961E-6 2.750931E-6 1.757102E-6 2.5093336E-6 2.5093336E-6 2.5087961E-6 0.32025 0.32025
2.5075224E-6 -2.9663008E-11 2.5091083E-6 2.750702E-6 1.7569558E-6 2.5091294E-6 2.5091294E-6 2.5091083E-6 0.32075 0.32075
2.5067573E-6 -4.0025806E-11 2.5091083E-6 2.750473E-6 1.7568096E-6 2.508926E-6 2.508926E-6 2.5091083E-6 0.32125 0.32125
2.506949E-6 -3.2725683E-11 2.5081717E-6 2.7502442E-6 1.7566634E-6 2.508722E-6 2.508722E-6 2.5081717E-6 0.32175 0.32175
2.508692E-6 3.2005874E-12 2.5081717E-6 2.7500153E-6 1.7565172E-6 2.5085185E-6 2.5085185E-6 2.5081717E-6 0.32225 0.32225
2.5104346E-6 3.912684E-11 2.508484E-6 2.7497863E-6 1.756371E-6 2.5083145E-6 2.5083145E-6 2.508484E-6 0.32275 0.32275
2.5107252E-6 4.8254158E-11 2.5078596E-6 2.7495576E-6 1.7562248E-6 2.5081106E-6 2.5081106E-6 2.5078596E-6 0.32325 0.32325
2.5108511E-6 5.4336157E-11 2.5072352E-6 2.7493286E-6 1.7560786E-6 2.507907E-6 2.507907E-6 2.5072352E-6 0.32375 0.32375
2.5104816E-6 5.128214E-11 2.5078596E-6 2.7490996E-6 1.7559324E-6 2.5077031E-6 2.5077031E-6 2.5078596E-6 0.32425 0.32425
2.5094528E-6 3.604681E-11 2.5072352E-6 2.7488709E-6 1.7557862E-6 2.5074996E-6 2.5074996E-6 2.5072352E-6 0.32475 0.32475
2.5064103E-6 -1.6341607E-11 2.506923E-6 2.748642E-6 1.75564E-6 2.5072957E-6 2.5072957E-6 2.506923E-6 0.32525 0.32525
2.5046547E-6 -4.4976436E-11 2.5066108E-6 2.7481842E-6 1.7553477E-6 2.5070917E-6 2.5070917E-6 2.5066108E-6 0.32575 0.32575
2.5044176E-6 -4.5594153E-11 2.506923E-6 2.7479553E-6 1.7552015E-6 2.5068882E-6 2.5068882E-6 2.506923E-6 0.32625 0.32625
2.5062263E-6 -8.449771E-12 2.5062986E-6 2.7477265E-6 1.7550553E-6 2.506684E-6 2.506684E-6 2.5062986E-6 0.32675 0.32675
2.5090578E-6 4.757568E-11 2.5062986E-6 2.7474975E-6 1.7549091E-6 2.50648E-6 2.50648E-6 2.5062986E-6 0.32725 0.32725
2.510801E-6 8.350195E-11 2.5059865E-6 2.7472686E-6 1.7547629E-6 2.5062766E-6 2.5062766E-6 2.5059865E-6 0.32775 0.32775
2.5123456E-6 1.157738E-10 2.5059865E-6 2.7470398E-6 1.7546167E-6 2.5060726E-6 2.5060726E-6 2.5059865E-6 0.32825 0.32825
2.5131972E-6 1.3525525E-10 2.5059865E-6 2.7468109E-6 1.7544705E-6 2.5058687E-6 2.5058687E-6 2.5059865E-6 0.32875 0.32875
2.5105512E-6 9.017565E-11 2.5059865E-6 2.7465821E-6 1.7543243E-6 2.5056652E-6 2.5056652E-6 2.5059865E-6 0.32925 0.32925
2.5081026E-6 4.8750434E-11 2.5056745E-6 2.7463532E-6 1.7541781E-6 2.5054612E-6 2.5054612E-6 2.5056745E-6 0.32975 0.32975
2.5057202E-6 8.5433475E-12 2.5050501E-6 2.7461242E-6 1.7540319E-6 2.5052573E-6 2.5052573E-6 2.5050501E-6 0.33025 0.33025
2.5029751E-6 -3.8363455E-11 2.5050501E-6 2.7458955E-6 1.7538857E-6 2.5050538E-6 2.5050538E-6 2.5050501E-6 0.33075 0.33075
2.5018796E-6 -5.4816943E-11 2.5050501E-6 2.7454375E-6 1.7535933E-6 2.5048496E-6 2.5048496E-6 2.5050501E-6 0.33125 0.33125
2.502071E-6 -4.751682E-11 2.5041136E-6 2.7452088E-6 1.7534471E-6 2.5046456E-6 2.5046456E-6 2.5041136E-6 0.33175 0.33175
2.5040122E-6 -7.936152E-12 2.5044258E-6 2.7449798E-6 1.753301E-6 2.5044421E-6 2.5044421E-6 2.5044258E-6 0.33225 0.33225
2.5054908E-6 2.3117567E-11 2.5044258E-6 2.7447509E-6 1.7531548E-6 2.5042382E-6 2.5042382E-6 2.5044258E-6 0.33275 0.33275
2.5060453E-6 3.711742E-11 2.5041136E-6 2.7445221E-6 1.7530086E-6 2.5040342E-6 2.5040342E-6 2.5041136E-6 0.33325 0.33325
2.5072604E-6 6.329862E-11 2.5034892E-6 2.7442932E-6 1.7528624E-6 2.5038307E-6 2.5038307E-6 2.5034892E-6 0.33375 0.33375
2.507353E-6 6.877154E-11 2.5038014E-6 2.7440644E-6 1.7527162E-6 2.5036268E-6 2.5036268E-6 2.5038014E-6 0.33425 0.33425
2.5062575E-6 5.2318056E-11 2.503177E-6 2.7438355E-6 1.75257E-6 2.5034228E-6 2.5034228E-6 2.503177E-6 0.33475 0.33475
2.5044365E-6 2.2465127E-11 2.5028648E-6 2.7436065E-6 1.7524238E-6 2.5032193E-6 2.5032193E-6 2.5028648E-6 0.33525 0.33525
2.50146E-6 -2.8705167E-11 2.503177E-6 2.7433778E-6 1.7522776E-6 2.5030154E-6 2.5030154E-6 2.503177E-6 0.33575 0.33575
2.4989783E-6 -7.0739456E-11 2.5028648E-6 2.7429198E-6 1.7519852E-6 2.5028112E-6 2.5028112E-6 2.5028648E-6 0.33625 0.33625
2.500688E-6 -3.542226E-11 2.5025527E-6 2.742691E-6 1.751839E-6 2.5026072E-6 2.5026072E-6 2.5025527E-6 0.33675 0.33675
2.5042461E-6 3.4002676E-11 2.5022405E-6 2.7424621E-6 1.7516928E-6 2.5024037E-6 2.5024037E-6 2.5022405E-6 0.33725 0.33725
2.5069787E-6 8.8200926E-11 2.5022405E-6 2.7422332E-6 1.7515466E-6 2.5021998E-6 2.5021998E-6 2.5022405E-6 0.33775 0.33775
2.5079953E-6 1.1072771E-10 2.5016163E-6 2.7420044E-6 1.7514004E-6 2.5019958E-6 2.5019958E-6 2.5016163E-6 0.33825 0.33825
2.5077254E-6 1.09500915E-10 2.5019285E-6 2.7417755E-6 1.7512542E-6 2.5017923E-6 2.5017923E-6 2.5019285E-6 0.33875 0.33875
2.508445E-6 1.2654609E-10 2.5019285E-6 2.7415467E-6 1.7511081E-6 2.5015884E-6 2.5015884E-6 2.5019285E-6 0.33925 0.33925
2.5062275E-6 8.938435E-11 2.500992E-6 2.7413178E-6 1.7509619E-6 2.5013844E-6 2.5013844E-6 2.500992E-6 0.33975 0.33975
2.5024258E-6 2.298739E-11 2.500992E-6 2.7410888E-6 1.7508157E-6 2.5011805E-6 2.5011805E-6 2.500992E-6 0.34025 0.34025
2.4988228E-6 -3.9755147E-11 2.5016163E-6 2.74086E-6 1.7506695E-6 2.500977E-6 2.500977E-6 2.5016163E-6 0.34075 0.34075
2.4967703E-6 -7.387156E-11 2.5013042E-6 2.740631E-6 1.7505233E-6 2.5007728E-6 2.5007728E-6 2.5013042E-6 0.34125 0.34125
2.4964008E-6 -7.692558E-11 2.500992E-6 2.7401734E-6 1.7502309E-6 2.5005688E-6 2.5005688E-6 2.500992E-6 0.34175 0.34175
2.4975825E-6 -5.1353456E-11 2.5000554E-6 2.7399444E-6 1.7500847E-6 2.5003649E-6 2.5003649E-6 2.5000554E-6 0.34225 0.34225
2.5008105E-6 1.1980815E-11 2.4997432E-6 2.7397157E-6 1.7499385E-6 2.5001614E-6 2.5001614E-6 2.4997432E-6 0.34275 0.34275
2.5043353E-6 8.079667E-11 2.499431E-6 2.7394867E-6 1.7497923E-6 2.4999574E-6 2.4999574E-6 2.499431E-6 0.34325 0.34325
2.5071008E-6 1.3560399E-10 2.4997432E-6 2.7392578E-6 1.7496461E-6 2.4997535E-6 2.4997535E-6 2.4997432E-6 0.34375 0.34375
2.5067313E-6 1.3254997E-10 2.499431E-6 2.739029E-6 1.7494999E-6 2.4995495E-6 2.4995495E-6 2.499431E-6 0.34425 0.34425
2.5048444E-6 1.014789E-10 2.499431E-6 2.7388E-6 1.7493537E-6 2.499346E-6 2.499346E-6 2.499431E-6 0.34475 0.34475
2.502E-6 5.274488E-11 2.499431E-6 2.738571E-6 1.7492075E-6 2.499142E-6 2.499142E-6 2.499431E-6 0.34525 0.34525
2.4989242E-6 -2.526079E-13 2.4988067E-6 2.7383423E-6 1.7490613E-6 2.4989379E-6 2.4989379E-6 2.4988067E-6 0.34575 0.34575
2.4963767E-6 -4.3505026E-11 2.4988067E-6 2.7381134E-6 1.7489152E-6 2.498734E-6 2.498734E-6 2.4988067E-6 0.34625 0.34625
2.4960073E-6 -4.6559038E-11 2.4978704E-6 2.7378844E-6 1.748769E-6 2.49853E-6 2.49853E-6 2.4978704E-6 0.34675 0.34675
2.4965623E-6 -3.255917E-11 2.4981825E-6 2.7374267E-6 1.7484766E-6 2.4983265E-6 2.4983265E-6 2.4981825E-6 0.34725 0.34725
2.498602E-6 8.848681E-12 2.4978704E-6 2.737198E-6 1.7483304E-6 2.4981225E-6 2.4981225E-6 2.4978704E-6 0.34775 0.34775
2.5004106E-6 4.5993067E-11 2.4981825E-6 2.736969E-6 1.7481842E-6 2.4979186E-6 2.4979186E-6 2.4981825E-6 0.34825 0.34825
2.5009651E-6 5.999291E-11 2.497246E-6 2.73674E-6 1.748038E-6 2.4977146E-6 2.4977146E-6 2.497246E-6 0.34875 0.34875
2.5025427E-6 9.2873834E-11 2.4969338E-6 2.7365113E-6 1.7478918E-6 2.4975106E-6 2.4975106E-6 2.4969338E-6 0.34925 0.34925
2.5022728E-6 9.164704E-11 2.497246E-6 2.7362823E-6 1.7477456E-6 2.4973072E-6 2.4973072E-6 2.497246E-6 0.34975 0.34975
2.4995932E-6 4.595835E-11 2.4966216E-6 2.7360534E-6 1.7475994E-6 2.497103E-6 2.497103E-6 2.4966216E-6 0.35025 0.35025
2.4964847E-6 -7.648206E-12 2.4969338E-6 2.7358246E-6 1.7474532E-6 2.496899E-6 2.496899E-6 2.4969338E-6 0.35075 0.35075
2.493904E-6 -5.1509685E-11 2.4963094E-6 2.7355957E-6 1.747307E-6 2.496695E-6 2.496695E-6 2.4963094E-6 0.35125 0.35125
2.4930066E-6 -6.430878E-11 2.4966216E-6 2.7353667E-6 1.7471608E-6 2.496491E-6 2.496491E-6 2.4966216E-6 0.35175 0.35175
2.4943533E-6 -3.5691318E-11 2.4966216E-6 2.735138E-6 1.7470146E-6 2.4962872E-6 2.4962872E-6 2.4966216E-6 0.35225 0.35225
2.4970534E-6 1.789788E-11 2.4963094E-6 2.7346803E-6 1.7467223E-6 2.4960837E-6 2.4960837E-6 2.4963094E-6 0.35275 0.35275
2.498928E-6 5.6260403E-11 2.495685E-6 2.7344513E-6 1.7465761E-6 2.4958797E-6 2.4958797E-6 2.495685E-6 0.35325 0.35325
2.4993506E-6 6.782398E-11 2.4953729E-6 2.7342223E-6 1.7464299E-6 2.4956757E-6 2.4956757E-6 2.4953729E-6 0.35375 0.35375
2.4996411E-6 7.69513E-11 2.495685E-6 2.7339936E-6 1.7462837E-6 2.4954716E-6 2.4954716E-6 2.495685E-6 0.35425 0.35425
2.4992387E-6 7.3288216E-11 2.4950607E-6 2.7337646E-6 1.7461375E-6 2.4952676E-6 2.4952676E-6 2.4950607E-6 0.35475 0.35475
2.497516E-6 4.5262464E-11 2.4947485E-6 2.7335357E-6 1.7459913E-6 2.4950637E-6 2.4950637E-6 2.4947485E-6 0.35525 0.35525
2.4953322E-6 8.709799E-12 2.4947485E-6 2.733307E-6 1.7458451E-6 2.4948602E-6 2.4948602E-6 2.4947485E-6 0.35575 0.35575
2.4937417E-6 -1.6879687E-11 2.4947485E-6 2.733078E-6 1.7456989E-6 2.4946562E-6 2.4946562E-6 2.4947485E-6 0.35625 0.35625
2.492811E-6 -3.0287845E-11 2.4947485E-6 2.7328492E-6 1.7455527E-6 2.4944522E-6 2.4944522E-6 2.4947485E-6 0.35675 0.35675
2.4939598E-6 -5.32479E-12 2.4941244E-6 2.7326203E-6 1.7454065E-6 2.4942483E-6 2.4942483E-6 2.4941244E-6 0.35725 0.35725
2.4936562E-6 -7.160672E-12 2.4944363E-6 2.7323913E-6 1.7452603E-6 2.4940443E-6 2.4940443E-6 2.4944363E-6 0.35775 0.35775
2.4954318E-6 2.937465E-11 2.4935E-6 2.7319336E-6 1.7449679E-6 2.4938402E-6 2.4938402E-6 2.4935E-6 0.35825 0.35825
2.4969104E-6 6.0428364E-11 2.4931878E-6 2.7317046E-6 1.7448217E-6 2.4936362E-6 2.4936362E-6 2.4931878E-6 0.35875 0.35875
2.497234E-6 7.016475E-11 2.4928756E-6 2.731476E-6 1.7446755E-6 2.4934322E-6 2.4934322E-6 2.4928756E-6 0.35925 0.35925
2.495644E-6 4.4575284E-11 2.4935E-6 2.731247E-6 1.7445294E-6 2.4932287E-6 2.4932287E-6 2.4935E-6 0.35975 0.35975
2.4961985E-6 5.857513E-11 2.4928756E-6 2.731018E-6 1.7443832E-6 2.4930248E-6 2.4930248E-6 2.4928756E-6 0.36025 0.36025
2.4966212E-6 7.0138714E-11 2.4928756E-6 2.7307892E-6 1.744237E-6 2.4928208E-6 2.4928208E-6 2.4928756E-6 0.36075 0.36075
2.4939745E-6 2.5059094E-11 2.4925635E-6 2.7305603E-6 1.7440908E-6 2.4926169E-6 2.4926169E-6 2.4925635E-6 0.36125 0.36125
2.491658E-6 -1.3929861E-11 2.4928756E-6 2.7303315E-6 1.7439446E-6 2.492413E-6 2.492413E-6 2.4928756E-6 0.36175 0.36175
2.4906285E-6 -2.9165212E-11 2.4922513E-6 2.7301026E-6 1.7437984E-6 2.492209E-6 2.492209E-6 2.4922513E-6 0.36225 0.36225
2.4917442E-6 -4.8112243E-12 2.4925635E-6 2.7298736E-6 1.7436522E-6 2.4920048E-6 2.4920048E-6 2.4925635E-6 0.36275 0.36275
2.4922988E-6 9.188629E-12 2.491939E-6 2.7296448E-6 1.743506E-6 2.4918008E-6 2.4918008E-6 2.491939E-6 0.36325 0.36325
2.4924573E-6 1.5879676E-11 2.4913147E-6 2.729187E-6 1.7432136E-6 2.491597E-6 2.491597E-6 2.4913147E-6 0.36375 0.36375
2.493606E-6 4.0842725E-11 2.4910025E-6 2.7289582E-6 1.7430674E-6 2.491393E-6 2.491393E-6 2.4910025E-6 0.36425 0.36425
2.494689E-6 6.458766E-11 2.4910025E-6 2.7287292E-6 1.7429212E-6 2.4911894E-6 2.4911894E-6 2.4910025E-6 0.36475 0.36475
2.4957055E-6 8.711445E-11 2.4906903E-6 2.7285005E-6 1.742775E-6 2.4909855E-6 2.4909855E-6 2.4906903E-6 0.36525 0.36525
2.4961942E-6 9.989617E-11 2.4906903E-6 2.7282715E-6 1.7426288E-6 2.4907815E-6 2.4907815E-6 2.4906903E-6 0.36575 0.36575
2.4944056E-6 7.065228E-11 2.4903784E-6 2.7280425E-6 1.7424826E-6 2.4905776E-6 2.4905776E-6 2.4903784E-6 0.36625 0.36625
2.4916271E-6 2.3136392E-11 2.4906903E-6 2.7278138E-6 1.7423365E-6 2.4903734E-6 2.4903734E-6 2.4906903E-6 0.36675 0.36675
2.4897395E-6 -7.934695E-12 2.4903784E-6 2.7275848E-6 1.7421903E-6 2.4901694E-6 2.4901694E-6 2.4903784E-6 0.36725 0.36725
2.4889082E-6 -1.9515643E-11 2.4900662E-6 2.7273559E-6 1.7420441E-6 2.4899655E-6 2.4899655E-6 2.4900662E-6 0.36775 0.36775
2.4892317E-6 -9.77926E-12 2.4900662E-6 2.7271271E-6 1.7418979E-6 2.4897615E-6 2.4897615E-6 2.4900662E-6 0.36825 0.36825
2.4885983E-6 -1.7705813E-11 2.489754E-6 2.7266692E-6 1.7416055E-6 2.4895576E-6 2.4895576E-6 2.489754E-6 0.36875 0.36875
2.4890207E-6 -6.142232E-12 2.489754E-6 2.7264405E-6 1.7414593E-6 2.4893536E-6 2.4893536E-6 2.489754E-6 0.36925 0.36925
2.4918525E-6 4.9883223E-11 2.4891297E-6 2.7262115E-6 1.7413131E-6 2.4891497E-6 2.4891497E-6 2.4891297E-6 0.36975 0.36975
2.493298E-6 8.0327876E-11 2.4888175E-6 2.7259828E-6 1.7411669E-6 2.4889457E-6 2.4889457E-6 2.4888175E-6 0.37025 0.37025
2.4929616E-6 7.788292E-11 2.4885053E-6 2.7257538E-6 1.7410207E-6 2.4887415E-6 2.4887415E-6 2.4885053E-6 0.37075 0.37075
2.490678E-6 3.9503036E-11 2.4885053E-6 2.7255248E-6 1.7408745E-6 2.4885376E-6 2.4885376E-6 2.4885053E-6 0.37125 0.37125
2.4894175E-6 2.0004219E-11 2.4885053E-6 2.725296E-6 1.7407283E-6 2.4883336E-6 2.4883336E-6 2.4885053E-6 0.37175 0.37175
2.4881901E-6 1.1144708E-12 2.4885053E-6 2.7250671E-6 1.7405821E-6 2.4881297E-6 2.4881297E-6 2.4885053E-6 0.37225 0.37225
2.4868305E-6 -2.021155E-11 2.487881E-6 2.7248382E-6 1.7404359E-6 2.4879257E-6 2.4879257E-6 2.487881E-6 0.37275 0.37275
2.4872531E-6 -8.6479695E-12 2.487881E-6 2.7246094E-6 1.7402897E-6 2.4877218E-6 2.4877218E-6 2.487881E-6 0.37325 0.37325
2.4884348E-6 1.6924148E-11 2.4875687E-6 2.7243805E-6 1.7401436E-6 2.4875178E-6 2.4875178E-6 2.4875687E-6 0.37375 0.37375
2.4900783E-6 5.10232E-11 2.4875687E-6 2.7239228E-6 1.7398512E-6 2.4873136E-6 2.4873136E-6 2.4875687E-6 0.37425 0.37425
2.4904018E-6 6.0759585E-11 2.4872566E-6 2.7236938E-6 1.739705E-6 2.4871097E-6 2.4871097E-6 2.4872566E-6 0.37475 0.37475
2.4902633E-6 6.1969034E-11 2.4869444E-6 2.723465E-6 1.7395588E-6 2.4869057E-6 2.4869057E-6 2.4869444E-6 0.37525 0.37525
2.491049E-6 8.0232355E-11 2.4866322E-6 2.723236E-6 1.7394126E-6 2.4867018E-6 2.4867018E-6 2.4866322E-6 0.37575 0.37575
2.4902836E-6 6.9869534E-11 2.4866322E-6 2.7230071E-6 1.7392664E-6 2.4864978E-6 2.4864978E-6 2.4866322E-6 0.37625 0.37625
2.4869769E-6 1.2608579E-11 2.4863202E-6 2.7227784E-6 1.7391202E-6 2.4862939E-6 2.4862939E-6 2.4863202E-6 0.37675 0.37675
2.4837364E-6 -4.343424E-11 2.4863202E-6 2.7225494E-6 1.738974E-6 2.48609E-6 2.48609E-6 2.4863202E-6 0.37725 0.37725
2.483862E-6 -3.7352253E-11 2.4856959E-6 2.7223205E-6 1.7388278E-6 2.485886E-6 2.485886E-6 2.4856959E-6 0.37775 0.37775
2.4842846E-6 -2.5788682E-11 2.4853837E-6 2.7220917E-6 1.7386816E-6 2.4856818E-6 2.4856818E-6 2.4853837E-6 0.37825 0.37825
2.4852022E-6 -5.0890897E-12 2.4853837E-6 2.7218628E-6 1.7385354E-6 2.4854778E-6 2.4854778E-6 2.4853837E-6 0.37875 0.37875
2.4856247E-6 6.47449E-12 2.4850715E-6 2.721634E-6 1.7383892E-6 2.4852739E-6 2.4852739E-6 2.4850715E-6 0.37925 0.37925
2.4878952E-6 5.2145812E-11 2.4844471E-6 2.721176E-6 1.7380968E-6 2.48507E-6 2.48507E-6 2.4844471E-6 0.37975 0.37975
2.489275E-6 8.137233E-11 2.4847593E-6 2.7209474E-6 1.7379507E-6 2.484866E-6 2.484866E-6 2.4847593E-6 0.38025 0.38025
2.4892684E-6 8.501805E-11 2.4838228E-6 2.7207184E-6 1.7378045E-6 2.484662E-6 2.484662E-6 2.4838228E-6 0.38075 0.38075
2.488932E-6 8.2573094E-11 2.484135E-6 2.7204894E-6 1.7376583E-6 2.484458E-6 2.484458E-6 2.484135E-6 0.38125 0.38125
2.4885626E-6 7.951908E-11 2.484135E-6 2.7202607E-6 1.7375121E-6 2.4842539E-6 2.4842539E-6 2.484135E-6 0.38175 0.38175
2.485784E-6 3.2003195E-11 2.4835106E-6 2.7200317E-6 1.7373659E-6 2.48405E-6 2.48405E-6 2.4835106E-6 0.38225 0.38225
2.4835995E-6 -4.5494927E-12 2.4835106E-6 2.7198028E-6 1.7372197E-6 2.483846E-6 2.483846E-6 2.4835106E-6 0.38275 0.38275
2.483956E-6 5.7959575E-12 2.4835106E-6 2.719574E-6 1.7370735E-6 2.483642E-6 2.483642E-6 2.4835106E-6 0.38325 0.38325
2.4829592E-6 -8.830352E-12 2.4835106E-6 2.719345E-6 1.7369273E-6 2.4834376E-6 2.4834376E-6 2.4835106E-6 0.38375 0.38375
2.4815995E-6 -3.0156374E-11 2.4835106E-6 2.7191163E-6 1.7367811E-6 2.4832336E-6 2.4832336E-6 2.4835106E-6 0.38425 0.38425
2.481131E-6 -3.503759E-11 2.4825742E-6 2.7188873E-6 1.7366349E-6 2.4830297E-6 2.4830297E-6 2.4825742E-6 0.38475 0.38475
2.4828078E-6 -3.2946817E-13 2.4828862E-6 2.7184296E-6 1.7363425E-6 2.4828255E-6 2.4828255E-6 2.4828862E-6 0.38525 0.38525
2.4845504E-6 3.5596782E-11 2.4825742E-6 2.7182007E-6 1.7361963E-6 2.4826215E-6 2.4826215E-6 2.4825742E-6 0.38575 0.38575
2.4856658E-6 5.995077E-11 2.482262E-6 2.7179717E-6 1.7360501E-6 2.4824176E-6 2.4824176E-6 2.482262E-6 0.38625 0.38625
2.4849994E-6 5.141515E-11 2.4825742E-6 2.717743E-6 1.7359039E-6 2.4822136E-6 2.4822136E-6 2.4825742E-6 0.38675 0.38675
2.484993E-6 5.5060866E-11 2.4825742E-6 2.717514E-6 1.7357578E-6 2.4820097E-6 2.4820097E-6 2.4825742E-6 0.38725 0.38725
2.4843926E-6 4.7743382E-11 2.4825742E-6 2.717285E-6 1.7356116E-6 2.4818057E-6 2.4818057E-6 2.4825742E-6 0.38775 0.38775
2.4843862E-6 5.1389098E-11 2.4819499E-6 2.7170563E-6 1.7354654E-6 2.4816018E-6 2.4816018E-6 2.4819499E-6 0.38825 0.38825
2.4824985E-6 2.0318013E-11 2.4813255E-6 2.7168273E-6 1.7353192E-6 2.4813978E-6 2.4813978E-6 2.4813255E-6 0.38875 0.38875
2.4811386E-6 -1.0080282E-12 2.4816377E-6 2.7165986E-6 1.735173E-6 2.4811932E-6 2.4811932E-6 2.4816377E-6 0.38925 0.38925
2.4815613E-6 1.0555559E-11 2.4810133E-6 2.7163696E-6 1.7350268E-6 2.4809892E-6 2.4809892E-6 2.4810133E-6 0.38975 0.38975
2.4820497E-6 2.3337275E-11 2.4807011E-6 2.7161407E-6 1.7348806E-6 2.4807853E-6 2.4807853E-6 2.4807011E-6 0.39025 0.39025
2.4832643E-6 4.951846E-11 2.4807011E-6 2.715683E-6 1.7345882E-6 2.4805813E-6 2.4805813E-6 2.4807011E-6 0.39075 0.39075
2.483951E-6 6.5954575E-11 2.4807011E-6 2.715454E-6 1.734442E-6 2.4803774E-6 2.4803774E-6 2.4807011E-6 0.39125 0.39125
2.4836804E-6 6.472776E-11 2.4810133E-6 2.7152253E-6 1.7342958E-6 2.4801734E-6 2.4801734E-6 2.4810133E-6 0.39175 0.39175
2.482255E-6 4.2183607E-11 2.4800768E-6 2.7149963E-6 1.7341496E-6 2.4799695E-6 2.4799695E-6 2.4800768E-6 0.39225 0.39225
2.4807964E-6 1.9030385E-11 2.4797646E-6 2.7147676E-6 1.7340034E-6 2.4797653E-6 2.4797653E-6 2.4797646E-6 0.39275 0.39275
2.4772255E-6 -4.310312E-11 2.4797646E-6 2.7145386E-6 1.7338572E-6 2.4795609E-6 2.4795609E-6 2.4797646E-6 0.39325 0.39325
2.476163E-6 -5.8947534E-11 2.4800768E-6 2.7143096E-6 1.733711E-6 2.479357E-6 2.479357E-6 2.4800768E-6 0.39375 0.39375
2.4756284E-6 -6.504689E-11 2.4797646E-6 2.714081E-6 1.7335649E-6 2.479153E-6 2.479153E-6 2.4797646E-6 0.39425 0.39425
2.476381E-6 -4.7392635E-11 2.4788283E-6 2.713852E-6 1.7334187E-6 2.478949E-6 2.478949E-6 2.4788283E-6 0.39475 0.39475
2.4780577E-6 -1.2684519E-11 2.4788283E-6 2.713623E-6 1.7332725E-6 2.478745E-6 2.478745E-6 2.4788283E-6 0.39525 0.39525
2.4807243E-6 4.0295597E-11 2.478204E-6 2.7133942E-6 1.7331263E-6 2.4785409E-6 2.4785409E-6 2.478204E-6 0.39575 0.39575
2.4821695E-6 7.074023E-11 2.4788283E-6 2.7129363E-6 1.7328339E-6 2.4783365E-6 2.4783365E-6 2.4788283E-6 0.39625 0.39625
2.483252E-6 9.448515E-11 2.4788283E-6 2.7127076E-6 1.7326877E-6 2.4781325E-6 2.4781325E-6 2.4788283E-6 0.39675 0.39675
2.4839055E-6 1.103122E-10 2.478204E-6 2.7124786E-6 1.7325415E-6 2.4779285E-6 2.4779285E-6 2.478204E-6 0.39725 0.39725
2.4836681E-6 1.0969445E-10 2.478204E-6 2.7122499E-6 1.7323953E-6 2.4777246E-6 2.4777246E-6 2.478204E-6 0.39775 0.39775
2.4810215E-6 6.461483E-11 2.4772673E-6 2.712021E-6 1.7322491E-6 2.4775206E-6 2.4775206E-6 2.4772673E-6 0.39825 0.39825
2.4788037E-6 2.7453052E-11 2.4775795E-6 2.711792E-6 1.7321029E-6 2.477316E-6 2.477316E-6 2.4775795E-6 0.39875 0.39875
2.4781702E-6 1.95265E-11 2.4772673E-6 2.7115632E-6 1.7319567E-6 2.477112E-6 2.477112E-6 2.4772673E-6 0.39925 0.39925
2.4770416E-6 2.4639516E-12 2.4769552E-6 2.7113342E-6 1.7318105E-6 2.476908E-6 2.476908E-6 2.4769552E-6 0.39975 0.39975
2.4762433E-6 -8.507935E-12 2.4772673E-6 2.7111053E-6 1.7316643E-6 2.4767041E-6 2.4767041E-6 2.4772673E-6 0.40025 0.40025
2.4769627E-6 8.537253E-12 2.4763308E-6 2.7108765E-6 1.7315181E-6 2.4765002E-6 2.4765002E-6 2.4763308E-6 0.40075 0.40075
2.4789358E-6 4.872695E-11 2.476643E-6 2.7104186E-6 1.7312258E-6 2.4762958E-6 2.4762958E-6 2.476643E-6 0.40125 0.40125
2.4785995E-6 4.6282E-11 2.4763308E-6 2.7101898E-6 1.7310796E-6 2.4760918E-6 2.4760918E-6 2.4763308E-6 0.40175 0.40175
2.477735E-6 3.409198E-11 2.4760186E-6 2.7099609E-6 1.7309334E-6 2.4758876E-6 2.4758876E-6 2.4760186E-6 0.40225 0.40225
2.4772005E-6 2.7992629E-11 2.4757064E-6 2.7097321E-6 1.7307872E-6 2.4756837E-6 2.4756837E-6 2.4757064E-6 0.40275 0.40275
2.475478E-6 -3.312256E-14 2.4753942E-6 2.7095032E-6 1.730641E-6 2.4754797E-6 2.4754797E-6 2.4753942E-6 0.40325 0.40325
2.473722E-6 -2.8667962E-11 2.475082E-6 2.7092742E-6 1.7304948E-6 2.4752753E-6 2.4752753E-6 2.475082E-6 0.40375 0.40375
2.4750357E-6 -6.5957905E-13 2.4753942E-6 2.7090455E-6 1.7303486E-6 2.4750714E-6 2.4750714E-6 2.4753942E-6 0.40425 0.40425
2.4746662E-6 -3.713598E-12 2.475082E-6 2.7088165E-6 1.7302024E-6 2.4748674E-6 2.4748674E-6 2.475082E-6 0.40475 0.40475
2.4751878E-6 9.677187E-12 2.475082E-6 2.7085875E-6 1.7300562E-6 2.4746635E-6 2.4746635E-6 2.475082E-6 0.40525 0.40525
2.4761378E-6 3.098582E-11 2.474458E-6 2.7083588E-6 1.72991E-6 2.4744588E-6 2.4744588E-6 2.474458E-6 0.40575 0.40575
2.4793655E-6 9.432007E-11 2.4735214E-6 2.7081298E-6 1.7297638E-6 2.4742549E-6 2.4742549E-6 2.4735214E-6 0.40625 0.40625
2.480184E-6 1.13192455E-10 2.4735214E-6 2.7076721E-6 1.7294714E-6 2.474051E-6 2.474051E-6 2.4735214E-6 0.40675 0.40675
2.4773724E-6 6.50675E-11 2.4738335E-6 2.7074432E-6 1.7293252E-6 2.473847E-6 2.473847E-6 2.4738335E-6 0.40725 0.40725
2.4764415E-6 5.165933E-11 2.4738335E-6 2.7072144E-6 1.7291791E-6 2.4736426E-6 2.4736426E-6 2.4738335E-6 0.40775 0.40775
2.475775E-6 4.3123713E-11 2.4735214E-6 2.7069855E-6 1.7290329E-6 2.4734386E-6 2.4734386E-6 2.4735214E-6 0.40825 0.40825
2.4751087E-6 3.4588096E-11 2.472897E-6 2.7067565E-6 1.7288867E-6 2.4732344E-6 2.4732344E-6 2.472897E-6 0.40875 0.40875
2.4740132E-6 1.8134612E-11 2.4725848E-6 2.7065278E-6 1.7287405E-6 2.4730305E-6 2.4730305E-6 2.4725848E-6 0.40925 0.40925
2.4717622E-6 -1.9636234E-11 2.472897E-6 2.7062988E-6 1.7285943E-6 2.472826E-6 2.472826E-6 2.472897E-6 0.40975 0.40975
2.4722176E-6 -7.463578E-12 2.472897E-6 2.7060698E-6 1.7284481E-6 2.472622E-6 2.472622E-6 2.472897E-6 0.41025 0.41025
2.4741582E-6 3.211707E-11 2.4725848E-6 2.705841E-6 1.7283019E-6 2.4724181E-6 2.4724181E-6 2.4725848E-6 0.41075 0.41075
2.4740523E-6 3.3935566E-11 2.472897E-6 2.7056121E-6 1.7281557E-6 2.4722137E-6 2.4722137E-6 2.472897E-6 0.41125 0.41125
2.4731878E-6 2.1745548E-11 2.4722726E-6 2.7053834E-6 1.7280095E-6 2.4720096E-6 2.4720096E-6 2.4722726E-6 0.41175 0.41175
2.4727524E-6 1.74734E-11 2.4716483E-6 2.7049255E-6 1.7277171E-6 2.4718056E-6 2.4718056E-6 2.4716483E-6 0.41225 0.41225
2.472845E-6 2.2946317E-11 2.4716483E-6 2.7046967E-6 1.7275709E-6 2.4716016E-6 2.4716016E-6 2.4716483E-6 0.41275 0.41275
2.472475E-6 1.9892277E-11 2.4719604E-6 2.7044678E-6 1.7274247E-6 2.4713972E-6 2.4713972E-6 2.4719604E-6 0.41325 0.41325
2.4704887E-6 -1.3006008E-11 2.4716483E-6 2.7042388E-6 1.7272785E-6 2.4711933E-6 2.4711933E-6 2.4716483E-6 0.41375 0.41375
2.470449E-6 -9.969357E-12 2.470712E-6 2.70401E-6 1.7271323E-6 2.4709893E-6 2.4709893E-6 2.470712E-6 0.41425 0.41425
2.4705412E-6 -4.4964666E-12 2.4710241E-6 2.703781E-6 1.7269862E-6 2.4707847E-6 2.4707847E-6 2.4710241E-6 0.41475 0.41475
2.4723167E-6 3.2038854E-11 2.470712E-6 2.7035524E-6 1.72684E-6 2.4705807E-6 2.4705807E-6 2.470712E-6 0.41525 0.41525
2.4738613E-6 6.431071E-11 2.4703997E-6 2.7033234E-6 1.7266938E-6 2.4703768E-6 2.4703768E-6 2.4703997E-6 0.41575 0.41575
2.4742174E-6 7.4656135E-11 2.470712E-6 2.7030944E-6 1.7265476E-6 2.4701724E-6 2.4701724E-6 2.470712E-6 0.41625 0.41625
2.4731219E-6 5.820265E-11 2.4697754E-6 2.7028657E-6 1.7264014E-6 2.4699684E-6 2.4699684E-6 2.4697754E-6 0.41675 0.41675
2.4733135E-6 6.550277E-11 2.4700876E-6 2.7026367E-6 1.7262552E-6 2.4697645E-6 2.4697645E-6 2.4700876E-6 0.41725 0.41725
2.4734386E-6 7.158473E-11 2.4700876E-6 2.702179E-6 1.7259628E-6 2.46956E-6 2.46956E-6 2.4700876E-6 0.41775 0.41775
2.471386E-6 3.746831E-11 2.4694632E-6 2.70195E-6 1.7258166E-6 2.4693559E-6 2.4693559E-6 2.4694632E-6 0.41825 0.41825
2.4680796E-6 -1.9792645E-11 2.4694632E-6 2.701721E-6 1.7256704E-6 2.469152E-6 2.469152E-6 2.4694632E-6 0.41875 0.41875
2.4669175E-6 -3.7464275E-11 2.4688388E-6 2.7014923E-6 1.7255242E-6 2.4689475E-6 2.4689475E-6 2.4688388E-6 0.41925 0.41925
2.466086E-6 -4.904523E-11 2.4688388E-6 2.7012634E-6 1.725378E-6 2.4687436E-6 2.4687436E-6 2.4688388E-6 0.41975 0.41975
2.4683563E-6 -3.373934E-12 2.4688388E-6 2.7010346E-6 1.7252318E-6 2.4685392E-6 2.4685392E-6 2.4688388E-6 0.42025 0.42025
2.471254E-6 5.3869655E-11 2.4685266E-6 2.7008057E-6 1.7250856E-6 2.4683352E-6 2.4683352E-6 2.4685266E-6 0.42075 0.42075
2.4706865E-6 4.7161237E-11 2.4682145E-6 2.7005767E-6 1.7249394E-6 2.468131E-6 2.468131E-6 2.4682145E-6 0.42125 0.42125
2.4704154E-6 4.59344E-11 2.4679023E-6 2.700348E-6 1.7247933E-6 2.4679266E-6 2.4679266E-6 2.4679023E-6 0.42175 0.42175
2.47196E-6 7.820625E-11 2.46759E-6 2.700119E-6 1.7246471E-6 2.4677227E-6 2.4677227E-6 2.46759E-6 0.42225 0.42225
2.4704027E-6 5.322583E-11 2.46759E-6 2.69989E-6 1.7245009E-6 2.4675187E-6 2.4675187E-6 2.46759E-6 0.42275 0.42275
2.4690755E-6 3.2508857E-11 2.4672781E-6 2.6994323E-6 1.7242085E-6 2.4673143E-6 2.4673143E-6 2.4672781E-6 0.42325 0.42325
2.4668911E-6 -4.0438304E-12 2.4672781E-6 2.6992034E-6 1.7240623E-6 2.4671103E-6 2.4671103E-6 2.4672781E-6 0.42375 0.42375
2.466389E-6 -9.534136E-12 2.466966E-6 2.6989746E-6 1.7239161E-6 2.4669057E-6 2.4669057E-6 2.466966E-6 0.42425 0.42425
2.4667459E-6 8.113144E-13 2.4666538E-6 2.6987457E-6 1.7237699E-6 2.4667017E-6 2.4667017E-6 2.4666538E-6 0.42475 0.42475
2.4680264E-6 2.8210637E-11 2.466966E-6 2.698517E-6 1.7236237E-6 2.4664978E-6 2.4664978E-6 2.466966E-6 0.42525 0.42525
2.4670294E-6 1.3584327E-11 2.4663416E-6 2.698288E-6 1.7234775E-6 2.4662934E-6 2.4662934E-6 2.4663416E-6 0.42575 0.42575
2.468244E-6 3.9765514E-11 2.4660294E-6 2.698059E-6 1.7233313E-6 2.4660894E-6 2.4660894E-6 2.4660294E-6 0.42625 0.42625
2.4699532E-6 7.5082676E-11 2.4660294E-6 2.6978303E-6 1.723185E-6 2.4658848E-6 2.4658848E-6 2.4660294E-6 0.42675 0.42675
2.4703427E-6 8.60372E-11 2.4663416E-6 2.6976013E-6 1.7230388E-6 2.4656808E-6 2.4656808E-6 2.4663416E-6 0.42725 0.42725
2.4689173E-6 6.3493044E-11 2.4650928E-6 2.6973723E-6 1.7228926E-6 2.4654769E-6 2.4654769E-6 2.4650928E-6 0.42775 0.42775
2.4664353E-6 2.1458734E-11 2.4650928E-6 2.6971436E-6 1.7227464E-6 2.4652725E-6 2.4652725E-6 2.4650928E-6 0.42825 0.42825
2.4657356E-6 1.2314053E-11 2.4650928E-6 2.696686E-6 1.7224542E-6 2.4650685E-6 2.4650685E-6 2.4650928E-6 0.42875 0.42875
2.4645738E-6 -5.3575846E-12 2.465405E-6 2.696457E-6 1.722308E-6 2.464864E-6 2.464864E-6 2.465405E-6 0.42925 0.42925
2.4656233E-6 1.7778267E-11 2.4650928E-6 2.696228E-6 1.7221618E-6 2.46466E-6 2.46466E-6 2.4650928E-6 0.42975 0.42975
2.4653523E-6 1.6551425E-11 2.4647807E-6 2.6959992E-6 1.7220156E-6 2.4644555E-6 2.4644555E-6 2.4647807E-6 0.43025 0.43025
2.464356E-6 1.9251426E-12 2.4641563E-6 2.6957703E-6 1.7218694E-6 2.4642516E-6 2.4642516E-6 2.4641563E-6 0.43075 0.43075
2.464151E-6 1.9164384E-12 2.4641563E-6 2.6955413E-6 1.7217232E-6 2.4640472E-6 2.4640472E-6 2.4641563E-6 0.43125 0.43125
2.4668836E-6 5.6114693E-11 2.463844E-6 2.6953126E-6 1.721577E-6 2.4638432E-6 2.4638432E-6 2.463844E-6 0.43175 0.43175
2.468032E-6 8.107774E-11 2.463532E-6 2.6950836E-6 1.7214307E-6 2.4636392E-6 2.4636392E-6 2.463532E-6 0.43225 0.43225
2.466045E-6 4.8179436E-11 2.46322E-6 2.6948546E-6 1.7212845E-6 2.4634346E-6 2.4634346E-6 2.46322E-6 0.43275 0.43275
2.4637286E-6 9.190482E-12 2.46322E-6 2.694626E-6 1.7211383E-6 2.4632307E-6 2.4632307E-6 2.46322E-6 0.43325 0.43325
2.4631277E-6 1.8729781E-12 2.4629078E-6 2.6941682E-6 1.720846E-6 2.4630262E-6 2.4630262E-6 2.4629078E-6 0.43375 0.43375
2.4634182E-6 1.1000292E-11 2.46322E-6 2.6939392E-6 1.7206997E-6 2.4628223E-6 2.4628223E-6 2.46322E-6 0.43425 0.43425
2.4610354E-6 -2.9206814E-11 2.4629078E-6 2.6937103E-6 1.7205535E-6 2.4626179E-6 2.4626179E-6 2.4629078E-6 0.43475 0.43475
2.462514E-6 1.846906E-12 2.4629078E-6 2.6934815E-6 1.7204075E-6 2.462414E-6 2.462414E-6 2.4629078E-6 0.43525 0.43525
2.46419E-6 3.6555006E-11 2.46322E-6 2.6932526E-6 1.7202613E-6 2.4622093E-6 2.4622093E-6 2.46322E-6 0.43575 0.43575
2.4664275E-6 8.1617255E-11 2.4622834E-6 2.6930236E-6 1.720115E-6 2.4620053E-6 2.4620053E-6 2.4622834E-6 0.43625 0.43625
2.4666517E-6 8.952642E-11 2.461659E-6 2.6927949E-6 1.7199689E-6 2.461801E-6 2.461801E-6 2.461659E-6 0.43675 0.43675
2.4662493E-6 8.586334E-11 2.461659E-6 2.6925659E-6 1.7198226E-6 2.461597E-6 2.461597E-6 2.461659E-6 0.43725 0.43725
2.4654503E-6 7.489143E-11 2.4619712E-6 2.692337E-6 1.7196764E-6 2.4613926E-6 2.4613926E-6 2.4619712E-6 0.43775 0.43775
2.4643548E-6 5.843795E-11 2.4607225E-6 2.6921082E-6 1.7195302E-6 2.4611884E-6 2.4611884E-6 2.4607225E-6 0.43825 0.43825
2.4624999E-6 2.7975906E-11 2.4610347E-6 2.6918792E-6 1.719384E-6 2.460984E-6 2.460984E-6 2.4610347E-6 0.43875 0.43875
2.4591932E-6 -2.928505E-11 2.4604103E-6 2.6914215E-6 1.7190916E-6 2.46078E-6 2.46078E-6 2.4604103E-6 0.43925 0.43925
2.4583944E-6 -4.0256957E-11 2.4600981E-6 2.6911925E-6 1.7189454E-6 2.4605756E-6 2.4605756E-6 2.4600981E-6 0.43975 0.43975
2.458256E-6 -3.9047505E-11 2.4604103E-6 2.6909638E-6 1.7187992E-6 2.4603717E-6 2.4603717E-6 2.4604103E-6 0.44025 0.44025
2.461549E-6 2.5504864E-11 2.4600981E-6 2.6907348E-6 1.718653E-6 2.460167E-6 2.460167E-6 2.4600981E-6 0.44075 0.44075
2.4620042E-6 3.7677493E-11 2.4604103E-6 2.6905059E-6 1.7185068E-6 2.4599626E-6 2.4599626E-6 2.4604103E-6 0.44125 0.44125
2.4624267E-6 4.9241076E-11 2.459786E-6 2.6902771E-6 1.7183606E-6 2.4597587E-6 2.4597587E-6 2.459786E-6 0.44175 0.44175
2.4643668E-6 8.882171E-11 2.4591618E-6 2.6900482E-6 1.7182145E-6 2.4595543E-6 2.4595543E-6 2.4591618E-6 0.44225 0.44225
2.4652845E-6 1.09521295E-10 2.4588496E-6 2.6898194E-6 1.7180683E-6 2.4593503E-6 2.4593503E-6 2.4588496E-6 0.44275 0.44275
2.4645185E-6 9.915845E-11 2.4591618E-6 2.6895905E-6 1.7179221E-6 2.459146E-6 2.459146E-6 2.4591618E-6 0.44325 0.44325
2.4607168E-6 3.27615E-11 2.4591618E-6 2.6893615E-6 1.717776E-6 2.4589417E-6 2.4589417E-6 2.4591618E-6 0.44375 0.44375
2.4581689E-6 -1.049094E-11 2.4588496E-6 2.6891328E-6 1.7176297E-6 2.4587373E-6 2.4587373E-6 2.4588496E-6 0.44425 0.44425
2.4568424E-6 -3.12079E-11 2.4588496E-6 2.6886748E-6 1.7173373E-6 2.4585333E-6 2.4585333E-6 2.4588496E-6 0.44475 0.44475
2.4578915E-6 -8.072061E-12 2.4585374E-6 2.688446E-6 1.7171911E-6 2.458329E-6 2.458329E-6 2.4585374E-6 0.44525 0.44525
2.4578517E-6 -5.0354378E-12 2.4582253E-6 2.6882171E-6 1.7170449E-6 2.4581245E-6 2.4581245E-6 2.4582253E-6 0.44575 0.44575
2.4596602E-6 3.210895E-11 2.457913E-6 2.6879882E-6 1.7168987E-6 2.4579203E-6 2.4579203E-6 2.457913E-6 0.44625 0.44625
2.4610063E-6 6.072638E-11 2.457913E-6 2.6877594E-6 1.7167525E-6 2.457716E-6 2.457716E-6 2.457913E-6 0.44675 0.44675
2.462122E-6 8.5080366E-11 2.4576009E-6 2.6875305E-6 1.7166063E-6 2.457512E-6 2.457512E-6 2.4576009E-6 0.44725 0.44725
2.463039E-6 1.0577993E-10 2.4569765E-6 2.6873017E-6 1.7164601E-6 2.4573076E-6 2.4573076E-6 2.4569765E-6 0.44775 0.44775
2.4610854E-6 7.3490714E-11 2.4572887E-6 2.6870728E-6 1.7163139E-6 2.4571036E-6 2.4571036E-6 2.4572887E-6 0.44825 0.44825
2.4561614E-6 -1.3614531E-11 2.4563521E-6 2.6868438E-6 1.7161677E-6 2.4568992E-6 2.4568992E-6 2.4563521E-6 0.44875 0.44875
2.4534813E-6 -5.9303236E-11 2.4566643E-6 2.686615E-6 1.7160216E-6 2.4566946E-6 2.4566946E-6 2.4566643E-6 0.44925 0.44925
2.453046E-6 -6.357539E-11 2.4563521E-6 2.686386E-6 1.7158754E-6 2.4564906E-6 2.4564906E-6 2.4563521E-6 0.44975 0.44975
2.454623E-6 -3.0694496E-11 2.4563521E-6 2.6859284E-6 1.715583E-6 2.4562862E-6 2.4562862E-6 2.4563521E-6 0.45025 0.45025
2.4571907E-6 2.045843E-11 2.45604E-6 2.6856994E-6 1.7154368E-6 2.4560823E-6 2.4560823E-6 2.45604E-6 0.45075 0.45075
2.4587018E-6 5.212119E-11 2.455728E-6 2.6854707E-6 1.7152906E-6 2.4558778E-6 2.4558778E-6 2.455728E-6 0.45125 0.45125
2.460906E-6 9.657436E-11 2.4554158E-6 2.6852417E-6 1.7151444E-6 2.4556732E-6 2.4556732E-6 2.4554158E-6 0.45175 0.45175
2.4629785E-6 1.3859128E-10 2.4554158E-6 2.6850128E-6 1.7149982E-6 2.4554693E-6 2.4554693E-6 2.4554158E-6 0.45225 0.45225
2.4641267E-6 1.6355431E-10 2.4551036E-6 2.684784E-6 1.714852E-6 2.4552648E-6 2.4552648E-6 2.4551036E-6 0.45275 0.45275
2.4595656E-6 8.31488E-11 2.4554158E-6 2.684555E-6 1.7147058E-6 2.4550604E-6 2.4550604E-6 2.4554158E-6 0.45325 0.45325
2.453784E-6 -1.9792163E-11 2.4551036E-6 2.684326E-6 1.7145596E-6 2.4548565E-6 2.4548565E-6 2.4551036E-6 0.45375 0.45375
2.45084E-6 -7.0353404E-11 2.4544793E-6 2.6840974E-6 1.7144134E-6 2.4546518E-6 2.4546518E-6 2.4544793E-6 0.45425 0.45425
2.44948E-6 -9.167944E-11 2.4544793E-6 2.6838684E-6 1.7142672E-6 2.4544474E-6 2.4544474E-6 2.4544793E-6 0.45475 0.45475
2.4495725E-6 -8.620652E-11 2.4551036E-6 2.6836394E-6 1.714121E-6 2.4542435E-6 2.4542435E-6 2.4551036E-6 0.45525 0.45525
2.4511166E-6 -5.393469E-11 2.4544793E-6 2.6831817E-6 1.7138287E-6 2.454039E-6 2.454039E-6 2.4544793E-6 0.45575 0.45575
2.4543438E-6 9.399542E-12 2.453855E-6 2.682953E-6 1.7136825E-6 2.4538347E-6 2.4538347E-6 2.453855E-6 0.45625 0.45625
2.4585945E-6 9.161486E-11 2.4535427E-6 2.682724E-6 1.7135363E-6 2.4536305E-6 2.4536305E-6 2.4535427E-6 0.45675 0.45675
2.4606336E-6 1.3302269E-10 2.4535427E-6 2.682495E-6 1.7133901E-6 2.453426E-6 2.453426E-6 2.4535427E-6 0.45725 0.45725
2.4586798E-6 1.00733456E-10 2.4529184E-6 2.6822663E-6 1.7132439E-6 2.4532217E-6 2.4532217E-6 2.4529184E-6 0.45775 0.45775
2.4574522E-6 8.1843705E-11 2.4526062E-6 2.6820373E-6 1.7130977E-6 2.4530177E-6 2.4530177E-6 2.4526062E-6 0.45825 0.45825
2.4557953E-6 5.5036063E-11 2.4526062E-6 2.6818084E-6 1.7129515E-6 2.4528133E-6 2.4528133E-6 2.4526062E-6 0.45875 0.45875
2.4523233E-6 -5.2702486E-12 2.452294E-6 2.6815796E-6 1.7128053E-6 2.4526087E-6 2.4526087E-6 2.452294E-6 0.45925 0.45925
2.4496767E-6 -5.0349867E-11 2.4526062E-6 2.6813507E-6 1.7126591E-6 2.4524047E-6 2.4524047E-6 2.4526062E-6 0.45975 0.45975
2.4485478E-6 -6.7412444E-11 2.4519818E-6 2.6811217E-6 1.7125129E-6 2.4522003E-6 2.4522003E-6 2.4519818E-6 0.46025 0.46025
2.4499268E-6 -3.8185934E-11 2.452294E-6 2.680893E-6 1.7123667E-6 2.451996E-6 2.451996E-6 2.452294E-6 0.46075 0.46075
2.4541775E-6 4.4029384E-11 2.4516698E-6 2.6804353E-6 1.7120743E-6 2.451792E-6 2.451792E-6 2.4516698E-6 0.46125 0.46125
2.4567116E-6 9.457322E-11 2.4513577E-6 2.6802063E-6 1.7119281E-6 2.4515873E-6 2.4515873E-6 2.4513577E-6 0.46175 0.46175
2.4574967E-6 1.1283651E-10 2.4513577E-6 2.6799773E-6 1.7117819E-6 2.451383E-6 2.451383E-6 2.4513577E-6 0.46225 0.46225
2.4578198E-6 1.2257288E-10 2.4513577E-6 2.6797486E-6 1.7116358E-6 2.4511785E-6 2.4511785E-6 2.4513577E-6 0.46275 0.46275
2.4566584E-6 1.04901254E-10 2.4510455E-6 2.6795196E-6 1.7114896E-6 2.4509745E-6 2.4509745E-6 2.4510455E-6 0.46325 0.46325
2.4528892E-6 3.9113345E-11 2.4510455E-6 2.6792907E-6 1.7113434E-6 2.4507701E-6 2.4507701E-6 2.4510455E-6 0.46375 0.46375
2.4498793E-6 -1.266603E-11 2.4507333E-6 2.679062E-6 1.7111972E-6 2.4505655E-6 2.4505655E-6 2.4507333E-6 0.46425 0.46425
2.44819E-6 -4.008271E-11 2.450421E-6 2.678833E-6 1.711051E-6 2.4503615E-6 2.4503615E-6 2.450421E-6 0.46475 0.46475
2.4477208E-6 -4.496395E-11 2.450109E-6 2.6786042E-6 1.7109048E-6 2.4501571E-6 2.4501571E-6 2.450109E-6 0.46525 0.46525
2.446361E-6 -6.6289994E-11 2.450109E-6 2.6783753E-6 1.7107586E-6 2.4499527E-6 2.4499527E-6 2.450109E-6 0.46575 0.46575
2.447245E-6 -4.6199496E-11 2.4497967E-6 2.6781463E-6 1.7106124E-6 2.4497483E-6 2.4497483E-6 2.4497967E-6 0.46625 0.46625
2.4517597E-6 4.0888362E-11 2.4494846E-6 2.6776886E-6 1.71032E-6 2.4495441E-6 2.4495441E-6 2.4494846E-6 0.46675 0.46675
2.4553499E-6 1.1092233E-10 2.4491724E-6 2.6774596E-6 1.7101738E-6 2.4493397E-6 2.4493397E-6 2.4491724E-6 0.46725 0.46725
2.455772E-6 1.224859E-10 2.4488602E-6 2.677231E-6 1.7100276E-6 2.4491353E-6 2.4491353E-6 2.4488602E-6 0.46775 0.46775
2.454214E-6 9.7505455E-11 2.4482358E-6 2.677002E-6 1.7098814E-6 2.448931E-6 2.448931E-6 2.4482358E-6 0.46825 0.46825
2.4512044E-6 4.57261E-11 2.448548E-6 2.676773E-6 1.7097352E-6 2.448727E-6 2.448727E-6 2.448548E-6 0.46875 0.46875
2.4477984E-6 -1.3362072E-11 2.4482358E-6 2.6765442E-6 1.709589E-6 2.4485223E-6 2.4485223E-6 2.4482358E-6 0.46925 0.46925
2.4464714E-6 -3.4079045E-11 2.448548E-6 2.6763153E-6 1.7094429E-6 2.448318E-6 2.448318E-6 2.448548E-6 0.46975 0.46975
2.4462995E-6 -3.347868E-11 2.4479239E-6 2.6760865E-6 1.7092967E-6 2.4481135E-6 2.4481135E-6 2.4479239E-6 0.47025 0.47025
2.4470187E-6 -1.643352E-11 2.4472995E-6 2.6758576E-6 1.7091505E-6 2.447909E-6 2.447909E-6 2.4472995E-6 0.47075 0.47075
2.4482663E-6 1.0356728E-11 2.4476117E-6 2.6756286E-6 1.7090043E-6 2.4477051E-6 2.4477051E-6 2.4476117E-6 0.47125 0.47125
2.4492492E-6 3.227443E-11 2.4472995E-6 2.675171E-6 1.7087119E-6 2.4475005E-6 2.4475005E-6 2.4472995E-6 0.47175 0.47175
2.4513215E-6 7.429132E-11 2.4472995E-6 2.674942E-6 1.7085657E-6 2.447296E-6 2.447296E-6 2.4472995E-6 0.47225 0.47225
2.4511496E-6 7.489169E-11 2.4469873E-6 2.6747132E-6 1.7084195E-6 2.4470917E-6 2.4470917E-6 2.4469873E-6 0.47275 0.47275
2.4501526E-6 6.026538E-11 2.4469873E-6 2.6744842E-6 1.7082733E-6 2.4468873E-6 2.4468873E-6 2.4469873E-6 0.47325 0.47325
2.448562E-6 3.4675898E-11 2.4466751E-6 2.6742553E-6 1.7081271E-6 2.4466833E-6 2.4466833E-6 2.4466751E-6 0.47375 0.47375
2.4474E-6 1.700426E-11 2.4460508E-6 2.6740265E-6 1.7079809E-6 2.4464787E-6 2.4464787E-6 2.4460508E-6 0.47425 0.47425
2.444192E-6 -3.842951E-11 2.4460508E-6 2.6737976E-6 1.7078347E-6 2.4462743E-6 2.4462743E-6 2.4460508E-6 0.47475 0.47475
2.44171E-6 -8.046382E-11 2.4460508E-6 2.6735688E-6 1.7076885E-6 2.4460699E-6 2.4460699E-6 2.4460508E-6 0.47525 0.47525
2.4418682E-6 -7.37728E-11 2.4460508E-6 2.6733398E-6 1.7075423E-6 2.4458654E-6 2.4458654E-6 2.4460508E-6 0.47575 0.47575
2.4446997E-6 -1.7747342E-11 2.4457386E-6 2.6731109E-6 1.7073961E-6 2.4456613E-6 2.4456613E-6 2.4457386E-6 0.47625 0.47625
2.449313E-6 7.11677E-11 2.4454264E-6 2.6728821E-6 1.70725E-6 2.4454569E-6 2.4454569E-6 2.4454264E-6 0.47675 0.47675
2.4527383E-6 1.3815633E-10 2.4454264E-6 2.6724242E-6 1.7069576E-6 2.4452524E-6 2.4452524E-6 2.4454264E-6 0.47725 0.47725
2.4540843E-6 1.6677376E-10 2.4451142E-6 2.6721955E-6 1.7068114E-6 2.445048E-6 2.445048E-6 2.4451142E-6 0.47775 0.47775
2.4516683E-6 1.2595759E-10 2.4441779E-6 2.6719665E-6 1.7066652E-6 2.4448436E-6 2.4448436E-6 2.4441779E-6 0.47825 0.47825
2.4488893E-6 7.844168E-11 2.4438657E-6 2.6717378E-6 1.706519E-6 2.444639E-6 2.444639E-6 2.4438657E-6 0.47875 0.47875
2.4461108E-6 3.092579E-11 2.4444898E-6 2.6715088E-6 1.7063728E-6 2.444435E-6 2.444435E-6 2.4444898E-6 0.47925 0.47925
2.4437938E-6 -8.063185E-12 2.4438657E-6 2.6712798E-6 1.7062266E-6 2.4442306E-6 2.4442306E-6 2.4438657E-6 0.47975 0.47975
2.4416088E-6 -4.4615887E-11 2.4444898E-6 2.671051E-6 1.7060804E-6 2.4440262E-6 2.4440262E-6 2.4444898E-6 0.48025 0.48025
2.4399187E-6 -7.2032595E-11 2.4438657E-6 2.6708221E-6 1.7059342E-6 2.4438218E-6 2.4438218E-6 2.4438657E-6 0.48075 0.48075
2.4399449E-6 -6.777784E-11 2.4435535E-6 2.6705932E-6 1.705788E-6 2.4436172E-6 2.4436172E-6 2.4435535E-6 0.48125 0.48125
2.44271E-6 -1.2970535E-11 2.4435535E-6 2.6703644E-6 1.7056418E-6 2.4434128E-6 2.4434128E-6 2.4435535E-6 0.48175 0.48175
2.4482472E-6 9.299837E-11 2.4432413E-6 2.6701355E-6 1.7054956E-6 2.4432084E-6 2.4432084E-6 2.4432413E-6 0.48225 0.48225
2.4507483E-6 1.4293314E-10 2.442617E-6 2.6696778E-6 1.7052032E-6 2.443004E-6 2.443004E-6 2.442617E-6 0.48275 0.48275
2.4505769E-6 1.4353352E-10 2.4429291E-6 2.6694488E-6 1.7050571E-6 2.4427998E-6 2.4427998E-6 2.4429291E-6 0.48325 0.48325
2.447798E-6 9.601761E-11 2.442617E-6 2.66922E-6 1.7049109E-6 2.4425954E-6 2.4425954E-6 2.442617E-6 0.48375 0.48375
2.444458E-6 3.8147572E-11 2.4419926E-6 2.668991E-6 1.7047647E-6 2.442391E-6 2.442391E-6 2.4419926E-6 0.48425 0.48425
2.4411179E-6 -1.972247E-11 2.4423048E-6 2.6687621E-6 1.7046185E-6 2.4421865E-6 2.4421865E-6 2.4423048E-6 0.48475 0.48475
2.4376789E-6 -7.941971E-11 2.4419926E-6 2.6685334E-6 1.7044723E-6 2.4419821E-6 2.4419821E-6 2.4419926E-6 0.48525 0.48525
2.4369128E-6 -8.978254E-11 2.4413682E-6 2.6683044E-6 1.7043261E-6 2.4417775E-6 2.4417775E-6 2.4413682E-6 0.48575 0.48575
2.4387211E-6 -5.2638192E-11 2.441056E-6 2.6680755E-6 1.7041799E-6 2.441573E-6 2.441573E-6 2.441056E-6 0.48625 0.48625
2.4417172E-6 6.432582E-12 2.4413682E-6 2.6678467E-6 1.7040337E-6 2.4413687E-6 2.4413687E-6 2.4413682E-6 0.48675 0.48675
2.4460003E-6 8.925695E-11 2.4413682E-6 2.6676178E-6 1.7038875E-6 2.4411643E-6 2.4411643E-6 2.4413682E-6 0.48725 0.48725
2.4472474E-6 1.1604718E-10 2.4407439E-6 2.667389E-6 1.7037413E-6 2.4409596E-6 2.4409596E-6 2.4407439E-6 0.48775 0.48775
2.4463166E-6 1.0263901E-10 2.4407439E-6 2.666931E-6 1.7034489E-6 2.4407552E-6 2.4407552E-6 2.4407439E-6 0.48825 0.48825
2.4466067E-6 1.11766305E-10 2.4404317E-6 2.6667024E-6 1.7033027E-6 2.4405508E-6 2.4405508E-6 2.4404317E-6 0.48875 0.48875
2.4459732E-6 1.03839756E-10 2.4407439E-6 2.6664734E-6 1.7031565E-6 2.4403469E-6 2.4403469E-6 2.4407439E-6 0.48925 0.48925
2.4430622E-6 5.388758E-11 2.4401197E-6 2.6662444E-6 1.7030103E-6 2.4401425E-6 2.4401425E-6 2.4401197E-6 0.48975 0.48975
2.438204E-6 -3.1999535E-11 2.4398075E-6 2.6660157E-6 1.7028642E-6 2.4399378E-6 2.4399378E-6 2.4398075E-6 0.49025 0.49025
2.436019E-6 -6.855225E-11 2.4398075E-6 2.6657867E-6 1.702718E-6 2.4397334E-6 2.4397334E-6 2.4398075E-6 0.49075 0.49075
2.43687E-6 -4.9070803E-11 2.4391832E-6 2.6655578E-6 1.7025718E-6 2.439529E-6 2.439529E-6 2.4391832E-6 0.49125 0.49125
2.4401963E-6 1.6090625E-11 2.4394953E-6 2.665329E-6 1.7024256E-6 2.4393246E-6 2.4393246E-6 2.4394953E-6 0.49175 0.49175
2.4405524E-6 2.6436056E-11 2.4385588E-6 2.6651E-6 1.7022794E-6 2.43912E-6 2.43912E-6 2.4385588E-6 0.49225 0.49225
2.4434496E-6 8.367962E-11 2.4391832E-6 2.6648713E-6 1.7021332E-6 2.4389155E-6 2.4389155E-6 2.4391832E-6 0.49275 0.49275
2.4447627E-6 1.11687985E-10 2.4385588E-6 2.6646424E-6 1.701987E-6 2.4387111E-6 2.4387111E-6 2.4385588E-6 0.49325 0.49325
2.4434357E-6 9.0971015E-11 2.438871E-6 2.6641846E-6 1.7016946E-6 2.4385067E-6 2.4385067E-6 2.438871E-6 0.49375 0.49375
2.4422739E-6 7.3299374E-11 2.4385588E-6 2.6639557E-6 1.7015484E-6 2.4383023E-6 2.4383023E-6 2.4385588E-6 0.49425 0.49425
2.4387687E-6 1.23839975E-11 2.4379344E-6 2.6637267E-6 1.7014022E-6 2.4380977E-6 2.4380977E-6 2.4379344E-6 0.49475 0.49475
2.4364847E-6 -2.5995909E-11 2.4379344E-6 2.663498E-6 1.701256E-6 2.4378933E-6 2.4378933E-6 2.4379344E-6 0.49525 0.49525
2.4334418E-6 -7.8384355E-11 2.43731E-6 2.663269E-6 1.7011098E-6 2.4376889E-6 2.4376889E-6 2.43731E-6 0.49575 0.49575
2.4336327E-6 -7.108425E-11 2.4376222E-6 2.66304E-6 1.7009636E-6 2.4374845E-6 2.4374845E-6 2.4376222E-6 0.49625 0.49625
2.4334279E-6 -7.109296E-11 2.4369979E-6 2.6628113E-6 1.7008174E-6 2.4372798E-6 2.4372798E-6 2.4369979E-6 0.49675 0.49675
2.43616E-6 -1.6894722E-11 2.43731E-6 2.6625823E-6 1.7006713E-6 2.4370754E-6 2.4370754E-6 2.43731E-6 0.49725 0.49725
2.4387273E-6 3.4258176E-11 2.43731E-6 2.6623536E-6 1.7005251E-6 2.436871E-6 2.436871E-6 2.43731E-6 0.49775 0.49775
2.4412614E-6 8.480201E-11 2.4369979E-6 2.6621246E-6 1.7003789E-6 2.4366666E-6 2.4366666E-6 2.4369979E-6 0.49825 0.49825
2.4427725E-6 1.1646477E-10 2.4366857E-6 2.6618957E-6 1.7002327E-6 2.4364622E-6 2.4364622E-6 2.4366857E-6 0.49875 0.49875
2.4420726E-6 1.0732007E-10 2.4363737E-6 2.661438E-6 1.6999403E-6 2.4362575E-6 2.4362575E-6 2.4363737E-6 0.49925 0.49925
2.4398546E-6 7.0158296E-11 2.4360615E-6 2.661209E-6 1.6997941E-6 2.4360531E-6 2.4360531E-6 2.4360615E-6 0.49975 0.49975
2.4371086E-6 2.3251453E-11 2.4357494E-6 2.6609803E-6 1.6996479E-6 2.4358487E-6 2.4358487E-6 2.4357494E-6 0.50025 0.50025
2.4351216E-6 -9.646851E-12 2.4360615E-6 2.6607513E-6 1.6995017E-6 2.4356443E-6 2.4356443E-6 2.4360615E-6 0.50075 0.50075
2.4343556E-6 -2.000969E-11 2.4348128E-6 2.6605226E-6 1.6993555E-6 2.4354397E-6 2.4354397E-6 2.4348128E-6 0.50125 0.50125
2.4349426E-6 -5.4007953E-12 2.4348128E-6 2.6602936E-6 1.6992093E-6 2.4352353E-6 2.4352353E-6 2.4348128E-6 0.50175 0.50175
2.4357278E-6 1.2862503E-11 2.4357494E-6 2.6600646E-6 1.6990631E-6 2.4350309E-6 2.4350309E-6 2.4357494E-6 0.50225 0.50225
2.4360174E-6 2.1989783E-11 2.4348128E-6 2.659836E-6 1.6989169E-6 2.434826E-6 2.434826E-6 2.4348128E-6 0.50275 0.50275
2.4371325E-6 4.634374E-11 2.4345006E-6 2.659607E-6 1.6987707E-6 2.4346214E-6 2.4346214E-6 2.4345006E-6 0.50325 0.50325
2.4373567E-6 5.4252908E-11 2.4348128E-6 2.659378E-6 1.6986245E-6 2.434417E-6 2.434417E-6 2.4348128E-6 0.50375 0.50375
2.4378446E-6 6.70346E-11 2.4341884E-6 2.6589203E-6 1.6983322E-6 2.4342125E-6 2.4342125E-6 2.4341884E-6 0.50425 0.50425
2.4370456E-6 5.60627E-11 2.4338763E-6 2.6586913E-6 1.698186E-6 2.4340081E-6 2.4340081E-6 2.4338763E-6 0.50475 0.50475
2.4352896E-6 2.7427855E-11 2.4341884E-6 2.6584626E-6 1.6980398E-6 2.4338035E-6 2.4338035E-6 2.4341884E-6 0.50525 0.50525
2.4319497E-6 -3.0442183E-11 2.433564E-6 2.6582336E-6 1.6978936E-6 2.433599E-6 2.433599E-6 2.433564E-6 0.50575 0.50575
2.4299297E-6 -6.394956E-11 2.433252E-6 2.6580049E-6 1.6977474E-6 2.4333947E-6 2.4333947E-6 2.433252E-6 0.50625 0.50625
2.43187E-6 -2.436892E-11 2.433564E-6 2.657776E-6 1.6976012E-6 2.4331903E-6 2.4331903E-6 2.433564E-6 0.50675 0.50675
2.433183E-6 3.6394425E-12 2.433252E-6 2.657547E-6 1.697455E-6 2.4329859E-6 2.4329859E-6 2.433252E-6 0.50725 0.50725
2.434595E-6 3.3475004E-11 2.4329397E-6 2.6573182E-6 1.6973088E-6 2.4327812E-6 2.4327812E-6 2.4329397E-6 0.50775 0.50775
2.4356773E-6 5.7219902E-11 2.4323156E-6 2.6570892E-6 1.6971626E-6 2.4325768E-6 2.4325768E-6 2.4323156E-6 0.50825 0.50825
2.4386068E-6 1.15072514E-10 2.4323156E-6 2.6568603E-6 1.6970164E-6 2.432372E-6 2.432372E-6 2.4323156E-6 0.50875 0.50875
2.440118E-6 1.4673528E-10 2.4320034E-6 2.6566315E-6 1.6968702E-6 2.4321675E-6 2.4321675E-6 2.4320034E-6 0.50925 0.50925
2.437867E-6 1.0896444E-10 2.4320034E-6 2.6561736E-6 1.6965778E-6 2.431963E-6 2.431963E-6 2.4320034E-6 0.50975 0.50975
2.435319E-6 6.5712E-11 2.4320034E-6 2.6559449E-6 1.6964316E-6 2.4317585E-6 2.4317585E-6 2.4320034E-6 0.51025 0.51025
2.433497E-6 3.5859024E-11 2.4320034E-6 2.655716E-6 1.6962855E-6 2.431554E-6 2.431554E-6 2.4320034E-6 0.51075 0.51075
2.430685E-6 -1.2265947E-11 2.4320034E-6 2.6554872E-6 1.6961393E-6 2.4313497E-6 2.4313497E-6 2.4320034E-6 0.51125 0.51125
2.4285E-6 -4.8818647E-11 2.4316912E-6 2.6552582E-6 1.6959931E-6 2.431145E-6 2.431145E-6 2.4316912E-6 0.51175 0.51175
2.4278331E-6 -5.7354295E-11 2.4307546E-6 2.6550292E-6 1.6958469E-6 2.4309406E-6 2.4309406E-6 2.4307546E-6 0.51225 0.51225
2.4286176E-6 -3.909101E-11 2.4307546E-6 2.6548005E-6 1.6957007E-6 2.4307358E-6 2.4307358E-6 2.4307546E-6 0.51275 0.51275
2.4311848E-6 1.2061881E-11 2.4304425E-6 2.6545715E-6 1.6955545E-6 2.4305314E-6 2.4305314E-6 2.4304425E-6 0.51325 0.51325
2.433917E-6 6.6260115E-11 2.4301303E-6 2.6543426E-6 1.6954083E-6 2.4303267E-6 2.4303267E-6 2.4301303E-6 0.51375 0.51375
2.435296E-6 9.548661E-11 2.429818E-6 2.6541138E-6 1.6952621E-6 2.4301223E-6 2.4301223E-6 2.429818E-6 0.51425 0.51425
2.4330782E-6 5.832484E-11 2.429818E-6 2.6538848E-6 1.6951159E-6 2.429918E-6 2.429918E-6 2.429818E-6 0.51475 0.51475
2.4296392E-6 -1.3723983E-12 2.4301303E-6 2.6534271E-6 1.6948235E-6 2.4297135E-6 2.4297135E-6 2.4301303E-6 0.51525 0.51525
2.4271235E-6 -4.401579E-11 2.429818E-6 2.6531982E-6 1.6946773E-6 2.4295084E-6 2.4295084E-6 2.429818E-6 0.51575 0.51575
2.4272156E-6 -3.854289E-11 2.4291937E-6 2.6529694E-6 1.6945311E-6 2.429304E-6 2.429304E-6 2.4291937E-6 0.51625 0.51625
2.4263506E-6 -5.0732935E-11 2.4291937E-6 2.6527405E-6 1.6943849E-6 2.4290996E-6 2.4290996E-6 2.4291937E-6 0.51675 0.51675
2.4275648E-6 -2.455177E-11 2.4288815E-6 2.6525115E-6 1.6942387E-6 2.4288952E-6 2.4288952E-6 2.4288815E-6 0.51725 0.51725
2.430165E-6 2.7210189E-11 2.4282574E-6 2.6522828E-6 1.6940926E-6 2.4286906E-6 2.4286906E-6 2.4282574E-6 0.51775 0.51775
2.4322371E-6 6.922709E-11 2.4282574E-6 2.6520538E-6 1.6939464E-6 2.4284861E-6 2.4284861E-6 2.4282574E-6 0.51825 0.51825
2.4344079E-6 1.1307117E-10 2.4282574E-6 2.6518248E-6 1.6938002E-6 2.4282813E-6 2.4282813E-6 2.4282574E-6 0.51875 0.51875
2.435292E-6 1.3316166E-10 2.4279452E-6 2.651596E-6 1.693654E-6 2.4280769E-6 2.4280769E-6 2.4279452E-6 0.51925 0.51925
2.4345259E-6 1.2279883E-10 2.4279452E-6 2.6513671E-6 1.6935078E-6 2.4278722E-6 2.4278722E-6 2.4279452E-6 0.51975 0.51975
2.431978E-6 7.954639E-11 2.4273209E-6 2.6511384E-6 1.6933616E-6 2.4276678E-6 2.4276678E-6 2.4273209E-6 0.52025 0.52025
2.4284068E-6 1.7412878E-11 2.4273209E-6 2.6506805E-6 1.6930692E-6 2.4274634E-6 2.4274634E-6 2.4273209E-6 0.52075 0.52075
2.4240433E-6 -5.933824E-11 2.4273209E-6 2.6504517E-6 1.692923E-6 2.4272586E-6 2.4272586E-6 2.4273209E-6 0.52125 0.52125
2.4219903E-6 -9.3454695E-11 2.4270087E-6 2.6502228E-6 1.6927768E-6 2.427054E-6 2.427054E-6 2.4270087E-6 0.52175 0.52175
2.4231715E-6 -6.7882595E-11 2.4270087E-6 2.6499938E-6 1.6926306E-6 2.4268495E-6 2.4268495E-6 2.4270087E-6 0.52225 0.52225
2.4251776E-6 -2.7083823E-11 2.4266965E-6 2.649765E-6 1.6924844E-6 2.426645E-6 2.426645E-6 2.4266965E-6 0.52275 0.52275
2.4269523E-6 9.451449E-12 2.4266965E-6 2.649536E-6 1.6923382E-6 2.4264402E-6 2.4264402E-6 2.4266965E-6 0.52325 0.52325
2.4295855E-6 6.1822485E-11 2.4263843E-6 2.6493071E-6 1.692192E-6 2.4262356E-6 2.4262356E-6 2.4263843E-6 0.52375 0.52375
2.4313276E-6 9.774872E-11 2.42576E-6 2.6490784E-6 1.6920458E-6 2.4260312E-6 2.4260312E-6 2.42576E-6 0.52425 0.52425
2.4326737E-6 1.2636615E-10 2.4260721E-6 2.6488494E-6 1.6918997E-6 2.4258268E-6 2.4258268E-6 2.4260721E-6 0.52475 0.52475
2.4314122E-6 1.06867286E-10 2.42576E-6 2.6486207E-6 1.6917535E-6 2.425622E-6 2.425622E-6 2.42576E-6 0.52525 0.52525
2.4299202E-6 8.310498E-11 2.4251356E-6 2.6483917E-6 1.6916073E-6 2.4254173E-6 2.4254173E-6 2.4251356E-6 0.52575 0.52575
2.4270091E-6 3.3152807E-11 2.42576E-6 2.647934E-6 1.6913149E-6 2.4252129E-6 2.4252129E-6 2.42576E-6 0.52625 0.52625
2.4237681E-6 -2.2890034E-11 2.4254477E-6 2.647705E-6 1.6911687E-6 2.4250085E-6 2.4250085E-6 2.4254477E-6 0.52675 0.52675
2.4223089E-6 -4.6043294E-11 2.4251356E-6 2.647476E-6 1.6910225E-6 2.4248036E-6 2.4248036E-6 2.4251356E-6 0.52725 0.52725
2.422665E-6 -3.569786E-11 2.4248236E-6 2.6472474E-6 1.6908763E-6 2.424599E-6 2.424599E-6 2.4248236E-6 0.52775 0.52775
2.421833E-6 -4.7278837E-11 2.4254477E-6 2.6470184E-6 1.6907301E-6 2.4243946E-6 2.4243946E-6 2.4254477E-6 0.52825 0.52825
2.4244991E-6 5.7012654E-12 2.4245114E-6 2.6467897E-6 1.6905839E-6 2.4241901E-6 2.4241901E-6 2.4245114E-6 0.52875 0.52875
2.4278906E-6 7.2080814E-11 2.4235749E-6 2.6465607E-6 1.6904377E-6 2.4239853E-6 2.4239853E-6 2.4235749E-6 0.52925 0.52925
2.4297979E-6 1.11052376E-10 2.4232627E-6 2.6463317E-6 1.6902915E-6 2.4237806E-6 2.4237806E-6 2.4232627E-6 0.52975 0.52975
2.429593E-6 1.11043674E-10 2.4235749E-6 2.646103E-6 1.6901453E-6 2.4235762E-6 2.4235762E-6 2.4235749E-6 0.53025 0.53025
2.4291235E-6 1.0616241E-10 2.4235749E-6 2.645874E-6 1.6899991E-6 2.4233714E-6 2.4233714E-6 2.4235749E-6 0.53075 0.53075
2.4264434E-6 6.047371E-11 2.4232627E-6 2.645645E-6 1.6898529E-6 2.423167E-6 2.423167E-6 2.4232627E-6 0.53125 0.53125
2.4237304E-6 1.4175929E-11 2.4229505E-6 2.6451874E-6 1.6895606E-6 2.4229623E-6 2.4229623E-6 2.4229505E-6 0.53175 0.53175
2.420522E-6 -4.125786E-11 2.4226383E-6 2.6449584E-6 1.6894144E-6 2.4227575E-6 2.4227575E-6 2.4226383E-6 0.53225 0.53225
2.417809E-6 -8.7555636E-11 2.4226383E-6 2.6447296E-6 1.6892682E-6 2.422553E-6 2.422553E-6 2.4226383E-6 0.53275 0.53275
2.418132E-6 -7.781927E-11 2.4226383E-6 2.6445007E-6 1.689122E-6 2.4223486E-6 2.4223486E-6 2.4226383E-6 0.53325 0.53325
2.4196097E-6 -4.67656E-11 2.422014E-6 2.644272E-6 1.6889758E-6 2.4221436E-6 2.4221436E-6 2.422014E-6 0.53375 0.53375
2.423233E-6 2.387744E-11 2.4226383E-6 2.644043E-6 1.6888296E-6 2.4219391E-6 2.4219391E-6 2.4226383E-6 0.53425 0.53425
2.426427E-6 8.660261E-11 2.422014E-6 2.643814E-6 1.6886834E-6 2.4217347E-6 2.4217347E-6 2.422014E-6 0.53475 0.53475
2.4287626E-6 1.3349202E-10 2.4217018E-6 2.6435853E-6 1.6885372E-6 2.4215296E-6 2.4215296E-6 2.4217018E-6 0.53525 0.53525
2.4269407E-6 1.0363904E-10 2.4210774E-6 2.6433563E-6 1.688391E-6 2.4213252E-6 2.4213252E-6 2.4210774E-6 0.53575 0.53575
2.4249869E-6 7.13498E-11 2.4210774E-6 2.6431273E-6 1.6882448E-6 2.4211208E-6 2.4211208E-6 2.4210774E-6 0.53625 0.53625
2.4223723E-6 2.6879205E-11 2.4207654E-6 2.6426696E-6 1.6879524E-6 2.420916E-6 2.420916E-6 2.4207654E-6 0.53675 0.53675
2.4191643E-6 -2.8554572E-11 2.4204533E-6 2.642441E-6 1.6878062E-6 2.4207113E-6 2.4207113E-6 2.4204533E-6 0.53725 0.53725
2.4159233E-6 -8.459741E-11 2.4210774E-6 2.642212E-6 1.68766E-6 2.420507E-6 2.420507E-6 2.4210774E-6 0.53775 0.53775
2.4161138E-6 -7.729733E-11 2.4204533E-6 2.641983E-6 1.6875139E-6 2.420302E-6 2.420302E-6 2.4204533E-6 0.53825 0.53825
2.419275E-6 -1.518123E-11 2.420141E-6 2.6417542E-6 1.6873677E-6 2.4200976E-6 2.4200976E-6 2.420141E-6 0.53875 0.53875
2.420324E-6 7.954601E-12 2.420141E-6 2.6415253E-6 1.6872215E-6 2.419893E-6 2.419893E-6 2.420141E-6 0.53925 0.53925
2.4223627E-6 4.936241E-11 2.4195167E-6 2.6412963E-6 1.6870753E-6 2.4196881E-6 2.4196881E-6 2.4195167E-6 0.53975 0.53975
2.4226858E-6 5.9098774E-11 2.419829E-6 2.6410676E-6 1.6869291E-6 2.4194837E-6 2.4194837E-6 2.419829E-6 0.54025 0.54025
2.4233054E-6 7.431672E-11 2.420141E-6 2.6408386E-6 1.6867829E-6 2.4192789E-6 2.4192789E-6 2.420141E-6 0.54075 0.54075
2.4234967E-6 8.161682E-11 2.4192045E-6 2.6406096E-6 1.6866367E-6 2.4190742E-6 2.4190742E-6 2.4192045E-6 0.54125 0.54125
2.4204865E-6 2.9837438E-11 2.4192045E-6 2.640381E-6 1.6864905E-6 2.4188698E-6 2.4188698E-6 2.4192045E-6 0.54175 0.54175
2.418037E-6 -1.1587824E-11 2.4188923E-6 2.6399232E-6 1.6861981E-6 2.418665E-6 2.418665E-6 2.4188923E-6 0.54225 0.54225
2.4186572E-6 3.6301396E-12 2.4185802E-6 2.6396942E-6 1.6860519E-6 2.4184606E-6 2.4184606E-6 2.4185802E-6 0.54275 0.54275
2.4195078E-6 2.3111554E-11 2.4185802E-6 2.6394653E-6 1.6859057E-6 2.4182555E-6 2.4182555E-6 2.4185802E-6 0.54325 0.54325
2.4199298E-6 3.4675117E-11 2.4176436E-6 2.6392365E-6 1.6857595E-6 2.418051E-6 2.418051E-6 2.4176436E-6 0.54375 0.54375
2.4196588E-6 3.344828E-11 2.4179558E-6 2.6390076E-6 1.6856133E-6 2.4178466E-6 2.4178466E-6 2.4179558E-6 0.54425 0.54425
2.4210706E-6 6.328382E-11 2.4179558E-6 2.6387786E-6 1.685467E-6 2.4176416E-6 2.4176416E-6 2.4179558E-6 0.54475 0.54475
2.4217898E-6 8.0328987E-11 2.4179558E-6 2.6385499E-6 1.685321E-6 2.4174371E-6 2.4174371E-6 2.4179558E-6 0.54525 0.54525
2.4199342E-6 4.9866927E-11 2.4173314E-6 2.638321E-6 1.6851748E-6 2.4172323E-6 2.4172323E-6 2.4173314E-6 0.54575 0.54575
2.417749E-6 1.3314222E-11 2.4173314E-6 2.638092E-6 1.6850286E-6 2.4170279E-6 2.4170279E-6 2.4173314E-6 0.54625 0.54625
2.4172468E-6 7.823896E-12 2.4170195E-6 2.6378632E-6 1.6848824E-6 2.4168228E-6 2.4168228E-6 2.4170195E-6 0.54675 0.54675
2.4165138E-6 -1.9298738E-12 2.4170195E-6 2.6376342E-6 1.6847362E-6 2.4166184E-6 2.4166184E-6 2.4170195E-6 0.54725 0.54725
2.415088E-6 -2.4474051E-11 2.4170195E-6 2.6371765E-6 1.6844438E-6 2.416414E-6 2.416414E-6 2.4170195E-6 0.54775 0.54775
2.4158064E-6 -7.428904E-12 2.416083E-6 2.6369476E-6 1.6842976E-6 2.416209E-6 2.416209E-6 2.416083E-6 0.54825 0.54825
2.4156675E-6 -6.219478E-12 2.416083E-6 2.6367188E-6 1.6841514E-6 2.4160045E-6 2.4160045E-6 2.416083E-6 0.54875 0.54875
2.416749E-6 1.7525401E-11 2.4157707E-6 2.6364899E-6 1.6840052E-6 2.4157996E-6 2.4157996E-6 2.4157707E-6 0.54925 0.54925
2.4186563E-6 5.6496967E-11 2.416083E-6 2.636261E-6 1.683859E-6 2.4155952E-6 2.4155952E-6 2.416083E-6 0.54975 0.54975
2.419276E-6 7.171491E-11 2.4157707E-6 2.6360321E-6 1.6837128E-6 2.41539E-6 2.41539E-6 2.4157707E-6 0.55025 0.55025
2.420523E-6 9.850514E-11 2.4154585E-6 2.6358032E-6 1.6835666E-6 2.4151857E-6 2.4151857E-6 2.4154585E-6 0.55075 0.55075
2.4195915E-6 8.509695E-11 2.4151464E-6 2.6355744E-6 1.6834204E-6 2.4149808E-6 2.4149808E-6 2.4151464E-6 0.55125 0.55125
2.4180335E-6 6.011651E-11 2.414522E-6 2.6353455E-6 1.6832741E-6 2.4147764E-6 2.4147764E-6 2.414522E-6 0.55175 0.55175
2.4161122E-6 2.8436318E-11 2.4148342E-6 2.6351165E-6 1.6831281E-6 2.4145713E-6 2.4145713E-6 2.4148342E-6 0.55225 0.55225
2.4143892E-6 4.105449E-13 2.4142098E-6 2.6348878E-6 1.6829819E-6 2.414367E-6 2.414367E-6 2.4142098E-6 0.55275 0.55275
2.4131277E-6 -1.9088318E-11 2.4135854E-6 2.6344298E-6 1.6826895E-6 2.414162E-6 2.414162E-6 2.4135854E-6 0.55325 0.55325
2.4139458E-6 -2.1595217E-13 2.4135854E-6 2.634201E-6 1.6825433E-6 2.4139576E-6 2.4139576E-6 2.4135854E-6 0.55375 0.55375
2.4148956E-6 2.109266E-11 2.4135854E-6 2.6339721E-6 1.682397E-6 2.4137526E-6 2.4137526E-6 2.4135854E-6 0.55425 0.55425
2.4149876E-6 2.656555E-11 2.4132735E-6 2.6337432E-6 1.6822509E-6 2.4135481E-6 2.4135481E-6 2.4132735E-6 0.55475 0.55475
2.4148812E-6 2.8384031E-11 2.4132735E-6 2.6335144E-6 1.6821047E-6 2.4133433E-6 2.4133433E-6 2.4132735E-6 0.55525 0.55525
2.4149072E-6 3.263879E-11 2.4132735E-6 2.6332855E-6 1.6819585E-6 2.4131386E-6 2.4131386E-6 2.4132735E-6 0.55575 0.55575
2.4145697E-6 3.01938E-11 2.4135854E-6 2.6330567E-6 1.6818123E-6 2.4129338E-6 2.4129338E-6 2.4135854E-6 0.55625 0.55625
2.4127808E-6 9.498914E-13 2.4132735E-6 2.6328278E-6 1.681666E-6 2.4127294E-6 2.4127294E-6 2.4132735E-6 0.55675 0.55675
2.4121134E-6 -7.585762E-12 2.4129613E-6 2.6325988E-6 1.6815198E-6 2.4125245E-6 2.4125245E-6 2.4129613E-6 0.55725 0.55725
2.4122385E-6 -1.5038037E-12 2.412649E-6 2.63237E-6 1.6813736E-6 2.4123199E-6 2.4123199E-6 2.412649E-6 0.55775 0.55775
2.411703E-6 -7.603191E-12 2.4120247E-6 2.632141E-6 1.6812274E-6 2.412115E-6 2.412115E-6 2.4120247E-6 0.55825 0.55825
2.4113326E-6 -1.065725E-11 2.4117126E-6 2.6316834E-6 1.6809352E-6 2.4119101E-6 2.4119101E-6 2.4117126E-6 0.55875 0.55875
2.4118538E-6 2.7335146E-12 2.4120247E-6 2.6314544E-6 1.680789E-6 2.4117057E-6 2.4117057E-6 2.4120247E-6 0.55925 0.55925
2.4145525E-6 5.632266E-11 2.4110882E-6 2.6312255E-6 1.6806428E-6 2.4115006E-6 2.4115006E-6 2.4110882E-6 0.55975 0.55975
2.4159315E-6 8.554916E-11 2.4110882E-6 2.6309967E-6 1.6804966E-6 2.4112962E-6 2.4112962E-6 2.4110882E-6 0.56025 0.56025
2.415561E-6 8.24951E-11 2.4114004E-6 2.6307678E-6 1.6803504E-6 2.4110914E-6 2.4110914E-6 2.4114004E-6 0.56075 0.56075
2.4155213E-6 8.553173E-11 2.4104638E-6 2.630539E-6 1.6802042E-6 2.4108867E-6 2.4108867E-6 2.4104638E-6 0.56125 0.56125
2.4129727E-6 4.2279267E-11 2.4110882E-6 2.63031E-6 1.680058E-6 2.4106819E-6 2.4106819E-6 2.4110882E-6 0.56175 0.56175
2.4118103E-6 2.4607606E-11 2.410776E-6 2.630081E-6 1.6799117E-6 2.410477E-6 2.410477E-6 2.410776E-6 0.56225 0.56225
2.4113413E-6 1.972637E-11 2.410776E-6 2.6298524E-6 1.6797655E-6 2.4102726E-6 2.4102726E-6 2.410776E-6 0.56275 0.56275
2.4100798E-6 2.2751291E-13 2.410776E-6 2.6296234E-6 1.6796193E-6 2.4100675E-6 2.4100675E-6 2.410776E-6 0.56325 0.56325
2.409149E-6 -1.31806606E-11 2.4104638E-6 2.6293944E-6 1.6794731E-6 2.409863E-6 2.409863E-6 2.4104638E-6 0.56375 0.56375
2.4103956E-6 1.3609547E-11 2.4098395E-6 2.6289367E-6 1.6791807E-6 2.4096582E-6 2.4096582E-6 2.4098395E-6 0.56425 0.56425
2.4117746E-6 4.2836047E-11 2.4101516E-6 2.628708E-6 1.6790345E-6 2.4094536E-6 2.4094536E-6 2.4101516E-6 0.56475 0.56475
2.4114372E-6 4.0391055E-11 2.4095273E-6 2.628479E-6 1.6788883E-6 2.4092487E-6 2.4092487E-6 2.4095273E-6 0.56525 0.56525
2.4103738E-6 2.4546596E-11 2.4092153E-6 2.62825E-6 1.6787423E-6 2.4090439E-6 2.4090439E-6 2.4092153E-6 0.56575 0.56575
2.410433E-6 2.9410425E-11 2.4092153E-6 2.6280213E-6 1.678596E-6 2.4088395E-6 2.4088395E-6 2.4092153E-6 0.56625 0.56625
2.4099966E-6 2.5138235E-11 2.408591E-6 2.6277924E-6 1.6784498E-6 2.4086344E-6 2.4086344E-6 2.408591E-6 0.56675 0.56675
2.408768E-6 6.2484406E-12 2.4082788E-6 2.6275634E-6 1.6783036E-6 2.4084295E-6 2.4084295E-6 2.4082788E-6 0.56725 0.56725
2.4078372E-6 -7.159733E-12 2.4082788E-6 2.6273347E-6 1.6781574E-6 2.408225E-6 2.408225E-6 2.4082788E-6 0.56775 0.56775
2.4073017E-6 -1.325912E-11 2.4079666E-6 2.6271057E-6 1.6780112E-6 2.40802E-6 2.40802E-6 2.4079666E-6 0.56825 0.56825
2.4084497E-6 1.1703909E-11 2.4079666E-6 2.6268767E-6 1.677865E-6 2.4078156E-6 2.4078156E-6 2.4079666E-6 0.56875 0.56875
2.4101255E-6 4.6411985E-11 2.4073422E-6 2.626419E-6 1.6775726E-6 2.4076107E-6 2.4076107E-6 2.4073422E-6 0.56925 0.56925
2.4128572E-6 1.006102E-10 2.4073422E-6 2.6261903E-6 1.6774264E-6 2.4074056E-6 2.4074056E-6 2.4073422E-6 0.56975 0.56975
2.4130811E-6 1.0851936E-10 2.4073422E-6 2.6259613E-6 1.6772802E-6 2.4072012E-6 2.4072012E-6 2.4073422E-6 0.57025 0.57025
2.4109288E-6 7.25757E-11 2.40703E-6 2.6257323E-6 1.677134E-6 2.4069964E-6 2.4069964E-6 2.40703E-6 0.57075 0.57075
2.4091391E-6 4.333178E-11 2.40703E-6 2.6255036E-6 1.6769878E-6 2.4067915E-6 2.4067915E-6 2.40703E-6 0.57125 0.57125
2.4071524E-6 1.0433473E-11 2.4067178E-6 2.6252746E-6 1.6768416E-6 2.4065869E-6 2.4065869E-6 2.4067178E-6 0.57175 0.57175
2.4047688E-6 -2.9773652E-11 2.4067178E-6 2.6250457E-6 1.6766954E-6 2.406382E-6 2.406382E-6 2.4067178E-6 0.57225 0.57225
2.4029794E-6 -5.901759E-11 2.4064057E-6 2.624817E-6 1.6765493E-6 2.4061771E-6 2.4061771E-6 2.4064057E-6 0.57275 0.57275
2.4059425E-6 -5.558832E-13 2.4064057E-6 2.624588E-6 1.6764031E-6 2.4059725E-6 2.4059725E-6 2.4064057E-6 0.57325 0.57325
2.407288E-6 2.8061529E-11 2.4060935E-6 2.6243592E-6 1.6762569E-6 2.4057676E-6 2.4057676E-6 2.4060935E-6 0.57375 0.57375
2.4060928E-6 9.780802E-12 2.4060935E-6 2.6241303E-6 1.6761107E-6 2.4055628E-6 2.4055628E-6 2.4060935E-6 0.57425 0.57425
2.4061849E-6 1.52537E-11 2.4054693E-6 2.6236726E-6 1.6758183E-6 2.4053584E-6 2.4053584E-6 2.4054693E-6 0.57475 0.57475
2.4086523E-6 6.457938E-11 2.4054693E-6 2.6234436E-6 1.6756721E-6 2.4051533E-6 2.4051533E-6 2.4054693E-6 0.57525 0.57525
2.410196E-6 9.685119E-11 2.4051571E-6 2.6232146E-6 1.6755259E-6 2.4049484E-6 2.4049484E-6 2.4051571E-6 0.57575 0.57575
2.4095286E-6 8.831553E-11 2.404845E-6 2.622986E-6 1.6753797E-6 2.4047436E-6 2.4047436E-6 2.404845E-6 0.57625 0.57625
2.4078388E-6 6.089882E-11 2.404845E-6 2.622757E-6 1.6752335E-6 2.404539E-6 2.404539E-6 2.404845E-6 0.57675 0.57675
2.4065444E-6 4.07909E-11 2.404845E-6 2.622528E-6 1.6750873E-6 2.404334E-6 2.404334E-6 2.404845E-6 0.57725 0.57725
2.4051178E-6 1.8246708E-11 2.4042206E-6 2.6222992E-6 1.6749411E-6 2.4041292E-6 2.4041292E-6 2.4042206E-6 0.57775 0.57775
2.404649E-6 1.3365463E-11 2.4042206E-6 2.6220703E-6 1.6747949E-6 2.4039248E-6 2.4039248E-6 2.4042206E-6 0.57825 0.57825
2.4041794E-6 8.4842055E-12 2.4035962E-6 2.6218415E-6 1.6746487E-6 2.4037197E-6 2.4037197E-6 2.4035962E-6 0.57875 0.57875
2.403545E-6 5.576134E-13 2.4035962E-6 2.6216126E-6 1.6745025E-6 2.4035148E-6 2.4035148E-6 2.4035962E-6 0.57925 0.57925
2.4039666E-6 1.212116E-11 2.403284E-6 2.6213836E-6 1.6743564E-6 2.40331E-6 2.40331E-6 2.403284E-6 0.57975 0.57975
2.4047847E-6 3.0993524E-11 2.4035962E-6 2.620926E-6 1.674064E-6 2.4031053E-6 2.4031053E-6 2.4035962E-6 0.58025 0.58025
2.4054043E-6 4.6211465E-11 2.403284E-6 2.620697E-6 1.6739178E-6 2.4029005E-6 2.4029005E-6 2.403284E-6 0.58075 0.58075
2.4036808E-6 1.8185677E-11 2.4023475E-6 2.6204682E-6 1.6737716E-6 2.4026956E-6 2.4026956E-6 2.4023475E-6 0.58125 0.58125
2.4026504E-6 2.9502776E-12 2.4029719E-6 2.6202392E-6 1.6736254E-6 2.4024905E-6 2.4024905E-6 2.4029719E-6 0.58175 0.58175
2.4052506E-6 5.471225E-11 2.4026597E-6 2.6200103E-6 1.6734792E-6 2.402286E-6 2.402286E-6 2.4026597E-6 0.58225 0.58225
2.4037581E-6 3.094992E-11 2.4023475E-6 2.6197815E-6 1.673333E-6 2.4020812E-6 2.4020812E-6 2.4023475E-6 0.58275 0.58275
2.4028598E-6 1.8150799E-11 2.4026597E-6 2.6195526E-6 1.6731868E-6 2.4018761E-6 2.4018761E-6 2.4026597E-6 0.58325 0.58325
2.4014662E-6 -3.7843314E-12 2.4020353E-6 2.6193238E-6 1.6730406E-6 2.4016713E-6 2.4016713E-6 2.4020353E-6 0.58375 0.58375
2.4017893E-6 5.9520305E-12 2.4020353E-6 2.6190949E-6 1.6728944E-6 2.4014669E-6 2.4014669E-6 2.4020353E-6 0.58425 0.58425
2.402805E-6 2.847878E-11 2.4017233E-6 2.618866E-6 1.6727482E-6 2.401262E-6 2.401262E-6 2.4017233E-6 0.58475 0.58475
2.4037215E-6 4.917832E-11 2.4014112E-6 2.6186372E-6 1.672602E-6 2.401057E-6 2.401057E-6 2.4014112E-6 0.58525 0.58525
2.4044073E-6 6.5614396E-11 2.401099E-6 2.6181792E-6 1.6723096E-6 2.400852E-6 2.400852E-6 2.401099E-6 0.58575 0.58575
2.404499E-6 7.1087275E-11 2.4007868E-6 2.6179505E-6 1.6721635E-6 2.4006472E-6 2.4006472E-6 2.4007868E-6 0.58625 0.58625
2.4018188E-6 2.5398567E-11 2.4004746E-6 2.6177215E-6 1.6720173E-6 2.4004426E-6 2.4004426E-6 2.4004746E-6 0.58675 0.58675
2.3994023E-6 -1.5417626E-11 2.4004746E-6 2.6174928E-6 1.6718711E-6 2.4002377E-6 2.4002377E-6 2.4004746E-6 0.58725 0.58725
2.398306E-6 -3.1871155E-11 2.4004746E-6 2.6172638E-6 1.6717249E-6 2.4000328E-6 2.4000328E-6 2.4004746E-6 0.58775 0.58775
2.3985294E-6 -2.3962011E-11 2.3998502E-6 2.6170349E-6 1.6715787E-6 2.3998277E-6 2.3998277E-6 2.3998502E-6 0.58825 0.58825
2.4000071E-6 7.091667E-12 2.3998502E-6 2.6168061E-6 1.6714325E-6 2.3996229E-6 2.3996229E-6 2.3998502E-6 0.58875 0.58875
2.4021779E-6 5.0935745E-11 2.4001624E-6 2.6165771E-6 1.6712863E-6 2.399418E-6 2.399418E-6 2.4001624E-6 0.58925 0.58925
2.4007188E-6 2.7782507E-11 2.399538E-6 2.6163482E-6 1.6711401E-6 2.3992136E-6 2.3992136E-6 2.399538E-6 0.58975 0.58975
2.3999853E-6 1.8028716E-11 2.3992259E-6 2.6161194E-6 1.6709939E-6 2.3990085E-6 2.3990085E-6 2.3992259E-6 0.59025 0.59025
2.4015621E-6 5.0909593E-11 2.399538E-6 2.6158905E-6 1.6708477E-6 2.3988036E-6 2.3988036E-6 2.399538E-6 0.59075 0.59075
2.4013896E-6 5.1509932E-11 2.3992259E-6 2.6154328E-6 1.6705553E-6 2.3985988E-6 2.3985988E-6 2.3992259E-6 0.59125 0.59125
2.400128E-6 3.2011074E-11 2.3989137E-6 2.6152038E-6 1.6704091E-6 2.3983937E-6 2.3983937E-6 2.3989137E-6 0.59175 0.59175
2.3991968E-6 1.860288E-11 2.3982893E-6 2.614975E-6 1.6702629E-6 2.3981888E-6 2.3981888E-6 2.3982893E-6 0.59225 0.59225
2.3981338E-6 2.75844E-12 2.3986015E-6 2.614746E-6 1.6701167E-6 2.3979844E-6 2.3979844E-6 2.3986015E-6 0.59275 0.59275
2.3969715E-6 -1.4913218E-11 2.3979771E-6 2.6145171E-6 1.6699706E-6 2.3977793E-6 2.3977793E-6 2.3979771E-6 0.59325 0.59325
2.396403E-6 -2.1621673E-11 2.3982893E-6 2.6142884E-6 1.6698244E-6 2.3975745E-6 2.3975745E-6 2.3982893E-6 0.59375 0.59375
2.3979467E-6 1.0650134E-11 2.3979771E-6 2.6140594E-6 1.6696782E-6 2.3973696E-6 2.3973696E-6 2.3979771E-6 0.59425 0.59425
2.3994241E-6 4.1703817E-11 2.3979771E-6 2.6138305E-6 1.669532E-6 2.3971645E-6 2.3971645E-6 2.3979771E-6 0.59475 0.59475
2.399846E-6 5.326736E-11 2.397353E-6 2.6136017E-6 1.6693858E-6 2.3969596E-6 2.3969596E-6 2.397353E-6 0.59525 0.59525
2.4000365E-6 6.056743E-11 2.3967286E-6 2.6133728E-6 1.6692396E-6 2.3967548E-6 2.3967548E-6 2.3967286E-6 0.59575 0.59575
2.398742E-6 4.045951E-11 2.3970408E-6 2.6131438E-6 1.6690934E-6 2.3965497E-6 2.3965497E-6 2.3970408E-6 0.59625 0.59625
2.398438E-6 3.8623604E-11 2.3967286E-6 2.612686E-6 1.668801E-6 2.3963453E-6 2.3963453E-6 2.3967286E-6 0.59675 0.59675
2.3964506E-6 5.7252744E-12 2.3961043E-6 2.6124574E-6 1.6686548E-6 2.3961404E-6 2.3961404E-6 2.3961043E-6 0.59725 0.59725
2.3958821E-6 -9.83181E-13 2.3961043E-6 2.6122284E-6 1.6685086E-6 2.3959356E-6 2.3959356E-6 2.3961043E-6 0.59775 0.59775
2.3952477E-6 -8.909773E-12 2.395792E-6 2.6119994E-6 1.6683624E-6 2.3957305E-6 2.3957305E-6 2.395792E-6 0.59825 0.59825
2.3962634E-6 1.3616969E-11 2.3961043E-6 2.6117707E-6 1.6682162E-6 2.3955256E-6 2.3955256E-6 2.3961043E-6 0.59875 0.59875
2.395398E-6 1.426912E-12 2.3961043E-6 2.6115417E-6 1.66807E-6 2.3953207E-6 2.3953207E-6 2.3961043E-6 0.59925 0.59925
2.3956545E-6 9.945124E-12 2.39548E-6 2.6113128E-6 1.6679238E-6 2.3951156E-6 2.3951156E-6 2.39548E-6 0.59975 0.59975
2.3971982E-6 4.221693E-11 2.3951677E-6 2.611084E-6 1.6677777E-6 2.3949108E-6 2.3949108E-6 2.3951677E-6 0.60025 0.60025
2.3980158E-6 6.108927E-11 2.3951677E-6 2.610855E-6 1.6676315E-6 2.394706E-6 2.394706E-6 2.3951677E-6 0.60075 0.60075
2.3964903E-6 3.6717882E-11 2.3942312E-6 2.6106263E-6 1.6674853E-6 2.3945008E-6 2.3945008E-6 2.3942312E-6 0.60125 0.60125
2.397902E-6 6.655343E-11 2.3939192E-6 2.6101684E-6 1.6671929E-6 2.394296E-6 2.394296E-6 2.3939192E-6 0.60175 0.60175
2.3981916E-6 7.5680705E-11 2.3942312E-6 2.6099397E-6 1.6670467E-6 2.394091E-6 2.394091E-6 2.3942312E-6 0.60225 0.60225
2.3963037E-6 4.4609597E-11 2.3939192E-6 2.6097107E-6 1.6669005E-6 2.3938865E-6 2.3938865E-6 2.3939192E-6 0.60275 0.60275
2.3940522E-6 6.8387375E-12 2.3939192E-6 2.6094817E-6 1.6667543E-6 2.3936816E-6 2.3936816E-6 2.3939192E-6 0.60325 0.60325
2.3934178E-6 -1.0878547E-12 2.393607E-6 2.609253E-6 1.6666081E-6 2.3934767E-6 2.3934767E-6 2.393607E-6 0.60375 0.60375
2.3959515E-6 4.9455957E-11 2.393607E-6 2.609024E-6 1.6664619E-6 2.3932716E-6 2.3932716E-6 2.393607E-6 0.60425 0.60425
2.395878E-6 5.18835E-11 2.3932948E-6 2.608795E-6 1.6663157E-6 2.3930668E-6 2.3930668E-6 2.3932948E-6 0.60475 0.60475
2.3947816E-6 3.542997E-11 2.393607E-6 2.6085663E-6 1.6661695E-6 2.392862E-6 2.392862E-6 2.393607E-6 0.60525 0.60525
2.394609E-6 3.6030318E-11 2.3923583E-6 2.6083374E-6 1.6660233E-6 2.3926568E-6 2.3926568E-6 2.3923583E-6 0.60575 0.60575
2.3944367E-6 3.6630657E-11 2.3923583E-6 2.6081086E-6 1.6658771E-6 2.392452E-6 2.392452E-6 2.3923583E-6 0.60625 0.60625
2.3938353E-6 2.9313132E-11 2.3923583E-6 2.6078797E-6 1.6657309E-6 2.392247E-6 2.392247E-6 2.3923583E-6 0.60675 0.60675
2.393168E-6 2.0777472E-11 2.392046E-6 2.607422E-6 1.6654386E-6 2.392042E-6 2.392042E-6 2.392046E-6 0.60725 0.60725
2.3919065E-6 1.2786157E-12 2.392046E-6 2.607193E-6 1.6652924E-6 2.3918371E-6 2.3918371E-6 2.392046E-6 0.60775 0.60775
2.3926912E-6 1.9541892E-11 2.392046E-6 2.606964E-6 1.6651462E-6 2.3916323E-6 2.3916323E-6 2.392046E-6 0.60825 0.60825
2.3921887E-6 1.4051567E-11 2.3914217E-6 2.6067353E-6 1.665E-6 2.3914274E-6 2.3914274E-6 2.3914217E-6 0.60875 0.60875
2.3925772E-6 2.5006046E-11 2.3914217E-6 2.6065063E-6 1.6648538E-6 2.3912223E-6 2.3912223E-6 2.3914217E-6 0.60925 0.60925
2.393593E-6 4.7532787E-11 2.391734E-6 2.6062776E-6 1.6647076E-6 2.3910175E-6 2.3910175E-6 2.391734E-6 0.60975 0.60975
2.3946416E-6 7.0668596E-11 2.3904852E-6 2.6060486E-6 1.6645614E-6 2.3908126E-6 2.3908126E-6 2.3904852E-6 0.61025 0.61025
2.393512E-6 5.3606005E-11 2.3904852E-6 2.6058196E-6 1.6644152E-6 2.3906075E-6 2.3906075E-6 2.3904852E-6 0.61075 0.61075
2.3936366E-6 5.968795E-11 2.3904852E-6 2.605591E-6 1.664269E-6 2.3904026E-6 2.3904026E-6 2.3904852E-6 0.61125 0.61125
2.3924742E-6 4.201629E-11 2.389861E-6 2.605362E-6 1.6641228E-6 2.3901978E-6 2.3901978E-6 2.389861E-6 0.61175 0.61175
2.3908167E-6 1.5208626E-11 2.389861E-6 2.605133E-6 1.6639766E-6 2.3899927E-6 2.3899927E-6 2.389861E-6 0.61225 0.61225
2.3896873E-6 -1.8539642E-12 2.389861E-6 2.6046753E-6 1.6636842E-6 2.3897878E-6 2.3897878E-6 2.389861E-6 0.61275 0.61275
2.389845E-6 4.837049E-12 2.3892367E-6 2.6044463E-6 1.663538E-6 2.389583E-6 2.389583E-6 2.3892367E-6 0.61325 0.61325
2.3902005E-6 1.5182453E-11 2.3892367E-6 2.6042176E-6 1.6633919E-6 2.3893779E-6 2.3893779E-6 2.3892367E-6 0.61375 0.61375
2.390853E-6 3.1009466E-11 2.3889245E-6 2.6039886E-6 1.6632457E-6 2.389173E-6 2.389173E-6 2.3889245E-6 0.61425 0.61425
2.3913074E-6 4.3182055E-11 2.3886123E-6 2.6037599E-6 1.6630995E-6 2.3889677E-6 2.3889677E-6 2.3886123E-6 0.61475 0.61475
2.3910359E-6 4.1955196E-11 2.3892367E-6 2.603531E-6 1.6629533E-6 2.3887626E-6 2.3887626E-6 2.3892367E-6 0.61525 0.61525
2.3896425E-6 2.0020074E-11 2.3889245E-6 2.603302E-6 1.6628071E-6 2.3885577E-6 2.3885577E-6 2.3889245E-6 0.61575 0.61575
2.388975E-6 1.1484413E-11 2.3886123E-6 2.6030732E-6 1.6626609E-6 2.3883529E-6 2.3883529E-6 2.3886123E-6 0.61625 0.61625
2.3892317E-6 2.0002625E-11 2.3886123E-6 2.6028442E-6 1.6625147E-6 2.3881478E-6 2.3881478E-6 2.3886123E-6 0.61675 0.61675
2.3888942E-6 1.7557634E-11 2.3883001E-6 2.6026153E-6 1.6623685E-6 2.387943E-6 2.387943E-6 2.3883001E-6 0.61725 0.61725
2.3880618E-6 5.9766385E-12 2.387988E-6 2.6023865E-6 1.6622223E-6 2.387738E-6 2.387738E-6 2.387988E-6 0.61775 0.61775
2.3863383E-6 -2.2049154E-11 2.3876757E-6 2.6019286E-6 1.6619299E-6 2.387533E-6 2.387533E-6 2.3876757E-6 0.61825 0.61825
2.386727E-6 -1.1094676E-11 2.3876757E-6 2.6016999E-6 1.6617837E-6 2.387328E-6 2.387328E-6 2.3876757E-6 0.61875 0.61875
2.3883035E-6 2.17862E-11 2.3870514E-6 2.601471E-6 1.6616375E-6 2.3871232E-6 2.3871232E-6 2.3870514E-6 0.61925 0.61925
2.3881641E-6 2.2995605E-11 2.3870514E-6 2.6012422E-6 1.6614913E-6 2.3869181E-6 2.3869181E-6 2.3870514E-6 0.61975 0.61975
2.3888167E-6 3.882262E-11 2.386427E-6 2.6010132E-6 1.6613451E-6 2.3867133E-6 2.3867133E-6 2.386427E-6 0.62025 0.62025
2.3896669E-6 5.830401E-11 2.386427E-6 2.6007842E-6 1.661199E-6 2.386508E-6 2.386508E-6 2.386427E-6 0.62075 0.62075
2.3884386E-6 3.9414215E-11 2.3867392E-6 2.6005555E-6 1.6610528E-6 2.3863029E-6 2.3863029E-6 2.3867392E-6 0.62125 0.62125
2.386979E-6 1.6260956E-11 2.386115E-6 2.6003265E-6 1.6609066E-6 2.386098E-6 2.386098E-6 2.386115E-6 0.62175 0.62175
2.3858497E-6 -8.016336E-13 2.3858029E-6 2.6000976E-6 1.6607604E-6 2.3858931E-6 2.3858931E-6 2.3858029E-6 0.62225 0.62225
2.3860732E-6 7.1075095E-12 2.3858029E-6 2.5998688E-6 1.6606142E-6 2.385688E-6 2.385688E-6 2.3858029E-6 0.62275 0.62275
2.3861649E-6 1.25803794E-11 2.3854907E-6 2.5996399E-6 1.660468E-6 2.3854832E-6 2.3854832E-6 2.3854907E-6 0.62325 0.62325
2.3866523E-6 2.5362056E-11 2.386115E-6 2.5991822E-6 1.6601756E-6 2.3852783E-6 2.3852783E-6 2.386115E-6 0.62375 0.62375
2.386216E-6 2.1089866E-11 2.3854907E-6 2.5989532E-6 1.6600294E-6 2.3850732E-6 2.3850732E-6 2.3854907E-6 0.62425 0.62425
2.3848881E-6 3.7285333E-13 2.3851785E-6 2.5987244E-6 1.6598832E-6 2.384868E-6 2.384868E-6 2.3851785E-6 0.62475 0.62475
2.3850787E-6 7.672928E-12 2.3848663E-6 2.5984955E-6 1.659737E-6 2.384663E-6 2.384663E-6 2.3848663E-6 0.62525 0.62525
2.3847413E-6 5.2279374E-12 2.3851785E-6 2.5982665E-6 1.6595908E-6 2.384458E-6 2.384458E-6 2.3851785E-6 0.62575 0.62575
2.384107E-6 -2.698655E-12 2.3854907E-6 2.5980378E-6 1.6594446E-6 2.384253E-6 2.384253E-6 2.3854907E-6 0.62625 0.62625
2.3843634E-6 5.8195566E-12 2.3839298E-6 2.5978088E-6 1.6592984E-6 2.3840482E-6 2.3840482E-6 2.3839298E-6 0.62675 0.62675
2.3848181E-6 1.7992165E-11 2.3836176E-6 2.5975799E-6 1.6591522E-6 2.3838431E-6 2.3838431E-6 2.3836176E-6 0.62725 0.62725
2.384876E-6 2.2855953E-11 2.3836176E-6 2.597351E-6 1.6590061E-6 2.3836378E-6 2.3836378E-6 2.3836176E-6 0.62775 0.62775
2.3852317E-6 3.3201365E-11 2.3833054E-6 2.5971221E-6 1.6588599E-6 2.3834327E-6 2.3834327E-6 2.3833054E-6 0.62825 0.62825
2.3849605E-6 3.1974506E-11 2.3833054E-6 2.5968934E-6 1.6587137E-6 2.3832279E-6 2.3832279E-6 2.3833054E-6 0.62875 0.62875
2.386801E-6 6.972792E-11 2.3833054E-6 2.5964355E-6 1.6584213E-6 2.383023E-6 2.383023E-6 2.3833054E-6 0.62925 0.62925
2.3867935E-6 7.337359E-11 2.3833054E-6 2.5962067E-6 1.6582751E-6 2.382818E-6 2.382818E-6 2.3833054E-6 0.62975 0.62975
2.385532E-6 5.3874735E-11 2.3833054E-6 2.5959778E-6 1.6581289E-6 2.382613E-6 2.382613E-6 2.3833054E-6 0.63025 0.63025
2.3850293E-6 4.838439E-11 2.382681E-6 2.5957488E-6 1.6579827E-6 2.3824077E-6 2.3824077E-6 2.382681E-6 0.63075 0.63075
2.3843618E-6 3.9848732E-11 2.382369E-6 2.59552E-6 1.6578365E-6 2.3822026E-6 2.3822026E-6 2.382369E-6 0.63125 0.63125
2.3824405E-6 8.168537E-12 2.3817447E-6 2.595291E-6 1.6576903E-6 2.3819978E-6 2.3819978E-6 2.3817447E-6 0.63175 0.63175
2.379727E-6 -3.8129257E-11 2.3817447E-6 2.5950621E-6 1.6575441E-6 2.381793E-6 2.381793E-6 2.3817447E-6 0.63225 0.63225
2.379653E-6 -3.570173E-11 2.3814325E-6 2.5948334E-6 1.6573979E-6 2.3815874E-6 2.3815874E-6 2.3814325E-6 0.63275 0.63275
2.3814607E-6 1.4426126E-12 2.3814325E-6 2.5946044E-6 1.6572517E-6 2.3813825E-6 2.3813825E-6 2.3814325E-6 0.63325 0.63325
2.3825423E-6 2.5187484E-11 2.3814325E-6 2.5943757E-6 1.6571055E-6 2.3811776E-6 2.3811776E-6 2.3814325E-6 0.63375 0.63375
2.3834589E-6 4.588703E-11 2.3811203E-6 2.5939178E-6 1.6568132E-6 2.3809725E-6 2.3809725E-6 2.3811203E-6 0.63425 0.63425
2.3839136E-6 5.805964E-11 2.3811203E-6 2.593689E-6 1.656667E-6 2.3807677E-6 2.3807677E-6 2.3811203E-6 0.63475 0.63475
2.3851596E-6 8.484983E-11 2.3811203E-6 2.59346E-6 1.6565208E-6 2.3805624E-6 2.3805624E-6 2.3811203E-6 0.63525 0.63525
2.3840632E-6 6.839631E-11 2.380496E-6 2.593231E-6 1.6563746E-6 2.3803573E-6 2.3803573E-6 2.380496E-6 0.63575 0.63575
2.3831649E-6 5.559718E-11 2.3801838E-6 2.5930024E-6 1.6562284E-6 2.3801524E-6 2.3801524E-6 2.3801838E-6 0.63625 0.63625
2.3817054E-6 3.244392E-11 2.3801838E-6 2.5927734E-6 1.6560822E-6 2.3799475E-6 2.3799475E-6 2.3801838E-6 0.63675 0.63675
2.3791233E-6 -1.1417625E-11 2.3798716E-6 2.5925447E-6 1.655936E-6 2.379742E-6 2.379742E-6 2.3798716E-6 0.63725 0.63725
2.377433E-6 -3.8834356E-11 2.3798716E-6 2.5923157E-6 1.6557898E-6 2.3795371E-6 2.3795371E-6 2.3798716E-6 0.63775 0.63775
2.3781515E-6 -2.1789208E-11 2.3798716E-6 2.5920867E-6 1.6556436E-6 2.3793323E-6 2.3793323E-6 2.3798716E-6 0.63825 0.63825
2.3795628E-6 8.046314E-12 2.3795594E-6 2.591858E-6 1.6554974E-6 2.3791267E-6 2.3791267E-6 2.3795594E-6 0.63875 0.63875
2.3816344E-6 5.0063193E-11 2.3795594E-6 2.591629E-6 1.6553512E-6 2.3789219E-6 2.3789219E-6 2.3795594E-6 0.63925 0.63925
2.382683E-6 7.3199E-11 2.3786229E-6 2.5911713E-6 1.6550588E-6 2.378717E-6 2.378717E-6 2.3786229E-6 0.63975 0.63975
2.3844248E-6 1.09125216E-10 2.378935E-6 2.5909424E-6 1.6549126E-6 2.378512E-6 2.378512E-6 2.378935E-6 0.64025 0.64025
2.3833938E-6 9.38898E-11 2.378311E-6 2.5907134E-6 1.6547664E-6 2.3783066E-6 2.3783066E-6 2.378311E-6 0.64075 0.64075
2.3819343E-6 7.073654E-11 2.3779987E-6 2.5904847E-6 1.6546203E-6 2.3781015E-6 2.3781015E-6 2.3779987E-6 0.64125 0.64125
2.3791217E-6 2.2611545E-11 2.3776865E-6 2.5902557E-6 1.6544741E-6 2.3778966E-6 2.3778966E-6 2.3776865E-6 0.64175 0.64175
2.375781E-6 -3.525854E-11 2.378311E-6 2.590027E-6 1.6543279E-6 2.3776913E-6 2.3776913E-6 2.378311E-6 0.64225 0.64225
2.3743873E-6 -5.7193656E-11 2.3779987E-6 2.589798E-6 1.6541817E-6 2.3774862E-6 2.3774862E-6 2.3779987E-6 0.64275 0.64275
2.374248E-6 -5.598426E-11 2.3776865E-6 2.589569E-6 1.6540355E-6 2.3772814E-6 2.3772814E-6 2.3776865E-6 0.64325 0.64325
2.3773423E-6 4.9136723E-12 2.3776865E-6 2.5893403E-6 1.6538893E-6 2.377076E-6 2.377076E-6 2.3776865E-6 0.64375 0.64375
2.3795128E-6 4.875775E-11 2.3773744E-6 2.5891113E-6 1.6537431E-6 2.376871E-6 2.376871E-6 2.3773744E-6 0.64425 0.64425
2.3798355E-6 5.84941E-11 2.37675E-6 2.5888824E-6 1.6535969E-6 2.376666E-6 2.376666E-6 2.37675E-6 0.64475 0.64475
2.3801906E-6 6.883948E-11 2.37675E-6 2.5884246E-6 1.6533045E-6 2.3764608E-6 2.3764608E-6 2.37675E-6 0.64525 0.64525
2.3803482E-6 7.553049E-11 2.3764378E-6 2.5881957E-6 1.6531583E-6 2.3762557E-6 2.3762557E-6 2.3764378E-6 0.64575 0.64575
2.3799778E-6 7.2476435E-11 2.3761256E-6 2.587967E-6 1.6530121E-6 2.3760508E-6 2.3760508E-6 2.3761256E-6 0.64625 0.64625
2.3784849E-6 4.871409E-11 2.3761256E-6 2.587738E-6 1.6528659E-6 2.3758453E-6 2.3758453E-6 2.3761256E-6 0.64675 0.64675
2.3760683E-6 7.897895E-12 2.3755013E-6 2.5875092E-6 1.6527197E-6 2.3756404E-6 2.3756404E-6 2.3755013E-6 0.64725 0.64725
2.37253E-6 -5.3626565E-11 2.3755013E-6 2.5872803E-6 1.6525735E-6 2.3754355E-6 2.3754355E-6 2.3755013E-6 0.64775 0.64775
2.373743E-6 -2.7445442E-11 2.3748769E-6 2.5870513E-6 1.6524274E-6 2.37523E-6 2.37523E-6 2.3748769E-6 0.64825 0.64825
2.3743296E-6 -1.2836567E-11 2.3748769E-6 2.5868226E-6 1.6522812E-6 2.3750251E-6 2.3750251E-6 2.3748769E-6 0.64875 0.64875
2.3749162E-6 1.7723072E-12 2.375189E-6 2.5865936E-6 1.652135E-6 2.3748203E-6 2.3748203E-6 2.375189E-6 0.64925 0.64925
2.3760633E-6 2.6735303E-11 2.375189E-6 2.5863646E-6 1.6519888E-6 2.3746147E-6 2.3746147E-6 2.375189E-6 0.64975 0.64975
2.3779041E-6 6.448871E-11 2.3748769E-6 2.586136E-6 1.6518426E-6 2.3744099E-6 2.3744099E-6 2.3748769E-6 0.65025 0.65025
2.37849E-6 7.909757E-11 2.374565E-6 2.5856782E-6 1.6515502E-6 2.3742045E-6 2.3742045E-6 2.374565E-6 0.65075 0.65075
2.3779219E-6 7.238911E-11 2.3742527E-6 2.5854492E-6 1.651404E-6 2.3739995E-6 2.3739995E-6 2.3742527E-6 0.65125 0.65125
2.3765613E-6 5.1063053E-11 2.3742527E-6 2.5852203E-6 1.6512578E-6 2.3737946E-6 2.3737946E-6 2.3742527E-6 0.65175 0.65175
2.3763885E-6 5.166337E-11 2.3739406E-6 2.5849915E-6 1.6511116E-6 2.3735893E-6 2.3735893E-6 2.3739406E-6 0.65225 0.65225
2.375259E-6 3.460078E-11 2.3736284E-6 2.5847626E-6 1.6509654E-6 2.3733842E-6 2.3733842E-6 2.3736284E-6 0.65275 0.65275
2.373271E-6 1.7024301E-12 2.3736284E-6 2.5845336E-6 1.6508192E-6 2.3731789E-6 2.3731789E-6 2.3736284E-6 0.65325 0.65325
2.3723067E-6 -1.23148245E-11 2.373004E-6 2.5843049E-6 1.650673E-6 2.3729738E-6 2.3729738E-6 2.373004E-6 0.65375 0.65375
2.3712762E-6 -2.7550217E-11 2.373004E-6 2.584076E-6 1.6505268E-6 2.372769E-6 2.372769E-6 2.373004E-6 0.65425 0.65425
2.3711693E-6 -2.5731764E-11 2.3733162E-6 2.583847E-6 1.6503806E-6 2.3725636E-6 2.3725636E-6 2.3733162E-6 0.65475 0.65475
2.371954E-6 -7.468486E-12 2.3726918E-6 2.5836182E-6 1.6502345E-6 2.3723585E-6 2.3723585E-6 2.3726918E-6 0.65525 0.65525
2.3739922E-6 3.3939306E-11 2.3723796E-6 2.5833892E-6 1.6500883E-6 2.3721532E-6 2.3721532E-6 2.3723796E-6 0.65575 0.65575
2.3752718E-6 6.133858E-11 2.3720675E-6 2.5829315E-6 1.6497959E-6 2.3719483E-6 2.3719483E-6 2.3720675E-6 0.65625 0.65625
2.375462E-6 6.8638636E-11 2.3720675E-6 2.5827026E-6 1.6496497E-6 2.3717428E-6 2.3717428E-6 2.3720675E-6 0.65675 0.65675
2.3758505E-6 7.959312E-11 2.3723796E-6 2.5824738E-6 1.6495035E-6 2.371538E-6 2.371538E-6 2.3723796E-6 0.65725 0.65725
2.3761731E-6 8.932946E-11 2.371443E-6 2.5822449E-6 1.6493573E-6 2.371333E-6 2.371333E-6 2.371443E-6 0.65775 0.65775
2.374317E-6 5.8867376E-11 2.371443E-6 2.582016E-6 1.6492111E-6 2.3711275E-6 2.3711275E-6 2.371443E-6 0.65825 0.65825
2.3701186E-6 -1.4838417E-11 2.370819E-6 2.5817872E-6 1.6490649E-6 2.3709226E-6 2.3709226E-6 2.370819E-6 0.65875 0.65875
2.3686916E-6 -3.7382628E-11 2.3705068E-6 2.5815582E-6 1.6489187E-6 2.370717E-6 2.370717E-6 2.3705068E-6 0.65925 0.65925
2.3694763E-6 -1.9119359E-11 2.370819E-6 2.5813295E-6 1.6487725E-6 2.3705122E-6 2.3705122E-6 2.370819E-6 0.65975 0.65975
2.3702275E-6 -1.4651626E-12 2.370819E-6 2.5811005E-6 1.6486263E-6 2.370307E-6 2.370307E-6 2.370819E-6 0.66025 0.66025
2.37121E-6 2.0452511E-11 2.3701946E-6 2.5808715E-6 1.6484801E-6 2.3701018E-6 2.3701018E-6 2.3701946E-6 0.66075 0.66075
2.3726213E-6 5.0288034E-11 2.3705068E-6 2.5806428E-6 1.6483339E-6 2.3698965E-6 2.3698965E-6 2.3705068E-6 0.66125 0.66125
2.374E-6 7.951451E-11 2.3698824E-6 2.5801849E-6 1.6480416E-6 2.3696916E-6 2.3696916E-6 2.3698824E-6 0.66175 0.66175
2.3733649E-6 7.15879E-11 2.3689458E-6 2.5799561E-6 1.6478954E-6 2.369486E-6 2.369486E-6 2.3689458E-6 0.66225 0.66225
2.3703874E-6 2.0417572E-11 2.3695702E-6 2.5797272E-6 1.6477492E-6 2.3692812E-6 2.3692812E-6 2.3695702E-6 0.66275 0.66275
2.3683665E-6 -1.3089842E-11 2.3695702E-6 2.5794982E-6 1.647603E-6 2.3690757E-6 2.3690757E-6 2.3695702E-6 0.66325 0.66325
2.3676E-6 -2.34527E-11 2.3698824E-6 2.5792694E-6 1.6474568E-6 2.3688708E-6 2.3688708E-6 2.3698824E-6 0.66375 0.66375
2.3666682E-6 -3.6860907E-11 2.3689458E-6 2.5790405E-6 1.6473106E-6 2.3686655E-6 2.3686655E-6 2.3689458E-6 0.66425 0.66425
2.3667928E-6 -3.0778977E-11 2.3689458E-6 2.5788117E-6 1.6471644E-6 2.3684604E-6 2.3684604E-6 2.3689458E-6 0.66475 0.66475
2.367115E-6 -2.1042649E-11 2.3686337E-6 2.5785828E-6 1.6470182E-6 2.368255E-6 2.368255E-6 2.3686337E-6 0.66525 0.66525
2.3684277E-6 6.9656954E-12 2.3680093E-6 2.5783538E-6 1.646872E-6 2.3680502E-6 2.3680502E-6 2.3680093E-6 0.66575 0.66575
2.3698387E-6 3.6801222E-11 2.3680093E-6 2.578125E-6 1.6467258E-6 2.3678447E-6 2.3678447E-6 2.3680093E-6 0.66625 0.66625
2.3702603E-6 4.8364764E-11 2.3680093E-6 2.577896E-6 1.6465796E-6 2.3676398E-6 2.3676398E-6 2.3680093E-6 0.66675 0.66675
2.3705495E-6 5.7492018E-11 2.367385E-6 2.5774384E-6 1.6462872E-6 2.3674343E-6 2.3674343E-6 2.367385E-6 0.66725 0.66725
2.371466E-6 7.8191564E-11 2.3670727E-6 2.5772094E-6 1.646141E-6 2.3672294E-6 2.3672294E-6 2.3670727E-6 0.66775 0.66775
2.370039E-6 5.564735E-11 2.3670727E-6 2.5769805E-6 1.6459948E-6 2.367024E-6 2.367024E-6 2.3670727E-6 0.66825 0.66825
2.3676223E-6 1.4831135E-11 2.3667608E-6 2.5767517E-6 1.6458487E-6 2.3668185E-6 2.3668185E-6 2.3667608E-6 0.66875 0.66875
2.3671857E-6 1.0558946E-11 2.3664486E-6 2.5765228E-6 1.6457025E-6 2.3666137E-6 2.3666137E-6 2.3664486E-6 0.66925 0.66925
2.3670789E-6 1.23773995E-11 2.3664486E-6 2.576294E-6 1.6455563E-6 2.3664084E-6 2.3664084E-6 2.3664486E-6 0.66975 0.66975
2.3672694E-6 1.9677475E-11 2.3661364E-6 2.576065E-6 1.6454101E-6 2.3662033E-6 2.3662033E-6 2.3661364E-6 0.67025 0.67025
2.3675586E-6 2.8804735E-11 2.3664486E-6 2.575836E-6 1.6452639E-6 2.365998E-6 2.365998E-6 2.3664486E-6 0.67075 0.67075
2.3681782E-6 4.4022678E-11 2.3658242E-6 2.5756074E-6 1.6451177E-6 2.3657929E-6 2.3657929E-6 2.3658242E-6 0.67125 0.67125
2.3676423E-6 3.7923265E-11 2.3661364E-6 2.5753784E-6 1.6449715E-6 2.3655875E-6 2.3655875E-6 2.3661364E-6 0.67175 0.67175
2.3675025E-6 3.9132655E-11 2.365512E-6 2.5749207E-6 1.6446791E-6 2.3653822E-6 2.3653822E-6 2.365512E-6 0.67225 0.67225
2.367363E-6 4.0342063E-11 2.365512E-6 2.5746917E-6 1.6445329E-6 2.3651771E-6 2.3651771E-6 2.365512E-6 0.67275 0.67275
2.3672562E-6 4.2160515E-11 2.365512E-6 2.574463E-6 1.6443867E-6 2.3649718E-6 2.3649718E-6 2.365512E-6 0.67325 0.67325
2.3669518E-6 4.0324594E-11 2.3651999E-6 2.574234E-6 1.6442405E-6 2.364767E-6 2.364767E-6 2.3651999E-6 0.67375 0.67375
2.3659209E-6 2.5089177E-11 2.3648877E-6 2.574005E-6 1.6440943E-6 2.3645614E-6 2.3645614E-6 2.3648877E-6 0.67425 0.67425
2.3647908E-6 8.026568E-12 2.3645755E-6 2.5737763E-6 1.643948E-6 2.364356E-6 2.364356E-6 2.3645755E-6 0.67475 0.67475
2.3631994E-6 -1.7562958E-11 2.3645755E-6 2.5735474E-6 1.6438019E-6 2.364151E-6 2.364151E-6 2.3645755E-6 0.67525 0.67525
2.3637856E-6 -2.9541038E-12 2.3642633E-6 2.5733184E-6 1.6436558E-6 2.3639457E-6 2.3639457E-6 2.3642633E-6 0.67575 0.67575
2.3647353E-6 1.8354509E-11 2.3639511E-6 2.5730897E-6 1.6435096E-6 2.3637408E-6 2.3637408E-6 2.3639511E-6 0.67625 0.67625
2.3651894E-6 3.0527095E-11 2.363639E-6 2.5728607E-6 1.6433634E-6 2.3635353E-6 2.3635353E-6 2.363639E-6 0.67675 0.67675
2.3661055E-6 5.122662E-11 2.3633268E-6 2.5726317E-6 1.6432172E-6 2.36333E-6 2.36333E-6 2.3633268E-6 0.67725 0.67725
2.3670882E-6 7.3144296E-11 2.363639E-6 2.572174E-6 1.6429248E-6 2.3631248E-6 2.3631248E-6 2.363639E-6 0.67775 0.67775
2.3677403E-6 8.897129E-11 2.3630148E-6 2.5719453E-6 1.6427786E-6 2.3629195E-6 2.3629195E-6 2.3630148E-6 0.67825 0.67825
2.3649602E-6 4.145534E-11 2.3627026E-6 2.5717163E-6 1.6426324E-6 2.3627142E-6 2.3627142E-6 2.3627026E-6 0.67875 0.67875
2.362313E-6 -3.6243248E-12 2.3620782E-6 2.5714874E-6 1.6424862E-6 2.3625091E-6 2.3625091E-6 2.3620782E-6 0.67925 0.67925
2.360556E-6 -3.22592E-11 2.3627026E-6 2.5712586E-6 1.64234E-6 2.3623038E-6 2.3623038E-6 2.3627026E-6 0.67975 0.67975
2.360977E-6 -2.069568E-11 2.3627026E-6 2.5710297E-6 1.6421938E-6 2.3620983E-6 2.3620983E-6 2.3627026E-6 0.68025 0.68025
2.3603757E-6 -2.8013203E-11 2.3620782E-6 2.5708007E-6 1.6420476E-6 2.3618934E-6 2.3618934E-6 2.3620782E-6 0.68075 0.68075
2.3594437E-6 -4.142141E-11 2.361766E-6 2.570572E-6 1.6419013E-6 2.361688E-6 2.361688E-6 2.361766E-6 0.68125 0.68125
2.3605248E-6 -1.7676558E-11 2.361766E-6 2.570343E-6 1.6417551E-6 2.3614825E-6 2.3614825E-6 2.361766E-6 0.68175 0.68175
2.3626956E-6 2.616752E-11 2.3614539E-6 2.570114E-6 1.641609E-6 2.3612777E-6 2.3612777E-6 2.3614539E-6 0.68225 0.68225
2.3634796E-6 4.4430775E-11 2.3608295E-6 2.5698853E-6 1.6414629E-6 2.3610723E-6 2.3610723E-6 2.3608295E-6 0.68275 0.68275
2.3644618E-6 6.6348434E-11 2.3614539E-6 2.5694276E-6 1.6411705E-6 2.3608668E-6 2.3608668E-6 2.3614539E-6 0.68325 0.68325
2.3632003E-6 4.684957E-11 2.3611417E-6 2.5691986E-6 1.6410243E-6 2.360662E-6 2.360662E-6 2.3611417E-6 0.68375 0.68375
2.3618725E-6 2.6132561E-11 2.3605173E-6 2.5689696E-6 1.640878E-6 2.3604564E-6 2.3604564E-6 2.3605173E-6 0.68425 0.68425
2.3607095E-6 8.460882E-12 2.3602051E-6 2.568741E-6 1.6407319E-6 2.360251E-6 2.360251E-6 2.3602051E-6 0.68475 0.68475
2.3599762E-6 -1.2929148E-12 2.3608295E-6 2.568512E-6 1.6405857E-6 2.3600462E-6 2.3600462E-6 2.3608295E-6 0.68525 0.68525
2.3601333E-6 5.3980783E-12 2.359893E-6 2.568283E-6 1.6404395E-6 2.3598407E-6 2.3598407E-6 2.359893E-6 0.68575 0.68575
2.3606863E-6 1.9397864E-11 2.3595808E-6 2.5680542E-6 1.6402932E-6 2.3596353E-6 2.3596353E-6 2.3595808E-6 0.68625 0.68625
2.3625264E-6 5.7151256E-11 2.3595808E-6 2.5678253E-6 1.640147E-6 2.3594298E-6 2.3594298E-6 2.3595808E-6 0.68675 0.68675
2.3627172E-6 6.445133E-11 2.3595808E-6 2.5675965E-6 1.6400008E-6 2.359225E-6 2.359225E-6 2.3595808E-6 0.68725 0.68725
2.3630391E-6 7.4187656E-11 2.3592688E-6 2.5673676E-6 1.6398546E-6 2.3590196E-6 2.3590196E-6 2.3592688E-6 0.68775 0.68775
2.3620744E-6 6.0170376E-11 2.3589566E-6 2.5671386E-6 1.6397084E-6 2.358814E-6 2.358814E-6 2.3589566E-6 0.68825 0.68825
2.3592288E-6 1.1436313E-11 2.3583323E-6 2.566681E-6 1.639416E-6 2.3586092E-6 2.3586092E-6 2.3583323E-6 0.68875 0.68875
2.35734E-6 -1.9634834E-11 2.3589566E-6 2.566452E-6 1.63927E-6 2.3584037E-6 2.3584037E-6 2.3589566E-6 0.68925 0.68925
2.356045E-6 -3.974278E-11 2.3583323E-6 2.5662232E-6 1.6391238E-6 2.3581983E-6 2.3581983E-6 2.3583323E-6 0.68975 0.68975
2.3555422E-6 -4.5233126E-11 2.3586445E-6 2.5659942E-6 1.6389776E-6 2.357993E-6 2.357993E-6 2.3586445E-6 0.69025 0.69025
2.3558316E-6 -3.610585E-11 2.35802E-6 2.5657653E-6 1.6388313E-6 2.357788E-6 2.357788E-6 2.35802E-6 0.69075 0.69075
2.3578039E-6 4.0838097E-12 2.357708E-6 2.5655365E-6 1.6386851E-6 2.3575826E-6 2.3575826E-6 2.357708E-6 0.69125 0.69125
2.3602051E-6 5.2191338E-11 2.357708E-6 2.5653076E-6 1.638539E-6 2.357377E-6 2.357377E-6 2.357708E-6 0.69175 0.69175
2.3612201E-6 7.471806E-11 2.3573957E-6 2.5650788E-6 1.6383927E-6 2.3571718E-6 2.3571718E-6 2.3573957E-6 0.69225 0.69225
2.3614434E-6 8.262718E-11 2.3567713E-6 2.5648499E-6 1.6382465E-6 2.3569664E-6 2.3569664E-6 2.3567713E-6 0.69275 0.69275
2.361469E-6 8.6881925E-11 2.3573957E-6 2.564621E-6 1.6381003E-6 2.3567613E-6 2.3567613E-6 2.3573957E-6 0.69325 0.69325
2.3624182E-6 1.0819051E-10 2.3564592E-6 2.5643922E-6 1.6379541E-6 2.356556E-6 2.356556E-6 2.3564592E-6 0.69375 0.69375
2.3623772E-6 1.11227104E-10 2.3567713E-6 2.5639342E-6 1.6376617E-6 2.3563505E-6 2.3563505E-6 2.3567713E-6 0.69425 0.69425
2.3598282E-6 6.7974626E-11 2.356147E-6 2.5637055E-6 1.6375155E-6 2.3561452E-6 2.3561452E-6 2.356147E-6 0.69475 0.69475
2.3570158E-6 1.9849627E-11 2.3564592E-6 2.5634765E-6 1.6373693E-6 2.3559403E-6 2.3559403E-6 2.3564592E-6 0.69525 0.69525
2.3556547E-6 -1.4764539E-12 2.356147E-6 2.5632478E-6 1.6372231E-6 2.3557348E-6 2.3557348E-6 2.356147E-6 0.69575 0.69575
2.355845E-6 5.8236077E-12 2.356147E-6 2.5630188E-6 1.637077E-6 2.3555294E-6 2.3555294E-6 2.356147E-6 0.69625 0.69625
2.356035E-6 1.3123662E-11 2.3558348E-6 2.5627899E-6 1.6369308E-6 2.3553239E-6 2.3553239E-6 2.3558348E-6 0.69675 0.69675
2.3554992E-6 7.024248E-12 2.3558348E-6 2.5625611E-6 1.6367846E-6 2.3551186E-6 2.3551186E-6 2.3558348E-6 0.69725 0.69725
2.3565474E-6 3.0160038E-11 2.3552107E-6 2.5623322E-6 1.6366384E-6 2.3549132E-6 2.3549132E-6 2.3552107E-6 0.69775 0.69775
2.356507E-6 3.3196647E-11 2.3548985E-6 2.5621032E-6 1.6364922E-6 2.3547082E-6 2.3547082E-6 2.3548985E-6 0.69825 0.69825
2.355443E-6 1.7352168E-11 2.3545863E-6 2.5618745E-6 1.636346E-6 2.3545028E-6 2.3545028E-6 2.3545863E-6 0.69875 0.69875
2.353983E-6 -5.8011118E-12 2.3545863E-6 2.5616455E-6 1.6361998E-6 2.3542973E-6 2.3542973E-6 2.3545863E-6 0.69925 0.69925
2.353249E-6 -1.5554922E-11 2.353962E-6 2.5611878E-6 1.6359074E-6 2.354092E-6 2.354092E-6 2.353962E-6 0.69975 0.69975
2.3545613E-6 1.24534E-11 2.3536497E-6 2.5609588E-6 1.6357612E-6 2.3538867E-6 2.3538867E-6 2.3536497E-6 0.70025 0.70025
2.3549824E-6 2.401692E-11 2.353962E-6 2.56073E-6 1.635615E-6 2.353681E-6 2.353681E-6 2.353962E-6 0.70075 0.70075
2.3563282E-6 5.2634334E-11 2.353962E-6 2.5605011E-6 1.6354688E-6 2.3534762E-6 2.3534762E-6 2.353962E-6 0.70125 0.70125
2.3569803E-6 6.846133E-11 2.3533375E-6 2.5602722E-6 1.6353226E-6 2.3532707E-6 2.3532707E-6 2.3533375E-6 0.70175 0.70175
2.3569064E-6 7.088884E-11 2.3536497E-6 2.5600434E-6 1.6351764E-6 2.3530654E-6 2.3530654E-6 2.3536497E-6 0.70225 0.70225
2.3560403E-6 5.869877E-11 2.3533375E-6 2.5598144E-6 1.6350302E-6 2.35286E-6 2.35286E-6 2.3533375E-6 0.70275 0.70275
2.3567916E-6 7.635296E-11 2.3527132E-6 2.5595855E-6 1.6348841E-6 2.3526545E-6 2.3526545E-6 2.3527132E-6 0.70325 0.70325
2.3566517E-6 7.7562345E-11 2.3530254E-6 2.5593567E-6 1.6347379E-6 2.3524492E-6 2.3524492E-6 2.3530254E-6 0.70375 0.70375
2.3539378E-6 3.126453E-11 2.352401E-6 2.5591278E-6 1.6345917E-6 2.3522437E-6 2.3522437E-6 2.352401E-6 0.70425 0.70425
2.3512239E-6 -1.5033282E-11 2.3520888E-6 2.55867E-6 1.6342993E-6 2.3520383E-6 2.3520383E-6 2.3520888E-6 0.70475 0.70475
2.3476853E-6 -7.655775E-11 2.352401E-6 2.558441E-6 1.6341531E-6 2.3518335E-6 2.3518335E-6 2.352401E-6 0.70525 0.70525
2.3489315E-6 -4.9767558E-11 2.3517766E-6 2.5582124E-6 1.6340069E-6 2.351628E-6 2.351628E-6 2.3517766E-6 0.70575 0.70575
2.3507057E-6 -1.3232298E-11 2.3517766E-6 2.5579834E-6 1.6338607E-6 2.3514226E-6 2.3514226E-6 2.3517766E-6 0.70625 0.70625
2.3515227E-6 5.640028E-12 2.3514647E-6 2.5577544E-6 1.6337145E-6 2.351217E-6 2.351217E-6 2.3514647E-6 0.70675 0.70675
2.3513828E-6 6.849413E-12 2.3511525E-6 2.5575257E-6 1.6335683E-6 2.3510117E-6 2.3510117E-6 2.3511525E-6 0.70725 0.70725
2.353025E-6 4.0948404E-11 2.3508403E-6 2.5572967E-6 1.6334221E-6 2.3508064E-6 2.3508064E-6 2.3508403E-6 0.70775 0.70775
2.3551952E-6 8.4792465E-11 2.350216E-6 2.5570678E-6 1.6332759E-6 2.3506009E-6 2.3506009E-6 2.350216E-6 0.70825 0.70825
2.3546263E-6 7.8083984E-11 2.350216E-6 2.556839E-6 1.6331297E-6 2.3503956E-6 2.3503956E-6 2.350216E-6 0.70875 0.70875
2.3527373E-6 4.7012838E-11 2.350216E-6 2.55661E-6 1.6329835E-6 2.35019E-6 2.35019E-6 2.350216E-6 0.70925 0.70925
2.3521025E-6 3.9086224E-11 2.3499038E-6 2.5563813E-6 1.6328373E-6 2.3499847E-6 2.3499847E-6 2.3499038E-6 0.70975 0.70975
2.3519297E-6 3.968655E-11 2.3495916E-6 2.5559234E-6 1.632545E-6 2.3497792E-6 2.3497792E-6 2.3495916E-6 0.71025 0.71025
2.3504367E-6 1.5924203E-11 2.3499038E-6 2.5556947E-6 1.6323988E-6 2.3495738E-6 2.3495738E-6 2.3499038E-6 0.71075 0.71075
2.3509238E-6 2.8705855E-11 2.3495916E-6 2.5554657E-6 1.6322526E-6 2.3493685E-6 2.3493685E-6 2.3495916E-6 0.71125 0.71125
2.351906E-6 5.0623512E-11 2.3492794E-6 2.5552367E-6 1.6321064E-6 2.349163E-6 2.349163E-6 2.3492794E-6 0.71175 0.71175
2.3517005E-6 5.061479E-11 2.3489672E-6 2.555008E-6 1.6319602E-6 2.348958E-6 2.348958E-6 2.3489672E-6 0.71225 0.71225
2.3515277E-6 5.1215112E-11 2.3489672E-6 2.554779E-6 1.631814E-6 2.3487526E-6 2.3487526E-6 2.3489672E-6 0.71275 0.71275
2.3515527E-6 5.546983E-11 2.3489672E-6 2.55455E-6 1.6316678E-6 2.3485472E-6 2.3485472E-6 2.3489672E-6 0.71325 0.71325
2.3500268E-6 3.109842E-11 2.3483428E-6 2.5543213E-6 1.6315216E-6 2.348342E-6 2.348342E-6 2.3483428E-6 0.71375 0.71375
2.348699E-6 1.0381409E-11 2.3483428E-6 2.5540924E-6 1.6313754E-6 2.3481364E-6 2.3481364E-6 2.3483428E-6 0.71425 0.71425
2.347767E-6 -3.0268047E-12 2.3483428E-6 2.5538636E-6 1.6312292E-6 2.347931E-6 2.347931E-6 2.3483428E-6 0.71475 0.71475
2.3482542E-6 9.7548514E-12 2.3483428E-6 2.5536347E-6 1.631083E-6 2.3477255E-6 2.3477255E-6 2.3483428E-6 0.71525 0.71525
2.3469593E-6 -1.0353093E-11 2.3477187E-6 2.553177E-6 1.6307906E-6 2.3475202E-6 2.3475202E-6 2.3477187E-6 0.71575 0.71575
2.3457303E-6 -2.924291E-11 2.3474065E-6 2.552948E-6 1.6306444E-6 2.3473146E-6 2.3473146E-6 2.3474065E-6 0.71625 0.71625
2.3459534E-6 -2.1333785E-11 2.3474065E-6 2.552719E-6 1.6304983E-6 2.3471093E-6 2.3471093E-6 2.3474065E-6 0.71675 0.71675
2.3476946E-6 1.4592405E-11 2.3470943E-6 2.5524903E-6 1.6303521E-6 2.346904E-6 2.346904E-6 2.3470943E-6 0.71725 0.71725
2.3483797E-6 3.102846E-11 2.34647E-6 2.5522613E-6 1.6302059E-6 2.3466985E-6 2.3466985E-6 2.34647E-6 0.71775 0.71775
2.349329E-6 5.233705E-11 2.3461578E-6 2.5520324E-6 1.6300597E-6 2.3464931E-6 2.3464931E-6 2.3461578E-6 0.71825 0.71825
2.35107E-6 8.8263244E-11 2.34647E-6 2.5518036E-6 1.6299135E-6 2.3462876E-6 2.3462876E-6 2.34647E-6 0.71875 0.71875
2.3510622E-6 9.19089E-11 2.3461578E-6 2.5515747E-6 1.6297673E-6 2.3460823E-6 2.3460823E-6 2.3461578E-6 0.71925 0.71925
2.3491402E-6 6.022868E-11 2.3461578E-6 2.551346E-6 1.6296211E-6 2.345877E-6 2.345877E-6 2.3461578E-6 0.71975 0.71975
2.3464593E-6 1.4539936E-11 2.3461578E-6 2.551117E-6 1.6294749E-6 2.3456714E-6 2.3456714E-6 2.3461578E-6 0.72025 0.72025
2.3471443E-6 3.0975993E-11 2.3455334E-6 2.550888E-6 1.6293287E-6 2.345466E-6 2.345466E-6 2.3455334E-6 0.72075 0.72075
2.345915E-6 1.208616E-11 2.3452212E-6 2.5504303E-6 1.6290363E-6 2.34526E-6 2.34526E-6 2.3452212E-6 0.72125 0.72125
2.3447192E-6 -6.194587E-12 2.344909E-6 2.5502013E-6 1.6288901E-6 2.3450548E-6 2.3450548E-6 2.344909E-6 0.72175 0.72175
2.3454372E-6 1.0850533E-11 2.344909E-6 2.5499726E-6 1.6287439E-6 2.3448492E-6 2.3448492E-6 2.344909E-6 0.72225 0.72225
2.3447362E-6 1.7057912E-12 2.3445969E-6 2.5497436E-6 1.6285977E-6 2.344644E-6 2.344644E-6 2.3445969E-6 0.72275 0.72275
2.3435734E-6 -1.5965887E-11 2.3439725E-6 2.5495149E-6 1.6284515E-6 2.3444384E-6 2.3444384E-6 2.3439725E-6 0.72325 0.72325
2.3448856E-6 1.2042436E-11 2.3442847E-6 2.549286E-6 1.6283054E-6 2.344233E-6 2.344233E-6 2.3442847E-6 0.72375 0.72375
2.3458017E-6 3.274196E-11 2.3439725E-6 2.549057E-6 1.6281592E-6 2.3440277E-6 2.3440277E-6 2.3439725E-6 0.72425 0.72425
2.3455627E-6 3.2124147E-11 2.3436605E-6 2.5488282E-6 1.628013E-6 2.3438222E-6 2.3438222E-6 2.3436605E-6 0.72475 0.72475
2.343905E-6 5.3164704E-12 2.3439725E-6 2.5485992E-6 1.6278668E-6 2.3436169E-6 2.3436169E-6 2.3439725E-6 0.72525 0.72525
2.343765E-6 6.5258554E-12 2.3433483E-6 2.5483703E-6 1.6277206E-6 2.3434113E-6 2.3434113E-6 2.3433483E-6 0.72575 0.72575
2.3451762E-6 3.636138E-11 2.3433483E-6 2.5481415E-6 1.6275744E-6 2.343206E-6 2.343206E-6 2.3433483E-6 0.72625 0.72625
2.3450032E-6 3.6961705E-11 2.3430362E-6 2.5476836E-6 1.627282E-6 2.3430007E-6 2.3430007E-6 2.3430362E-6 0.72675 0.72675
2.3444013E-6 2.9644155E-11 2.342724E-6 2.5474549E-6 1.6271358E-6 2.3427951E-6 2.3427951E-6 2.342724E-6 0.72725 0.72725
2.345218E-6 4.851646E-11 2.3420996E-6 2.547226E-6 1.6269896E-6 2.3425894E-6 2.3425894E-6 2.3420996E-6 0.72775 0.72775
2.345243E-6 5.277118E-11 2.3424118E-6 2.5469972E-6 1.6268434E-6 2.3423838E-6 2.3423838E-6 2.3424118E-6 0.72825 0.72825
2.3455323E-6 6.189844E-11 2.3424118E-6 2.5467682E-6 1.6266972E-6 2.3421785E-6 2.3421785E-6 2.3424118E-6 0.72875 0.72875
2.3447983E-6 5.2144625E-11 2.3424118E-6 2.5465392E-6 1.626551E-6 2.341973E-6 2.341973E-6 2.3424118E-6 0.72925 0.72925
2.3437015E-6 3.569108E-11 2.3420996E-6 2.5463105E-6 1.6264048E-6 2.3417676E-6 2.3417676E-6 2.3420996E-6 0.72975 0.72975
2.3422415E-6 1.25378015E-11 2.3417874E-6 2.5460815E-6 1.6262586E-6 2.341562E-6 2.341562E-6 2.3417874E-6 0.73025 0.73025
2.3424316E-6 1.9837857E-11 2.3417874E-6 2.5458526E-6 1.6261125E-6 2.3413568E-6 2.3413568E-6 2.3417874E-6 0.73075 0.73075
2.3435457E-6 4.419178E-11 2.3414752E-6 2.5456238E-6 1.6259663E-6 2.3411515E-6 2.3411515E-6 2.3414752E-6 0.73125 0.73125
2.3443954E-6 6.367315E-11 2.3408509E-6 2.5453949E-6 1.6258201E-6 2.3409455E-6 2.3409455E-6 2.3408509E-6 0.73175 0.73175
2.3451137E-6 8.071827E-11 2.3408509E-6 2.5449372E-6 1.6255277E-6 2.3407401E-6 2.3407401E-6 2.3408509E-6 0.73225 0.73225
2.3412447E-6 1.3103118E-11 2.3408509E-6 2.5447082E-6 1.6253815E-6 2.3405346E-6 2.3405346E-6 2.3408509E-6 0.73275 0.73275
2.3391906E-6 -2.1013356E-11 2.3405387E-6 2.5444795E-6 1.6252353E-6 2.3403293E-6 2.3403293E-6 2.3405387E-6 0.73325 0.73325
2.339843E-6 -5.1863657E-12 2.3405387E-6 2.5442505E-6 1.6250891E-6 2.3401237E-6 2.3401237E-6 2.3405387E-6 0.73375 0.73375
2.3413859E-6 2.7085422E-11 2.3402265E-6 2.5440215E-6 1.6249429E-6 2.3399184E-6 2.3399184E-6 2.3402265E-6 0.73425 0.73425
2.341246E-6 2.8294811E-11 2.3396024E-6 2.5437928E-6 1.6247967E-6 2.339713E-6 2.339713E-6 2.3396024E-6 0.73475 0.73475
2.3393566E-6 -2.776354E-12 2.3402265E-6 2.5435638E-6 1.6246505E-6 2.339507E-6 2.339507E-6 2.3402265E-6 0.73525 0.73525
2.3400419E-6 1.3659698E-11 2.3392902E-6 2.5433349E-6 1.6245043E-6 2.3393018E-6 2.3393018E-6 2.3392902E-6 0.73575 0.73575
2.342278E-6 5.872189E-11 2.3392902E-6 2.5431061E-6 1.6243581E-6 2.3390962E-6 2.3390962E-6 2.3392902E-6 0.73625 0.73625
2.3424682E-6 6.6021945E-11 2.338978E-6 2.5428772E-6 1.6242119E-6 2.338891E-6 2.338891E-6 2.338978E-6 0.73675 0.73675
2.3419982E-6 6.114067E-11 2.3383536E-6 2.5424195E-6 1.6239196E-6 2.3386854E-6 2.3386854E-6 2.3383536E-6 0.73725 0.73725
2.3408018E-6 4.2859903E-11 2.3383536E-6 2.5421905E-6 1.6237734E-6 2.3384796E-6 2.3384796E-6 2.3383536E-6 0.73775 0.73775
2.339705E-6 2.6406355E-11 2.3383536E-6 2.5419617E-6 1.6236272E-6 2.338274E-6 2.338274E-6 2.3383536E-6 0.73825 0.73825
2.340786E-6 5.0151213E-11 2.3383536E-6 2.5417328E-6 1.623481E-6 2.3380687E-6 2.3380687E-6 2.3383536E-6 0.73875 0.73875
2.340085E-6 4.1006466E-11 2.3377293E-6 2.5415038E-6 1.6233348E-6 2.3378634E-6 2.3378634E-6 2.3377293E-6 0.73925 0.73925
2.3388232E-6 2.1507587E-11 2.3377293E-6 2.541275E-6 1.6231886E-6 2.3376579E-6 2.3376579E-6 2.3377293E-6 0.73975 0.73975
2.338584E-6 2.0889753E-11 2.3377293E-6 2.5410461E-6 1.6230424E-6 2.337452E-6 2.337452E-6 2.3377293E-6 0.74025 0.74025
2.3396651E-6 4.4634612E-11 2.337105E-6 2.5408171E-6 1.6228962E-6 2.3372465E-6 2.3372465E-6 2.337105E-6 0.74075 0.74075
2.339228E-6 4.0362404E-11 2.337417E-6 2.5405884E-6 1.62275E-6 2.3370412E-6 2.3370412E-6 2.337417E-6 0.74125 0.74125
2.3390223E-6 4.0353658E-11 2.337417E-6 2.5403594E-6 1.6226038E-6 2.3368357E-6 2.3368357E-6 2.337417E-6 0.74175 0.74175
2.338255E-6 2.999076E-11 2.337105E-6 2.5401307E-6 1.6224576E-6 2.33663E-6 2.33663E-6 2.337105E-6 0.74225 0.74225
2.3364648E-6 7.468094E-13 2.3367927E-6 2.5396728E-6 1.6221652E-6 2.3364244E-6 2.3364244E-6 2.3367927E-6 0.74275 0.74275
2.336358E-6 2.5652696E-12 2.3361683E-6 2.539444E-6 1.622019E-6 2.336219E-6 2.336219E-6 2.3361683E-6 0.74325 0.74325
2.3369112E-6 1.6565055E-11 2.3361683E-6 2.539215E-6 1.6218728E-6 2.3360137E-6 2.3360137E-6 2.3361683E-6 0.74375 0.74375
2.3359457E-6 2.5477597E-12 2.3355442E-6 2.538986E-6 1.6217267E-6 2.3358077E-6 2.3358077E-6 2.3355442E-6 0.74425 0.74425
2.334585E-6 -1.8778323E-11 2.3355442E-6 2.5387574E-6 1.6215805E-6 2.3356024E-6 2.3356024E-6 2.3355442E-6 0.74475 0.74475
2.334874E-6 -9.651069E-12 2.3349198E-6 2.5385284E-6 1.6214343E-6 2.3353969E-6 2.3353969E-6 2.3349198E-6 0.74525 0.74525
2.3366151E-6 2.6275121E-11 2.335232E-6 2.5382997E-6 1.6212881E-6 2.3351915E-6 2.3351915E-6 2.335232E-6 0.74575 0.74575
2.3351547E-6 3.1218218E-12 2.335232E-6 2.5380707E-6 1.6211419E-6 2.3349855E-6 2.3349855E-6 2.335232E-6 0.74625 0.74625
2.333761E-6 -1.881332E-11 2.3346076E-6 2.5378417E-6 1.6209957E-6 2.3347802E-6 2.3347802E-6 2.3346076E-6 0.74675 0.74675
2.333423E-6 -2.1258332E-11 2.3342955E-6 2.537613E-6 1.6208495E-6 2.334575E-6 2.334575E-6 2.3342955E-6 0.74725 0.74725
2.3363186E-6 3.598517E-11 2.3342955E-6 2.537384E-6 1.6207033E-6 2.334369E-6 2.334369E-6 2.3342955E-6 0.74775 0.74775
2.338687E-6 8.348363E-11 2.3342955E-6 2.5369263E-6 1.6204109E-6 2.3341636E-6 2.3341636E-6 2.3342955E-6 0.74825 0.74825
2.337557E-6 6.6421015E-11 2.3339833E-6 2.5366974E-6 1.6202647E-6 2.333958E-6 2.333958E-6 2.3339833E-6 0.74875 0.74875
2.333886E-6 2.4602714E-12 2.333671E-6 2.5364684E-6 1.6201185E-6 2.3337527E-6 2.3337527E-6 2.333671E-6 0.74925 0.74925
2.3347357E-6 2.1941638E-11 2.3330467E-6 2.5362397E-6 1.6199723E-6 2.3335467E-6 2.3335467E-6 2.3330467E-6 0.74975 0.74975
2.3368068E-6 6.39585E-11 2.333671E-6 2.5360107E-6 1.6198261E-6 2.3333414E-6 2.3333414E-6 2.333671E-6 0.75025 0.75025
2.3353798E-6 4.1414285E-11 2.3330467E-6 2.535782E-6 1.6196799E-6 2.3331359E-6 2.3331359E-6 2.3330467E-6 0.75075 0.75075
2.3342495E-6 2.435165E-11 2.3330467E-6 2.535553E-6 1.6195338E-6 2.33293E-6 2.33293E-6 2.3330467E-6 0.75125 0.75125
2.3330865E-6 6.6799712E-12 2.3327345E-6 2.535324E-6 1.6193876E-6 2.3327245E-6 2.3327245E-6 2.3327345E-6 0.75175 0.75175
2.3330126E-6 9.1074925E-12 2.3327345E-6 2.5350953E-6 1.6192414E-6 2.3325192E-6 2.3325192E-6 2.3327345E-6 0.75225 0.75225
2.3332022E-6 1.6407528E-11 2.3324224E-6 2.5348663E-6 1.6190952E-6 2.3323134E-6 2.3323134E-6 2.3324224E-6 0.75275 0.75275
2.3334255E-6 2.431665E-11 2.3324224E-6 2.5346374E-6 1.618949E-6 2.332108E-6 2.332108E-6 2.3324224E-6 0.75325 0.75325
2.3327575E-6 1.5780969E-11 2.3317982E-6 2.5341797E-6 1.6186566E-6 2.3319026E-6 2.3319026E-6 2.3317982E-6 0.75375 0.75375
2.3339041E-6 4.074394E-11 2.3317982E-6 2.5339507E-6 1.6185104E-6 2.3316966E-6 2.3316966E-6 2.3317982E-6 0.75425 0.75425
2.3313883E-6 -1.899474E-12 2.331486E-6 2.533722E-6 1.6183642E-6 2.3314913E-6 2.3314913E-6 2.331486E-6 0.75475 0.75475
2.33006E-6 -2.2616508E-11 2.3308617E-6 2.533493E-6 1.618218E-6 2.3312853E-6 2.3312853E-6 2.3308617E-6 0.75525 0.75525
2.3318341E-6 1.3918752E-11 2.3308617E-6 2.5332643E-6 1.6180718E-6 2.33108E-6 2.33108E-6 2.3308617E-6 0.75575 0.75575
2.3333773E-6 4.619054E-11 2.3308617E-6 2.5330353E-6 1.6179256E-6 2.3308744E-6 2.3308744E-6 2.3308617E-6 0.75625 0.75625
2.3322139E-6 2.8518844E-11 2.3305495E-6 2.5328063E-6 1.6177794E-6 2.3306686E-6 2.3306686E-6 2.3305495E-6 0.75675 0.75675
2.331909E-6 2.6682897E-11 2.3302373E-6 2.5325776E-6 1.6176332E-6 2.330463E-6 2.330463E-6 2.3302373E-6 0.75725 0.75725
2.333815E-6 6.5654426E-11 2.3302373E-6 2.5323486E-6 1.617487E-6 2.3302578E-6 2.3302578E-6 2.3302373E-6 0.75775 0.75775
2.3354899E-6 1.0036246E-10 2.3305495E-6 2.5321197E-6 1.6173409E-6 2.3300518E-6 2.3300518E-6 2.3305495E-6 0.75825 0.75825
2.333766E-6 7.2336644E-11 2.3302373E-6 2.531891E-6 1.6171947E-6 2.3298464E-6 2.3298464E-6 2.3302373E-6 0.75875 0.75875
2.3324044E-6 5.1010546E-11 2.329925E-6 2.5314332E-6 1.6169023E-6 2.3296407E-6 2.3296407E-6 2.329925E-6 0.75925 0.75925
2.3320995E-6 4.9174602E-11 2.329925E-6 2.5312042E-6 1.6167561E-6 2.3294351E-6 2.3294351E-6 2.329925E-6 0.75975 0.75975
2.3318607E-6 4.855679E-11 2.3293007E-6 2.5309753E-6 1.6166099E-6 2.3292298E-6 2.3292298E-6 2.3293007E-6 0.76025 0.76025
2.3305984E-6 2.905789E-11 2.329613E-6 2.5307465E-6 1.6164637E-6 2.3290238E-6 2.3290238E-6 2.329613E-6 0.76075 0.76075
2.3277853E-6 -1.9067123E-11 2.329613E-6 2.5305176E-6 1.6163175E-6 2.3288185E-6 2.3288185E-6 2.329613E-6 0.76125 0.76125
2.327348E-6 -2.333936E-11 2.3283644E-6 2.5302886E-6 1.6161713E-6 2.3286125E-6 2.3286125E-6 2.3283644E-6 0.76175 0.76175
2.329353E-6 1.745937E-11 2.3283644E-6 2.5300599E-6 1.6160251E-6 2.3284072E-6 2.3284072E-6 2.3283644E-6 0.76225 0.76225
2.3296088E-6 2.5977534E-11 2.3283644E-6 2.529831E-6 1.6158789E-6 2.3282012E-6 2.3282012E-6 2.3283644E-6 0.76275 0.76275
2.3296009E-6 2.9623193E-11 2.3280522E-6 2.529602E-6 1.6157327E-6 2.3279958E-6 2.3279958E-6 2.3280522E-6 0.76325 0.76325
2.329758E-6 3.6314184E-11 2.3280522E-6 2.5293732E-6 1.6155865E-6 2.3277903E-6 2.3277903E-6 2.3280522E-6 0.76375 0.76375
2.3287596E-6 2.1687816E-11 2.32774E-6 2.5291442E-6 1.6154403E-6 2.3275845E-6 2.3275845E-6 2.32774E-6 0.76425 0.76425
2.3270686E-6 -5.7289286E-12 2.3271157E-6 2.5286865E-6 1.615148E-6 2.3273792E-6 2.3273792E-6 2.3271157E-6 0.76475 0.76475
2.3271593E-6 -2.560993E-13 2.3268035E-6 2.5284576E-6 1.6150018E-6 2.3271732E-6 2.3271732E-6 2.3268035E-6 0.76525 0.76525
2.3287025E-6 3.2015696E-11 2.3271157E-6 2.5282288E-6 1.6148556E-6 2.326968E-6 2.326968E-6 2.3271157E-6 0.76575 0.76575
2.329222E-6 4.5406397E-11 2.3264913E-6 2.5279999E-6 1.6147094E-6 2.326762E-6 2.326762E-6 2.3264913E-6 0.76625 0.76625
2.3281582E-6 2.956192E-11 2.3261791E-6 2.527771E-6 1.6145632E-6 2.3265566E-6 2.3265566E-6 2.3261791E-6 0.76675 0.76675
2.3271928E-6 1.5544616E-11 2.325867E-6 2.5275422E-6 1.614417E-6 2.3263506E-6 2.3263506E-6 2.325867E-6 0.76725 0.76725
2.327911E-6 3.258974E-11 2.3264913E-6 2.5273132E-6 1.6142708E-6 2.3261452E-6 2.3261452E-6 2.3264913E-6 0.76775 0.76775
2.3281996E-6 4.1716977E-11 2.3264913E-6 2.5270842E-6 1.6141246E-6 2.3259392E-6 2.3259392E-6 2.3264913E-6 0.76825 0.76825
2.3278947E-6 3.9881033E-11 2.3255548E-6 2.5268555E-6 1.6139784E-6 2.325734E-6 2.325734E-6 2.3255548E-6 0.76875 0.76875
2.3275234E-6 3.6826934E-11 2.3252426E-6 2.5266265E-6 1.6138322E-6 2.325528E-6 2.325528E-6 2.3252426E-6 0.76925 0.76925
2.3283405E-6 5.5699254E-11 2.3246182E-6 2.5261688E-6 1.6135398E-6 2.3253226E-6 2.3253226E-6 2.3246182E-6 0.76975 0.76975
2.326517E-6 2.5846221E-11 2.3249304E-6 2.5259399E-6 1.6133936E-6 2.3251166E-6 2.3251166E-6 2.3249304E-6 0.77025 0.77025
2.3257833E-6 1.609241E-11 2.3246182E-6 2.5257111E-6 1.6132474E-6 2.3249113E-6 2.3249113E-6 2.3246182E-6 0.77075 0.77075
2.3246528E-6 -9.7022E-13 2.3249304E-6 2.5254822E-6 1.6131012E-6 2.3247053E-6 2.3247053E-6 2.3249304E-6 0.77125 0.77125
2.325899E-6 2.5819966E-11 2.323994E-6 2.5252532E-6 1.6129551E-6 2.3245E-6 2.3245E-6 2.323994E-6 0.77175 0.77175
2.3258576E-6 2.8856537E-11 2.3243063E-6 2.5250245E-6 1.6128089E-6 2.324294E-6 2.324294E-6 2.3243063E-6 0.77225 0.77225
2.3266418E-6 4.7119794E-11 2.3236819E-6 2.5247955E-6 1.6126627E-6 2.3240887E-6 2.3240887E-6 2.3236819E-6 0.77275 0.77275
2.3258083E-6 3.553876E-11 2.3236819E-6 2.5245668E-6 1.6125165E-6 2.3238829E-6 2.3238829E-6 2.3236819E-6 0.77325 0.77325
2.3245464E-6 1.6039881E-11 2.3236819E-6 2.5243378E-6 1.6123703E-6 2.3236773E-6 2.3236773E-6 2.3236819E-6 0.77375 0.77375
2.3248351E-6 2.516712E-11 2.3233697E-6 2.5241088E-6 1.6122241E-6 2.3234716E-6 2.3234716E-6 2.3233697E-6 0.77425 0.77425
2.3254213E-6 3.9775974E-11 2.3233697E-6 2.52388E-6 1.6120779E-6 2.323266E-6 2.323266E-6 2.3233697E-6 0.77475 0.77475
2.3226407E-6 -7.739998E-12 2.3227453E-6 2.5234222E-6 1.6117855E-6 2.3230602E-6 2.3230602E-6 2.3227453E-6 0.77525 0.77525
2.3204543E-6 -4.429276E-11 2.3230575E-6 2.5231934E-6 1.6116393E-6 2.3228542E-6 2.3228542E-6 2.3230575E-6 0.77575 0.77575
2.3211396E-6 -2.7856708E-11 2.3230575E-6 2.5229645E-6 1.6114931E-6 2.322649E-6 2.322649E-6 2.3230575E-6 0.77625 0.77625
2.3218242E-6 -1.1420668E-11 2.3224331E-6 2.5227355E-6 1.6113469E-6 2.322443E-6 2.322443E-6 2.3224331E-6 0.77675 0.77675
2.3218163E-6 -7.775018E-12 2.322121E-6 2.5225067E-6 1.6112007E-6 2.3222376E-6 2.3222376E-6 2.322121E-6 0.77725 0.77725
2.3213788E-6 -1.2047247E-11 2.3218088E-6 2.5222778E-6 1.6110545E-6 2.3220316E-6 2.3220316E-6 2.3218088E-6 0.77775 0.77775
2.324077E-6 4.1541878E-11 2.322121E-6 2.522049E-6 1.6109083E-6 2.3218263E-6 2.3218263E-6 2.322121E-6 0.77825 0.77825
2.3268078E-6 9.574005E-11 2.3214966E-6 2.52182E-6 1.6107622E-6 2.3216203E-6 2.3216203E-6 2.3214966E-6 0.77875 0.77875
2.3270966E-6 1.0486729E-10 2.3214966E-6 2.5215911E-6 1.610616E-6 2.3214145E-6 2.3214145E-6 2.3214966E-6 0.77925 0.77925
2.3239536E-6 5.0651604E-11 2.3208722E-6 2.5213624E-6 1.6104698E-6 2.321209E-6 2.321209E-6 2.3208722E-6 0.77975 0.77975
2.322328E-6 2.4452973E-11 2.3208722E-6 2.5211334E-6 1.6103236E-6 2.3210032E-6 2.3210032E-6 2.3208722E-6 0.78025 0.78025
2.3235082E-6 5.002503E-11 2.3208722E-6 2.5206757E-6 1.6100312E-6 2.3207976E-6 2.3207976E-6 2.3208722E-6 0.78075 0.78075
2.3220477E-6 2.6871729E-11 2.3205603E-6 2.5204467E-6 1.609885E-6 2.3205919E-6 2.3205919E-6 2.3205603E-6 0.78125 0.78125
2.3190694E-6 -2.429864E-11 2.320248E-6 2.520218E-6 1.6097388E-6 2.3203859E-6 2.3203859E-6 2.320248E-6 0.78175 0.78175
2.3201835E-6 5.5280863E-14 2.319936E-6 2.519989E-6 1.6095926E-6 2.3201806E-6 2.3201806E-6 2.319936E-6 0.78225 0.78225
2.3204393E-6 8.573452E-12 2.3196237E-6 2.51976E-6 1.6094464E-6 2.3199746E-6 2.3199746E-6 2.3196237E-6 0.78275 0.78275
2.3190123E-6 -1.39707594E-11 2.319936E-6 2.5195313E-6 1.6093002E-6 2.3197692E-6 2.3197692E-6 2.319936E-6 0.78325 0.78325
2.319433E-6 -2.4072606E-12 2.319936E-6 2.5193024E-6 1.609154E-6 2.3195635E-6 2.3195635E-6 2.319936E-6 0.78375 0.78375
2.3216687E-6 4.265491E-11 2.3193115E-6 2.5190734E-6 1.6090078E-6 2.3193575E-6 2.3193575E-6 2.3193115E-6 0.78425 0.78425
2.3228488E-6 6.822697E-11 2.3186872E-6 2.5188447E-6 1.6088616E-6 2.3191521E-6 2.3191521E-6 2.3186872E-6 0.78475 0.78475
2.3224775E-6 6.5172874E-11 2.3189993E-6 2.5186157E-6 1.6087154E-6 2.3189461E-6 2.3189461E-6 2.3189993E-6 0.78525 0.78525
2.320126E-6 2.5574768E-11 2.3186872E-6 2.5183867E-6 1.6085693E-6 2.3187404E-6 2.3187404E-6 2.3186872E-6 0.78575 0.78575
2.318732E-6 3.639624E-12 2.318375E-6 2.517929E-6 1.6082769E-6 2.3185348E-6 2.3185348E-6 2.318375E-6 0.78625 0.78625
2.3175357E-6 -1.4641142E-11 2.318375E-6 2.5177003E-6 1.6081307E-6 2.318329E-6 2.318329E-6 2.318375E-6 0.78675 0.78675
2.3181212E-6 -3.23091E-14 2.3180628E-6 2.5174713E-6 1.6079845E-6 2.318123E-6 2.318123E-6 2.3180628E-6 0.78725 0.78725
2.3172554E-6 -1.2222386E-11 2.3174384E-6 2.5172424E-6 1.6078383E-6 2.3179177E-6 2.3179177E-6 2.3174384E-6 0.78775 0.78775
2.318897E-6 2.1876586E-11 2.3174384E-6 2.5170136E-6 1.6076921E-6 2.3177117E-6 2.3177117E-6 2.3174384E-6 0.78825 0.78825
2.321496E-6 7.363849E-11 2.3168143E-6 2.5167847E-6 1.6075459E-6 2.317506E-6 2.317506E-6 2.3168143E-6 0.78875 0.78875
2.321917E-6 8.520201E-11 2.316502E-6 2.5165557E-6 1.6073997E-6 2.3173004E-6 2.3173004E-6 2.316502E-6 0.78925 0.78925
2.3206546E-6 6.570311E-11 2.3168143E-6 2.516327E-6 1.6072535E-6 2.3170946E-6 2.3170946E-6 2.3168143E-6 0.78975 0.78975
2.31959E-6 4.9858614E-11 2.3168143E-6 2.516098E-6 1.6071073E-6 2.3168886E-6 2.3168886E-6 2.3168143E-6 0.79025 0.79025
2.3195494E-6 5.2895202E-11 2.3168143E-6 2.515869E-6 1.6069611E-6 2.3166833E-6 2.3166833E-6 2.3168143E-6 0.79075 0.79075
2.3161417E-6 -6.1930318E-12 2.31619E-6 2.5156403E-6 1.6068149E-6 2.3164773E-6 2.3164773E-6 2.31619E-6 0.79125 0.79125
2.3145494E-6 -3.1782597E-11 2.316502E-6 2.5151826E-6 1.6065225E-6 2.3162715E-6 2.3162715E-6 2.316502E-6 0.79175 0.79175
2.313947E-6 -3.9100164E-11 2.31619E-6 2.5149536E-6 1.6063764E-6 2.3160655E-6 2.3160655E-6 2.31619E-6 0.79225 0.79225
2.315688E-6 -3.1739787E-12 2.3158777E-6 2.5147247E-6 1.6062302E-6 2.3158602E-6 2.3158602E-6 2.3158777E-6 0.79275 0.79275
2.317396E-6 3.214313E-11 2.3155656E-6 2.514496E-6 1.606084E-6 2.3156542E-6 2.3156542E-6 2.3155656E-6 0.79325 0.79325
2.3184107E-6 5.466983E-11 2.3155656E-6 2.514267E-6 1.6059378E-6 2.3154485E-6 2.3154485E-6 2.3155656E-6 0.79375 0.79375
2.3201187E-6 8.9986955E-11 2.3152534E-6 2.514038E-6 1.6057916E-6 2.315243E-6 2.315243E-6 2.3152534E-6 0.79425 0.79425
2.3212983E-6 1.1555899E-10 2.3149412E-6 2.5138092E-6 1.6056454E-6 2.3150371E-6 2.3150371E-6 2.3149412E-6 0.79475 0.79475
2.320135E-6 9.7887295E-11 2.314629E-6 2.5135803E-6 1.6054992E-6 2.3148311E-6 2.3148311E-6 2.314629E-6 0.79525 0.79525
2.3157706E-6 2.1136122E-11 2.314629E-6 2.5133515E-6 1.605353E-6 2.3146254E-6 2.3146254E-6 2.314629E-6 0.79575 0.79575
2.3123966E-6 -3.734303E-11 2.3143168E-6 2.5131226E-6 1.6052068E-6 2.3144198E-6 2.3144198E-6 2.3143168E-6 0.79625 0.79625
2.3121243E-6 -3.8569918E-11 2.314629E-6 2.5128936E-6 1.6050606E-6 2.314214E-6 2.314214E-6 2.314629E-6 0.79675 0.79675
2.312512E-6 -2.7615488E-11 2.3140046E-6 2.512436E-6 1.6047682E-6 2.314008E-6 2.314008E-6 2.3140046E-6 0.79725 0.79725
2.3132955E-6 -9.352252E-12 2.3143168E-6 2.512207E-6 1.604622E-6 2.3138023E-6 2.3138023E-6 2.3143168E-6 0.79775 0.79775
2.3152672E-6 3.0837385E-11 2.3140046E-6 2.5119782E-6 1.6044758E-6 2.3135963E-6 2.3135963E-6 2.3140046E-6 0.79825 0.79825
2.3164803E-6 5.7018508E-11 2.3133803E-6 2.5117492E-6 1.6043296E-6 2.313391E-6 2.313391E-6 2.3133803E-6 0.79875 0.79875
2.317792E-6 8.502681E-11 2.3127561E-6 2.5115203E-6 1.6041835E-6 2.313185E-6 2.313185E-6 2.3127561E-6 0.79925 0.79925
2.3177836E-6 8.8672444E-11 2.313068E-6 2.5112915E-6 1.6040373E-6 2.3129792E-6 2.3129792E-6 2.313068E-6 0.79975 0.79975
2.3160924E-6 6.125568E-11 2.312444E-6 2.5110626E-6 1.6038911E-6 2.3127732E-6 2.3127732E-6 2.312444E-6 0.80025 0.80025
2.3149294E-6 4.3584E-11 2.313068E-6 2.5108338E-6 1.6037449E-6 2.3125679E-6 2.3125679E-6 2.313068E-6 0.80075 0.80075
2.312908E-6 1.00765655E-11 2.3127561E-6 2.5106049E-6 1.6035987E-6 2.3123619E-6 2.3123619E-6 2.3127561E-6 0.80125 0.80125
2.3103914E-6 -3.2566873E-11 2.3121318E-6 2.510376E-6 1.6034525E-6 2.312156E-6 2.312156E-6 2.3121318E-6 0.80175 0.80175
2.3083371E-6 -6.668337E-11 2.3118196E-6 2.5099182E-6 1.6031601E-6 2.31195E-6 2.31195E-6 2.3118196E-6 0.80225 0.80225
2.3096488E-6 -3.867506E-11 2.3115074E-6 2.5096892E-6 1.6030139E-6 2.3117443E-6 2.3117443E-6 2.3115074E-6 0.80275 0.80275
2.311819E-6 5.168992E-12 2.3115074E-6 2.5094605E-6 1.6028677E-6 2.3115388E-6 2.3115388E-6 2.3115074E-6 0.80325 0.80325
2.3140876E-6 5.084023E-11 2.3115074E-6 2.5092315E-6 1.6027215E-6 2.311333E-6 2.311333E-6 2.3115074E-6 0.80375 0.80375
2.3155974E-6 8.2502935E-11 2.310883E-6 2.5090026E-6 1.6025753E-6 2.311127E-6 2.311127E-6 2.310883E-6 0.80425 0.80425
2.315358E-6 8.18851E-11 2.3105708E-6 2.5087738E-6 1.602429E-6 2.3109212E-6 2.3109212E-6 2.3105708E-6 0.80475 0.80475
2.3153495E-6 8.5530735E-11 2.3102587E-6 2.5085449E-6 1.6022829E-6 2.3107152E-6 2.3107152E-6 2.3102587E-6 0.80525 0.80525
2.3154732E-6 9.161264E-11 2.3102587E-6 2.5083161E-6 1.6021366E-6 2.3105094E-6 2.3105094E-6 2.3102587E-6 0.80575 0.80575
2.3142443E-6 7.272283E-11 2.3096343E-6 2.5080872E-6 1.6019906E-6 2.310304E-6 2.310304E-6 2.3096343E-6 0.80625 0.80625
2.3099788E-6 -2.2011425E-12 2.3099465E-6 2.5078582E-6 1.6018444E-6 2.3100981E-6 2.3100981E-6 2.3099465E-6 0.80675 0.80675
2.3086504E-6 -2.2918176E-11 2.3096343E-6 2.5076295E-6 1.6016982E-6 2.3098921E-6 2.3098921E-6 2.3096343E-6 0.80725 0.80725
2.3087082E-6 -1.8054409E-11 2.309322E-6 2.5071715E-6 1.6014058E-6 2.3096864E-6 2.3096864E-6 2.309322E-6 0.80775 0.80775
2.3094588E-6 -4.0023968E-13 2.3099465E-6 2.5069428E-6 1.6012596E-6 2.3094804E-6 2.3094804E-6 2.3099465E-6 0.80825 0.80825
2.3099453E-6 1.2381396E-11 2.3096343E-6 2.5067138E-6 1.6011134E-6 2.3092746E-6 2.3092746E-6 2.3096343E-6 0.80875 0.80875
2.31129E-6 4.0998767E-11 2.3090101E-6 2.506485E-6 1.6009672E-6 2.3090686E-6 2.3090686E-6 2.3090101E-6 0.80925 0.80925
2.3104237E-6 2.8808669E-11 2.309322E-6 2.5062561E-6 1.600821E-6 2.3088628E-6 2.3088628E-6 2.309322E-6 0.80975 0.80975
2.3106468E-6 3.6717792E-11 2.308698E-6 2.5060272E-6 1.6006748E-6 2.3086573E-6 2.3086573E-6 2.308698E-6 0.81025 0.81025
2.3129485E-6 8.2998095E-11 2.3083858E-6 2.5057984E-6 1.6005285E-6 2.3084515E-6 2.3084515E-6 2.3083858E-6 0.81075 0.81075
2.3125442E-6 7.933493E-11 2.3077614E-6 2.5055695E-6 1.6003823E-6 2.3082455E-6 2.3082455E-6 2.3077614E-6 0.81125 0.81125
2.3096648E-6 2.9991763E-11 2.3077614E-6 2.5053405E-6 1.6002361E-6 2.3080397E-6 2.3080397E-6 2.3077614E-6 0.81175 0.81175
2.3080722E-6 4.402193E-12 2.3077614E-6 2.5051118E-6 1.60009E-6 2.3078337E-6 2.3078337E-6 2.3077614E-6 0.81225 0.81225
2.307008E-6 -1.1442308E-11 2.3074492E-6 2.5048828E-6 1.5999437E-6 2.307628E-6 2.307628E-6 2.3074492E-6 0.81275 0.81275
2.3063726E-6 -1.9368934E-11 2.3074492E-6 2.504425E-6 1.5996515E-6 2.307422E-6 2.307422E-6 2.3074492E-6 0.81325 0.81325
2.3069251E-6 -5.3691682E-12 2.307137E-6 2.5041961E-6 1.5995053E-6 2.3072162E-6 2.3072162E-6 2.307137E-6 0.81375 0.81375
2.307412E-6 7.412467E-12 2.3068249E-6 2.5039674E-6 1.599359E-6 2.3070102E-6 2.3070102E-6 2.3068249E-6 0.81425 0.81425
2.3082616E-6 2.6893838E-11 2.307137E-6 2.5037384E-6 1.5992129E-6 2.3068044E-6 2.3068044E-6 2.307137E-6 0.81475 0.81475
2.3100351E-6 6.3429074E-11 2.3068249E-6 2.5035094E-6 1.5990666E-6 2.3065984E-6 2.3065984E-6 2.3068249E-6 0.81525 0.81525
2.3117434E-6 9.87462E-11 2.3062005E-6 2.5032807E-6 1.5989204E-6 2.306393E-6 2.306393E-6 2.3062005E-6 0.81575 0.81575
2.310349E-6 7.681104E-11 2.3062005E-6 2.5030517E-6 1.5987742E-6 2.306187E-6 2.306187E-6 2.3062005E-6 0.81625 0.81625
2.3064795E-6 9.19586E-12 2.3058883E-6 2.5028228E-6 1.598628E-6 2.3059813E-6 2.3059813E-6 2.3058883E-6 0.81675 0.81675
2.304986E-6 -1.45665E-11 2.3052642E-6 2.502594E-6 1.5984818E-6 2.3057753E-6 2.3057753E-6 2.3052642E-6 0.81725 0.81725
2.3046807E-6 -1.6402471E-11 2.3052642E-6 2.502365E-6 1.5983356E-6 2.3055695E-6 2.3055695E-6 2.3052642E-6 0.81775 0.81775
2.3042103E-6 -2.128377E-11 2.3052642E-6 2.5021363E-6 1.5981894E-6 2.3053635E-6 2.3053635E-6 2.3052642E-6 0.81825 0.81825
2.304796E-6 -6.6749284E-12 2.3052642E-6 2.5016784E-6 1.597897E-6 2.3051578E-6 2.3051578E-6 2.3052642E-6 0.81875 0.81875
2.3068008E-6 3.412377E-11 2.3046398E-6 2.5014497E-6 1.5977508E-6 2.3049517E-6 2.3049517E-6 2.3046398E-6 0.81925 0.81925
2.3088714E-6 7.614061E-11 2.304952E-6 2.5012207E-6 1.5976048E-6 2.304746E-6 2.304746E-6 2.304952E-6 0.81975 0.81975
2.3094572E-6 9.074945E-11 2.3043276E-6 2.5009917E-6 1.5974585E-6 2.30454E-6 2.30454E-6 2.3043276E-6 0.82025 0.82025
2.3083267E-6 7.3686814E-11 2.3037032E-6 2.500763E-6 1.5973123E-6 2.3043342E-6 2.3043342E-6 2.3037032E-6 0.82075 0.82075
2.3066023E-6 4.566098E-11 2.3043276E-6 2.500534E-6 1.5971661E-6 2.3041282E-6 2.3041282E-6 2.3043276E-6 0.82125 0.82125
2.3036898E-6 -4.2912527E-12 2.3043276E-6 2.500305E-6 1.59702E-6 2.3039224E-6 2.3039224E-6 2.3043276E-6 0.82175 0.82175
2.3026585E-6 -1.9526684E-11 2.303391E-6 2.5000763E-6 1.5968737E-6 2.3037164E-6 2.3037164E-6 2.303391E-6 0.82225 0.82225
2.3017922E-6 -3.171679E-11 2.3037032E-6 2.4998474E-6 1.5967275E-6 2.3035107E-6 2.3035107E-6 2.3037032E-6 0.82275 0.82275
2.3019156E-6 -2.5634885E-11 2.3030789E-6 2.4996186E-6 1.5965813E-6 2.3033047E-6 2.3033047E-6 2.3030789E-6 0.82325 0.82325
2.3030623E-6 -6.719167E-13 2.3027667E-6 2.4993897E-6 1.5964351E-6 2.3030989E-6 2.3030989E-6 2.3027667E-6 0.82375 0.82375
2.305496E-6 4.804466E-11 2.3024545E-6 2.498932E-6 1.5961427E-6 2.3028929E-6 2.3028929E-6 2.3024545E-6 0.82425 0.82425
2.3074679E-6 8.8234295E-11 2.3018301E-6 2.498703E-6 1.5959965E-6 2.302687E-6 2.302687E-6 2.3018301E-6 0.82475 0.82475
2.3072614E-6 8.822553E-11 2.3021423E-6 2.498474E-6 1.5958503E-6 2.302481E-6 2.302481E-6 2.3021423E-6 0.82525 0.82525
2.306461E-6 7.7253565E-11 2.3021423E-6 2.4982453E-6 1.5957041E-6 2.302275E-6 2.302275E-6 2.3021423E-6 0.82575 0.82575
2.3049347E-6 5.288213E-11 2.3018301E-6 2.4980163E-6 1.5955579E-6 2.3020693E-6 2.3020693E-6 2.3018301E-6 0.82625 0.82625
2.3041343E-6 4.1910163E-11 2.301518E-6 2.4977874E-6 1.5954118E-6 2.3018633E-6 2.3018633E-6 2.301518E-6 0.82675 0.82675
2.3015518E-6 -1.951402E-12 2.3018301E-6 2.4975586E-6 1.5952656E-6 2.3016576E-6 2.3016576E-6 2.3018301E-6 0.82725 0.82725
2.2991344E-6 -4.2767644E-11 2.301518E-6 2.4973297E-6 1.5951194E-6 2.3014516E-6 2.3014516E-6 2.301518E-6 0.82775 0.82775
2.299357E-6 -3.4858533E-11 2.301518E-6 2.497101E-6 1.5949732E-6 2.3012458E-6 2.3012458E-6 2.301518E-6 0.82825 0.82825
2.3006028E-6 -8.068367E-12 2.301206E-6 2.496872E-6 1.594827E-6 2.3010398E-6 2.3010398E-6 2.301206E-6 0.82875 0.82875
2.301749E-6 1.6894581E-11 2.3002694E-6 2.496643E-6 1.5946808E-6 2.3008336E-6 2.3008336E-6 2.3002694E-6 0.82925 0.82925
2.3017406E-6 2.0540219E-11 2.3002694E-6 2.4961853E-6 1.5943884E-6 2.3006276E-6 2.3006276E-6 2.3002694E-6 0.82975 0.82975
2.302029E-6 2.9667456E-11 2.3005816E-6 2.4959563E-6 1.5942422E-6 2.3004218E-6 2.3004218E-6 2.3005816E-6 0.83025 0.83025
2.3023508E-6 3.9403755E-11 2.2999573E-6 2.4957276E-6 1.594096E-6 2.3002158E-6 2.3002158E-6 2.2999573E-6 0.83075 0.83075
2.3024415E-6 4.4876592E-11 2.299645E-6 2.4954986E-6 1.5939498E-6 2.30001E-6 2.30001E-6 2.299645E-6 0.83125 0.83125
2.3024002E-6 4.7913163E-11 2.299645E-6 2.4952699E-6 1.5938036E-6 2.299804E-6 2.299804E-6 2.299645E-6 0.83175 0.83175
2.3016987E-6 3.8768395E-11 2.299645E-6 2.495041E-6 1.5936574E-6 2.2995982E-6 2.2995982E-6 2.299645E-6 0.83225 0.83225
2.3018883E-6 4.606843E-11 2.2990207E-6 2.494812E-6 1.5935112E-6 2.2993922E-6 2.2993922E-6 2.2990207E-6 0.83275 0.83275
2.302045E-6 5.2759398E-11 2.2987085E-6 2.4945832E-6 1.593365E-6 2.2991865E-6 2.2991865E-6 2.2987085E-6 0.83325 0.83325
2.3018717E-6 5.33597E-11 2.2990207E-6 2.4943542E-6 1.5932189E-6 2.2989805E-6 2.2989805E-6 2.2990207E-6 0.83375 0.83375
2.3005432E-6 3.2642666E-11 2.2983963E-6 2.4941253E-6 1.5930727E-6 2.2987747E-6 2.2987747E-6 2.2983963E-6 0.83425 0.83425
2.3006994E-6 3.9333616E-11 2.2983963E-6 2.4938965E-6 1.5929265E-6 2.2985682E-6 2.2985682E-6 2.2983963E-6 0.83475 0.83475
2.301087E-6 5.028805E-11 2.2980842E-6 2.4934386E-6 1.5926341E-6 2.2983622E-6 2.2983622E-6 2.2980842E-6 0.83525 0.83525
2.3000887E-6 3.5661685E-11 2.297772E-6 2.4932099E-6 1.5924879E-6 2.2981565E-6 2.2981565E-6 2.297772E-6 0.83575 0.83575
2.2981992E-6 4.5905168E-12 2.2980842E-6 2.492981E-6 1.5923417E-6 2.2979505E-6 2.2979505E-6 2.2980842E-6 0.83625 0.83625
2.297036E-6 -1.3081182E-11 2.2983963E-6 2.4927522E-6 1.5921955E-6 2.2977447E-6 2.2977447E-6 2.2983963E-6 0.83675 0.83675
2.2959384E-6 -2.953475E-11 2.29746E-6 2.4925232E-6 1.5920493E-6 2.2975387E-6 2.2975387E-6 2.29746E-6 0.83725 0.83725
2.2950392E-6 -4.2333918E-11 2.297772E-6 2.4922942E-6 1.5919031E-6 2.297333E-6 2.297333E-6 2.297772E-6 0.83775 0.83775
2.2960203E-6 -2.0416297E-11 2.2971478E-6 2.4920655E-6 1.5917569E-6 2.2971265E-6 2.2971265E-6 2.2971478E-6 0.83825 0.83825
2.296903E-6 -3.2586168E-13 2.2971478E-6 2.4918365E-6 1.5916107E-6 2.2969207E-6 2.2969207E-6 2.2971478E-6 0.83875 0.83875
2.2966967E-6 -3.3462678E-13 2.2971478E-6 2.4916076E-6 1.5914645E-6 2.2967147E-6 2.2967147E-6 2.2971478E-6 0.83925 0.83925
2.2989652E-6 4.533661E-11 2.2962113E-6 2.4913788E-6 1.5913183E-6 2.296509E-6 2.296509E-6 2.2962113E-6 0.83975 0.83975
2.300871E-6 8.4308116E-11 2.2962113E-6 2.490921E-6 1.591026E-6 2.296303E-6 2.296303E-6 2.2962113E-6 0.84025 0.84025
2.3011266E-6 9.282628E-11 2.2962113E-6 2.4906922E-6 1.5908798E-6 2.2960971E-6 2.2960971E-6 2.2962113E-6 0.84075 0.84075
2.2993029E-6 6.297323E-11 2.295587E-6 2.4904632E-6 1.5907336E-6 2.2958907E-6 2.2958907E-6 2.295587E-6 0.84125 0.84125
2.2982053E-6 4.6519667E-11 2.295899E-6 2.4902345E-6 1.5905874E-6 2.295685E-6 2.295685E-6 2.295899E-6 0.84175 0.84175
2.297603E-6 3.9202096E-11 2.2952747E-6 2.4900055E-6 1.5904412E-6 2.295479E-6 2.295479E-6 2.2952747E-6 0.84225 0.84225
2.2956806E-6 7.521865E-12 2.295587E-6 2.4897765E-6 1.590295E-6 2.2952731E-6 2.2952731E-6 2.295587E-6 0.84275 0.84275
2.2927022E-6 -4.364851E-11 2.2952747E-6 2.4895478E-6 1.5901488E-6 2.2950671E-6 2.2950671E-6 2.2952747E-6 0.84325 0.84325
2.2919678E-6 -5.340234E-11 2.2949625E-6 2.4893188E-6 1.5900026E-6 2.2948614E-6 2.2948614E-6 2.2949625E-6 0.84375 0.84375
2.294368E-6 -5.294851E-12 2.2946504E-6 2.4890899E-6 1.5898564E-6 2.294655E-6 2.294655E-6 2.2946504E-6 0.84425 0.84425
2.2963068E-6 3.428572E-11 2.2946504E-6 2.4888611E-6 1.5897102E-6 2.294449E-6 2.294449E-6 2.2946504E-6 0.84475 0.84475
2.2971233E-6 5.315802E-11 2.2943382E-6 2.4886322E-6 1.589564E-6 2.2942431E-6 2.2942431E-6 2.2943382E-6 0.84525 0.84525
2.296587E-6 4.705859E-11 2.2943382E-6 2.4881745E-6 1.5892716E-6 2.2940371E-6 2.2940371E-6 2.2943382E-6 0.84575 0.84575
2.295588E-6 3.2432203E-11 2.2934018E-6 2.4879455E-6 1.5891254E-6 2.293831E-6 2.293831E-6 2.2934018E-6 0.84625 0.84625
2.2948536E-6 2.2678371E-11 2.2930897E-6 2.4877168E-6 1.5889792E-6 2.293625E-6 2.293625E-6 2.2930897E-6 0.84675 0.84675
2.2945153E-6 2.023334E-11 2.293714E-6 2.4874878E-6 1.5888331E-6 2.2934191E-6 2.2934191E-6 2.293714E-6 0.84725 0.84725
2.292956E-6 -4.747159E-12 2.2930897E-6 2.4872588E-6 1.5886869E-6 2.2932131E-6 2.2932131E-6 2.2930897E-6 0.84775 0.84775
2.2931456E-6 2.5528757E-12 2.2927775E-6 2.48703E-6 1.5885407E-6 2.2930074E-6 2.2930074E-6 2.2927775E-6 0.84825 0.84825
2.2932027E-6 7.416623E-12 2.2930897E-6 2.4868011E-6 1.5883945E-6 2.292801E-6 2.292801E-6 2.2930897E-6 0.84875 0.84875
2.2943163E-6 3.1770527E-11 2.2924653E-6 2.4865722E-6 1.5882483E-6 2.2925951E-6 2.2925951E-6 2.2924653E-6 0.84925 0.84925
2.294869E-6 4.5770294E-11 2.2924653E-6 2.4863434E-6 1.5881021E-6 2.2923891E-6 2.2923891E-6 2.2924653E-6 0.84975 0.84975
2.2953222E-6 5.7942845E-11 2.292153E-6 2.4861145E-6 1.5879559E-6 2.2921827E-6 2.2921827E-6 2.292153E-6 0.85025 0.85025
2.2958088E-6 7.072448E-11 2.292153E-6 2.4858857E-6 1.5878097E-6 2.291977E-6 2.291977E-6 2.292153E-6 0.85075 0.85075
2.2951735E-6 6.279785E-11 2.292153E-6 2.4854278E-6 1.5875173E-6 2.291771E-6 2.291771E-6 2.292153E-6 0.85125 0.85125
2.2945383E-6 5.4871215E-11 2.2915287E-6 2.485199E-6 1.5873711E-6 2.2915651E-6 2.2915651E-6 2.2915287E-6 0.85175 0.85175
2.2933743E-6 3.7199497E-11 2.2909044E-6 2.48497E-6 1.5872249E-6 2.2913587E-6 2.2913587E-6 2.2909044E-6 0.85225 0.85225
2.291452E-6 5.519264E-12 2.2912166E-6 2.4847411E-6 1.5870787E-6 2.291153E-6 2.291153E-6 2.2912166E-6 0.85275 0.85275
2.2898264E-6 -2.0679371E-11 2.2909044E-6 2.4845124E-6 1.5869325E-6 2.290947E-6 2.290947E-6 2.2909044E-6 0.85325 0.85325
2.2894221E-6 -2.4342538E-11 2.2912166E-6 2.4842834E-6 1.5867863E-6 2.2907411E-6 2.2907411E-6 2.2912166E-6 0.85375 0.85375
2.2913603E-6 1.5238014E-11 2.29028E-6 2.4840547E-6 1.5866402E-6 2.2905347E-6 2.2905347E-6 2.29028E-6 0.85425 0.85425
2.29089E-6 1.0356716E-11 2.2909044E-6 2.4838257E-6 1.586494E-6 2.290329E-6 2.290329E-6 2.2909044E-6 0.85475 0.85475
2.2912445E-6 2.0702086E-11 2.29028E-6 2.4835967E-6 1.5863478E-6 2.290123E-6 2.290123E-6 2.29028E-6 0.85525 0.85525
2.2915658E-6 3.0438367E-11 2.29028E-6 2.483368E-6 1.5862016E-6 2.2899164E-6 2.2899164E-6 2.29028E-6 0.85575 0.85575
2.2920524E-6 4.322E-11 2.2905922E-6 2.483139E-6 1.5860554E-6 2.2897107E-6 2.2897107E-6 2.2905922E-6 0.85625 0.85625
2.2925722E-6 5.6610702E-11 2.2899678E-6 2.4826813E-6 1.585763E-6 2.2895047E-6 2.2895047E-6 2.2899678E-6 0.85675 0.85675
2.2923982E-6 5.7210986E-11 2.2896559E-6 2.4824524E-6 1.5856168E-6 2.2892984E-6 2.2892984E-6 2.2896559E-6 0.85725 0.85725
2.2911029E-6 3.710302E-11 2.2890315E-6 2.4822234E-6 1.5854706E-6 2.2890924E-6 2.2890924E-6 2.2890315E-6 0.85775 0.85775
2.2903025E-6 2.6131052E-11 2.2884071E-6 2.4819947E-6 1.5853244E-6 2.2888867E-6 2.2888867E-6 2.2884071E-6 0.85825 0.85825
2.2900956E-6 2.6122268E-11 2.2884071E-6 2.4817657E-6 1.5851782E-6 2.2886802E-6 2.2886802E-6 2.2884071E-6 0.85875 0.85875
2.2896913E-6 2.2459102E-11 2.2887193E-6 2.481537E-6 1.585032E-6 2.2884744E-6 2.2884744E-6 2.2887193E-6 0.85925 0.85925
2.288924E-6 1.20962025E-11 2.2884071E-6 2.481308E-6 1.5848858E-6 2.2882684E-6 2.2882684E-6 2.2884071E-6 0.85975 0.85975
2.290004E-6 3.584102E-11 2.288095E-6 2.481079E-6 1.5847396E-6 2.288062E-6 2.288062E-6 2.288095E-6 0.86025 0.86025
2.2908207E-6 5.471332E-11 2.2874706E-6 2.4808503E-6 1.5845934E-6 2.2878562E-6 2.2878562E-6 2.2874706E-6 0.86075 0.86075
2.2908118E-6 5.8358936E-11 2.2877828E-6 2.4806213E-6 1.5844473E-6 2.2876497E-6 2.2876497E-6 2.2877828E-6 0.86125 0.86125
2.2900774E-6 4.8605106E-11 2.2877828E-6 2.4803924E-6 1.5843011E-6 2.287444E-6 2.287444E-6 2.2877828E-6 0.86175 0.86175
2.2882211E-6 1.8143006E-11 2.2871584E-6 2.4799347E-6 1.5840087E-6 2.287238E-6 2.287238E-6 2.2871584E-6 0.86225 0.86225
2.2876843E-6 1.2043551E-11 2.2871584E-6 2.4797057E-6 1.5838625E-6 2.2870317E-6 2.2870317E-6 2.2871584E-6 0.86275 0.86275
2.2853658E-6 -2.6945484E-11 2.2862218E-6 2.479477E-6 1.5837163E-6 2.2868257E-6 2.2868257E-6 2.2862218E-6 0.86325 0.86325
2.2833444E-6 -6.0452914E-11 2.2862218E-6 2.479248E-6 1.5835701E-6 2.28662E-6 2.28662E-6 2.2862218E-6 0.86375 0.86375
2.2850845E-6 -2.4526768E-11 2.2862218E-6 2.4790193E-6 1.5834239E-6 2.2864135E-6 2.2864135E-6 2.2862218E-6 0.86425 0.86425
2.2863303E-6 2.2634047E-12 2.2859099E-6 2.4787903E-6 1.5832777E-6 2.2862077E-6 2.2862077E-6 2.2859099E-6 0.86475 0.86475
2.2863874E-6 7.127152E-12 2.2859099E-6 2.4785613E-6 1.5831315E-6 2.2860013E-6 2.2860013E-6 2.2859099E-6 0.86525 0.86525
2.2873362E-6 2.843572E-11 2.2859099E-6 2.4783326E-6 1.5829853E-6 2.2857953E-6 2.2857953E-6 2.2859099E-6 0.86575 0.86575
2.2883178E-6 5.0353357E-11 2.2852855E-6 2.4781036E-6 1.5828391E-6 2.2855895E-6 2.2855895E-6 2.2852855E-6 0.86625 0.86625
2.289365E-6 7.348911E-11 2.2849733E-6 2.4778747E-6 1.5826929E-6 2.285383E-6 2.285383E-6 2.2849733E-6 0.86675 0.86675
2.2895547E-6 8.0789146E-11 2.2846612E-6 2.477646E-6 1.5825467E-6 2.2851773E-6 2.2851773E-6 2.2846612E-6 0.86725 0.86725
2.2875988E-6 4.8499822E-11 2.2846612E-6 2.4771882E-6 1.5822544E-6 2.2849708E-6 2.2849708E-6 2.2846612E-6 0.86775 0.86775
2.2847853E-6 3.7479018E-13 2.2846612E-6 2.4769593E-6 1.5821082E-6 2.284765E-6 2.284765E-6 2.2846612E-6 0.86825 0.86825
2.2827635E-6 -3.3132663E-11 2.2846612E-6 2.4767303E-6 1.581962E-6 2.2845586E-6 2.2845586E-6 2.2846612E-6 0.86875 0.86875
2.282293E-6 -3.801397E-11 2.2846612E-6 2.4765015E-6 1.5818158E-6 2.2843528E-6 2.2843528E-6 2.2846612E-6 0.86925 0.86925
2.2839347E-6 -3.914997E-12 2.284349E-6 2.4762726E-6 1.5816696E-6 2.2841468E-6 2.2841468E-6 2.284349E-6 0.86975 0.86975
2.285048E-6 2.043889E-11 2.2837246E-6 2.4760436E-6 1.5815234E-6 2.2839404E-6 2.2839404E-6 2.2837246E-6 0.87025 0.87025
2.2846766E-6 1.738479E-11 2.2840368E-6 2.4758149E-6 1.5813772E-6 2.2837346E-6 2.2837346E-6 2.2840368E-6 0.87075 0.87075
2.2839088E-6 7.02187E-12 2.2837246E-6 2.475586E-6 1.581231E-6 2.2835281E-6 2.2835281E-6 2.2837246E-6 0.87125 0.87125
2.2859463E-6 4.8429642E-11 2.282788E-6 2.475357E-6 1.5810848E-6 2.2833224E-6 2.2833224E-6 2.282788E-6 0.87175 0.87175
2.2863335E-6 5.938405E-11 2.2831002E-6 2.4751282E-6 1.5809386E-6 2.283116E-6 2.283116E-6 2.2831002E-6 0.87225 0.87225
2.2842132E-6 2.404942E-11 2.282788E-6 2.4746705E-6 1.5806462E-6 2.2829101E-6 2.2829101E-6 2.282788E-6 0.87275 0.87275
2.2820593E-6 -1.18943015E-11 2.2824759E-6 2.4744415E-6 1.5805E-6 2.2827037E-6 2.2827037E-6 2.2824759E-6 0.87325 0.87325
2.282744E-6 4.541737E-12 2.2821637E-6 2.4742126E-6 1.5803538E-6 2.2824977E-6 2.2824977E-6 2.2821637E-6 0.87375 0.87375
2.2848142E-6 4.6558552E-11 2.2818517E-6 2.4739838E-6 1.5802076E-6 2.2822915E-6 2.2822915E-6 2.2818517E-6 0.87425 0.87425
2.2853997E-6 6.116739E-11 2.2818517E-6 2.4737549E-6 1.5800615E-6 2.2820855E-6 2.2820855E-6 2.2818517E-6 0.87475 0.87475
2.2836418E-6 3.253247E-11 2.2821637E-6 2.473526E-6 1.5799153E-6 2.2818792E-6 2.2818792E-6 2.2821637E-6 0.87525 0.87525
2.2837655E-6 3.8614372E-11 2.2812274E-6 2.4732972E-6 1.5797691E-6 2.2816732E-6 2.2816732E-6 2.2812274E-6 0.87575 0.87575
2.2847796E-6 6.114105E-11 2.2815395E-6 2.4730682E-6 1.5796229E-6 2.281467E-6 2.281467E-6 2.2815395E-6 0.87625 0.87625
2.2846393E-6 6.235042E-11 2.2812274E-6 2.4728392E-6 1.5794767E-6 2.281261E-6 2.281261E-6 2.2812274E-6 0.87675 0.87675
2.2833106E-6 4.163337E-11 2.2809152E-6 2.4726105E-6 1.5793305E-6 2.2810545E-6 2.2810545E-6 2.2809152E-6 0.87725 0.87725
2.2818172E-6 1.7871005E-11 2.280603E-6 2.4723815E-6 1.5791843E-6 2.2808488E-6 2.2808488E-6 2.280603E-6 0.87775 0.87775
2.2811482E-6 9.335283E-12 2.2809152E-6 2.4719238E-6 1.5788919E-6 2.2806423E-6 2.2806423E-6 2.2809152E-6 0.87825 0.87825
2.2803808E-6 -1.0276161E-12 2.280603E-6 2.4716949E-6 1.5787457E-6 2.2804365E-6 2.2804365E-6 2.280603E-6 0.87875 0.87875
2.280603E-6 6.8814663E-12 2.2802908E-6 2.4714661E-6 1.5785995E-6 2.28023E-6 2.28023E-6 2.2802908E-6 0.87925 0.87925
2.2807926E-6 1.4181501E-11 2.2802908E-6 2.4712372E-6 1.5784533E-6 2.2800243E-6 2.2800243E-6 2.2802908E-6 0.87975 0.87975
2.2817737E-6 3.6099117E-11 2.2799786E-6 2.4710082E-6 1.5783071E-6 2.2798179E-6 2.2798179E-6 2.2799786E-6 0.88025 0.88025
2.281435E-6 3.3654066E-11 2.2796664E-6 2.4707795E-6 1.5781609E-6 2.2796114E-6 2.2796114E-6 2.2796664E-6 0.88075 0.88075
2.2811626E-6 3.2427165E-11 2.279042E-6 2.4705505E-6 1.5780147E-6 2.2794056E-6 2.2794056E-6 2.279042E-6 0.88125 0.88125
2.2830018E-6 7.0180514E-11 2.279042E-6 2.4703218E-6 1.5778686E-6 2.2791992E-6 2.2791992E-6 2.279042E-6 0.88175 0.88175
2.2824324E-6 6.347202E-11 2.2784177E-6 2.4700928E-6 1.5777224E-6 2.2789934E-6 2.2789934E-6 2.2784177E-6 0.88225 0.88225
2.2793545E-6 1.0474426E-11 2.279042E-6 2.4698638E-6 1.5775762E-6 2.278787E-6 2.278787E-6 2.279042E-6 0.88275 0.88275
2.2774982E-6 -1.9987673E-11 2.2784177E-6 2.469635E-6 1.57743E-6 2.2785812E-6 2.2785812E-6 2.2784177E-6 0.88325 0.88325
2.2796014E-6 2.2638214E-11 2.2777936E-6 2.4691772E-6 1.5771376E-6 2.2783747E-6 2.2783747E-6 2.2777936E-6 0.88375 0.88375
2.2798895E-6 3.1765427E-11 2.2777936E-6 2.4689484E-6 1.5769914E-6 2.2781683E-6 2.2781683E-6 2.2777936E-6 0.88425 0.88425
2.2787922E-6 1.5311865E-11 2.2781057E-6 2.4687195E-6 1.5768452E-6 2.2779625E-6 2.2779625E-6 2.2781057E-6 0.88475 0.88475
2.2760112E-6 -3.2204128E-11 2.2774814E-6 2.4684905E-6 1.576699E-6 2.277756E-6 2.277756E-6 2.2774814E-6 0.88525 0.88525
2.276564E-6 -1.8204355E-11 2.2777936E-6 2.4682618E-6 1.5765528E-6 2.2775503E-6 2.2775503E-6 2.2777936E-6 0.88575 0.88575
2.278568E-6 2.2594327E-11 2.276857E-6 2.4680328E-6 1.5764066E-6 2.2773438E-6 2.2773438E-6 2.276857E-6 0.88625 0.88625
2.2788893E-6 3.233061E-11 2.2765448E-6 2.467804E-6 1.5762604E-6 2.2771376E-6 2.2771376E-6 2.2765448E-6 0.88675 0.88675
2.2786828E-6 3.2321843E-11 2.276857E-6 2.467575E-6 1.5761142E-6 2.2769316E-6 2.2769316E-6 2.276857E-6 0.88725 0.88725
2.277618E-6 1.6477323E-11 2.2765448E-6 2.4673461E-6 1.575968E-6 2.2767251E-6 2.2767251E-6 2.2765448E-6 0.88775 0.88775
2.2771476E-6 1.15960245E-11 2.2759205E-6 2.4671174E-6 1.5758218E-6 2.2765194E-6 2.2765194E-6 2.2759205E-6 0.88825 0.88825
2.276941E-6 1.1587239E-11 2.2759205E-6 2.4668884E-6 1.5756757E-6 2.276313E-6 2.276313E-6 2.2759205E-6 0.88875 0.88875
2.276998E-6 1.6450986E-11 2.2756083E-6 2.4664307E-6 1.5753833E-6 2.2761067E-6 2.2761067E-6 2.2756083E-6 0.88925 0.88925
2.2761647E-6 4.8699577E-12 2.2759205E-6 2.4662017E-6 1.5752371E-6 2.2759007E-6 2.2759007E-6 2.2759205E-6 0.88975 0.88975
2.2762547E-6 1.0342767E-11 2.2756083E-6 2.4659728E-6 1.5750909E-6 2.2756944E-6 2.2756944E-6 2.2756083E-6 0.89025 0.89025
2.277698E-6 4.0787318E-11 2.275296E-6 2.465744E-6 1.5749447E-6 2.275488E-6 2.275488E-6 2.275296E-6 0.89075 0.89075
2.2789436E-6 6.757749E-11 2.275296E-6 2.465515E-6 1.5747985E-6 2.275282E-6 2.275282E-6 2.275296E-6 0.89125 0.89125
2.2803208E-6 9.6803905E-11 2.274984E-6 2.4652863E-6 1.5746523E-6 2.2750758E-6 2.2750758E-6 2.274984E-6 0.89175 0.89175
2.279949E-6 9.3749786E-11 2.2746717E-6 2.4650574E-6 1.5745061E-6 2.2748693E-6 2.2748693E-6 2.2746717E-6 0.89225 0.89225
2.2776965E-6 5.5978888E-11 2.2743598E-6 2.4648284E-6 1.5743599E-6 2.2746635E-6 2.2746635E-6 2.2743598E-6 0.89275 0.89275
2.2768297E-6 4.3788768E-11 2.2740476E-6 2.4645997E-6 1.5742137E-6 2.274457E-6 2.274457E-6 2.2740476E-6 0.89325 0.89325
2.276227E-6 3.6471184E-11 2.2737354E-6 2.4643707E-6 1.5740675E-6 2.2742508E-6 2.2742508E-6 2.2737354E-6 0.89375 0.89375
2.2726215E-6 -2.6271452E-11 2.2743598E-6 2.4641417E-6 1.5739213E-6 2.2740448E-6 2.2740448E-6 2.2743598E-6 0.89425 0.89425
2.2694774E-6 -8.048718E-11 2.2740476E-6 2.463684E-6 1.5736289E-6 2.2738384E-6 2.2738384E-6 2.2740476E-6 0.89475 0.89475
2.2687095E-6 -9.08501E-11 2.2737354E-6 2.4634553E-6 1.5734828E-6 2.2736322E-6 2.2736322E-6 2.2737354E-6 0.89525 0.89525
2.2717372E-6 -3.117032E-11 2.2734232E-6 2.4632263E-6 1.5733366E-6 2.2734262E-6 2.2734262E-6 2.2734232E-6 0.89575 0.89575
2.2744346E-6 2.2418763E-11 2.2727988E-6 2.4629974E-6 1.5731904E-6 2.27322E-6 2.27322E-6 2.2727988E-6 0.89625 0.89625
2.2761087E-6 5.712678E-11 2.2727988E-6 2.4627686E-6 1.5730442E-6 2.2730135E-6 2.2730135E-6 2.2727988E-6 0.89675 0.89675
2.2776844E-6 9.000761E-11 2.2721745E-6 2.4625397E-6 1.572898E-6 2.2728077E-6 2.2728077E-6 2.2721745E-6 0.89725 0.89725
2.2783356E-6 1.0583456E-10 2.2718623E-6 2.4623107E-6 1.5727518E-6 2.2726013E-6 2.2726013E-6 2.2718623E-6 0.89775 0.89775
2.2780957E-6 1.0521671E-10 2.2721745E-6 2.462082E-6 1.5726056E-6 2.2723948E-6 2.2723948E-6 2.2721745E-6 0.89825 0.89825
2.276008E-6 7.049113E-11 2.2718623E-6 2.461853E-6 1.5724594E-6 2.2721886E-6 2.2721886E-6 2.2718623E-6 0.89875 0.89875
2.2727654E-6 1.4448223E-11 2.2718623E-6 2.461624E-6 1.5723132E-6 2.2719826E-6 2.2719826E-6 2.2718623E-6 0.89925 0.89925
2.2710076E-6 -1.4186698E-11 2.271238E-6 2.4613953E-6 1.572167E-6 2.2717763E-6 2.2717763E-6 2.271238E-6 0.89975 0.89975
2.2719557E-6 7.1218535E-12 2.27155E-6 2.4609376E-6 1.5718746E-6 2.2715699E-6 2.2715699E-6 2.27155E-6 0.90025 0.90025
2.2723764E-6 1.8685352E-11 2.2709257E-6 2.4607086E-6 1.5717284E-6 2.2713639E-6 2.2713639E-6 2.2709257E-6 0.90075 0.90075
2.2733907E-6 4.1212037E-11 2.2709257E-6 2.4604797E-6 1.5715822E-6 2.2711577E-6 2.2711577E-6 2.2709257E-6 0.90125 0.90125
2.2730846E-6 3.937605E-11 2.271238E-6 2.460251E-6 1.571436E-6 2.2709512E-6 2.2709512E-6 2.271238E-6 0.90175 0.90175
2.2734719E-6 5.0330465E-11 2.2703016E-6 2.460022E-6 1.5712899E-6 2.270745E-6 2.270745E-6 2.2703016E-6 0.90225 0.90225
2.2727706E-6 4.11857E-11 2.2703016E-6 2.459793E-6 1.5711437E-6 2.270539E-6 2.270539E-6 2.2703016E-6 0.90275 0.90275
2.2716397E-6 2.4123047E-11 2.2699894E-6 2.4595643E-6 1.5709975E-6 2.2703325E-6 2.2703325E-6 2.2699894E-6 0.90325 0.90325
2.2709048E-6 1.4369196E-11 2.2699894E-6 2.4593353E-6 1.5708513E-6 2.2701263E-6 2.2701263E-6 2.2699894E-6 0.90375 0.90375
2.268421E-6 -2.7665195E-11 2.2696772E-6 2.4591066E-6 1.5707051E-6 2.2699198E-6 2.2699198E-6 2.2696772E-6 0.90425 0.90425
2.266267E-6 -6.360892E-11 2.2696772E-6 2.4588776E-6 1.5705589E-6 2.2697136E-6 2.2697136E-6 2.2696772E-6 0.90475 0.90475
2.2675456E-6 -3.6209674E-11 2.2696772E-6 2.4584199E-6 1.5702665E-6 2.2695076E-6 2.2695076E-6 2.2696772E-6 0.90525 0.90525
2.2698468E-6 1.0070603E-11 2.269365E-6 2.458191E-6 1.5701203E-6 2.2693011E-6 2.2693011E-6 2.269365E-6 0.90575 0.90575
2.2706631E-6 2.8942888E-11 2.2690529E-6 2.457962E-6 1.5699741E-6 2.269095E-6 2.269095E-6 2.2690529E-6 0.90625 0.90625
2.2718093E-6 5.3905838E-11 2.2687407E-6 2.4577332E-6 1.5698279E-6 2.2688885E-6 2.2688885E-6 2.2687407E-6 0.90675 0.90675
2.2732195E-6 8.374132E-11 2.2684285E-6 2.4575043E-6 1.5696817E-6 2.2686822E-6 2.2686822E-6 2.2684285E-6 0.90725 0.90725
2.2731451E-6 8.616882E-11 2.2681163E-6 2.4572753E-6 1.5695355E-6 2.2684762E-6 2.2684762E-6 2.2681163E-6 0.90775 0.90775
2.2720474E-6 6.9715234E-11 2.2681163E-6 2.4570465E-6 1.5693893E-6 2.26827E-6 2.26827E-6 2.2681163E-6 0.90825 0.90825
2.2703223E-6 4.168938E-11 2.267492E-6 2.4568176E-6 1.5692431E-6 2.2680636E-6 2.2680636E-6 2.267492E-6 0.90875 0.90875
2.2681024E-6 4.527531E-12 2.2678041E-6 2.4565888E-6 1.569097E-6 2.267857E-6 2.267857E-6 2.2678041E-6 0.90925 0.90925
2.2665756E-6 -1.9843925E-11 2.2671798E-6 2.4563599E-6 1.5689508E-6 2.2676509E-6 2.2676509E-6 2.2671798E-6 0.90975 0.90975
2.264983E-6 -4.5433487E-11 2.2668676E-6 2.456131E-6 1.5688046E-6 2.2674449E-6 2.2674449E-6 2.2668676E-6 0.91025 0.91025
2.2639513E-6 -6.066895E-11 2.2671798E-6 2.4556732E-6 1.5685122E-6 2.2672386E-6 2.2672386E-6 2.2671798E-6 0.91075 0.91075
2.2637776E-6 -6.0068665E-11 2.2668676E-6 2.4554442E-6 1.568366E-6 2.2670322E-6 2.2670322E-6 2.2668676E-6 0.91125 0.91125
2.2671018E-6 5.0926863E-12 2.2665556E-6 2.4552155E-6 1.5682198E-6 2.2668257E-6 2.2668257E-6 2.2665556E-6 0.91175 0.91175
2.2683798E-6 3.2491905E-11 2.2665556E-6 2.4549865E-6 1.5680736E-6 2.2666195E-6 2.2666195E-6 2.2665556E-6 0.91225 0.91225
2.268074E-6 3.065592E-11 2.2665556E-6 2.4547576E-6 1.5679274E-6 2.266413E-6 2.266413E-6 2.2665556E-6 0.91275 0.91275
2.2699132E-6 6.840927E-11 2.2659312E-6 2.4545288E-6 1.5677812E-6 2.2662066E-6 2.2662066E-6 2.2659312E-6 0.91325 0.91325
2.271159E-6 9.519944E-11 2.2662434E-6 2.4542999E-6 1.567635E-6 2.2660008E-6 2.2660008E-6 2.2662434E-6 0.91375 0.91375
2.269533E-6 6.9000784E-11 2.2649947E-6 2.4540711E-6 1.5674888E-6 2.2657944E-6 2.2657944E-6 2.2649947E-6 0.91425 0.91425
2.2671481E-6 2.8793598E-11 2.2659312E-6 2.4538422E-6 1.5673426E-6 2.2655881E-6 2.2655881E-6 2.2659312E-6 0.91475 0.91475
2.2662814E-6 1.6603479E-11 2.265619E-6 2.4536132E-6 1.5671964E-6 2.2653817E-6 2.2653817E-6 2.265619E-6 0.91525 0.91525
2.2637314E-6 -2.664904E-11 2.2646825E-6 2.4533845E-6 1.5670502E-6 2.2651755E-6 2.2651755E-6 2.2646825E-6 0.91575 0.91575
2.2635245E-6 -2.6657825E-11 2.2653069E-6 2.4529265E-6 1.5667579E-6 2.264969E-6 2.264969E-6 2.2653069E-6 0.91625 0.91625
2.2644397E-6 -5.9583428E-12 2.2646825E-6 2.4526978E-6 1.5666117E-6 2.2647625E-6 2.2647625E-6 2.2646825E-6 0.91675 0.91675
2.265058E-6 9.2595384E-12 2.2646825E-6 2.4524688E-6 1.5664655E-6 2.2645563E-6 2.2645563E-6 2.2646825E-6 0.91725 0.91725
2.2653137E-6 1.7777703E-11 2.2643703E-6 2.45224E-6 1.5663193E-6 2.2643503E-6 2.2643503E-6 2.2643703E-6 0.91775 0.91775
2.267417E-6 6.040359E-11 2.263746E-6 2.4520111E-6 1.5661731E-6 2.264144E-6 2.264144E-6 2.263746E-6 0.91825 0.91825
2.2685301E-6 8.475747E-11 2.2634338E-6 2.4517822E-6 1.5660269E-6 2.2639376E-6 2.2639376E-6 2.2634338E-6 0.91875 0.91875
2.267234E-6 6.464949E-11 2.2634338E-6 2.4515534E-6 1.5658807E-6 2.2637312E-6 2.2637312E-6 2.2634338E-6 0.91925 0.91925
2.2661693E-6 4.8804967E-11 2.2634338E-6 2.4513245E-6 1.5657345E-6 2.263525E-6 2.263525E-6 2.2634338E-6 0.91975 0.91975
2.2647084E-6 2.5651647E-11 2.2634338E-6 2.4510955E-6 1.5655883E-6 2.2633185E-6 2.2633185E-6 2.2634338E-6 0.92025 0.92025
2.2622905E-6 -1.5164611E-11 2.2628096E-6 2.4508668E-6 1.5654421E-6 2.263112E-6 2.263112E-6 2.2628096E-6 0.92075 0.92075
2.2613906E-6 -2.7963796E-11 2.2628096E-6 2.4506378E-6 1.5652959E-6 2.2629058E-6 2.2629058E-6 2.2628096E-6 0.92125 0.92125
2.262636E-6 -1.1736434E-12 2.2624974E-6 2.45018E-6 1.5650035E-6 2.2626994E-6 2.2626994E-6 2.2624974E-6 0.92175 0.92175
2.263485E-6 1.8307703E-11 2.2624974E-6 2.4499511E-6 1.5648573E-6 2.2624931E-6 2.2624931E-6 2.2624974E-6 0.92225 0.92225
2.2650272E-6 5.0579454E-11 2.261873E-6 2.4497224E-6 1.5647112E-6 2.2622867E-6 2.2622867E-6 2.261873E-6 0.92275 0.92275
2.2658105E-6 6.884267E-11 2.2621853E-6 2.4494934E-6 1.564565E-6 2.2620802E-6 2.2620802E-6 2.2621853E-6 0.92325 0.92325
2.2665936E-6 8.7105885E-11 2.261873E-6 2.4492645E-6 1.5644188E-6 2.261874E-6 2.261874E-6 2.261873E-6 0.92375 0.92375
2.2663537E-6 8.648803E-11 2.261561E-6 2.4490357E-6 1.5642726E-6 2.2616675E-6 2.2616675E-6 2.261561E-6 0.92425 0.92425
2.2643978E-6 5.4198715E-11 2.261561E-6 2.4488068E-6 1.5641264E-6 2.2614613E-6 2.2614613E-6 2.261561E-6 0.92475 0.92475
2.261947E-6 1.2773389E-11 2.2612487E-6 2.4485778E-6 1.5639802E-6 2.2612548E-6 2.2612548E-6 2.2612487E-6 0.92525 0.92525
2.260783E-6 -4.8983296E-12 2.2609365E-6 2.448349E-6 1.563834E-6 2.2610484E-6 2.2610484E-6 2.2609365E-6 0.92575 0.92575
2.2603126E-6 -9.779628E-12 2.2603122E-6 2.44812E-6 1.5636878E-6 2.2608426E-6 2.2608426E-6 2.2603122E-6 0.92625 0.92625
2.2586207E-6 -3.7196413E-11 2.2606243E-6 2.4478911E-6 1.5635416E-6 2.2606362E-6 2.2606362E-6 2.2606243E-6 0.92675 0.92675
2.258018E-6 -4.4514004E-11 2.2603122E-6 2.4474334E-6 1.5632492E-6 2.26043E-6 2.26043E-6 2.2603122E-6 0.92725 0.92725
2.2593622E-6 -1.5896654E-11 2.2603122E-6 2.4472047E-6 1.563103E-6 2.2602235E-6 2.2602235E-6 2.2603122E-6 0.92775 0.92775
2.2601123E-6 1.7575018E-12 2.26E-6 2.4469757E-6 1.5629568E-6 2.260017E-6 2.260017E-6 2.26E-6 0.92825 0.92825
2.2597735E-6 -6.8755006E-13 2.2593756E-6 2.4467467E-6 1.5628106E-6 2.2598108E-6 2.2598108E-6 2.2593756E-6 0.92875 0.92875
2.2596657E-6 1.1308627E-12 2.2593756E-6 2.446518E-6 1.5626644E-6 2.2596043E-6 2.2596043E-6 2.2593756E-6 0.92925 0.92925
2.2599208E-6 9.649006E-12 2.2593756E-6 2.446289E-6 1.5625183E-6 2.2593981E-6 2.2593981E-6 2.2593756E-6 0.92975 0.92975
2.2607035E-6 2.7912206E-11 2.2590634E-6 2.44606E-6 1.5623721E-6 2.2591912E-6 2.2591912E-6 2.2590634E-6 0.93025 0.93025
2.2615857E-6 4.800262E-11 2.2590634E-6 2.4458313E-6 1.5622259E-6 2.2589848E-6 2.2589848E-6 2.2590634E-6 0.93075 0.93075
2.261676E-6 5.3475436E-11 2.2584393E-6 2.4456024E-6 1.5620797E-6 2.2587785E-6 2.2587785E-6 2.2584393E-6 0.93125 0.93125
2.262492E-6 7.234772E-11 2.2584393E-6 2.4453736E-6 1.5619335E-6 2.258572E-6 2.258572E-6 2.2584393E-6 0.93175 0.93175
2.2630113E-6 8.57384E-11 2.257815E-6 2.4451447E-6 1.5617873E-6 2.2583656E-6 2.2583656E-6 2.257815E-6 0.93225 0.93225
2.2638606E-6 1.0521975E-10 2.2575027E-6 2.444687E-6 1.5614949E-6 2.2581594E-6 2.2581594E-6 2.2575027E-6 0.93275 0.93275
2.2623665E-6 8.145736E-11 2.257815E-6 2.444458E-6 1.5613487E-6 2.257953E-6 2.257953E-6 2.257815E-6 0.93325 0.93325
2.2613676E-6 6.683098E-11 2.2571905E-6 2.444229E-6 1.5612025E-6 2.2577467E-6 2.2577467E-6 2.2571905E-6 0.93375 0.93375
2.2596098E-6 3.8196057E-11 2.2575027E-6 2.4440003E-6 1.5610563E-6 2.2575402E-6 2.2575402E-6 2.2575027E-6 0.93425 0.93425
2.2565318E-6 -1.4801532E-11 2.2575027E-6 2.4437713E-6 1.56091E-6 2.2573338E-6 2.2573338E-6 2.2575027E-6 0.93475 0.93475
2.253784E-6 -6.170845E-11 2.2571905E-6 2.4435424E-6 1.5607638E-6 2.2571276E-6 2.2571276E-6 2.2571905E-6 0.93525 0.93525
2.2527852E-6 -7.633485E-11 2.2568784E-6 2.4433136E-6 1.5606176E-6 2.256921E-6 2.256921E-6 2.2568784E-6 0.93575 0.93575
2.2537663E-6 -5.4417228E-11 2.2568784E-6 2.4430847E-6 1.5604714E-6 2.2567147E-6 2.2567147E-6 2.2568784E-6 0.93625 0.93625
2.2552754E-6 -2.2754541E-11 2.256254E-6 2.442856E-6 1.5603254E-6 2.2565084E-6 2.2565084E-6 2.256254E-6 0.93675 0.93675
2.2567517E-6 8.299076E-12 2.256254E-6 2.442627E-6 1.5601792E-6 2.256302E-6 2.256302E-6 2.256254E-6 0.93725 0.93725
2.2584259E-6 4.3007094E-11 2.2556296E-6 2.4421693E-6 1.5598868E-6 2.2560957E-6 2.2560957E-6 2.2556296E-6 0.93775 0.93775
2.2594402E-6 6.553377E-11 2.2559418E-6 2.4419403E-6 1.5597406E-6 2.2558893E-6 2.2558893E-6 2.2559418E-6 0.93825 0.93825
2.2593317E-6 6.735217E-11 2.2556296E-6 2.4417113E-6 1.5595944E-6 2.2556824E-6 2.2556824E-6 2.2556296E-6 0.93875 0.93875
2.258795E-6 6.125272E-11 2.2553174E-6 2.4414826E-6 1.5594482E-6 2.2554761E-6 2.2554761E-6 2.2553174E-6 0.93925 0.93925
2.2589181E-6 6.7334596E-11 2.2550055E-6 2.4412536E-6 1.559302E-6 2.2552697E-6 2.2552697E-6 2.2550055E-6 0.93975 0.93975
2.2579852E-6 5.3926346E-11 2.2550055E-6 2.441025E-6 1.5591557E-6 2.2550632E-6 2.2550632E-6 2.2550055E-6 0.94025 0.94025
2.2563263E-6 2.7118625E-11 2.2553174E-6 2.440796E-6 1.5590095E-6 2.254857E-6 2.254857E-6 2.2553174E-6 0.94075 0.94075
2.2549975E-6 6.4015746E-12 2.2546933E-6 2.440567E-6 1.5588633E-6 2.2546506E-6 2.2546506E-6 2.2546933E-6 0.94125 0.94125
2.2553847E-6 1.7355985E-11 2.2546933E-6 2.4403382E-6 1.5587171E-6 2.2544443E-6 2.2544443E-6 2.2546933E-6 0.94175 0.94175
2.2552767E-6 1.9174405E-11 2.2543811E-6 2.4401093E-6 1.558571E-6 2.2542379E-6 2.2542379E-6 2.2543811E-6 0.94225 0.94225
2.254146E-6 2.1117468E-12 2.2537567E-6 2.4398803E-6 1.5584247E-6 2.2540314E-6 2.2540314E-6 2.2537567E-6 0.94275 0.94275
2.2545987E-6 1.428428E-11 2.2537567E-6 2.4394226E-6 1.5581325E-6 2.2538247E-6 2.2538247E-6 2.2537567E-6 0.94325 0.94325
2.2552829E-6 3.072029E-11 2.2537567E-6 2.4391936E-6 1.5579863E-6 2.2536183E-6 2.2536183E-6 2.2537567E-6 0.94375 0.94375
2.2544818E-6 1.9748304E-11 2.2531324E-6 2.4389649E-6 1.55784E-6 2.2534118E-6 2.2534118E-6 2.2531324E-6 0.94425 0.94425
2.2528561E-6 -6.450344E-12 2.2531324E-6 2.438736E-6 1.5576938E-6 2.2532056E-6 2.2532056E-6 2.2531324E-6 0.94475 0.94475
2.2511972E-6 -3.3258066E-11 2.2531324E-6 2.4385072E-6 1.5575476E-6 2.2529991E-6 2.2529991E-6 2.2531324E-6 0.94525 0.94525
2.2519803E-6 -1.499485E-11 2.2531324E-6 2.4382782E-6 1.5574014E-6 2.252793E-6 2.252793E-6 2.2531324E-6 0.94575 0.94575
2.251971E-6 -1.1349253E-11 2.2534446E-6 2.4380493E-6 1.5572552E-6 2.252586E-6 2.252586E-6 2.2534446E-6 0.94625 0.94625
2.2525232E-6 2.6504916E-12 2.2528202E-6 2.4378205E-6 1.557109E-6 2.2523795E-6 2.2523795E-6 2.2528202E-6 0.94675 0.94675
2.2524155E-6 4.4689044E-12 2.252508E-6 2.4375915E-6 1.5569628E-6 2.2521733E-6 2.2521733E-6 2.252508E-6 0.94725 0.94725
2.2543866E-6 4.4658527E-11 2.2518836E-6 2.4373626E-6 1.5568166E-6 2.2519669E-6 2.2519669E-6 2.2518836E-6 0.94775 0.94775
2.256589E-6 8.911161E-11 2.2518836E-6 2.4371338E-6 1.5566704E-6 2.2517604E-6 2.2517604E-6 2.2518836E-6 0.94825 0.94825
2.257504E-6 1.0981109E-10 2.2515715E-6 2.436676E-6 1.556378E-6 2.2515542E-6 2.2515542E-6 2.2515715E-6 0.94875 0.94875
2.2564057E-6 9.335749E-11 2.2509473E-6 2.4364472E-6 1.5562318E-6 2.2513473E-6 2.2513473E-6 2.2509473E-6 0.94925 0.94925
2.2546478E-6 6.472257E-11 2.2509473E-6 2.4362182E-6 1.5560856E-6 2.251141E-6 2.251141E-6 2.2509473E-6 0.94975 0.94975
2.252923E-6 3.669671E-11 2.2506351E-6 2.4359895E-6 1.5559395E-6 2.2509346E-6 2.2509346E-6 2.2506351E-6 0.95025 0.95025
2.250406E-6 -5.946748E-12 2.250323E-6 2.4357605E-6 1.5557933E-6 2.2507281E-6 2.2507281E-6 2.250323E-6 0.95075 0.95075
2.2493737E-6 -2.1182221E-11 2.2506351E-6 2.4355315E-6 1.5556471E-6 2.2505214E-6 2.2505214E-6 2.2506351E-6 0.95125 0.95125
2.2478798E-6 -4.494461E-11 2.250323E-6 2.4353028E-6 1.555501E-6 2.250315E-6 2.250315E-6 2.250323E-6 0.95175 0.95175
2.248498E-6 -2.972672E-11 2.2500108E-6 2.4350738E-6 1.5553547E-6 2.2501085E-6 2.2501085E-6 2.2500108E-6 0.95225 0.95225
2.249578E-6 -5.9819094E-12 2.250323E-6 2.4348449E-6 1.5552085E-6 2.2499023E-6 2.2499023E-6 2.250323E-6 0.95275 0.95275
2.2503284E-6 1.1672246E-11 2.2496986E-6 2.4346161E-6 1.5550623E-6 2.2496959E-6 2.2496959E-6 2.2496986E-6 0.95325 0.95325
2.25088E-6 2.567197E-11 2.2490742E-6 2.4343872E-6 1.5549161E-6 2.249489E-6 2.249489E-6 2.2490742E-6 0.95375 0.95375
2.2514653E-6 4.0280786E-11 2.2490742E-6 2.4339295E-6 1.5546237E-6 2.2492827E-6 2.2492827E-6 2.2490742E-6 0.95425 0.95425
2.2520835E-6 5.5498668E-11 2.2490742E-6 2.4337005E-6 1.5544775E-6 2.2490763E-6 2.2490763E-6 2.2490742E-6 0.95475 0.95475
2.2511836E-6 4.2699483E-11 2.248762E-6 2.4334718E-6 1.5543313E-6 2.24887E-6 2.24887E-6 2.248762E-6 0.95525 0.95525
2.2509103E-6 4.1472544E-11 2.2490742E-6 2.4332428E-6 1.5541851E-6 2.2486631E-6 2.2486631E-6 2.2490742E-6 0.95575 0.95575
2.2494823E-6 1.8928293E-11 2.248762E-6 2.4330138E-6 1.5540389E-6 2.2484567E-6 2.2484567E-6 2.248762E-6 0.95625 0.95625
2.2486486E-6 7.347236E-12 2.248762E-6 2.432785E-6 1.5538927E-6 2.2482504E-6 2.2482504E-6 2.248762E-6 0.95675 0.95675
2.2475506E-6 -9.106347E-12 2.248762E-6 2.4325561E-6 1.5537466E-6 2.248044E-6 2.248044E-6 2.248762E-6 0.95725 0.95725
2.2475413E-6 -5.460756E-12 2.2475133E-6 2.4323272E-6 1.5536004E-6 2.247837E-6 2.247837E-6 2.2475133E-6 0.95775 0.95775
2.2481265E-6 9.148057E-12 2.2481377E-6 2.4320984E-6 1.5534542E-6 2.2476308E-6 2.2476308E-6 2.2481377E-6 0.95825 0.95825
2.2499657E-6 4.6901413E-11 2.2475133E-6 2.4318695E-6 1.553308E-6 2.2474244E-6 2.2474244E-6 2.2475133E-6 0.95875 0.95875
2.2500553E-6 5.2374206E-11 2.2468892E-6 2.4316407E-6 1.5531618E-6 2.2472175E-6 2.2472175E-6 2.2468892E-6 0.95925 0.95925
2.2491224E-6 3.8965955E-11 2.2468892E-6 2.4311828E-6 1.5528694E-6 2.2470113E-6 2.2470113E-6 2.2468892E-6 0.95975 0.95975
2.2486847E-6 3.46937E-11 2.2468892E-6 2.430954E-6 1.5527232E-6 2.2468048E-6 2.2468048E-6 2.2468892E-6 0.96025 0.96025
2.2483453E-6 3.2248627E-11 2.246577E-6 2.430725E-6 1.552577E-6 2.246598E-6 2.246598E-6 2.246577E-6 0.96075 0.96075
2.2483696E-6 3.650331E-11 2.2462648E-6 2.4304961E-6 1.5524308E-6 2.2463917E-6 2.2463917E-6 2.2462648E-6 0.96125 0.96125
2.2478987E-6 3.162199E-11 2.2462648E-6 2.4302674E-6 1.5522846E-6 2.2461852E-6 2.2461852E-6 2.2462648E-6 0.96175 0.96175
2.2468337E-6 1.5777471E-11 2.246577E-6 2.4300384E-6 1.5521384E-6 2.245979E-6 2.245979E-6 2.246577E-6 0.96225 0.96225
2.2459335E-6 2.9782656E-12 2.2456404E-6 2.4298095E-6 1.5519922E-6 2.245772E-6 2.245772E-6 2.2456404E-6 0.96275 0.96275
2.2473766E-6 3.3422813E-11 2.2453282E-6 2.4295807E-6 1.551846E-6 2.2455656E-6 2.2455656E-6 2.2453282E-6 0.96325 0.96325
2.2470379E-6 3.0977762E-11 2.2453282E-6 2.4293518E-6 1.5516998E-6 2.2453594E-6 2.2453594E-6 2.2453282E-6 0.96375 0.96375
2.2465335E-6 2.5487355E-11 2.2453282E-6 2.429123E-6 1.5515537E-6 2.2451525E-6 2.2451525E-6 2.2453282E-6 0.96425 0.96425
2.2476136E-6 4.9232174E-11 2.2447039E-6 2.428894E-6 1.5514075E-6 2.244946E-6 2.244946E-6 2.2447039E-6 0.96475 0.96475
2.247605E-6 5.287779E-11 2.2443917E-6 2.4284363E-6 1.5511151E-6 2.2447398E-6 2.2447398E-6 2.2443917E-6 0.96525 0.96525
2.2467045E-6 4.0078583E-11 2.2443917E-6 2.4282074E-6 1.5509689E-6 2.2445329E-6 2.2445329E-6 2.2443917E-6 0.96575 0.96575
2.2447487E-6 7.7892606E-12 2.2443917E-6 2.4279784E-6 1.5508227E-6 2.2443264E-6 2.2443264E-6 2.2443917E-6 0.96625 0.96625
2.2451352E-6 1.8743658E-11 2.2440795E-6 2.4277497E-6 1.5506765E-6 2.2441197E-6 2.2441197E-6 2.2440795E-6 0.96675 0.96675
2.2443014E-6 7.1626012E-12 2.2440795E-6 2.4275207E-6 1.5505303E-6 2.2439133E-6 2.2439133E-6 2.2440795E-6 0.96725 0.96725
2.2450515E-6 2.4816753E-11 2.2440795E-6 2.427292E-6 1.5503841E-6 2.243707E-6 2.243707E-6 2.2440795E-6 0.96775 0.96775
2.2449433E-6 2.6635145E-11 2.2440795E-6 2.427063E-6 1.5502379E-6 2.2435001E-6 2.2435001E-6 2.2440795E-6 0.96825 0.96825
2.2433835E-6 1.6546234E-12 2.2434554E-6 2.426834E-6 1.5500917E-6 2.2432937E-6 2.2432937E-6 2.2434554E-6 0.96875 0.96875
2.2421866E-6 -1.6626164E-11 2.242831E-6 2.4266053E-6 1.5499455E-6 2.2430875E-6 2.2430875E-6 2.242831E-6 0.96925 0.96925
2.2421773E-6 -1.2980566E-11 2.242831E-6 2.4263763E-6 1.5497993E-6 2.2428806E-6 2.2428806E-6 2.242831E-6 0.96975 0.96975
2.2426964E-6 4.1011723E-13 2.2431432E-6 2.4259186E-6 1.5495069E-6 2.242674E-6 2.242674E-6 2.2431432E-6 0.97025 0.97025
2.2428192E-6 6.491974E-12 2.2422066E-6 2.4256897E-6 1.5493608E-6 2.2424674E-6 2.2424674E-6 2.2422066E-6 0.97075 0.97075
2.2443282E-6 3.815466E-11 2.2425188E-6 2.4254607E-6 1.5492146E-6 2.242261E-6 2.242261E-6 2.2425188E-6 0.97125 0.97125
2.2440884E-6 3.753681E-11 2.2422066E-6 2.425232E-6 1.5490684E-6 2.2420545E-6 2.2420545E-6 2.2422066E-6 0.97175 0.97175
2.2441452E-6 4.2400538E-11 2.2415823E-6 2.425003E-6 1.5489222E-6 2.2418478E-6 2.2418478E-6 2.2415823E-6 0.97225 0.97225
2.2446643E-6 5.579122E-11 2.2415823E-6 2.4247743E-6 1.548776E-6 2.2416414E-6 2.2416414E-6 2.2415823E-6 0.97275 0.97275
2.246371E-6 9.110828E-11 2.2415823E-6 2.4245453E-6 1.5486298E-6 2.2414345E-6 2.2414345E-6 2.2415823E-6 0.97325 0.97325
2.2460322E-6 8.866323E-11 2.2409579E-6 2.4243163E-6 1.5484836E-6 2.2412282E-6 2.2412282E-6 2.2409579E-6 0.97375 0.97375
2.2430863E-6 3.8101907E-11 2.2409579E-6 2.4240876E-6 1.5483374E-6 2.2410218E-6 2.2410218E-6 2.2409579E-6 0.97425 0.97425
2.2410309E-6 3.985364E-12 2.2409579E-6 2.4238586E-6 1.5481912E-6 2.2408149E-6 2.2408149E-6 2.2409579E-6 0.97475 0.97475
2.239999E-6 -1.12500885E-11 2.2409579E-6 2.4236297E-6 1.548045E-6 2.2406086E-6 2.2406086E-6 2.2409579E-6 0.97525 0.97525
2.2402867E-6 -2.1228898E-12 2.2403335E-6 2.423172E-6 1.5477526E-6 2.2404017E-6 2.2404017E-6 2.2403335E-6 0.97575 0.97575
2.2392878E-6 -1.674928E-11 2.2400213E-6 2.4229432E-6 1.5476064E-6 2.2401953E-6 2.2401953E-6 2.2400213E-6 0.97625 0.97625
2.2393444E-6 -1.1885546E-11 2.2400213E-6 2.4227143E-6 1.5474602E-6 2.2399886E-6 2.2399886E-6 2.2400213E-6 0.97675 0.97675
2.2402928E-6 9.422998E-12 2.2400213E-6 2.4224853E-6 1.547314E-6 2.2397821E-6 2.2397821E-6 2.2400213E-6 0.97725 0.97725
2.2429565E-6 6.2403E-11 2.2397091E-6 2.4222566E-6 1.5471679E-6 2.2395752E-6 2.2395752E-6 2.2397091E-6 0.97775 0.97775
2.2424526E-6 5.691261E-11 2.2397091E-6 2.4220276E-6 1.5470217E-6 2.239369E-6 2.239369E-6 2.2397091E-6 0.97825 0.97825
2.2420804E-6 5.3858473E-11 2.239085E-6 2.4217986E-6 1.5468755E-6 2.239162E-6 2.239162E-6 2.239085E-6 0.97875 0.97875
2.2415766E-6 4.8368087E-11 2.239085E-6 2.42157E-6 1.5467293E-6 2.2389556E-6 2.2389556E-6 2.239085E-6 0.97925 0.97925
2.241501E-6 5.079555E-11 2.2384606E-6 2.421341E-6 1.5465831E-6 2.238749E-6 2.238749E-6 2.2384606E-6 0.97975 0.97975
2.2413274E-6 5.139583E-11 2.2384606E-6 2.421112E-6 1.5464369E-6 2.2385425E-6 2.2385425E-6 2.2384606E-6 0.98025 0.98025
2.240427E-6 3.8596622E-11 2.2384606E-6 2.4208832E-6 1.5462907E-6 2.2383356E-6 2.2383356E-6 2.2384606E-6 0.98075 0.98075
2.238603E-6 8.743565E-12 2.2384606E-6 2.4204255E-6 1.5459983E-6 2.2381294E-6 2.2381294E-6 2.2384606E-6 0.98125 0.98125
2.2388579E-6 1.7261696E-11 2.2378363E-6 2.4201966E-6 1.5458521E-6 2.2379224E-6 2.2379224E-6 2.2378363E-6 0.98175 0.98175
2.239278E-6 2.8825178E-11 2.2378363E-6 2.4199676E-6 1.5457059E-6 2.2377162E-6 2.2377162E-6 2.2378363E-6 0.98225 0.98225
2.2394665E-6 3.6125176E-11 2.237524E-6 2.4197388E-6 1.5455597E-6 2.2375093E-6 2.2375093E-6 2.237524E-6 0.98275 0.98275
2.2383358E-6 1.9062517E-11 2.237212E-6 2.4195099E-6 1.5454135E-6 2.2373029E-6 2.2373029E-6 2.237212E-6 0.98325 0.98325
2.2367424E-6 -6.5270896E-12 2.237524E-6 2.419281E-6 1.5452673E-6 2.237096E-6 2.237096E-6 2.237524E-6 0.98375 0.98375
2.2367335E-6 -2.8814718E-12 2.2368997E-6 2.4190522E-6 1.5451211E-6 2.2368897E-6 2.2368897E-6 2.2368997E-6 0.98425 0.98425
2.2352062E-6 -2.725295E-11 2.2368997E-6 2.4188232E-6 1.544975E-6 2.2366828E-6 2.2366828E-6 2.2368997E-6 0.98475 0.98475
2.2353624E-6 -2.0561997E-11 2.2368997E-6 2.4185942E-6 1.5448288E-6 2.2364766E-6 2.2364766E-6 2.2368997E-6 0.98525 0.98525
2.2372672E-6 1.8409468E-11 2.2359632E-6 2.4183655E-6 1.5446826E-6 2.2362697E-6 2.2362697E-6 2.2359632E-6 0.98575 0.98575
2.2382153E-6 3.9718017E-11 2.2359632E-6 2.4181365E-6 1.5445364E-6 2.2360632E-6 2.2360632E-6 2.2359632E-6 0.98625 0.98625
2.237777E-6 3.5445744E-11 2.2359632E-6 2.4176788E-6 1.544244E-6 2.2358565E-6 2.2358565E-6 2.2359632E-6 0.98675 0.98675
2.2357221E-6 1.3292197E-12 2.235339E-6 2.4174499E-6 1.5440978E-6 2.23565E-6 2.23565E-6 2.235339E-6 0.98725 0.98725
2.2368347E-6 2.5683086E-11 2.235339E-6 2.4172211E-6 1.5439516E-6 2.2354432E-6 2.2354432E-6 2.235339E-6 0.98775 0.98775
2.237783E-6 4.6991633E-11 2.235339E-6 2.4169922E-6 1.5438054E-6 2.235237E-6 2.235237E-6 2.235339E-6 0.98825 0.98825
2.2371137E-6 3.8455895E-11 2.235339E-6 2.4167632E-6 1.5436592E-6 2.23503E-6 2.23503E-6 2.235339E-6 0.98875 0.98875
2.2354873E-6 1.22572195E-11 2.2350268E-6 2.4165345E-6 1.543513E-6 2.2348231E-6 2.2348231E-6 2.2350268E-6 0.98925 0.98925
2.2350825E-6 8.594032E-12 2.2347147E-6 2.4163055E-6 1.5433668E-6 2.2346169E-6 2.2346169E-6 2.2347147E-6 0.98975 0.98975
2.2365582E-6 3.9647632E-11 2.2344025E-6 2.4160768E-6 1.5432206E-6 2.23441E-6 2.23441E-6 2.2344025E-6 0.99025 0.99025
2.2375064E-6 6.0956185E-11 2.2340903E-6 2.4158478E-6 1.5430744E-6 2.2342035E-6 2.2342035E-6 2.2340903E-6 0.99075 0.99075
2.236012E-6 3.7193776E-11 2.2344025E-6 2.4156188E-6 1.5429282E-6 2.2339968E-6 2.2339968E-6 2.2344025E-6 0.99125 0.99125
2.236333E-6 4.6930054E-11 2.233778E-6 2.41539E-6 1.5427821E-6 2.2337904E-6 2.2337904E-6 2.233778E-6 0.99175 0.99175
2.2351358E-6 2.8649248E-11 2.2340903E-6 2.4149322E-6 1.5424897E-6 2.2335835E-6 2.2335835E-6 2.2340903E-6 0.99225 0.99225
2.2346644E-6 2.3767908E-11 2.233466E-6 2.4147034E-6 1.5423435E-6 2.2333766E-6 2.2333766E-6 2.233466E-6 0.99275 0.99275
2.2346226E-6 2.6804458E-11 2.2331537E-6 2.4144745E-6 1.5421973E-6 2.2331703E-6 2.2331703E-6 2.2331537E-6 0.99325 0.99325
2.2317092E-6 -2.3147817E-11 2.2331537E-6 2.4142455E-6 1.5420511E-6 2.2329634E-6 2.2329634E-6 2.2331537E-6 0.99375 0.99375
2.233218E-6 8.514842E-12 2.2328416E-6 2.4140168E-6 1.5419049E-6 2.2327565E-6 2.2327565E-6 2.2328416E-6 0.99425 0.99425
2.234331E-6 3.286873E-11 2.2328416E-6 2.4137878E-6 1.5417587E-6 2.2325503E-6 2.2325503E-6 2.2328416E-6 0.99475 0.99475
2.2329689E-6 1.15425855E-11 2.2322172E-6 2.413559E-6 1.5416125E-6 2.2323434E-6 2.2323434E-6 2.2322172E-6 0.99525 0.99525
2.231739E-6 -7.347263E-12 2.2322172E-6 2.41333E-6 1.5414663E-6 2.2321371E-6 2.2321371E-6 2.2322172E-6 0.99575 0.99575
2.2320266E-6 1.7799282E-12 2.2319052E-6 2.4131011E-6 1.5413201E-6 2.2319302E-6 2.2319302E-6 2.2319052E-6 0.99625 0.99625
2.2327763E-6 1.9434057E-11 2.231593E-6 2.4128724E-6 1.5411739E-6 2.2317233E-6 2.2317233E-6 2.231593E-6 0.99675 0.99675
2.2346155E-6 5.7187408E-11 2.2312809E-6 2.4126434E-6 1.5410277E-6 2.2315169E-6 2.2315169E-6 2.2312809E-6 0.99725 0.99725
2.2358604E-6 8.397754E-11 2.2312809E-6 2.4121857E-6 1.5407353E-6 2.2313102E-6 2.2313102E-6 2.2312809E-6 0.99775 0.99775
2.23529E-6 7.7269E-11 2.2312809E-6 2.4119568E-6 1.5405892E-6 2.2311033E-6 2.2311033E-6 2.2312809E-6 0.99825 0.99825
2.232674E-6 3.2798344E-11 2.2309687E-6 2.4117278E-6 1.540443E-6 2.2308968E-6 2.2308968E-6 2.2309687E-6 0.99875 0.99875
2.2321697E-6 2.7307935E-11 2.2306565E-6 2.411499E-6 1.5402968E-6 2.2306901E-6 2.2306901E-6 2.2306565E-6 0.99925 0.99925
2.2314673E-6 1.8163132E-11 2.2309687E-6 2.41127E-6 1.5401506E-6 2.2304832E-6 2.2304832E-6 2.2309687E-6 0.99975 0.99975
2.2292804E-6 -1.8389656E-11 2.2303443E-6 2.4110414E-6 1.5400044E-6 2.2302768E-6 2.2302768E-6 2.2303443E-6 1.00025 1.00025
2.2294362E-6 -1.1698731E-11 2.2300321E-6 2.4108124E-6 1.5398582E-6 2.23007E-6 2.23007E-6 2.2300321E-6 1.00075 1.00075
2.231803E-6 3.579967E-11 2.2300321E-6 2.4105834E-6 1.539712E-6 2.2298632E-6 2.2298632E-6 2.2300321E-6 1.00125 1.00125
2.233213E-6 6.563515E-11 2.22972E-6 2.4103547E-6 1.5395658E-6 2.2296567E-6 2.2296567E-6 2.22972E-6 1.00175 1.00175
2.2334677E-6 7.415328E-11 2.2287834E-6 2.4101257E-6 1.5394196E-6 2.22945E-6 2.22945E-6 2.2287834E-6 1.00225 1.00225
2.2319075E-6 4.917274E-11 2.2290956E-6 2.409668E-6 1.5391272E-6 2.2292431E-6 2.2292431E-6 2.2290956E-6 1.00275 1.00275
2.2302816E-6 2.2974088E-11 2.2287834E-6 2.409439E-6 1.538981E-6 2.2290367E-6 2.2290367E-6 2.2287834E-6 1.00325 1.00325
2.2312292E-6 4.4282616E-11 2.2287834E-6 2.4092103E-6 1.5388348E-6 2.22883E-6 2.22883E-6 2.2287834E-6 1.00375 1.00375
2.231319E-6 4.975541E-11 2.2287834E-6 2.4089813E-6 1.5386886E-6 2.228623E-6 2.228623E-6 2.2287834E-6 1.00425 1.00425
2.2278446E-6 -1.0550999E-11 2.2284712E-6 2.4087524E-6 1.5385424E-6 2.2284162E-6 2.2284162E-6 2.2284712E-6 1.00475 1.00475
2.2240076E-6 -7.755713E-11 2.227847E-6 2.4085236E-6 1.5383963E-6 2.22821E-6 2.22821E-6 2.227847E-6 1.00525 1.00525
2.2256484E-6 -4.3458192E-11 2.2284712E-6 2.4082947E-6 1.5382501E-6 2.228003E-6 2.228003E-6 2.2284712E-6 1.00575 1.00575
2.226431E-6 -2.5195E-11 2.227847E-6 2.4080657E-6 1.5381039E-6 2.2277961E-6 2.2277961E-6 2.227847E-6 1.00625 1.00625
2.2290953E-6 2.778502E-11 2.2275349E-6 2.407837E-6 1.5379577E-6 2.22759E-6 2.22759E-6 2.2275349E-6 1.00675 1.00675
2.230769E-6 6.249302E-11 2.2275349E-6 2.407608E-6 1.5378115E-6 2.227383E-6 2.227383E-6 2.2275349E-6 1.00725 1.00725
2.2299346E-6 5.0911945E-11 2.2269105E-6 2.407379E-6 1.5376653E-6 2.227176E-6 2.227176E-6 2.2269105E-6 1.00775 1.00775
2.2293314E-6 4.359434E-11 2.2265983E-6 2.4069213E-6 1.5373729E-6 2.2269692E-6 2.2269692E-6 2.2265983E-6 1.00825 1.00825
2.2273425E-6 1.0695954E-11 2.2265983E-6 2.4066926E-6 1.5372267E-6 2.226763E-6 2.226763E-6 2.2265983E-6 1.00875 1.00875
2.227201E-6 1.1905277E-11 2.2269105E-6 2.4064636E-6 1.5370805E-6 2.226556E-6 2.226556E-6 2.2269105E-6 1.00925 1.00925
2.2263998E-6 9.332692E-13 2.2269105E-6 2.4062347E-6 1.5369343E-6 2.2263491E-6 2.2263491E-6 2.2269105E-6 1.00975 1.00975
2.2250704E-6 -1.9783805E-11 2.2269105E-6 2.406006E-6 1.5367881E-6 2.2261424E-6 2.2261424E-6 2.2269105E-6 1.01025 1.01025
2.2248637E-6 -1.979259E-11 2.2256618E-6 2.405777E-6 1.5366419E-6 2.225936E-6 2.225936E-6 2.2256618E-6 1.01075 1.01075
2.2254153E-6 -5.7928584E-12 2.2256618E-6 2.405548E-6 1.5364957E-6 2.225729E-6 2.225729E-6 2.2256618E-6 1.01125 1.01125
2.225967E-6 8.206867E-12 2.2256618E-6 2.4053193E-6 1.5363495E-6 2.2255224E-6 2.2255224E-6 2.2256618E-6 1.01175 1.01175
2.2270467E-6 3.1951667E-11 2.2250374E-6 2.4050903E-6 1.5362034E-6 2.2253155E-6 2.2253155E-6 2.2250374E-6 1.01225 1.01225
2.2262454E-6 2.0979662E-11 2.2253496E-6 2.4048613E-6 1.5360572E-6 2.2251086E-6 2.2251086E-6 2.2253496E-6 1.01275 1.01275
2.2265006E-6 2.9497807E-11 2.2250374E-6 2.4046326E-6 1.535911E-6 2.2249023E-6 2.2249023E-6 2.2250374E-6 1.01325 1.01325
2.2287684E-6 7.5169E-11 2.224413E-6 2.404175E-6 1.5356186E-6 2.2246954E-6 2.2246954E-6 2.224413E-6 1.01375 1.01375
2.227406E-6 5.3842864E-11 2.224413E-6 2.403946E-6 1.5354724E-6 2.2244885E-6 2.2244885E-6 2.224413E-6 1.01425 1.01425
2.2259117E-6 3.008046E-11 2.2247252E-6 2.403717E-6 1.5353262E-6 2.2242818E-6 2.2242818E-6 2.2247252E-6 1.01475 1.01475
2.2235592E-6 -9.517687E-12 2.223789E-6 2.4034882E-6 1.53518E-6 2.224075E-6 2.224075E-6 2.223789E-6 1.01525 1.01525
2.2232864E-6 -1.0744601E-11 2.2231645E-6 2.4032593E-6 1.5350338E-6 2.2238685E-6 2.2238685E-6 2.2231645E-6 1.01575 1.01575
2.223739E-6 1.4279248E-12 2.2231645E-6 2.4030303E-6 1.5348876E-6 2.2236618E-6 2.2236618E-6 2.2231645E-6 1.01625 1.01625
2.2243237E-6 1.6036719E-11 2.2231645E-6 2.4028016E-6 1.5347414E-6 2.2234549E-6 2.2234549E-6 2.2231645E-6 1.01675 1.01675
2.2242814E-6 1.9073246E-11 2.2228523E-6 2.4025726E-6 1.5345952E-6 2.223248E-6 2.223248E-6 2.2228523E-6 1.01725 1.01725
2.2246682E-6 3.0027644E-11 2.2225402E-6 2.4023439E-6 1.534449E-6 2.223041E-6 2.223041E-6 2.2225402E-6 1.01775 1.01775
2.2268368E-6 7.387164E-11 2.2225402E-6 2.402115E-6 1.5343028E-6 2.2228344E-6 2.2228344E-6 2.2225402E-6 1.01825 1.01825
2.2280492E-6 1.0005272E-10 2.222228E-6 2.401886E-6 1.5341566E-6 2.222628E-6 2.222628E-6 2.222228E-6 1.01875 1.01875
2.2244756E-6 3.7919116E-11 2.222228E-6 2.4014282E-6 1.5338643E-6 2.222421E-6 2.222421E-6 2.222228E-6 1.01925 1.01925
2.2231463E-6 1.7202042E-11 2.222228E-6 2.4011993E-6 1.5337181E-6 2.2222143E-6 2.2222143E-6 2.222228E-6 1.01975 1.01975
2.223599E-6 2.937457E-11 2.2219158E-6 2.4009705E-6 1.5335719E-6 2.2220074E-6 2.2220074E-6 2.2219158E-6 1.02025 1.02025
2.2213126E-6 -9.00544E-12 2.2219158E-6 2.4007416E-6 1.5334257E-6 2.2218005E-6 2.2218005E-6 2.2219158E-6 1.02075 1.02075
2.2198183E-6 -3.2767847E-11 2.2216036E-6 2.4005126E-6 1.5332795E-6 2.2215938E-6 2.2215938E-6 2.2216036E-6 1.02125 1.02125
2.21905E-6 -4.313078E-11 2.2216036E-6 2.4002838E-6 1.5331333E-6 2.221387E-6 2.221387E-6 2.2216036E-6 1.02175 1.02175
2.2221102E-6 1.7158034E-11 2.2219158E-6 2.4000549E-6 1.5329871E-6 2.2211805E-6 2.2211805E-6 2.2219158E-6 1.02225 1.02225
2.2233548E-6 4.394816E-11 2.2209792E-6 2.3998261E-6 1.5328409E-6 2.2209736E-6 2.2209736E-6 2.2209792E-6 1.02275 1.02275
2.2242036E-6 6.342949E-11 2.2209792E-6 2.3995972E-6 1.5326947E-6 2.2207669E-6 2.2207669E-6 2.2209792E-6 1.02325 1.02325
2.2249533E-6 8.108362E-11 2.220355E-6 2.3993682E-6 1.5325485E-6 2.22056E-6 2.22056E-6 2.220355E-6 1.02375 1.02375
2.223921E-6 6.5848146E-11 2.220355E-6 2.3991395E-6 1.5324023E-6 2.220353E-6 2.220353E-6 2.220355E-6 1.02425 1.02425
2.2223605E-6 4.0867604E-11 2.220355E-6 2.3986815E-6 1.5321099E-6 2.2201464E-6 2.2201464E-6 2.220355E-6 1.02475 1.02475
2.2195793E-6 -6.648404E-12 2.220043E-6 2.3984528E-6 1.5319637E-6 2.2199395E-6 2.2199395E-6 2.220043E-6 1.02525 1.02525
2.2175238E-6 -4.0764947E-11 2.2197307E-6 2.3982238E-6 1.5318176E-6 2.2197326E-6 2.2197326E-6 2.2197307E-6 1.02575 1.02575
2.2180095E-6 -2.7983352E-11 2.220043E-6 2.397995E-6 1.5316714E-6 2.2195259E-6 2.2195259E-6 2.220043E-6 1.02625 1.02625
2.2192212E-6 -1.8022882E-12 2.2191064E-6 2.3977661E-6 1.5315252E-6 2.219319E-6 2.219319E-6 2.2191064E-6 1.02675 1.02675
2.2193444E-6 4.2795958E-12 2.2194185E-6 2.3975372E-6 1.531379E-6 2.2191125E-6 2.2191125E-6 2.2194185E-6 1.02725 1.02725
2.2214472E-6 4.690546E-11 2.2191064E-6 2.3973084E-6 1.5312328E-6 2.2189058E-6 2.2189058E-6 2.2191064E-6 1.02775 1.02775
2.2222298E-6 6.5168655E-11 2.218482E-6 2.3970795E-6 1.5310866E-6 2.218699E-6 2.218699E-6 2.218482E-6 1.02825 1.02825
2.2238376E-6 9.865852E-11 2.218482E-6 2.3968505E-6 1.5309404E-6 2.218492E-6 2.218492E-6 2.218482E-6 1.02875 1.02875
2.2233332E-6 9.316811E-11 2.2181698E-6 2.3966218E-6 1.5307942E-6 2.218285E-6 2.218285E-6 2.2181698E-6 1.02925 1.02925
2.219397E-6 2.4334769E-11 2.2181698E-6 2.3963928E-6 1.530648E-6 2.2180784E-6 2.2180784E-6 2.2181698E-6 1.02975 1.02975
2.2181005E-6 4.226762E-12 2.2175454E-6 2.395935E-6 1.5303556E-6 2.2178715E-6 2.2178715E-6 2.2175454E-6 1.03025 1.03025
2.21522E-6 -4.511645E-11 2.2178576E-6 2.3957061E-6 1.5302094E-6 2.2176646E-6 2.2176646E-6 2.2178576E-6 1.03075 1.03075
2.2142538E-6 -5.913378E-11 2.2172333E-6 2.3954774E-6 1.5300632E-6 2.217458E-6 2.217458E-6 2.2172333E-6 1.03125 1.03125
2.2154654E-6 -3.2952727E-11 2.2172333E-6 2.3952484E-6 1.529917E-6 2.217251E-6 2.217251E-6 2.2172333E-6 1.03175 1.03175
2.2176673E-6 1.1500339E-11 2.216609E-6 2.3950195E-6 1.5297708E-6 2.217044E-6 2.217044E-6 2.216609E-6 1.03225 1.03225
2.219341E-6 4.6208336E-11 2.216297E-6 2.3947907E-6 1.5296247E-6 2.2168372E-6 2.2168372E-6 2.216297E-6 1.03275 1.03275
2.2204206E-6 6.9953134E-11 2.216297E-6 2.3945618E-6 1.5294785E-6 2.2166305E-6 2.2166305E-6 2.216297E-6 1.03325 1.03325
2.2226554E-6 1.1501526E-10 2.216609E-6 2.3943328E-6 1.5293323E-6 2.2164236E-6 2.2164236E-6 2.216609E-6 1.03375 1.03375
2.2227782E-6 1.2109712E-10 2.216609E-6 2.394104E-6 1.5291861E-6 2.2162167E-6 2.2162167E-6 2.216609E-6 1.03425 1.03425
2.2192708E-6 6.018165E-11 2.2159848E-6 2.393875E-6 1.5290399E-6 2.21601E-6 2.21601E-6 2.2159848E-6 1.03475 1.03475
2.2150703E-6 -1.3524229E-11 2.2156726E-6 2.3936461E-6 1.5288937E-6 2.215803E-6 2.215803E-6 2.2156726E-6 1.03525 1.03525
2.214467E-6 -2.0841833E-11 2.2153604E-6 2.3931884E-6 1.5286013E-6 2.2155962E-6 2.2155962E-6 2.2153604E-6 1.03575 1.03575
2.2136985E-6 -3.1204775E-11 2.2153604E-6 2.3929597E-6 1.5284551E-6 2.2153893E-6 2.2153893E-6 2.2153604E-6 1.03625 1.03625
2.2126662E-6 -4.6440254E-11 2.2156726E-6 2.3927307E-6 1.5283089E-6 2.2151826E-6 2.2151826E-6 2.2156726E-6 1.03675 1.03675
2.2127228E-6 -4.1576527E-11 2.2153604E-6 2.3925018E-6 1.5281627E-6 2.2149757E-6 2.2149757E-6 2.2153604E-6 1.03725 1.03725
2.2137037E-6 -1.9658926E-11 2.214736E-6 2.392273E-6 1.5280165E-6 2.2147688E-6 2.2147688E-6 2.214736E-6 1.03775 1.03775
2.2163015E-6 3.210294E-11 2.2144238E-6 2.392044E-6 1.5278703E-6 2.214562E-6 2.214562E-6 2.2144238E-6 1.03825 1.03825
2.217876E-6 6.4983734E-11 2.2137995E-6 2.391815E-6 1.5277241E-6 2.2143552E-6 2.2143552E-6 2.2137995E-6 1.03875 1.03875
2.2167778E-6 4.8530128E-11 2.2144238E-6 2.3915863E-6 1.5275779E-6 2.2141483E-6 2.2141483E-6 2.2144238E-6 1.03925 1.03925
2.2161414E-6 4.0603455E-11 2.2137995E-6 2.3913574E-6 1.5274318E-6 2.2139413E-6 2.2139413E-6 2.2137995E-6 1.03975 1.03975
2.2150432E-6 2.4149849E-11 2.2137995E-6 2.3911286E-6 1.5272856E-6 2.2137347E-6 2.2137347E-6 2.2137995E-6 1.04025 1.04025
2.2148029E-6 2.3531978E-11 2.2137995E-6 2.3906707E-6 1.5269932E-6 2.2135278E-6 2.2135278E-6 2.2137995E-6 1.04075 1.04075
2.2147935E-6 2.7177573E-11 2.2134873E-6 2.390442E-6 1.526847E-6 2.2133208E-6 2.2133208E-6 2.2134873E-6 1.04125 1.04125
2.212969E-6 -2.6754994E-12 2.213175E-6 2.390213E-6 1.5267008E-6 2.2131142E-6 2.2131142E-6 2.213175E-6 1.04175 1.04175
2.2122338E-6 -1.2429378E-11 2.212863E-6 2.389984E-6 1.5265546E-6 2.2129072E-6 2.2129072E-6 2.212863E-6 1.04225 1.04225
2.2127524E-6 9.612856E-13 2.2122388E-6 2.3897553E-6 1.5264084E-6 2.2127003E-6 2.2127003E-6 2.2122388E-6 1.04275 1.04275
2.2152512E-6 5.089595E-11 2.2122388E-6 2.3895263E-6 1.5262622E-6 2.2124937E-6 2.2124937E-6 2.2122388E-6 1.04325 1.04325
2.217255E-6 9.169462E-11 2.2122388E-6 2.3892974E-6 1.526116E-6 2.2122867E-6 2.2122867E-6 2.2122388E-6 1.04375 1.04375
2.2167171E-6 8.559512E-11 2.2122388E-6 2.3890686E-6 1.5259698E-6 2.2120794E-6 2.2120794E-6 2.2122388E-6 1.04425 1.04425
2.216312E-6 8.193191E-11 2.2116144E-6 2.3888397E-6 1.5258236E-6 2.2118725E-6 2.2118725E-6 2.2116144E-6 1.04475 1.04475
2.2145534E-6 5.3296974E-11 2.2113022E-6 2.388611E-6 1.5256774E-6 2.2116658E-6 2.2116658E-6 2.2113022E-6 1.04525 1.04525
2.2123002E-6 1.552603E-11 2.2116144E-6 2.388382E-6 1.5255312E-6 2.2114589E-6 2.2114589E-6 2.2116144E-6 1.04575 1.04575
2.2087927E-6 -4.5389446E-11 2.21099E-6 2.3879243E-6 1.5252389E-6 2.211252E-6 2.211252E-6 2.21099E-6 1.04625 1.04625
2.2071004E-6 -7.2806254E-11 2.21099E-6 2.3876953E-6 1.5250927E-6 2.211045E-6 2.211045E-6 2.21099E-6 1.04675 1.04675
2.207091E-6 -6.916065E-11 2.21099E-6 2.3874663E-6 1.5249465E-6 2.2108384E-6 2.2108384E-6 2.21099E-6 1.04725 1.04725
2.2079728E-6 -4.907026E-11 2.2106778E-6 2.3872376E-6 1.5248003E-6 2.2106315E-6 2.2106315E-6 2.2106778E-6 1.04775 1.04775
2.2086565E-6 -3.2634267E-11 2.2106778E-6 2.3870086E-6 1.5246541E-6 2.2104246E-6 2.2104246E-6 2.2106778E-6 1.04825 1.04825
2.2100992E-6 -2.1897373E-12 2.2103657E-6 2.3867797E-6 1.5245079E-6 2.2102179E-6 2.2102179E-6 2.2103657E-6 1.04875 1.04875
2.2138515E-6 7.088945E-11 2.2097413E-6 2.386551E-6 1.5243617E-6 2.2100105E-6 2.2100105E-6 2.2097413E-6 1.04925 1.04925
2.2165152E-6 1.2386944E-10 2.209429E-6 2.386322E-6 1.5242155E-6 2.2098036E-6 2.2098036E-6 2.209429E-6 1.04975 1.04975
2.215747E-6 1.135065E-10 2.209117E-6 2.3860932E-6 1.5240693E-6 2.2095967E-6 2.2095967E-6 2.209117E-6 1.05025 1.05025
2.2128995E-6 6.477236E-11 2.209117E-6 2.3858643E-6 1.5239231E-6 2.20939E-6 2.20939E-6 2.209117E-6 1.05075 1.05075
2.2117022E-6 4.6491554E-11 2.208805E-6 2.3856353E-6 1.5237769E-6 2.209183E-6 2.209183E-6 2.208805E-6 1.05125 1.05125
2.2093827E-6 7.502474E-12 2.208805E-6 2.3851776E-6 1.5234845E-6 2.2089762E-6 2.2089762E-6 2.208805E-6 1.05175 1.05175
2.2079214E-6 -1.5650866E-11 2.209117E-6 2.3849486E-6 1.5233383E-6 2.2087695E-6 2.2087695E-6 2.209117E-6 1.05225 1.05225
2.2065915E-6 -3.6367954E-11 2.2084928E-6 2.38472E-6 1.523192E-6 2.2085621E-6 2.2085621E-6 2.2084928E-6 1.05275 1.05275
2.2058562E-6 -4.6121832E-11 2.2081806E-6 2.384491E-6 1.523046E-6 2.2083552E-6 2.2083552E-6 2.2081806E-6 1.05325 1.05325
2.208652E-6 9.294436E-12 2.2078684E-6 2.3842622E-6 1.5228998E-6 2.2081483E-6 2.2081483E-6 2.2078684E-6 1.05375 1.05375
2.2100287E-6 3.8520832E-11 2.2075562E-6 2.3840332E-6 1.5227536E-6 2.2079416E-6 2.2079416E-6 2.2075562E-6 1.05425 1.05425
2.2092274E-6 2.7548824E-11 2.2075562E-6 2.3838043E-6 1.5226074E-6 2.2077347E-6 2.2077347E-6 2.2075562E-6 1.05475 1.05475
2.208426E-6 1.6576818E-11 2.2075562E-6 2.3835755E-6 1.5224612E-6 2.2075278E-6 2.2075278E-6 2.2075562E-6 1.05525 1.05525
2.2082513E-6 1.7177062E-11 2.2075562E-6 2.3833466E-6 1.522315E-6 2.2073204E-6 2.2073204E-6 2.2075562E-6 1.05575 1.05575
2.207582E-6 8.641319E-12 2.207244E-6 2.3831176E-6 1.5221688E-6 2.2071138E-6 2.2071138E-6 2.207244E-6 1.05625 1.05625
2.2065497E-6 -6.5941536E-12 2.207244E-6 2.3828889E-6 1.5220226E-6 2.2069069E-6 2.2069069E-6 2.207244E-6 1.05675 1.05675
2.2060783E-6 -1.1475492E-11 2.2063075E-6 2.382431E-6 1.5217302E-6 2.2067E-6 2.2067E-6 2.2063075E-6 1.05725 1.05725
2.206729E-6 4.3514376E-12 2.2063075E-6 2.3822022E-6 1.521584E-6 2.2064933E-6 2.2064933E-6 2.2063075E-6 1.05775 1.05775
2.205729E-6 -1.02749935E-11 2.2059953E-6 2.3819732E-6 1.5214378E-6 2.206286E-6 2.206286E-6 2.2059953E-6 1.05825 1.05825
2.208426E-6 4.3314075E-11 2.2063075E-6 2.3817445E-6 1.5212916E-6 2.206079E-6 2.206079E-6 2.2063075E-6 1.05875 1.05875
2.2120466E-6 1.13957004E-10 2.2059953E-6 2.3815155E-6 1.5211454E-6 2.205872E-6 2.205872E-6 2.2059953E-6 1.05925 1.05925
2.2116415E-6 1.102938E-10 2.2056831E-6 2.3812865E-6 1.5209991E-6 2.2056654E-6 2.2056654E-6 2.2056831E-6 1.05975 1.05975
2.2094869E-6 7.435006E-11 2.205371E-6 2.3810578E-6 1.5208531E-6 2.2054585E-6 2.2054585E-6 2.205371E-6 1.06025 1.06025
2.207827E-6 4.7542296E-11 2.2050588E-6 2.3808288E-6 1.5207069E-6 2.2052511E-6 2.2052511E-6 2.2050588E-6 1.06075 1.06075
2.20762E-6 4.753349E-11 2.2050588E-6 2.3805999E-6 1.5205607E-6 2.2050442E-6 2.2050442E-6 2.2050588E-6 1.06125 1.06125
2.2055315E-6 1.28078815E-11 2.2044346E-6 2.3803711E-6 1.5204145E-6 2.2048375E-6 2.2048375E-6 2.2044346E-6 1.06175 1.06175
2.201364E-6 -6.028893E-11 2.2041224E-6 2.3801422E-6 1.5202683E-6 2.2046306E-6 2.2046306E-6 2.2041224E-6 1.06225 1.06225
2.1993742E-6 -9.318736E-11 2.2041224E-6 2.3796845E-6 1.5199759E-6 2.2044233E-6 2.2044233E-6 2.2041224E-6 1.06275 1.06275
2.201708E-6 -4.6298028E-11 2.2038103E-6 2.3794555E-6 1.5198297E-6 2.2042166E-6 2.2042166E-6 2.2038103E-6 1.06325 1.06325
2.2046686E-6 1.2163577E-11 2.2038103E-6 2.3792268E-6 1.5196835E-6 2.2040097E-6 2.2040097E-6 2.2038103E-6 1.06375 1.06375
2.2055503E-6 3.225397E-11 2.2038103E-6 2.3789978E-6 1.5195372E-6 2.2038028E-6 2.2038028E-6 2.2038103E-6 1.06425 1.06425
2.2067286E-6 5.7825945E-11 2.2031859E-6 2.3787688E-6 1.519391E-6 2.2035954E-6 2.2035954E-6 2.2031859E-6 1.06475 1.06475
2.2081383E-6 8.7661406E-11 2.2022493E-6 2.37854E-6 1.5192448E-6 2.2033887E-6 2.2033887E-6 2.2022493E-6 1.06525 1.06525
2.2079641E-6 8.826167E-11 2.2025615E-6 2.3783111E-6 1.5190986E-6 2.2031818E-6 2.2031818E-6 2.2025615E-6 1.06575 1.06575
2.2039612E-6 1.8210171E-11 2.2028737E-6 2.3780822E-6 1.5189524E-6 2.2029744E-6 2.2029744E-6 2.2028737E-6 1.06625 1.06625
2.2013778E-6 -2.565144E-11 2.2025615E-6 2.3778534E-6 1.5188062E-6 2.2027675E-6 2.2027675E-6 2.2025615E-6 1.06675 1.06675
2.2010383E-6 -2.8096511E-11 2.2022493E-6 2.3776245E-6 1.5186602E-6 2.2025608E-6 2.2025608E-6 2.2022493E-6 1.06725 1.06725
2.2006E-6 -3.236878E-11 2.2019371E-6 2.3773957E-6 1.518514E-6 2.202354E-6 2.202354E-6 2.2019371E-6 1.06775 1.06775
2.2012832E-6 -1.593281E-11 2.2022493E-6 2.3769378E-6 1.5182216E-6 2.2021466E-6 2.2021466E-6 2.2022493E-6 1.06825 1.06825
2.201241E-6 -1.289628E-11 2.2019371E-6 2.376709E-6 1.5180754E-6 2.2019397E-6 2.2019397E-6 2.2019371E-6 1.06875 1.06875
2.2034428E-6 3.1556785E-11 2.201625E-6 2.37648E-6 1.5179291E-6 2.201733E-6 2.201733E-6 2.201625E-6 1.06925 1.06925
2.206205E-6 8.6363965E-11 2.201625E-6 2.3762511E-6 1.517783E-6 2.2015256E-6 2.2015256E-6 2.201625E-6 1.06975 1.06975
2.2062948E-6 9.183676E-11 2.2013128E-6 2.3760224E-6 1.5176367E-6 2.2013187E-6 2.2013187E-6 2.2013128E-6 1.07025 1.07025
2.2046684E-6 6.5638085E-11 2.2006886E-6 2.3757934E-6 1.5174905E-6 2.2011118E-6 2.2011118E-6 2.2006886E-6 1.07075 1.07075
2.2032725E-6 4.3702857E-11 2.2006886E-6 2.3755645E-6 1.5173443E-6 2.2009046E-6 2.2009046E-6 2.2006886E-6 1.07125 1.07125
2.2004251E-6 -5.0312875E-12 2.2006886E-6 2.3753357E-6 1.5171981E-6 2.2006977E-6 2.2006977E-6 2.2006886E-6 1.07175 1.07175
2.1968187E-6 -6.777397E-11 2.2003765E-6 2.3751068E-6 1.5170519E-6 2.2004908E-6 2.2004908E-6 2.2003765E-6 1.07225 1.07225
2.1959838E-6 -7.935505E-11 2.2003765E-6 2.374878E-6 1.5169057E-6 2.2002835E-6 2.2002835E-6 2.2003765E-6 1.07275 1.07275
2.1976575E-6 -4.4647057E-11 2.2003765E-6 2.37442E-6 1.5166133E-6 2.2000768E-6 2.2000768E-6 2.2003765E-6 1.07325 1.07325
2.1988694E-6 -1.8466E-11 2.2000643E-6 2.3741914E-6 1.5164673E-6 2.1998699E-6 2.1998699E-6 2.2000643E-6 1.07375 1.07375
2.1996186E-6 -8.118849E-13 2.19944E-6 2.3739624E-6 1.516321E-6 2.1996625E-6 2.1996625E-6 2.19944E-6 1.07425 1.07425
2.2023814E-6 5.399531E-11 2.19944E-6 2.3737334E-6 1.5161748E-6 2.1994558E-6 2.1994558E-6 2.19944E-6 1.07475 1.07475
2.205111E-6 1.0819344E-10 2.1991277E-6 2.3735047E-6 1.5160286E-6 2.199249E-6 2.199249E-6 2.1991277E-6 1.07525 1.07525
2.2052004E-6 1.13666215E-10 2.1991277E-6 2.3732757E-6 1.5158824E-6 2.1990415E-6 2.1990415E-6 2.1991277E-6 1.07575 1.07575
2.203442E-6 8.5031274E-11 2.1981912E-6 2.373047E-6 1.5157362E-6 2.1988346E-6 2.1988346E-6 2.1981912E-6 1.07625 1.07625
2.2016175E-6 5.51782E-11 2.1981912E-6 2.372818E-6 1.51559E-6 2.198628E-6 2.198628E-6 2.1981912E-6 1.07675 1.07675
2.2004529E-6 3.750644E-11 2.197879E-6 2.372589E-6 1.5154438E-6 2.1984206E-6 2.1984206E-6 2.197879E-6 1.07725 1.07725
2.1983315E-6 2.1717628E-12 2.197879E-6 2.3723603E-6 1.5152976E-6 2.1982137E-6 2.1982137E-6 2.197879E-6 1.07775 1.07775
2.1962426E-6 -3.2553862E-11 2.1972548E-6 2.3721313E-6 1.5151514E-6 2.1980063E-6 2.1980063E-6 2.1972548E-6 1.07825 1.07825
2.194484E-6 -6.1188804E-11 2.1972548E-6 2.3716736E-6 1.514859E-6 2.1977996E-6 2.1977996E-6 2.1972548E-6 1.07875 1.07875
2.195234E-6 -4.353467E-11 2.1975668E-6 2.3714447E-6 1.5147128E-6 2.1975927E-6 2.1975927E-6 2.1975668E-6 1.07925 1.07925
2.1969402E-6 -8.217635E-12 2.1972548E-6 2.3712157E-6 1.5145666E-6 2.1973854E-6 2.1973854E-6 2.1972548E-6 1.07975 1.07975
2.1976239E-6 8.2183635E-12 2.1969427E-6 2.370987E-6 1.5144204E-6 2.1971784E-6 2.1971784E-6 2.1969427E-6 1.08025 1.08025
2.199891E-6 5.3889542E-11 2.1972548E-6 2.370758E-6 1.5142743E-6 2.1969713E-6 2.1969713E-6 2.1972548E-6 1.08075 1.08075
2.1993208E-6 4.7181002E-11 2.1969427E-6 2.3705293E-6 1.5141281E-6 2.1967644E-6 2.1967644E-6 2.1969427E-6 1.08125 1.08125
2.1974633E-6 1.6718862E-11 2.196006E-6 2.3703003E-6 1.5139819E-6 2.1965575E-6 2.1965575E-6 2.196006E-6 1.08175 1.08175
2.1976186E-6 2.3409767E-11 2.195694E-6 2.3700713E-6 1.5138357E-6 2.1963501E-6 2.1963501E-6 2.195694E-6 1.08225 1.08225
2.1986982E-6 4.7154565E-11 2.1953817E-6 2.3698426E-6 1.5136895E-6 2.1961434E-6 2.1961434E-6 2.1953817E-6 1.08275 1.08275
2.1970716E-6 2.0955869E-11 2.1953817E-6 2.3696136E-6 1.5135433E-6 2.195936E-6 2.195936E-6 2.1953817E-6 1.08325 1.08325
2.1969302E-6 2.2165197E-11 2.1950696E-6 2.3693847E-6 1.5133971E-6 2.1957292E-6 2.1957292E-6 2.1950696E-6 1.08375 1.08375
2.1975804E-6 3.7992106E-11 2.1947574E-6 2.368927E-6 1.5131047E-6 2.1955218E-6 2.1955218E-6 2.1947574E-6 1.08425 1.08425
2.199386E-6 7.513637E-11 2.1947574E-6 2.368698E-6 1.5129585E-6 2.1953151E-6 2.1953151E-6 2.1947574E-6 1.08475 1.08475
2.1990463E-6 7.269128E-11 2.1944452E-6 2.3684693E-6 1.5128123E-6 2.1951078E-6 2.1951078E-6 2.1944452E-6 1.08525 1.08525
2.197816E-6 5.3801404E-11 2.1944452E-6 2.3682403E-6 1.5126661E-6 2.1949008E-6 2.1949008E-6 2.1944452E-6 1.08575 1.08575
2.1959256E-6 2.2730196E-11 2.1944452E-6 2.3680116E-6 1.5125199E-6 2.194694E-6 2.194694E-6 2.1944452E-6 1.08625 1.08625
2.1952228E-6 1.358537E-11 2.1944452E-6 2.3677826E-6 1.5123737E-6 2.1944868E-6 2.1944868E-6 2.1944452E-6 1.08675 1.08675
2.1944875E-6 3.831498E-12 2.194133E-6 2.3675536E-6 1.5122275E-6 2.19428E-6 2.19428E-6 2.194133E-6 1.08725 1.08725
2.1929927E-6 -1.9930932E-11 2.1938208E-6 2.367325E-6 1.5120814E-6 2.1940725E-6 2.1940725E-6 2.1938208E-6 1.08775 1.08775
2.1915973E-6 -4.1866142E-11 2.1938208E-6 2.367096E-6 1.5119352E-6 2.1938656E-6 2.1938656E-6 2.1938208E-6 1.08825 1.08825
2.1903663E-6 -6.075603E-11 2.1938208E-6 2.366867E-6 1.511789E-6 2.1936585E-6 2.1936585E-6 2.1938208E-6 1.08875 1.08875
2.1916771E-6 -3.274777E-11 2.1931967E-6 2.3666382E-6 1.5116428E-6 2.1934516E-6 2.1934516E-6 2.1931967E-6 1.08925 1.08925
2.1941094E-6 1.596874E-11 2.1925723E-6 2.3661805E-6 1.5113504E-6 2.1932442E-6 2.1932442E-6 2.1925723E-6 1.08975 1.08975
2.1959481E-6 5.3722072E-11 2.1922601E-6 2.3659516E-6 1.5112042E-6 2.1930373E-6 2.1930373E-6 2.1922601E-6 1.09025 1.09025
2.1954434E-6 4.8231644E-11 2.1925723E-6 2.3657226E-6 1.511058E-6 2.19283E-6 2.19283E-6 2.1925723E-6 1.09075 1.09075
2.196127E-6 6.466764E-11 2.1925723E-6 2.3654939E-6 1.5109118E-6 2.1926232E-6 2.1926232E-6 2.1925723E-6 1.09125 1.09125
2.1974042E-6 9.206682E-11 2.1922601E-6 2.365265E-6 1.5107656E-6 2.1924159E-6 2.1924159E-6 2.1922601E-6 1.09175 1.09175
2.196075E-6 7.1349746E-11 2.1922601E-6 2.365036E-6 1.5106194E-6 2.192209E-6 2.192209E-6 2.1922601E-6 1.09225 1.09225
2.1932601E-6 2.3224646E-11 2.191948E-6 2.3648072E-6 1.5104732E-6 2.1920016E-6 2.1920016E-6 2.191948E-6 1.09275 1.09275
2.1926567E-6 1.5907041E-11 2.1922601E-6 2.3645782E-6 1.510327E-6 2.191795E-6 2.191795E-6 2.1922601E-6 1.09325 1.09325
2.193307E-6 3.173395E-11 2.1916358E-6 2.3643493E-6 1.5101808E-6 2.1915876E-6 2.1915876E-6 2.1916358E-6 1.09375 1.09375
2.1930007E-6 2.9897942E-11 2.1913236E-6 2.3641205E-6 1.5100346E-6 2.1913806E-6 2.1913806E-6 2.1913236E-6 1.09425 1.09425
2.192001E-6 1.5271515E-11 2.1910114E-6 2.3638916E-6 1.5098885E-6 2.1911733E-6 2.1911733E-6 2.1910114E-6 1.09475 1.09475
2.190638E-6 -6.054648E-12 2.1910114E-6 2.3634339E-6 1.5095961E-6 2.1909661E-6 2.1909661E-6 2.1910114E-6 1.09525 1.09525
2.1914536E-6 1.2817617E-11 2.1906992E-6 2.3632049E-6 1.5094499E-6 2.1907592E-6 2.1907592E-6 2.1906992E-6 1.09575 1.09575
2.192236E-6 3.1080794E-11 2.1906992E-6 2.3629761E-6 1.5093037E-6 2.1905519E-6 2.1905519E-6 2.1906992E-6 1.09625 1.09625
2.1900155E-6 -6.0810853E-12 2.190387E-6 2.3627472E-6 1.5091575E-6 2.190345E-6 2.190345E-6 2.190387E-6 1.09675 1.09675
2.1906328E-6 9.1367625E-12 2.190387E-6 2.3625182E-6 1.5090113E-6 2.1901378E-6 2.1901378E-6 2.190387E-6 1.09725 1.09725
2.1908875E-6 1.7654886E-11 2.1897627E-6 2.3622895E-6 1.5088651E-6 2.189931E-6 2.189931E-6 2.1897627E-6 1.09775 1.09775
2.1891947E-6 -9.7619395E-12 2.1894507E-6 2.3620605E-6 1.5087189E-6 2.1897235E-6 2.1897235E-6 2.1894507E-6 1.09825 1.09825
2.1877333E-6 -3.2915278E-11 2.1897627E-6 2.3618318E-6 1.5085727E-6 2.1895166E-6 2.1895166E-6 2.1897627E-6 1.09875 1.09875
2.1879875E-6 -2.439717E-11 2.1891385E-6 2.3616028E-6 1.5084265E-6 2.1893095E-6 2.1893095E-6 2.1891385E-6 1.09925 1.09925
2.1897267E-6 1.152894E-11 2.1885141E-6 2.3613738E-6 1.5082803E-6 2.1891021E-6 2.1891021E-6 2.1885141E-6 1.09975 1.09975
2.1917965E-6 5.3545734E-11 2.1891385E-6 2.361145E-6 1.5081341E-6 2.1888952E-6 2.1888952E-6 2.1891385E-6 1.10025 1.10025
2.1932387E-6 8.3990245E-11 2.1885141E-6 2.3606872E-6 1.5078417E-6 2.1886879E-6 2.1886879E-6 2.1885141E-6 1.10075 1.10075
2.1938235E-6 9.859904E-11 2.188202E-6 2.3604584E-6 1.5076956E-6 2.1884812E-6 2.1884812E-6 2.188202E-6 1.10125 1.10125
2.1928236E-6 8.3972614E-11 2.1878898E-6 2.3602295E-6 1.5075494E-6 2.1882738E-6 2.1882738E-6 2.1878898E-6 1.10175 1.10175
2.1921537E-6 7.543685E-11 2.1878898E-6 2.3600005E-6 1.5074032E-6 2.1880664E-6 2.1880664E-6 2.1878898E-6 1.10225 1.10225
2.1895705E-6 3.1575246E-11 2.188202E-6 2.3597718E-6 1.507257E-6 2.1878595E-6 2.1878595E-6 2.188202E-6 1.10275 1.10275
2.1882076E-6 1.0249083E-11 2.1872654E-6 2.3595428E-6 1.5071108E-6 2.1876522E-6 2.1876522E-6 2.1872654E-6 1.10325 1.10325
2.1868782E-6 -1.0467992E-11 2.1872654E-6 2.359314E-6 1.5069646E-6 2.1874455E-6 2.1874455E-6 2.1872654E-6 1.10375 1.10375
2.1852513E-6 -3.6666687E-11 2.186641E-6 2.359085E-6 1.5068184E-6 2.1872381E-6 2.1872381E-6 2.186641E-6 1.10425 1.10425
2.1854396E-6 -2.9366714E-11 2.186641E-6 2.3588561E-6 1.5066722E-6 2.1870308E-6 2.1870308E-6 2.186641E-6 1.10475 1.10475
2.1865194E-6 -5.621916E-12 2.186641E-6 2.3586274E-6 1.506526E-6 2.1868238E-6 2.1868238E-6 2.186641E-6 1.10525 1.10525
2.1870705E-6 8.377795E-12 2.1863289E-6 2.3581695E-6 1.5062336E-6 2.1866167E-6 2.1866167E-6 2.1863289E-6 1.10575 1.10575
2.1870608E-6 1.2023366E-11 2.1863289E-6 2.3579407E-6 1.5060874E-6 2.1864093E-6 2.1864093E-6 2.1863289E-6 1.10625 1.10625
2.1886356E-6 4.4904164E-11 2.1860167E-6 2.3577118E-6 1.5059412E-6 2.1862024E-6 2.1862024E-6 2.1860167E-6 1.10675 1.10675
2.1891537E-6 5.8294806E-11 2.1857045E-6 2.3574828E-6 1.505795E-6 2.185995E-6 2.185995E-6 2.1857045E-6 1.10725 1.10725
2.18723E-6 2.6614511E-11 2.1853925E-6 2.357254E-6 1.5056488E-6 2.1857877E-6 2.1857877E-6 2.1853925E-6 1.10775 1.10775
2.1851085E-6 -8.720166E-12 2.1853925E-6 2.357025E-6 1.5055027E-6 2.185581E-6 2.185581E-6 2.1853925E-6 1.10825 1.10825
2.1856927E-6 5.888614E-12 2.1850803E-6 2.3567964E-6 1.5053565E-6 2.1853737E-6 2.1853737E-6 2.1850803E-6 1.10875 1.10875
2.186013E-6 1.5624854E-11 2.1850803E-6 2.3565674E-6 1.5052103E-6 2.1851663E-6 2.1851663E-6 2.1850803E-6 1.10925 1.10925
2.1863996E-6 2.6579247E-11 2.1850803E-6 2.3563384E-6 1.5050641E-6 2.1849594E-6 2.1849594E-6 2.1850803E-6 1.10975 1.10975
2.1859937E-6 2.2916022E-11 2.184456E-6 2.3561097E-6 1.5049179E-6 2.1847522E-6 2.1847522E-6 2.184456E-6 1.11025 1.11025
2.185951E-6 2.595253E-11 2.184456E-6 2.3558807E-6 1.5047717E-6 2.1845449E-6 2.1845449E-6 2.184456E-6 1.11075 1.11075
2.1873607E-6 5.5787992E-11 2.184456E-6 2.355423E-6 1.5044793E-6 2.184338E-6 2.184338E-6 2.184456E-6 1.11125 1.11125
2.187087E-6 5.4561033E-11 2.1841438E-6 2.355194E-6 1.5043331E-6 2.1841306E-6 2.1841306E-6 2.1841438E-6 1.11175 1.11175
2.1853612E-6 2.6535137E-11 2.1835194E-6 2.3549653E-6 1.5041869E-6 2.1839235E-6 2.1839235E-6 2.1835194E-6 1.11225 1.11225
2.1841968E-6 8.863401E-12 2.1835194E-6 2.3547364E-6 1.5040407E-6 2.1837166E-6 2.1837166E-6 2.1835194E-6 1.11275 1.11275
2.183527E-6 3.276397E-13 2.1832072E-6 2.3545074E-6 1.5038945E-6 2.1835092E-6 2.1835092E-6 2.1832072E-6 1.11325 1.11325
2.183154E-6 -2.726521E-12 2.182895E-6 2.3542786E-6 1.5037483E-6 2.1833018E-6 2.1833018E-6 2.182895E-6 1.11375 1.11375
2.182914E-6 -3.344395E-12 2.182895E-6 2.3540497E-6 1.5036021E-6 2.183095E-6 2.183095E-6 2.182895E-6 1.11425 1.11425
2.182904E-6 3.0118212E-13 2.182895E-6 2.3538207E-6 1.5034559E-6 2.1828878E-6 2.1828878E-6 2.182895E-6 1.11475 1.11475
2.1829603E-6 5.164889E-12 2.1822707E-6 2.353592E-6 1.5033098E-6 2.1826804E-6 2.1826804E-6 2.1822707E-6 1.11525 1.11525
2.1827195E-6 4.5469947E-12 2.1822707E-6 2.353363E-6 1.5031636E-6 2.182473E-6 2.182473E-6 2.1822707E-6 1.11575 1.11575
2.1834032E-6 2.0982993E-11 2.1816466E-6 2.353134E-6 1.5030174E-6 2.1822661E-6 2.1822661E-6 2.1816466E-6 1.11625 1.11625
2.1847134E-6 4.8991235E-11 2.1816466E-6 2.3526763E-6 1.502725E-6 2.182059E-6 2.182059E-6 2.1816466E-6 1.11675 1.11675
2.1847366E-6 5.3245876E-11 2.1816466E-6 2.3524476E-6 1.5025788E-6 2.1818516E-6 2.1818516E-6 2.1816466E-6 1.11725 1.11725
2.1830438E-6 2.5829047E-11 2.1813344E-6 2.3522186E-6 1.5024326E-6 2.1816443E-6 2.1816443E-6 2.1813344E-6 1.11775 1.11775
2.1808235E-6 -1.133283E-11 2.1810222E-6 2.3519897E-6 1.5022864E-6 2.1814374E-6 2.1814374E-6 2.1810222E-6 1.11825 1.11825
2.1813416E-6 2.0578131E-12 2.1813344E-6 2.351761E-6 1.5021402E-6 2.18123E-6 2.18123E-6 2.1813344E-6 1.11875 1.11875
2.1813978E-6 6.92152E-12 2.1810222E-6 2.351532E-6 1.501994E-6 2.1810229E-6 2.1810229E-6 2.1810222E-6 1.11925 1.11925
2.180794E-6 -3.9610516E-13 2.1810222E-6 2.351303E-6 1.5018478E-6 2.1808155E-6 2.1808155E-6 2.1810222E-6 1.11975 1.11975
2.1805536E-6 -1.0139792E-12 2.1803978E-6 2.3510743E-6 1.5017016E-6 2.1806086E-6 2.1806086E-6 2.1803978E-6 1.12025 1.12025
2.181897E-6 2.7603331E-11 2.1800856E-6 2.3508453E-6 1.5015554E-6 2.1804012E-6 2.1804012E-6 2.1800856E-6 1.12075 1.12075
2.1829762E-6 5.134811E-11 2.1797734E-6 2.3506163E-6 1.5014092E-6 2.180194E-6 2.180194E-6 2.1797734E-6 1.12125 1.12125
2.1820094E-6 3.733075E-11 2.1797734E-6 2.3503876E-6 1.501263E-6 2.1799867E-6 2.1799867E-6 2.1797734E-6 1.12175 1.12175
2.181604E-6 3.3667544E-11 2.1797734E-6 2.34993E-6 1.5009707E-6 2.1797798E-6 2.1797798E-6 2.1797734E-6 1.12225 1.12225
2.1827823E-6 5.9239516E-11 2.1797734E-6 2.349701E-6 1.5008245E-6 2.1795724E-6 2.1795724E-6 2.1797734E-6 1.12275 1.12275
2.1823105E-6 5.4358157E-11 2.179149E-6 2.349472E-6 1.5006783E-6 2.179365E-6 2.179365E-6 2.179149E-6 1.12325 1.12325
2.1806177E-6 2.6941331E-11 2.179149E-6 2.3492432E-6 1.5005321E-6 2.179158E-6 2.179158E-6 2.179149E-6 1.12375 1.12375
2.179651E-6 1.2923971E-11 2.179149E-6 2.3490143E-6 1.5003859E-6 2.1789506E-6 2.1789506E-6 2.179149E-6 1.12425 1.12425
2.1797734E-6 1.9005835E-11 2.1785247E-6 2.3487853E-6 1.5002397E-6 2.1787437E-6 2.1787437E-6 2.1785247E-6 1.12475 1.12475
2.1804237E-6 3.483274E-11 2.1785247E-6 2.3485566E-6 1.5000935E-6 2.1785363E-6 2.1785363E-6 2.1785247E-6 1.12525 1.12525
2.1793578E-6 1.8988183E-11 2.1782125E-6 2.3483276E-6 1.4999473E-6 2.178329E-6 2.178329E-6 2.1782125E-6 1.12575 1.12575
2.178292E-6 3.1436214E-12 2.1779006E-6 2.3480989E-6 1.4998011E-6 2.1781218E-6 2.1781218E-6 2.1779006E-6 1.12625 1.12625
2.1783483E-6 8.007328E-12 2.1772762E-6 2.34787E-6 1.4996549E-6 2.1779144E-6 2.1779144E-6 2.1772762E-6 1.12675 1.12675
2.1773815E-6 -6.010035E-12 2.1772762E-6 2.347641E-6 1.4995087E-6 2.177707E-6 2.177707E-6 2.1772762E-6 1.12725 1.12725
2.1773392E-6 -2.9735058E-12 2.1772762E-6 2.3471832E-6 1.4992163E-6 2.1775002E-6 2.1775002E-6 2.1772762E-6 1.12775 1.12775
2.1775604E-6 4.935536E-12 2.1766518E-6 2.3469543E-6 1.4990701E-6 2.177293E-6 2.177293E-6 2.1766518E-6 1.12825 1.12825
2.1774185E-6 6.14484E-12 2.1763396E-6 2.3467255E-6 1.498924E-6 2.1770857E-6 2.1770857E-6 2.1763396E-6 1.12875 1.12875
2.1767157E-6 -2.9999835E-12 2.1766518E-6 2.3464966E-6 1.4987778E-6 2.1768783E-6 2.1768783E-6 2.1766518E-6 1.12925 1.12925
2.178059E-6 2.5617326E-11 2.176964E-6 2.3462676E-6 1.4986316E-6 2.176671E-6 2.176671E-6 2.176964E-6 1.12975 1.12975
2.1792703E-6 5.1798368E-11 2.1763396E-6 2.3460389E-6 1.4984854E-6 2.1764636E-6 2.1764636E-6 2.1763396E-6 1.13025 1.13025
2.1787655E-6 4.6307944E-11 2.1763396E-6 2.34581E-6 1.4983392E-6 2.1762562E-6 2.1762562E-6 2.1763396E-6 1.13075 1.13075
2.177997E-6 3.5945004E-11 2.1757153E-6 2.3455812E-6 1.498193E-6 2.1760495E-6 2.1760495E-6 2.1757153E-6 1.13125 1.13125
2.1785484E-6 4.994471E-11 2.1757153E-6 2.3453522E-6 1.4980468E-6 2.1758422E-6 2.1758422E-6 2.1757153E-6 1.13175 1.13175
2.1782746E-6 4.8717752E-11 2.175403E-6 2.3451232E-6 1.4979006E-6 2.1756348E-6 2.1756348E-6 2.175403E-6 1.13225 1.13225
2.1760536E-6 1.15558535E-11 2.1757153E-6 2.3448945E-6 1.4977544E-6 2.1754274E-6 2.1754274E-6 2.1757153E-6 1.13275 1.13275
2.1743938E-6 -1.5251904E-11 2.175091E-6 2.3444366E-6 1.497462E-6 2.1752203E-6 2.1752203E-6 2.175091E-6 1.13325 1.13325
2.175671E-6 1.214727E-11 2.1747787E-6 2.3442078E-6 1.4973158E-6 2.175013E-6 2.175013E-6 2.1747787E-6 1.13375 1.13375
2.1762553E-6 2.6756047E-11 2.1747787E-6 2.3439788E-6 1.4971696E-6 2.1748056E-6 2.1748056E-6 2.1747787E-6 1.13425 1.13425
2.1749584E-6 6.648017E-12 2.1744665E-6 2.3437499E-6 1.4970234E-6 2.1745982E-6 2.1745982E-6 2.1744665E-6 1.13475 1.13475
2.172969E-6 -2.6250389E-11 2.1744665E-6 2.3435211E-6 1.4968772E-6 2.1743913E-6 2.1743913E-6 2.1744665E-6 1.13525 1.13525
2.1726953E-6 -2.7477352E-11 2.1741544E-6 2.3432922E-6 1.4967311E-6 2.1741841E-6 2.1741841E-6 2.1741544E-6 1.13575 1.13575
2.1733124E-6 -1.2259504E-11 2.1735302E-6 2.3430634E-6 1.4965849E-6 2.1739768E-6 2.1739768E-6 2.1735302E-6 1.13625 1.13625
2.1726757E-6 -2.0186198E-11 2.1738424E-6 2.3428345E-6 1.4964387E-6 2.1737694E-6 2.1737694E-6 2.1738424E-6 1.13675 1.13675
2.1724018E-6 -2.141316E-11 2.173218E-6 2.3426055E-6 1.4962925E-6 2.173562E-6 2.173562E-6 2.173218E-6 1.13725 1.13725
2.17424E-6 1.6340148E-11 2.173218E-6 2.3423768E-6 1.4961463E-6 2.1733547E-6 2.1733547E-6 2.173218E-6 1.13775 1.13775
2.1753194E-6 4.0084925E-11 2.1729059E-6 2.3419188E-6 1.4958539E-6 2.1731475E-6 2.1731475E-6 2.1729059E-6 1.13825 1.13825
2.1747815E-6 3.3985433E-11 2.173218E-6 2.34169E-6 1.4957077E-6 2.1729402E-6 2.1729402E-6 2.173218E-6 1.13875 1.13875
2.1745739E-6 3.3976606E-11 2.1729059E-6 2.3414611E-6 1.4955615E-6 2.1727328E-6 2.1727328E-6 2.1729059E-6 1.13925 1.13925
2.175785E-6 6.015765E-11 2.1725937E-6 2.3412324E-6 1.4954153E-6 2.1725255E-6 2.1725255E-6 2.1725937E-6 1.13975 1.13975
2.1761712E-6 7.1112026E-11 2.1722815E-6 2.3410034E-6 1.4952691E-6 2.172318E-6 2.172318E-6 2.1722815E-6 1.14025 1.14025
2.1757985E-6 6.8057865E-11 2.1716571E-6 2.3407745E-6 1.4951229E-6 2.172111E-6 2.172111E-6 2.1716571E-6 1.14075 1.14075
2.1744686E-6 4.7340774E-11 2.1716571E-6 2.3405457E-6 1.4949767E-6 2.1719036E-6 2.1719036E-6 2.1716571E-6 1.14125 1.14125
2.1730068E-6 2.418741E-11 2.171345E-6 2.3403168E-6 1.4948305E-6 2.1716962E-6 2.1716962E-6 2.171345E-6 1.14175 1.14175
2.171875E-6 7.1247166E-12 2.1710327E-6 2.3400878E-6 1.4946843E-6 2.1714889E-6 2.1714889E-6 2.1710327E-6 1.14225 1.14225
2.1732517E-6 3.6351113E-11 2.171345E-6 2.339859E-6 1.4945382E-6 2.171282E-6 2.171282E-6 2.171345E-6 1.14275 1.14275
2.1730768E-6 3.6951355E-11 2.171345E-6 2.33963E-6 1.494392E-6 2.1710748E-6 2.1710748E-6 2.171345E-6 1.14325 1.14325
2.170988E-6 2.2257261E-12 2.1707206E-6 2.3391724E-6 1.4940996E-6 2.1708674E-6 2.1708674E-6 2.1707206E-6 1.14375 1.14375
2.1689982E-6 -3.06727E-11 2.1704084E-6 2.3389434E-6 1.4939534E-6 2.17066E-6 2.17066E-6 2.1704084E-6 1.14425 1.14425
2.1686913E-6 -3.2508732E-11 2.1700964E-6 2.3387147E-6 1.4938072E-6 2.1704527E-6 2.1704527E-6 2.1700964E-6 1.14475 1.14475
2.1688136E-6 -2.6426888E-11 2.1700964E-6 2.3384857E-6 1.493661E-6 2.1702454E-6 2.1702454E-6 2.1700964E-6 1.14525 1.14525
2.1699589E-6 -1.463981E-12 2.1700964E-6 2.3382568E-6 1.4935148E-6 2.1700382E-6 2.1700382E-6 2.1700964E-6 1.14575 1.14575
2.1703781E-6 1.0099464E-11 2.1691599E-6 2.338028E-6 1.4933686E-6 2.1698309E-6 2.1698309E-6 2.1691599E-6 1.14625 1.14625
2.1715232E-6 3.506237E-11 2.1691599E-6 2.337799E-6 1.4932224E-6 2.1696235E-6 2.1696235E-6 2.1691599E-6 1.14675 1.14675
2.1722724E-6 5.271648E-11 2.1688477E-6 2.33757E-6 1.4930762E-6 2.1694161E-6 2.1694161E-6 2.1688477E-6 1.14725 1.14725
2.1724277E-6 5.940739E-11 2.1691599E-6 2.3373414E-6 1.49293E-6 2.1692088E-6 2.1692088E-6 2.1691599E-6 1.14775 1.14775
2.1713288E-6 4.2953762E-11 2.1685355E-6 2.3371124E-6 1.4927838E-6 2.1690016E-6 2.1690016E-6 2.1685355E-6 1.14825 1.14825
2.172243E-6 6.36532E-11 2.1685355E-6 2.3368837E-6 1.4926376E-6 2.1687943E-6 2.1687943E-6 2.1685355E-6 1.14875 1.14875
2.1730914E-6 8.313451E-11 2.1682233E-6 2.3364257E-6 1.4923453E-6 2.168587E-6 2.168587E-6 2.1682233E-6 1.14925 1.14925
2.1712005E-6 5.2063284E-11 2.167599E-6 2.336197E-6 1.4921991E-6 2.1683795E-6 2.1683795E-6 2.167599E-6 1.14975 1.14975
2.1688143E-6 1.1856034E-11 2.167599E-6 2.335968E-6 1.4920529E-6 2.1681717E-6 2.1681717E-6 2.167599E-6 1.15025 1.15025
2.1674514E-6 -9.470129E-12 2.167599E-6 2.335739E-6 1.4919067E-6 2.1679643E-6 2.1679643E-6 2.167599E-6 1.15075 1.15075
2.1671776E-6 -1.0697084E-11 2.167599E-6 2.3355103E-6 1.4917605E-6 2.1677572E-6 2.1677572E-6 2.167599E-6 1.15125 1.15125
2.1666067E-6 -1.7405648E-11 2.1679111E-6 2.3352814E-6 1.4916143E-6 2.1675498E-6 2.1675498E-6 2.1679111E-6 1.15175 1.15175
2.1647818E-6 -4.725874E-11 2.1672868E-6 2.3350524E-6 1.4914681E-6 2.1673425E-6 2.1673425E-6 2.1672868E-6 1.15225 1.15225
2.164178E-6 -5.457637E-11 2.1669746E-6 2.3348236E-6 1.4913219E-6 2.167135E-6 2.167135E-6 2.1669746E-6 1.15275 1.15275
2.1646633E-6 -4.179479E-11 2.1666624E-6 2.3345947E-6 1.4911757E-6 2.1669277E-6 2.1669277E-6 2.1666624E-6 1.15325 1.15325
2.1653796E-6 -2.474975E-11 2.1666624E-6 2.334366E-6 1.4910295E-6 2.1667206E-6 2.1667206E-6 2.1666624E-6 1.15375 1.15375
2.1661617E-6 -6.486575E-12 2.1663504E-6 2.334137E-6 1.4908833E-6 2.1665132E-6 2.1665132E-6 2.1663504E-6 1.15425 1.15425
2.168792E-6 4.5884338E-11 2.1669746E-6 2.3336793E-6 1.4905909E-6 2.1663059E-6 2.1663059E-6 2.1669746E-6 1.15475 1.15475
2.1696733E-6 6.597471E-11 2.1663504E-6 2.3334503E-6 1.4904447E-6 2.1660985E-6 2.1660985E-6 2.1663504E-6 1.15525 1.15525
2.1685084E-6 4.8302952E-11 2.1660383E-6 2.3332213E-6 1.4902985E-6 2.1658911E-6 2.1658911E-6 2.1660383E-6 1.15575 1.15575
2.1668816E-6 2.2104258E-11 2.165726E-6 2.3329926E-6 1.4901524E-6 2.165684E-6 2.165684E-6 2.165726E-6 1.15625 1.15625
2.1671688E-6 3.123143E-11 2.165414E-6 2.3327636E-6 1.4900062E-6 2.1654766E-6 2.1654766E-6 2.165414E-6 1.15675 1.15675
2.166763E-6 2.7568206E-11 2.165414E-6 2.3325347E-6 1.48986E-6 2.1652693E-6 2.1652693E-6 2.165414E-6 1.15725 1.15725
2.1666867E-6 2.9995628E-11 2.1647895E-6 2.332306E-6 1.4897138E-6 2.1650615E-6 2.1650615E-6 2.1647895E-6 1.15775 1.15775
2.1665448E-6 3.1204934E-11 2.1647895E-6 2.332077E-6 1.4895676E-6 2.164854E-6 2.164854E-6 2.1647895E-6 1.15825 1.15825
2.1667001E-6 3.7895843E-11 2.1644773E-6 2.3318482E-6 1.4894214E-6 2.164647E-6 2.164647E-6 2.1644773E-6 1.15875 1.15875
2.1684393E-6 7.3821955E-11 2.163853E-6 2.3316193E-6 1.4892752E-6 2.1644396E-6 2.1644396E-6 2.163853E-6 1.15925 1.15925
2.1682647E-6 7.442219E-11 2.163853E-6 2.3313903E-6 1.489129E-6 2.1642322E-6 2.1642322E-6 2.163853E-6 1.15975 1.15975
2.1652518E-6 2.2642697E-11 2.1635408E-6 2.3309326E-6 1.4888366E-6 2.1640249E-6 2.1640249E-6 2.1635408E-6 1.16025 1.16025
2.1616117E-6 -4.0709065E-11 2.1635408E-6 2.3307036E-6 1.4886904E-6 2.1638175E-6 2.1638175E-6 2.1635408E-6 1.16075 1.16075
2.161404E-6 -4.071789E-11 2.1632286E-6 2.330475E-6 1.4885442E-6 2.1636101E-6 2.1636101E-6 2.1632286E-6 1.16125 1.16125
2.1610967E-6 -4.255394E-11 2.1629164E-6 2.330246E-6 1.488398E-6 2.1634025E-6 2.1634025E-6 2.1629164E-6 1.16175 1.16175
2.161582E-6 -2.9772365E-11 2.1629164E-6 2.3300172E-6 1.4882518E-6 2.1631952E-6 2.1631952E-6 2.1629164E-6 1.16225 1.16225
2.1615392E-6 -2.6735857E-11 2.1629164E-6 2.3297882E-6 1.4881056E-6 2.1629878E-6 2.1629878E-6 2.1629164E-6 1.16275 1.16275
2.1631133E-6 6.1449175E-12 2.16198E-6 2.3295593E-6 1.4879595E-6 2.1627804E-6 2.1627804E-6 2.16198E-6 1.16325 1.16325
2.1655787E-6 5.5470496E-11 2.1622923E-6 2.3293305E-6 1.4878133E-6 2.162573E-6 2.162573E-6 2.1622923E-6 1.16375 1.16375
2.169298E-6 1.2794062E-10 2.1626042E-6 2.3291016E-6 1.4876671E-6 2.162366E-6 2.162366E-6 2.1626042E-6 1.16425 1.16425
2.1686612E-6 1.2001392E-10 2.16198E-6 2.3288726E-6 1.4875209E-6 2.1621586E-6 2.1621586E-6 2.16198E-6 1.16475 1.16475
2.164592E-6 4.8744262E-11 2.161668E-6 2.3286439E-6 1.4873747E-6 2.1619508E-6 2.1619508E-6 2.161668E-6 1.16525 1.16525
2.162965E-6 2.2545571E-11 2.161668E-6 2.328186E-6 1.4870823E-6 2.1617434E-6 2.1617434E-6 2.161668E-6 1.16575 1.16575
2.1637802E-6 4.1417814E-11 2.1610435E-6 2.3279572E-6 1.4869361E-6 2.161536E-6 2.161536E-6 2.1610435E-6 1.16625 1.16625
2.1633084E-6 3.6536454E-11 2.1610435E-6 2.3277282E-6 1.4867899E-6 2.1613287E-6 2.1613287E-6 2.1610435E-6 1.16675 1.16675
2.1613516E-6 4.2470914E-12 2.1607314E-6 2.3274995E-6 1.4866437E-6 2.1611215E-6 2.1611215E-6 2.1607314E-6 1.16725 1.16725
2.1597248E-6 -2.1951604E-11 2.1604192E-6 2.3272705E-6 1.4864975E-6 2.1609142E-6 2.1609142E-6 2.1604192E-6 1.16775 1.16775
2.1600115E-6 -1.28244455E-11 2.1604192E-6 2.3270416E-6 1.4863513E-6 2.1607063E-6 2.1607063E-6 2.1604192E-6 1.16825 1.16825
2.1622457E-6 3.223766E-11 2.160107E-6 2.3268128E-6 1.4862051E-6 2.160499E-6 2.160499E-6 2.160107E-6 1.16875 1.16875
2.162335E-6 3.7710435E-11 2.160107E-6 2.3265839E-6 1.4860589E-6 2.1602916E-6 2.1602916E-6 2.160107E-6 1.16925 1.16925
2.1606752E-6 1.0902673E-11 2.160107E-6 2.326355E-6 1.4859127E-6 2.1600845E-6 2.1600845E-6 2.160107E-6 1.16975 1.16975
2.1606322E-6 1.3939181E-11 2.1594826E-6 2.3261262E-6 1.4857666E-6 2.159877E-6 2.159877E-6 2.1594826E-6 1.17025 1.17025
2.159269E-6 -7.387002E-12 2.1597948E-6 2.3256682E-6 1.4854742E-6 2.1596693E-6 2.1596693E-6 2.1597948E-6 1.17075 1.17075
2.1586322E-6 -1.5313688E-11 2.1591704E-6 2.3254395E-6 1.485328E-6 2.159462E-6 2.159462E-6 2.1591704E-6 1.17125 1.17125
2.1591504E-6 -1.9230522E-12 2.1588583E-6 2.3252105E-6 1.4851818E-6 2.1592546E-6 2.1592546E-6 2.1588583E-6 1.17175 1.17175
2.1600977E-6 1.9385459E-11 2.1588583E-6 2.3249818E-6 1.4850356E-6 2.1590472E-6 2.1590472E-6 2.1588583E-6 1.17225 1.17225
2.1592953E-6 8.41341E-12 2.1588583E-6 2.3247528E-6 1.4848894E-6 2.1588394E-6 2.1588394E-6 2.1588583E-6 1.17275 1.17275
2.1604405E-6 3.337632E-11 2.1588583E-6 2.3245238E-6 1.4847432E-6 2.1586322E-6 2.1586322E-6 2.1588583E-6 1.17325 1.17325
2.16152E-6 5.7121096E-11 2.158234E-6 2.324295E-6 1.484597E-6 2.1584249E-6 2.1584249E-6 2.158234E-6 1.17375 1.17375
2.162005E-6 6.9902674E-11 2.1576097E-6 2.3240661E-6 1.4844508E-6 2.1582175E-6 2.1582175E-6 2.1576097E-6 1.17425 1.17425
2.1598166E-6 3.3349823E-11 2.157922E-6 2.3238372E-6 1.4843046E-6 2.1580097E-6 2.1580097E-6 2.157922E-6 1.17475 1.17475
2.158784E-6 1.8114333E-11 2.158234E-6 2.3236084E-6 1.4841584E-6 2.1578023E-6 2.1578023E-6 2.158234E-6 1.17525 1.17525
2.159335E-6 3.2114037E-11 2.157922E-6 2.3233795E-6 1.4840122E-6 2.1575952E-6 2.1575952E-6 2.157922E-6 1.17575 1.17575
2.1581372E-6 1.3833209E-11 2.157922E-6 2.3229218E-6 1.4837198E-6 2.1573878E-6 2.1573878E-6 2.157922E-6 1.17625 1.17625
2.157236E-6 1.0339622E-12 2.1576097E-6 2.3226928E-6 1.4835737E-6 2.15718E-6 2.15718E-6 2.1576097E-6 1.17675 1.17675
2.1560052E-6 -1.7855934E-11 2.1566732E-6 2.322464E-6 1.4834275E-6 2.1569726E-6 2.1569726E-6 2.1566732E-6 1.17725 1.17725
2.1567544E-6 -2.0181942E-13 2.156361E-6 2.322235E-6 1.4832813E-6 2.1567653E-6 2.1567653E-6 2.156361E-6 1.17775 1.17775
2.1574376E-6 1.6234151E-11 2.156361E-6 2.3220061E-6 1.4831351E-6 2.156558E-6 2.156558E-6 2.156361E-6 1.17825 1.17825
2.1582853E-6 3.571544E-11 2.1569854E-6 2.3217774E-6 1.4829889E-6 2.1563503E-6 2.1563503E-6 2.1569854E-6 1.17875 1.17875
2.1591666E-6 5.5805815E-11 2.156361E-6 2.3215484E-6 1.4828427E-6 2.156143E-6 2.156143E-6 2.156361E-6 1.17925 1.17925
2.1588269E-6 5.3360726E-11 2.1560488E-6 2.3213195E-6 1.4826965E-6 2.1559356E-6 2.1559356E-6 2.1560488E-6 1.17975 1.17975
2.1591795E-6 6.370601E-11 2.1560488E-6 2.3210907E-6 1.4825503E-6 2.1557278E-6 2.1557278E-6 2.1560488E-6 1.18025 1.18025
2.1582127E-6 4.9688652E-11 2.1554245E-6 2.3208618E-6 1.4824041E-6 2.1555204E-6 2.1555204E-6 2.1554245E-6 1.18075 1.18075
2.156322E-6 1.8617422E-11 2.1551123E-6 2.320633E-6 1.4822579E-6 2.155313E-6 2.155313E-6 2.1551123E-6 1.18125 1.18125
2.1549915E-6 -2.099693E-12 2.1554245E-6 2.320175E-6 1.4819655E-6 2.1551054E-6 2.1551054E-6 2.1554245E-6 1.18175 1.18175
2.1543217E-6 -1.0635448E-11 2.1554245E-6 2.3199464E-6 1.4818193E-6 2.154898E-6 2.154898E-6 2.1554245E-6 1.18225 1.18225
2.155137E-6 8.23679E-12 2.1544881E-6 2.3197174E-6 1.481673E-6 2.1546907E-6 2.1546907E-6 2.1544881E-6 1.18275 1.18275
2.1547971E-6 5.791697E-12 2.1538638E-6 2.3194884E-6 1.4815269E-6 2.1544834E-6 2.1544834E-6 2.1538638E-6 1.18325 1.18325
2.154952E-6 1.2482589E-11 2.1532394E-6 2.3192597E-6 1.4813808E-6 2.1542755E-6 2.1542755E-6 2.1532394E-6 1.18375 1.18375
2.1565593E-6 4.5972427E-11 2.1535516E-6 2.3190307E-6 1.4812346E-6 2.1540682E-6 2.1540682E-6 2.1535516E-6 1.18425 1.18425
2.1579685E-6 7.5807874E-11 2.1535516E-6 2.318802E-6 1.4810884E-6 2.153861E-6 2.153861E-6 2.1535516E-6 1.18475 1.18475
2.1575622E-6 7.2144624E-11 2.1532394E-6 2.318573E-6 1.4809422E-6 2.1536532E-6 2.1536532E-6 2.1532394E-6 1.18525 1.18525
2.1559683E-6 4.6555E-11 2.1538638E-6 2.318344E-6 1.480796E-6 2.1534458E-6 2.1534458E-6 2.1538638E-6 1.18575 1.18575
2.153219E-6 -3.5198233E-13 2.1532394E-6 2.3181153E-6 1.4806498E-6 2.153238E-6 2.153238E-6 2.1532394E-6 1.18625 1.18625
2.1511962E-6 -3.3859478E-11 2.152615E-6 2.3178864E-6 1.4805036E-6 2.1530307E-6 2.1530307E-6 2.152615E-6 1.18675 1.18675
2.1502624E-6 -4.7267773E-11 2.152615E-6 2.3174287E-6 1.4802112E-6 2.1528233E-6 2.1528233E-6 2.152615E-6 1.18725 1.18725
2.149823E-6 -5.1540085E-11 2.152615E-6 2.3171997E-6 1.480065E-6 2.1526155E-6 2.1526155E-6 2.152615E-6 1.18775 1.18775
2.1515623E-6 -1.5613974E-11 2.1516785E-6 2.3169707E-6 1.4799188E-6 2.1524083E-6 2.1524083E-6 2.1516785E-6 1.18825 1.18825
2.1538626E-6 3.0666268E-11 2.1516785E-6 2.316742E-6 1.4797725E-6 2.152201E-6 2.152201E-6 2.1516785E-6 1.18875 1.18875
2.1561293E-6 7.633742E-11 2.1516785E-6 2.316513E-6 1.4796263E-6 2.1519932E-6 2.1519932E-6 2.1516785E-6 1.18925 1.18925
2.1582316E-6 1.1896327E-10 2.1513663E-6 2.3162843E-6 1.4794801E-6 2.1517858E-6 2.1517858E-6 2.1513663E-6 1.18975 1.18975
2.1581227E-6 1.2078165E-10 2.1513663E-6 2.3160553E-6 1.479334E-6 2.1515784E-6 2.1515784E-6 2.1513663E-6 1.19025 1.19025
2.1574856E-6 1.1285493E-10 2.1513663E-6 2.3158264E-6 1.4791879E-6 2.1513706E-6 2.1513706E-6 2.1513663E-6 1.19075 1.19075
2.1548356E-6 6.777517E-11 2.1513663E-6 2.3155976E-6 1.4790417E-6 2.1511635E-6 2.1511635E-6 2.1513663E-6 1.19125 1.19125
2.1506673E-6 -5.321682E-12 2.1513663E-6 2.3153686E-6 1.4788955E-6 2.1509557E-6 2.1509557E-6 2.1513663E-6 1.19175 1.19175
2.1470933E-6 -6.745531E-11 2.151054E-6 2.3151397E-6 1.4787493E-6 2.1507483E-6 2.1507483E-6 2.151054E-6 1.19225 1.19225
2.1459946E-6 -8.390894E-11 2.15043E-6 2.314682E-6 1.4784569E-6 2.150541E-6 2.150541E-6 2.15043E-6 1.19275 1.19275
2.1461492E-6 -7.721805E-11 2.1501178E-6 2.314453E-6 1.4783107E-6 2.150333E-6 2.150333E-6 2.1501178E-6 1.19325 1.19325
2.1477235E-6 -4.4337284E-11 2.1498056E-6 2.3142243E-6 1.4781644E-6 2.1501257E-6 2.1501257E-6 2.1498056E-6 1.19375 1.19375
2.1491323E-6 -1.4501856E-11 2.1501178E-6 2.3139953E-6 1.4780182E-6 2.1499181E-6 2.1499181E-6 2.1501178E-6 1.19425 1.19425
2.1515975E-6 3.482372E-11 2.1498056E-6 2.3137666E-6 1.477872E-6 2.1497108E-6 2.1497108E-6 2.1498056E-6 1.19475 1.19475
2.1540623E-6 8.414928E-11 2.1494934E-6 2.3135376E-6 1.4777258E-6 2.149503E-6 2.149503E-6 2.1494934E-6 1.19525 1.19525
2.1539865E-6 8.657672E-11 2.148869E-6 2.3133086E-6 1.4775796E-6 2.1492956E-6 2.1492956E-6 2.148869E-6 1.19575 1.19575
2.1532837E-6 7.7431894E-11 2.148869E-6 2.31308E-6 1.4774334E-6 2.1490882E-6 2.1490882E-6 2.148869E-6 1.19625 1.19625
2.1504025E-6 2.8088643E-11 2.148869E-6 2.312851E-6 1.4772872E-6 2.1488804E-6 2.1488804E-6 2.148869E-6 1.19675 1.19675
2.1506237E-6 3.5997684E-11 2.1482447E-6 2.312622E-6 1.477141E-6 2.1486733E-6 2.1486733E-6 2.1482447E-6 1.19725 1.19725
2.1483363E-6 -2.3823669E-12 2.148869E-6 2.3123932E-6 1.476995E-6 2.1484655E-6 2.1484655E-6 2.148869E-6 1.19775 1.19775
2.1475014E-6 -1.3963457E-11 2.1485569E-6 2.3119355E-6 1.4767026E-6 2.148258E-6 2.148258E-6 2.1485569E-6 1.19825 1.19825
2.1463031E-6 -3.2244304E-11 2.1476203E-6 2.3117066E-6 1.4765563E-6 2.1480503E-6 2.1480503E-6 2.1476203E-6 1.19875 1.19875
2.1469205E-6 -1.7026464E-11 2.1479325E-6 2.3114776E-6 1.4764101E-6 2.147843E-6 2.147843E-6 2.1479325E-6 1.19925 1.19925
2.1494511E-6 3.3517227E-11 2.1473081E-6 2.3112489E-6 1.476264E-6 2.147635E-6 2.147635E-6 2.1473081E-6 1.19975 1.19975
2.1513224E-6 7.1879606E-11 2.1469962E-6 2.31102E-6 1.4761177E-6 2.1474277E-6 2.1474277E-6 2.1469962E-6 1.20025 1.20025
2.1510482E-6 7.065262E-11 2.146684E-6 2.310791E-6 1.4759715E-6 2.14722E-6 2.14722E-6 2.146684E-6 1.20075 1.20075
2.1504443E-6 6.3335E-11 2.146684E-6 2.3105622E-6 1.4758253E-6 2.1470128E-6 2.1470128E-6 2.146684E-6 1.20125 1.20125
2.14786E-6 1.947335E-11 2.146684E-6 2.3103332E-6 1.4756791E-6 2.146805E-6 2.146805E-6 2.146684E-6 1.20175 1.20175
2.1456392E-6 -1.7688549E-11 2.146684E-6 2.3101043E-6 1.4755329E-6 2.1465976E-6 2.1465976E-6 2.146684E-6 1.20225 1.20225
2.1437484E-6 -4.8759777E-11 2.1463718E-6 2.3098755E-6 1.4753867E-6 2.1463902E-6 2.1463902E-6 2.1463718E-6 1.20275 1.20275
2.143309E-6 -5.303209E-11 2.146684E-6 2.3096466E-6 1.4752405E-6 2.1461824E-6 2.1461824E-6 2.146684E-6 1.20325 1.20325
2.1456094E-6 -6.7518443E-12 2.1460596E-6 2.3091889E-6 1.4749481E-6 2.145975E-6 2.145975E-6 2.1460596E-6 1.20375 1.20375
2.146292E-6 9.684113E-12 2.1457474E-6 2.30896E-6 1.474802E-6 2.1457674E-6 2.1457674E-6 2.1457474E-6 1.20425 1.20425
2.1482954E-6 5.0482753E-11 2.145123E-6 2.3087312E-6 1.4746558E-6 2.14556E-6 2.14556E-6 2.145123E-6 1.20475 1.20475
2.1500011E-6 8.579978E-11 2.1454352E-6 2.3085022E-6 1.4745096E-6 2.1453523E-6 2.1453523E-6 2.1454352E-6 1.20525 1.20525
2.1498588E-6 8.700907E-11 2.1448109E-6 2.3082732E-6 1.4743634E-6 2.1451444E-6 2.1451444E-6 2.1448109E-6 1.20575 1.20575
2.148958E-6 7.420984E-11 2.1441865E-6 2.3080445E-6 1.4742172E-6 2.144937E-6 2.144937E-6 2.1441865E-6 1.20625 1.20625
2.1506307E-6 1.0891779E-10 2.1441865E-6 2.3078155E-6 1.474071E-6 2.1447293E-6 2.1447293E-6 2.1441865E-6 1.20675 1.20675
2.148113E-6 6.62743E-11 2.1438743E-6 2.3075866E-6 1.4739248E-6 2.1445219E-6 2.1445219E-6 2.1438743E-6 1.20725 1.20725
2.1446376E-6 5.9678473E-12 2.1438743E-6 2.3073578E-6 1.4737786E-6 2.1443143E-6 2.1443143E-6 2.1438743E-6 1.20775 1.20775
2.1416577E-6 -4.5202588E-11 2.1438743E-6 2.3071289E-6 1.4736324E-6 2.144107E-6 2.144107E-6 2.1438743E-6 1.20825 1.20825
2.1406904E-6 -5.921996E-11 2.1432502E-6 2.3066711E-6 1.47334E-6 2.143899E-6 2.143899E-6 2.1432502E-6 1.20875 1.20875
2.1423307E-6 -2.5121053E-11 2.1432502E-6 2.3064422E-6 1.4731938E-6 2.1436917E-6 2.1436917E-6 2.1432502E-6 1.20925 1.20925
2.1437063E-6 4.1053046E-12 2.1426258E-6 2.3062134E-6 1.4730476E-6 2.143484E-6 2.143484E-6 2.1426258E-6 1.20975 1.20975
2.1441585E-6 1.627781E-11 2.1426258E-6 2.3059845E-6 1.4729014E-6 2.1432766E-6 2.1432766E-6 2.1426258E-6 1.21025 1.21025
2.1461285E-6 5.646737E-11 2.1426258E-6 2.3057555E-6 1.4727552E-6 2.1430687E-6 2.1430687E-6 2.1426258E-6 1.21075 1.21075
2.1474382E-6 8.447559E-11 2.1426258E-6 2.3055268E-6 1.4726091E-6 2.1428611E-6 2.1428611E-6 2.1426258E-6 1.21125 1.21125
2.1464384E-6 6.984916E-11 2.1426258E-6 2.3052978E-6 1.4724629E-6 2.1426538E-6 2.1426538E-6 2.1426258E-6 1.21175 1.21175
2.143887E-6 2.659658E-11 2.1420014E-6 2.305069E-6 1.4723167E-6 2.142446E-6 2.142446E-6 2.1420014E-6 1.21225 1.21225
2.141468E-6 -1.4219714E-11 2.1420014E-6 2.30484E-6 1.4721705E-6 2.1422386E-6 2.1422386E-6 2.1420014E-6 1.21275 1.21275
2.140105E-6 -3.5545896E-11 2.1420014E-6 2.3046111E-6 1.4720243E-6 2.1420308E-6 2.1420308E-6 2.1420014E-6 1.21325 1.21325
2.140062E-6 -3.2509388E-11 2.141377E-6 2.3043824E-6 1.4718781E-6 2.1418234E-6 2.1418234E-6 2.141377E-6 1.21375 1.21375
2.1392927E-6 -4.287237E-11 2.1416893E-6 2.3039245E-6 1.4715857E-6 2.1416156E-6 2.1416156E-6 2.1416893E-6 1.21425 1.21425
2.1409326E-6 -8.773477E-12 2.141065E-6 2.3036957E-6 1.4714395E-6 2.141408E-6 2.141408E-6 2.141065E-6 1.21475 1.21475
2.1436947E-6 4.6033698E-11 2.141065E-6 2.3034668E-6 1.4712933E-6 2.1412006E-6 2.1412006E-6 2.141065E-6 1.21525 1.21525
2.1445096E-6 6.490592E-11 2.1404405E-6 2.3032378E-6 1.4711471E-6 2.1409928E-6 2.1409928E-6 2.1404405E-6 1.21575 1.21575
2.1431467E-6 4.357976E-11 2.1404405E-6 2.303009E-6 1.4710009E-6 2.1407855E-6 2.1407855E-6 2.1404405E-6 1.21625 1.21625
2.1429714E-6 4.417998E-11 2.1401283E-6 2.30278E-6 1.4708547E-6 2.1405776E-6 2.1405776E-6 2.1401283E-6 1.21675 1.21675
2.1422352E-6 3.4426066E-11 2.1398162E-6 2.3025514E-6 1.4707085E-6 2.1403698E-6 2.1403698E-6 2.1398162E-6 1.21725 1.21725
2.1405424E-6 7.0092417E-12 2.1398162E-6 2.3023224E-6 1.4705623E-6 2.1401625E-6 2.1401625E-6 2.1398162E-6 1.21775 1.21775
2.137496E-6 -4.537935E-11 2.1401283E-6 2.3020934E-6 1.4704162E-6 2.1399546E-6 2.1399546E-6 2.1401283E-6 1.21825 1.21825
2.1363307E-6 -6.305113E-11 2.1398162E-6 2.3018647E-6 1.47027E-6 2.139747E-6 2.139747E-6 2.1398162E-6 1.21875 1.21875
2.138928E-6 -1.12892785E-11 2.139192E-6 2.3016357E-6 1.4701238E-6 2.1395397E-6 2.1395397E-6 2.139192E-6 1.21925 1.21925
2.1400067E-6 1.24554715E-11 2.139504E-6 2.301178E-6 1.4698314E-6 2.1393319E-6 2.1393319E-6 2.139504E-6 1.21975 1.21975
2.140459E-6 2.4627982E-11 2.1385677E-6 2.300949E-6 1.4696852E-6 2.1391245E-6 2.1391245E-6 2.1385677E-6 1.22025 1.22025
2.1424287E-6 6.481754E-11 2.1388798E-6 2.3007203E-6 1.469539E-6 2.1389167E-6 2.1389167E-6 2.1388798E-6 1.22075 1.22075
2.1436394E-6 9.099856E-11 2.1382555E-6 2.3004914E-6 1.4693928E-6 2.1387089E-6 2.1387089E-6 2.1382555E-6 1.22125 1.22125
2.1425406E-6 7.454493E-11 2.1379433E-6 2.3002624E-6 1.4692466E-6 2.1385015E-6 2.1385015E-6 2.1379433E-6 1.22175 1.22175
2.1389662E-6 1.2411281E-11 2.1379433E-6 2.3000337E-6 1.4691004E-6 2.138294E-6 2.138294E-6 2.1379433E-6 1.22225 1.22225
2.138461E-6 6.92084E-12 2.137631E-6 2.2998047E-6 1.4689542E-6 2.138086E-6 2.138086E-6 2.137631E-6 1.22275 1.22275
2.139078E-6 2.2138678E-11 2.137319E-6 2.2995757E-6 1.468808E-6 2.1378787E-6 2.1378787E-6 2.137319E-6 1.22325 1.22325
2.13821E-6 9.948496E-12 2.137319E-6 2.299347E-6 1.4686618E-6 2.137671E-6 2.137671E-6 2.137319E-6 1.22375 1.22375
2.1374406E-6 -4.1448455E-13 2.1370067E-6 2.299118E-6 1.4685156E-6 2.137463E-6 2.137463E-6 2.1370067E-6 1.22425 1.22425
2.1385858E-6 2.4548426E-11 2.1370067E-6 2.298889E-6 1.4683694E-6 2.1372557E-6 2.1372557E-6 2.1370067E-6 1.22475 1.22475
2.1398957E-6 5.255665E-11 2.1370067E-6 2.2984314E-6 1.4680771E-6 2.1370479E-6 2.1370479E-6 2.1370067E-6 1.22525 1.22525
2.1410074E-6 7.691047E-11 2.1370067E-6 2.2982026E-6 1.4679309E-6 2.13684E-6 2.13684E-6 2.1370067E-6 1.22575 1.22575
2.1406347E-6 7.385631E-11 2.1366945E-6 2.2979737E-6 1.4677847E-6 2.136633E-6 2.136633E-6 2.1366945E-6 1.22625 1.22625
2.1377202E-6 2.3903997E-11 2.1363824E-6 2.2977447E-6 1.4676385E-6 2.136425E-6 2.136425E-6 2.1363824E-6 1.22675 1.22675
2.1357298E-6 -8.99445E-12 2.1360702E-6 2.297516E-6 1.4674923E-6 2.1362173E-6 2.1362173E-6 2.1360702E-6 1.22725 1.22725
2.1342016E-6 -3.336597E-11 2.135758E-6 2.297287E-6 1.4673461E-6 2.1360095E-6 2.1360095E-6 2.135758E-6 1.22775 1.22775
2.1338287E-6 -3.642013E-11 2.1351339E-6 2.297058E-6 1.4671999E-6 2.135802E-6 2.135802E-6 2.1351339E-6 1.22825 1.22825
2.1337855E-6 -3.338364E-11 2.1351339E-6 2.2968293E-6 1.4670537E-6 2.1355943E-6 2.1355943E-6 2.1351339E-6 1.22875 1.22875
2.1338412E-6 -2.8519954E-11 2.1351339E-6 2.2966003E-6 1.4669075E-6 2.1353865E-6 2.1353865E-6 2.1351339E-6 1.22925 1.22925
2.1353164E-6 2.5336228E-12 2.1351339E-6 2.2963713E-6 1.4667613E-6 2.1351793E-6 2.1351793E-6 2.1351339E-6 1.22975 1.22975
2.1383094E-6 6.160425E-11 2.1348217E-6 2.2961426E-6 1.4666151E-6 2.1349715E-6 2.1349715E-6 2.1348217E-6 1.23025 1.23025
2.140774E-6 1.1092981E-10 2.1345095E-6 2.295685E-6 1.4663227E-6 2.1347637E-6 2.1347637E-6 2.1345095E-6 1.23075 1.23075
2.1404999E-6 1.0970282E-10 2.1348217E-6 2.295456E-6 1.4661765E-6 2.1345559E-6 2.1345559E-6 2.1348217E-6 1.23125 1.23125
2.13917E-6 8.8985735E-11 2.1341973E-6 2.295227E-6 1.4660304E-6 2.1343485E-6 2.1343485E-6 2.1341973E-6 1.23175 1.23175
2.1375756E-6 6.339609E-11 2.133573E-6 2.2949982E-6 1.4658842E-6 2.1341407E-6 2.1341407E-6 2.133573E-6 1.23225 1.23225
2.1363444E-6 4.450617E-11 2.133573E-6 2.2947693E-6 1.465738E-6 2.1339329E-6 2.1339329E-6 2.133573E-6 1.23275 1.23275
2.133463E-6 -4.83708E-12 2.1338851E-6 2.2945403E-6 1.4655918E-6 2.133725E-6 2.133725E-6 2.1338851E-6 1.23325 1.23325
2.1307471E-6 -5.1134968E-11 2.1338851E-6 2.2943116E-6 1.4654456E-6 2.133518E-6 2.133518E-6 2.1338851E-6 1.23375 1.23375
2.1303408E-6 -5.4798225E-11 2.1332608E-6 2.2940826E-6 1.4652994E-6 2.13331E-6 2.13331E-6 2.1332608E-6 1.23425 1.23425
2.1321457E-6 -1.7654E-11 2.1329486E-6 2.2938539E-6 1.4651532E-6 2.1331023E-6 2.1331023E-6 2.1329486E-6 1.23475 1.23475
2.1333565E-6 8.527025E-12 2.1329486E-6 2.293625E-6 1.465007E-6 2.1328945E-6 2.1328945E-6 2.1329486E-6 1.23525 1.23525
2.1344351E-6 3.227178E-11 2.1323242E-6 2.293396E-6 1.4648608E-6 2.1326866E-6 2.1326866E-6 2.1323242E-6 1.23575 1.23575
2.1345575E-6 3.835362E-11 2.1323242E-6 2.2929382E-6 1.4645684E-6 2.1324793E-6 2.1324793E-6 2.1323242E-6 1.23625 1.23625
2.13524E-6 5.4789576E-11 2.1326364E-6 2.2927093E-6 1.4644222E-6 2.1322714E-6 2.1322714E-6 2.1326364E-6 1.23675 1.23675
2.1359558E-6 7.1834594E-11 2.132012E-6 2.2924805E-6 1.464276E-6 2.1320636E-6 2.1320636E-6 2.132012E-6 1.23725 1.23725
2.1340645E-6 4.076335E-11 2.1316998E-6 2.2922516E-6 1.4641298E-6 2.1318558E-6 2.1318558E-6 2.1316998E-6 1.23775 1.23775
2.1317117E-6 1.1651881E-12 2.132012E-6 2.2920226E-6 1.4639836E-6 2.1316487E-6 2.1316487E-6 2.132012E-6 1.23825 1.23825
2.1321964E-6 1.3946742E-11 2.1316998E-6 2.2917939E-6 1.4638375E-6 2.1314409E-6 2.1314409E-6 2.1316998E-6 1.23875 1.23875
2.1319552E-6 1.3328828E-11 2.1310757E-6 2.291565E-6 1.4636913E-6 2.131233E-6 2.131233E-6 2.1310757E-6 1.23925 1.23925
2.1306248E-6 -7.388287E-12 2.1307635E-6 2.2913362E-6 1.4635451E-6 2.1310252E-6 2.1310252E-6 2.1307635E-6 1.23975 1.23975
2.1305157E-6 -5.5699347E-12 2.1304513E-6 2.2911072E-6 1.4633989E-6 2.1308174E-6 2.1308174E-6 2.1304513E-6 1.24025 1.24025
2.1327169E-6 3.8883112E-11 2.1301391E-6 2.2908782E-6 1.4632527E-6 2.13061E-6 2.13061E-6 2.1301391E-6 1.24075 1.24075
2.1351157E-6 8.699053E-11 2.1301391E-6 2.2904205E-6 1.4629603E-6 2.1304022E-6 2.1304022E-6 2.1301391E-6 1.24125 1.24125
2.1340493E-6 7.114596E-11 2.1304513E-6 2.2901916E-6 1.4628141E-6 2.1301944E-6 2.1301944E-6 2.1304513E-6 1.24175 1.24175
2.132818E-6 5.225604E-11 2.1301391E-6 2.2899628E-6 1.4626679E-6 2.1299866E-6 2.1299866E-6 2.1301391E-6 1.24225 1.24225
2.1322137E-6 4.4938393E-11 2.1301391E-6 2.2897339E-6 1.4625217E-6 2.129779E-6 2.129779E-6 2.1301391E-6 1.24275 1.24275
2.1305864E-6 1.873968E-11 2.129827E-6 2.289505E-6 1.4623755E-6 2.1295712E-6 2.1295712E-6 2.129827E-6 1.24325 1.24325
2.1293226E-6 -7.5928505E-13 2.1295148E-6 2.2892762E-6 1.4622293E-6 2.1293638E-6 2.1293638E-6 2.1295148E-6 1.24375 1.24375
2.1289493E-6 -3.813459E-12 2.1292026E-6 2.2890472E-6 1.4620831E-6 2.129156E-6 2.129156E-6 2.1292026E-6 1.24425 1.24425
2.1281471E-6 -1.4785508E-11 2.1292026E-6 2.2888185E-6 1.4619369E-6 2.1289482E-6 2.1289482E-6 2.1292026E-6 1.24475 1.24475
2.1268827E-6 -3.4284492E-11 2.1288904E-6 2.2885895E-6 1.4617907E-6 2.1287403E-6 2.1287403E-6 2.1288904E-6 1.24525 1.24525
2.1279945E-6 -9.930667E-12 2.1285782E-6 2.2883605E-6 1.4616446E-6 2.1285325E-6 2.1285325E-6 2.1285782E-6 1.24575 1.24575
2.1304593E-6 3.939489E-11 2.1285782E-6 2.2881318E-6 1.4614984E-6 2.1283247E-6 2.1283247E-6 2.1285782E-6 1.24625 1.24625
2.129756E-6 3.0250042E-11 2.128266E-6 2.2876739E-6 1.461206E-6 2.1281169E-6 2.1281169E-6 2.128266E-6 1.24675 1.24675
2.1295477E-6 3.02412E-11 2.128266E-6 2.287445E-6 1.4610598E-6 2.1279093E-6 2.1279093E-6 2.128266E-6 1.24725 1.24725
2.129043E-6 2.4750771E-11 2.127642E-6 2.2872161E-6 1.4609136E-6 2.127702E-6 2.127702E-6 2.127642E-6 1.24775 1.24775
2.1302208E-6 5.0322725E-11 2.1273297E-6 2.2869874E-6 1.4607674E-6 2.127494E-6 2.127494E-6 2.1273297E-6 1.24825 1.24825
2.1291214E-6 3.3869078E-11 2.1270175E-6 2.2867584E-6 1.4606212E-6 2.1272863E-6 2.1272863E-6 2.1270175E-6 1.24875 1.24875
2.1286492E-6 2.89877E-11 2.1270175E-6 2.2865295E-6 1.460475E-6 2.1270785E-6 2.1270785E-6 2.1270175E-6 1.24925 1.24925
2.1282428E-6 2.5324451E-11 2.1273297E-6 2.2863007E-6 1.4603288E-6 2.1268706E-6 2.1268706E-6 2.1273297E-6 1.24975 1.24975
2.1287276E-6 3.8106004E-11 2.1267053E-6 2.2860718E-6 1.4601826E-6 2.1266628E-6 2.1266628E-6 2.1267053E-6 1.25025 1.25025
2.1294434E-6 5.5151026E-11 2.1263932E-6 2.2858428E-6 1.4600364E-6 2.126455E-6 2.126455E-6 2.1263932E-6 1.25075 1.25075
2.130753E-6 8.315925E-11 2.1257688E-6 2.285614E-6 1.4598902E-6 2.1262472E-6 2.1262472E-6 2.1257688E-6 1.25125 1.25125
2.1283338E-6 4.2342935E-11 2.1254566E-6 2.285385E-6 1.459744E-6 2.1260396E-6 2.1260396E-6 2.1254566E-6 1.25175 1.25175
2.126476E-6 1.188077E-11 2.1254566E-6 2.2849274E-6 1.4594517E-6 2.1258322E-6 2.1258322E-6 2.1254566E-6 1.25225 1.25225
2.1259707E-6 6.3903297E-12 2.1251444E-6 2.2846984E-6 1.4593055E-6 2.1256244E-6 2.1256244E-6 2.1251444E-6 1.25275 1.25275
2.1258613E-6 8.208681E-12 2.1257688E-6 2.2844697E-6 1.4591593E-6 2.1254166E-6 2.1254166E-6 2.1257688E-6 1.25325 1.25325
2.1252902E-6 1.5000971E-12 2.1254566E-6 2.2842407E-6 1.4590131E-6 2.1252088E-6 2.1252088E-6 2.1254566E-6 1.25375 1.25375
2.1245867E-6 -7.644747E-12 2.1248322E-6 2.2840118E-6 1.4588669E-6 2.125001E-6 2.125001E-6 2.1248322E-6 1.25425 1.25425
2.1246426E-6 -2.7810599E-12 2.1248322E-6 2.283783E-6 1.4587207E-6 2.1247931E-6 2.1247931E-6 2.1248322E-6 1.25475 1.25475
2.1251271E-6 1.0000494E-11 2.12452E-6 2.283554E-6 1.4585745E-6 2.1245853E-6 2.1245853E-6 2.12452E-6 1.25525 1.25525
2.1246879E-6 5.7281836E-12 2.12452E-6 2.283325E-6 1.4584283E-6 2.1243775E-6 2.1243775E-6 2.12452E-6 1.25575 1.25575
2.1251067E-6 1.7291602E-11 2.123896E-6 2.2830964E-6 1.4582821E-6 2.12417E-6 2.12417E-6 2.123896E-6 1.25625 1.25625
2.1253604E-6 2.5809691E-11 2.123896E-6 2.2828674E-6 1.4581359E-6 2.123962E-6 2.123962E-6 2.123896E-6 1.25675 1.25675
2.1248222E-6 1.971018E-11 2.1242079E-6 2.2826384E-6 1.4579897E-6 2.1237543E-6 2.1237543E-6 2.1242079E-6 1.25725 1.25725
2.12468E-6 2.0919466E-11 2.123896E-6 2.2821807E-6 1.4576973E-6 2.1235464E-6 2.1235464E-6 2.123896E-6 1.25775 1.25775
2.1244716E-6 2.091062E-11 2.1232715E-6 2.281952E-6 1.4575511E-6 2.1233386E-6 2.1233386E-6 2.1232715E-6 1.25825 1.25825
2.1239664E-6 1.5420172E-11 2.1229594E-6 2.281723E-6 1.4574049E-6 2.1231308E-6 2.1231308E-6 2.1229594E-6 1.25875 1.25875
2.124055E-6 2.0892928E-11 2.1232715E-6 2.281494E-6 1.4572588E-6 2.122923E-6 2.122923E-6 2.1232715E-6 1.25925 1.25925
2.1250678E-6 4.341955E-11 2.1226472E-6 2.2812653E-6 1.4571126E-6 2.1227152E-6 2.1227152E-6 2.1226472E-6 1.25975 1.25975
2.1266085E-6 7.569124E-11 2.1226472E-6 2.2810364E-6 1.4569664E-6 2.1225073E-6 2.1225073E-6 2.1226472E-6 1.26025 1.26025
2.1252454E-6 5.4365054E-11 2.1220228E-6 2.2808074E-6 1.4568202E-6 2.1222995E-6 2.1222995E-6 2.1220228E-6 1.26075 1.26075
2.1230899E-6 1.8421275E-11 2.1220228E-6 2.2805787E-6 1.456674E-6 2.122092E-6 2.122092E-6 2.1220228E-6 1.26125 1.26125
2.1217597E-6 -2.2958389E-12 2.1213984E-6 2.2803497E-6 1.4565278E-6 2.121884E-6 2.121884E-6 2.1213984E-6 1.26175 1.26175
2.1199344E-6 -3.2148957E-11 2.1217106E-6 2.280121E-6 1.4563816E-6 2.1216763E-6 2.1216763E-6 2.1217106E-6 1.26225 1.26225
2.119825E-6 -3.03306E-11 2.1213984E-6 2.279892E-6 1.4562354E-6 2.1214685E-6 2.1214685E-6 2.1213984E-6 1.26275 1.26275
2.1212009E-6 -1.1042479E-12 2.1217106E-6 2.2794343E-6 1.455943E-6 2.1212606E-6 2.1212606E-6 2.1217106E-6 1.26325 1.26325
2.1219166E-6 1.5940778E-11 2.1210863E-6 2.2792053E-6 1.4557968E-6 2.1210528E-6 2.1210528E-6 2.1210863E-6 1.26375 1.26375
2.1218732E-6 1.8977262E-11 2.120774E-6 2.2789764E-6 1.4556506E-6 2.120845E-6 2.120845E-6 2.120774E-6 1.26425 1.26425
2.12183E-6 2.2013752E-11 2.1204619E-6 2.2787476E-6 1.4555044E-6 2.1206372E-6 2.1206372E-6 2.1204619E-6 1.26475 1.26475
2.1229419E-6 4.6367573E-11 2.1201497E-6 2.2785187E-6 1.4553582E-6 2.1204294E-6 2.1204294E-6 2.1201497E-6 1.26525 1.26525
2.1228325E-6 4.8185927E-11 2.1204619E-6 2.2782897E-6 1.455212E-6 2.1202216E-6 2.1202216E-6 2.1204619E-6 1.26575 1.26575
2.1220633E-6 3.7822946E-11 2.1198377E-6 2.278061E-6 1.4550659E-6 2.120014E-6 2.120014E-6 2.1198377E-6 1.26625 1.26625
2.123571E-6 6.948557E-11 2.1201497E-6 2.277832E-6 1.4549197E-6 2.1198061E-6 2.1198061E-6 2.1201497E-6 1.26675 1.26675
2.1237588E-6 7.678552E-11 2.1198377E-6 2.2776032E-6 1.4547735E-6 2.1195983E-6 2.1195983E-6 2.1198377E-6 1.26725 1.26725
2.1222963E-6 5.363214E-11 2.1192134E-6 2.2773743E-6 1.4546273E-6 2.1193905E-6 2.1193905E-6 2.1192134E-6 1.26775 1.26775
2.120405E-6 2.2560892E-11 2.1189012E-6 2.2771453E-6 1.4544811E-6 2.1191827E-6 2.1191827E-6 2.1189012E-6 1.26825 1.26825
2.1190417E-6 1.2347099E-12 2.1192134E-6 2.2766876E-6 1.4541887E-6 2.1189749E-6 2.1189749E-6 2.1192134E-6 1.26875 1.26875
2.1182066E-6 -1.03464E-11 2.1189012E-6 2.2764586E-6 1.4540425E-6 2.118767E-6 2.118767E-6 2.1189012E-6 1.26925 1.26925
2.1166452E-6 -3.532698E-11 2.1182768E-6 2.27623E-6 1.4538963E-6 2.1185592E-6 2.1185592E-6 2.1182768E-6 1.26975 1.26975
2.117856E-6 -9.145963E-12 2.1182768E-6 2.276001E-6 1.4537501E-6 2.1183514E-6 2.1183514E-6 2.1182768E-6 1.27025 1.27025
2.1193637E-6 2.2516662E-11 2.1182768E-6 2.2757722E-6 1.4536039E-6 2.1181436E-6 2.1181436E-6 2.1182768E-6 1.27075 1.27075
2.1194523E-6 2.7989416E-11 2.1179646E-6 2.2755432E-6 1.4534577E-6 2.117936E-6 2.117936E-6 2.1179646E-6 1.27125 1.27125
2.1193102E-6 2.9198702E-11 2.1179646E-6 2.2753143E-6 1.4533115E-6 2.1177282E-6 2.1177282E-6 2.1179646E-6 1.27175 1.27175
2.1194974E-6 3.6498637E-11 2.1173403E-6 2.2750855E-6 1.4531653E-6 2.11752E-6 2.11752E-6 2.1173403E-6 1.27225 1.27225
2.119784E-6 4.562579E-11 2.117028E-6 2.2748566E-6 1.4530191E-6 2.117312E-6 2.117312E-6 2.117028E-6 1.27275 1.27275
2.1193118E-6 4.074441E-11 2.116716E-6 2.2746276E-6 1.452873E-6 2.1171043E-6 2.1171043E-6 2.116716E-6 1.27325 1.27325
2.1183446E-6 2.6727032E-11 2.1164037E-6 2.27417E-6 1.4525806E-6 2.1168964E-6 2.1168964E-6 2.1164037E-6 1.27375 1.27375
2.1175754E-6 1.6364056E-11 2.116716E-6 2.273941E-6 1.4524344E-6 2.1166886E-6 2.1166886E-6 2.116716E-6 1.27425 1.27425
2.117169E-6 1.2700806E-11 2.116716E-6 2.2737122E-6 1.4522882E-6 2.1164808E-6 2.1164808E-6 2.116716E-6 1.27475 1.27475
2.1172907E-6 1.8782625E-11 2.1164037E-6 2.2734832E-6 1.452142E-6 2.116273E-6 2.116273E-6 2.1164037E-6 1.27525 1.27525
2.1156304E-6 -8.025155E-12 2.1164037E-6 2.2732545E-6 1.4519958E-6 2.1160652E-6 2.1160652E-6 2.1164037E-6 1.27575 1.27575
2.1166761E-6 1.5110533E-11 2.1154674E-6 2.2730255E-6 1.4518496E-6 2.1158573E-6 2.1158573E-6 2.1154674E-6 1.27625 1.27625
2.118679E-6 5.5909156E-11 2.1157796E-6 2.2727966E-6 1.4517034E-6 2.1156497E-6 2.1156497E-6 2.1157796E-6 1.27675 1.27675
2.1181402E-6 4.980962E-11 2.1154674E-6 2.2725678E-6 1.4515572E-6 2.1154415E-6 2.1154415E-6 2.1154674E-6 1.27725 1.27725
2.115919E-6 1.26477075E-11 2.1154674E-6 2.2723389E-6 1.451411E-6 2.1152337E-6 2.1152337E-6 2.1154674E-6 1.27775 1.27775
2.1145224E-6 -9.287544E-12 2.1151552E-6 2.27211E-6 1.4512648E-6 2.1150258E-6 2.1150258E-6 2.1151552E-6 1.27825 1.27825
2.1137862E-6 -1.9041456E-11 2.114843E-6 2.2718812E-6 1.4511186E-6 2.114818E-6 2.114818E-6 2.114843E-6 1.27875 1.27875
2.115723E-6 2.0539037E-11 2.114843E-6 2.2714232E-6 1.4508262E-6 2.1146102E-6 2.1146102E-6 2.114843E-6 1.27925 1.27925
2.1159767E-6 2.9057123E-11 2.1145308E-6 2.2711945E-6 1.4506801E-6 2.1144024E-6 2.1144024E-6 2.1145308E-6 1.27975 1.27975
2.1155374E-6 2.478481E-11 2.1142187E-6 2.2709655E-6 1.4505339E-6 2.1141946E-6 2.1141946E-6 2.1142187E-6 1.28025 1.28025
2.1164508E-6 4.548421E-11 2.1142187E-6 2.2707368E-6 1.4503877E-6 2.1139863E-6 2.1139863E-6 2.1142187E-6 1.28075 1.28075
2.1165724E-6 5.1566033E-11 2.113282E-6 2.2705078E-6 1.4502415E-6 2.1137785E-6 2.1137785E-6 2.113282E-6 1.28125 1.28125
2.1170242E-6 6.373852E-11 2.1135943E-6 2.2702789E-6 1.4500953E-6 2.1135706E-6 2.1135706E-6 2.1135943E-6 1.28175 1.28175
2.11444E-6 1.9876871E-11 2.113282E-6 2.2700501E-6 1.4499491E-6 2.1133628E-6 2.1133628E-6 2.113282E-6 1.28225 1.28225
2.1135386E-6 7.077624E-12 2.1126577E-6 2.2698212E-6 1.4498029E-6 2.1131552E-6 2.1131552E-6 2.1126577E-6 1.28275 1.28275
2.1145843E-6 3.021331E-11 2.113282E-6 2.2695922E-6 1.4496567E-6 2.1129474E-6 2.1129474E-6 2.113282E-6 1.28325 1.28325
2.1129895E-6 4.6236448E-12 2.11297E-6 2.2693634E-6 1.4495105E-6 2.1127391E-6 2.1127391E-6 2.11297E-6 1.28375 1.28375
2.1115932E-6 -1.73116E-11 2.1126577E-6 2.2691345E-6 1.4493643E-6 2.1125313E-6 2.1125313E-6 2.1126577E-6 1.28425 1.28425
2.11254E-6 3.996884E-12 2.1123458E-6 2.2686768E-6 1.4490719E-6 2.1123235E-6 2.1123235E-6 2.1123458E-6 1.28475 1.28475
2.1131898E-6 1.9823773E-11 2.1120336E-6 2.2684478E-6 1.4489257E-6 2.1121157E-6 2.1121157E-6 2.1120336E-6 1.28525 1.28525
2.1146645E-6 5.087733E-11 2.1117214E-6 2.268219E-6 1.4487795E-6 2.1119079E-6 2.1119079E-6 2.1117214E-6 1.28575 1.28575
2.1138287E-6 3.9296195E-11 2.1114092E-6 2.26799E-6 1.4486333E-6 2.1116996E-6 2.1116996E-6 2.1114092E-6 1.28625 1.28625
2.1123665E-6 1.6142818E-11 2.1114092E-6 2.2677611E-6 1.4484872E-6 2.1114918E-6 2.1114918E-6 2.1114092E-6 1.28675 1.28675
2.1116302E-6 6.388899E-12 2.1117214E-6 2.2675324E-6 1.448341E-6 2.111284E-6 2.111284E-6 2.1117214E-6 1.28725 1.28725
2.1113228E-6 4.5528546E-12 2.1114092E-6 2.2673034E-6 1.4481948E-6 2.1110761E-6 2.1110761E-6 2.1114092E-6 1.28775 1.28775
2.1125666E-6 3.1342942E-11 2.1107849E-6 2.2670745E-6 1.4480486E-6 2.1108683E-6 2.1108683E-6 2.1107849E-6 1.28825 1.28825
2.114305E-6 6.726901E-11 2.1107849E-6 2.2668457E-6 1.4479024E-6 2.11066E-6 2.11066E-6 2.1107849E-6 1.28875 1.28875
2.1128426E-6 4.411563E-11 2.1101605E-6 2.2666168E-6 1.4477562E-6 2.1104522E-6 2.1104522E-6 2.1101605E-6 1.28925 1.28925
2.1108192E-6 1.06081186E-11 2.1104727E-6 2.266388E-6 1.44761E-6 2.1102446E-6 2.1102446E-6 2.1104727E-6 1.28975 1.28975
2.11071E-6 1.24264704E-11 2.1098483E-6 2.26593E-6 1.4473176E-6 2.1100368E-6 2.1100368E-6 2.1098483E-6 1.29025 1.29025
2.1119533E-6 3.921654E-11 2.1095361E-6 2.2657014E-6 1.4471714E-6 2.1098285E-6 2.1098285E-6 2.1095361E-6 1.29075 1.29075
2.112669E-6 5.626156E-11 2.109224E-6 2.2654724E-6 1.4470252E-6 2.1096207E-6 2.1096207E-6 2.109224E-6 1.29125 1.29125
2.1107116E-6 2.3972178E-11 2.109224E-6 2.2652434E-6 1.446879E-6 2.109413E-6 2.109413E-6 2.109224E-6 1.29175 1.29175
2.1097114E-6 9.345731E-12 2.109224E-6 2.2650147E-6 1.4467328E-6 2.109205E-6 2.109205E-6 2.109224E-6 1.29225 1.29225
2.1100636E-6 1.9690999E-11 2.1089118E-6 2.2647857E-6 1.4465866E-6 2.1089968E-6 2.1089968E-6 2.1089118E-6 1.29275 1.29275
2.1105484E-6 3.2472552E-11 2.1085996E-6 2.2645568E-6 1.4464404E-6 2.108789E-6 2.108789E-6 2.1085996E-6 1.29325 1.29325
2.1086241E-6 7.922356E-13 2.1085996E-6 2.264328E-6 1.4462943E-6 2.1085812E-6 2.1085812E-6 2.1085996E-6 1.29375 1.29375
2.1069968E-6 -2.5406474E-11 2.1076632E-6 2.264099E-6 1.4461481E-6 2.1083733E-6 2.1083733E-6 2.1076632E-6 1.29425 1.29425
2.108306E-6 2.6017279E-12 2.1076632E-6 2.2638703E-6 1.4460019E-6 2.108165E-6 2.108165E-6 2.1076632E-6 1.29475 1.29475
2.110837E-6 5.3145415E-11 2.1076632E-6 2.2636414E-6 1.4458557E-6 2.1079572E-6 2.1079572E-6 2.1076632E-6 1.29525 1.29525
2.1097046E-6 3.60827E-11 2.107351E-6 2.2631837E-6 1.4455633E-6 2.1077494E-6 2.1077494E-6 2.107351E-6 1.29575 1.29575
2.1064602E-6 -1.9960285E-11 2.107351E-6 2.2629547E-6 1.4454171E-6 2.1075418E-6 2.1075418E-6 2.107351E-6 1.29625 1.29625
2.1067135E-6 -1.1442215E-11 2.107351E-6 2.2627257E-6 1.4452709E-6 2.1073336E-6 2.1073336E-6 2.107351E-6 1.29675 1.29675
2.1089143E-6 3.301081E-11 2.1067267E-6 2.262497E-6 1.4451247E-6 2.1071257E-6 2.1071257E-6 2.1067267E-6 1.29725 1.29725
2.108277E-6 2.5084096E-11 2.1064145E-6 2.262268E-6 1.4449785E-6 2.106918E-6 2.106918E-6 2.1064145E-6 1.29775 1.29775
2.1061871E-6 -9.641576E-12 2.1067267E-6 2.2620393E-6 1.4448323E-6 2.1067096E-6 2.1067096E-6 2.1067267E-6 1.29825 1.29825
2.105616E-6 -1.6350152E-11 2.1061023E-6 2.2618103E-6 1.4446861E-6 2.1065018E-6 2.1065018E-6 2.1061023E-6 1.29875 1.29875
2.1066287E-6 6.1764673E-12 2.1061023E-6 2.2615814E-6 1.4445399E-6 2.106294E-6 2.106294E-6 2.1061023E-6 1.29925 1.29925
2.10741E-6 2.4439603E-11 2.1057901E-6 2.2613526E-6 1.4443937E-6 2.1060857E-6 2.1060857E-6 2.1057901E-6 1.29975 1.29975
2.1067726E-6 1.6512888E-11 2.105478E-6 2.2611237E-6 1.4442475E-6 2.105878E-6 2.105878E-6 2.105478E-6 1.30025 1.30025
2.1089404E-6 6.0356845E-11 2.1051658E-6 2.2608947E-6 1.4441014E-6 2.10567E-6 2.10567E-6 2.1051658E-6 1.30075 1.30075
2.1105798E-6 9.4455714E-11 2.105478E-6 2.260437E-6 1.443809E-6 2.1054618E-6 2.1054618E-6 2.105478E-6 1.30125 1.30125
2.1102064E-6 9.140154E-11 2.1048536E-6 2.260208E-6 1.4436628E-6 2.105254E-6 2.105254E-6 2.1048536E-6 1.30175 1.30175
2.106962E-6 3.5358553E-11 2.1045416E-6 2.2599793E-6 1.4435166E-6 2.1050462E-6 2.1050462E-6 2.1045416E-6 1.30225 1.30225
2.1029587E-6 -3.4692964E-11 2.1045416E-6 2.2597503E-6 1.4433704E-6 2.1048384E-6 2.1048384E-6 2.1045416E-6 1.30275 1.30275
2.1020899E-6 -4.688317E-11 2.1042295E-6 2.2595216E-6 1.4432242E-6 2.10463E-6 2.10463E-6 2.1042295E-6 1.30325 1.30325
2.1022777E-6 -3.958321E-11 2.1042295E-6 2.2592926E-6 1.443078E-6 2.1044225E-6 2.1044225E-6 2.1042295E-6 1.30375 1.30375
2.1002538E-6 -7.309074E-11 2.103605E-6 2.2590636E-6 1.4429318E-6 2.1042142E-6 2.1042142E-6 2.103605E-6 1.30425 1.30425
2.1020587E-6 -3.594652E-11 2.1039173E-6 2.258835E-6 1.4427856E-6 2.1040064E-6 2.1040064E-6 2.1039173E-6 1.30475 1.30475
2.1048204E-6 1.8860635E-11 2.1029807E-6 2.258606E-6 1.4426394E-6 2.1037986E-6 2.1037986E-6 2.1029807E-6 1.30525 1.30525
2.1065587E-6 5.4786703E-11 2.103293E-6 2.258377E-6 1.4424932E-6 2.1035903E-6 2.1035903E-6 2.103293E-6 1.30575 1.30575
2.1066805E-6 6.0868525E-11 2.1026685E-6 2.2579193E-6 1.4422008E-6 2.1033825E-6 2.1033825E-6 2.1026685E-6 1.30625 1.30625
2.1066041E-6 6.3295945E-11 2.1026685E-6 2.2576905E-6 1.4420546E-6 2.1031747E-6 2.1031747E-6 2.1026685E-6 1.30675 1.30675
2.1048775E-6 3.527001E-11 2.1026685E-6 2.2574616E-6 1.4419085E-6 2.1029664E-6 2.1029664E-6 2.1026685E-6 1.30725 1.30725
2.1044382E-6 3.0997697E-11 2.1026685E-6 2.2572326E-6 1.4417623E-6 2.1027586E-6 2.1027586E-6 2.1026685E-6 1.30775 1.30775
2.104197E-6 3.0379785E-11 2.1026685E-6 2.2570039E-6 1.4416161E-6 2.1025508E-6 2.1025508E-6 2.1026685E-6 1.30825 1.30825
2.101909E-6 -8.000284E-12 2.1020442E-6 2.256775E-6 1.4414699E-6 2.1023425E-6 2.1023425E-6 2.1020442E-6 1.30875 1.30875
2.1008427E-6 -2.3844865E-11 2.1020442E-6 2.256546E-6 1.4413237E-6 2.1021347E-6 2.1021347E-6 2.1020442E-6 1.30925 1.30925
2.10202E-6 1.7270693E-12 2.1014198E-6 2.2563172E-6 1.4411775E-6 2.1019264E-6 2.1019264E-6 2.1014198E-6 1.30975 1.30975
2.1054418E-6 6.871556E-11 2.101732E-6 2.2560882E-6 1.4410313E-6 2.1017186E-6 2.1017186E-6 2.101732E-6 1.31025 1.31025
2.1068506E-6 9.855098E-11 2.1014198E-6 2.2558593E-6 1.4408851E-6 2.101511E-6 2.101511E-6 2.1014198E-6 1.31075 1.31075
2.1044639E-6 5.834371E-11 2.1011076E-6 2.2556305E-6 1.4407389E-6 2.1013027E-6 2.1013027E-6 2.1011076E-6 1.31125 1.31125
2.1005924E-6 -9.271538E-12 2.1011076E-6 2.2551728E-6 1.4404465E-6 2.1010949E-6 2.1010949E-6 2.1011076E-6 1.31175 1.31175
2.0991297E-6 -3.242494E-11 2.1007957E-6 2.2549439E-6 1.4403003E-6 2.1008866E-6 2.1008866E-6 2.1007957E-6 1.31225 1.31225
2.0990203E-6 -3.0606587E-11 2.1007957E-6 2.254715E-6 1.440154E-6 2.1006788E-6 2.1006788E-6 2.1007957E-6 1.31275 1.31275
2.0984155E-6 -3.7924254E-11 2.1004835E-6 2.2544862E-6 1.4400078E-6 2.1004705E-6 2.1004705E-6 2.1004835E-6 1.31325 1.31325
2.0980094E-6 -4.1587504E-11 2.1001713E-6 2.2542572E-6 1.4398616E-6 2.1002627E-6 2.1002627E-6 2.1001713E-6 1.31375 1.31375
2.1005071E-6 8.347123E-12 2.1001713E-6 2.2540282E-6 1.4397156E-6 2.1000549E-6 2.1000549E-6 2.1001713E-6 1.31425 1.31425
2.1035326E-6 6.80268E-11 2.099547E-6 2.2537995E-6 1.4395694E-6 2.0998466E-6 2.0998466E-6 2.099547E-6 1.31475 1.31475
2.1051392E-6 1.0151662E-10 2.099547E-6 2.2535705E-6 1.4394232E-6 2.0996388E-6 2.0996388E-6 2.099547E-6 1.31525 1.31525
2.1038745E-6 8.201762E-11 2.0982982E-6 2.2533416E-6 1.439277E-6 2.0994305E-6 2.0994305E-6 2.0982982E-6 1.31575 1.31575
2.1032702E-6 7.469997E-11 2.0986104E-6 2.2531128E-6 1.4391308E-6 2.0992227E-6 2.0992227E-6 2.0986104E-6 1.31625 1.31625
2.1031603E-6 7.6518306E-11 2.0989226E-6 2.2528839E-6 1.4389846E-6 2.0990144E-6 2.0990144E-6 2.0989226E-6 1.31675 1.31675
2.101203E-6 4.4228923E-11 2.0989226E-6 2.2524262E-6 1.4386922E-6 2.0988066E-6 2.0988066E-6 2.0989226E-6 1.31725 1.31725
2.0987177E-6 2.1944762E-12 2.0986104E-6 2.2521972E-6 1.438546E-6 2.0985988E-6 2.0985988E-6 2.0986104E-6 1.31775 1.31775
2.097783E-6 -1.121386E-11 2.0986104E-6 2.2519685E-6 1.4383997E-6 2.0983905E-6 2.0983905E-6 2.0986104E-6 1.31825 1.31825
2.0980367E-6 -2.6957696E-12 2.0982982E-6 2.2517395E-6 1.4382535E-6 2.0981827E-6 2.0981827E-6 2.0982982E-6 1.31875 1.31875
2.098323E-6 6.4313615E-12 2.097986E-6 2.2515105E-6 1.4381073E-6 2.0979744E-6 2.0979744E-6 2.097986E-6 1.31925 1.31925
2.0989066E-6 2.1040118E-11 2.0973616E-6 2.2512818E-6 1.4379611E-6 2.0977668E-6 2.0977668E-6 2.0973616E-6 1.31975 1.31975
2.099391E-6 3.382165E-11 2.0970494E-6 2.2510528E-6 1.437815E-6 2.0975585E-6 2.0975585E-6 2.0970494E-6 1.32025 1.32025
2.0977636E-6 7.622939E-12 2.0973616E-6 2.250824E-6 1.4376687E-6 2.0973507E-6 2.0973507E-6 2.0973616E-6 1.32075 1.32075
2.0969278E-6 -3.9581984E-12 2.0967375E-6 2.2505951E-6 1.4375227E-6 2.0971424E-6 2.0971424E-6 2.0967375E-6 1.32125 1.32125
2.0974787E-6 1.0041493E-11 2.0967375E-6 2.2503662E-6 1.4373765E-6 2.0969346E-6 2.0969346E-6 2.0967375E-6 1.32175 1.32175
2.098722E-6 3.683156E-11 2.0964253E-6 2.2501374E-6 1.4372303E-6 2.0967263E-6 2.0967263E-6 2.0964253E-6 1.32225 1.32225
2.0974576E-6 1.733258E-11 2.0964253E-6 2.2496795E-6 1.4369379E-6 2.0965185E-6 2.0965185E-6 2.0964253E-6 1.32275 1.32275
2.0963248E-6 2.6984065E-13 2.0964253E-6 2.2494507E-6 1.4367916E-6 2.0963103E-6 2.0963103E-6 2.0964253E-6 1.32325 1.32325
2.0979646E-6 3.4368734E-11 2.0961131E-6 2.2492218E-6 1.4366454E-6 2.0961024E-6 2.0961024E-6 2.0961131E-6 1.32375 1.32375
2.0985478E-6 4.8977468E-11 2.0954888E-6 2.2489928E-6 1.4364992E-6 2.0958942E-6 2.0958942E-6 2.0954888E-6 1.32425 1.32425
2.0982077E-6 4.6532354E-11 2.0954888E-6 2.248764E-6 1.436353E-6 2.0956863E-6 2.0956863E-6 2.0954888E-6 1.32475 1.32475
2.0972398E-6 3.2514956E-11 2.095801E-6 2.248535E-6 1.4362068E-6 2.095478E-6 2.095478E-6 2.095801E-6 1.32525 1.32525
2.0980547E-6 5.1387176E-11 2.0951766E-6 2.2483064E-6 1.4360606E-6 2.0952702E-6 2.0952702E-6 2.0951766E-6 1.32575 1.32575
2.0994298E-6 8.061351E-11 2.0945522E-6 2.2480774E-6 1.4359144E-6 2.095062E-6 2.095062E-6 2.0945522E-6 1.32625 1.32625
2.0980006E-6 5.8069195E-11 2.09424E-6 2.2478484E-6 1.4357682E-6 2.0948542E-6 2.0948542E-6 2.09424E-6 1.32675 1.32675
2.0956138E-6 1.7861927E-11 2.0948644E-6 2.2476197E-6 1.435622E-6 2.0946459E-6 2.0946459E-6 2.0948644E-6 1.32725 1.32725
2.09425E-6 -3.4642731E-12 2.09424E-6 2.2473907E-6 1.4354758E-6 2.0944376E-6 2.0944376E-6 2.09424E-6 1.32775 1.32775
2.0944046E-6 3.2266117E-12 2.0945522E-6 2.246933E-6 1.4351835E-6 2.0942298E-6 2.0942298E-6 2.0945522E-6 1.32825 1.32825
2.09314E-6 -1.6272386E-11 2.09424E-6 2.246704E-6 1.4350373E-6 2.0940215E-6 2.0940215E-6 2.09424E-6 1.32875 1.32875
2.0918096E-6 -3.6989502E-11 2.0939278E-6 2.246475E-6 1.4348911E-6 2.0938137E-6 2.0938137E-6 2.0939278E-6 1.32925 1.32925
2.092756E-6 -1.5681031E-11 2.0933035E-6 2.2462464E-6 1.434745E-6 2.0936054E-6 2.0936054E-6 2.0933035E-6 1.32975 1.32975
2.0932737E-6 -2.2904153E-12 2.0929915E-6 2.2460174E-6 1.4345987E-6 2.0933978E-6 2.0933978E-6 2.0929915E-6 1.33025 1.33025
2.093758E-6 1.0491119E-11 2.0929915E-6 2.2457887E-6 1.4344525E-6 2.0931896E-6 2.0931896E-6 2.0929915E-6 1.33075 1.33075
2.0950347E-6 3.7890278E-11 2.0933035E-6 2.2455597E-6 1.4343063E-6 2.0929817E-6 2.0929817E-6 2.0933035E-6 1.33125 1.33125
2.095288E-6 4.6408346E-11 2.0926793E-6 2.2453307E-6 1.4341601E-6 2.0927735E-6 2.0927735E-6 2.0926793E-6 1.33175 1.33175
2.0954421E-6 5.3099213E-11 2.092055E-6 2.245102E-6 1.4340139E-6 2.0925652E-6 2.0925652E-6 2.092055E-6 1.33225 1.33225
2.0952339E-6 5.3090365E-11 2.092055E-6 2.244873E-6 1.4338677E-6 2.0923574E-6 2.0923574E-6 2.092055E-6 1.33275 1.33275
2.094629E-6 4.5772698E-11 2.092055E-6 2.244644E-6 1.4337215E-6 2.092149E-6 2.092149E-6 2.092055E-6 1.33325 1.33325
2.093761E-6 3.358252E-11 2.0917428E-6 2.2441864E-6 1.4334291E-6 2.0919413E-6 2.0919413E-6 2.0917428E-6 1.33375 1.33375
2.093255E-6 2.8092051E-11 2.0917428E-6 2.2439576E-6 1.4332829E-6 2.091733E-6 2.091733E-6 2.0917428E-6 1.33425 1.33425
2.0916602E-6 2.5023798E-12 2.0917428E-6 2.2437287E-6 1.4331368E-6 2.0915247E-6 2.0915247E-6 2.0917428E-6 1.33475 1.33475
2.093267E-6 3.5992206E-11 2.0911184E-6 2.2434997E-6 1.4329906E-6 2.091317E-6 2.091317E-6 2.0911184E-6 1.33525 1.33525
2.0931902E-6 3.8419608E-11 2.0914306E-6 2.243271E-6 1.4328444E-6 2.0911086E-6 2.0911086E-6 2.0914306E-6 1.33575 1.33575
2.092883E-6 3.658356E-11 2.0908062E-6 2.243042E-6 1.4326982E-6 2.0909008E-6 2.0909008E-6 2.0908062E-6 1.33625 1.33625
2.0903312E-6 -6.6690434E-12 2.0908062E-6 2.242813E-6 1.432552E-6 2.0906925E-6 2.0906925E-6 2.0908062E-6 1.33675 1.33675
2.0892974E-6 -2.1904577E-11 2.090494E-6 2.2425843E-6 1.4324058E-6 2.0904843E-6 2.0904843E-6 2.090494E-6 1.33725 1.33725
2.08866E-6 -2.983129E-11 2.0901819E-6 2.2423553E-6 1.4322596E-6 2.0902764E-6 2.0902764E-6 2.0901819E-6 1.33775 1.33775
2.0888144E-6 -2.3140427E-11 2.0901819E-6 2.2421264E-6 1.4321134E-6 2.0900682E-6 2.0900682E-6 2.0901819E-6 1.33825 1.33825
2.08755E-6 -4.2639413E-11 2.0898697E-6 2.2416687E-6 1.431821E-6 2.0898603E-6 2.0898603E-6 2.0898697E-6 1.33875 1.33875
2.0880673E-6 -2.92488E-11 2.0892453E-6 2.24144E-6 1.4316748E-6 2.089652E-6 2.089652E-6 2.0892453E-6 1.33925 1.33925
2.0892116E-6 -4.2859353E-12 2.0889333E-6 2.241211E-6 1.4315286E-6 2.0894438E-6 2.0894438E-6 2.0889333E-6 1.33975 1.33975
2.0911484E-6 3.5294552E-11 2.0892453E-6 2.240982E-6 1.4313824E-6 2.089236E-6 2.089236E-6 2.0892453E-6 1.34025 1.34025
2.0926557E-6 6.6957155E-11 2.0892453E-6 2.2407532E-6 1.4312362E-6 2.0890277E-6 2.0890277E-6 2.0892453E-6 1.34075 1.34075
2.0927769E-6 7.303896E-11 2.0889333E-6 2.2405243E-6 1.43109E-6 2.0888194E-6 2.0888194E-6 2.0889333E-6 1.34125 1.34125
2.0921398E-6 6.511224E-11 2.0886212E-6 2.2402953E-6 1.4309439E-6 2.0886116E-6 2.0886116E-6 2.0886212E-6 1.34175 1.34175
2.090512E-6 3.891351E-11 2.0886212E-6 2.2400666E-6 1.4307977E-6 2.0884033E-6 2.0884033E-6 2.0886212E-6 1.34225 1.34225
2.088422E-6 4.187842E-12 2.0886212E-6 2.2398376E-6 1.4306515E-6 2.088195E-6 2.088195E-6 2.0886212E-6 1.34275 1.34275
2.0862667E-6 -3.1755938E-11 2.088309E-6 2.2396089E-6 1.4305053E-6 2.0879875E-6 2.0879875E-6 2.088309E-6 1.34325 1.34325
2.0845068E-6 -6.039094E-11 2.0876846E-6 2.23938E-6 1.4303591E-6 2.0877792E-6 2.0877792E-6 2.0876846E-6 1.34375 1.34375
2.084298E-6 -6.039981E-11 2.0870602E-6 2.2389222E-6 1.4300667E-6 2.087571E-6 2.087571E-6 2.0870602E-6 1.34425 1.34425
2.086829E-6 -9.856121E-12 2.0870602E-6 2.2386932E-6 1.4299205E-6 2.087363E-6 2.087363E-6 2.0870602E-6 1.34475 1.34475
2.0891282E-6 3.6424083E-11 2.0870602E-6 2.2384643E-6 1.4297743E-6 2.0871548E-6 2.0871548E-6 2.0870602E-6 1.34525 1.34525
2.0908667E-6 7.2350154E-11 2.086748E-6 2.2382355E-6 1.4296281E-6 2.0869466E-6 2.0869466E-6 2.086748E-6 1.34575 1.34575
2.0906914E-6 7.2950375E-11 2.086748E-6 2.2380066E-6 1.4294819E-6 2.0867387E-6 2.0867387E-6 2.086748E-6 1.34625 1.34625
2.0891625E-6 4.857884E-11 2.0864359E-6 2.2377776E-6 1.4293357E-6 2.0865305E-6 2.0865305E-6 2.0864359E-6 1.34675 1.34675
2.0891189E-6 5.1615306E-11 2.086748E-6 2.2375489E-6 1.4291895E-6 2.0863222E-6 2.0863222E-6 2.086748E-6 1.34725 1.34725
2.0879204E-6 3.333446E-11 2.0858115E-6 2.23732E-6 1.4290433E-6 2.0861144E-6 2.0861144E-6 2.0858115E-6 1.34775 1.34775
2.0850716E-6 -1.5399747E-11 2.0854993E-6 2.2370912E-6 1.4288971E-6 2.085906E-6 2.085906E-6 2.0854993E-6 1.34825 1.34825
2.083576E-6 -3.916221E-11 2.0858115E-6 2.2368622E-6 1.428751E-6 2.0856978E-6 2.0856978E-6 2.0858115E-6 1.34875 1.34875
2.0843243E-6 -2.1508142E-11 2.0851874E-6 2.2366332E-6 1.4286048E-6 2.0854895E-6 2.0854895E-6 2.0851874E-6 1.34925 1.34925
2.085304E-6 4.0940897E-13 2.0851874E-6 2.2361755E-6 1.4283124E-6 2.0852817E-6 2.0852817E-6 2.0851874E-6 1.34975 1.34975
2.0874713E-6 4.4253344E-11 2.0851874E-6 2.2359466E-6 1.4281662E-6 2.0850734E-6 2.0850734E-6 2.0851874E-6 1.35025 1.35025
2.0883845E-6 6.495275E-11 2.084563E-6 2.2357178E-6 1.42802E-6 2.0848652E-6 2.0848652E-6 2.084563E-6 1.35075 1.35075
2.0881103E-6 6.372577E-11 2.0842508E-6 2.2354889E-6 1.4278738E-6 2.0846574E-6 2.0846574E-6 2.0842508E-6 1.35125 1.35125
2.0878024E-6 6.18897E-11 2.0839386E-6 2.23526E-6 1.4277276E-6 2.084449E-6 2.084449E-6 2.0839386E-6 1.35175 1.35175
2.0863067E-6 3.8127234E-11 2.0839386E-6 2.2350312E-6 1.4275814E-6 2.0842408E-6 2.0842408E-6 2.0839386E-6 1.35225 1.35225
2.084019E-6 -2.5283828E-13 2.083002E-6 2.2348022E-6 1.4274352E-6 2.0840325E-6 2.0840325E-6 2.083002E-6 1.35275 1.35275
2.0822924E-6 -2.8278753E-11 2.0833143E-6 2.2345735E-6 1.427289E-6 2.0838247E-6 2.0838247E-6 2.0833143E-6 1.35325 1.35325
2.0810278E-6 -4.7777757E-11 2.083002E-6 2.2343445E-6 1.4271428E-6 2.0836164E-6 2.0836164E-6 2.083002E-6 1.35375 1.35375
2.082271E-6 -2.0987686E-11 2.0836264E-6 2.2341155E-6 1.4269966E-6 2.0834082E-6 2.0834082E-6 2.0836264E-6 1.35425 1.35425
2.0843063E-6 2.0419989E-11 2.083002E-6 2.2338868E-6 1.4268504E-6 2.0832E-6 2.0832E-6 2.083002E-6 1.35475 1.35475
2.0858802E-6 5.3300742E-11 2.083002E-6 2.2334289E-6 1.4265581E-6 2.082992E-6 2.082992E-6 2.083002E-6 1.35525 1.35525
2.0852424E-6 4.5374007E-11 2.08269E-6 2.2332001E-6 1.4264119E-6 2.0827838E-6 2.0827838E-6 2.08269E-6 1.35575 1.35575
2.0844395E-6 3.4401943E-11 2.08269E-6 2.2329712E-6 1.4262657E-6 2.0825755E-6 2.0825755E-6 2.08269E-6 1.35625 1.35625
2.085089E-6 5.022881E-11 2.0823777E-6 2.2327424E-6 1.4261195E-6 2.0823672E-6 2.0823672E-6 2.0823777E-6 1.35675 1.35675
2.084319E-6 3.9865812E-11 2.0820655E-6 2.2325135E-6 1.4259733E-6 2.082159E-6 2.082159E-6 2.0820655E-6 1.35725 1.35725
2.0829889E-6 1.9148697E-11 2.0820655E-6 2.2322845E-6 1.4258271E-6 2.0819512E-6 2.0819512E-6 2.0820655E-6 1.35775 1.35775
2.0833081E-6 2.8884894E-11 2.0817533E-6 2.2320557E-6 1.4256809E-6 2.0817429E-6 2.0817429E-6 2.0817533E-6 1.35825 1.35825
2.0838584E-6 4.2884564E-11 2.0820655E-6 2.2318268E-6 1.4255347E-6 2.0815346E-6 2.0815346E-6 2.0820655E-6 1.35875 1.35875
2.0838474E-6 4.65301E-11 2.0811292E-6 2.2315978E-6 1.4253885E-6 2.0813263E-6 2.0813263E-6 2.0811292E-6 1.35925 1.35925
2.0833752E-6 4.1648716E-11 2.0814414E-6 2.231369E-6 1.4252423E-6 2.0811187E-6 2.0811187E-6 2.0814414E-6 1.35975 1.35975
2.0817474E-6 1.544998E-11 2.080817E-6 2.2311401E-6 1.4250961E-6 2.0809105E-6 2.0809105E-6 2.080817E-6 1.36025 1.36025
2.0820007E-6 2.396805E-11 2.080817E-6 2.2306824E-6 1.4248037E-6 2.0807022E-6 2.0807022E-6 2.080817E-6 1.36075 1.36075
2.082749E-6 4.1622115E-11 2.0805048E-6 2.2304534E-6 1.4246575E-6 2.080494E-6 2.080494E-6 2.0805048E-6 1.36125 1.36125
2.0823752E-6 3.856792E-11 2.0801926E-6 2.2302247E-6 1.4245113E-6 2.0802856E-6 2.0802856E-6 2.0801926E-6 1.36175 1.36175
2.079989E-6 -1.6393307E-12 2.0805048E-6 2.2299957E-6 1.4243652E-6 2.0800778E-6 2.0800778E-6 2.0805048E-6 1.36225 1.36225
2.0782952E-6 -2.9056197E-11 2.0798805E-6 2.2297668E-6 1.424219E-6 2.0798695E-6 2.0798695E-6 2.0798805E-6 1.36275 1.36275
2.0787463E-6 -1.688373E-11 2.0798805E-6 2.229538E-6 1.4240728E-6 2.0796613E-6 2.0796613E-6 2.0798805E-6 1.36325 1.36325
2.0789337E-6 -9.583798E-12 2.079256E-6 2.229309E-6 1.4239266E-6 2.079453E-6 2.079453E-6 2.079256E-6 1.36375 1.36375
2.0790549E-6 -3.501995E-12 2.079256E-6 2.22908E-6 1.4237804E-6 2.0792447E-6 2.0792447E-6 2.079256E-6 1.36425 1.36425
2.0802652E-6 2.2679005E-11 2.079256E-6 2.2288514E-6 1.4236342E-6 2.0790364E-6 2.0790364E-6 2.079256E-6 1.36475 1.36475
2.0801228E-6 2.3888292E-11 2.078944E-6 2.2286224E-6 1.423488E-6 2.0788286E-6 2.0788286E-6 2.078944E-6 1.36525 1.36525
2.0797822E-6 2.1443158E-11 2.0783195E-6 2.2283934E-6 1.4233418E-6 2.0786204E-6 2.0786204E-6 2.0783195E-6 1.36575 1.36575
2.0801344E-6 3.1788426E-11 2.0783195E-6 2.2279357E-6 1.4230494E-6 2.078412E-6 2.078412E-6 2.0783195E-6 1.36625 1.36625
2.0790017E-6 1.4725695E-11 2.0780074E-6 2.227707E-6 1.4229032E-6 2.0782038E-6 2.0782038E-6 2.0780074E-6 1.36675 1.36675
2.079222E-6 2.2634693E-11 2.0783195E-6 2.227478E-6 1.422757E-6 2.0779955E-6 2.0779955E-6 2.0783195E-6 1.36725 1.36725
2.0798052E-6 3.7243427E-11 2.0776952E-6 2.227249E-6 1.4226108E-6 2.0777873E-6 2.0777873E-6 2.0776952E-6 1.36775 1.36775
2.0789694E-6 2.5662293E-11 2.077071E-6 2.2270203E-6 1.4224646E-6 2.077579E-6 2.077579E-6 2.077071E-6 1.36825 1.36825
2.076715E-6 -1.2108689E-11 2.0767588E-6 2.2267914E-6 1.4223184E-6 2.0773712E-6 2.0773712E-6 2.0767588E-6 1.36875 1.36875
2.0773973E-6 4.327248E-12 2.077071E-6 2.2265624E-6 1.4221723E-6 2.077163E-6 2.077163E-6 2.077071E-6 1.36925 1.36925
2.0791686E-6 4.0862383E-11 2.0773832E-6 2.2263337E-6 1.4220261E-6 2.0769546E-6 2.0769546E-6 2.0773832E-6 1.36975 1.36975
2.07863E-6 3.4762845E-11 2.0767588E-6 2.2261047E-6 1.4218799E-6 2.0767463E-6 2.0767463E-6 2.0767588E-6 1.37025 1.37025
2.077563E-6 1.8918247E-11 2.0764467E-6 2.225876E-6 1.4217337E-6 2.076538E-6 2.076538E-6 2.0764467E-6 1.37075 1.37075
2.0778164E-6 2.7436314E-11 2.0764467E-6 2.225418E-6 1.4214413E-6 2.0763298E-6 2.0763298E-6 2.0764467E-6 1.37125 1.37125
2.0783007E-6 4.0217846E-11 2.0758223E-6 2.2251893E-6 1.4212951E-6 2.0761215E-6 2.0761215E-6 2.0758223E-6 1.37175 1.37175
2.077399E-6 2.741858E-11 2.07551E-6 2.2249603E-6 1.4211489E-6 2.0759132E-6 2.0759132E-6 2.07551E-6 1.37225 1.37225
2.075573E-6 -2.4345556E-12 2.07551E-6 2.2247314E-6 1.4210027E-6 2.075705E-6 2.075705E-6 2.07551E-6 1.37275 1.37275
2.0744078E-6 -2.0106335E-11 2.07551E-6 2.2245026E-6 1.4208565E-6 2.0754972E-6 2.0754972E-6 2.07551E-6 1.37325 1.37325
2.075189E-6 -1.8432E-12 2.07551E-6 2.2242737E-6 1.4207103E-6 2.0752889E-6 2.0752889E-6 2.07551E-6 1.37375 1.37375
2.0756734E-6 1.09383344E-11 2.075198E-6 2.2240447E-6 1.4205641E-6 2.0750806E-6 2.0750806E-6 2.075198E-6 1.37425 1.37425
2.0751675E-6 5.447866E-12 2.0748857E-6 2.223816E-6 1.4204179E-6 2.0748723E-6 2.0748723E-6 2.0748857E-6 1.37475 1.37475
2.0752889E-6 1.152967E-11 2.0742614E-6 2.223587E-6 1.4202717E-6 2.074664E-6 2.074664E-6 2.0742614E-6 1.37525 1.37525
2.074684E-6 4.2120036E-12 2.0745736E-6 2.2233583E-6 1.4201255E-6 2.0744558E-6 2.0744558E-6 2.0745736E-6 1.37575 1.37575
2.0766533E-6 4.4401538E-11 2.0742614E-6 2.2231293E-6 1.4199794E-6 2.0742475E-6 2.0742475E-6 2.0742614E-6 1.37625 1.37625
2.0777975E-6 6.93644E-11 2.0739492E-6 2.2226716E-6 1.419687E-6 2.0740392E-6 2.0740392E-6 2.0739492E-6 1.37675 1.37675
2.076962E-6 5.778327E-11 2.0739492E-6 2.2224426E-6 1.4195408E-6 2.073831E-6 2.073831E-6 2.0739492E-6 1.37725 1.37725
2.075037E-6 2.6102936E-11 2.073325E-6 2.2222137E-6 1.4193946E-6 2.0736227E-6 2.0736227E-6 2.073325E-6 1.37775 1.37775
2.0739371E-6 9.649265E-12 2.073325E-6 2.221985E-6 1.4192484E-6 2.0734144E-6 2.0734144E-6 2.073325E-6 1.37825 1.37825
2.0729694E-6 -4.3681317E-12 2.0730129E-6 2.221756E-6 1.4191022E-6 2.0732061E-6 2.0732061E-6 2.0730129E-6 1.37875 1.37875
2.0731898E-6 3.5408694E-12 2.0730129E-6 2.221527E-6 1.418956E-6 2.0729979E-6 2.0729979E-6 2.0730129E-6 1.37925 1.37925
2.0726839E-6 -1.9495985E-12 2.0727007E-6 2.2212982E-6 1.4188098E-6 2.0727896E-6 2.0727896E-6 2.0727007E-6 1.37975 1.37975
2.0721452E-6 -8.049134E-12 2.0727007E-6 2.2210693E-6 1.4186636E-6 2.0725813E-6 2.0725813E-6 2.0727007E-6 1.38025 1.38025
2.0740486E-6 3.0922268E-11 2.0717641E-6 2.2208405E-6 1.4185174E-6 2.072373E-6 2.072373E-6 2.0717641E-6 1.38075 1.38075
2.0744671E-6 4.2485692E-11 2.0717641E-6 2.2206116E-6 1.4183712E-6 2.0721652E-6 2.0721652E-6 2.0717641E-6 1.38125 1.38125
2.0728723E-6 1.6896023E-11 2.0717641E-6 2.2203826E-6 1.418225E-6 2.071957E-6 2.071957E-6 2.0717641E-6 1.38175 1.38175
2.0722016E-6 8.360223E-12 2.071452E-6 2.219925E-6 1.4179326E-6 2.0717487E-6 2.0717487E-6 2.071452E-6 1.38225 1.38225
2.0725208E-6 1.8096424E-11 2.071452E-6 2.219696E-6 1.4177865E-6 2.0715404E-6 2.0715404E-6 2.071452E-6 1.38275 1.38275
2.0720481E-6 1.3215024E-11 2.0711398E-6 2.2194672E-6 1.4176403E-6 2.0713321E-6 2.0713321E-6 2.0711398E-6 1.38325 1.38325
2.0702223E-6 -1.663811E-11 2.0711398E-6 2.2192382E-6 1.4174941E-6 2.0711238E-6 2.0711238E-6 2.0711398E-6 1.38375 1.38375
2.0700795E-6 -1.5428846E-11 2.0711398E-6 2.2190095E-6 1.4173479E-6 2.0709156E-6 2.0709156E-6 2.0711398E-6 1.38425 1.38425
2.0693758E-6 -2.457371E-11 2.0705154E-6 2.2187805E-6 1.4172017E-6 2.0707073E-6 2.0707073E-6 2.0705154E-6 1.38475 1.38475
2.0706852E-6 3.4344914E-12 2.0708276E-6 2.2185516E-6 1.4170555E-6 2.070499E-6 2.070499E-6 2.0708276E-6 1.38525 1.38525
2.0708394E-6 1.0125356E-11 2.0708276E-6 2.2183228E-6 1.4169093E-6 2.0702907E-6 2.0702907E-6 2.0708276E-6 1.38575 1.38575
2.0724788E-6 4.422423E-11 2.069579E-6 2.2180939E-6 1.4167631E-6 2.0700825E-6 2.0700825E-6 2.069579E-6 1.38625 1.38625
2.073029E-6 5.822389E-11 2.0698913E-6 2.217865E-6 1.4166169E-6 2.0698742E-6 2.0698742E-6 2.0698913E-6 1.38675 1.38675
2.0733153E-6 6.735103E-11 2.069579E-6 2.2176362E-6 1.4164707E-6 2.069666E-6 2.069666E-6 2.069579E-6 1.38725 1.38725
2.0728755E-6 6.3078695E-11 2.0698913E-6 2.2171782E-6 1.4161783E-6 2.0694577E-6 2.0694577E-6 2.0698913E-6 1.38775 1.38775
2.0709836E-6 3.2007424E-11 2.0692669E-6 2.2169495E-6 1.4160321E-6 2.0692494E-6 2.0692494E-6 2.0692669E-6 1.38825 1.38825
2.0695868E-6 1.0072157E-11 2.0689547E-6 2.2167205E-6 1.4158859E-6 2.069041E-6 2.069041E-6 2.0689547E-6 1.38875 1.38875
2.0685861E-6 -4.5543088E-12 2.0686425E-6 2.2164918E-6 1.4157397E-6 2.0688328E-6 2.0688328E-6 2.0686425E-6 1.38925 1.38925
2.067684E-6 -1.7353596E-11 2.0686425E-6 2.2162628E-6 1.4155936E-6 2.068624E-6 2.068624E-6 2.0686425E-6 1.38975 1.38975
2.0677392E-6 -1.248993E-11 2.0686425E-6 2.2160339E-6 1.4154474E-6 2.0684158E-6 2.0684158E-6 2.0686425E-6 1.39025 1.39025
2.0691805E-6 1.7954537E-11 2.0680181E-6 2.2158051E-6 1.4153012E-6 2.0682076E-6 2.0682076E-6 2.0680181E-6 1.39075 1.39075
2.0688067E-6 1.4900336E-11 2.0680181E-6 2.2155762E-6 1.415155E-6 2.0679993E-6 2.0679993E-6 2.0680181E-6 1.39125 1.39125
2.0680038E-6 3.9282744E-12 2.067706E-6 2.2153472E-6 1.4150088E-6 2.067791E-6 2.067791E-6 2.067706E-6 1.39175 1.39175
2.0687191E-6 2.0973273E-11 2.0673938E-6 2.2151185E-6 1.4148626E-6 2.0675827E-6 2.0675827E-6 2.0673938E-6 1.39225 1.39225
2.0711175E-6 6.908068E-11 2.067706E-6 2.2148895E-6 1.4147164E-6 2.0673745E-6 2.0673745E-6 2.067706E-6 1.39275 1.39275
2.0689286E-6 3.2527807E-11 2.0673938E-6 2.2144318E-6 1.414424E-6 2.0671662E-6 2.0671662E-6 2.0673938E-6 1.39325 1.39325
2.0667728E-6 -3.415998E-12 2.0670816E-6 2.2142028E-6 1.4142778E-6 2.066958E-6 2.066958E-6 2.0670816E-6 1.39375 1.39375
2.065871E-6 -1.6215265E-11 2.0667694E-6 2.213974E-6 1.4141316E-6 2.0667496E-6 2.0667496E-6 2.0667694E-6 1.39425 1.39425
2.0660584E-6 -8.915325E-12 2.066145E-6 2.2137451E-6 1.4139854E-6 2.0665414E-6 2.0665414E-6 2.066145E-6 1.39475 1.39475
2.0654866E-6 -1.562393E-11 2.065833E-6 2.2135162E-6 1.4138392E-6 2.066333E-6 2.066333E-6 2.065833E-6 1.39525 1.39525
2.0651128E-6 -1.8678132E-11 2.065521E-6 2.2132874E-6 1.413693E-6 2.0661248E-6 2.0661248E-6 2.065521E-6 1.39575 1.39575
2.067115E-6 2.2120474E-11 2.065521E-6 2.2130585E-6 1.4135468E-6 2.0659165E-6 2.0659165E-6 2.065521E-6 1.39625 1.39625
2.0672364E-6 2.8202274E-11 2.0652087E-6 2.2128295E-6 1.4134007E-6 2.0657083E-6 2.0657083E-6 2.0652087E-6 1.39675 1.39675
2.0682487E-6 5.0728876E-11 2.0652087E-6 2.2126007E-6 1.4132545E-6 2.0655E-6 2.0655E-6 2.0652087E-6 1.39725 1.39725
2.0677753E-6 4.5847454E-11 2.065521E-6 2.2123718E-6 1.4131083E-6 2.0652913E-6 2.0652913E-6 2.065521E-6 1.39775 1.39775
2.0688867E-6 7.0201255E-11 2.0652087E-6 2.212143E-6 1.4129621E-6 2.065083E-6 2.065083E-6 2.0652087E-6 1.39825 1.39825
2.068678E-6 7.0192394E-11 2.0642722E-6 2.2116851E-6 1.4126697E-6 2.0648747E-6 2.0648747E-6 2.0642722E-6 1.39875 1.39875
2.0672812E-6 4.8257124E-11 2.0645844E-6 2.2114564E-6 1.4125235E-6 2.0646664E-6 2.0646664E-6 2.0645844E-6 1.39925 1.39925
2.0652574E-6 1.4749585E-11 2.0645844E-6 2.2112274E-6 1.4123773E-6 2.0644582E-6 2.0644582E-6 2.0645844E-6 1.39975 1.39975
2.0656425E-6 2.5703922E-11 2.06396E-6 2.2109984E-6 1.4122311E-6 2.0642499E-6 2.0642499E-6 2.06396E-6 1.40025 1.40025
2.0647078E-6 1.22955856E-11 2.0642722E-6 2.2107697E-6 1.4120849E-6 2.0640416E-6 2.0640416E-6 2.0642722E-6 1.40075 1.40075
2.062387E-6 -2.6693552E-11 2.0636478E-6 2.2105407E-6 1.4119387E-6 2.0638333E-6 2.0638333E-6 2.0636478E-6 1.40125 1.40125
2.0609243E-6 -4.9846946E-11 2.0642722E-6 2.2103118E-6 1.4117925E-6 2.063625E-6 2.063625E-6 2.0642722E-6 1.40175 1.40175
2.061639E-6 -3.2801966E-11 2.0633356E-6 2.210083E-6 1.4116463E-6 2.0634163E-6 2.0634163E-6 2.0633356E-6 1.40225 1.40225
2.0629814E-6 -4.1846973E-12 2.0630234E-6 2.209854E-6 1.4115001E-6 2.063208E-6 2.063208E-6 2.0630234E-6 1.40275 1.40275
2.0625087E-6 -9.066097E-12 2.0627112E-6 2.2096253E-6 1.4113539E-6 2.0629998E-6 2.0629998E-6 2.0627112E-6 1.40325 1.40325
2.0629598E-6 3.106369E-12 2.0627112E-6 2.2093964E-6 1.4112078E-6 2.0627915E-6 2.0627915E-6 2.0627112E-6 1.40375 1.40375
2.062982E-6 7.360967E-12 2.062399E-6 2.2089387E-6 1.4109154E-6 2.0625832E-6 2.0625832E-6 2.062399E-6 1.40425 1.40425
2.0634004E-6 1.8924367E-11 2.062399E-6 2.2087097E-6 1.4107692E-6 2.062375E-6 2.062375E-6 2.062399E-6 1.40475 1.40475
2.0642146E-6 3.779657E-11 2.062087E-6 2.2084807E-6 1.410623E-6 2.0621667E-6 2.0621667E-6 2.062087E-6 1.40525 1.40525
2.0636423E-6 3.108795E-11 2.062087E-6 2.208252E-6 1.4104768E-6 2.061958E-6 2.061958E-6 2.062087E-6 1.40575 1.40575
2.0632685E-6 2.8033749E-11 2.0614627E-6 2.208023E-6 1.4103306E-6 2.0617497E-6 2.0617497E-6 2.0614627E-6 1.40625 1.40625
2.062961E-6 2.6197685E-11 2.0614627E-6 2.2077943E-6 1.4101844E-6 2.0615414E-6 2.0615414E-6 2.0614627E-6 1.40675 1.40675
2.0622572E-6 1.7052817E-11 2.0614627E-6 2.2075653E-6 1.4100382E-6 2.0613331E-6 2.0613331E-6 2.0614627E-6 1.40725 1.40725
2.0617842E-6 1.2171414E-11 2.0611506E-6 2.2073364E-6 1.409892E-6 2.0611249E-6 2.0611249E-6 2.0611506E-6 1.40775 1.40775
2.0618395E-6 1.7035083E-11 2.0605262E-6 2.2071076E-6 1.4097458E-6 2.0609166E-6 2.0609166E-6 2.0605262E-6 1.40825 1.40825
2.0634125E-6 4.9915797E-11 2.060214E-6 2.2068787E-6 1.4095996E-6 2.0607079E-6 2.0607079E-6 2.060214E-6 1.40875 1.40875
2.0633356E-6 5.23432E-11 2.060214E-6 2.206421E-6 1.4093072E-6 2.0604996E-6 2.0604996E-6 2.060214E-6 1.40925 1.40925
2.0612458E-6 1.7617529E-11 2.0599018E-6 2.206192E-6 1.409161E-6 2.0602913E-6 2.0602913E-6 2.0599018E-6 1.40975 1.40975
2.060872E-6 1.4563328E-11 2.060214E-6 2.205963E-6 1.4090149E-6 2.060083E-6 2.060083E-6 2.060214E-6 1.41025 1.41025
2.0610594E-6 2.1863263E-11 2.0599018E-6 2.2057343E-6 1.4088687E-6 2.0598748E-6 2.0598748E-6 2.0599018E-6 1.41075 1.41075
2.060355E-6 1.2718376E-11 2.0599018E-6 2.2055053E-6 1.4087225E-6 2.059666E-6 2.059666E-6 2.0599018E-6 1.41125 1.41125
2.0604764E-6 1.8800175E-11 2.0592774E-6 2.2052766E-6 1.4085763E-6 2.0594578E-6 2.0594578E-6 2.0592774E-6 1.41175 1.41175
2.0598386E-6 1.08734445E-11 2.0592774E-6 2.2050476E-6 1.4084301E-6 2.0592495E-6 2.0592495E-6 2.0592774E-6 1.41225 1.41225
2.0594648E-6 7.8192435E-12 2.0589653E-6 2.2048187E-6 1.4082839E-6 2.0590412E-6 2.0590412E-6 2.0589653E-6 1.41275 1.41275
2.059487E-6 1.2073841E-11 2.0589653E-6 2.20459E-6 1.4081377E-6 2.058833E-6 2.058833E-6 2.0589653E-6 1.41325 1.41325
2.0596078E-6 1.8155625E-11 2.058653E-6 2.204361E-6 1.4079915E-6 2.0586242E-6 2.0586242E-6 2.058653E-6 1.41375 1.41375
2.0610491E-6 4.8600093E-11 2.058029E-6 2.204132E-6 1.4078453E-6 2.058416E-6 2.058416E-6 2.058029E-6 1.41425 1.41425
2.0612695E-6 5.6509093E-11 2.0577168E-6 2.2036743E-6 1.4075529E-6 2.0582077E-6 2.0582077E-6 2.0577168E-6 1.41475 1.41475
2.0591135E-6 2.056529E-11 2.0577168E-6 2.2034453E-6 1.4074067E-6 2.0579994E-6 2.0579994E-6 2.0577168E-6 1.41525 1.41525
2.0576504E-6 -2.5881307E-12 2.0577168E-6 2.2032166E-6 1.4072605E-6 2.0577907E-6 2.0577907E-6 2.0577168E-6 1.41575 1.41575
2.0577056E-6 2.2755359E-12 2.0577168E-6 2.2029876E-6 1.4071143E-6 2.0575824E-6 2.0575824E-6 2.0577168E-6 1.41625 1.41625
2.057728E-6 6.5301336E-12 2.0574046E-6 2.2027589E-6 1.4069681E-6 2.057374E-6 2.057374E-6 2.0574046E-6 1.41675 1.41675
2.056628E-6 -9.92353E-12 2.0570924E-6 2.20253E-6 1.406822E-6 2.0571658E-6 2.0571658E-6 2.0570924E-6 1.41725 1.41725
2.0563198E-6 -1.1759621E-11 2.0570924E-6 2.202301E-6 1.4066758E-6 2.0569569E-6 2.0569569E-6 2.0570924E-6 1.41775 1.41775
2.057761E-6 1.868485E-11 2.0567802E-6 2.2020722E-6 1.4065296E-6 2.0567486E-6 2.0567486E-6 2.0567802E-6 1.41825 1.41825
2.0609514E-6 8.140986E-11 2.056468E-6 2.2018432E-6 1.4063834E-6 2.0565403E-6 2.0565403E-6 2.056468E-6 1.41875 1.41875
2.0602147E-6 7.1655924E-11 2.056468E-6 2.2016143E-6 1.4062372E-6 2.056332E-6 2.056332E-6 2.056468E-6 1.41925 1.41925
2.0583225E-6 4.0584633E-11 2.056468E-6 2.2013855E-6 1.406091E-6 2.0561233E-6 2.0561233E-6 2.056468E-6 1.41975 1.41975
2.0572227E-6 2.4130965E-11 2.0558437E-6 2.2009278E-6 1.4057986E-6 2.055915E-6 2.055915E-6 2.0558437E-6 1.42025 1.42025
2.0571129E-6 2.59493E-11 2.0552193E-6 2.2006989E-6 1.4056524E-6 2.0557068E-6 2.0557068E-6 2.0552193E-6 1.42075 1.42075
2.057201E-6 3.142203E-11 2.0555315E-6 2.20047E-6 1.4055062E-6 2.0554985E-6 2.0554985E-6 2.0555315E-6 1.42125 1.42125
2.056167E-6 1.6186478E-11 2.054907E-6 2.2002412E-6 1.40536E-6 2.0552898E-6 2.0552898E-6 2.054907E-6 1.42175 1.42175
2.054473E-6 -1.12303925E-11 2.054595E-6 2.2000122E-6 1.4052138E-6 2.0550815E-6 2.0550815E-6 2.054595E-6 1.42225 1.42225
2.0533073E-6 -2.8902193E-11 2.054595E-6 2.1997832E-6 1.4050676E-6 2.0548732E-6 2.0548732E-6 2.054595E-6 1.42275 1.42275
2.0544842E-6 -3.3302781E-12 2.054595E-6 2.1995545E-6 1.4049214E-6 2.0546645E-6 2.0546645E-6 2.054595E-6 1.42325 1.42325
2.0557934E-6 2.4677926E-11 2.054283E-6 2.1993255E-6 1.4047752E-6 2.0544562E-6 2.0544562E-6 2.054283E-6 1.42375 1.42375
2.0548587E-6 1.1269588E-11 2.0539708E-6 2.1990966E-6 1.4046291E-6 2.054248E-6 2.054248E-6 2.0539708E-6 1.42425 1.42425
2.0548148E-6 1.4306056E-11 2.0539708E-6 2.1988678E-6 1.4044829E-6 2.0540397E-6 2.0540397E-6 2.0539708E-6 1.42475 1.42475
2.0547047E-6 1.6124371E-11 2.0533464E-6 2.1986389E-6 1.4043367E-6 2.053831E-6 2.053831E-6 2.0533464E-6 1.42525 1.42525
2.05476E-6 2.0988038E-11 2.0533464E-6 2.1981812E-6 1.4040443E-6 2.0536227E-6 2.0536227E-6 2.0533464E-6 1.42575 1.42575
2.05498E-6 2.8897038E-11 2.0536586E-6 2.1979522E-6 1.4038981E-6 2.0534144E-6 2.0534144E-6 2.0536586E-6 1.42625 1.42625
2.0555299E-6 4.2896686E-11 2.0530342E-6 2.1977235E-6 1.4037519E-6 2.0532057E-6 2.0532057E-6 2.0530342E-6 1.42675 1.42675
2.0549912E-6 3.6797152E-11 2.052722E-6 2.1974945E-6 1.4036057E-6 2.0529974E-6 2.0529974E-6 2.052722E-6 1.42725 1.42725
2.0549803E-6 4.0442687E-11 2.0524099E-6 2.1972655E-6 1.4034595E-6 2.0527891E-6 2.0527891E-6 2.0524099E-6 1.42775 1.42775
2.0549032E-6 4.2870065E-11 2.0524099E-6 2.1970368E-6 1.4033133E-6 2.0525804E-6 2.0525804E-6 2.0524099E-6 1.42825 1.42825
2.0528794E-6 9.36253E-12 2.0520977E-6 2.1968078E-6 1.4031671E-6 2.052372E-6 2.052372E-6 2.0520977E-6 1.42875 1.42875
2.0519117E-6 -4.654867E-12 2.0517855E-6 2.196579E-6 1.4030209E-6 2.0521638E-6 2.0521638E-6 2.0517855E-6 1.42925 1.42925
2.0518344E-6 -2.2274875E-12 2.0517855E-6 2.1963501E-6 1.4028747E-6 2.051955E-6 2.051955E-6 2.0517855E-6 1.42975 1.42975
2.0534737E-6 3.187138E-11 2.0517855E-6 2.1961212E-6 1.4027285E-6 2.0517468E-6 2.0517468E-6 2.0517855E-6 1.43025 1.43025
2.054024E-6 4.5871047E-11 2.0514733E-6 2.1958924E-6 1.4025823E-6 2.0515386E-6 2.0515386E-6 2.0514733E-6 1.43075 1.43075
2.0529237E-6 2.941736E-11 2.050849E-6 2.1954345E-6 1.40229E-6 2.0513298E-6 2.0513298E-6 2.050849E-6 1.43125 1.43125
2.052022E-6 1.6618092E-11 2.050849E-6 2.1952058E-6 1.4021438E-6 2.0511216E-6 2.0511216E-6 2.050849E-6 1.43175 1.43175
2.0515822E-6 1.2345758E-11 2.050537E-6 2.1949768E-6 1.4019976E-6 2.0509133E-6 2.0509133E-6 2.050537E-6 1.43225 1.43225
2.050911E-6 3.8099354E-12 2.050849E-6 2.1947478E-6 1.4018514E-6 2.0507046E-6 2.0507046E-6 2.050849E-6 1.43275 1.43275
2.0509E-6 7.455472E-12 2.0502248E-6 2.194519E-6 1.4017052E-6 2.0504963E-6 2.0504963E-6 2.0502248E-6 1.43325 1.43325
2.050856E-6 1.049192E-11 2.0496004E-6 2.1942901E-6 1.401559E-6 2.0502875E-6 2.0502875E-6 2.0496004E-6 1.43375 1.43375
2.0499212E-6 -2.9164154E-12 2.0496004E-6 2.1940614E-6 1.4014128E-6 2.0500793E-6 2.0500793E-6 2.0496004E-6 1.43425 1.43425
2.0496793E-6 -3.5343503E-12 2.0496004E-6 2.1938324E-6 1.4012666E-6 2.049871E-6 2.049871E-6 2.0496004E-6 1.43475 1.43475
2.0494372E-6 -4.1523057E-12 2.0492882E-6 2.1936034E-6 1.4011204E-6 2.0496623E-6 2.0496623E-6 2.0492882E-6 1.43525 1.43525
2.0501195E-6 1.2283632E-11 2.0492882E-6 2.1933747E-6 1.4009742E-6 2.049454E-6 2.049454E-6 2.0492882E-6 1.43575 1.43575
2.0513958E-6 3.9682767E-11 2.0486639E-6 2.1931457E-6 1.400828E-6 2.0492457E-6 2.0492457E-6 2.0486639E-6 1.43625 1.43625
2.0505595E-6 2.8101615E-11 2.0486639E-6 2.192688E-6 1.4005356E-6 2.0490368E-6 2.0490368E-6 2.0486639E-6 1.43675 1.43675
2.0502516E-6 2.6265545E-11 2.0483517E-6 2.192459E-6 1.4003894E-6 2.0488285E-6 2.0488285E-6 2.0483517E-6 1.43725 1.43725
2.0496796E-6 1.9556924E-11 2.0483517E-6 2.19223E-6 1.4002433E-6 2.0486198E-6 2.0486198E-6 2.0483517E-6 1.43775 1.43775
2.0495697E-6 2.137526E-11 2.0480395E-6 2.1920014E-6 1.4000971E-6 2.0484115E-6 2.0484115E-6 2.0480395E-6 1.43825 1.43825
2.049592E-6 2.5629861E-11 2.0477273E-6 2.1917724E-6 1.3999509E-6 2.0482032E-6 2.0482032E-6 2.0477273E-6 1.43875 1.43875
2.0495477E-6 2.8666305E-11 2.0474151E-6 2.1915437E-6 1.3998047E-6 2.0479945E-6 2.0479945E-6 2.0474151E-6 1.43925 1.43925
2.049504E-6 3.1702772E-11 2.0477273E-6 2.1913147E-6 1.3996585E-6 2.0477862E-6 2.0477862E-6 2.0477273E-6 1.43975 1.43975
2.0493937E-6 3.3521085E-11 2.047103E-6 2.1910857E-6 1.3995123E-6 2.0475775E-6 2.0475775E-6 2.047103E-6 1.44025 1.44025
2.049713E-6 4.3257287E-11 2.047103E-6 2.190857E-6 1.399366E-6 2.0473692E-6 2.0473692E-6 2.047103E-6 1.44075 1.44075
2.0480848E-6 1.7058532E-11 2.046791E-6 2.190628E-6 1.3992199E-6 2.0471605E-6 2.0471605E-6 2.046791E-6 1.44125 1.44125
2.045071E-6 -3.4721007E-11 2.0464788E-6 2.1901703E-6 1.3989275E-6 2.0469522E-6 2.0469522E-6 2.0464788E-6 1.44175 1.44175
2.0432121E-6 -6.51832E-11 2.0474151E-6 2.1899414E-6 1.3987813E-6 2.046744E-6 2.046744E-6 2.0474151E-6 1.44225 1.44225
2.044851E-6 -3.1084357E-11 2.0464788E-6 2.1897126E-6 1.398635E-6 2.0465352E-6 2.0465352E-6 2.0464788E-6 1.44275 1.44275
2.0472824E-6 1.7632113E-11 2.0464788E-6 2.1894837E-6 1.3984888E-6 2.046327E-6 2.046327E-6 2.0464788E-6 1.44325 1.44325
2.048657E-6 4.6858427E-11 2.0464788E-6 2.1892547E-6 1.3983426E-6 2.0461182E-6 2.0461182E-6 2.0464788E-6 1.44375 1.44375
2.0479533E-6 3.771356E-11 2.0458544E-6 2.189026E-6 1.3981964E-6 2.04591E-6 2.04591E-6 2.0458544E-6 1.44425 1.44425
2.0465561E-6 1.5778271E-11 2.0455423E-6 2.188797E-6 1.3980504E-6 2.0457012E-6 2.0457012E-6 2.0455423E-6 1.44475 1.44475
2.0461493E-6 1.2115005E-11 2.044918E-6 2.188568E-6 1.3979042E-6 2.045493E-6 2.045493E-6 2.044918E-6 1.44525 1.44525
2.0471941E-6 3.5250653E-11 2.04523E-6 2.1883393E-6 1.397758E-6 2.0452842E-6 2.0452842E-6 2.04523E-6 1.44575 1.44575
2.0476784E-6 4.803219E-11 2.04523E-6 2.1881103E-6 1.3976118E-6 2.045076E-6 2.045076E-6 2.04523E-6 1.44625 1.44625
2.046248E-6 2.5487834E-11 2.044918E-6 2.1878814E-6 1.3974656E-6 2.0448672E-6 2.0448672E-6 2.044918E-6 1.44675 1.44675
2.0457094E-6 1.9388298E-11 2.0442935E-6 2.1874237E-6 1.3971732E-6 2.044659E-6 2.044659E-6 2.0442935E-6 1.44725 1.44725
2.0459622E-6 2.7906347E-11 2.0442935E-6 2.187195E-6 1.397027E-6 2.0444502E-6 2.0444502E-6 2.0442935E-6 1.44775 1.44775
2.0458524E-6 2.9724678E-11 2.0439813E-6 2.186966E-6 1.3968807E-6 2.044242E-6 2.044242E-6 2.0439813E-6 1.44825 1.44825
2.0457426E-6 3.1543015E-11 2.0436692E-6 2.186737E-6 1.3967345E-6 2.0440336E-6 2.0440336E-6 2.0436692E-6 1.44875 1.44875
2.0443124E-6 8.998657E-12 2.0439813E-6 2.1865083E-6 1.3965883E-6 2.0438247E-6 2.0438247E-6 2.0439813E-6 1.44925 1.44925
2.0441037E-6 8.989791E-12 2.043357E-6 2.1862793E-6 1.3964421E-6 2.0436164E-6 2.0436164E-6 2.043357E-6 1.44975 1.44975
2.0431353E-6 -5.0276268E-12 2.043357E-6 2.1860503E-6 1.3962959E-6 2.0434077E-6 2.0434077E-6 2.043357E-6 1.45025 1.45025
2.0439495E-6 1.38445705E-11 2.0430448E-6 2.1858216E-6 1.3961497E-6 2.0431994E-6 2.0431994E-6 2.0430448E-6 1.45075 1.45075
2.0430473E-6 1.0452828E-12 2.0427328E-6 2.1855926E-6 1.3960035E-6 2.0429907E-6 2.0429907E-6 2.0427328E-6 1.45125 1.45125
2.0433665E-6 1.07814825E-11 2.0427328E-6 2.1853637E-6 1.3958575E-6 2.0427824E-6 2.0427824E-6 2.0427328E-6 1.45175 1.45175
2.0436194E-6 1.929953E-11 2.0424206E-6 2.185135E-6 1.3957113E-6 2.0425737E-6 2.0425737E-6 2.0424206E-6 1.45225 1.45225
2.0448956E-6 4.669867E-11 2.0424206E-6 2.1846772E-6 1.3954188E-6 2.0423654E-6 2.0423654E-6 2.0424206E-6 1.45275 1.45275
2.0445214E-6 4.3644446E-11 2.0421085E-6 2.1844482E-6 1.3952726E-6 2.0421567E-6 2.0421567E-6 2.0421085E-6 1.45325 1.45325
2.042695E-6 1.379129E-11 2.041484E-6 2.1842193E-6 1.3951264E-6 2.041948E-6 2.041948E-6 2.041484E-6 1.45375 1.45375
2.0407044E-6 -1.9107178E-11 2.0417963E-6 2.1839905E-6 1.3949802E-6 2.0417397E-6 2.0417397E-6 2.0417963E-6 1.45425 1.45425
2.0398681E-6 -3.0688327E-11 2.041484E-6 2.1837616E-6 1.394834E-6 2.041531E-6 2.041531E-6 2.041484E-6 1.45475 1.45475
2.0420684E-6 1.376467E-11 2.0408597E-6 2.1835326E-6 1.3946878E-6 2.0413227E-6 2.0413227E-6 2.0408597E-6 1.45525 1.45525
2.0433442E-6 4.1163788E-11 2.0408597E-6 2.1833039E-6 1.3945416E-6 2.041114E-6 2.041114E-6 2.0408597E-6 1.45575 1.45575
2.0428715E-6 3.6282387E-11 2.0408597E-6 2.183075E-6 1.3943954E-6 2.0409057E-6 2.0409057E-6 2.0408597E-6 1.45625 1.45625
2.0424643E-6 3.2619102E-11 2.0405475E-6 2.1828462E-6 1.3942492E-6 2.040697E-6 2.040697E-6 2.0405475E-6 1.45675 1.45675
2.0434106E-6 5.3927567E-11 2.0405475E-6 2.1826172E-6 1.394103E-6 2.0404887E-6 2.0404887E-6 2.0405475E-6 1.45725 1.45725
2.0430364E-6 5.0873347E-11 2.0399232E-6 2.1823882E-6 1.3939568E-6 2.04028E-6 2.04028E-6 2.0399232E-6 1.45775 1.45775
2.0435536E-6 6.426395E-11 2.0402354E-6 2.1819305E-6 1.3936645E-6 2.0400716E-6 2.0400716E-6 2.0402354E-6 1.45825 1.45825
2.0417933E-6 3.5628927E-11 2.0399232E-6 2.1817016E-6 1.3935183E-6 2.039863E-6 2.039863E-6 2.0399232E-6 1.45875 1.45875
2.0384489E-6 -2.2241299E-11 2.0392988E-6 2.1814728E-6 1.3933721E-6 2.039654E-6 2.039654E-6 2.0392988E-6 1.45925 1.45925
2.037118E-6 -4.2958435E-11 2.0392988E-6 2.1812439E-6 1.393226E-6 2.0394457E-6 2.0394457E-6 2.0392988E-6 1.45975 1.45975
2.039879E-6 1.1848685E-11 2.0392988E-6 2.181015E-6 1.3930797E-6 2.039237E-6 2.039237E-6 2.0392988E-6 1.46025 1.46025
2.0399673E-6 1.732142E-11 2.0392988E-6 2.1807862E-6 1.3929335E-6 2.0390287E-6 2.0390287E-6 2.0392988E-6 1.46075 1.46075
2.0394941E-6 1.24399996E-11 2.0386747E-6 2.1805572E-6 1.3927873E-6 2.03882E-6 2.03882E-6 2.0386747E-6 1.46125 1.46125
2.0396483E-6 1.9130864E-11 2.0386747E-6 2.1803285E-6 1.3926411E-6 2.0386117E-6 2.0386117E-6 2.0386747E-6 1.46175 1.46175
2.039307E-6 1.6685712E-11 2.0383625E-6 2.1800995E-6 1.3924949E-6 2.038403E-6 2.038403E-6 2.0383625E-6 1.46225 1.46225
2.0384707E-6 5.1045604E-12 2.0380503E-6 2.1798705E-6 1.3923487E-6 2.0381942E-6 2.0381942E-6 2.0380503E-6 1.46275 1.46275
2.0378661E-6 -2.2131125E-12 2.0380503E-6 2.1796418E-6 1.3922025E-6 2.037986E-6 2.037986E-6 2.0380503E-6 1.46325 1.46325
2.0373598E-6 -7.703594E-12 2.0380503E-6 2.1791839E-6 1.3919101E-6 2.0377772E-6 2.0377772E-6 2.0380503E-6 1.46375 1.46375
2.038405E-6 1.543207E-11 2.037738E-6 2.1789551E-6 1.3917639E-6 2.037569E-6 2.037569E-6 2.037738E-6 1.46425 1.46425
2.0398459E-6 4.587652E-11 2.0371137E-6 2.1787262E-6 1.3916177E-6 2.0373602E-6 2.0373602E-6 2.0371137E-6 1.46475 1.46475
2.0402967E-6 5.804897E-11 2.0371137E-6 2.1784974E-6 1.3914716E-6 2.0371515E-6 2.0371515E-6 2.0371137E-6 1.46525 1.46525
2.03989E-6 5.43857E-11 2.0371137E-6 2.1782685E-6 1.3913254E-6 2.0369432E-6 2.0369432E-6 2.0371137E-6 1.46575 1.46575
2.0390207E-6 4.219548E-11 2.0364894E-6 2.1780395E-6 1.3911792E-6 2.0367345E-6 2.0367345E-6 2.0364894E-6 1.46625 1.46625
2.0377229E-6 2.2087412E-11 2.0364894E-6 2.1778108E-6 1.391033E-6 2.0365262E-6 2.0365262E-6 2.0364894E-6 1.46675 1.46675
2.0371506E-6 1.537879E-11 2.035865E-6 2.1775818E-6 1.3908868E-6 2.0363175E-6 2.0363175E-6 2.035865E-6 1.46725 1.46725
2.0366444E-6 9.888306E-12 2.0355528E-6 2.1773528E-6 1.3907406E-6 2.0361088E-6 2.0361088E-6 2.0355528E-6 1.46775 1.46775
2.0358416E-6 -1.083763E-12 2.0355528E-6 2.177124E-6 1.3905944E-6 2.0359005E-6 2.0359005E-6 2.0355528E-6 1.46825 1.46825
2.0351704E-6 -9.6195855E-12 2.035865E-6 2.1768951E-6 1.3904482E-6 2.0356915E-6 2.0356915E-6 2.035865E-6 1.46875 1.46875
2.0353573E-6 -2.3196733E-12 2.0355528E-6 2.1764374E-6 1.3901558E-6 2.0354828E-6 2.0354828E-6 2.0355528E-6 1.46925 1.46925
2.0367324E-6 2.6906664E-11 2.0355528E-6 2.1762085E-6 1.3900096E-6 2.0352745E-6 2.0352745E-6 2.0355528E-6 1.46975 1.46975
2.0382392E-6 5.856925E-11 2.0349287E-6 2.1759797E-6 1.3898634E-6 2.0350658E-6 2.0350658E-6 2.0349287E-6 1.47025 1.47025
2.037634E-6 5.125156E-11 2.0343043E-6 2.1757508E-6 1.3897172E-6 2.034857E-6 2.034857E-6 2.0343043E-6 1.47075 1.47075
2.0356433E-6 1.8353092E-11 2.0343043E-6 2.1755218E-6 1.389571E-6 2.0346488E-6 2.0346488E-6 2.0343043E-6 1.47125 1.47125
2.034576E-6 2.508473E-12 2.0343043E-6 2.175293E-6 1.3894248E-6 2.03444E-6 2.03444E-6 2.0343043E-6 1.47175 1.47175
2.0330801E-6 -2.1253997E-11 2.0343043E-6 2.175064E-6 1.3892787E-6 2.0342318E-6 2.0342318E-6 2.0343043E-6 1.47225 1.47225
2.033894E-6 -2.3818202E-12 2.03368E-6 2.1748351E-6 1.3891325E-6 2.034023E-6 2.034023E-6 2.03368E-6 1.47275 1.47275
2.0339487E-6 2.4818329E-12 2.03368E-6 2.1746064E-6 1.3889863E-6 2.0338143E-6 2.0338143E-6 2.03368E-6 1.47325 1.47325
2.0358186E-6 4.0844144E-11 2.03368E-6 2.1743774E-6 1.3888401E-6 2.0336056E-6 2.0336056E-6 2.03368E-6 1.47375 1.47375
2.0370949E-6 6.824328E-11 2.0333678E-6 2.1739197E-6 1.3885477E-6 2.0333973E-6 2.0333973E-6 2.0333678E-6 1.47425 1.47425
2.0362916E-6 5.7271195E-11 2.0333678E-6 2.1736907E-6 1.3884015E-6 2.0331886E-6 2.0331886E-6 2.0333678E-6 1.47475 1.47475
2.0348284E-6 3.411777E-11 2.0330556E-6 2.173462E-6 1.3882553E-6 2.0329799E-6 2.0329799E-6 2.0330556E-6 1.47525 1.47525
2.0329367E-6 3.0465008E-12 2.0330556E-6 2.173233E-6 1.3881091E-6 2.0327716E-6 2.0327716E-6 2.0330556E-6 1.47575 1.47575
2.0304503E-6 -3.8987983E-11 2.0324312E-6 2.173004E-6 1.3879629E-6 2.0325629E-6 2.0325629E-6 2.0324312E-6 1.47625 1.47625
2.0309672E-6 -2.559741E-11 2.0324312E-6 2.1727753E-6 1.3878167E-6 2.032354E-6 2.032354E-6 2.0324312E-6 1.47675 1.47675
2.0323423E-6 3.628929E-12 2.0324312E-6 2.1725464E-6 1.3876705E-6 2.0321456E-6 2.0321456E-6 2.0324312E-6 1.47725 1.47725
2.0334862E-6 2.8591778E-11 2.0318068E-6 2.1723174E-6 1.3875243E-6 2.031937E-6 2.031937E-6 2.0318068E-6 1.47775 1.47775
2.034267E-6 4.685489E-11 2.0318068E-6 2.1720887E-6 1.3873781E-6 2.0317282E-6 2.0317282E-6 2.0318068E-6 1.47825 1.47825
2.0344871E-6 5.4763895E-11 2.0314947E-6 2.1718597E-6 1.3872319E-6 2.03152E-6 2.03152E-6 2.0314947E-6 1.47875 1.47875
2.034872E-6 6.571821E-11 2.0311827E-6 2.171631E-6 1.3870858E-6 2.0313112E-6 2.0313112E-6 2.0311827E-6 1.47925 1.47925
2.0340358E-6 5.4137052E-11 2.0305583E-6 2.171173E-6 1.3867934E-6 2.0311024E-6 2.0311024E-6 2.0305583E-6 1.47975 1.47975
2.0343546E-6 6.387323E-11 2.0308705E-6 2.1709443E-6 1.3866472E-6 2.0308937E-6 2.0308937E-6 2.0308705E-6 1.48025 1.48025
2.0324296E-6 3.2192898E-11 2.0305583E-6 2.1707153E-6 1.386501E-6 2.0306854E-6 2.0306854E-6 2.0305583E-6 1.48075 1.48075
2.0303064E-6 -3.1418561E-12 2.0302462E-6 2.1704864E-6 1.3863548E-6 2.0304767E-6 2.0304767E-6 2.0302462E-6 1.48125 1.48125
2.0295693E-6 -1.28958155E-11 2.029934E-6 2.1702576E-6 1.3862086E-6 2.030268E-6 2.030268E-6 2.029934E-6 1.48175 1.48175
2.0298555E-6 -3.7686776E-12 2.0302462E-6 2.1700287E-6 1.3860624E-6 2.0300597E-6 2.0300597E-6 2.0302462E-6 1.48225 1.48225
2.0297452E-6 -1.9503665E-12 2.029934E-6 2.1697997E-6 1.3859162E-6 2.029851E-6 2.029851E-6 2.029934E-6 1.48275 1.48275
2.028612E-6 -1.901312E-11 2.029934E-6 2.169571E-6 1.38577E-6 2.0296422E-6 2.0296422E-6 2.029934E-6 1.48325 1.48325
2.0280397E-6 -2.5721744E-11 2.029934E-6 2.169342E-6 1.3856238E-6 2.0294333E-6 2.0294333E-6 2.029934E-6 1.48375 1.48375
2.029052E-6 -3.1951364E-12 2.0293096E-6 2.1691133E-6 1.3854776E-6 2.029225E-6 2.029225E-6 2.0293096E-6 1.48425 1.48425
2.0297998E-6 1.4458911E-11 2.0286852E-6 2.1688843E-6 1.3853314E-6 2.0290163E-6 2.0290163E-6 2.0286852E-6 1.48475 1.48475
2.0283035E-6 -9.30358E-12 2.0289974E-6 2.1684266E-6 1.385039E-6 2.0288076E-6 2.0288076E-6 2.0289974E-6 1.48525 1.48525
2.0292164E-6 1.1395802E-11 2.0286852E-6 2.1681976E-6 1.3848929E-6 2.0285988E-6 2.0285988E-6 2.0286852E-6 1.48575 1.48575
2.0298655E-6 2.722267E-11 2.0286852E-6 2.1679687E-6 1.3847467E-6 2.0283906E-6 2.0283906E-6 2.0286852E-6 1.48625 1.48625
2.0306793E-6 4.609485E-11 2.0280609E-6 2.16774E-6 1.3846005E-6 2.0281818E-6 2.0281818E-6 2.0280609E-6 1.48675 1.48675
2.0306352E-6 4.9131296E-11 2.0280609E-6 2.167511E-6 1.3844543E-6 2.027973E-6 2.027973E-6 2.0280609E-6 1.48725 1.48725
2.029997E-6 4.1204543E-11 2.0277487E-6 2.167282E-6 1.3843081E-6 2.0277644E-6 2.0277644E-6 2.0277487E-6 1.48775 1.48775
2.0287978E-6 2.2923656E-11 2.0271245E-6 2.1670533E-6 1.3841619E-6 2.0275556E-6 2.0275556E-6 2.0271245E-6 1.48825 1.48825
2.028952E-6 2.9614523E-11 2.0271245E-6 2.1668243E-6 1.3840157E-6 2.0273474E-6 2.0273474E-6 2.0271245E-6 1.48875 1.48875
2.0285777E-6 2.6560303E-11 2.0271245E-6 2.1665956E-6 1.3838695E-6 2.0271386E-6 2.0271386E-6 2.0271245E-6 1.48925 1.48925
2.0284344E-6 2.7769549E-11 2.0265002E-6 2.1663666E-6 1.3837233E-6 2.02693E-6 2.02693E-6 2.0265002E-6 1.48975 1.48975
2.0289513E-6 4.116013E-11 2.0271245E-6 2.1661376E-6 1.3835771E-6 2.0267212E-6 2.0267212E-6 2.0271245E-6 1.49025 1.49025
2.029567E-6 5.637791E-11 2.0265002E-6 2.16568E-6 1.3832847E-6 2.0265122E-6 2.0265122E-6 2.0265002E-6 1.49075 1.49075
2.0281702E-6 3.4442643E-11 2.0258758E-6 2.165451E-6 1.3831385E-6 2.026304E-6 2.026304E-6 2.0258758E-6 1.49125 1.49125
2.026608E-6 9.462023E-12 2.0258758E-6 2.1652222E-6 1.3829923E-6 2.0260952E-6 2.0260952E-6 2.0258758E-6 1.49175 1.49175
2.0237587E-6 -3.92722E-11 2.0255636E-6 2.1649932E-6 1.3828461E-6 2.0258865E-6 2.0258865E-6 2.0255636E-6 1.49225 1.49225
2.0227244E-6 -5.450776E-11 2.0255636E-6 2.1647645E-6 1.3827E-6 2.0256778E-6 2.0256778E-6 2.0255636E-6 1.49275 1.49275
2.0237032E-6 -3.2590243E-11 2.0255636E-6 2.1645355E-6 1.3825538E-6 2.025469E-6 2.025469E-6 2.0255636E-6 1.49325 1.49325
2.0240884E-6 -2.1635907E-11 2.0252514E-6 2.1643066E-6 1.3824076E-6 2.0252608E-6 2.0252608E-6 2.0252514E-6 1.49375 1.49375
2.0244734E-6 -1.0681591E-11 2.0249392E-6 2.1640778E-6 1.3822614E-6 2.025052E-6 2.025052E-6 2.0249392E-6 1.49425 1.49425
2.0269042E-6 3.8034857E-11 2.0249392E-6 2.1638489E-6 1.3821152E-6 2.0248433E-6 2.0248433E-6 2.0249392E-6 1.49475 1.49475
2.027487E-6 5.264357E-11 2.0249392E-6 2.16362E-6 1.381969E-6 2.0246346E-6 2.0246346E-6 2.0249392E-6 1.49525 1.49525
2.0260566E-6 3.0099215E-11 2.024627E-6 2.1633912E-6 1.3818228E-6 2.0244258E-6 2.0244258E-6 2.024627E-6 1.49575 1.49575
2.0256493E-6 2.6435926E-11 2.0243149E-6 2.1629332E-6 1.3815304E-6 2.024217E-6 2.024217E-6 2.0243149E-6 1.49625 1.49625
2.0256716E-6 3.069053E-11 2.0240027E-6 2.1627045E-6 1.3813842E-6 2.0240088E-6 2.0240088E-6 2.0240027E-6 1.49675 1.49675
2.0254624E-6 3.068164E-11 2.0240027E-6 2.1624755E-6 1.381238E-6 2.0238E-6 2.0238E-6 2.0240027E-6 1.49725 1.49725
2.0251541E-6 2.8845553E-11 2.0236905E-6 2.1622468E-6 1.3810918E-6 2.0235912E-6 2.0235912E-6 2.0236905E-6 1.49775 1.49775
2.024153E-6 1.4219068E-11 2.0233786E-6 2.1620178E-6 1.3809456E-6 2.0233824E-6 2.0233824E-6 2.0233786E-6 1.49825 1.49825
2.0241087E-6 1.7255513E-11 2.0230664E-6 2.1617889E-6 1.3807994E-6 2.0231737E-6 2.0231737E-6 2.0230664E-6 1.49875 1.49875
2.0245925E-6 3.0037025E-11 2.0230664E-6 2.1615601E-6 1.3806532E-6 2.022965E-6 2.022965E-6 2.0230664E-6 1.49925 1.49925
2.0249447E-6 4.0382295E-11 2.0230664E-6 2.1613312E-6 1.3805071E-6 2.0227567E-6 2.0227567E-6 2.0230664E-6 1.49975 1.49975
2.0258246E-6 6.047261E-11 2.0227542E-6 2.1611022E-6 1.3803609E-6 2.022548E-6 2.022548E-6 2.0227542E-6 1.50025 1.50025
2.0248892E-6 4.7064255E-11 2.0227542E-6 2.1608735E-6 1.3802147E-6 2.0223392E-6 2.0223392E-6 2.0227542E-6 1.50075 1.50075
2.021314E-6 -1.5069437E-11 2.0221298E-6 2.1606445E-6 1.3800685E-6 2.0221305E-6 2.0221305E-6 2.0221298E-6 1.50125 1.50125
2.0195866E-6 -4.3095392E-11 2.0221298E-6 2.1601868E-6 1.3797761E-6 2.0219218E-6 2.0219218E-6 2.0221298E-6 1.50175 1.50175
2.0199054E-6 -3.3359215E-11 2.0218176E-6 2.1599578E-6 1.3796299E-6 2.021713E-6 2.021713E-6 2.0218176E-6 1.50225 1.50225
2.0217753E-6 5.003102E-12 2.0215055E-6 2.159729E-6 1.3794837E-6 2.0215043E-6 2.0215043E-6 2.0215055E-6 1.50275 1.50275
2.021962E-6 1.23030214E-11 2.020881E-6 2.1595001E-6 1.3793375E-6 2.0212956E-6 2.0212956E-6 2.020881E-6 1.50325 1.50325
2.0212583E-6 3.1581506E-12 2.020881E-6 2.1592712E-6 1.3791913E-6 2.0210873E-6 2.0210873E-6 2.020881E-6 1.50375 1.50375
2.022303E-6 2.6293799E-11 2.020881E-6 2.1590424E-6 1.3790451E-6 2.0208784E-6 2.0208784E-6 2.020881E-6 1.50425 1.50425
2.0240739E-6 6.2828916E-11 2.0202567E-6 2.1588135E-6 1.3788989E-6 2.0206696E-6 2.0206696E-6 2.0202567E-6 1.50475 1.50475
2.0241616E-6 6.830163E-11 2.020569E-6 2.1585845E-6 1.3787527E-6 2.020461E-6 2.020461E-6 2.020569E-6 1.50525 1.50525
2.0245795E-6 7.986501E-11 2.020569E-6 2.1583558E-6 1.3786065E-6 2.0202522E-6 2.0202522E-6 2.020569E-6 1.50575 1.50575
2.0248324E-6 8.838306E-11 2.0196326E-6 2.1581268E-6 1.3784603E-6 2.0200434E-6 2.0200434E-6 2.0196326E-6 1.50625 1.50625
2.02228E-6 4.5130434E-11 2.0196326E-6 2.157669E-6 1.378168E-6 2.0198347E-6 2.0198347E-6 2.0196326E-6 1.50675 1.50675
2.0203877E-6 1.4059145E-11 2.0199445E-6 2.1574401E-6 1.3780218E-6 2.019626E-6 2.019626E-6 2.0199445E-6 1.50725 1.50725
2.0194525E-6 6.507897E-13 2.0193204E-6 2.1572114E-6 1.3778756E-6 2.0194173E-6 2.0194173E-6 2.0193204E-6 1.50775 1.50775
2.0187813E-6 -7.885033E-12 2.018696E-6 2.1569824E-6 1.3777294E-6 2.0192085E-6 2.0192085E-6 2.018696E-6 1.50825 1.50825
2.018605E-6 -7.2848515E-12 2.018696E-6 2.1567535E-6 1.3775832E-6 2.0189998E-6 2.0189998E-6 2.018696E-6 1.50875 1.50875
2.0188909E-6 1.842266E-12 2.0183838E-6 2.1565247E-6 1.377437E-6 2.018791E-6 2.018791E-6 2.0183838E-6 1.50925 1.50925
2.017692E-6 -1.6438602E-11 2.0177595E-6 2.1562957E-6 1.3772908E-6 2.0185828E-6 2.0185828E-6 2.0177595E-6 1.50975 1.50975
2.0188359E-6 8.524244E-12 2.0183838E-6 2.1560668E-6 1.3771446E-6 2.0183738E-6 2.0183738E-6 2.0183838E-6 1.51025 1.51025
2.0214316E-6 6.0286026E-11 2.0177595E-6 2.155838E-6 1.3769984E-6 2.018165E-6 2.018165E-6 2.0177595E-6 1.51075 1.51075
2.0204964E-6 4.6877672E-11 2.017135E-6 2.155609E-6 1.3768522E-6 2.0179564E-6 2.0179564E-6 2.017135E-6 1.51125 1.51125
2.01966E-6 3.529652E-11 2.0174473E-6 2.1553803E-6 1.376706E-6 2.0177476E-6 2.0177476E-6 2.0174473E-6 1.51175 1.51175
2.020342E-6 5.1732434E-11 2.0174473E-6 2.1549224E-6 1.3764136E-6 2.017539E-6 2.017539E-6 2.0174473E-6 1.51225 1.51225
2.0215848E-6 7.852248E-11 2.016823E-6 2.1546937E-6 1.3762674E-6 2.0173302E-6 2.0173302E-6 2.016823E-6 1.51275 1.51275
2.0198245E-6 4.988746E-11 2.016823E-6 2.1544647E-6 1.3761213E-6 2.0171215E-6 2.0171215E-6 2.016823E-6 1.51325 1.51325
2.0168761E-6 -6.739686E-13 2.016823E-6 2.1542357E-6 1.3759751E-6 2.0169127E-6 2.0169127E-6 2.016823E-6 1.51375 1.51375
2.015743E-6 -1.773672E-11 2.0165107E-6 2.154007E-6 1.3758289E-6 2.016704E-6 2.016704E-6 2.0165107E-6 1.51425 1.51425
2.0167547E-6 4.789859E-12 2.0165107E-6 2.153778E-6 1.3756827E-6 2.0164953E-6 2.0164953E-6 2.0165107E-6 1.51475 1.51475
2.0172715E-6 1.8180442E-11 2.0158866E-6 2.1535493E-6 1.3755365E-6 2.0162863E-6 2.0162863E-6 2.0158866E-6 1.51525 1.51525
2.0155771E-6 -9.236445E-12 2.0155744E-6 2.1533203E-6 1.3753903E-6 2.0160776E-6 2.0160776E-6 2.0155744E-6 1.51575 1.51575
2.013718E-6 -3.9698664E-11 2.0155744E-6 2.1530914E-6 1.3752441E-6 2.0158689E-6 2.0158689E-6 2.0155744E-6 1.51625 1.51625
2.0147297E-6 -1.7172087E-11 2.0158866E-6 2.1528626E-6 1.3750979E-6 2.0156601E-6 2.0156601E-6 2.0158866E-6 1.51675 1.51675
2.0158736E-6 7.790759E-12 2.0152622E-6 2.1526337E-6 1.3749517E-6 2.0154514E-6 2.0154514E-6 2.0152622E-6 1.51725 1.51725
2.0154332E-6 3.5184084E-12 2.0155744E-6 2.152176E-6 1.3746593E-6 2.0152427E-6 2.0152427E-6 2.0155744E-6 1.51775 1.51775
2.0158182E-6 1.4472721E-11 2.0152622E-6 2.151947E-6 1.3745131E-6 2.015034E-6 2.015034E-6 2.0152622E-6 1.51825 1.51825
2.015675E-6 1.5681968E-11 2.01495E-6 2.151718E-6 1.3743669E-6 2.0148252E-6 2.0148252E-6 2.01495E-6 1.51875 1.51875
2.0164557E-6 3.3945083E-11 2.0146379E-6 2.1514893E-6 1.3742207E-6 2.0146165E-6 2.0146165E-6 2.0146379E-6 1.51925 1.51925
2.0171374E-6 5.0380995E-11 2.0140135E-6 2.1512603E-6 1.3740745E-6 2.0144078E-6 2.0144078E-6 2.0140135E-6 1.51975 1.51975
2.0181492E-6 7.2907576E-11 2.0137013E-6 2.1510316E-6 1.3739284E-6 2.014199E-6 2.014199E-6 2.0137013E-6 1.52025 1.52025
2.017775E-6 6.985336E-11 2.0133891E-6 2.1508026E-6 1.3737822E-6 2.01399E-6 2.01399E-6 2.0133891E-6 1.52075 1.52075
2.0167738E-6 5.522687E-11 2.0133891E-6 2.1505737E-6 1.373636E-6 2.0137813E-6 2.0137813E-6 2.0133891E-6 1.52125 1.52125
2.0176535E-6 7.531718E-11 2.0137013E-6 2.150345E-6 1.3734898E-6 2.0135726E-6 2.0135726E-6 2.0137013E-6 1.52175 1.52175
2.0154973E-6 3.9373362E-11 2.013077E-6 2.150116E-6 1.3733436E-6 2.0133639E-6 2.0133639E-6 2.013077E-6 1.52225 1.52225
2.014265E-6 2.0483405E-11 2.0133891E-6 2.149887E-6 1.3731974E-6 2.0131552E-6 2.0131552E-6 2.0133891E-6 1.52275 1.52275
2.0125378E-6 -7.542549E-12 2.0127648E-6 2.1494293E-6 1.372905E-6 2.0129464E-6 2.0129464E-6 2.0127648E-6 1.52325 1.52325
2.0107445E-6 -3.678664E-11 2.0124526E-6 2.1492003E-6 1.3727588E-6 2.0127377E-6 2.0127377E-6 2.0124526E-6 1.52375 1.52375
2.009578E-6 -5.4458462E-11 2.0124526E-6 2.1489716E-6 1.3726126E-6 2.012529E-6 2.012529E-6 2.0124526E-6 1.52425 1.52425
2.009864E-6 -4.533135E-11 2.0121404E-6 2.1487426E-6 1.3724664E-6 2.0123202E-6 2.0123202E-6 2.0121404E-6 1.52475 1.52475
2.0101827E-6 -3.5595166E-11 2.0118284E-6 2.1485139E-6 1.3723202E-6 2.0121115E-6 2.0121115E-6 2.0118284E-6 1.52525 1.52525
2.0110956E-6 -1.4895783E-11 2.0115162E-6 2.148285E-6 1.372174E-6 2.0119028E-6 2.0119028E-6 2.0115162E-6 1.52575 1.52575
2.0121074E-6 7.630797E-12 2.0115162E-6 2.148056E-6 1.3720278E-6 2.0116938E-6 2.0116938E-6 2.0115162E-6 1.52625 1.52625
2.0127231E-6 2.284858E-11 2.011204E-6 2.1478272E-6 1.3718816E-6 2.011485E-6 2.011485E-6 2.011204E-6 1.52675 1.52675
2.013603E-6 4.2938895E-11 2.011204E-6 2.1475983E-6 1.3717355E-6 2.0112764E-6 2.0112764E-6 2.011204E-6 1.52725 1.52725
2.0125028E-6 2.6485206E-11 2.0108919E-6 2.1473693E-6 1.3715893E-6 2.0110676E-6 2.0110676E-6 2.0108919E-6 1.52775 1.52775
2.011831E-6 1.7949364E-11 2.0108919E-6 2.1471405E-6 1.3714431E-6 2.0108585E-6 2.0108585E-6 2.0108919E-6 1.52825 1.52825
2.0118857E-6 2.2813014E-11 2.011204E-6 2.1466828E-6 1.3711507E-6 2.0106497E-6 2.0106497E-6 2.011204E-6 1.52875 1.52875
2.0125015E-6 3.8030794E-11 2.0105797E-6 2.1464539E-6 1.3710045E-6 2.010441E-6 2.010441E-6 2.0105797E-6 1.52925 1.52925
2.0137113E-6 6.4211775E-11 2.009331E-6 2.146225E-6 1.3708583E-6 2.0102323E-6 2.0102323E-6 2.009331E-6 1.52975 1.52975
2.0131722E-6 5.811222E-11 2.009331E-6 2.1459962E-6 1.3707121E-6 2.0100235E-6 2.0100235E-6 2.009331E-6 1.53025 1.53025
2.0113127E-6 2.7649999E-11 2.0090188E-6 2.1457672E-6 1.3705659E-6 2.0098146E-6 2.0098146E-6 2.0090188E-6 1.53075 1.53075
2.0106415E-6 1.9114176E-11 2.009331E-6 2.1455382E-6 1.3704197E-6 2.0096059E-6 2.0096059E-6 2.009331E-6 1.53125 1.53125
2.0091454E-6 -4.648311E-12 2.0096431E-6 2.1453095E-6 1.3702735E-6 2.0093971E-6 2.0093971E-6 2.0096431E-6 1.53175 1.53175
2.008606E-6 -1.0747867E-11 2.0090188E-6 2.1450805E-6 1.3701273E-6 2.0091884E-6 2.0091884E-6 2.0090188E-6 1.53225 1.53225
2.0080668E-6 -1.6847416E-11 2.0090188E-6 2.1448516E-6 1.3699811E-6 2.0089797E-6 2.0089797E-6 2.0090188E-6 1.53275 1.53275
2.0068017E-6 -3.6346443E-11 2.0087066E-6 2.1446228E-6 1.3698349E-6 2.008771E-6 2.008771E-6 2.0087066E-6 1.53325 1.53325
2.0070875E-6 -2.7219324E-11 2.0083944E-6 2.1443939E-6 1.3696887E-6 2.0085622E-6 2.0085622E-6 2.0083944E-6 1.53375 1.53375
2.0072737E-6 -1.9919432E-11 2.0083944E-6 2.1439362E-6 1.3693964E-6 2.008353E-6 2.008353E-6 2.0083944E-6 1.53425 1.53425
2.0077905E-6 -6.52885E-12 2.0080824E-6 2.1437072E-6 1.3692502E-6 2.0081443E-6 2.0081443E-6 2.0080824E-6 1.53475 1.53475
2.0087364E-6 1.4779596E-11 2.0080824E-6 2.1434785E-6 1.369104E-6 2.0079356E-6 2.0079356E-6 2.0080824E-6 1.53525 1.53525
2.009154E-6 2.6342976E-11 2.0077703E-6 2.1432495E-6 1.3689578E-6 2.0077266E-6 2.0077266E-6 2.0077703E-6 1.53575 1.53575
2.0091097E-6 2.9379423E-11 2.007458E-6 2.1430205E-6 1.3688116E-6 2.0075179E-6 2.0075179E-6 2.007458E-6 1.53625 1.53625
2.0098246E-6 4.6424403E-11 2.0068337E-6 2.1427918E-6 1.3686654E-6 2.0073091E-6 2.0073091E-6 2.0068337E-6 1.53675 1.53675
2.0119915E-6 9.026832E-11 2.007146E-6 2.1425628E-6 1.3685192E-6 2.0071004E-6 2.0071004E-6 2.007146E-6 1.53725 1.53725
2.0122773E-6 9.9395436E-11 2.0068337E-6 2.1423339E-6 1.368373E-6 2.0068917E-6 2.0068917E-6 2.0068337E-6 1.53775 1.53775
2.0104505E-6 6.954226E-11 2.0065215E-6 2.1421051E-6 1.3682268E-6 2.0066825E-6 2.0066825E-6 2.0065215E-6 1.53825 1.53825
2.0110333E-6 8.415097E-11 2.0062093E-6 2.1418762E-6 1.3680806E-6 2.0064738E-6 2.0064738E-6 2.0062093E-6 1.53875 1.53875
2.011649E-6 9.9368756E-11 2.0065215E-6 2.1414185E-6 1.3677882E-6 2.006265E-6 2.006265E-6 2.0065215E-6 1.53925 1.53925
2.0092618E-6 5.916147E-11 2.0058972E-6 2.1411895E-6 1.367642E-6 2.0060563E-6 2.0060563E-6 2.0058972E-6 1.53975 1.53975
2.0050925E-6 -1.3935432E-11 2.0058972E-6 2.1409608E-6 1.3674958E-6 2.0058476E-6 2.0058476E-6 2.0058972E-6 1.54025 1.54025
2.002969E-6 -4.9270185E-11 2.0052728E-6 2.1407318E-6 1.3673497E-6 2.0056386E-6 2.0056386E-6 2.0052728E-6 1.54075 1.54075
2.003915E-6 -2.7961735E-11 2.005585E-6 2.1405028E-6 1.3672035E-6 2.00543E-6 2.00543E-6 2.005585E-6 1.54125 1.54125
2.0033422E-6 -3.467038E-11 2.0052728E-6 2.140274E-6 1.3670573E-6 2.0052207E-6 2.0052207E-6 2.0052728E-6 1.54175 1.54175
2.002011E-6 -5.5387535E-11 2.0049606E-6 2.1400451E-6 1.3669111E-6 2.005012E-6 2.005012E-6 2.0049606E-6 1.54225 1.54225
2.0021978E-6 -4.8087617E-11 2.0046484E-6 2.1398164E-6 1.3667649E-6 2.0048033E-6 2.0048033E-6 2.0046484E-6 1.54275 1.54275
2.0040675E-6 -9.725301E-12 2.0046484E-6 2.1395874E-6 1.3666187E-6 2.0045945E-6 2.0045945E-6 2.0046484E-6 1.54325 1.54325
2.0053765E-6 1.828288E-11 2.0043365E-6 2.1393585E-6 1.3664725E-6 2.0043858E-6 2.0043858E-6 2.0043365E-6 1.54375 1.54375
2.0057607E-6 2.923717E-11 2.0046484E-6 2.1391297E-6 1.3663263E-6 2.0041766E-6 2.0041766E-6 2.0046484E-6 1.54425 1.54425
2.0066734E-6 4.9936555E-11 2.003712E-6 2.1386718E-6 1.3660339E-6 2.0039677E-6 2.0039677E-6 2.003712E-6 1.54475 1.54475
2.0075863E-6 7.0635935E-11 2.0040243E-6 2.138443E-6 1.3658877E-6 2.003759E-6 2.003759E-6 2.0040243E-6 1.54525 1.54525
2.006222E-6 4.9309713E-11 2.003712E-6 2.138214E-6 1.3657415E-6 2.0035502E-6 2.0035502E-6 2.003712E-6 1.54575 1.54575
2.0051218E-6 3.2856023E-11 2.0034E-6 2.1379851E-6 1.3655953E-6 2.0033415E-6 2.0033415E-6 2.0034E-6 1.54625 1.54625
2.0038894E-6 1.39660705E-11 2.0034E-6 2.1377564E-6 1.3654491E-6 2.0031327E-6 2.0031327E-6 2.0034E-6 1.54675 1.54675
2.0036798E-6 1.39571635E-11 2.0030877E-6 2.1375274E-6 1.3653029E-6 2.0029236E-6 2.0029236E-6 2.0030877E-6 1.54725 1.54725
2.0035366E-6 1.516641E-11 2.0030877E-6 2.1372987E-6 1.3651568E-6 2.0027148E-6 2.0027148E-6 2.0030877E-6 1.54775 1.54775
2.0035584E-6 1.942099E-11 2.0024634E-6 2.1370697E-6 1.3650106E-6 2.002506E-6 2.002506E-6 2.0024634E-6 1.54825 1.54825
2.0035802E-6 2.3675572E-11 2.0021512E-6 2.1368407E-6 1.3648644E-6 2.0022974E-6 2.0022974E-6 2.0021512E-6 1.54875 1.54875
2.003701E-6 2.9757353E-11 2.0024634E-6 2.136612E-6 1.3647182E-6 2.0020886E-6 2.0020886E-6 2.0024634E-6 1.54925 1.54925
2.0016432E-6 -4.3592894E-12 2.0021512E-6 2.136383E-6 1.364572E-6 2.0018792E-6 2.0018792E-6 2.0021512E-6 1.54975 1.54975
2.001104E-6 -1.0458846E-11 2.0009024E-6 2.1359253E-6 1.3642796E-6 2.0016705E-6 2.0016705E-6 2.0009024E-6 1.55025 1.55025
2.0020166E-6 1.0240536E-11 2.0015268E-6 2.1356964E-6 1.3641334E-6 2.0014618E-6 2.0014618E-6 2.0015268E-6 1.55075 1.55075
2.0028635E-6 2.9721784E-11 2.0012146E-6 2.1354676E-6 1.3639872E-6 2.001253E-6 2.001253E-6 2.0012146E-6 1.55125 1.55125
2.0023897E-6 2.4840343E-11 2.0012146E-6 2.1352387E-6 1.363841E-6 2.0010439E-6 2.0010439E-6 2.0012146E-6 1.55175 1.55175
2.0007285E-6 -1.9674774E-12 2.0015268E-6 2.1350097E-6 1.3636948E-6 2.0008351E-6 2.0008351E-6 2.0015268E-6 1.55225 1.55225
2.0023012E-6 3.0913237E-11 2.0002783E-6 2.134781E-6 1.3635486E-6 2.0006264E-6 2.0006264E-6 2.0002783E-6 1.55275 1.55275
2.0019932E-6 2.9077149E-11 2.0002783E-6 2.134552E-6 1.3634024E-6 2.0004177E-6 2.0004177E-6 2.0002783E-6 1.55325 1.55325
2.0019154E-6 3.1504507E-11 2.0002783E-6 2.134323E-6 1.3632562E-6 2.0002083E-6 2.0002083E-6 2.0002783E-6 1.55375 1.55375
2.0023663E-6 4.3676958E-11 1.9993417E-6 2.1340943E-6 1.36311E-6 1.9999995E-6 1.9999995E-6 1.9993417E-6 1.55425 1.55425
2.004302E-6 8.325741E-11 1.999654E-6 2.1338653E-6 1.3629639E-6 1.9997908E-6 1.9997908E-6 1.999654E-6 1.55475 1.55475
2.0036966E-6 7.593972E-11 1.999654E-6 2.1336364E-6 1.3628177E-6 1.999582E-6 1.999582E-6 1.999654E-6 1.55525 1.55525
2.001606E-6 4.1214008E-11 1.9993417E-6 2.1331787E-6 1.3625253E-6 1.999373E-6 1.999373E-6 1.9993417E-6 1.55575 1.55575
1.9988556E-6 -5.693016E-12 1.9990296E-6 2.13295E-6 1.3623791E-6 1.9991642E-6 1.9991642E-6 1.9990296E-6 1.55625 1.55625
1.9977224E-6 -2.2755768E-11 1.9987174E-6 2.132721E-6 1.3622329E-6 1.9989554E-6 1.9989554E-6 1.9987174E-6 1.55675 1.55675
1.9981403E-6 -1.1192391E-11 1.9987174E-6 2.132492E-6 1.3620867E-6 1.9987467E-6 1.9987467E-6 1.9987174E-6 1.55725 1.55725
1.9966435E-6 -3.49549E-11 1.9987174E-6 2.1322633E-6 1.3619405E-6 1.9985373E-6 1.9985373E-6 1.9987174E-6 1.55775 1.55775
1.9953122E-6 -5.5672057E-11 1.998093E-6 2.1320343E-6 1.3617943E-6 1.9983286E-6 1.9983286E-6 1.998093E-6 1.55825 1.55825
1.995598E-6 -4.6544945E-11 1.9984052E-6 2.1318053E-6 1.3616481E-6 1.9981198E-6 1.9981198E-6 1.9984052E-6 1.55875 1.55875
1.997303E-6 -1.1227959E-11 1.9977808E-6 2.1315766E-6 1.3615019E-6 1.997911E-6 1.997911E-6 1.9977808E-6 1.55925 1.55925
1.999238E-6 2.8352473E-11 1.9977808E-6 2.1313476E-6 1.3613557E-6 1.997702E-6 1.997702E-6 1.9977808E-6 1.55975 1.55975
2.000052E-6 4.7224655E-11 1.998093E-6 2.1311187E-6 1.3612095E-6 1.9974932E-6 1.9974932E-6 1.998093E-6 1.56025 1.56025
2.0002058E-6 5.39155E-11 1.9977808E-6 2.13089E-6 1.3610633E-6 1.9972845E-6 1.9972845E-6 1.9977808E-6 1.56075 1.56075
2.0007221E-6 6.7306064E-11 1.9965323E-6 2.1304322E-6 1.360771E-6 1.9970753E-6 1.9970753E-6 1.9965323E-6 1.56125 1.56125
2.001734E-6 8.983264E-11 1.9965323E-6 2.1302033E-6 1.3606248E-6 1.9968666E-6 1.9968666E-6 1.9965323E-6 1.56175 1.56175
2.0006996E-6 7.4597085E-11 1.9968443E-6 2.1299743E-6 1.3604786E-6 1.9966576E-6 1.9966576E-6 1.9968443E-6 1.56225 1.56225
1.9994668E-6 5.5707113E-11 1.9962201E-6 2.1297456E-6 1.3603324E-6 1.9964484E-6 1.9964484E-6 1.9962201E-6 1.56275 1.56275
1.9977065E-6 2.7072091E-11 1.9968443E-6 2.1295166E-6 1.3601862E-6 1.9962397E-6 1.9962397E-6 1.9968443E-6 1.56325 1.56325
1.9963422E-6 5.7458717E-12 1.9962201E-6 2.1292876E-6 1.36004E-6 1.996031E-6 1.996031E-6 1.9962201E-6 1.56375 1.56375
1.9964957E-6 1.2436696E-11 1.995908E-6 2.1290589E-6 1.3598938E-6 1.9958218E-6 1.9958218E-6 1.995908E-6 1.56425 1.56425
1.9965835E-6 1.790941E-11 1.9955958E-6 2.12883E-6 1.3597476E-6 1.995613E-6 1.995613E-6 1.9955958E-6 1.56475 1.56475
1.9943611E-6 -1.925255E-11 1.9949714E-6 2.1286012E-6 1.3596014E-6 1.9954043E-6 1.9954043E-6 1.9949714E-6 1.56525 1.56525
1.9943168E-6 -1.6216101E-11 1.995908E-6 2.1283722E-6 1.3594552E-6 1.9951956E-6 1.9951956E-6 1.995908E-6 1.56575 1.56575
1.9940082E-6 -1.8052206E-11 1.9955958E-6 2.1281433E-6 1.359309E-6 1.9949862E-6 1.9949862E-6 1.9955958E-6 1.56625 1.56625
1.994228E-6 -1.0143226E-11 1.9952836E-6 2.1276855E-6 1.3590166E-6 1.9947774E-6 1.9947774E-6 1.9952836E-6 1.56675 1.56675
1.9933252E-6 -2.2942533E-11 1.994347E-6 2.1274566E-6 1.3588703E-6 1.9945683E-6 1.9945683E-6 1.994347E-6 1.56725 1.56725
1.9930499E-6 -2.4169557E-11 1.994347E-6 2.1272278E-6 1.3587241E-6 1.9943595E-6 1.9943595E-6 1.994347E-6 1.56775 1.56775
1.9944248E-6 5.056761E-12 1.9949714E-6 2.1269989E-6 1.3585781E-6 1.9941508E-6 1.9941508E-6 1.9949714E-6 1.56825 1.56825
1.994017E-6 1.3934508E-12 1.9940348E-6 2.12677E-6 1.3584319E-6 1.9939416E-6 1.9939416E-6 1.9940348E-6 1.56875 1.56875
1.995227E-6 2.7574434E-11 1.9940348E-6 2.1265412E-6 1.3582857E-6 1.993733E-6 1.993733E-6 1.9940348E-6 1.56925 1.56925
1.9970967E-6 6.593675E-11 1.994347E-6 2.1263122E-6 1.3581395E-6 1.9935242E-6 1.9935242E-6 1.994347E-6 1.56975 1.56975
1.998405E-6 9.3944914E-11 1.9937227E-6 2.1260835E-6 1.3579933E-6 1.9933148E-6 1.9933148E-6 1.9937227E-6 1.57025 1.57025
1.9978659E-6 8.7845356E-11 1.9937227E-6 2.1258545E-6 1.357847E-6 1.993106E-6 1.993106E-6 1.9937227E-6 1.57075 1.57075
1.9964355E-6 6.5301E-11 1.9930983E-6 2.1256255E-6 1.3577009E-6 1.9928973E-6 1.9928973E-6 1.9930983E-6 1.57125 1.57125
1.9952688E-6 4.762916E-11 1.9927863E-6 2.1251678E-6 1.3574085E-6 1.992688E-6 1.992688E-6 1.9927863E-6 1.57175 1.57175
1.9942674E-6 3.3002674E-11 1.9927863E-6 2.1249389E-6 1.3572622E-6 1.9924794E-6 1.9924794E-6 1.9927863E-6 1.57225 1.57225
1.9918473E-6 -7.813682E-12 1.9918498E-6 2.1247101E-6 1.357116E-6 1.9922707E-6 1.9922707E-6 1.9918498E-6 1.57275 1.57275
1.9890304E-6 -5.5938865E-11 1.9915376E-6 2.1244812E-6 1.3569698E-6 1.9920615E-6 1.9920615E-6 1.9915376E-6 1.57325 1.57325
1.9898773E-6 -3.645761E-11 1.9909132E-6 2.1242522E-6 1.3568236E-6 1.9918527E-6 1.9918527E-6 1.9909132E-6 1.57375 1.57375
1.9915485E-6 -1.7497202E-12 1.9915376E-6 2.1240235E-6 1.3566774E-6 1.9916433E-6 1.9916433E-6 1.9915376E-6 1.57425 1.57425
1.9902172E-6 -2.2466869E-11 1.9909132E-6 2.1237945E-6 1.3565312E-6 1.9914346E-6 1.9914346E-6 1.9909132E-6 1.57475 1.57475
1.9889521E-6 -4.1965893E-11 1.990601E-6 2.1235658E-6 1.3563852E-6 1.9912259E-6 1.9912259E-6 1.990601E-6 1.57525 1.57525
1.9909205E-6 -1.776401E-12 1.9909132E-6 2.1233368E-6 1.356239E-6 1.9910167E-6 1.9910167E-6 1.9909132E-6 1.57575 1.57575
1.9940774E-6 6.033952E-11 1.9909132E-6 2.1231078E-6 1.3560928E-6 1.990808E-6 1.990808E-6 1.9909132E-6 1.57625 1.57625
1.9938016E-6 5.911248E-11 1.990601E-6 2.122879E-6 1.3559466E-6 1.9905988E-6 1.9905988E-6 1.990601E-6 1.57675 1.57675
1.9910842E-6 1.2814524E-11 1.990601E-6 2.1224212E-6 1.3556541E-6 1.99039E-6 1.99039E-6 1.990601E-6 1.57725 1.57725
1.989819E-6 -6.6845015E-12 1.990601E-6 2.1221924E-6 1.355508E-6 1.9901813E-6 1.9901813E-6 1.990601E-6 1.57775 1.57775
1.9916224E-6 3.0459663E-11 1.9902889E-6 2.1219635E-6 1.3553617E-6 1.989972E-6 1.989972E-6 1.9902889E-6 1.57825 1.57825
1.9924032E-6 4.8722776E-11 1.9902889E-6 2.1217347E-6 1.3552155E-6 1.9897632E-6 1.9897632E-6 1.9902889E-6 1.57875 1.57875
1.9922595E-6 4.9932006E-11 1.9899767E-6 2.1215058E-6 1.3550693E-6 1.989554E-6 1.989554E-6 1.9899767E-6 1.57925 1.57925
1.9920833E-6 5.0532186E-11 1.9890401E-6 2.1212768E-6 1.3549231E-6 1.9893453E-6 1.9893453E-6 1.9890401E-6 1.57975 1.57975
1.9915765E-6 4.5041675E-11 1.9887282E-6 2.121048E-6 1.3547769E-6 1.989136E-6 1.989136E-6 1.9887282E-6 1.58025 1.58025
1.9918623E-6 5.416879E-11 1.9887282E-6 2.120819E-6 1.3546307E-6 1.9889274E-6 1.9889274E-6 1.9887282E-6 1.58075 1.58075
1.992511E-6 6.999564E-11 1.9887282E-6 2.1205901E-6 1.3544845E-6 1.9887186E-6 1.9887186E-6 1.9887282E-6 1.58125 1.58125
1.9917404E-6 5.96326E-11 1.988416E-6 2.1203614E-6 1.3543383E-6 1.9885092E-6 1.9885092E-6 1.988416E-6 1.58175 1.58175
1.9894521E-6 2.1252507E-11 1.9881038E-6 2.1201324E-6 1.3541922E-6 1.9883005E-6 1.9883005E-6 1.9881038E-6 1.58225 1.58225
1.9856452E-6 -4.5144673E-11 1.9877916E-6 2.1196747E-6 1.3538998E-6 1.9880913E-6 1.9880913E-6 1.9877916E-6 1.58275 1.58275
1.984578E-6 -6.09893E-11 1.9877916E-6 2.1194458E-6 1.3537536E-6 1.9878826E-6 1.9878826E-6 1.9877916E-6 1.58325 1.58325
1.9844672E-6 -5.9170994E-11 1.9877916E-6 2.119217E-6 1.3536074E-6 1.9876734E-6 1.9876734E-6 1.9877916E-6 1.58375 1.58375
1.984456E-6 -5.5525487E-11 1.9877916E-6 2.118988E-6 1.3534612E-6 1.9874647E-6 1.9874647E-6 1.9877916E-6 1.58425 1.58425
1.9843783E-6 -5.3098123E-11 1.9874794E-6 2.118759E-6 1.353315E-6 1.9872555E-6 1.9872555E-6 1.9874794E-6 1.58475 1.58475
1.984928E-6 -3.9098478E-11 1.9871673E-6 2.1185303E-6 1.3531688E-6 1.9870465E-6 1.9870465E-6 1.9871673E-6 1.58525 1.58525
1.988745E-6 3.519877E-11 1.9871673E-6 2.1183014E-6 1.3530226E-6 1.9868378E-6 1.9868378E-6 1.9871673E-6 1.58575 1.58575
1.9903505E-6 6.8688534E-11 1.9862307E-6 2.1180724E-6 1.3528764E-6 1.9866286E-6 1.9866286E-6 1.9862307E-6 1.58625 1.58625
1.989151E-6 5.0407647E-11 1.9862307E-6 2.1178437E-6 1.3527302E-6 1.9864199E-6 1.9864199E-6 1.9862307E-6 1.58675 1.58675
1.9892714E-6 5.6489407E-11 1.9862307E-6 2.1176147E-6 1.352584E-6 1.9862107E-6 1.9862107E-6 1.9862307E-6 1.58725 1.58725
1.9891281E-6 5.769865E-11 1.9859185E-6 2.1173857E-6 1.3524378E-6 1.986002E-6 1.986002E-6 1.9859185E-6 1.58775 1.58775
1.9886215E-6 5.2208148E-11 1.9859185E-6 2.116928E-6 1.3521454E-6 1.9857928E-6 1.9857928E-6 1.9859185E-6 1.58825 1.58825
1.987224E-6 3.0272857E-11 1.9852941E-6 2.1166993E-6 1.3519993E-6 1.9855838E-6 1.9855838E-6 1.9852941E-6 1.58875 1.58875
1.9865854E-6 2.2346083E-11 1.9852941E-6 2.1164703E-6 1.3518531E-6 1.9853746E-6 1.9853746E-6 1.9852941E-6 1.58925 1.58925
1.9835381E-6 -3.0042545E-11 1.9849822E-6 2.1162414E-6 1.3517069E-6 1.985166E-6 1.985166E-6 1.9849822E-6 1.58975 1.58975
1.9836584E-6 -2.3960781E-11 1.9852941E-6 2.1160126E-6 1.3515607E-6 1.9849567E-6 1.9849567E-6 1.9852941E-6 1.59025 1.59025
1.9861884E-6 2.658287E-11 1.9849822E-6 2.1157837E-6 1.3514145E-6 1.984748E-6 1.984748E-6 1.9849822E-6 1.59075 1.59075
1.9866386E-6 3.8755294E-11 1.9843578E-6 2.1155547E-6 1.3512683E-6 1.9845388E-6 1.9845388E-6 1.9843578E-6 1.59125 1.59125
1.9860663E-6 3.2046674E-11 1.9843578E-6 2.115326E-6 1.3511221E-6 1.98433E-6 1.98433E-6 1.9843578E-6 1.59175 1.59175
1.9864838E-6 4.3610036E-11 1.9840456E-6 2.115097E-6 1.3509759E-6 1.9841207E-6 1.9841207E-6 1.9840456E-6 1.59225 1.59225
1.9854824E-6 2.8983548E-11 1.9840456E-6 2.1148683E-6 1.3508297E-6 1.983912E-6 1.983912E-6 1.9840456E-6 1.59275 1.59275
1.9849097E-6 2.2274908E-11 1.9840456E-6 2.1146393E-6 1.3506835E-6 1.9837028E-6 1.9837028E-6 1.9840456E-6 1.59325 1.59325
1.9840404E-6 1.0084688E-11 1.9837335E-6 2.1141816E-6 1.3503911E-6 1.983494E-6 1.983494E-6 1.9837335E-6 1.59375 1.59375
1.9815866E-6 -3.1340756E-11 1.9837335E-6 2.1139526E-6 1.3502449E-6 1.9832848E-6 1.9832848E-6 1.9837335E-6 1.59425 1.59425
1.9814765E-6 -2.9522444E-11 1.983109E-6 2.1137237E-6 1.3500987E-6 1.9830761E-6 1.9830761E-6 1.983109E-6 1.59475 1.59475
1.9820588E-6 -1.4913753E-11 1.982797E-6 2.113495E-6 1.3499525E-6 1.982867E-6 1.982867E-6 1.982797E-6 1.59525 1.59525
1.9826416E-6 -3.050339E-13 1.982797E-6 2.113266E-6 1.3498064E-6 1.9826582E-6 1.9826582E-6 1.982797E-6 1.59575 1.59575
1.9837848E-6 2.4657791E-11 1.983109E-6 2.113037E-6 1.3496602E-6 1.9824488E-6 1.9824488E-6 1.983109E-6 1.59625 1.59625
1.9838392E-6 2.9521417E-11 1.9821725E-6 2.1128083E-6 1.349514E-6 1.9822396E-6 1.9822396E-6 1.9821725E-6 1.59675 1.59675
1.984125E-6 3.8648532E-11 1.9821725E-6 2.1125793E-6 1.3493678E-6 1.9820309E-6 1.9820309E-6 1.9821725E-6 1.59725 1.59725
1.9852023E-6 6.239323E-11 1.9818604E-6 2.1123506E-6 1.3492216E-6 1.9818217E-6 1.9818217E-6 1.9818604E-6 1.59775 1.59775
1.983376E-6 3.254007E-11 1.9815482E-6 2.1121216E-6 1.3490754E-6 1.981613E-6 1.981613E-6 1.9815482E-6 1.59825 1.59825
1.9816482E-6 4.514097E-12 1.981236E-6 2.1118926E-6 1.3489292E-6 1.9814038E-6 1.9814038E-6 1.981236E-6 1.59875 1.59875
1.980944E-6 -4.6307944E-12 1.981236E-6 2.111435E-6 1.3486368E-6 1.9811948E-6 1.9811948E-6 1.981236E-6 1.59925 1.59925
1.9811303E-6 2.669105E-12 1.981236E-6 2.111206E-6 1.3484906E-6 1.9809856E-6 1.9809856E-6 1.981236E-6 1.59975 1.59975
1.9820432E-6 2.3368482E-11 1.981236E-6 2.1109772E-6 1.3483444E-6 1.980777E-6 1.980777E-6 1.981236E-6 1.60025 1.60025
1.9828565E-6 4.2240645E-11 1.9806118E-6 2.1107483E-6 1.3481982E-6 1.9805677E-6 1.9805677E-6 1.9806118E-6 1.60075 1.60075
1.9837357E-6 6.233094E-11 1.9806118E-6 2.1105195E-6 1.348052E-6 1.9803585E-6 1.9803585E-6 1.9806118E-6 1.60125 1.60125
1.9825695E-6 4.4659117E-11 1.9802997E-6 2.1102906E-6 1.3479058E-6 1.9801498E-6 1.9801498E-6 1.9802997E-6 1.60175 1.60175
1.9824258E-6 4.5868344E-11 1.9802997E-6 2.1100616E-6 1.3477596E-6 1.9799406E-6 1.9799406E-6 1.9802997E-6 1.60225 1.60225
1.9802694E-6 9.924522E-12 1.9799875E-6 2.1098328E-6 1.3476135E-6 1.9797317E-6 1.9797317E-6 1.9799875E-6 1.60275 1.60275
1.9778488E-6 -3.089185E-11 1.979363E-6 2.1096039E-6 1.3474673E-6 1.9795225E-6 1.9795225E-6 1.979363E-6 1.60325 1.60325
1.9773754E-6 -3.577328E-11 1.979363E-6 2.109375E-6 1.3473211E-6 1.9793138E-6 1.9793138E-6 1.979363E-6 1.60375 1.60375
1.9770998E-6 -3.7000316E-11 1.9796753E-6 2.1091462E-6 1.3471749E-6 1.9791046E-6 1.9791046E-6 1.9796753E-6 1.60425 1.60425
1.9776162E-6 -2.3609755E-11 1.9787387E-6 2.1086882E-6 1.3468825E-6 1.9788954E-6 1.9788954E-6 1.9787387E-6 1.60475 1.60475
1.9776048E-6 -1.9964246E-11 1.9787387E-6 2.1084595E-6 1.3467363E-6 1.9786867E-6 1.9786867E-6 1.9787387E-6 1.60525 1.60525
1.9781871E-6 -5.3555467E-12 1.9787387E-6 2.1082305E-6 1.3465901E-6 1.9784773E-6 1.9784773E-6 1.9787387E-6 1.60575 1.60575
1.977714E-6 -1.0236967E-11 1.9787387E-6 2.1080018E-6 1.3464439E-6 1.9782685E-6 1.9782685E-6 1.9787387E-6 1.60625 1.60625
1.9798142E-6 3.2388793E-11 1.9784266E-6 2.1077728E-6 1.3462977E-6 1.9780593E-6 1.9780593E-6 1.9784266E-6 1.60675 1.60675
1.9806275E-6 5.1260954E-11 1.9784266E-6 2.1075439E-6 1.3461515E-6 1.9778502E-6 1.9778502E-6 1.9784266E-6 1.60725 1.60725
1.9793954E-6 3.2370998E-11 1.9778022E-6 2.1073151E-6 1.3460053E-6 1.9776414E-6 1.9776414E-6 1.9778022E-6 1.60775 1.60775
1.9787237E-6 2.383516E-11 1.9778022E-6 2.1070862E-6 1.3458591E-6 1.9774322E-6 1.9774322E-6 1.9778022E-6 1.60825 1.60825
1.979108E-6 3.4789453E-11 1.977178E-6 2.1068572E-6 1.3457129E-6 1.977223E-6 1.977223E-6 1.977178E-6 1.60875 1.60875
1.9803508E-6 6.15795E-11 1.977178E-6 2.1066285E-6 1.3455667E-6 1.977014E-6 1.977014E-6 1.977178E-6 1.60925 1.60925
1.979151E-6 4.329859E-11 1.9768659E-6 2.1061705E-6 1.3452744E-6 1.976805E-6 1.976805E-6 1.9768659E-6 1.60975 1.60975
1.9790739E-6 4.572597E-11 1.9768659E-6 2.1059418E-6 1.3451282E-6 1.9765962E-6 1.9765962E-6 1.9768659E-6 1.61025 1.61025
1.978567E-6 4.0235464E-11 1.9765537E-6 2.1057128E-6 1.344982E-6 1.976387E-6 1.976387E-6 1.9765537E-6 1.61075 1.61075
1.9774993E-6 2.4390823E-11 1.9765537E-6 2.105484E-6 1.3448358E-6 1.9761778E-6 1.9761778E-6 1.9765537E-6 1.61125 1.61125
1.9762672E-6 5.500865E-12 1.9759293E-6 2.1052551E-6 1.3446896E-6 1.975969E-6 1.975969E-6 1.9759293E-6 1.61175 1.61175
1.9752654E-6 -9.125641E-12 1.9756171E-6 2.1050262E-6 1.3445434E-6 1.97576E-6 1.97576E-6 1.9756171E-6 1.61225 1.61225
1.9735376E-6 -3.7151615E-11 1.9756171E-6 2.1047974E-6 1.3443972E-6 1.9755505E-6 1.9755505E-6 1.9756171E-6 1.61275 1.61275
1.9737245E-6 -2.9851704E-11 1.9756171E-6 2.1045685E-6 1.344251E-6 1.9753418E-6 1.9753418E-6 1.9756171E-6 1.61325 1.61325
1.9747026E-6 -7.934205E-12 1.9749928E-6 2.1043395E-6 1.3441048E-6 1.9751326E-6 1.9751326E-6 1.9749928E-6 1.61375 1.61375
1.975879E-6 1.7637685E-11 1.975305E-6 2.1041108E-6 1.3439586E-6 1.9749234E-6 1.9749234E-6 1.975305E-6 1.61425 1.61425
1.9764948E-6 3.285547E-11 1.9746806E-6 2.1038818E-6 1.3438124E-6 1.9747147E-6 1.9747147E-6 1.9746806E-6 1.61475 1.61475
1.975724E-6 2.2492428E-11 1.9746806E-6 2.103424E-6 1.34352E-6 1.9745055E-6 1.9745055E-6 1.9746806E-6 1.61525 1.61525
1.9754484E-6 2.1265387E-11 1.9743684E-6 2.1031951E-6 1.3433738E-6 1.974296E-6 1.974296E-6 1.9743684E-6 1.61575 1.61575
1.9748102E-6 1.3338633E-11 1.9746806E-6 2.1029664E-6 1.3432277E-6 1.9740874E-6 1.9740874E-6 1.9746806E-6 1.61625 1.61625
1.9757554E-6 3.464706E-11 1.9740562E-6 2.1027374E-6 1.3430815E-6 1.9738782E-6 1.9738782E-6 1.9740562E-6 1.61675 1.61675
1.9759088E-6 4.1337888E-11 1.9743684E-6 2.1025085E-6 1.3429353E-6 1.973669E-6 1.973669E-6 1.9743684E-6 1.61725 1.61725
1.9749405E-6 2.7320465E-11 1.973744E-6 2.1022797E-6 1.3427891E-6 1.9734603E-6 1.9734603E-6 1.973744E-6 1.61775 1.61775
1.9746649E-6 2.6093426E-11 1.973432E-6 2.1020508E-6 1.3426429E-6 1.973251E-6 1.973251E-6 1.973432E-6 1.61825 1.61825
1.9750821E-6 3.7656787E-11 1.9731199E-6 2.1018218E-6 1.3424967E-6 1.9730417E-6 1.9730417E-6 1.9731199E-6 1.61875 1.61875
1.97484E-6 3.703883E-11 1.9728077E-6 2.101593E-6 1.3423505E-6 1.972833E-6 1.972833E-6 1.9728077E-6 1.61925 1.61925
1.973475E-6 1.5712591E-11 1.9728077E-6 2.101364E-6 1.3422043E-6 1.9726237E-6 1.9726237E-6 1.9728077E-6 1.61975 1.61975
1.9732324E-6 1.5094615E-11 1.9728077E-6 2.1011354E-6 1.3420581E-6 1.9724146E-6 1.9724146E-6 1.9728077E-6 1.62025 1.62025
1.972924E-6 1.325853E-11 1.9724955E-6 2.1006774E-6 1.3417657E-6 1.9722058E-6 1.9722058E-6 1.9724955E-6 1.62075 1.62075
1.9727145E-6 1.3249623E-11 1.9721833E-6 2.1004487E-6 1.3416195E-6 1.9719967E-6 1.9719967E-6 1.9721833E-6 1.62125 1.62125
1.9729669E-6 2.1767648E-11 1.971559E-6 2.1002197E-6 1.3414733E-6 1.9717872E-6 1.9717872E-6 1.971559E-6 1.62175 1.62175
1.9744732E-6 5.343021E-11 1.9718711E-6 2.0999908E-6 1.3413271E-6 1.971578E-6 1.971578E-6 1.9718711E-6 1.62225 1.62225
1.973406E-6 3.758559E-11 1.971559E-6 2.099762E-6 1.3411809E-6 1.9713693E-6 1.9713693E-6 1.971559E-6 1.62275 1.62275
1.971975E-6 1.5041213E-11 1.971559E-6 2.099533E-6 1.3410348E-6 1.9711601E-6 1.9711601E-6 1.971559E-6 1.62325 1.62325
1.9709073E-6 -8.034263E-13 1.9709346E-6 2.099304E-6 1.3408886E-6 1.970951E-6 1.970951E-6 1.9709346E-6 1.62375 1.62375
1.9706981E-6 -8.123131E-13 1.9709346E-6 2.0990753E-6 1.3407424E-6 1.9707422E-6 1.9707422E-6 1.9709346E-6 1.62425 1.62425
1.9706536E-6 2.2241146E-12 1.9706224E-6 2.0988464E-6 1.3405962E-6 1.970533E-6 1.970533E-6 1.9706224E-6 1.62475 1.62475
1.9711697E-6 1.5614673E-11 1.9706224E-6 2.0986176E-6 1.34045E-6 1.9703236E-6 1.9703236E-6 1.9706224E-6 1.62525 1.62525
1.968749E-6 -2.5201705E-11 1.9703102E-6 2.0983887E-6 1.3403038E-6 1.9701145E-6 1.9701145E-6 1.9703102E-6 1.62575 1.62575
1.9680776E-6 -3.3737523E-11 1.969998E-6 2.097931E-6 1.3400114E-6 1.9699057E-6 1.9699057E-6 1.969998E-6 1.62625 1.62625
1.968594E-6 -2.0346967E-11 1.969998E-6 2.097702E-6 1.3398652E-6 1.9696965E-6 1.9696965E-6 1.969998E-6 1.62675 1.62675
1.9702654E-6 1.4360932E-11 1.969998E-6 2.097473E-6 1.339719E-6 1.9694874E-6 1.9694874E-6 1.969998E-6 1.62725 1.62725
1.9710128E-6 3.2014957E-11 1.969374E-6 2.0972443E-6 1.3395728E-6 1.9692782E-6 1.9692782E-6 1.969374E-6 1.62775 1.62775
1.9707704E-6 3.1397003E-11 1.9690617E-6 2.0970153E-6 1.3394266E-6 1.9690692E-6 1.9690692E-6 1.9690617E-6 1.62825 1.62825
1.9699999E-6 2.1033965E-11 1.9687495E-6 2.0967866E-6 1.3392804E-6 1.96886E-6 1.96886E-6 1.9687495E-6 1.62875 1.62875
1.9701201E-6 2.7115725E-11 1.9687495E-6 2.0965576E-6 1.3391342E-6 1.9686508E-6 1.9686508E-6 1.9687495E-6 1.62925 1.62925
1.9705703E-6 3.928815E-11 1.9684373E-6 2.0963287E-6 1.338988E-6 1.9684417E-6 1.9684417E-6 1.9684373E-6 1.62975 1.62975
1.9700642E-6 3.3797666E-11 1.9681252E-6 2.0961E-6 1.3388419E-6 1.968233E-6 1.968233E-6 1.9681252E-6 1.63025 1.63025
1.9698214E-6 3.3179688E-11 1.9681252E-6 2.095871E-6 1.3386957E-6 1.9680238E-6 1.9680238E-6 1.9681252E-6 1.63075 1.63075
1.9711629E-6 6.1796915E-11 1.967813E-6 2.095642E-6 1.3385495E-6 1.9678143E-6 1.9678143E-6 1.967813E-6 1.63125 1.63125
1.971184E-6 6.605148E-11 1.9681252E-6 2.0951843E-6 1.3382571E-6 1.9676052E-6 1.9676052E-6 1.9681252E-6 1.63175 1.63175
1.9692588E-6 3.437112E-11 1.9675008E-6 2.0949553E-6 1.3381109E-6 1.9673964E-6 1.9673964E-6 1.9675008E-6 1.63225 1.63225
1.967762E-6 1.0608611E-11 1.9668764E-6 2.0947266E-6 1.3379647E-6 1.9671872E-6 1.9671872E-6 1.9668764E-6 1.63275 1.63275
1.9672552E-6 5.118103E-12 1.9668764E-6 2.0944976E-6 1.3378185E-6 1.966978E-6 1.966978E-6 1.9668764E-6 1.63325 1.63325
1.9668146E-6 8.457311E-13 1.9668764E-6 2.094269E-6 1.3376723E-6 1.9667689E-6 1.9667689E-6 1.9668764E-6 1.63375 1.63375
1.965681E-6 -1.6217042E-11 1.9671886E-6 2.09404E-6 1.3375261E-6 1.9665595E-6 1.9665595E-6 1.9671886E-6 1.63425 1.63425
1.9649435E-6 -2.5971001E-11 1.9668764E-6 2.093811E-6 1.3373799E-6 1.9663507E-6 1.9663507E-6 1.9668764E-6 1.63475 1.63475
1.966318E-6 3.2552964E-12 1.9665642E-6 2.0935822E-6 1.3372337E-6 1.9661416E-6 1.9661416E-6 1.9665642E-6 1.63525 1.63525
1.9667023E-6 1.4209592E-11 1.9659399E-6 2.0933533E-6 1.3370875E-6 1.9659324E-6 1.9659324E-6 1.9659399E-6 1.63575 1.63575
1.9630604E-6 -4.914225E-11 1.966252E-6 2.0931243E-6 1.3369413E-6 1.9657232E-6 1.9657232E-6 1.966252E-6 1.63625 1.63625
1.9637748E-6 -3.2097294E-11 1.965628E-6 2.0928956E-6 1.3367951E-6 1.9655138E-6 1.9655138E-6 1.965628E-6 1.63675 1.63675
1.9659085E-6 1.1137556E-11 1.966252E-6 2.0924379E-6 1.3365028E-6 1.965305E-6 1.965305E-6 1.966252E-6 1.63725 1.63725
1.967052E-6 3.6100387E-11 1.965628E-6 2.092209E-6 1.3363566E-6 1.9650959E-6 1.9650959E-6 1.965628E-6 1.63775 1.63775
1.9683603E-6 6.4108545E-11 1.9650035E-6 2.09198E-6 1.3362104E-6 1.9648867E-6 1.9648867E-6 1.9650035E-6 1.63825 1.63825
1.9675565E-6 5.313644E-11 1.9650035E-6 2.0917512E-6 1.3360642E-6 1.9646775E-6 1.9646775E-6 1.9650035E-6 1.63875 1.63875
1.9666209E-6 3.9728065E-11 1.9646914E-6 2.0915222E-6 1.335918E-6 1.9644683E-6 1.9644683E-6 1.9646914E-6 1.63925 1.63925
1.9669721E-6 5.007329E-11 1.9646914E-6 2.0912933E-6 1.3357718E-6 1.964259E-6 1.964259E-6 1.9646914E-6 1.63975 1.63975
1.967786E-6 6.8945474E-11 1.964067E-6 2.0910645E-6 1.3356256E-6 1.9640502E-6 1.9640502E-6 1.964067E-6 1.64025 1.64025
1.9673453E-6 6.46731E-11 1.9646914E-6 2.0908356E-6 1.3354794E-6 1.963841E-6 1.963841E-6 1.9646914E-6 1.64075 1.64075
1.9663764E-6 5.0655657E-11 1.964067E-6 2.0906066E-6 1.3353332E-6 1.9636318E-6 1.9636318E-6 1.964067E-6 1.64125 1.64125
1.9655067E-6 3.8465415E-11 1.9631304E-6 2.0903778E-6 1.335187E-6 1.9634226E-6 1.9634226E-6 1.9631304E-6 1.64175 1.64175
1.964208E-6 1.8357305E-11 1.9631304E-6 2.0899201E-6 1.3348946E-6 1.9632134E-6 1.9632134E-6 1.9631304E-6 1.64225 1.64225
1.9632062E-6 3.7307987E-12 1.9631304E-6 2.0896912E-6 1.3347484E-6 1.963004E-6 1.963004E-6 1.9631304E-6 1.64275 1.64275
1.963624E-6 1.5294179E-11 1.9628183E-6 2.0894622E-6 1.3346022E-6 1.9627953E-6 1.9627953E-6 1.9628183E-6 1.64325 1.64325
1.9630183E-6 7.976469E-12 1.962506E-6 2.0892335E-6 1.3344561E-6 1.962586E-6 1.962586E-6 1.962506E-6 1.64375 1.64375
1.9623467E-6 -5.5936684E-13 1.962506E-6 2.0890045E-6 1.3343099E-6 1.962377E-6 1.962377E-6 1.962506E-6 1.64425 1.64425
1.9601569E-6 -3.711228E-11 1.962194E-6 2.0887755E-6 1.3341637E-6 1.9621677E-6 1.9621677E-6 1.962194E-6 1.64475 1.64475
1.959353E-6 -4.8084394E-11 1.961882E-6 2.0885468E-6 1.3340175E-6 1.9619586E-6 1.9619586E-6 1.961882E-6 1.64525 1.64525
1.9598695E-6 -3.4693824E-11 1.961882E-6 2.0883178E-6 1.3338713E-6 1.9617491E-6 1.9617491E-6 1.961882E-6 1.64575 1.64575
1.9613099E-6 -4.2493986E-12 1.962194E-6 2.0880889E-6 1.3337251E-6 1.96154E-6 1.96154E-6 1.962194E-6 1.64625 1.64625
1.9628496E-6 2.8022251E-11 1.9612576E-6 2.0878601E-6 1.3335789E-6 1.9613312E-6 1.9613312E-6 1.9612576E-6 1.64675 1.64675
1.963927E-6 5.1766945E-11 1.9609454E-6 2.0876312E-6 1.3334327E-6 1.961122E-6 1.961122E-6 1.9609454E-6 1.64725 1.64725
1.9649383E-6 7.429351E-11 1.9609454E-6 2.0871735E-6 1.3331403E-6 1.9609129E-6 1.9609129E-6 1.9609454E-6 1.64775 1.64775
1.9637384E-6 5.6012597E-11 1.9609454E-6 2.0869445E-6 1.3329941E-6 1.9607037E-6 1.9607037E-6 1.9609454E-6 1.64825 1.64825
1.9630997E-6 4.8085824E-11 1.9609454E-6 2.0867158E-6 1.3328479E-6 1.9604943E-6 1.9604943E-6 1.9609454E-6 1.64875 1.64875
1.961867E-6 2.9195847E-11 1.9600088E-6 2.0864868E-6 1.3327017E-6 1.960285E-6 1.960285E-6 1.9600088E-6 1.64925 1.64925
1.9608324E-6 1.3960274E-11 1.9600088E-6 2.0862578E-6 1.3325555E-6 1.960076E-6 1.960076E-6 1.9600088E-6 1.64975 1.64975
1.9609197E-6 1.9432964E-11 1.9596966E-6 2.086029E-6 1.3324093E-6 1.9598667E-6 1.9598667E-6 1.9596966E-6 1.65025 1.65025
1.961106E-6 2.673286E-11 1.9600088E-6 2.0858001E-6 1.3322632E-6 1.9596575E-6 1.9596575E-6 1.9600088E-6 1.65075 1.65075
1.9605666E-6 2.0633308E-11 1.9596966E-6 2.0855714E-6 1.332117E-6 1.9594486E-6 1.9594486E-6 1.9596966E-6 1.65125 1.65125
1.95841E-6 -1.531054E-11 1.9593845E-6 2.0853424E-6 1.3319708E-6 1.9592394E-6 1.9592394E-6 1.9593845E-6 1.65175 1.65175
1.9584643E-6 -1.0446912E-11 1.9590723E-6 2.0851135E-6 1.3318246E-6 1.9590302E-6 1.9590302E-6 1.9590723E-6 1.65225 1.65225
1.9597396E-6 1.6952183E-11 1.95876E-6 2.0848847E-6 1.3316784E-6 1.958821E-6 1.958821E-6 1.95876E-6 1.65275 1.65275
1.9604538E-6 3.3997145E-11 1.958448E-6 2.0844268E-6 1.331386E-6 1.9586118E-6 1.9586118E-6 1.958448E-6 1.65325 1.65325
1.959089E-6 1.2670904E-11 1.95876E-6 2.084198E-6 1.3312398E-6 1.9584027E-6 1.9584027E-6 1.95876E-6 1.65375 1.65375
1.9573943E-6 -1.4746006E-11 1.958448E-6 2.083969E-6 1.3310936E-6 1.9581933E-6 1.9581933E-6 1.958448E-6 1.65425 1.65425
1.9567226E-6 -2.3281849E-11 1.9578238E-6 2.0837401E-6 1.3309474E-6 1.957984E-6 1.957984E-6 1.9578238E-6 1.65475 1.65475
1.958196E-6 7.771646E-12 1.9578238E-6 2.0835114E-6 1.3308012E-6 1.9577749E-6 1.9577749E-6 1.9578238E-6 1.65525 1.65525
1.9581182E-6 1.0199006E-11 1.9575116E-6 2.0832824E-6 1.330655E-6 1.9575657E-6 1.9575657E-6 1.9575116E-6 1.65575 1.65575
1.9569845E-6 -6.8637665E-12 1.9578238E-6 2.0830537E-6 1.3305088E-6 1.9573565E-6 1.9573565E-6 1.9578238E-6 1.65625 1.65625
1.9578308E-6 1.2617462E-11 1.9568872E-6 2.0828247E-6 1.3303626E-6 1.957147E-6 1.957147E-6 1.9568872E-6 1.65675 1.65675
1.9582817E-6 2.4789906E-11 1.9568872E-6 2.0825958E-6 1.3302164E-6 1.9569384E-6 1.9569384E-6 1.9568872E-6 1.65725 1.65725
1.960283E-6 6.558847E-11 1.9562628E-6 2.082367E-6 1.3300703E-6 1.9567292E-6 1.9567292E-6 1.9562628E-6 1.65775 1.65775
1.9600402E-6 6.4970494E-11 1.9562628E-6 2.082138E-6 1.3299241E-6 1.95652E-6 1.95652E-6 1.9562628E-6 1.65825 1.65825
[truncated: 1,504,172 more chars]
