# Supplementary material for: A Combined AFM and Lateral Stretch Device Enables Microindentation Analyses of Living Cells at High Strains
Source: Methods Protoc. 2019 May 24;2(2):43. doi: 10.3390/mps2020043 (PMC6632168; doi:10.3390/mps2020043)
Supplement: Supplementary file 1 [file mps-02-00043-s001.zip › indentations_on_empty_chamber/indentations_empty_chamber/0%strain/force-save-2017.11.08-11.32.51.947.txt]

# TEXT EXPORT
# data-description.comment: no comment entry
# data-description.name: no name entry
# data-description.probe: no probe entry
# data-description.user-name: d.ahrens
# data-description.instrument: A0051
# data-description.source-software: 5.0.82
# data-description.modification-software: spm-5.0.96
# index: 0
# xPosition: 1.8916153542232834E-16
# yPosition: -5.211875050785585E-16
# approachID: 2017.11.08-10.04.22-00114
# force-settings.type: segmented-force-settings
# force-settings.global-settings.control-settings-type: segment-control-settings
# force-settings.global-settings.closed-loop: false
# force-settings.global-settings.start-option.type: continue
# force-settings.global-settings.ttl-outputs.pins.list: 
# force-settings.global-settings.pause-before-first.type: constant-height-pause
# force-settings.global-settings.pause-before-first.identifier.type: standard
# force-settings.global-settings.pause-before-first.identifier.name: pause-spm
# force-settings.global-settings.pause-before-first.style: pause
# force-settings.global-settings.pause-before-first.duration: 0.0
# force-settings.global-settings.pause-before-first.num-points: 0
# force-settings.global-settings.pause-before-first.pause-option.type: constant-height
# force-settings.global-settings.pause-before-first.height-limit: NaN
# force-settings.global-settings.force-baseline-adjust-settings.enabled: true
# force-settings.global-settings.force-baseline-adjust-settings.interval: 1
# force-settings.global-settings.force-baseline-adjust-settings.beginOfLine: true
# force-settings.global-settings.force-baseline-adjust-settings.deadtimeBeforeSamples: 100
# force-settings.global-settings.force-baseline-adjust-settings.averageSamples: 100
# force-settings.segments.size: 4
# force-settings.segment.0.type: z-extend-force
# force-settings.segment.0.identifier.type: standard
# force-settings.segment.0.identifier.name: extend-spm
# force-settings.segment.0.style: extend
# force-settings.segment.0.duration: 4.0
# force-settings.segment.0.num-points: 8000
# force-settings.segment.0.z-start: 2.0E-6
# force-settings.segment.0.z-end: 0.0
# force-settings.segment.0.setpoint: 0.7717870165531471
# force-settings.segment.1.type: constant-force-pause
# force-settings.segment.1.identifier.type: standard
# force-settings.segment.1.identifier.name: pause-at-end-spm
# force-settings.segment.1.style: pause
# force-settings.segment.1.duration: 0.0
# force-settings.segment.1.num-points: 0
# force-settings.segment.1.pause-option.type: feedback-on
# force-settings.segment.1.i-gain: 10.0
# force-settings.segment.1.p-gain: 0.0010
# force-settings.segment.2.type: z-retract-height
# force-settings.segment.2.identifier.type: standard
# force-settings.segment.2.identifier.name: retract-spm
# force-settings.segment.2.style: retract
# force-settings.segment.2.duration: 2.5
# force-settings.segment.2.num-points: 5000
# force-settings.segment.2.z-start: 4.9999999999999996E-6
# force-settings.segment.2.z-end: 0.0
# force-settings.segment.2.setpoint: NaN
# force-settings.segment.3.type: constant-height-pause
# force-settings.segment.3.identifier.type: standard
# force-settings.segment.3.identifier.name: pause-at-start-spm
# force-settings.segment.3.style: pause
# force-settings.segment.3.duration: 2.0
# force-settings.segment.3.num-points: 4096
# force-settings.segment.3.pause-option.type: constant-height
# force-settings.segment.3.height-limit: NaN
# force-settings.data-description.comment: 
# force-settings.data-description.name: 
# force-settings.data-description.probe: 
# force-settings.data-description.user-name: 
# force-settings.data-description.instrument: 
# force-settings.data-description.source-software: 
# force-settings.data-description.modification-software: 
# feedbackMode: contact
# pauseBeforeFirst: 0.0
# pauseOnTipsaver: 0
# scanner: false
# date: Wed Nov 08 11:32:51 CET 2017
#
# segmentIndex: 0
# segment: extend
# columns: verticalTipPosition vDeflection strainGaugeHeight height head-height smoothedStrainGaugeHeight smoothedMeasuredHeight measuredHeight seriesTime time
# fancyNames: "Vertical Tip Position" "Vertical Deflection" "Head Height (measured)" "Height" "Head Height" "Head Height (measured & smoothed)" "Height (measured & smoothed)" "Height (measured)" "Series Time" "Segment Time"
# heightMultiplier: 0.63873
# heightOffset: 0.0
# sensitivity: 1.0530665200379007E-7
# springConstant: 0.01845601715417544
# calibrationSlots: nominal force nominal nominal calibrated nominal nominal nominal elapsed elapsed
# units: m N m m m m m m s s
#
2.6011505E-6 -4.4151724E-11 2.6033822E-6 2.8942109E-6 1.8486193E-6 2.6035427E-6 2.6035427E-6 2.6033822E-6 2.5E-4 2.5E-4
2.6006824E-6 -4.9028996E-11 2.60307E-6 2.893982E-6 1.8484731E-6 2.6033388E-6 2.6033388E-6 2.60307E-6 7.5E-4 7.5E-4
2.5997515E-6 -6.243322E-11 2.6027578E-6 2.8937532E-6 1.8483269E-6 2.6031344E-6 2.6031344E-6 2.6027578E-6 0.00125 0.00125
2.5984914E-6 -8.1928096E-11 2.6033822E-6 2.8935242E-6 1.8481807E-6 2.6029304E-6 2.6029304E-6 2.6033822E-6 0.00175 0.00175
2.6000025E-6 -5.026138E-11 2.6021337E-6 2.8932952E-6 1.8480345E-6 2.602726E-6 2.602726E-6 2.6021337E-6 0.00225 0.00225
2.6027024E-6 3.3317515E-12 2.6027578E-6 2.8930665E-6 1.8478883E-6 2.602522E-6 2.602522E-6 2.6027578E-6 0.00275 0.00275
2.6047753E-6 4.5352614E-11 2.6015093E-6 2.8928375E-6 1.847742E-6 2.6023179E-6 2.6023179E-6 2.6015093E-6 0.00325 0.00325
2.6041416E-6 3.7429993E-11 2.6021337E-6 2.8926086E-6 1.847596E-6 2.6021135E-6 2.6021135E-6 2.6021337E-6 0.00375 0.00375
2.6033763E-6 2.7071118E-11 2.6011971E-6 2.8923798E-6 1.8474498E-6 2.6019095E-6 2.6019095E-6 2.6011971E-6 0.00425 0.00425
2.6032046E-6 2.7675433E-11 2.6018215E-6 2.8921509E-6 1.8473036E-6 2.601705E-6 2.601705E-6 2.6018215E-6 0.00475 0.00475
2.6038583E-6 4.3506428E-11 2.6018215E-6 2.891922E-6 1.8471574E-6 2.6015011E-6 2.6015011E-6 2.6018215E-6 0.00525 0.00525
2.6022021E-6 1.670275E-11 2.6011971E-6 2.8914642E-6 1.846865E-6 2.6012972E-6 2.6012972E-6 2.6011971E-6 0.00575 0.00575
2.5993243E-6 -3.2636407E-11 2.6005728E-6 2.8912355E-6 1.8467188E-6 2.6010925E-6 2.6010925E-6 2.6005728E-6 0.00625 0.00625
2.598856E-6 -3.751368E-11 2.6002606E-6 2.8910065E-6 1.8465726E-6 2.6008886E-6 2.6008886E-6 2.6002606E-6 0.00675 0.00675
2.5984864E-6 -4.0563768E-11 2.6005728E-6 2.8907775E-6 1.8464264E-6 2.6006842E-6 2.6006842E-6 2.6005728E-6 0.00725 0.00725
2.598678E-6 -3.3259707E-11 2.6002606E-6 2.8905488E-6 1.8462802E-6 2.6004802E-6 2.6004802E-6 2.6002606E-6 0.00775 0.00775
2.5979127E-6 -4.3618584E-11 2.5999484E-6 2.8903198E-6 1.846134E-6 2.6002763E-6 2.6002763E-6 2.5999484E-6 0.00825 0.00825
2.5978732E-6 -4.0578003E-11 2.5996362E-6 2.8900909E-6 1.8459878E-6 2.6000716E-6 2.6000716E-6 2.5996362E-6 0.00875 0.00875
2.599088E-6 -1.4392873E-11 2.599324E-6 2.8898621E-6 1.8458416E-6 2.5998677E-6 2.5998677E-6 2.599324E-6 0.00925 0.00925
2.6010287E-6 2.5191722E-11 2.599324E-6 2.8896332E-6 1.8456954E-6 2.5996637E-6 2.5996637E-6 2.599324E-6 0.00975 0.00975
2.601088E-6 3.0059503E-11 2.5986997E-6 2.8894042E-6 1.8455491E-6 2.5994593E-6 2.5994593E-6 2.5986997E-6 0.01025 0.01025
2.5988377E-6 -7.707373E-12 2.599324E-6 2.8891754E-6 1.8454031E-6 2.5992554E-6 2.5992554E-6 2.599324E-6 0.01075 0.01075
2.5976099E-6 -2.6593191E-11 2.599324E-6 2.8887177E-6 1.8451107E-6 2.599051E-6 2.599051E-6 2.599324E-6 0.01125 0.01125
2.5973397E-6 -2.7816069E-11 2.5990119E-6 2.8884888E-6 1.8449645E-6 2.5988468E-6 2.5988468E-6 2.5990119E-6 0.01175 0.01175
2.5989837E-6 6.2869267E-12 2.5983877E-6 2.8882598E-6 1.8448183E-6 2.5986428E-6 2.5986428E-6 2.5983877E-6 0.01225 0.01225
2.5980858E-6 -6.5082262E-12 2.5980755E-6 2.888031E-6 1.844672E-6 2.5984384E-6 2.5984384E-6 2.5980755E-6 0.01275 0.01275
2.5976835E-6 -1.0167367E-11 2.5980755E-6 2.887802E-6 1.8445259E-6 2.5982345E-6 2.5982345E-6 2.5980755E-6 0.01325 0.01325
2.5981394E-6 2.0092244E-12 2.5983877E-6 2.8875731E-6 1.8443797E-6 2.5980305E-6 2.5980305E-6 2.5983877E-6 0.01375 0.01375
2.5985617E-6 1.3576741E-11 2.5974512E-6 2.8873444E-6 1.8442335E-6 2.597826E-6 2.597826E-6 2.5974512E-6 0.01425 0.01425
2.5985555E-6 1.72264E-11 2.597139E-6 2.8871154E-6 1.8440873E-6 2.597622E-6 2.597622E-6 2.597139E-6 0.01475 0.01475
2.5974932E-6 1.3859252E-12 2.597139E-6 2.8868867E-6 1.843941E-6 2.597418E-6 2.597418E-6 2.597139E-6 0.01525 0.01525
2.5948793E-6 -4.30807E-11 2.5968268E-6 2.8866577E-6 1.8437948E-6 2.5972136E-6 2.5972136E-6 2.5968268E-6 0.01575 0.01575
2.593586E-6 -6.318464E-11 2.5968268E-6 2.8862E-6 1.8435024E-6 2.5970096E-6 2.5970096E-6 2.5968268E-6 0.01625 0.01625
2.5927218E-6 -7.537072E-11 2.5968268E-6 2.885971E-6 1.8433562E-6 2.5968056E-6 2.5968056E-6 2.5968268E-6 0.01675 0.01675
2.593804E-6 -5.1621863E-11 2.5962024E-6 2.885742E-6 1.8432102E-6 2.5966012E-6 2.5966012E-6 2.5962024E-6 0.01725 0.01725
2.5939298E-6 -4.553594E-11 2.5958902E-6 2.8855134E-6 1.843064E-6 2.5963973E-6 2.5963973E-6 2.5958902E-6 0.01775 0.01775
2.5946497E-6 -2.848681E-11 2.595578E-6 2.8852844E-6 1.8429178E-6 2.596193E-6 2.596193E-6 2.595578E-6 0.01825 0.01825
2.597448E-6 2.6933506E-11 2.5952659E-6 2.8850554E-6 1.8427716E-6 2.5959887E-6 2.5959887E-6 2.5952659E-6 0.01875 0.01875
2.599983E-6 7.7481306E-11 2.595578E-6 2.8848267E-6 1.8426254E-6 2.5957847E-6 2.5957847E-6 2.595578E-6 0.01925 0.01925
2.5999107E-6 7.9912826E-11 2.5952659E-6 2.8845977E-6 1.8424792E-6 2.5955808E-6 2.5955808E-6 2.5952659E-6 0.01975 0.01975
2.5989139E-6 6.5290474E-11 2.5949537E-6 2.884369E-6 1.842333E-6 2.5953764E-6 2.5953764E-6 2.5949537E-6 0.02025 0.02025
2.5963336E-6 2.143293E-11 2.5949537E-6 2.88414E-6 1.8421867E-6 2.5951724E-6 2.5951724E-6 2.5949537E-6 0.02075 0.02075
2.5936213E-6 -2.4860882E-11 2.5946417E-6 2.883911E-6 1.8420405E-6 2.5949682E-6 2.5949682E-6 2.5946417E-6 0.02125 0.02125
2.5924596E-6 -4.2528567E-11 2.5943295E-6 2.8834534E-6 1.8417481E-6 2.5947638E-6 2.5947638E-6 2.5943295E-6 0.02175 0.02175
2.5904403E-6 -7.603198E-11 2.5940174E-6 2.8832244E-6 1.8416019E-6 2.5945599E-6 2.5945599E-6 2.5940174E-6 0.02225 0.02225
2.588784E-6 -1.0283565E-10 2.5937052E-6 2.8829957E-6 1.8414557E-6 2.594356E-6 2.594356E-6 2.5937052E-6 0.02275 0.02275
2.5881832E-6 -1.1014921E-10 2.5937052E-6 2.8827667E-6 1.8413095E-6 2.5941515E-6 2.5941515E-6 2.5937052E-6 0.02325 0.02325
2.591048E-6 -5.3510744E-11 2.593393E-6 2.8825377E-6 1.8411633E-6 2.5939476E-6 2.5939476E-6 2.593393E-6 0.02375 0.02375
2.594507E-6 1.409092E-11 2.5930808E-6 2.882309E-6 1.8410173E-6 2.5937434E-6 2.5937434E-6 2.5930808E-6 0.02425 0.02425
2.5959198E-6 4.3930446E-11 2.593393E-6 2.88208E-6 1.840871E-6 2.5935394E-6 2.5935394E-6 2.593393E-6 0.02475 0.02475
2.595286E-6 3.600783E-11 2.593393E-6 2.8818513E-6 1.8407248E-6 2.593335E-6 2.593335E-6 2.593393E-6 0.02525 0.02525
2.5949498E-6 3.356682E-11 2.5924564E-6 2.8816223E-6 1.8405786E-6 2.593131E-6 2.593131E-6 2.5924564E-6 0.02575 0.02575
2.5957356E-6 5.183408E-11 2.5927686E-6 2.8813934E-6 1.8404324E-6 2.592927E-6 2.592927E-6 2.5927686E-6 0.02625 0.02625
2.5939798E-6 2.3203193E-11 2.5924564E-6 2.8811646E-6 1.8402862E-6 2.5927227E-6 2.5927227E-6 2.5924564E-6 0.02675 0.02675
2.5915315E-6 -1.8218085E-11 2.591832E-6 2.8807067E-6 1.8399938E-6 2.5925185E-6 2.5925185E-6 2.591832E-6 0.02725 0.02725
2.5891493E-6 -5.8421226E-11 2.59152E-6 2.880478E-6 1.8398476E-6 2.5923146E-6 2.5923146E-6 2.59152E-6 0.02775 0.02775
2.590661E-6 -2.67545E-11 2.591832E-6 2.880249E-6 1.8397014E-6 2.5921106E-6 2.5921106E-6 2.591832E-6 0.02825 0.02825
2.5910504E-6 -1.5796052E-11 2.591832E-6 2.8800202E-6 1.8395552E-6 2.5919062E-6 2.5919062E-6 2.591832E-6 0.02875 0.02875
2.591044E-6 -1.2146393E-11 2.59152E-6 2.8797913E-6 1.839409E-6 2.5917022E-6 2.5917022E-6 2.59152E-6 0.02925 0.02925
2.592391E-6 1.6475002E-11 2.59152E-6 2.8795623E-6 1.8392628E-6 2.5914983E-6 2.5914983E-6 2.59152E-6 0.02975 0.02975
2.592219E-6 1.7079315E-11 2.59152E-6 2.8793336E-6 1.8391166E-6 2.5912937E-6 2.5912937E-6 2.59152E-6 0.03025 0.03025
2.5907939E-6 -5.4608935E-12 2.5912077E-6 2.8791046E-6 1.8389704E-6 2.5910897E-6 2.5910897E-6 2.5912077E-6 0.03075 0.03075
2.5878835E-6 -5.5409104E-11 2.5908955E-6 2.8788756E-6 1.8388243E-6 2.5908857E-6 2.5908857E-6 2.5908955E-6 0.03125 0.03125
2.5880754E-6 -4.8105044E-11 2.5908955E-6 2.878647E-6 1.8386781E-6 2.5906818E-6 2.5906818E-6 2.5908955E-6 0.03175 0.03175
2.5885306E-6 -3.5928465E-11 2.5908955E-6 2.878418E-6 1.838532E-6 2.5904774E-6 2.5904774E-6 2.5908955E-6 0.03225 0.03225
2.5905374E-6 4.8742655E-12 2.5899592E-6 2.8779602E-6 1.8382395E-6 2.5902734E-6 2.5902734E-6 2.5899592E-6 0.03275 0.03275
2.5921152E-6 3.7759126E-11 2.5899592E-6 2.8777313E-6 1.8380933E-6 2.5900695E-6 2.5900695E-6 2.5899592E-6 0.03325 0.03325
2.591647E-6 3.2881853E-11 2.589647E-6 2.8775025E-6 1.8379471E-6 2.5898653E-6 2.5898653E-6 2.589647E-6 0.03375 0.03375
2.5906502E-6 1.8259498E-11 2.5893348E-6 2.8772736E-6 1.8378009E-6 2.5896609E-6 2.5896609E-6 2.5893348E-6 0.03425 0.03425
2.589687E-6 4.2462236E-12 2.5890226E-6 2.8770446E-6 1.8376547E-6 2.589457E-6 2.589457E-6 2.5890226E-6 0.03475 0.03475
2.5891857E-6 -1.240117E-12 2.5890226E-6 2.8768159E-6 1.8375085E-6 2.589253E-6 2.589253E-6 2.5890226E-6 0.03525 0.03525
2.5885524E-6 -9.162726E-12 2.5887105E-6 2.876587E-6 1.8373623E-6 2.589049E-6 2.589049E-6 2.5887105E-6 0.03575 0.03575
2.5870277E-6 -3.353015E-11 2.5887105E-6 2.876358E-6 1.8372161E-6 2.5888446E-6 2.5888446E-6 2.5887105E-6 0.03625 0.03625
2.5858665E-6 -5.1197824E-11 2.5887105E-6 2.8761292E-6 1.8370699E-6 2.5886404E-6 2.5886404E-6 2.5887105E-6 0.03675 0.03675
2.5850352E-6 -6.277483E-11 2.5883983E-6 2.8759002E-6 1.8369237E-6 2.5884365E-6 2.5884365E-6 2.5883983E-6 0.03725 0.03725
2.5842369E-6 -7.3742776E-11 2.588086E-6 2.8756713E-6 1.8367775E-6 2.5882325E-6 2.5882325E-6 2.588086E-6 0.03775 0.03775
2.5856493E-6 -4.390326E-11 2.587774E-6 2.8752136E-6 1.8364852E-6 2.588028E-6 2.588028E-6 2.587774E-6 0.03825 0.03825
2.588679E-6 1.578054E-11 2.587774E-6 2.8749848E-6 1.836339E-6 2.5878242E-6 2.5878242E-6 2.587774E-6 0.03875 0.03875
2.590719E-6 5.7192338E-11 2.5874617E-6 2.8747559E-6 1.8361928E-6 2.5876202E-6 2.5876202E-6 2.5874617E-6 0.03925 0.03925
2.5912736E-6 7.1196125E-11 2.5871495E-6 2.874527E-6 1.8360466E-6 2.5874162E-6 2.5874162E-6 2.5871495E-6 0.03975 0.03975
2.589848E-6 4.865591E-11 2.5865254E-6 2.8742982E-6 1.8359004E-6 2.5872116E-6 2.5872116E-6 2.5865254E-6 0.04025 0.04025
2.5885877E-6 2.916103E-11 2.5868376E-6 2.8740692E-6 1.8357542E-6 2.5870077E-6 2.5870077E-6 2.5868376E-6 0.04075 0.04075
2.5877234E-6 1.6974958E-11 2.585901E-6 2.8738402E-6 1.835608E-6 2.5868037E-6 2.5868037E-6 2.585901E-6 0.04125 0.04125
2.586463E-6 -2.5199174E-12 2.5855888E-6 2.8736115E-6 1.8354618E-6 2.5865997E-6 2.5865997E-6 2.5855888E-6 0.04175 0.04175
2.585302E-6 -2.0187596E-11 2.5862132E-6 2.8733825E-6 1.8353156E-6 2.5863958E-6 2.5863958E-6 2.5862132E-6 0.04225 0.04225
2.584041E-6 -3.968248E-11 2.585901E-6 2.8731538E-6 1.8351694E-6 2.5861914E-6 2.5861914E-6 2.585901E-6 0.04275 0.04275
2.5817578E-6 -7.805842E-11 2.5855888E-6 2.8729248E-6 1.8350232E-6 2.5859872E-6 2.5859872E-6 2.5855888E-6 0.04325 0.04325
2.5803326E-6 -1.0059864E-10 2.5855888E-6 2.8724671E-6 1.8347308E-6 2.5857832E-6 2.5857832E-6 2.5855888E-6 0.04375 0.04375
2.5816464E-6 -7.2586305E-11 2.5852767E-6 2.8722382E-6 1.8345846E-6 2.5855793E-6 2.5855793E-6 2.5852767E-6 0.04425 0.04425
2.5846098E-6 -1.4120653E-11 2.5849645E-6 2.8720092E-6 1.8344385E-6 2.585375E-6 2.585375E-6 2.5849645E-6 0.04475 0.04475
2.5874417E-6 4.190874E-11 2.5849645E-6 2.8717805E-6 1.8342923E-6 2.585171E-6 2.585171E-6 2.5849645E-6 0.04525 0.04525
2.5861814E-6 2.2413866E-11 2.58434E-6 2.8715515E-6 1.8341461E-6 2.584967E-6 2.584967E-6 2.58434E-6 0.04575 0.04575
2.585119E-6 6.5733903E-12 2.58434E-6 2.8713225E-6 1.8339999E-6 2.584763E-6 2.584763E-6 2.58434E-6 0.04625 0.04625
2.5844859E-6 -1.349217E-12 2.58434E-6 2.8710938E-6 1.8338537E-6 2.5845588E-6 2.5845588E-6 2.58434E-6 0.04675 0.04675
2.5828951E-6 -2.693477E-11 2.58434E-6 2.8708648E-6 1.8337075E-6 2.5843544E-6 2.5843544E-6 2.58434E-6 0.04725 0.04725
2.5806778E-6 -6.4092585E-11 2.5830914E-6 2.870636E-6 1.8335613E-6 2.5841505E-6 2.5841505E-6 2.5830914E-6 0.04775 0.04775
2.5802756E-6 -6.775172E-11 2.5837157E-6 2.8704071E-6 1.8334151E-6 2.5839465E-6 2.5839465E-6 2.5837157E-6 0.04825 0.04825
2.5803354E-6 -6.288393E-11 2.5834036E-6 2.8699494E-6 1.8331227E-6 2.5837426E-6 2.5837426E-6 2.5834036E-6 0.04875 0.04875
2.5839593E-6 7.763066E-12 2.5827794E-6 2.8697204E-6 1.8329765E-6 2.5835386E-6 2.5835386E-6 2.5827794E-6 0.04925 0.04925
2.5850086E-6 3.090285E-11 2.5827794E-6 2.8694915E-6 1.8328303E-6 2.583334E-6 2.583334E-6 2.5827794E-6 0.04975 0.04975
2.5869822E-6 7.109651E-11 2.582155E-6 2.8692627E-6 1.8326841E-6 2.58313E-6 2.58313E-6 2.582155E-6 0.05025 0.05025
2.586712E-6 6.9873635E-11 2.5827794E-6 2.8690338E-6 1.8325379E-6 2.582926E-6 2.582926E-6 2.5827794E-6 0.05075 0.05075
2.5857487E-6 5.586036E-11 2.582155E-6 2.868805E-6 1.8323917E-6 2.5827221E-6 2.5827221E-6 2.582155E-6 0.05125 0.05125
2.5844556E-6 3.575642E-11 2.582155E-6 2.868576E-6 1.8322456E-6 2.5825182E-6 2.5825182E-6 2.582155E-6 0.05175 0.05175
2.5812808E-6 -1.9064339E-11 2.582155E-6 2.868347E-6 1.8320994E-6 2.5823138E-6 2.5823138E-6 2.582155E-6 0.05225 0.05225
2.5777103E-6 -8.1193885E-11 2.5815307E-6 2.8681184E-6 1.8319532E-6 2.5821098E-6 2.5821098E-6 2.5815307E-6 0.05275 0.05275
2.575295E-6 -1.220061E-10 2.582155E-6 2.8678894E-6 1.831807E-6 2.5819056E-6 2.5819056E-6 2.582155E-6 0.05325 0.05325
2.5768068E-6 -9.033937E-11 2.5815307E-6 2.8676604E-6 1.8316608E-6 2.5817017E-6 2.5817017E-6 2.5815307E-6 0.05375 0.05375
2.5795728E-6 -3.5528105E-11 2.5812185E-6 2.8672027E-6 1.8313684E-6 2.5814977E-6 2.5814977E-6 2.5812185E-6 0.05425 0.05425
2.5818765E-6 1.0756227E-11 2.5812185E-6 2.8669738E-6 1.8312222E-6 2.5812938E-6 2.5812938E-6 2.5812185E-6 0.05475 0.05475
2.582101E-6 1.8669342E-11 2.5805941E-6 2.866745E-6 1.831076E-6 2.5810893E-6 2.5810893E-6 2.5805941E-6 0.05525 0.05525
2.5809395E-6 1.0016659E-12 2.580282E-6 2.866516E-6 1.8309298E-6 2.5808854E-6 2.5808854E-6 2.580282E-6 0.05575 0.05575
2.5805373E-6 -2.657475E-12 2.580282E-6 2.8662873E-6 1.8307836E-6 2.5806812E-6 2.5806812E-6 2.580282E-6 0.05625 0.05625
2.578782E-6 -3.1288357E-11 2.580282E-6 2.8660584E-6 1.8306374E-6 2.5804773E-6 2.5804773E-6 2.580282E-6 0.05675 0.05675
2.5772247E-6 -5.626483E-11 2.580282E-6 2.8658294E-6 1.8304912E-6 2.5802733E-6 2.5802733E-6 2.580282E-6 0.05725 0.05725
2.5748425E-6 -9.646798E-11 2.5799698E-6 2.8656007E-6 1.830345E-6 2.5800693E-6 2.5800693E-6 2.5799698E-6 0.05775 0.05775
2.5748689E-6 -9.2209254E-11 2.5796576E-6 2.8653717E-6 1.8301988E-6 2.579865E-6 2.579865E-6 2.5796576E-6 0.05825 0.05825
2.5773045E-6 -4.3488664E-11 2.5793454E-6 2.8651427E-6 1.8300527E-6 2.579661E-6 2.579661E-6 2.5793454E-6 0.05875 0.05875
2.5812585E-6 3.3249004E-11 2.5793454E-6 2.864914E-6 1.8299065E-6 2.579457E-6 2.579457E-6 2.5793454E-6 0.05925 0.05925
2.5836282E-6 8.075147E-11 2.5790334E-6 2.864456E-6 1.8296141E-6 2.5792529E-6 2.5792529E-6 2.5790334E-6 0.05975 0.05975
2.583886E-6 8.927366E-11 2.5790334E-6 2.8642273E-6 1.8294679E-6 2.579049E-6 2.579049E-6 2.5790334E-6 0.06025 0.06025
2.583847E-6 9.2314247E-11 2.5790334E-6 2.8639984E-6 1.8293217E-6 2.578845E-6 2.578845E-6 2.5790334E-6 0.06075 0.06075
2.5820582E-6 6.3074296E-11 2.5787213E-6 2.8637696E-6 1.8291755E-6 2.5786405E-6 2.5786405E-6 2.5787213E-6 0.06125 0.06125
2.5781246E-6 -5.7549837E-12 2.578409E-6 2.8635407E-6 1.8290293E-6 2.5784366E-6 2.5784366E-6 2.578409E-6 0.06175 0.06175
2.5746203E-6 -6.6666395E-11 2.5787213E-6 2.8633117E-6 1.8288831E-6 2.5782326E-6 2.5782326E-6 2.5787213E-6 0.06225 0.06225
2.571611E-6 -1.184418E-10 2.578409E-6 2.863083E-6 1.8287369E-6 2.5780287E-6 2.5780287E-6 2.578409E-6 0.06275 0.06275
2.5702188E-6 -1.4037295E-10 2.5771603E-6 2.862854E-6 1.8285907E-6 2.5778245E-6 2.5778245E-6 2.5771603E-6 0.06325 0.06325
2.5728857E-6 -8.738888E-11 2.5774725E-6 2.862625E-6 1.8284445E-6 2.5776205E-6 2.5776205E-6 2.5774725E-6 0.06375 0.06375
2.5754534E-6 -3.6232028E-11 2.5777847E-6 2.8623963E-6 1.8282983E-6 2.5774166E-6 2.5774166E-6 2.5777847E-6 0.06425 0.06425
2.5761728E-6 -1.918291E-11 2.5768481E-6 2.8621673E-6 1.8281521E-6 2.5772122E-6 2.5772122E-6 2.5768481E-6 0.06475 0.06475
2.5770905E-6 1.5206172E-12 2.5759116E-6 2.8617096E-6 1.8278598E-6 2.5770082E-6 2.5770082E-6 2.5759116E-6 0.06525 0.06525
2.5796255E-6 5.2068416E-11 2.5768481E-6 2.8614807E-6 1.8277136E-6 2.5768043E-6 2.5768043E-6 2.5768481E-6 0.06575 0.06575
2.5812033E-6 8.495328E-11 2.5768481E-6 2.861252E-6 1.8275674E-6 2.5766003E-6 2.5766003E-6 2.5768481E-6 0.06625 0.06625
2.57892E-6 4.6577332E-11 2.576536E-6 2.861023E-6 1.8274212E-6 2.5763961E-6 2.5763961E-6 2.576536E-6 0.06675 0.06675
2.5762406E-6 8.9258803E-13 2.5762238E-6 2.860794E-6 1.827275E-6 2.5761922E-6 2.5761922E-6 2.5762238E-6 0.06725 0.06725
2.5739903E-6 -3.687429E-11 2.5755994E-6 2.8605652E-6 1.8271288E-6 2.5759882E-6 2.5759882E-6 2.5755994E-6 0.06775 0.06775
2.5718055E-6 -7.3423045E-11 2.5755994E-6 2.8603363E-6 1.8269826E-6 2.5757838E-6 2.5757838E-6 2.5755994E-6 0.06825 0.06825
2.5725253E-6 -5.637392E-11 2.5752875E-6 2.8601073E-6 1.8268364E-6 2.5755799E-6 2.5755799E-6 2.5752875E-6 0.06875 0.06875
2.5725192E-6 -5.2724256E-11 2.5749753E-6 2.8598786E-6 1.8266902E-6 2.575376E-6 2.575376E-6 2.5749753E-6 0.06925 0.06925
2.5733048E-6 -3.4456996E-11 2.5752875E-6 2.8596496E-6 1.826544E-6 2.575172E-6 2.575172E-6 2.5752875E-6 0.06975 0.06975
2.5759716E-6 1.8527065E-11 2.5749753E-6 2.8594209E-6 1.8263978E-6 2.5749678E-6 2.5749678E-6 2.5749753E-6 0.07025 0.07025
2.5770214E-6 4.1666857E-11 2.5752875E-6 2.858963E-6 1.8261054E-6 2.5747638E-6 2.5747638E-6 2.5752875E-6 0.07075 0.07075
2.5765862E-6 3.739865E-11 2.574351E-6 2.8587342E-6 1.8259592E-6 2.5745599E-6 2.5745599E-6 2.574351E-6 0.07125 0.07125
2.577669E-6 6.114751E-11 2.574351E-6 2.8585052E-6 1.825813E-6 2.574356E-6 2.574356E-6 2.574351E-6 0.07175 0.07175
2.5773654E-6 5.931556E-11 2.5740387E-6 2.8582763E-6 1.8256669E-6 2.5741515E-6 2.5741515E-6 2.5740387E-6 0.07225 0.07225
2.573267E-6 -1.2559055E-11 2.5734143E-6 2.8580475E-6 1.8255207E-6 2.5739475E-6 2.5739475E-6 2.5734143E-6 0.07275 0.07275
2.5700926E-6 -6.73798E-11 2.5734143E-6 2.8578186E-6 1.8253745E-6 2.5737436E-6 2.5737436E-6 2.5734143E-6 0.07325 0.07325
2.5709114E-6 -4.8503472E-11 2.5734143E-6 2.8575896E-6 1.8252283E-6 2.5735394E-6 2.5735394E-6 2.5734143E-6 0.07375 0.07375
2.5704103E-6 -5.3989816E-11 2.57279E-6 2.8573609E-6 1.8250821E-6 2.5733355E-6 2.5733355E-6 2.57279E-6 0.07425 0.07425
2.569414E-6 -6.861216E-11 2.5724778E-6 2.857132E-6 1.8249359E-6 2.5731315E-6 2.5731315E-6 2.5724778E-6 0.07475 0.07475
2.5706288E-6 -4.2427027E-11 2.5721656E-6 2.8569032E-6 1.8247897E-6 2.5729275E-6 2.5729275E-6 2.5721656E-6 0.07525 0.07525
2.5736915E-6 1.7865834E-11 2.5724778E-6 2.8566742E-6 1.8246435E-6 2.5727236E-6 2.5727236E-6 2.5724778E-6 0.07575 0.07575
2.5756983E-6 5.866856E-11 2.5724778E-6 2.8562165E-6 1.8243511E-6 2.5725196E-6 2.5725196E-6 2.5724778E-6 0.07625 0.07625
2.5756258E-6 6.1100076E-11 2.5718534E-6 2.8559875E-6 1.8242049E-6 2.5723152E-6 2.5723152E-6 2.5718534E-6 0.07675 0.07675
2.5743984E-6 4.221427E-11 2.5718534E-6 2.8557586E-6 1.8240587E-6 2.572111E-6 2.572111E-6 2.5718534E-6 0.07725 0.07725
2.5725442E-6 1.1756193E-11 2.5715412E-6 2.8555298E-6 1.8239125E-6 2.571907E-6 2.571907E-6 2.5715412E-6 0.07775 0.07775
2.5694687E-6 -4.1237354E-11 2.5718534E-6 2.8553009E-6 1.8237663E-6 2.5717031E-6 2.5717031E-6 2.5718534E-6 0.07825 0.07825
2.5684726E-6 -5.5859695E-11 2.5718534E-6 2.8550721E-6 1.8236201E-6 2.5714992E-6 2.5714992E-6 2.5718534E-6 0.07875 0.07875
2.5676084E-6 -6.804577E-11 2.5712293E-6 2.8548432E-6 1.823474E-6 2.5712952E-6 2.5712952E-6 2.5712293E-6 0.07925 0.07925
2.5688562E-6 -4.125158E-11 2.570917E-6 2.8546142E-6 1.8233278E-6 2.5710913E-6 2.5710913E-6 2.570917E-6 0.07975 0.07975
2.5703018E-6 -1.0802981E-11 2.570917E-6 2.8543855E-6 1.8231816E-6 2.5708873E-6 2.5708873E-6 2.570917E-6 0.08025 0.08025
2.5702298E-6 -8.3714554E-12 2.570917E-6 2.8541565E-6 1.8230354E-6 2.5706831E-6 2.5706831E-6 2.570917E-6 0.08075 0.08075
2.5725994E-6 3.9131007E-11 2.5702927E-6 2.8536988E-6 1.822743E-6 2.5704792E-6 2.5704792E-6 2.5702927E-6 0.08125 0.08125
2.5728239E-6 4.7044122E-11 2.5702927E-6 2.8534698E-6 1.8225968E-6 2.5702748E-6 2.5702748E-6 2.5702927E-6 0.08175 0.08175
2.5720915E-6 3.7294313E-11 2.570605E-6 2.8532409E-6 1.8224506E-6 2.5700708E-6 2.5700708E-6 2.570605E-6 0.08225 0.08225
2.5685213E-6 -2.4835231E-11 2.5699806E-6 2.8530121E-6 1.8223044E-6 2.5698669E-6 2.5698669E-6 2.5699806E-6 0.08275 0.08275
2.5661059E-6 -6.564744E-11 2.5696684E-6 2.8527832E-6 1.8221582E-6 2.569663E-6 2.569663E-6 2.5696684E-6 0.08325 0.08325
2.5653735E-6 -7.539725E-11 2.569044E-6 2.8525544E-6 1.822012E-6 2.569459E-6 2.569459E-6 2.569044E-6 0.08375 0.08375
2.5649383E-6 -7.966546E-11 2.5693562E-6 2.8523255E-6 1.8218658E-6 2.5692548E-6 2.5692548E-6 2.5693562E-6 0.08425 0.08425
2.564602E-6 -8.210647E-11 2.5696684E-6 2.8520965E-6 1.8217196E-6 2.5690508E-6 2.5690508E-6 2.5696684E-6 0.08475 0.08475
2.566411E-6 -4.4958138E-11 2.569044E-6 2.8518677E-6 1.8215734E-6 2.5688469E-6 2.5688469E-6 2.569044E-6 0.08525 0.08525
2.5681538E-6 -9.027945E-12 2.5687318E-6 2.8516388E-6 1.8214272E-6 2.568643E-6 2.568643E-6 2.5687318E-6 0.08575 0.08575
2.5692036E-6 1.4111851E-11 2.5684196E-6 2.8514098E-6 1.8212811E-6 2.568439E-6 2.568439E-6 2.5684196E-6 0.08625 0.08625
2.5708143E-6 4.7605777E-11 2.569044E-6 2.8509521E-6 1.8209887E-6 2.568235E-6 2.568235E-6 2.569044E-6 0.08675 0.08675
2.5705442E-6 4.6382904E-11 2.5684196E-6 2.8507234E-6 1.8208425E-6 2.568031E-6 2.568031E-6 2.5684196E-6 0.08725 0.08725
2.570142E-6 4.2723762E-11 2.5674833E-6 2.8504944E-6 1.8206963E-6 2.5678269E-6 2.5678269E-6 2.5674833E-6 0.08775 0.08775
2.567099E-6 -9.660726E-12 2.5677953E-6 2.8502654E-6 1.8205501E-6 2.5676225E-6 2.5676225E-6 2.5677953E-6 0.08825 0.08825
2.5647498E-6 -4.9254805E-11 2.5674833E-6 2.8500367E-6 1.8204039E-6 2.5674185E-6 2.5674185E-6 2.5674833E-6 0.08875 0.08875
2.5645124E-6 -4.986861E-11 2.5671711E-6 2.8498077E-6 1.8202577E-6 2.5672146E-6 2.5672146E-6 2.5671711E-6 0.08925 0.08925
2.5643083E-6 -4.987335E-11 2.5671711E-6 2.8495788E-6 1.8201115E-6 2.5670106E-6 2.5670106E-6 2.5671711E-6 0.08975 0.08975
2.563642E-6 -5.8405024E-11 2.5671711E-6 2.84935E-6 1.8199653E-6 2.5668066E-6 2.5668066E-6 2.5671711E-6 0.09025 0.09025
2.5639E-6 -4.988283E-11 2.566859E-6 2.849121E-6 1.8198191E-6 2.5666027E-6 2.5666027E-6 2.566859E-6 0.09075 0.09075
2.5660715E-6 -6.0347734E-12 2.5662346E-6 2.848892E-6 1.8196729E-6 2.5663985E-6 2.5663985E-6 2.5662346E-6 0.09125 0.09125
2.5685736E-6 4.3903957E-11 2.5656102E-6 2.8486634E-6 1.8195267E-6 2.5661946E-6 2.5661946E-6 2.5656102E-6 0.09175 0.09175
2.5697882E-6 7.008908E-11 2.5659224E-6 2.8482057E-6 1.8192343E-6 2.5659906E-6 2.5659906E-6 2.5659224E-6 0.09225 0.09225
2.568462E-6 4.9376073E-11 2.5656102E-6 2.8479767E-6 1.8190882E-6 2.5657866E-6 2.5657866E-6 2.5656102E-6 0.09275 0.09275
2.5670038E-6 2.6226799E-11 2.565298E-6 2.8477477E-6 1.818942E-6 2.5655827E-6 2.5655827E-6 2.565298E-6 0.09325 0.09325
2.5655124E-6 2.4684558E-12 2.565298E-6 2.847519E-6 1.8187958E-6 2.5653787E-6 2.5653787E-6 2.565298E-6 0.09375 0.09375
2.5636252E-6 -2.859869E-11 2.5649858E-6 2.84729E-6 1.8186496E-6 2.5651748E-6 2.5651748E-6 2.5649858E-6 0.09425 0.09425
2.5606157E-6 -8.03741E-11 2.5649858E-6 2.847061E-6 1.8185034E-6 2.5649708E-6 2.5649708E-6 2.5649858E-6 0.09475 0.09475
2.5591905E-6 -1.029143E-10 2.5646737E-6 2.8468323E-6 1.8183572E-6 2.5647666E-6 2.5647666E-6 2.5646737E-6 0.09525 0.09525
2.561098E-6 -6.393879E-11 2.5640493E-6 2.8466034E-6 1.818211E-6 2.5645622E-6 2.5645622E-6 2.5640493E-6 0.09575 0.09575
2.5628738E-6 -2.7399529E-11 2.5643615E-6 2.8463744E-6 1.8180648E-6 2.5643583E-6 2.5643583E-6 2.5643615E-6 0.09625 0.09625
2.5636596E-6 -9.132271E-12 2.5640493E-6 2.8461457E-6 1.8179186E-6 2.5641543E-6 2.5641543E-6 2.5640493E-6 0.09675 0.09675
2.5645443E-6 1.0962191E-11 2.5640493E-6 2.8459167E-6 1.8177724E-6 2.5639504E-6 2.5639504E-6 2.5640493E-6 0.09725 0.09725
2.565429E-6 3.105665E-11 2.5637373E-6 2.845459E-6 1.81748E-6 2.5637464E-6 2.5637464E-6 2.5637373E-6 0.09775 0.09775
2.5644329E-6 1.6434309E-11 2.5634251E-6 2.84523E-6 1.8173338E-6 2.5635425E-6 2.5635425E-6 2.5634251E-6 0.09825 0.09825
2.5643276E-6 1.825677E-11 2.5634251E-6 2.8450013E-6 1.8171876E-6 2.5633383E-6 2.5633383E-6 2.5634251E-6 0.09875 0.09875
2.5646514E-6 2.7997094E-11 2.5634251E-6 2.8447723E-6 1.8170414E-6 2.5631343E-6 2.5631343E-6 2.5634251E-6 0.09925 0.09925
2.5611141E-6 -3.3523385E-11 2.563113E-6 2.8445434E-6 1.8168953E-6 2.5629304E-6 2.5629304E-6 2.563113E-6 0.09975 0.09975
2.5589957E-6 -6.885399E-11 2.5624886E-6 2.8443146E-6 1.8167491E-6 2.5627264E-6 2.5627264E-6 2.5624886E-6 0.10025 0.10025
2.5601446E-6 -4.3887E-11 2.5621764E-6 2.8440857E-6 1.8166029E-6 2.5625225E-6 2.5625225E-6 2.5621764E-6 0.10075 0.10075
2.5619863E-6 -6.129606E-12 2.5621764E-6 2.843857E-6 1.8164567E-6 2.5623185E-6 2.5623185E-6 2.5621764E-6 0.10125 0.10125
2.563531E-6 2.614619E-11 2.5618642E-6 2.843628E-6 1.8163105E-6 2.5621146E-6 2.5621146E-6 2.5618642E-6 0.10175 0.10175
2.5631289E-6 2.2487047E-11 2.5618642E-6 2.843399E-6 1.8161643E-6 2.5619104E-6 2.5619104E-6 2.5618642E-6 0.10225 0.10225
2.5631557E-6 2.6745774E-11 2.561552E-6 2.8431703E-6 1.8160181E-6 2.5617064E-6 2.5617064E-6 2.561552E-6 0.10275 0.10275
2.5623574E-6 1.5777832E-11 2.561552E-6 2.8427123E-6 1.8157257E-6 2.5615025E-6 2.5615025E-6 2.561552E-6 0.10325 0.10325
2.560173E-6 -2.0770913E-11 2.5609277E-6 2.8424836E-6 1.8155795E-6 2.5612985E-6 2.5612985E-6 2.5609277E-6 0.10375 0.10375
2.558418E-6 -4.940179E-11 2.5609277E-6 2.8422546E-6 1.8154333E-6 2.5610946E-6 2.5610946E-6 2.5609277E-6 0.10425 0.10425
2.5588076E-6 -3.844333E-11 2.5599911E-6 2.8420257E-6 1.8152871E-6 2.5608906E-6 2.5608906E-6 2.5599911E-6 0.10475 0.10475
2.5593954E-6 -2.3830467E-11 2.5606155E-6 2.841797E-6 1.8151409E-6 2.5606867E-6 2.5606867E-6 2.5606155E-6 0.10525 0.10525
2.559554E-6 -1.7135475E-11 2.5599911E-6 2.841568E-6 1.8149947E-6 2.5604827E-6 2.5604827E-6 2.5599911E-6 0.10575 0.10575
2.5585248E-6 -3.2366883E-11 2.5603033E-6 2.8413392E-6 1.8148485E-6 2.5602785E-6 2.5602785E-6 2.5603033E-6 0.10625 0.10625
2.5583536E-6 -3.176256E-11 2.5599911E-6 2.8411102E-6 1.8147024E-6 2.5600746E-6 2.5600746E-6 2.5599911E-6 0.10675 0.10675
2.5598324E-6 -7.0489735E-13 2.5596792E-6 2.8408813E-6 1.8145562E-6 2.5598706E-6 2.5598706E-6 2.5596792E-6 0.10725 0.10725
2.5616412E-6 3.644343E-11 2.5596792E-6 2.8406525E-6 1.81441E-6 2.5596667E-6 2.5596667E-6 2.5596792E-6 0.10775 0.10775
2.5614365E-6 3.643868E-11 2.559367E-6 2.8404236E-6 1.8142638E-6 2.5594622E-6 2.5594622E-6 2.559367E-6 0.10825 0.10825
2.5598792E-6 1.1462203E-11 2.559367E-6 2.8399659E-6 1.8139714E-6 2.5592583E-6 2.5592583E-6 2.559367E-6 0.10875 0.10875
2.558058E-6 -1.8386806E-11 2.5590548E-6 2.839737E-6 1.8138252E-6 2.5590543E-6 2.5590543E-6 2.5590548E-6 0.10925 0.10925
2.5577547E-6 -2.0218749E-11 2.5587426E-6 2.839508E-6 1.813679E-6 2.5588502E-6 2.5588502E-6 2.5587426E-6 0.10975 0.10975
2.5580125E-6 -1.1696558E-11 2.5584304E-6 2.8392792E-6 1.8135328E-6 2.5586462E-6 2.5586462E-6 2.5584304E-6 0.11025 0.11025
2.5579732E-6 -8.655964E-12 2.557806E-6 2.8390502E-6 1.8133866E-6 2.5584422E-6 2.5584422E-6 2.557806E-6 0.11075 0.11075
2.5583631E-6 2.302496E-12 2.5584304E-6 2.8388215E-6 1.8132404E-6 2.5582383E-6 2.5582383E-6 2.5584304E-6 0.11125 0.11125
2.5578618E-6 -3.1838445E-12 2.5574939E-6 2.8385925E-6 1.8130942E-6 2.5580343E-6 2.5580343E-6 2.5574939E-6 0.11175 0.11175
2.5562715E-6 -2.876939E-11 2.557806E-6 2.8383636E-6 1.812948E-6 2.5578304E-6 2.5578304E-6 2.557806E-6 0.11225 0.11225
2.5564302E-6 -2.2074396E-11 2.5574939E-6 2.8381348E-6 1.8128018E-6 2.5576264E-6 2.5576264E-6 2.5574939E-6 0.11275 0.11275
2.5573481E-6 -1.3708696E-12 2.5571817E-6 2.8379059E-6 1.8126556E-6 2.5574222E-6 2.5574222E-6 2.5571817E-6 0.11325 0.11325
2.5568138E-6 -7.466277E-12 2.5568695E-6 2.8374482E-6 1.8123633E-6 2.5572183E-6 2.5572183E-6 2.5568695E-6 0.11375 0.11375
2.5564116E-6 -1.1125417E-11 2.5571817E-6 2.8372192E-6 1.8122171E-6 2.5570143E-6 2.5570143E-6 2.5571817E-6 0.11425 0.11425
2.5554152E-6 -2.5747762E-11 2.5568695E-6 2.8369905E-6 1.8120709E-6 2.5568104E-6 2.5568104E-6 2.5568695E-6 0.11475 0.11475
2.55432E-6 -4.2197305E-11 2.5568695E-6 2.8367615E-6 1.8119247E-6 2.5566064E-6 2.5566064E-6 2.5568695E-6 0.11525 0.11525
2.5535878E-6 -5.1947113E-11 2.5562451E-6 2.8365325E-6 1.8117785E-6 2.5564025E-6 2.5564025E-6 2.5562451E-6 0.11575 0.11575
2.5543077E-6 -3.489798E-11 2.5565573E-6 2.8363038E-6 1.8116323E-6 2.5561985E-6 2.5561985E-6 2.5565573E-6 0.11625 0.11625
2.5551924E-6 -1.4803523E-11 2.5559332E-6 2.8360748E-6 1.8114861E-6 2.5559946E-6 2.5559946E-6 2.5559332E-6 0.11675 0.11675
2.5567701E-6 1.8081339E-11 2.5562451E-6 2.8358459E-6 1.8113399E-6 2.5557904E-6 2.5557904E-6 2.5562451E-6 0.11725 0.11725
2.558381E-6 5.1575265E-11 2.555621E-6 2.8356171E-6 1.8111937E-6 2.5555864E-6 2.5555864E-6 2.555621E-6 0.11775 0.11775
2.5573847E-6 3.6952923E-11 2.5549966E-6 2.8353882E-6 1.8110475E-6 2.5553825E-6 2.5553825E-6 2.5549966E-6 0.11825 0.11825
2.5557285E-6 1.0149248E-11 2.5553088E-6 2.8351592E-6 1.8109013E-6 2.5551785E-6 2.5551785E-6 2.5553088E-6 0.11875 0.11875
2.5557222E-6 1.37989065E-11 2.5549966E-6 2.8347015E-6 1.8106089E-6 2.5549746E-6 2.5549746E-6 2.5549966E-6 0.11925 0.11925
2.555716E-6 1.7448565E-11 2.5546844E-6 2.8344728E-6 1.8104627E-6 2.5547706E-6 2.5547706E-6 2.5546844E-6 0.11975 0.11975
2.5543898E-6 -3.2644428E-12 2.5546844E-6 2.8342438E-6 1.8103166E-6 2.5545667E-6 2.5545667E-6 2.5546844E-6 0.12025 0.12025
2.5518425E-6 -4.6512922E-11 2.55406E-6 2.8340148E-6 1.8101704E-6 2.5543625E-6 2.5543625E-6 2.55406E-6 0.12075 0.12075
2.551143E-6 -5.5653662E-11 2.55406E-6 2.833786E-6 1.8100242E-6 2.5541585E-6 2.5541585E-6 2.55406E-6 0.12125 0.12125
2.550675E-6 -6.0530934E-11 2.55406E-6 2.8335571E-6 1.809878E-6 2.5539546E-6 2.5539546E-6 2.55406E-6 0.12175 0.12175
2.5493487E-6 -8.124394E-11 2.55406E-6 2.8333282E-6 1.8097318E-6 2.5537506E-6 2.5537506E-6 2.55406E-6 0.12225 0.12225
2.5509923E-6 -4.7140954E-11 2.5534357E-6 2.8330994E-6 1.8095856E-6 2.5535467E-6 2.5535467E-6 2.5534357E-6 0.12275 0.12275
2.5529991E-6 -6.3382238E-12 2.5531235E-6 2.8328705E-6 1.8094394E-6 2.5533427E-6 2.5533427E-6 2.5531235E-6 0.12325 0.12325
2.553917E-6 1.4365303E-11 2.5524992E-6 2.8326417E-6 1.8092932E-6 2.5531388E-6 2.5531388E-6 2.5524992E-6 0.12375 0.12375
2.5538448E-6 1.679683E-11 2.5524992E-6 2.8324127E-6 1.809147E-6 2.5529348E-6 2.5529348E-6 2.5524992E-6 0.12425 0.12425
2.5532115E-6 8.87422E-12 2.5521872E-6 2.831955E-6 1.8088546E-6 2.5527306E-6 2.5527306E-6 2.5521872E-6 0.12475 0.12475
2.5535353E-6 1.8614547E-11 2.5521872E-6 2.831726E-6 1.8087084E-6 2.5525267E-6 2.5525267E-6 2.5521872E-6 0.12525 0.12525
2.552506E-6 3.3831384E-12 2.5524992E-6 2.831497E-6 1.8085622E-6 2.5523227E-6 2.5523227E-6 2.5524992E-6 0.12575 0.12575
2.5516088E-6 -9.412005E-12 2.551875E-6 2.8312684E-6 1.808416E-6 2.5521188E-6 2.5521188E-6 2.551875E-6 0.12625 0.12625
2.5507115E-6 -2.2207148E-11 2.551875E-6 2.8310394E-6 1.8082698E-6 2.5519148E-6 2.5519148E-6 2.551875E-6 0.12675 0.12675
2.5504082E-6 -2.4039087E-11 2.5512506E-6 2.8308104E-6 1.8081237E-6 2.5517108E-6 2.5517108E-6 2.5512506E-6 0.12725 0.12725
2.549445E-6 -3.805236E-11 2.5512506E-6 2.8305817E-6 1.8079775E-6 2.551507E-6 2.551507E-6 2.5512506E-6 0.12775 0.12775
2.5489437E-6 -4.3538704E-11 2.5509385E-6 2.8303527E-6 1.8078313E-6 2.5513027E-6 2.5513027E-6 2.5509385E-6 0.12825 0.12825
2.5490035E-6 -3.867091E-11 2.5509385E-6 2.830124E-6 1.8076851E-6 2.5510988E-6 2.5510988E-6 2.5509385E-6 0.12875 0.12875
2.5508784E-6 -3.0445064E-13 2.5509385E-6 2.829895E-6 1.8075389E-6 2.5508948E-6 2.5508948E-6 2.5509385E-6 0.12925 0.12925
2.5502452E-6 -8.22706E-12 2.550314E-6 2.829666E-6 1.8073927E-6 2.5506909E-6 2.5506909E-6 2.550314E-6 0.12975 0.12975
2.5494799E-6 -1.8585931E-11 2.5506263E-6 2.8292084E-6 1.8071003E-6 2.550487E-6 2.550487E-6 2.5506263E-6 0.13025 0.13025
2.5492757E-6 -1.8590672E-11 2.550314E-6 2.8289794E-6 1.8069541E-6 2.550283E-6 2.550283E-6 2.550314E-6 0.13075 0.13075
2.5505565E-6 8.812586E-12 2.5506263E-6 2.8287507E-6 1.8068079E-6 2.550079E-6 2.550079E-6 2.5506263E-6 0.13125 0.13125
2.5521342E-6 4.1697448E-11 2.5496897E-6 2.8285217E-6 1.8066617E-6 2.549875E-6 2.549875E-6 2.5496897E-6 0.13175 0.13175
2.55061E-6 1.7330038E-11 2.5496897E-6 2.8282927E-6 1.8065155E-6 2.5496709E-6 2.5496709E-6 2.5496897E-6 0.13225 0.13225
2.5490197E-6 -8.255506E-12 2.550002E-6 2.828064E-6 1.8063693E-6 2.549467E-6 2.549467E-6 2.550002E-6 0.13275 0.13275
2.5491124E-6 -2.7786456E-12 2.5493775E-6 2.827835E-6 1.806223E-6 2.549263E-6 2.549263E-6 2.5493775E-6 0.13325 0.13325
2.5486772E-6 -7.0468514E-12 2.5490654E-6 2.8276063E-6 1.8060769E-6 2.549059E-6 2.549059E-6 2.5490654E-6 0.13375 0.13375
2.547846E-6 -1.862386E-11 2.548441E-6 2.8273773E-6 1.8059308E-6 2.548855E-6 2.548855E-6 2.548441E-6 0.13425 0.13425
2.5471468E-6 -2.7764601E-11 2.548441E-6 2.8271484E-6 1.8057846E-6 2.548651E-6 2.548651E-6 2.548441E-6 0.13475 0.13475
2.5460845E-6 -4.3605078E-11 2.5487532E-6 2.8269196E-6 1.8056384E-6 2.5484471E-6 2.5484471E-6 2.5487532E-6 0.13525 0.13525
2.5472002E-6 -1.924715E-11 2.548441E-6 2.8264617E-6 1.805346E-6 2.5482432E-6 2.5482432E-6 2.548441E-6 0.13575 0.13575
2.547755E-6 -5.2433587E-12 2.548129E-6 2.826233E-6 1.8051998E-6 2.548039E-6 2.548039E-6 2.548129E-6 0.13625 0.13625
2.5474187E-6 -7.684366E-12 2.5478168E-6 2.826004E-6 1.8050536E-6 2.547835E-6 2.547835E-6 2.5478168E-6 0.13675 0.13675
2.5462246E-6 -2.596111E-11 2.5475047E-6 2.8257753E-6 1.8049074E-6 2.547631E-6 2.547631E-6 2.5475047E-6 0.13725 0.13725
2.5460863E-6 -2.4747718E-11 2.548129E-6 2.8255463E-6 1.8047612E-6 2.5474271E-6 2.5474271E-6 2.548129E-6 0.13775 0.13775
2.545849E-6 -2.5361524E-11 2.5475047E-6 2.8253173E-6 1.804615E-6 2.5472232E-6 2.5472232E-6 2.5475047E-6 0.13825 0.13825
2.5459417E-6 -1.9884667E-11 2.5475047E-6 2.8250886E-6 1.8044688E-6 2.5470192E-6 2.5470192E-6 2.5475047E-6 0.13875 0.13875
2.5457705E-6 -1.928034E-11 2.5471925E-6 2.8248596E-6 1.8043226E-6 2.5468153E-6 2.5468153E-6 2.5471925E-6 0.13925 0.13925
2.5463917E-6 -4.0584016E-12 2.546568E-6 2.8246307E-6 1.8041763E-6 2.5466118E-6 2.5466118E-6 2.546568E-6 0.13975 0.13975
2.5462205E-6 -3.4540745E-12 2.546568E-6 2.824402E-6 1.8040301E-6 2.5464076E-6 2.5464076E-6 2.546568E-6 0.14025 0.14025
2.5457523E-6 -8.331352E-12 2.546256E-6 2.824173E-6 1.803884E-6 2.5462036E-6 2.5462036E-6 2.546256E-6 0.14075 0.14075
2.5472311E-6 2.272631E-11 2.5456316E-6 2.8237152E-6 1.8035917E-6 2.5459997E-6 2.5459997E-6 2.5456316E-6 0.14125 0.14125
2.5468619E-6 1.9676236E-11 2.5453194E-6 2.8234863E-6 1.8034455E-6 2.5457957E-6 2.5457957E-6 2.5453194E-6 0.14175 0.14175
2.5449415E-6 -1.1999975E-11 2.5450072E-6 2.8232575E-6 1.8032993E-6 2.5455918E-6 2.5455918E-6 2.5450072E-6 0.14225 0.14225
2.5429222E-6 -4.5503382E-11 2.5453194E-6 2.8230286E-6 1.803153E-6 2.5453878E-6 2.5453878E-6 2.5453194E-6 0.14275 0.14275
2.5428171E-6 -4.3680923E-11 2.5456316E-6 2.8227996E-6 1.8030069E-6 2.5451839E-6 2.5451839E-6 2.5456316E-6 0.14325 0.14325
2.5438007E-6 -2.1759265E-11 2.5450072E-6 2.8225709E-6 1.8028607E-6 2.5449797E-6 2.5449797E-6 2.5450072E-6 0.14375 0.14375
2.5459726E-6 2.2088798E-11 2.5450072E-6 2.822342E-6 1.8027145E-6 2.5447757E-6 2.5447757E-6 2.5450072E-6 0.14425 0.14425
2.5467255E-6 3.974699E-11 2.5440709E-6 2.822113E-6 1.8025682E-6 2.5445718E-6 2.5445718E-6 2.5440709E-6 0.14475 0.14475
2.5469833E-6 4.8269184E-11 2.5440709E-6 2.8218842E-6 1.802422E-6 2.5443678E-6 2.5443678E-6 2.5440709E-6 0.14525 0.14525
2.5472739E-6 5.7400446E-11 2.544695E-6 2.8216552E-6 1.8022758E-6 2.5441639E-6 2.5441639E-6 2.544695E-6 0.14575 0.14575
2.5458487E-6 3.4860233E-11 2.5440709E-6 2.8211975E-6 1.8019834E-6 2.54396E-6 2.54396E-6 2.5440709E-6 0.14625 0.14625
2.5439945E-6 4.4021575E-12 2.5437587E-6 2.8209686E-6 1.8018372E-6 2.543756E-6 2.543756E-6 2.5437587E-6 0.14675 0.14675
2.5430973E-6 -8.392986E-12 2.5437587E-6 2.8207398E-6 1.801691E-6 2.543552E-6 2.543552E-6 2.5437587E-6 0.14725 0.14725
2.542332E-6 -1.8751858E-11 2.5437587E-6 2.8205109E-6 1.801545E-6 2.5433478E-6 2.5433478E-6 2.5437587E-6 0.14775 0.14775
2.5410716E-6 -3.8246736E-11 2.5434465E-6 2.820282E-6 1.8013988E-6 2.5431439E-6 2.5431439E-6 2.5434465E-6 0.14825 0.14825
2.5395473E-6 -6.261415E-11 2.5434465E-6 2.8200532E-6 1.8012526E-6 2.54294E-6 2.54294E-6 2.5434465E-6 0.14875 0.14875
2.539673E-6 -5.652822E-11 2.5434465E-6 2.8198242E-6 1.8011064E-6 2.542736E-6 2.542736E-6 2.5434465E-6 0.14925 0.14925
2.5401948E-6 -4.313349E-11 2.5431343E-6 2.8195952E-6 1.8009601E-6 2.542532E-6 2.542532E-6 2.5431343E-6 0.14975 0.14975
2.5421357E-6 -3.548896E-12 2.5428221E-6 2.8193665E-6 1.800814E-6 2.542328E-6 2.542328E-6 2.5428221E-6 0.15025 0.15025
2.5432514E-6 2.080903E-11 2.5421978E-6 2.8191375E-6 1.8006677E-6 2.542124E-6 2.542124E-6 2.5421978E-6 0.15075 0.15075
2.5437732E-6 3.4203758E-11 2.5415734E-6 2.8189088E-6 1.8005215E-6 2.5419201E-6 2.5419201E-6 2.5415734E-6 0.15125 0.15125
2.542843E-6 2.0799548E-11 2.5418856E-6 2.8184509E-6 1.8002291E-6 2.541716E-6 2.541716E-6 2.5418856E-6 0.15175 0.15175
2.5416487E-6 2.522806E-12 2.5415734E-6 2.8182221E-6 1.8000829E-6 2.541512E-6 2.541512E-6 2.5415734E-6 0.15225 0.15225
2.5399595E-6 -2.4889937E-11 2.5412612E-6 2.8179932E-6 1.7999367E-6 2.541308E-6 2.541308E-6 2.5412612E-6 0.15275 0.15275
2.5382371E-6 -5.2911744E-11 2.5415734E-6 2.8177642E-6 1.7997905E-6 2.541104E-6 2.541104E-6 2.5415734E-6 0.15325 0.15325
2.5378679E-6 -5.596182E-11 2.540637E-6 2.8175355E-6 1.7996443E-6 2.5409001E-6 2.5409001E-6 2.540637E-6 0.15375 0.15375
2.5377296E-6 -5.474843E-11 2.540949E-6 2.8173065E-6 1.7994981E-6 2.5406962E-6 2.5406962E-6 2.540949E-6 0.15425 0.15425
2.5387794E-6 -3.1608636E-11 2.5412612E-6 2.8170775E-6 1.799352E-6 2.5404922E-6 2.5404922E-6 2.5412612E-6 0.15475 0.15475
2.5394993E-6 -1.455951E-11 2.540637E-6 2.8168488E-6 1.7992058E-6 2.540288E-6 2.540288E-6 2.540637E-6 0.15525 0.15525
2.540318E-6 4.316818E-12 2.540949E-6 2.8166198E-6 1.7990596E-6 2.540084E-6 2.540084E-6 2.540949E-6 0.15575 0.15575
2.5418963E-6 3.720169E-11 2.5403249E-6 2.816391E-6 1.7989134E-6 2.5398806E-6 2.5398806E-6 2.5403249E-6 0.15625 0.15625
2.542451E-6 5.1205484E-11 2.5400127E-6 2.8161621E-6 1.7987672E-6 2.5396766E-6 2.5396766E-6 2.5400127E-6 0.15675 0.15675
2.541917E-6 4.5110075E-11 2.5400127E-6 2.8157044E-6 1.7984748E-6 2.5394727E-6 2.5394727E-6 2.5400127E-6 0.15725 0.15725
2.5404586E-6 2.19608E-11 2.5393883E-6 2.8154755E-6 1.7983286E-6 2.5392687E-6 2.5392687E-6 2.5393883E-6 0.15775 0.15775
2.5386703E-6 -7.279142E-12 2.5397005E-6 2.8152465E-6 1.7981824E-6 2.5390648E-6 2.5390648E-6 2.5397005E-6 0.15825 0.15825
2.535958E-6 -5.357295E-11 2.5393883E-6 2.8150178E-6 1.7980362E-6 2.5388608E-6 2.5388608E-6 2.5393883E-6 0.15875 0.15875
2.5337406E-6 -9.073076E-11 2.5390761E-6 2.8147888E-6 1.79789E-6 2.5386566E-6 2.5386566E-6 2.5390761E-6 0.15925 0.15925
2.5354175E-6 -5.60187E-11 2.538764E-6 2.8145598E-6 1.7977438E-6 2.5384527E-6 2.5384527E-6 2.538764E-6 0.15975 0.15975
2.5372262E-6 -1.8870374E-11 2.5378274E-6 2.814331E-6 1.7975976E-6 2.5382487E-6 2.5382487E-6 2.5378274E-6 0.16025 0.16025
2.537253E-6 -1.461165E-11 2.5384518E-6 2.8141021E-6 1.7974514E-6 2.5380448E-6 2.5380448E-6 2.5384518E-6 0.16075 0.16075
2.537511E-6 -6.089455E-12 2.5381396E-6 2.8138734E-6 1.7973052E-6 2.5378408E-6 2.5378408E-6 2.5381396E-6 0.16125 0.16125
2.5385607E-6 1.7050337E-11 2.5375152E-6 2.8136444E-6 1.7971591E-6 2.5376369E-6 2.5376369E-6 2.5375152E-6 0.16175 0.16175
2.5408315E-6 6.27256E-11 2.537203E-6 2.8134154E-6 1.7970129E-6 2.537433E-6 2.537433E-6 2.537203E-6 0.16225 0.16225
2.5407262E-6 6.454806E-11 2.5378274E-6 2.8129577E-6 1.7967205E-6 2.537229E-6 2.537229E-6 2.5378274E-6 0.16275 0.16275
2.538047E-6 1.8863315E-11 2.537203E-6 2.8127288E-6 1.7965743E-6 2.5370248E-6 2.5370248E-6 2.537203E-6 0.16325 0.16325
2.5362256E-6 -1.0985697E-11 2.5368909E-6 2.8125E-6 1.7964281E-6 2.5368208E-6 2.5368208E-6 2.5368909E-6 0.16375 0.16375
2.5370775E-6 8.4996975E-12 2.5368909E-6 2.812271E-6 1.7962819E-6 2.5366169E-6 2.5366169E-6 2.5368909E-6 0.16425 0.16425
2.5367742E-6 6.6677566E-12 2.536579E-6 2.8120423E-6 1.7961357E-6 2.536413E-6 2.536413E-6 2.536579E-6 0.16475 0.16475
2.534689E-6 -2.8053785E-11 2.5359545E-6 2.8118134E-6 1.7959895E-6 2.536209E-6 2.536209E-6 2.5359545E-6 0.16525 0.16525
2.5329336E-6 -5.6684664E-11 2.5362667E-6 2.8115844E-6 1.7958433E-6 2.536005E-6 2.536005E-6 2.5362667E-6 0.16575 0.16575
2.5339505E-6 -3.4153937E-11 2.5359545E-6 2.8113557E-6 1.7956971E-6 2.535801E-6 2.535801E-6 2.5359545E-6 0.16625 0.16625
2.5337463E-6 -3.415868E-11 2.5356424E-6 2.8111267E-6 1.7955509E-6 2.535597E-6 2.535597E-6 2.5356424E-6 0.16675 0.16675
2.534169E-6 -2.2591151E-11 2.5359545E-6 2.8108977E-6 1.7954047E-6 2.535393E-6 2.535393E-6 2.5359545E-6 0.16725 0.16725
2.5337008E-6 -2.7468425E-11 2.5353302E-6 2.810669E-6 1.7952585E-6 2.535189E-6 2.535189E-6 2.5353302E-6 0.16775 0.16775
2.532672E-6 -4.2699826E-11 2.535018E-6 2.810211E-6 1.7949662E-6 2.5349855E-6 2.5349855E-6 2.535018E-6 0.16825 0.16825
2.5335237E-6 -2.3214429E-11 2.535018E-6 2.8099823E-6 1.79482E-6 2.5347815E-6 2.5347815E-6 2.535018E-6 0.16875 0.16875
2.5336494E-6 -1.7128503E-11 2.535018E-6 2.8097534E-6 1.7946738E-6 2.5345776E-6 2.5345776E-6 2.535018E-6 0.16925 0.16925
2.5340062E-6 -6.7791103E-12 2.5347058E-6 2.8095246E-6 1.7945276E-6 2.5343736E-6 2.5343736E-6 2.5347058E-6 0.16975 0.16975
2.5339011E-6 -4.9566497E-12 2.5347058E-6 2.8092957E-6 1.7943814E-6 2.5341697E-6 2.5341697E-6 2.5347058E-6 0.17025 0.17025
2.5334327E-6 -9.833927E-12 2.5347058E-6 2.8090667E-6 1.7942352E-6 2.5339657E-6 2.5339657E-6 2.5347058E-6 0.17075 0.17075
2.5332286E-6 -9.838668E-12 2.5337692E-6 2.808838E-6 1.794089E-6 2.5337615E-6 2.5337615E-6 2.5337692E-6 0.17125 0.17125
2.5347404E-6 2.182806E-11 2.533457E-6 2.808609E-6 1.7939428E-6 2.5335576E-6 2.5335576E-6 2.533457E-6 0.17175 0.17175
2.536318E-6 5.471292E-11 2.532833E-6 2.80838E-6 1.7937966E-6 2.5333536E-6 2.5333536E-6 2.532833E-6 0.17225 0.17225
2.5345958E-6 2.6691113E-11 2.5331449E-6 2.8081513E-6 1.7936504E-6 2.5331497E-6 2.5331497E-6 2.5331449E-6 0.17275 0.17275
2.5330055E-6 1.10557E-12 2.532833E-6 2.8079223E-6 1.7935042E-6 2.5329457E-6 2.5329457E-6 2.532833E-6 0.17325 0.17325
2.5320423E-6 -1.2907705E-11 2.5331449E-6 2.8074646E-6 1.7932118E-6 2.5327417E-6 2.5327417E-6 2.5331449E-6 0.17375 0.17375
2.530815E-6 -3.1793516E-11 2.5325207E-6 2.8072357E-6 1.7930656E-6 2.5325378E-6 2.5325378E-6 2.5325207E-6 0.17425 0.17425
2.5288618E-6 -6.407879E-11 2.532833E-6 2.807007E-6 1.7929194E-6 2.5323336E-6 2.5323336E-6 2.532833E-6 0.17475 0.17475
2.5275685E-6 -8.418273E-11 2.5322086E-6 2.806778E-6 1.7927733E-6 2.5321297E-6 2.5321297E-6 2.5322086E-6 0.17525 0.17525
2.5286843E-6 -5.9824805E-11 2.5318964E-6 2.806549E-6 1.7926271E-6 2.5319257E-6 2.5319257E-6 2.5318964E-6 0.17575 0.17575
2.530691E-6 -1.9022077E-11 2.5315842E-6 2.8063203E-6 1.7924809E-6 2.5317217E-6 2.5317217E-6 2.5315842E-6 0.17625 0.17625
2.5320378E-6 9.599317E-12 2.5318964E-6 2.8060913E-6 1.7923347E-6 2.5315178E-6 2.5315178E-6 2.5318964E-6 0.17675 0.17675
2.5319987E-6 1.2639909E-11 2.531272E-6 2.8058623E-6 1.7921885E-6 2.5313138E-6 2.5313138E-6 2.531272E-6 0.17725 0.17725
2.5320585E-6 1.7507702E-11 2.531272E-6 2.8056336E-6 1.7920423E-6 2.5311099E-6 2.5311099E-6 2.531272E-6 0.17775 0.17775
2.5329432E-6 3.760216E-11 2.5309598E-6 2.8054046E-6 1.7918961E-6 2.530906E-6 2.530906E-6 2.5309598E-6 0.17825 0.17825
2.533927E-6 5.952382E-11 2.5309598E-6 2.8051759E-6 1.7917499E-6 2.5307017E-6 2.5307017E-6 2.5309598E-6 0.17875 0.17875
2.5312481E-6 1.3839089E-11 2.5303355E-6 2.804718E-6 1.7914575E-6 2.5304983E-6 2.5304983E-6 2.5303355E-6 0.17925 0.17925
2.5284698E-6 -3.3672856E-11 2.5303355E-6 2.8044892E-6 1.7913113E-6 2.5302943E-6 2.5302943E-6 2.5303355E-6 0.17975 0.17975
2.5269785E-6 -5.74312E-11 2.5300233E-6 2.8042602E-6 1.7911651E-6 2.5300903E-6 2.5300903E-6 2.5300233E-6 0.18025 0.18025
2.5273023E-6 -4.7690876E-11 2.5300233E-6 2.8040313E-6 1.7910189E-6 2.5298864E-6 2.5298864E-6 2.5300233E-6 0.18075 0.18075
2.528616E-6 -1.9678545E-11 2.529711E-6 2.8038025E-6 1.7908727E-6 2.5296824E-6 2.5296824E-6 2.529711E-6 0.18125 0.18125
2.530557E-6 1.990605E-11 2.529711E-6 2.8035736E-6 1.7907265E-6 2.5294785E-6 2.5294785E-6 2.529711E-6 0.18175 0.18175
2.5301217E-6 1.5637842E-11 2.5290867E-6 2.8033446E-6 1.7905804E-6 2.5292745E-6 2.5292745E-6 2.5290867E-6 0.18225 0.18225
2.5290924E-6 4.0643232E-13 2.5290867E-6 2.8031159E-6 1.7904342E-6 2.5290703E-6 2.5290703E-6 2.5290867E-6 0.18275 0.18275
2.5270072E-6 -3.431511E-11 2.5290867E-6 2.802887E-6 1.790288E-6 2.5288664E-6 2.5288664E-6 2.5290867E-6 0.18325 0.18325
2.526077E-6 -4.771932E-11 2.5287748E-6 2.8026582E-6 1.7901418E-6 2.5286624E-6 2.5286624E-6 2.5287748E-6 0.18375 0.18375
2.5261697E-6 -4.224246E-11 2.5287748E-6 2.8022002E-6 1.7898494E-6 2.5284585E-6 2.5284585E-6 2.5287748E-6 0.18425 0.18425
2.5260645E-6 -4.0419997E-11 2.5287748E-6 2.8019715E-6 1.7897032E-6 2.5282545E-6 2.5282545E-6 2.5287748E-6 0.18475 0.18475
2.5266522E-6 -2.580714E-11 2.5278382E-6 2.8017425E-6 1.789557E-6 2.5280506E-6 2.5280506E-6 2.5278382E-6 0.18525 0.18525
2.528461E-6 1.1341188E-11 2.5278382E-6 2.8015136E-6 1.7894108E-6 2.5278466E-6 2.5278466E-6 2.5278382E-6 0.18575 0.18575
2.5287518E-6 2.0472448E-11 2.5269017E-6 2.8012848E-6 1.7892646E-6 2.5276427E-6 2.5276427E-6 2.5269017E-6 0.18625 0.18625
2.5285476E-6 2.0467706E-11 2.5272138E-6 2.8010559E-6 1.7891184E-6 2.5274385E-6 2.5274385E-6 2.5272138E-6 0.18675 0.18675
2.5270233E-6 -3.8997017E-12 2.5272138E-6 2.8008271E-6 1.7889722E-6 2.5272345E-6 2.5272345E-6 2.5272138E-6 0.18725 0.18725
2.527215E-6 3.4043564E-12 2.5269017E-6 2.8005982E-6 1.788826E-6 2.5270306E-6 2.5270306E-6 2.5269017E-6 0.18775 0.18775
2.5280337E-6 2.2280684E-11 2.5265895E-6 2.8003692E-6 1.7886798E-6 2.5268266E-6 2.5268266E-6 2.5265895E-6 0.18825 0.18825
2.5265426E-6 -1.4776586E-12 2.5265895E-6 2.8001405E-6 1.7885336E-6 2.5266227E-6 2.5266227E-6 2.5265895E-6 0.18875 0.18875
2.5254474E-6 -1.79272E-11 2.5262773E-6 2.7999115E-6 1.7883875E-6 2.5264187E-6 2.5264187E-6 2.5262773E-6 0.18925 0.18925
2.5252104E-6 -1.8540999E-11 2.525965E-6 2.7994538E-6 1.7880951E-6 2.5262152E-6 2.5262152E-6 2.525965E-6 0.18975 0.18975
2.5265244E-6 9.47133E-12 2.525965E-6 2.7992248E-6 1.7879489E-6 2.5260113E-6 2.5260113E-6 2.525965E-6 0.19025 0.19025
2.5274092E-6 2.956579E-11 2.525653E-6 2.7989959E-6 1.7878027E-6 2.525807E-6 2.525807E-6 2.525653E-6 0.19075 0.19075
2.5266768E-6 1.981598E-11 2.525653E-6 2.7987671E-6 1.7876565E-6 2.5256031E-6 2.5256031E-6 2.525653E-6 0.19125 0.19125
2.5250536E-6 -6.378627E-12 2.5253407E-6 2.7985382E-6 1.7875103E-6 2.5253992E-6 2.5253992E-6 2.5253407E-6 0.19175 0.19175
2.5244533E-6 -1.3692171E-11 2.5253407E-6 2.7983094E-6 1.7873641E-6 2.5251952E-6 2.5251952E-6 2.5253407E-6 0.19225 0.19225
2.5243812E-6 -1.1260645E-11 2.5250288E-6 2.7980805E-6 1.7872179E-6 2.5249913E-6 2.5249913E-6 2.5250288E-6 0.19275 0.19275
2.5218008E-6 -5.511819E-11 2.5247166E-6 2.7978515E-6 1.7870717E-6 2.5247873E-6 2.5247873E-6 2.5247166E-6 0.19325 0.19325
2.5204415E-6 -7.644027E-11 2.5244044E-6 2.7976228E-6 1.7869255E-6 2.5245834E-6 2.5245834E-6 2.5244044E-6 0.19375 0.19375
2.5212273E-6 -5.8173008E-11 2.5247166E-6 2.7973938E-6 1.7867793E-6 2.5243794E-6 2.5243794E-6 2.5247166E-6 0.19425 0.19425
2.521881E-6 -4.2342012E-11 2.5247166E-6 2.7971648E-6 1.7866331E-6 2.5241752E-6 2.5241752E-6 2.5247166E-6 0.19475 0.19475
2.5223699E-6 -2.9556354E-11 2.5244044E-6 2.7967071E-6 1.7863407E-6 2.5239713E-6 2.5239713E-6 2.5244044E-6 0.19525 0.19525
2.5230897E-6 -1.2507225E-11 2.5240922E-6 2.7964782E-6 1.7861946E-6 2.5237673E-6 2.5237673E-6 2.5240922E-6 0.19575 0.19575
2.5239415E-6 6.978169E-12 2.52378E-6 2.7962494E-6 1.7860484E-6 2.5235634E-6 2.5235634E-6 2.52378E-6 0.19625 0.19625
2.5246281E-6 2.341823E-11 2.5240922E-6 2.7960205E-6 1.7859022E-6 2.5233594E-6 2.5233594E-6 2.5240922E-6 0.19675 0.19675
2.525909E-6 5.082149E-11 2.52378E-6 2.7957917E-6 1.785756E-6 2.5231554E-6 2.5231554E-6 2.52378E-6 0.19725 0.19725
2.527223E-6 7.8833814E-11 2.5234679E-6 2.7955628E-6 1.7856098E-6 2.5229515E-6 2.5229515E-6 2.5234679E-6 0.19775 0.19775
2.5261936E-6 6.360241E-11 2.5231557E-6 2.7953338E-6 1.7854636E-6 2.5227473E-6 2.5227473E-6 2.5231557E-6 0.19825 0.19825
2.5237453E-6 2.2181132E-11 2.5225313E-6 2.795105E-6 1.7853174E-6 2.5225434E-6 2.5225434E-6 2.5225313E-6 0.19875 0.19875
2.520307E-6 -3.751215E-11 2.5222191E-6 2.794876E-6 1.7851712E-6 2.5223394E-6 2.5223394E-6 2.5222191E-6 0.19925 0.19925
2.5171987E-6 -9.111476E-11 2.5222191E-6 2.7946471E-6 1.785025E-6 2.5221354E-6 2.5221354E-6 2.5222191E-6 0.19975 0.19975
2.5168295E-6 -9.416483E-11 2.521907E-6 2.7944184E-6 1.7848788E-6 2.5219315E-6 2.5219315E-6 2.521907E-6 0.20025 0.20025
2.5175166E-6 -7.7724764E-11 2.521907E-6 2.7939607E-6 1.7845864E-6 2.521728E-6 2.521728E-6 2.521907E-6 0.20075 0.20075
2.5170484E-6 -8.2602036E-11 2.521907E-6 2.7937317E-6 1.7844402E-6 2.521524E-6 2.521524E-6 2.521907E-6 0.20125 0.20125
2.5190882E-6 -4.119024E-11 2.5215948E-6 2.7935027E-6 1.784294E-6 2.52132E-6 2.52132E-6 2.5215948E-6 0.20175 0.20175
2.522184E-6 1.9711689E-11 2.5212828E-6 2.793274E-6 1.7841478E-6 2.521116E-6 2.521116E-6 2.5212828E-6 0.20225 0.20225
2.524125E-6 5.929628E-11 2.5212828E-6 2.793045E-6 1.7840017E-6 2.520912E-6 2.520912E-6 2.5212828E-6 0.20275 0.20275
2.5225345E-6 3.3710743E-11 2.5206584E-6 2.792816E-6 1.7838555E-6 2.520708E-6 2.520708E-6 2.5206584E-6 0.20325 0.20325
2.5217034E-6 2.2133732E-11 2.5206584E-6 2.7925873E-6 1.7837093E-6 2.520504E-6 2.520504E-6 2.5206584E-6 0.20375 0.20375
2.5225222E-6 4.101006E-11 2.5203462E-6 2.7923584E-6 1.7835631E-6 2.5203E-6 2.5203E-6 2.5203462E-6 0.20425 0.20425
2.5206677E-6 1.0551983E-11 2.520034E-6 2.7921294E-6 1.7834169E-6 2.5200961E-6 2.5200961E-6 2.520034E-6 0.20475 0.20475
2.5187476E-6 -2.1124227E-11 2.520034E-6 2.7919007E-6 1.7832707E-6 2.5198922E-6 2.5198922E-6 2.520034E-6 0.20525 0.20525
2.5165632E-6 -5.767297E-11 2.5197219E-6 2.7916717E-6 1.7831245E-6 2.5196882E-6 2.5196882E-6 2.5197219E-6 0.20575 0.20575
2.516095E-6 -6.255024E-11 2.5197219E-6 2.791214E-6 1.7828321E-6 2.519484E-6 2.519484E-6 2.5197219E-6 0.20625 0.20625
2.5181018E-6 -2.1747519E-11 2.5194097E-6 2.790985E-6 1.7826859E-6 2.51928E-6 2.51928E-6 2.5194097E-6 0.20675 0.20675
2.5194156E-6 6.26481E-12 2.5187853E-6 2.7907563E-6 1.7825397E-6 2.5190761E-6 2.5190761E-6 2.5187853E-6 0.20725 0.20725
2.5182214E-6 -1.2011931E-11 2.5187853E-6 2.7905273E-6 1.7823935E-6 2.5188722E-6 2.5188722E-6 2.5187853E-6 0.20775 0.20775
2.518479E-6 -3.4897397E-12 2.5187853E-6 2.7902984E-6 1.7822473E-6 2.5186682E-6 2.5186682E-6 2.5187853E-6 0.20825 0.20825
2.5195618E-6 2.025912E-11 2.5187853E-6 2.7900696E-6 1.7821011E-6 2.5184643E-6 2.5184643E-6 2.5187853E-6 0.20875 0.20875
2.5195886E-6 2.4517848E-11 2.5184731E-6 2.7898407E-6 1.7819549E-6 2.5182603E-6 2.5182603E-6 2.5184731E-6 0.20925 0.20925
2.5174045E-6 -1.2030895E-11 2.518161E-6 2.789612E-6 1.7818088E-6 2.5180564E-6 2.5180564E-6 2.518161E-6 0.20975 0.20975
2.515715E-6 -3.944364E-11 2.518161E-6 2.789383E-6 1.7816626E-6 2.5178522E-6 2.5178522E-6 2.518161E-6 0.21025 0.21025
2.5156758E-6 -3.6403047E-11 2.5178488E-6 2.789154E-6 1.7815164E-6 2.5176482E-6 2.5176482E-6 2.5178488E-6 0.21075 0.21075
2.5148115E-6 -4.858912E-11 2.5178488E-6 2.7889253E-6 1.7813702E-6 2.5174443E-6 2.5174443E-6 2.5178488E-6 0.21125 0.21125
2.5154325E-6 -3.3367194E-11 2.5172246E-6 2.7884673E-6 1.7810778E-6 2.5172403E-6 2.5172403E-6 2.5172246E-6 0.21175 0.21175
2.5160202E-6 -1.8754335E-11 2.5172246E-6 2.7882386E-6 1.7809316E-6 2.5170364E-6 2.5170364E-6 2.5172246E-6 0.21225 0.21225
2.515387E-6 -2.6676944E-11 2.5169124E-6 2.7880096E-6 1.7807854E-6 2.5168324E-6 2.5168324E-6 2.5169124E-6 0.21275 0.21275
2.5157772E-6 -1.5718472E-11 2.516288E-6 2.7877807E-6 1.7806392E-6 2.516629E-6 2.516629E-6 2.516288E-6 0.21325 0.21325
2.518015E-6 2.9347722E-11 2.516288E-6 2.787552E-6 1.780493E-6 2.516425E-6 2.516425E-6 2.516288E-6 0.21375 0.21375
2.5183717E-6 3.9697117E-11 2.516288E-6 2.787323E-6 1.7803468E-6 2.5162208E-6 2.5162208E-6 2.516288E-6 0.21425 0.21425
2.5153624E-6 -1.2078295E-11 2.515976E-6 2.7870942E-6 1.7802006E-6 2.5160168E-6 2.5160168E-6 2.515976E-6 0.21475 0.21475
2.5143993E-6 -2.609157E-11 2.5156637E-6 2.7868653E-6 1.7800544E-6 2.5158129E-6 2.5158129E-6 2.5156637E-6 0.21525 0.21525
2.515812E-6 3.7479564E-12 2.5156637E-6 2.7866363E-6 1.7799082E-6 2.515609E-6 2.515609E-6 2.5156637E-6 0.21575 0.21575
2.5157067E-6 5.5704152E-12 2.5153515E-6 2.7864075E-6 1.779762E-6 2.515405E-6 2.515405E-6 2.5153515E-6 0.21625 0.21625
2.5137203E-6 -2.7323926E-11 2.5153515E-6 2.7859496E-6 1.7794697E-6 2.515201E-6 2.515201E-6 2.5153515E-6 0.21675 0.21675
2.5120312E-6 -5.473667E-11 2.5153515E-6 2.7857209E-6 1.7793235E-6 2.514997E-6 2.514997E-6 2.5153515E-6 0.21725 0.21725
2.514929E-6 2.5108587E-12 2.514415E-6 2.785492E-6 1.7791773E-6 2.5147929E-6 2.5147929E-6 2.514415E-6 0.21775 0.21775
2.518553E-6 7.3157855E-11 2.5141028E-6 2.785263E-6 1.7790311E-6 2.514589E-6 2.514589E-6 2.5141028E-6 0.21825 0.21825
2.5186127E-6 7.802565E-11 2.514415E-6 2.7850342E-6 1.7788849E-6 2.514385E-6 2.514385E-6 2.514415E-6 0.21875 0.21875
2.5155373E-6 2.5032103E-11 2.514415E-6 2.7848052E-6 1.7787387E-6 2.514181E-6 2.514181E-6 2.514415E-6 0.21925 0.21925
2.514112E-6 2.4918945E-12 2.5137906E-6 2.7845765E-6 1.7785925E-6 2.513977E-6 2.513977E-6 2.5137906E-6 0.21975 0.21975
2.513941E-6 3.0962201E-12 2.5137906E-6 2.7843475E-6 1.7784463E-6 2.513773E-6 2.513773E-6 2.5137906E-6 0.22025 0.22025
2.5131426E-6 -7.87172E-12 2.5141028E-6 2.7841186E-6 1.7783001E-6 2.5135691E-6 2.5135691E-6 2.5141028E-6 0.22075 0.22075
2.5102322E-6 -5.7819933E-11 2.5134786E-6 2.7838898E-6 1.7781539E-6 2.5133652E-6 2.5133652E-6 2.5134786E-6 0.22125 0.22125
2.507487E-6 -1.0472281E-10 2.5131665E-6 2.7836609E-6 1.7780077E-6 2.513161E-6 2.513161E-6 2.5131665E-6 0.22175 0.22175
2.5095599E-6 -6.270195E-11 2.5128543E-6 2.7832032E-6 1.7777153E-6 2.512957E-6 2.512957E-6 2.5128543E-6 0.22225 0.22225
2.5129525E-6 3.6815815E-12 2.512542E-6 2.7829742E-6 1.7775691E-6 2.512753E-6 2.512753E-6 2.512542E-6 0.22275 0.22275
2.5142335E-6 3.1084843E-11 2.512542E-6 2.7827455E-6 1.777423E-6 2.5125491E-6 2.5125491E-6 2.512542E-6 0.22325 0.22325
2.5132701E-6 1.7071568E-11 2.5128543E-6 2.7825165E-6 1.7772768E-6 2.5123452E-6 2.5123452E-6 2.5128543E-6 0.22375 0.22375
2.5127358E-6 1.0976159E-11 2.5128543E-6 2.7822875E-6 1.7771306E-6 2.5121412E-6 2.5121412E-6 2.5128543E-6 0.22425 0.22425
2.5134557E-6 2.8025285E-11 2.51223E-6 2.7820588E-6 1.7769844E-6 2.5119373E-6 2.5119373E-6 2.51223E-6 0.22475 0.22475
2.5124925E-6 1.401201E-11 2.5116055E-6 2.7818298E-6 1.7768382E-6 2.5117333E-6 2.5117333E-6 2.5116055E-6 0.22525 0.22525
2.509417E-6 -3.8981533E-11 2.5119177E-6 2.7816009E-6 1.776692E-6 2.5115291E-6 2.5115291E-6 2.5119177E-6 0.22575 0.22575
2.506771E-6 -8.405721E-11 2.5112934E-6 2.7813721E-6 1.7765458E-6 2.5113252E-6 2.5113252E-6 2.5112934E-6 0.22625 0.22625
2.5079526E-6 -5.848116E-11 2.5109812E-6 2.7811432E-6 1.7763996E-6 2.5111212E-6 2.5111212E-6 2.5109812E-6 0.22675 0.22675
2.5095303E-6 -2.559629E-11 2.5109812E-6 2.7809142E-6 1.7762534E-6 2.5109173E-6 2.5109173E-6 2.5109812E-6 0.22725 0.22725
2.5119332E-6 2.2515238E-11 2.510669E-6 2.7804565E-6 1.775961E-6 2.5107133E-6 2.5107133E-6 2.510669E-6 0.22775 0.22775
2.51229E-6 3.286463E-11 2.5103568E-6 2.7802278E-6 1.7758148E-6 2.5105094E-6 2.5105094E-6 2.5103568E-6 0.22825 0.22825
2.5119868E-6 3.103269E-11 2.5100446E-6 2.7799988E-6 1.7756686E-6 2.5103054E-6 2.5103054E-6 2.5100446E-6 0.22875 0.22875
2.5100665E-6 -6.435189E-13 2.5100446E-6 2.7797698E-6 1.7755224E-6 2.5101012E-6 2.5101012E-6 2.5100446E-6 0.22925 0.22925
2.5092352E-6 -1.22205275E-11 2.5097327E-6 2.779541E-6 1.7753762E-6 2.5098973E-6 2.5098973E-6 2.5097327E-6 0.22975 0.22975
2.510153E-6 8.483E-12 2.5094205E-6 2.7793121E-6 1.7752301E-6 2.5096933E-6 2.5096933E-6 2.5094205E-6 0.23025 0.23025
2.5083982E-6 -2.0147866E-11 2.5091083E-6 2.7790832E-6 1.7750839E-6 2.5094898E-6 2.5094898E-6 2.5091083E-6 0.23075 0.23075
2.5055538E-6 -6.8877945E-11 2.5094205E-6 2.7788544E-6 1.7749377E-6 2.5092859E-6 2.5092859E-6 2.5094205E-6 0.23125 0.23125
2.5055147E-6 -6.5837356E-11 2.5087961E-6 2.7786255E-6 1.7747915E-6 2.509082E-6 2.509082E-6 2.5087961E-6 0.23175 0.23175
2.5081156E-6 -1.4071423E-11 2.5087961E-6 2.7783965E-6 1.7746453E-6 2.508878E-6 2.508878E-6 2.5087961E-6 0.23225 0.23225
2.5073173E-6 -2.5039363E-11 2.508484E-6 2.7781678E-6 1.7744991E-6 2.508674E-6 2.508674E-6 2.508484E-6 0.23275 0.23275
2.507113E-6 -2.5044104E-11 2.5078596E-6 2.77771E-6 1.7742067E-6 2.5084698E-6 2.5084698E-6 2.5078596E-6 0.23325 0.23325
2.5076347E-6 -1.164938E-11 2.5078596E-6 2.777481E-6 1.7740605E-6 2.5082659E-6 2.5082659E-6 2.5078596E-6 0.23375 0.23375
2.5087177E-6 1.2099482E-11 2.5078596E-6 2.7772521E-6 1.7739143E-6 2.508062E-6 2.508062E-6 2.5078596E-6 0.23425 0.23425
2.5077543E-6 -1.913793E-12 2.5072352E-6 2.7770234E-6 1.7737681E-6 2.507858E-6 2.507858E-6 2.5072352E-6 0.23475 0.23475
2.506989E-6 -1.2272668E-11 2.5072352E-6 2.7767944E-6 1.7736219E-6 2.507654E-6 2.507654E-6 2.5072352E-6 0.23525 0.23525
2.5077088E-6 4.776458E-12 2.5075474E-6 2.7765655E-6 1.7734757E-6 2.50745E-6 2.50745E-6 2.5075474E-6 0.23575 0.23575
2.5067457E-6 -9.236819E-12 2.506923E-6 2.7763367E-6 1.7733295E-6 2.507246E-6 2.507246E-6 2.506923E-6 0.23625 0.23625
2.5068052E-6 -4.3690234E-12 2.506923E-6 2.7761077E-6 1.7731833E-6 2.5070422E-6 2.5070422E-6 2.506923E-6 0.23675 0.23675
2.5067002E-6 -2.5465665E-12 2.5066108E-6 2.775879E-6 1.7730372E-6 2.506838E-6 2.506838E-6 2.5066108E-6 0.23725 0.23725
2.505869E-6 -1.4123575E-11 2.5072352E-6 2.77565E-6 1.772891E-6 2.506634E-6 2.506634E-6 2.5072352E-6 0.23775 0.23775
2.5063246E-6 -1.9469803E-12 2.5066108E-6 2.775421E-6 1.7727448E-6 2.50643E-6 2.50643E-6 2.5066108E-6 0.23825 0.23825
2.5076054E-6 2.545628E-11 2.5059865E-6 2.7749634E-6 1.7724524E-6 2.506226E-6 2.506226E-6 2.5059865E-6 0.23875 0.23875
2.5081272E-6 3.8851006E-11 2.5059865E-6 2.7747344E-6 1.7723062E-6 2.5060222E-6 2.5060222E-6 2.5059865E-6 0.23925 0.23925
2.507494E-6 3.09284E-11 2.5059865E-6 2.7745057E-6 1.77216E-6 2.5058182E-6 2.5058182E-6 2.5059865E-6 0.23975 0.23975
2.5060026E-6 7.1700545E-12 2.5056745E-6 2.7742767E-6 1.7720138E-6 2.5056142E-6 2.5056142E-6 2.5056745E-6 0.24025 0.24025
2.5037523E-6 -3.0596817E-11 2.5056745E-6 2.7740477E-6 1.7718676E-6 2.5054103E-6 2.5054103E-6 2.5056745E-6 0.24075 0.24075
2.501601E-6 -6.65365E-11 2.5053623E-6 2.773819E-6 1.7717214E-6 2.505206E-6 2.505206E-6 2.5053623E-6 0.24125 0.24125
2.5018257E-6 -5.862338E-11 2.5053623E-6 2.77359E-6 1.7715752E-6 2.5050022E-6 2.5050022E-6 2.5053623E-6 0.24175 0.24175
2.5028755E-6 -3.548358E-11 2.504738E-6 2.7733613E-6 1.771429E-6 2.5047982E-6 2.5047982E-6 2.504738E-6 0.24225 0.24225
2.5028035E-6 -3.3052058E-11 2.5044258E-6 2.7731323E-6 1.7712828E-6 2.5045942E-6 2.5045942E-6 2.5044258E-6 0.24275 0.24275
2.5038862E-6 -9.303194E-12 2.5044258E-6 2.7729034E-6 1.7711366E-6 2.5043903E-6 2.5043903E-6 2.5044258E-6 0.24325 0.24325
2.505101E-6 1.6881935E-11 2.5041136E-6 2.7726746E-6 1.7709904E-6 2.5041863E-6 2.5041863E-6 2.5041136E-6 0.24375 0.24375
2.5063819E-6 4.4285197E-11 2.5034892E-6 2.7722167E-6 1.7706981E-6 2.5039824E-6 2.5039824E-6 2.5034892E-6 0.24425 0.24425
2.5074646E-6 6.803406E-11 2.503177E-6 2.771988E-6 1.7705519E-6 2.5037782E-6 2.5037782E-6 2.503177E-6 0.24475 0.24475
2.5067654E-6 5.8893314E-11 2.503177E-6 2.771759E-6 1.7704057E-6 2.5035743E-6 2.5035743E-6 2.503177E-6 0.24525 0.24525
2.505604E-6 4.122564E-11 2.503177E-6 2.7715303E-6 1.7702595E-6 2.5033703E-6 2.5033703E-6 2.503177E-6 0.24575 0.24575
2.5031889E-6 4.13429E-13 2.503177E-6 2.7713013E-6 1.7701133E-6 2.5031663E-6 2.5031663E-6 2.503177E-6 0.24625 0.24625
2.4995525E-6 -6.293425E-11 2.503177E-6 2.7710723E-6 1.7699671E-6 2.5029624E-6 2.5029624E-6 2.503177E-6 0.24675 0.24675
2.498391E-6 -8.060193E-11 2.5028648E-6 2.7708436E-6 1.7698209E-6 2.5027584E-6 2.5027584E-6 2.5028648E-6 0.24725 0.24725
2.500398E-6 -3.97992E-11 2.5028648E-6 2.7706146E-6 1.7696747E-6 2.5025545E-6 2.5025545E-6 2.5028648E-6 0.24775 0.24775
2.5016789E-6 -1.2395936E-11 2.5025527E-6 2.7703857E-6 1.7695285E-6 2.5023505E-6 2.5023505E-6 2.5025527E-6 0.24825 0.24825
2.5023326E-6 3.4350567E-12 2.5025527E-6 2.770157E-6 1.7693823E-6 2.5021463E-6 2.5021463E-6 2.5025527E-6 0.24875 0.24875
2.5029533E-6 1.8656984E-11 2.5025527E-6 2.769699E-6 1.7690899E-6 2.5019424E-6 2.5019424E-6 2.5025527E-6 0.24925 0.24925
2.502584E-6 1.5606908E-11 2.5022405E-6 2.7694703E-6 1.7689437E-6 2.5017384E-6 2.5017384E-6 2.5022405E-6 0.24975 0.24975
2.500862E-6 -1.24149E-11 2.5016163E-6 2.7692413E-6 1.7687975E-6 2.5015345E-6 2.5015345E-6 2.5016163E-6 0.25025 0.25025
2.4982155E-6 -5.749058E-11 2.5013042E-6 2.7690126E-6 1.7686514E-6 2.5013305E-6 2.5013305E-6 2.5013042E-6 0.25075 0.25075
2.4990343E-6 -3.8614247E-11 2.5016163E-6 2.7687836E-6 1.7685052E-6 2.5011266E-6 2.5011266E-6 2.5016163E-6 0.25125 0.25125
2.4997541E-6 -2.1565125E-11 2.5013042E-6 2.7685546E-6 1.768359E-6 2.5009226E-6 2.5009226E-6 2.5013042E-6 0.25175 0.25175
2.4995168E-6 -2.2178934E-11 2.500992E-6 2.7683259E-6 1.7682128E-6 2.5007184E-6 2.5007184E-6 2.500992E-6 0.25225 0.25225
2.4986196E-6 -3.4974076E-11 2.5006798E-6 2.768097E-6 1.7680666E-6 2.5005145E-6 2.5005145E-6 2.5006798E-6 0.25275 0.25275
2.4997353E-6 -1.0616149E-11 2.5003676E-6 2.767868E-6 1.7679204E-6 2.5003105E-6 2.5003105E-6 2.5003676E-6 0.25325 0.25325
2.4999931E-6 -2.0939535E-12 2.5006798E-6 2.7676392E-6 1.7677742E-6 2.5001066E-6 2.5001066E-6 2.5006798E-6 0.25375 0.25375
2.502231E-6 4.297224E-11 2.5000554E-6 2.7674103E-6 1.767628E-6 2.4999026E-6 2.4999026E-6 2.5000554E-6 0.25425 0.25425
2.5028517E-6 5.8194168E-11 2.499431E-6 2.7669525E-6 1.7673356E-6 2.4996987E-6 2.4996987E-6 2.499431E-6 0.25475 0.25475
2.5005354E-6 1.9209157E-11 2.4991189E-6 2.7667236E-6 1.7671894E-6 2.4994947E-6 2.4994947E-6 2.4991189E-6 0.25525 0.25525
2.498549E-6 -1.3685185E-11 2.4991189E-6 2.7664948E-6 1.7670432E-6 2.4992908E-6 2.4992908E-6 2.4991189E-6 0.25575 0.25575
2.4986089E-6 -8.817393E-12 2.499431E-6 2.7662659E-6 1.766897E-6 2.4990866E-6 2.4990866E-6 2.499431E-6 0.25625 0.25625
2.4984377E-6 -8.2130665E-12 2.4984945E-6 2.766037E-6 1.7667508E-6 2.4988826E-6 2.4988826E-6 2.4984945E-6 0.25675 0.25675
2.4966494E-6 -3.7453013E-11 2.4981825E-6 2.7658082E-6 1.7666046E-6 2.4986787E-6 2.4986787E-6 2.4981825E-6 0.25725 0.25725
2.495587E-6 -5.3293488E-11 2.4981825E-6 2.7655792E-6 1.7664585E-6 2.4984747E-6 2.4984747E-6 2.4981825E-6 0.25775 0.25775
2.4968679E-6 -2.5890226E-11 2.4988067E-6 2.7653502E-6 1.7663123E-6 2.4982708E-6 2.4982708E-6 2.4988067E-6 0.25825 0.25825
2.4977528E-6 -5.795764E-12 2.4981825E-6 2.7651215E-6 1.7661661E-6 2.4980668E-6 2.4980668E-6 2.4981825E-6 0.25875 0.25875
2.4980434E-6 3.3354942E-12 2.4978704E-6 2.7648925E-6 1.7660199E-6 2.4978629E-6 2.4978629E-6 2.4978704E-6 0.25925 0.25925
2.4965848E-6 -1.9813791E-11 2.4975582E-6 2.7646638E-6 1.7658737E-6 2.4976582E-6 2.4976582E-6 2.4975582E-6 0.25975 0.25975
2.4968756E-6 -1.0682535E-11 2.4969338E-6 2.7642059E-6 1.7655813E-6 2.4974543E-6 2.4974543E-6 2.4969338E-6 0.26025 0.26025
2.4990472E-6 3.316553E-11 2.4969338E-6 2.7639771E-6 1.7654351E-6 2.4972503E-6 2.4972503E-6 2.4969338E-6 0.26075 0.26075
2.4982492E-6 2.2197588E-11 2.4966216E-6 2.7637482E-6 1.7652889E-6 2.4970464E-6 2.4970464E-6 2.4966216E-6 0.26125 0.26125
2.4946457E-6 -4.054103E-11 2.4969338E-6 2.7635192E-6 1.7651427E-6 2.4968424E-6 2.4968424E-6 2.4969338E-6 0.26175 0.26175
2.4933524E-6 -6.064497E-11 2.4966216E-6 2.7632905E-6 1.7649965E-6 2.4966384E-6 2.4966384E-6 2.4966216E-6 0.26225 0.26225
2.4943693E-6 -3.8114244E-11 2.4969338E-6 2.7630615E-6 1.7648503E-6 2.4964345E-6 2.4964345E-6 2.4969338E-6 0.26275 0.26275
2.49565E-6 -1.0710981E-11 2.4966216E-6 2.7628325E-6 1.764704E-6 2.4962303E-6 2.4962303E-6 2.4966216E-6 0.26325 0.26325
2.49736E-6 2.4610149E-11 2.4963094E-6 2.7626038E-6 1.7645579E-6 2.4960264E-6 2.4960264E-6 2.4963094E-6 0.26375 0.26375
2.4989376E-6 5.749501E-11 2.4963094E-6 2.7623748E-6 1.7644116E-6 2.4958224E-6 2.4958224E-6 2.4963094E-6 0.26425 0.26425
2.4990304E-6 6.297187E-11 2.495685E-6 2.762146E-6 1.7642656E-6 2.4956184E-6 2.4956184E-6 2.495685E-6 0.26475 0.26475
2.4980343E-6 4.8349526E-11 2.4953729E-6 2.7619171E-6 1.7641194E-6 2.4954145E-6 2.4954145E-6 2.4953729E-6 0.26525 0.26525
2.496081E-6 1.606425E-11 2.495685E-6 2.7614594E-6 1.763827E-6 2.4952105E-6 2.4952105E-6 2.495685E-6 0.26575 0.26575
2.4930716E-6 -3.5711163E-11 2.4953729E-6 2.7612305E-6 1.7636808E-6 2.4950066E-6 2.4950066E-6 2.4953729E-6 0.26625 0.26625
2.4911183E-6 -6.7996435E-11 2.4950607E-6 2.7610015E-6 1.7635346E-6 2.4948026E-6 2.4948026E-6 2.4950607E-6 0.26675 0.26675
2.49032E-6 -7.8964384E-11 2.4944363E-6 2.7607728E-6 1.7633884E-6 2.4945984E-6 2.4945984E-6 2.4944363E-6 0.26725 0.26725
2.4902147E-6 -7.7141925E-11 2.4941244E-6 2.7605438E-6 1.7632422E-6 2.4943945E-6 2.4943945E-6 2.4941244E-6 0.26775 0.26775
2.4908686E-6 -6.131093E-11 2.4938122E-6 2.7603148E-6 1.763096E-6 2.4941905E-6 2.4941905E-6 2.4938122E-6 0.26825 0.26825
2.4918193E-6 -3.9998335E-11 2.4938122E-6 2.760086E-6 1.7629498E-6 2.4939866E-6 2.4939866E-6 2.4938122E-6 0.26875 0.26875
2.4944861E-6 1.298573E-11 2.4935E-6 2.7598571E-6 1.7628035E-6 2.4937826E-6 2.4937826E-6 2.4935E-6 0.26925 0.26925
2.495866E-6 4.221619E-11 2.4935E-6 2.7596284E-6 1.7626573E-6 2.4935787E-6 2.4935787E-6 2.4935E-6 0.26975 0.26975
2.4953317E-6 3.6120783E-11 2.4935E-6 2.7593994E-6 1.7625111E-6 2.4933747E-6 2.4933747E-6 2.4935E-6 0.27025 0.27025
2.4945996E-6 2.6370973E-11 2.4931878E-6 2.7591705E-6 1.762365E-6 2.4931705E-6 2.4931705E-6 2.4931878E-6 0.27075 0.27075
2.4926132E-6 -6.52337E-12 2.4928756E-6 2.7587128E-6 1.7620727E-6 2.4929666E-6 2.4929666E-6 2.4928756E-6 0.27125 0.27125
2.492079E-6 -1.26187776E-11 2.4928756E-6 2.7584838E-6 1.7619265E-6 2.4927626E-6 2.4927626E-6 2.4928756E-6 0.27175 0.27175
2.4923368E-6 -4.096586E-12 2.4925635E-6 2.758255E-6 1.7617803E-6 2.4925587E-6 2.4925587E-6 2.4925635E-6 0.27225 0.27225
2.4915714E-6 -1.4455461E-11 2.4928756E-6 2.758026E-6 1.761634E-6 2.4923547E-6 2.4923547E-6 2.4928756E-6 0.27275 0.27275
2.4906742E-6 -2.7250603E-11 2.4925635E-6 2.7577973E-6 1.7614879E-6 2.4921508E-6 2.4921508E-6 2.4925635E-6 0.27325 0.27325
2.4933736E-6 2.6342517E-11 2.4922513E-6 2.7575684E-6 1.7613417E-6 2.4919464E-6 2.4919464E-6 2.4922513E-6 0.27375 0.27375
2.4950175E-6 6.044551E-11 2.4922513E-6 2.7573394E-6 1.7611954E-6 2.4917422E-6 2.4917422E-6 2.4922513E-6 0.27425 0.27425
2.492932E-6 2.5723968E-11 2.491939E-6 2.7571107E-6 1.7610492E-6 2.4915382E-6 2.4915382E-6 2.491939E-6 0.27475 0.27475
2.4904177E-6 -1.6915445E-11 2.4922513E-6 2.7568817E-6 1.760903E-6 2.4913343E-6 2.4913343E-6 2.4922513E-6 0.27525 0.27525
2.4894546E-6 -3.0928714E-11 2.491939E-6 2.7566527E-6 1.7607568E-6 2.4911303E-6 2.4911303E-6 2.491939E-6 0.27575 0.27575
2.4897122E-6 -2.2406528E-11 2.4913147E-6 2.756424E-6 1.7606106E-6 2.4909264E-6 2.4909264E-6 2.4913147E-6 0.27625 0.27625
2.488782E-6 -3.5810736E-11 2.4906903E-6 2.755966E-6 1.7603182E-6 2.4907224E-6 2.4907224E-6 2.4906903E-6 0.27675 0.27675
2.4864328E-6 -7.540481E-11 2.4903784E-6 2.7557373E-6 1.760172E-6 2.4905185E-6 2.4905185E-6 2.4903784E-6 0.27725 0.27725
2.4854694E-6 -8.9418084E-11 2.4903784E-6 2.7555084E-6 1.7600258E-6 2.4903145E-6 2.4903145E-6 2.4903784E-6 0.27775 0.27775
2.4876083E-6 -4.6179095E-11 2.4900662E-6 2.7552796E-6 1.7598798E-6 2.4901103E-6 2.4901103E-6 2.4900662E-6 0.27825 0.27825
2.489681E-6 -4.1582306E-12 2.4900662E-6 2.7550507E-6 1.7597335E-6 2.4899064E-6 2.4899064E-6 2.4900662E-6 0.27875 0.27875
2.490896E-6 2.2026898E-11 2.4900662E-6 2.7548217E-6 1.7595873E-6 2.4897024E-6 2.4897024E-6 2.4900662E-6 0.27925 0.27925
2.4921108E-6 4.8212025E-11 2.4894418E-6 2.754593E-6 1.7594411E-6 2.4894985E-6 2.4894985E-6 2.4894418E-6 0.27975 0.27975
2.4925005E-6 5.917049E-11 2.4894418E-6 2.754364E-6 1.759295E-6 2.4892945E-6 2.4892945E-6 2.4894418E-6 0.28025 0.28025
2.4916033E-6 4.637534E-11 2.4894418E-6 2.754135E-6 1.7591487E-6 2.4890905E-6 2.4890905E-6 2.4894418E-6 0.28075 0.28075
2.491729E-6 5.2461268E-11 2.4891297E-6 2.7539063E-6 1.7590025E-6 2.4888866E-6 2.4888866E-6 2.4891297E-6 0.28125 0.28125
2.4890167E-6 6.167457E-12 2.4891297E-6 2.7534484E-6 1.7587101E-6 2.4886824E-6 2.4886824E-6 2.4891297E-6 0.28175 0.28175
2.4855449E-6 -5.4134894E-11 2.4888175E-6 2.7532196E-6 1.7585639E-6 2.488478E-6 2.488478E-6 2.4888175E-6 0.28225 0.28225
2.4850106E-6 -6.023031E-11 2.4888175E-6 2.7529907E-6 1.7584177E-6 2.488274E-6 2.488274E-6 2.4888175E-6 0.28275 0.28275
2.4854664E-6 -4.8053714E-11 2.4888175E-6 2.752762E-6 1.7582715E-6 2.48807E-6 2.48807E-6 2.4888175E-6 0.28325 0.28325
2.4863511E-6 -2.7959253E-11 2.487881E-6 2.752533E-6 1.7581253E-6 2.4878661E-6 2.4878661E-6 2.487881E-6 0.28375 0.28375
2.485817E-6 -3.405466E-11 2.4875687E-6 2.752304E-6 1.7579791E-6 2.4876622E-6 2.4876622E-6 2.4875687E-6 0.28425 0.28425
2.4870978E-6 -6.6514012E-12 2.4872566E-6 2.7520753E-6 1.7578329E-6 2.4874582E-6 2.4874582E-6 2.4872566E-6 0.28475 0.28475
2.4884116E-6 2.1360927E-11 2.4866322E-6 2.7518463E-6 1.7576868E-6 2.487254E-6 2.487254E-6 2.4866322E-6 0.28525 0.28525
2.4884382E-6 2.5619652E-11 2.4869444E-6 2.7516173E-6 1.7575406E-6 2.48705E-6 2.48705E-6 2.4869444E-6 0.28575 0.28575
2.4869141E-6 1.2522433E-12 2.4869444E-6 2.7513886E-6 1.7573944E-6 2.4868461E-6 2.4868461E-6 2.4869444E-6 0.28625 0.28625
2.4853236E-6 -2.43333E-11 2.4866322E-6 2.7511596E-6 1.7572482E-6 2.4866422E-6 2.4866422E-6 2.4866322E-6 0.28675 0.28675
2.4854496E-6 -1.8247374E-11 2.4866322E-6 2.750702E-6 1.7569558E-6 2.4864382E-6 2.4864382E-6 2.4866322E-6 0.28725 0.28725
2.4840572E-6 -4.0178517E-11 2.4863202E-6 2.750473E-6 1.7568096E-6 2.4862343E-6 2.4862343E-6 2.4863202E-6 0.28775 0.28775
2.483226E-6 -5.1755523E-11 2.486008E-6 2.7502442E-6 1.7566634E-6 2.4860303E-6 2.4860303E-6 2.486008E-6 0.28825 0.28825
2.4848694E-6 -1.765254E-11 2.486008E-6 2.7500153E-6 1.7565172E-6 2.4858257E-6 2.4858257E-6 2.486008E-6 0.28875 0.28875
2.4880642E-6 4.507659E-11 2.4856959E-6 2.7497863E-6 1.756371E-6 2.4856217E-6 2.4856217E-6 2.4856959E-6 0.28925 0.28925
2.490236E-6 8.892465E-11 2.4853837E-6 2.7495576E-6 1.7562248E-6 2.4854178E-6 2.4854178E-6 2.4853837E-6 0.28975 0.28975
2.4897017E-6 8.282924E-11 2.4850715E-6 2.7493286E-6 1.7560786E-6 2.4852138E-6 2.4852138E-6 2.4850715E-6 0.29025 0.29025
2.4873195E-6 4.2626097E-11 2.4850715E-6 2.7490996E-6 1.7559324E-6 2.4850099E-6 2.4850099E-6 2.4850715E-6 0.29075 0.29075
2.4866863E-6 3.470349E-11 2.4844471E-6 2.7488709E-6 1.7557862E-6 2.484806E-6 2.484806E-6 2.4844471E-6 0.29125 0.29125
2.484997E-6 7.290747E-12 2.4847593E-6 2.748642E-6 1.75564E-6 2.484602E-6 2.484602E-6 2.4847593E-6 0.29175 0.29175
2.4811955E-6 -5.9102265E-11 2.4847593E-6 2.7484132E-6 1.7554939E-6 2.4843978E-6 2.4843978E-6 2.4847593E-6 0.29225 0.29225
2.4778562E-6 -1.1696834E-10 2.4847593E-6 2.7479553E-6 1.7552015E-6 2.4841938E-6 2.4841938E-6 2.4847593E-6 0.29275 0.29275
2.477619E-6 -1.1758215E-10 2.4838228E-6 2.7477265E-6 1.7550553E-6 2.4839899E-6 2.4839899E-6 2.4838228E-6 0.29325 0.29325
2.4786027E-6 -9.5660486E-11 2.4835106E-6 2.7474975E-6 1.7549091E-6 2.483786E-6 2.483786E-6 2.4835106E-6 0.29375 0.29375
2.481071E-6 -4.6330842E-11 2.4835106E-6 2.7472686E-6 1.7547629E-6 2.4835815E-6 2.4835815E-6 2.4835106E-6 0.29425 0.29425
2.483903E-6 9.698557E-12 2.4831984E-6 2.7470398E-6 1.7546167E-6 2.4833776E-6 2.4833776E-6 2.4831984E-6 0.29475 0.29475
2.4855467E-6 4.3801553E-11 2.4828862E-6 2.7468109E-6 1.7544705E-6 2.4831736E-6 2.4831736E-6 2.4828862E-6 0.29525 0.29525
2.4858375E-6 5.293281E-11 2.4825742E-6 2.7465821E-6 1.7543243E-6 2.4829694E-6 2.4829694E-6 2.4825742E-6 0.29575 0.29575
2.4845112E-6 3.2219803E-11 2.4828862E-6 2.7463532E-6 1.7541781E-6 2.4827655E-6 2.4827655E-6 2.4828862E-6 0.29625 0.29625
2.483416E-6 1.577026E-11 2.4825742E-6 2.7461242E-6 1.7540319E-6 2.4825615E-6 2.4825615E-6 2.4825742E-6 0.29675 0.29675
2.4821227E-6 -4.3336836E-12 2.4819499E-6 2.7458955E-6 1.7538857E-6 2.4823576E-6 2.4823576E-6 2.4819499E-6 0.29725 0.29725
2.4811595E-6 -1.834696E-11 2.4825742E-6 2.7456665E-6 1.7537395E-6 2.4821536E-6 2.4821536E-6 2.4825742E-6 0.29775 0.29775
2.4821434E-6 3.574702E-12 2.482262E-6 2.7452088E-6 1.7534471E-6 2.4819497E-6 2.4819497E-6 2.482262E-6 0.29825 0.29825
2.483061E-6 2.4278229E-11 2.4819499E-6 2.7449798E-6 1.753301E-6 2.4817457E-6 2.4817457E-6 2.4819499E-6 0.29875 0.29875
2.4818994E-6 6.610542E-12 2.4819499E-6 2.7447509E-6 1.7531548E-6 2.481541E-6 2.481541E-6 2.4819499E-6 0.29925 0.29925
2.4815631E-6 4.1695345E-12 2.4816377E-6 2.7445221E-6 1.7530086E-6 2.481337E-6 2.481337E-6 2.4816377E-6 0.29975 0.29975
2.4816889E-6 1.0255461E-11 2.4816377E-6 2.7442932E-6 1.7528624E-6 2.4811332E-6 2.4811332E-6 2.4816377E-6 0.30025 0.30025
2.4806925E-6 -4.3668823E-12 2.4816377E-6 2.7440644E-6 1.7527162E-6 2.4809292E-6 2.4809292E-6 2.4816377E-6 0.30075 0.30075
2.4793994E-6 -2.4470823E-11 2.4810133E-6 2.7438355E-6 1.75257E-6 2.4807252E-6 2.4807252E-6 2.4810133E-6 0.30125 0.30125
2.47771E-6 -5.1883563E-11 2.4810133E-6 2.7436065E-6 1.7524238E-6 2.4805213E-6 2.4805213E-6 2.4810133E-6 0.30175 0.30175
2.4772748E-6 -5.6151778E-11 2.4800768E-6 2.7433778E-6 1.7522776E-6 2.4803173E-6 2.4803173E-6 2.4800768E-6 0.30225 0.30225
2.4763115E-6 -7.016505E-11 2.4800768E-6 2.7431488E-6 1.7521314E-6 2.4801134E-6 2.4801134E-6 2.4800768E-6 0.30275 0.30275
2.4772949E-6 -4.8243402E-11 2.4800768E-6 2.7429198E-6 1.7519852E-6 2.4799087E-6 2.4799087E-6 2.4800768E-6 0.30325 0.30325
2.4772887E-6 -4.459374E-11 2.480389E-6 2.7424621E-6 1.7516928E-6 2.4797048E-6 2.4797048E-6 2.480389E-6 0.30375 0.30375
2.4792294E-6 -5.009146E-12 2.4797646E-6 2.7422332E-6 1.7515466E-6 2.4795008E-6 2.4795008E-6 2.4797646E-6 0.30425 0.30425
2.4818962E-6 4.7974916E-11 2.4794524E-6 2.7420044E-6 1.7514004E-6 2.4792969E-6 2.4792969E-6 2.4794524E-6 0.30475 0.30475
2.481758E-6 4.918831E-11 2.4794524E-6 2.7417755E-6 1.7512542E-6 2.479093E-6 2.479093E-6 2.4794524E-6 0.30525 0.30525
2.4817189E-6 5.22289E-11 2.4791402E-6 2.7415467E-6 1.7511081E-6 2.478889E-6 2.478889E-6 2.4791402E-6 0.30575 0.30575
2.4808546E-6 4.0042827E-11 2.4791402E-6 2.7413178E-6 1.7509619E-6 2.478685E-6 2.478685E-6 2.4791402E-6 0.30625 0.30625
2.4787032E-6 4.1031484E-12 2.4794524E-6 2.7410888E-6 1.7508157E-6 2.4784808E-6 2.4784808E-6 2.4794524E-6 0.30675 0.30675
2.4774754E-6 -1.4782673E-11 2.4788283E-6 2.74086E-6 1.7506695E-6 2.4782764E-6 2.4782764E-6 2.4788283E-6 0.30725 0.30725
2.4768422E-6 -2.2705282E-11 2.478204E-6 2.740631E-6 1.7505233E-6 2.4780725E-6 2.4780725E-6 2.478204E-6 0.30775 0.30775
2.475912E-6 -3.610949E-11 2.4778917E-6 2.7404021E-6 1.7503771E-6 2.4778685E-6 2.4778685E-6 2.4778917E-6 0.30825 0.30825
2.4750807E-6 -4.7686497E-11 2.4775795E-6 2.7401734E-6 1.7502309E-6 2.4776646E-6 2.4776646E-6 2.4775795E-6 0.30875 0.30875
2.4757344E-6 -3.18555E-11 2.4775795E-6 2.7397157E-6 1.7499385E-6 2.4774606E-6 2.4774606E-6 2.4775795E-6 0.30925 0.30925
2.4779392E-6 1.26016255E-11 2.4772673E-6 2.7394867E-6 1.7497923E-6 2.4772564E-6 2.4772564E-6 2.4772673E-6 0.30975 0.30975
2.477999E-6 1.7469418E-11 2.4769552E-6 2.7392578E-6 1.7496461E-6 2.4770525E-6 2.4770525E-6 2.4769552E-6 0.31025 0.31025
2.4778274E-6 1.8073732E-11 2.476643E-6 2.739029E-6 1.7494999E-6 2.476848E-6 2.476848E-6 2.476643E-6 0.31075 0.31075
2.477722E-6 1.989619E-11 2.4769552E-6 2.7388E-6 1.7493537E-6 2.476644E-6 2.476644E-6 2.4769552E-6 0.31125 0.31125
2.4756368E-6 -1.4825353E-11 2.4763308E-6 2.738571E-6 1.7492075E-6 2.4764402E-6 2.4764402E-6 2.4763308E-6 0.31175 0.31175
2.4737826E-6 -4.528343E-11 2.4763308E-6 2.7383423E-6 1.7490613E-6 2.4762362E-6 2.4762362E-6 2.4763308E-6 0.31225 0.31225
2.4718622E-6 -7.695964E-11 2.4757064E-6 2.7381134E-6 1.7489152E-6 2.4760323E-6 2.4760323E-6 2.4757064E-6 0.31275 0.31275
2.471427E-6 -8.1227844E-11 2.4760186E-6 2.7378844E-6 1.748769E-6 2.475828E-6 2.475828E-6 2.4760186E-6 0.31325 0.31325
2.4736978E-6 -3.5552585E-11 2.4757064E-6 2.7376557E-6 1.7486228E-6 2.4756241E-6 2.4756241E-6 2.4757064E-6 0.31375 0.31375
2.4758033E-6 7.077332E-12 2.475082E-6 2.737198E-6 1.7483304E-6 2.4754197E-6 2.4754197E-6 2.475082E-6 0.31425 0.31425
2.476721E-6 2.778086E-11 2.47477E-6 2.736969E-6 1.7481842E-6 2.4752158E-6 2.4752158E-6 2.47477E-6 0.31475 0.31475
2.4763847E-6 2.5339852E-11 2.475082E-6 2.73674E-6 1.748038E-6 2.4750118E-6 2.4750118E-6 2.475082E-6 0.31525 0.31525
2.4762464E-6 2.6553244E-11 2.4753942E-6 2.7365113E-6 1.7478918E-6 2.4748078E-6 2.4748078E-6 2.4753942E-6 0.31575 0.31575
2.4760752E-6 2.715757E-11 2.47477E-6 2.7362823E-6 1.7477456E-6 2.474604E-6 2.474604E-6 2.47477E-6 0.31625 0.31625
2.475343E-6 1.7407761E-11 2.4741457E-6 2.7360534E-6 1.7475994E-6 2.4743997E-6 2.4743997E-6 2.4741457E-6 0.31675 0.31675
2.4728618E-6 -2.4622582E-11 2.474458E-6 2.7358246E-6 1.7474532E-6 2.4741958E-6 2.4741958E-6 2.474458E-6 0.31725 0.31725
2.47236E-6 -3.0108936E-11 2.47477E-6 2.7355957E-6 1.747307E-6 2.4739913E-6 2.4739913E-6 2.47477E-6 0.31775 0.31775
2.4713306E-6 -4.5340343E-11 2.4741457E-6 2.7353667E-6 1.7471608E-6 2.4737874E-6 2.4737874E-6 2.4741457E-6 0.31825 0.31825
2.4710605E-6 -4.6563222E-11 2.4738335E-6 2.735138E-6 1.7470146E-6 2.4735834E-6 2.4735834E-6 2.4738335E-6 0.31875 0.31875
2.4708893E-6 -4.5958893E-11 2.4735214E-6 2.734909E-6 1.7468684E-6 2.4733795E-6 2.4733795E-6 2.4735214E-6 0.31925 0.31925
2.473028E-6 -2.7198968E-12 2.4732092E-6 2.7344513E-6 1.7465761E-6 2.4731755E-6 2.4731755E-6 2.4732092E-6 0.31975 0.31975
2.4727908E-6 -3.3337061E-12 2.4732092E-6 2.7342223E-6 1.7464299E-6 2.4729713E-6 2.4729713E-6 2.4732092E-6 0.32025 0.32025
2.473213E-6 8.233811E-12 2.4732092E-6 2.7339936E-6 1.7462837E-6 2.472767E-6 2.472767E-6 2.4732092E-6 0.32075 0.32075
2.4744609E-6 3.5028005E-11 2.472897E-6 2.7337646E-6 1.7461375E-6 2.472563E-6 2.472563E-6 2.472897E-6 0.32125 0.32125
2.4734647E-6 2.0405662E-11 2.4722726E-6 2.7335357E-6 1.7459913E-6 2.472359E-6 2.472359E-6 2.4722726E-6 0.32175 0.32175
2.4722704E-6 2.1289199E-12 2.4725848E-6 2.733307E-6 1.7458451E-6 2.472155E-6 2.472155E-6 2.4725848E-6 0.32225 0.32225
2.47101E-6 -1.7365956E-11 2.4725848E-6 2.733078E-6 1.7456989E-6 2.4719511E-6 2.4719511E-6 2.4725848E-6 0.32275 0.32275
2.4694853E-6 -4.1733374E-11 2.4722726E-6 2.7328492E-6 1.7455527E-6 2.4717465E-6 2.4717465E-6 2.4722726E-6 0.32325 0.32325
2.4694132E-6 -3.9301846E-11 2.4719604E-6 2.7326203E-6 1.7454065E-6 2.4715425E-6 2.4715425E-6 2.4719604E-6 0.32375 0.32375
2.4693738E-6 -3.626126E-11 2.4716483E-6 2.7323913E-6 1.7452603E-6 2.4713386E-6 2.4713386E-6 2.4716483E-6 0.32425 0.32425
2.4696976E-6 -2.6520933E-11 2.471336E-6 2.7321626E-6 1.7451141E-6 2.4711346E-6 2.4711346E-6 2.471336E-6 0.32475 0.32475
2.4695264E-6 -2.5916606E-11 2.471336E-6 2.7317046E-6 1.7448217E-6 2.4709307E-6 2.4709307E-6 2.471336E-6 0.32525 0.32525
2.4696192E-6 -2.0439745E-11 2.471336E-6 2.731476E-6 1.7446755E-6 2.4707267E-6 2.4707267E-6 2.471336E-6 0.32575 0.32575
2.4704375E-6 -1.5634306E-12 2.4710241E-6 2.731247E-6 1.7445294E-6 2.4705223E-6 2.4705223E-6 2.4710241E-6 0.32625 0.32625
2.4710912E-6 1.4267562E-11 2.470712E-6 2.731018E-6 1.7443832E-6 2.4703181E-6 2.4703181E-6 2.470712E-6 0.32675 0.32675
2.4707551E-6 1.18265545E-11 2.4700876E-6 2.7307892E-6 1.744237E-6 2.4701142E-6 2.4701142E-6 2.4700876E-6 0.32725 0.32725
2.4711449E-6 2.2785013E-11 2.4700876E-6 2.7305603E-6 1.7440908E-6 2.4699102E-6 2.4699102E-6 2.4700876E-6 0.32775 0.32775
2.4704455E-6 1.3644272E-11 2.4703997E-6 2.7303315E-6 1.7439446E-6 2.4697063E-6 2.4697063E-6 2.4703997E-6 0.32825 0.32825
2.470109E-6 1.1203254E-11 2.4694632E-6 2.7301026E-6 1.7437984E-6 2.4695019E-6 2.4695019E-6 2.4694632E-6 0.32875 0.32875
2.4702676E-6 1.7898245E-11 2.4700876E-6 2.7298736E-6 1.7436522E-6 2.469298E-6 2.469298E-6 2.4700876E-6 0.32925 0.32925
2.4710205E-6 3.555644E-11 2.4694632E-6 2.7296448E-6 1.743506E-6 2.469094E-6 2.469094E-6 2.4694632E-6 0.32975 0.32975
2.4691E-6 3.8802295E-12 2.4688388E-6 2.7294159E-6 1.7433598E-6 2.4688898E-6 2.4688898E-6 2.4688388E-6 0.33025 0.33025
2.4664869E-6 -4.058638E-11 2.4688388E-6 2.7289582E-6 1.7430674E-6 2.4686858E-6 2.4686858E-6 2.4688388E-6 0.33075 0.33075
2.465259E-6 -5.9472205E-11 2.4682145E-6 2.7287292E-6 1.7429212E-6 2.4684814E-6 2.4684814E-6 2.4682145E-6 0.33125 0.33125
2.4648898E-6 -6.252227E-11 2.4688388E-6 2.7285005E-6 1.742775E-6 2.4682774E-6 2.4682774E-6 2.4688388E-6 0.33175 0.33175
2.4653125E-6 -5.095475E-11 2.4682145E-6 2.7282715E-6 1.7426288E-6 2.4680735E-6 2.4680735E-6 2.4682145E-6 0.33225 0.33225
2.4654382E-6 -4.486882E-11 2.4679023E-6 2.7280425E-6 1.7424826E-6 2.4678695E-6 2.4678695E-6 2.4679023E-6 0.33275 0.33275
2.4646401E-6 -5.5836766E-11 2.4685266E-6 2.7278138E-6 1.7423365E-6 2.4676654E-6 2.4676654E-6 2.4685266E-6 0.33325 0.33325
2.4647654E-6 -4.975085E-11 2.4679023E-6 2.7275848E-6 1.7421903E-6 2.467461E-6 2.467461E-6 2.4679023E-6 0.33375 0.33375
2.4679932E-6 1.35873465E-11 2.466966E-6 2.7273559E-6 1.7420441E-6 2.467257E-6 2.467257E-6 2.466966E-6 0.33425 0.33425
2.468251E-6 2.210954E-11 2.466966E-6 2.7271271E-6 1.7418979E-6 2.467053E-6 2.467053E-6 2.466966E-6 0.33475 0.33475
2.4681458E-6 2.3931999E-11 2.4672781E-6 2.7268982E-6 1.7417517E-6 2.466849E-6 2.466849E-6 2.4672781E-6 0.33525 0.33525
2.467578E-6 1.7227513E-11 2.466966E-6 2.7266692E-6 1.7416055E-6 2.4666447E-6 2.4666447E-6 2.466966E-6 0.33575 0.33575
2.4671099E-6 1.2350237E-11 2.4666538E-6 2.7262115E-6 1.7413131E-6 2.4664407E-6 2.4664407E-6 2.4666538E-6 0.33625 0.33625
2.4654205E-6 -1.5062507E-11 2.4666538E-6 2.7259828E-6 1.7411669E-6 2.4662365E-6 2.4662365E-6 2.4666538E-6 0.33675 0.33675
2.4654144E-6 -1.1412848E-11 2.4666538E-6 2.7257538E-6 1.7410207E-6 2.4660326E-6 2.4660326E-6 2.4666538E-6 0.33725 0.33725
2.4664641E-6 1.17269475E-11 2.4660294E-6 2.7255248E-6 1.7408745E-6 2.4658286E-6 2.4658286E-6 2.4660294E-6 0.33775 0.33775
2.4661604E-6 9.894995E-12 2.4657172E-6 2.725296E-6 1.7407283E-6 2.4656242E-6 2.4656242E-6 2.4657172E-6 0.33825 0.33825
2.4669462E-6 2.8162256E-11 2.4660294E-6 2.7250671E-6 1.7405821E-6 2.4654203E-6 2.4654203E-6 2.4660294E-6 0.33875 0.33875
2.4675999E-6 4.399325E-11 2.4660294E-6 2.7248382E-6 1.7404359E-6 2.4652163E-6 2.4652163E-6 2.4660294E-6 0.33925 0.33925
2.4671317E-6 3.9115974E-11 2.4650928E-6 2.7246094E-6 1.7402897E-6 2.4650121E-6 2.4650121E-6 2.4650928E-6 0.33975 0.33975
2.464914E-6 1.9581526E-12 2.4647807E-6 2.7243805E-6 1.7401436E-6 2.4648077E-6 2.4648077E-6 2.4647807E-6 0.34025 0.34025
2.4621356E-6 -4.555379E-11 2.4647807E-6 2.7241515E-6 1.7399974E-6 2.4646038E-6 2.4646038E-6 2.4647807E-6 0.34075 0.34075
2.4605454E-6 -7.113933E-11 2.4644685E-6 2.7239228E-6 1.7398512E-6 2.4643998E-6 2.4643998E-6 2.4644685E-6 0.34125 0.34125
2.4618591E-6 -4.3127005E-11 2.4644685E-6 2.723465E-6 1.7395588E-6 2.4641959E-6 2.4641959E-6 2.4644685E-6 0.34175 0.34175
2.4618193E-6 -4.0086424E-11 2.4641563E-6 2.723236E-6 1.7394126E-6 2.4639914E-6 2.4639914E-6 2.4641563E-6 0.34225 0.34225
2.460064E-6 -6.87173E-11 2.463844E-6 2.7230071E-6 1.7392664E-6 2.4637875E-6 2.4637875E-6 2.463844E-6 0.34275 0.34275
2.4596618E-6 -7.2376445E-11 2.4641563E-6 2.7227784E-6 1.7391202E-6 2.4635833E-6 2.4635833E-6 2.4641563E-6 0.34325 0.34325
2.4616027E-6 -3.279185E-11 2.463844E-6 2.7225494E-6 1.738974E-6 2.4633794E-6 2.4633794E-6 2.463844E-6 0.34375 0.34375
2.464665E-6 2.7501003E-11 2.463532E-6 2.7223205E-6 1.7388278E-6 2.463175E-6 2.463175E-6 2.463532E-6 0.34425 0.34425
2.4661108E-6 5.79496E-11 2.46322E-6 2.7220917E-6 1.7386816E-6 2.462971E-6 2.462971E-6 2.46322E-6 0.34475 0.34475
2.4684148E-6 1.0423393E-10 2.4629078E-6 2.7218628E-6 1.7385354E-6 2.462767E-6 2.462767E-6 2.4629078E-6 0.34525 0.34525
2.4680123E-6 1.00574785E-10 2.4619712E-6 2.721634E-6 1.7383892E-6 2.462563E-6 2.462563E-6 2.4619712E-6 0.34575 0.34575
2.4655637E-6 5.91535E-11 2.4622834E-6 2.721405E-6 1.738243E-6 2.4623585E-6 2.4623585E-6 2.4622834E-6 0.34625 0.34625
2.4616304E-6 -9.675782E-12 2.4625956E-6 2.721176E-6 1.7380968E-6 2.4621545E-6 2.4621545E-6 2.4625956E-6 0.34675 0.34675
2.459314E-6 -4.8660794E-11 2.4625956E-6 2.7207184E-6 1.7378045E-6 2.4619505E-6 2.4619505E-6 2.4625956E-6 0.34725 0.34725
2.4592086E-6 -4.6838335E-11 2.4619712E-6 2.7204894E-6 1.7376583E-6 2.4617466E-6 2.4617466E-6 2.4619712E-6 0.34775 0.34775
2.458146E-6 -6.267882E-11 2.4619712E-6 2.7202607E-6 1.7375121E-6 2.4615422E-6 2.4615422E-6 2.4619712E-6 0.34825 0.34825
2.4570506E-6 -7.9128364E-11 2.4613469E-6 2.7200317E-6 1.7373659E-6 2.4613382E-6 2.4613382E-6 2.4613469E-6 0.34875 0.34875
2.4586286E-6 -4.6243502E-11 2.4613469E-6 2.7198028E-6 1.7372197E-6 2.461134E-6 2.461134E-6 2.4613469E-6 0.34925 0.34925
2.4614933E-6 1.0394963E-11 2.4610347E-6 2.719574E-6 1.7370735E-6 2.46093E-6 2.46093E-6 2.4610347E-6 0.34975 0.34975
2.4624767E-6 3.231661E-11 2.4610347E-6 2.719345E-6 1.7369273E-6 2.4607257E-6 2.4607257E-6 2.4610347E-6 0.35025 0.35025
2.4615465E-6 1.8912403E-11 2.4607225E-6 2.7191163E-6 1.7367811E-6 2.4605217E-6 2.4605217E-6 2.4607225E-6 0.35075 0.35075
2.4606493E-6 6.11726E-12 2.4600981E-6 2.7188873E-6 1.7366349E-6 2.4603178E-6 2.4603178E-6 2.4600981E-6 0.35125 0.35125
2.459851E-6 -4.850682E-12 2.4604103E-6 2.7186584E-6 1.7364887E-6 2.4601138E-6 2.4601138E-6 2.4604103E-6 0.35175 0.35175
2.4586232E-6 -2.37365E-11 2.4604103E-6 2.7182007E-6 1.7361963E-6 2.4599094E-6 2.4599094E-6 2.4604103E-6 0.35225 0.35225
2.457726E-6 -3.6531646E-11 2.459474E-6 2.7179717E-6 1.7360501E-6 2.4597052E-6 2.4597052E-6 2.459474E-6 0.35275 0.35275
2.4567296E-6 -5.1153987E-11 2.459786E-6 2.717743E-6 1.7359039E-6 2.4595013E-6 2.4595013E-6 2.459786E-6 0.35325 0.35325
2.457251E-6 -3.7759268E-11 2.459474E-6 2.717514E-6 1.7357578E-6 2.4592969E-6 2.4592969E-6 2.459474E-6 0.35375 0.35375
2.4584988E-6 -1.0965075E-11 2.459474E-6 2.717285E-6 1.7356116E-6 2.459093E-6 2.459093E-6 2.459474E-6 0.35425 0.35425
2.4599117E-6 1.8874452E-11 2.4585374E-6 2.7170563E-6 1.7354654E-6 2.458889E-6 2.458889E-6 2.4585374E-6 0.35475 0.35475
2.4615554E-6 5.297745E-11 2.4588496E-6 2.7168273E-6 1.7353192E-6 2.458685E-6 2.458685E-6 2.4588496E-6 0.35525 0.35525
2.4607896E-6 4.261856E-11 2.4588496E-6 2.7165986E-6 1.735173E-6 2.4584804E-6 2.4584804E-6 2.4588496E-6 0.35575 0.35575
2.4597273E-6 2.6778085E-11 2.4582253E-6 2.7163696E-6 1.7350268E-6 2.4582764E-6 2.4582764E-6 2.4582253E-6 0.35625 0.35625
2.456883E-6 -2.1951994E-11 2.4582253E-6 2.7161407E-6 1.7348806E-6 2.4580725E-6 2.4580725E-6 2.4582253E-6 0.35675 0.35675
2.4556223E-6 -4.144688E-11 2.4582253E-6 2.715912E-6 1.7347344E-6 2.457868E-6 2.457868E-6 2.4582253E-6 0.35725 0.35725
2.454098E-6 -6.5814285E-11 2.457913E-6 2.715454E-6 1.734442E-6 2.457664E-6 2.457664E-6 2.457913E-6 0.35775 0.35775
2.4548178E-6 -4.8765162E-11 2.4582253E-6 2.7152253E-6 1.7342958E-6 2.4574601E-6 2.4574601E-6 2.4582253E-6 0.35825 0.35825
2.4554051E-6 -3.4152316E-11 2.4576009E-6 2.7149963E-6 1.7341496E-6 2.4572555E-6 2.4572555E-6 2.4576009E-6 0.35875 0.35875
2.457082E-6 5.5974794E-13 2.4576009E-6 2.7147676E-6 1.7340034E-6 2.4570516E-6 2.4570516E-6 2.4576009E-6 0.35925 0.35925
2.4577027E-6 1.5781675E-11 2.4576009E-6 2.7145386E-6 1.7338572E-6 2.4568476E-6 2.4568476E-6 2.4576009E-6 0.35975 0.35975
2.4563105E-6 -6.1494685E-12 2.4569765E-6 2.7143096E-6 1.733711E-6 2.4566436E-6 2.4566436E-6 2.4569765E-6 0.36025 0.36025
2.4564026E-6 -6.7261957E-13 2.4566643E-6 2.714081E-6 1.7335649E-6 2.4564392E-6 2.4564392E-6 2.4566643E-6 0.36075 0.36075
2.4561655E-6 -1.286429E-12 2.4566643E-6 2.713852E-6 1.7334187E-6 2.4562353E-6 2.4562353E-6 2.4566643E-6 0.36125 0.36125
2.4558954E-6 -2.5093033E-12 2.455728E-6 2.713623E-6 1.7332725E-6 2.4560313E-6 2.4560313E-6 2.455728E-6 0.36175 0.36175
2.4539745E-6 -3.4185526E-11 2.45604E-6 2.7133942E-6 1.7331263E-6 2.4558267E-6 2.4558267E-6 2.45604E-6 0.36225 0.36225
2.4530443E-6 -4.758973E-11 2.455728E-6 2.7131653E-6 1.7329801E-6 2.4556227E-6 2.4556227E-6 2.455728E-6 0.36275 0.36275
2.453632E-6 -3.297687E-11 2.4554158E-6 2.7127076E-6 1.7326877E-6 2.4554188E-6 2.4554188E-6 2.4554158E-6 0.36325 0.36325
2.4535923E-6 -2.993629E-11 2.455728E-6 2.7124786E-6 1.7325415E-6 2.4552144E-6 2.4552144E-6 2.455728E-6 0.36375 0.36375
2.4535861E-6 -2.628663E-11 2.455728E-6 2.7122499E-6 1.7323953E-6 2.4550104E-6 2.4550104E-6 2.455728E-6 0.36425 0.36425
2.4541077E-6 -1.2891906E-11 2.4547915E-6 2.712021E-6 1.7322491E-6 2.4548065E-6 2.4548065E-6 2.4547915E-6 0.36475 0.36475
2.4557512E-6 2.1211078E-11 2.4551036E-6 2.711792E-6 1.7321029E-6 2.4546018E-6 2.4546018E-6 2.4551036E-6 0.36525 0.36525
2.455811E-6 2.6078872E-11 2.454167E-6 2.7115632E-6 1.7319567E-6 2.4543979E-6 2.4543979E-6 2.454167E-6 0.36575 0.36575
2.4545177E-6 5.974928E-12 2.4544793E-6 2.7113342E-6 1.7318105E-6 2.454194E-6 2.454194E-6 2.4544793E-6 0.36625 0.36625
2.4518379E-6 -3.9709822E-11 2.4544793E-6 2.7111053E-6 1.7316643E-6 2.4539895E-6 2.4539895E-6 2.4544793E-6 0.36675 0.36675
2.4521617E-6 -2.99695E-11 2.454167E-6 2.7108765E-6 1.7315181E-6 2.4537856E-6 2.4537856E-6 2.454167E-6 0.36725 0.36725
2.4532444E-6 -6.2206403E-12 2.453855E-6 2.7106475E-6 1.731372E-6 2.4535816E-6 2.4535816E-6 2.453855E-6 0.36775 0.36775
2.4534688E-6 1.6924755E-12 2.453855E-6 2.7104186E-6 1.7312258E-6 2.453377E-6 2.453377E-6 2.453855E-6 0.36825 0.36825
2.4530666E-6 -1.9666653E-12 2.4532305E-6 2.7099609E-6 1.7309334E-6 2.453173E-6 2.453173E-6 2.4532305E-6 0.36875 0.36875
2.4551723E-6 4.0663264E-11 2.4532305E-6 2.7097321E-6 1.7307872E-6 2.452969E-6 2.452969E-6 2.4532305E-6 0.36925 0.36925
2.4563867E-6 6.684838E-11 2.4529184E-6 2.7095032E-6 1.730641E-6 2.4527646E-6 2.4527646E-6 2.4529184E-6 0.36975 0.36975
2.4558194E-6 6.0143904E-11 2.4529184E-6 2.7092742E-6 1.7304948E-6 2.4525607E-6 2.4525607E-6 2.4529184E-6 0.37025 0.37025
2.454361E-6 3.699463E-11 2.4529184E-6 2.7090455E-6 1.7303486E-6 2.4523567E-6 2.4523567E-6 2.4529184E-6 0.37075 0.37075
2.4519122E-6 -4.426659E-12 2.452294E-6 2.7088165E-6 1.7302024E-6 2.452152E-6 2.452152E-6 2.452294E-6 0.37125 0.37125
2.450685E-6 -2.331247E-11 2.4519818E-6 2.7085875E-6 1.7300562E-6 2.4519481E-6 2.4519481E-6 2.4519818E-6 0.37175 0.37175
2.4504477E-6 -2.3926276E-11 2.4516698E-6 2.7083588E-6 1.72991E-6 2.4517442E-6 2.4517442E-6 2.4516698E-6 0.37225 0.37225
2.447768E-6 -6.961103E-11 2.4516698E-6 2.7081298E-6 1.7297638E-6 2.4515398E-6 2.4515398E-6 2.4516698E-6 0.37275 0.37275
2.4458147E-6 -1.01896304E-10 2.4513577E-6 2.707901E-6 1.7296176E-6 2.4513358E-6 2.4513358E-6 2.4513577E-6 0.37325 0.37325
2.4466995E-6 -8.180185E-11 2.4513577E-6 2.7076721E-6 1.7294714E-6 2.4511319E-6 2.4511319E-6 2.4513577E-6 0.37375 0.37375
2.449234E-6 -3.1254065E-11 2.4510455E-6 2.7072144E-6 1.7291791E-6 2.4509272E-6 2.4509272E-6 2.4510455E-6 0.37425 0.37425
2.4490296E-6 -3.1258808E-11 2.450421E-6 2.7069855E-6 1.7290329E-6 2.4507233E-6 2.4507233E-6 2.450421E-6 0.37475 0.37475
2.449452E-6 -1.9691289E-11 2.4507333E-6 2.7067565E-6 1.7288867E-6 2.4505189E-6 2.4505189E-6 2.4507333E-6 0.37525 0.37525
2.4505018E-6 3.4485039E-12 2.450421E-6 2.7065278E-6 1.7287405E-6 2.450315E-6 2.450315E-6 2.450421E-6 0.37575 0.37575
2.4524095E-6 4.2424033E-11 2.450421E-6 2.7062988E-6 1.7285943E-6 2.450111E-6 2.450111E-6 2.450421E-6 0.37625 0.37625
2.454053E-6 7.6527014E-11 2.450109E-6 2.7060698E-6 1.7284481E-6 2.4499063E-6 2.4499063E-6 2.450109E-6 0.37675 0.37675
2.4528256E-6 5.7641208E-11 2.450421E-6 2.705841E-6 1.7283019E-6 2.4497024E-6 2.4497024E-6 2.450421E-6 0.37725 0.37725
2.4489914E-6 -9.360871E-12 2.4497967E-6 2.7056121E-6 1.7281557E-6 2.4494984E-6 2.4494984E-6 2.4497967E-6 0.37775 0.37775
2.4470046E-6 -4.2255224E-11 2.4494846E-6 2.7053834E-6 1.7280095E-6 2.449294E-6 2.449294E-6 2.4494846E-6 0.37825 0.37825
2.4463052E-6 -5.1395967E-11 2.4491724E-6 2.7051544E-6 1.7278633E-6 2.44909E-6 2.44909E-6 2.4491724E-6 0.37875 0.37875
2.4454075E-6 -6.4191125E-11 2.4491724E-6 2.7049255E-6 1.7277171E-6 2.4488857E-6 2.4488857E-6 2.4491724E-6 0.37925 0.37925
2.4456654E-6 -5.5668928E-11 2.4488602E-6 2.7044678E-6 1.7274247E-6 2.4486817E-6 2.4486817E-6 2.4488602E-6 0.37975 0.37975
2.445824E-6 -4.8973936E-11 2.448548E-6 2.7042388E-6 1.7272785E-6 2.4484775E-6 2.4484775E-6 2.448548E-6 0.38025 0.38025
2.4462793E-6 -3.6797357E-11 2.448548E-6 2.70401E-6 1.7271323E-6 2.448273E-6 2.448273E-6 2.448548E-6 0.38075 0.38075
2.4486162E-6 1.0096042E-11 2.4482358E-6 2.703781E-6 1.7269862E-6 2.4480692E-6 2.4480692E-6 2.4482358E-6 0.38125 0.38125
2.4488734E-6 1.8618223E-11 2.4476117E-6 2.7035524E-6 1.72684E-6 2.4478647E-6 2.4478647E-6 2.4476117E-6 0.38175 0.38175
2.4479102E-6 4.604948E-12 2.4472995E-6 2.7033234E-6 1.7266938E-6 2.4476608E-6 2.4476608E-6 2.4472995E-6 0.38225 0.38225
2.4456929E-6 -3.255286E-11 2.4472995E-6 2.7030944E-6 1.7265476E-6 2.4474568E-6 2.4474568E-6 2.4472995E-6 0.38275 0.38275
2.4464453E-6 -1.489468E-11 2.4472995E-6 2.7028657E-6 1.7264014E-6 2.4472522E-6 2.4472522E-6 2.4472995E-6 0.38325 0.38325
2.446241E-6 -1.489942E-11 2.4472995E-6 2.7026367E-6 1.7262552E-6 2.4470482E-6 2.4470482E-6 2.4472995E-6 0.38375 0.38375
2.4444853E-6 -4.3530308E-11 2.4472995E-6 2.7024078E-6 1.726109E-6 2.4468438E-6 2.4468438E-6 2.4472995E-6 0.38425 0.38425
2.4461951E-6 -8.209179E-12 2.4466751E-6 2.70195E-6 1.7258166E-6 2.4466399E-6 2.4466399E-6 2.4466751E-6 0.38475 0.38475
2.449918E-6 6.426502E-11 2.4466751E-6 2.701721E-6 1.7256704E-6 2.446436E-6 2.446436E-6 2.4466751E-6 0.38525 0.38525
2.4507362E-6 8.3141334E-11 2.446363E-6 2.7014923E-6 1.7255242E-6 2.4462313E-6 2.4462313E-6 2.446363E-6 0.38575 0.38575
2.4490798E-6 5.6337657E-11 2.446363E-6 2.7012634E-6 1.725378E-6 2.4460273E-6 2.4460273E-6 2.446363E-6 0.38625 0.38625
2.446334E-6 9.434768E-12 2.446363E-6 2.7010346E-6 1.7252318E-6 2.445823E-6 2.445823E-6 2.446363E-6 0.38675 0.38675
2.4450078E-6 -1.1278241E-11 2.4457386E-6 2.7008057E-6 1.7250856E-6 2.445619E-6 2.445619E-6 2.4457386E-6 0.38725 0.38725
2.4417345E-6 -6.792619E-11 2.4460508E-6 2.7005767E-6 1.7249394E-6 2.445415E-6 2.445415E-6 2.4460508E-6 0.38775 0.38775
2.4411008E-6 -7.58488E-11 2.4457386E-6 2.700348E-6 1.7247933E-6 2.4452106E-6 2.4452106E-6 2.4457386E-6 0.38825 0.38825
2.4416886E-6 -6.123595E-11 2.4451142E-6 2.700119E-6 1.7246471E-6 2.4450064E-6 2.4450064E-6 2.4451142E-6 0.38875 0.38875
2.4423748E-6 -4.47959E-11 2.4451142E-6 2.69989E-6 1.7245009E-6 2.444802E-6 2.444802E-6 2.4451142E-6 0.38925 0.38925
2.4438536E-6 -1.3738235E-11 2.4444898E-6 2.6996613E-6 1.7243547E-6 2.444598E-6 2.444598E-6 2.4444898E-6 0.38975 0.38975
2.445563E-6 2.1582881E-11 2.4444898E-6 2.6992034E-6 1.7240623E-6 2.4443937E-6 2.4443937E-6 2.4444898E-6 0.39025 0.39025
2.445788E-6 2.9496006E-11 2.4444898E-6 2.6989746E-6 1.7239161E-6 2.4441897E-6 2.4441897E-6 2.4444898E-6 0.39075 0.39075
2.4459137E-6 3.5581933E-11 2.4438657E-6 2.6987457E-6 1.7237699E-6 2.4439857E-6 2.4439857E-6 2.4438657E-6 0.39125 0.39125
2.446501E-6 5.0194782E-11 2.4438657E-6 2.698517E-6 1.7236237E-6 2.443781E-6 2.443781E-6 2.4438657E-6 0.39175 0.39175
2.4441515E-6 1.0600705E-11 2.4435535E-6 2.698288E-6 1.7234775E-6 2.4435772E-6 2.4435772E-6 2.4435535E-6 0.39225 0.39225
2.441736E-6 -3.0211514E-11 2.4429291E-6 2.698059E-6 1.7233313E-6 2.4433728E-6 2.4433728E-6 2.4429291E-6 0.39275 0.39275
2.4413666E-6 -3.326159E-11 2.4429291E-6 2.6978303E-6 1.723185E-6 2.4431688E-6 2.4431688E-6 2.4429291E-6 0.39325 0.39325
2.441492E-6 -2.7175677E-11 2.4429291E-6 2.6976013E-6 1.7230388E-6 2.4429644E-6 2.4429644E-6 2.4429291E-6 0.39375 0.39375
2.4409906E-6 -3.2662015E-11 2.4432413E-6 2.6973723E-6 1.7228926E-6 2.4427604E-6 2.4427604E-6 2.4432413E-6 0.39425 0.39425
2.440258E-6 -4.2411834E-11 2.442617E-6 2.6971436E-6 1.7227464E-6 2.4425558E-6 2.4425558E-6 2.442617E-6 0.39475 0.39475
2.4410438E-6 -2.4144577E-11 2.442617E-6 2.6969146E-6 1.7226004E-6 2.4423518E-6 2.4423518E-6 2.442617E-6 0.39525 0.39525
2.4419944E-6 -2.8319842E-12 2.4423048E-6 2.696457E-6 1.722308E-6 2.442148E-6 2.442148E-6 2.4423048E-6 0.39575 0.39575
2.4426809E-6 1.3608066E-11 2.4416804E-6 2.696228E-6 1.7221618E-6 2.4419435E-6 2.4419435E-6 2.4416804E-6 0.39625 0.39625
2.4425426E-6 1.4821458E-11 2.4416804E-6 2.6959992E-6 1.7220156E-6 2.4417395E-6 2.4417395E-6 2.4416804E-6 0.39675 0.39675
2.4400938E-6 -2.659983E-11 2.4413682E-6 2.6957703E-6 1.7218694E-6 2.441535E-6 2.441535E-6 2.4413682E-6 0.39725 0.39725
2.4397575E-6 -2.9040837E-11 2.4413682E-6 2.6955413E-6 1.7217232E-6 2.441331E-6 2.441331E-6 2.4413682E-6 0.39775 0.39775
2.4413678E-6 4.4530785E-12 2.4413682E-6 2.6953126E-6 1.721577E-6 2.4411265E-6 2.4411265E-6 2.4413682E-6 0.39825 0.39825
2.4401736E-6 -1.3823663E-11 2.441056E-6 2.6950836E-6 1.7214307E-6 2.4409226E-6 2.4409226E-6 2.441056E-6 0.39875 0.39875
2.4393748E-6 -2.4791618E-11 2.4404317E-6 2.6948546E-6 1.7212845E-6 2.4407182E-6 2.4407182E-6 2.4404317E-6 0.39925 0.39925
2.4399296E-6 -1.0787825E-11 2.4407439E-6 2.694626E-6 1.7211383E-6 2.4405142E-6 2.4405142E-6 2.4407439E-6 0.39975 0.39975
2.440319E-6 1.7062568E-13 2.4404317E-6 2.694397E-6 1.7209921E-6 2.4403096E-6 2.4403096E-6 2.4404317E-6 0.40025 0.40025
2.4413357E-6 2.2701353E-11 2.4401197E-6 2.6941682E-6 1.720846E-6 2.4401056E-6 2.4401056E-6 2.4401197E-6 0.40075 0.40075
2.441857E-6 3.6096067E-11 2.4404317E-6 2.6937103E-6 1.7205535E-6 2.4399012E-6 2.4399012E-6 2.4404317E-6 0.40125 0.40125
2.4418837E-6 4.0354792E-11 2.4394953E-6 2.6934815E-6 1.7204075E-6 2.4396973E-6 2.4396973E-6 2.4394953E-6 0.40175 0.40175
2.440689E-6 2.207804E-11 2.4394953E-6 2.6932526E-6 1.7202613E-6 2.4394928E-6 2.4394928E-6 2.4394953E-6 0.40225 0.40225
2.4387687E-6 -9.598168E-12 2.4391832E-6 2.6930236E-6 1.720115E-6 2.4392887E-6 2.4392887E-6 2.4391832E-6 0.40275 0.40275
2.4373765E-6 -3.1529314E-11 2.4391832E-6 2.6927949E-6 1.7199689E-6 2.4390847E-6 2.4390847E-6 2.4391832E-6 0.40325 0.40325
2.4367098E-6 -4.0060996E-11 2.4391832E-6 2.6925659E-6 1.7198226E-6 2.4388803E-6 2.4388803E-6 2.4391832E-6 0.40375 0.40375
2.4363405E-6 -4.311107E-11 2.4385588E-6 2.692337E-6 1.7196764E-6 2.4386763E-6 2.4386763E-6 2.4385588E-6 0.40425 0.40425
2.4360697E-6 -4.433396E-11 2.4385588E-6 2.6921082E-6 1.7195302E-6 2.438472E-6 2.438472E-6 2.4385588E-6 0.40475 0.40475
2.4370866E-6 -2.1803231E-11 2.4385588E-6 2.6918792E-6 1.719384E-6 2.438268E-6 2.438268E-6 2.4385588E-6 0.40525 0.40525
2.4384328E-6 6.818153E-12 2.4379344E-6 2.6916505E-6 1.7192378E-6 2.4380633E-6 2.4380633E-6 2.4379344E-6 0.40575 0.40575
2.4394826E-6 2.9957946E-11 2.4379344E-6 2.6914215E-6 1.7190916E-6 2.4378594E-6 2.4378594E-6 2.4379344E-6 0.40625 0.40625
2.439047E-6 2.5689726E-11 2.4379344E-6 2.6909638E-6 1.7187992E-6 2.437655E-6 2.437655E-6 2.4379344E-6 0.40675 0.40675
2.4381827E-6 1.3503651E-11 2.43731E-6 2.6907348E-6 1.718653E-6 2.437451E-6 2.437451E-6 2.43731E-6 0.40725 0.40725
2.437648E-6 7.408233E-12 2.4369979E-6 2.6905059E-6 1.7185068E-6 2.4372466E-6 2.4372466E-6 2.4369979E-6 0.40775 0.40775
2.4355297E-6 -2.7922376E-11 2.4369979E-6 2.6902771E-6 1.7183606E-6 2.4370427E-6 2.4370427E-6 2.4369979E-6 0.40825 0.40825
2.4346318E-6 -4.071753E-11 2.4366857E-6 2.6900482E-6 1.7182145E-6 2.436838E-6 2.436838E-6 2.4366857E-6 0.40875 0.40875
2.4341962E-6 -4.4985755E-11 2.4376222E-6 2.6898194E-6 1.7180683E-6 2.4366336E-6 2.4366336E-6 2.4376222E-6 0.40925 0.40925
2.433827E-6 -4.8035822E-11 2.4366857E-6 2.6895905E-6 1.7179221E-6 2.4364297E-6 2.4364297E-6 2.4366857E-6 0.40975 0.40975
2.4363942E-6 3.1210267E-12 2.4363737E-6 2.6893615E-6 1.717776E-6 2.4362253E-6 2.4362253E-6 2.4363737E-6 0.41025 0.41025
2.439061E-6 5.610509E-11 2.4363737E-6 2.6891328E-6 1.7176297E-6 2.4360213E-6 2.4360213E-6 2.4363737E-6 0.41075 0.41075
2.4392855E-6 6.40182E-11 2.4357494E-6 2.6889038E-6 1.7174835E-6 2.4358167E-6 2.4358167E-6 2.4357494E-6 0.41125 0.41125
2.4379922E-6 4.391426E-11 2.4357494E-6 2.6886748E-6 1.7173373E-6 2.4356127E-6 2.4356127E-6 2.4357494E-6 0.41175 0.41175
2.4350813E-6 -6.033959E-12 2.4354372E-6 2.6882171E-6 1.7170449E-6 2.4354083E-6 2.4354083E-6 2.4354372E-6 0.41225 0.41225
2.4343822E-6 -1.5174702E-11 2.4354372E-6 2.6879882E-6 1.7168987E-6 2.4352044E-6 2.4352044E-6 2.4354372E-6 0.41275 0.41275
2.4331214E-6 -3.4669594E-11 2.4348128E-6 2.6877594E-6 1.7167525E-6 2.435E-6 2.435E-6 2.4348128E-6 0.41325 0.41325
2.4312342E-6 -6.573673E-11 2.4345006E-6 2.6875305E-6 1.7166063E-6 2.434796E-6 2.434796E-6 2.4345006E-6 0.41375 0.41375
2.4302044E-6 -8.0968156E-11 2.4348128E-6 2.6873017E-6 1.7164601E-6 2.4345914E-6 2.4345914E-6 2.4348128E-6 0.41425 0.41425
2.430231E-6 -7.6709424E-11 2.435125E-6 2.6870728E-6 1.7163139E-6 2.4343874E-6 2.4343874E-6 2.435125E-6 0.41475 0.41475
2.4330625E-6 -2.0680041E-11 2.4341884E-6 2.6868438E-6 1.7161677E-6 2.434183E-6 2.434183E-6 2.4341884E-6 0.41525 0.41525
2.4360593E-6 3.839469E-11 2.433564E-6 2.686615E-6 1.7160216E-6 2.433979E-6 2.433979E-6 2.433564E-6 0.41575 0.41575
2.4373396E-6 6.579794E-11 2.4338763E-6 2.686386E-6 1.7158754E-6 2.4337746E-6 2.4337746E-6 2.4338763E-6 0.41625 0.41625
2.437234E-6 6.762039E-11 2.433564E-6 2.6861571E-6 1.7157292E-6 2.43357E-6 2.43357E-6 2.433564E-6 0.41675 0.41675
2.4361386E-6 5.1170845E-11 2.433252E-6 2.6856994E-6 1.7154368E-6 2.433366E-6 2.433366E-6 2.433252E-6 0.41725 0.41725
2.4336239E-6 8.531423E-12 2.433252E-6 2.6854707E-6 1.7152906E-6 2.4331616E-6 2.4331616E-6 2.433252E-6 0.41775 0.41775
2.4320996E-6 -1.5835987E-11 2.4329397E-6 2.6852417E-6 1.7151444E-6 2.4329577E-6 2.4329577E-6 2.4329397E-6 0.41825 0.41825
2.4294527E-6 -6.091167E-11 2.4329397E-6 2.6850128E-6 1.7149982E-6 2.4327533E-6 2.4327533E-6 2.4329397E-6 0.41875 0.41875
2.4274666E-6 -9.380602E-11 2.4326275E-6 2.684784E-6 1.714852E-6 2.432549E-6 2.432549E-6 2.4326275E-6 0.41925 0.41925
2.4281528E-6 -7.736597E-11 2.4323156E-6 2.684555E-6 1.7147058E-6 2.4323447E-6 2.4323447E-6 2.4323156E-6 0.41975 0.41975
2.4307208E-6 -2.6209108E-11 2.4323156E-6 2.684326E-6 1.7145596E-6 2.4321407E-6 2.4321407E-6 2.4323156E-6 0.42025 0.42025
2.432826E-6 1.6420811E-11 2.4316912E-6 2.6840974E-6 1.7144134E-6 2.4319363E-6 2.4319363E-6 2.4316912E-6 0.42075 0.42075
2.4337432E-6 3.7124324E-11 2.4320034E-6 2.6838684E-6 1.7142672E-6 2.431732E-6 2.431732E-6 2.4320034E-6 0.42125 0.42125
2.4336712E-6 3.955585E-11 2.4310668E-6 2.6836394E-6 1.714121E-6 2.431528E-6 2.431528E-6 2.4310668E-6 0.42175 0.42175
2.4330704E-6 3.22423E-11 2.431379E-6 2.6834107E-6 1.7139748E-6 2.4313233E-6 2.4313233E-6 2.431379E-6 0.42225 0.42225
2.432338E-6 2.249249E-11 2.4310668E-6 2.682953E-6 1.7136825E-6 2.4311194E-6 2.4311194E-6 2.4310668E-6 0.42275 0.42275
2.4300873E-6 -1.5274396E-11 2.4307546E-6 2.682724E-6 1.7135363E-6 2.430915E-6 2.430915E-6 2.4307546E-6 0.42325 0.42325
2.428134E-6 -4.755968E-11 2.4307546E-6 2.682495E-6 1.7133901E-6 2.430711E-6 2.430711E-6 2.4307546E-6 0.42375 0.42375
2.4267083E-6 -7.00999E-11 2.4307546E-6 2.6822663E-6 1.7132439E-6 2.4305066E-6 2.4305066E-6 2.4307546E-6 0.42425 0.42425
2.4280216E-6 -4.208758E-11 2.4304425E-6 2.6820373E-6 1.7130977E-6 2.430302E-6 2.430302E-6 2.4304425E-6 0.42475 0.42475
2.4287083E-6 -2.5647517E-11 2.4307546E-6 2.6818084E-6 1.7129515E-6 2.430098E-6 2.430098E-6 2.4307546E-6 0.42525 0.42525
2.4291307E-6 -1.4080002E-11 2.4304425E-6 2.6815796E-6 1.7128053E-6 2.4298936E-6 2.4298936E-6 2.4304425E-6 0.42575 0.42575
2.4299825E-6 5.4053905E-12 2.4301303E-6 2.6813507E-6 1.7126591E-6 2.4296896E-6 2.4296896E-6 2.4301303E-6 0.42625 0.42625
2.4306357E-6 2.1236374E-11 2.429506E-6 2.6811217E-6 1.7125129E-6 2.4294852E-6 2.4294852E-6 2.429506E-6 0.42675 0.42675
2.4306291E-6 2.4886022E-11 2.4291937E-6 2.680893E-6 1.7123667E-6 2.4292806E-6 2.4292806E-6 2.4291937E-6 0.42725 0.42725
2.4278509E-6 -2.2625924E-11 2.4288815E-6 2.680664E-6 1.7122205E-6 2.4290766E-6 2.4290766E-6 2.4288815E-6 0.42775 0.42775
2.4267881E-6 -3.8466407E-11 2.4291937E-6 2.6802063E-6 1.7119281E-6 2.4288722E-6 2.4288722E-6 2.4291937E-6 0.42825 0.42825
2.4262208E-6 -4.5170888E-11 2.4288815E-6 2.6799773E-6 1.7117819E-6 2.4286683E-6 2.4286683E-6 2.4288815E-6 0.42875 0.42875
2.425488E-6 -5.4920707E-11 2.4282574E-6 2.6797486E-6 1.7116358E-6 2.4284639E-6 2.4284639E-6 2.4282574E-6 0.42925 0.42925
2.4273293E-6 -1.7163321E-11 2.4279452E-6 2.6795196E-6 1.7114896E-6 2.4282592E-6 2.4282592E-6 2.4279452E-6 0.42975 0.42975
2.4296332E-6 2.9121008E-11 2.4282574E-6 2.6792907E-6 1.7113434E-6 2.4280553E-6 2.4280553E-6 2.4282574E-6 0.43025 0.43025
2.4286035E-6 1.3889589E-11 2.4279452E-6 2.679062E-6 1.7111972E-6 2.4278509E-6 2.4278509E-6 2.4279452E-6 0.43075 0.43075
2.4278047E-6 2.9216358E-12 2.427633E-6 2.678833E-6 1.711051E-6 2.4276465E-6 2.4276465E-6 2.427633E-6 0.43125 0.43125
2.4293824E-6 3.5806497E-11 2.427633E-6 2.6786042E-6 1.7109048E-6 2.4274425E-6 2.4274425E-6 2.427633E-6 0.43175 0.43175
2.430795E-6 6.5646016E-11 2.4282574E-6 2.6783753E-6 1.7107586E-6 2.427238E-6 2.427238E-6 2.4282574E-6 0.43225 0.43225
2.4294357E-6 4.4323937E-11 2.427633E-6 2.6781463E-6 1.7106124E-6 2.427034E-6 2.427034E-6 2.427633E-6 0.43275 0.43275
2.4270857E-6 4.7298493E-12 2.4273209E-6 2.6779176E-6 1.7104662E-6 2.4268295E-6 2.4268295E-6 2.4273209E-6 0.43325 0.43325
2.425231E-6 -2.5728237E-11 2.4273209E-6 2.6774596E-6 1.7101738E-6 2.426625E-6 2.426625E-6 2.4273209E-6 0.43375 0.43375
2.4238389E-6 -4.7659383E-11 2.4266965E-6 2.677231E-6 1.7100276E-6 2.4264211E-6 2.4264211E-6 2.4266965E-6 0.43425 0.43425
2.422149E-6 -7.5072136E-11 2.4266965E-6 2.677002E-6 1.7098814E-6 2.4262167E-6 2.4262167E-6 2.4266965E-6 0.43475 0.43475
2.4213832E-6 -8.543102E-11 2.4260721E-6 2.676773E-6 1.7097352E-6 2.426012E-6 2.426012E-6 2.4260721E-6 0.43525 0.43525
2.422598E-6 -5.924589E-11 2.42576E-6 2.6765442E-6 1.709589E-6 2.4258081E-6 2.4258081E-6 2.42576E-6 0.43575 0.43575
2.4251324E-6 -8.698107E-12 2.4254477E-6 2.6763153E-6 1.7094429E-6 2.4256037E-6 2.4256037E-6 2.4254477E-6 0.43625 0.43625
2.4280298E-6 4.854941E-11 2.4254477E-6 2.6760865E-6 1.7092967E-6 2.4253993E-6 2.4253993E-6 2.4254477E-6 0.43675 0.43675
2.4271985E-6 3.69724E-11 2.4254477E-6 2.6758576E-6 1.7091505E-6 2.4251954E-6 2.4251954E-6 2.4254477E-6 0.43725 0.43725
2.4268288E-6 3.3922316E-11 2.4251356E-6 2.6756286E-6 1.7090043E-6 2.4249907E-6 2.4249907E-6 2.4251356E-6 0.43775 0.43775
2.4257995E-6 1.8690906E-11 2.4248236E-6 2.6753999E-6 1.7088581E-6 2.4247868E-6 2.4247868E-6 2.4248236E-6 0.43825 0.43825
2.4240437E-6 -9.9399785E-12 2.4251356E-6 2.675171E-6 1.7087119E-6 2.4245824E-6 2.4245824E-6 2.4251356E-6 0.43875 0.43875
2.424169E-6 -3.854065E-12 2.4248236E-6 2.6747132E-6 1.7084195E-6 2.424378E-6 2.424378E-6 2.4248236E-6 0.43925 0.43925
2.4219848E-6 -4.0402806E-11 2.4245114E-6 2.6744842E-6 1.7082733E-6 2.424174E-6 2.424174E-6 2.4245114E-6 0.43975 0.43975
2.419734E-6 -7.81697E-11 2.423887E-6 2.6742553E-6 1.7081271E-6 2.4239694E-6 2.4239694E-6 2.423887E-6 0.44025 0.44025
2.4214764E-6 -4.2239517E-11 2.4241992E-6 2.6740265E-6 1.7079809E-6 2.423765E-6 2.423765E-6 2.4241992E-6 0.44075 0.44075
2.4264202E-6 5.2770153E-11 2.423887E-6 2.6737976E-6 1.7078347E-6 2.423561E-6 2.423561E-6 2.423887E-6 0.44125 0.44125
2.4273045E-6 7.28646E-11 2.4235749E-6 2.6735688E-6 1.7076885E-6 2.4233566E-6 2.4233566E-6 2.4235749E-6 0.44175 0.44175
2.4259448E-6 5.1542517E-11 2.4229505E-6 2.6733398E-6 1.7075423E-6 2.4231522E-6 2.4231522E-6 2.4229505E-6 0.44225 0.44225
2.4245526E-6 2.9611372E-11 2.4229505E-6 2.6731109E-6 1.7073961E-6 2.422948E-6 2.422948E-6 2.4229505E-6 0.44275 0.44275
2.424843E-6 3.874262E-11 2.4226383E-6 2.6728821E-6 1.70725E-6 2.4227436E-6 2.4227436E-6 2.4226383E-6 0.44325 0.44325
2.420975E-6 -2.8868538E-11 2.4232627E-6 2.6726532E-6 1.7071038E-6 2.4225392E-6 2.4225392E-6 2.4232627E-6 0.44375 0.44375
2.4176022E-6 -8.7343695E-11 2.4226383E-6 2.6724242E-6 1.7069576E-6 2.4223348E-6 2.4223348E-6 2.4226383E-6 0.44425 0.44425
2.4161438E-6 -1.10492976E-10 2.4223261E-6 2.6719665E-6 1.7066652E-6 2.4221308E-6 2.4221308E-6 2.4223261E-6 0.44475 0.44475
2.4179192E-6 -7.395372E-11 2.4226383E-6 2.6717378E-6 1.706519E-6 2.4219262E-6 2.4219262E-6 2.4226383E-6 0.44525 0.44525
2.4199587E-6 -3.254193E-11 2.422014E-6 2.6715088E-6 1.7063728E-6 2.4217218E-6 2.4217218E-6 2.422014E-6 0.44575 0.44575
2.4223614E-6 1.5569594E-11 2.422014E-6 2.6712798E-6 1.7062266E-6 2.4215178E-6 2.4215178E-6 2.422014E-6 0.44625 0.44625
2.4225196E-6 2.2264576E-11 2.4217018E-6 2.671051E-6 1.7060804E-6 2.4213134E-6 2.4213134E-6 2.4217018E-6 0.44675 0.44675
2.423701E-6 4.7840624E-11 2.4213896E-6 2.6708221E-6 1.7059342E-6 2.421109E-6 2.421109E-6 2.4213896E-6 0.44725 0.44725
2.425411E-6 8.3161755E-11 2.4204533E-6 2.6705932E-6 1.705788E-6 2.4209048E-6 2.4209048E-6 2.4204533E-6 0.44775 0.44775
2.424216E-6 6.4885E-11 2.4207654E-6 2.6703644E-6 1.7056418E-6 2.4207004E-6 2.4207004E-6 2.4207654E-6 0.44825 0.44825
2.4201172E-6 -6.989624E-12 2.4207654E-6 2.6701355E-6 1.7054956E-6 2.420496E-6 2.420496E-6 2.4207654E-6 0.44875 0.44875
2.4179656E-6 -4.292931E-11 2.420141E-6 2.6699065E-6 1.7053494E-6 2.4202916E-6 2.4202916E-6 2.420141E-6 0.44925 0.44925
2.4166063E-6 -6.425139E-11 2.420141E-6 2.6694488E-6 1.7050571E-6 2.4200876E-6 2.4200876E-6 2.420141E-6 0.44975 0.44975
2.4152464E-6 -8.557347E-11 2.4204533E-6 2.66922E-6 1.7049109E-6 2.419883E-6 2.419883E-6 2.4204533E-6 0.45025 0.45025
2.417055E-6 -4.8425156E-11 2.4204533E-6 2.668991E-6 1.7047647E-6 2.4196786E-6 2.4196786E-6 2.4204533E-6 0.45075 0.45075
2.4199526E-6 8.8223725E-12 2.419829E-6 2.6687621E-6 1.7046185E-6 2.4194746E-6 2.4194746E-6 2.419829E-6 0.45125 0.45125
2.421299E-6 3.7443756E-11 2.4192045E-6 2.6685334E-6 1.7044723E-6 2.4192702E-6 2.4192702E-6 2.4192045E-6 0.45175 0.45175
2.4209623E-6 3.5002737E-11 2.4188923E-6 2.6683044E-6 1.7043261E-6 2.4190658E-6 2.4190658E-6 2.4188923E-6 0.45225 0.45225
2.4203946E-6 2.8298251E-11 2.4188923E-6 2.6680755E-6 1.7041799E-6 2.4188612E-6 2.4188612E-6 2.4188923E-6 0.45275 0.45275
2.4188043E-6 2.7127074E-12 2.4188923E-6 2.6678467E-6 1.7040337E-6 2.4186572E-6 2.4186572E-6 2.4188923E-6 0.45325 0.45325
2.4161905E-6 -4.1753916E-11 2.4185802E-6 2.6676178E-6 1.7038875E-6 2.4184528E-6 2.4184528E-6 2.4185802E-6 0.45375 0.45375
2.4159199E-6 -4.2976796E-11 2.4185802E-6 2.667389E-6 1.7037413E-6 2.4182484E-6 2.4182484E-6 2.4185802E-6 0.45425 0.45425
2.414263E-6 -6.978049E-11 2.4179558E-6 2.66716E-6 1.7035951E-6 2.418044E-6 2.418044E-6 2.4179558E-6 0.45475 0.45475
2.4132337E-6 -8.501189E-11 2.4176436E-6 2.6667024E-6 1.7033027E-6 2.4178398E-6 2.4178398E-6 2.4176436E-6 0.45525 0.45525
2.4151082E-6 -4.6645444E-11 2.4179558E-6 2.6664734E-6 1.7031565E-6 2.4176354E-6 2.4176354E-6 2.4179558E-6 0.45575 0.45575
2.4175436E-6 2.0751389E-12 2.4170195E-6 2.6662444E-6 1.7030103E-6 2.417431E-6 2.417431E-6 2.4170195E-6 0.45625 0.45625
2.4186259E-6 2.5823989E-11 2.4173314E-6 2.6660157E-6 1.7028642E-6 2.4172266E-6 2.4172266E-6 2.4173314E-6 0.45675 0.45675
2.4198735E-6 5.2618184E-11 2.4173314E-6 2.6657867E-6 1.702718E-6 2.4170226E-6 2.4170226E-6 2.4173314E-6 0.45725 0.45725
2.420263E-6 6.357663E-11 2.4167073E-6 2.6655578E-6 1.7025718E-6 2.416818E-6 2.416818E-6 2.4167073E-6 0.45775 0.45775
2.4202561E-6 6.722628E-11 2.4167073E-6 2.665329E-6 1.7024256E-6 2.4166136E-6 2.4166136E-6 2.4167073E-6 0.45825 0.45825
2.4184014E-6 3.6768193E-11 2.416395E-6 2.6651E-6 1.7022794E-6 2.4164092E-6 2.4164092E-6 2.416395E-6 0.45875 0.45875
2.414831E-6 -2.5361355E-11 2.4167073E-6 2.6648713E-6 1.7021332E-6 2.4162052E-6 2.4162052E-6 2.4167073E-6 0.45925 0.45925
2.4134054E-6 -4.790158E-11 2.416395E-6 2.6646424E-6 1.701987E-6 2.4160008E-6 2.4160008E-6 2.416395E-6 0.45975 0.45975
2.4130356E-6 -5.0951656E-11 2.416083E-6 2.6644134E-6 1.7018408E-6 2.4157962E-6 2.4157962E-6 2.416083E-6 0.46025 0.46025
2.412699E-6 -5.3392676E-11 2.4154585E-6 2.6639557E-6 1.7015484E-6 2.4155918E-6 2.4155918E-6 2.4154585E-6 0.46075 0.46075
2.4128576E-6 -4.6697684E-11 2.4157707E-6 2.6637267E-6 1.7014022E-6 2.4153878E-6 2.4153878E-6 2.4157707E-6 0.46125 0.46125
2.413478E-6 -3.147577E-11 2.4151464E-6 2.663498E-6 1.701256E-6 2.4151834E-6 2.4151834E-6 2.4151464E-6 0.46175 0.46175
2.4161113E-6 2.0899215E-11 2.4148342E-6 2.663269E-6 1.7011098E-6 2.414979E-6 2.414979E-6 2.4148342E-6 0.46225 0.46225
2.4178867E-6 5.7438464E-11 2.4148342E-6 2.66304E-6 1.7009636E-6 2.4147744E-6 2.4147744E-6 2.4148342E-6 0.46275 0.46275
2.416791E-6 4.098891E-11 2.414522E-6 2.6628113E-6 1.7008174E-6 2.41457E-6 2.41457E-6 2.414522E-6 0.46325 0.46325
2.4143756E-6 1.7670121E-13 2.4142098E-6 2.6625823E-6 1.7006713E-6 2.414366E-6 2.414366E-6 2.4142098E-6 0.46375 0.46375
2.4141048E-6 -1.0461842E-12 2.4138976E-6 2.6623536E-6 1.7005251E-6 2.4141616E-6 2.4141616E-6 2.4138976E-6 0.46425 0.46425
2.411722E-6 -4.1249337E-11 2.4138976E-6 2.6621246E-6 1.7003789E-6 2.4139572E-6 2.4139572E-6 2.4138976E-6 0.46475 0.46475
2.4122103E-6 -2.846369E-11 2.4142098E-6 2.6618957E-6 1.7002327E-6 2.4137526E-6 2.4137526E-6 2.4142098E-6 0.46525 0.46525
2.4121377E-6 -2.6032175E-11 2.4135854E-6 2.661667E-6 1.7000865E-6 2.4135481E-6 2.4135481E-6 2.4135854E-6 0.46575 0.46575
2.4103495E-6 -5.527212E-11 2.4129613E-6 2.661209E-6 1.6997941E-6 2.4133442E-6 2.4133442E-6 2.4129613E-6 0.46625 0.46625
2.4109697E-6 -4.0050206E-11 2.4129613E-6 2.6609803E-6 1.6996479E-6 2.4131398E-6 2.4131398E-6 2.4129613E-6 0.46675 0.46675
2.412448E-6 -8.992552E-12 2.4129613E-6 2.6607513E-6 1.6995017E-6 2.4129351E-6 2.4129351E-6 2.4129613E-6 0.46725 0.46725
2.4146193E-6 3.4855497E-11 2.412337E-6 2.6605226E-6 1.6993555E-6 2.4127307E-6 2.4127307E-6 2.412337E-6 0.46775 0.46775
2.4149756E-6 4.5204878E-11 2.412337E-6 2.6602936E-6 1.6992093E-6 2.4125263E-6 2.4125263E-6 2.412337E-6 0.46825 0.46825
2.4134183E-6 2.0228404E-11 2.412337E-6 2.6600646E-6 1.6990631E-6 2.4123224E-6 2.4123224E-6 2.412337E-6 0.46875 0.46875
2.4113326E-6 -1.4493151E-11 2.4129613E-6 2.659836E-6 1.6989169E-6 2.412118E-6 2.412118E-6 2.4129613E-6 0.46925 0.46925
2.411656E-6 -4.752837E-12 2.4117126E-6 2.659607E-6 1.6987707E-6 2.4119133E-6 2.4119133E-6 2.4117126E-6 0.46975 0.46975
2.411451E-6 -4.7575893E-12 2.4117126E-6 2.659378E-6 1.6986245E-6 2.411709E-6 2.411709E-6 2.4117126E-6 0.47025 0.47025
2.4102235E-6 -2.3643408E-11 2.4117126E-6 2.6591492E-6 1.6984784E-6 2.4115045E-6 2.4115045E-6 2.4117126E-6 0.47075 0.47075
2.4082367E-6 -5.653776E-11 2.4114004E-6 2.6589203E-6 1.6983322E-6 2.4113E-6 2.4113E-6 2.4114004E-6 0.47125 0.47125
2.4089234E-6 -4.0097706E-11 2.4110882E-6 2.6584626E-6 1.6980398E-6 2.4110961E-6 2.4110961E-6 2.4110882E-6 0.47175 0.47175
2.4101707E-6 -1.330352E-11 2.4110882E-6 2.6582336E-6 1.6978936E-6 2.4108915E-6 2.4108915E-6 2.4110882E-6 0.47225 0.47225
2.4118142E-6 2.0799465E-11 2.410776E-6 2.6580049E-6 1.6977474E-6 2.410687E-6 2.410687E-6 2.410776E-6 0.47275 0.47275
2.4104213E-6 -1.1316896E-12 2.4101516E-6 2.657776E-6 1.6976012E-6 2.4104827E-6 2.4104827E-6 2.4101516E-6 0.47325 0.47325
2.4097876E-6 -9.054308E-12 2.410776E-6 2.657547E-6 1.697455E-6 2.4102783E-6 2.4102783E-6 2.410776E-6 0.47375 0.47375
2.410606E-6 9.822007E-12 2.4104638E-6 2.6573182E-6 1.6973088E-6 2.4100736E-6 2.4100736E-6 2.4104638E-6 0.47425 0.47425
2.4114242E-6 2.8698323E-11 2.4104638E-6 2.6570892E-6 1.6971626E-6 2.4098692E-6 2.4098692E-6 2.4104638E-6 0.47475 0.47475
2.410494E-6 1.5294115E-11 2.4098395E-6 2.6568603E-6 1.6970164E-6 2.4096653E-6 2.4096653E-6 2.4098395E-6 0.47525 0.47525
2.4083422E-6 -2.0645572E-11 2.4098395E-6 2.6566315E-6 1.6968702E-6 2.4094609E-6 2.4094609E-6 2.4098395E-6 0.47575 0.47575
2.4099857E-6 1.3457409E-11 2.4095273E-6 2.6564026E-6 1.696724E-6 2.4092565E-6 2.4092565E-6 2.4095273E-6 0.47625 0.47625
2.411068E-6 3.720626E-11 2.4095273E-6 2.6561736E-6 1.6965778E-6 2.4090518E-6 2.4090518E-6 2.4095273E-6 0.47675 0.47675
2.4101041E-6 2.3192972E-11 2.4089031E-6 2.655716E-6 1.6962855E-6 2.4088474E-6 2.4088474E-6 2.4089031E-6 0.47725 0.47725
2.4080514E-6 -1.0919515E-11 2.408591E-6 2.6554872E-6 1.6961393E-6 2.408643E-6 2.408643E-6 2.408591E-6 0.47775 0.47775
2.4072197E-6 -2.2496536E-11 2.408591E-6 2.6552582E-6 1.6959931E-6 2.4084386E-6 2.4084386E-6 2.408591E-6 0.47825 0.47825
2.4061244E-6 -3.8946076E-11 2.4082788E-6 2.6550292E-6 1.6958469E-6 2.4082346E-6 2.4082346E-6 2.4082788E-6 0.47875 0.47875
2.4058206E-6 -4.0778027E-11 2.4079666E-6 2.6548005E-6 1.6957007E-6 2.40803E-6 2.40803E-6 2.4079666E-6 0.47925 0.47925
2.406606E-6 -2.251078E-11 2.4079666E-6 2.6545715E-6 1.6955545E-6 2.4078256E-6 2.4078256E-6 2.4079666E-6 0.47975 0.47975
2.4066321E-6 -1.8252065E-11 2.4076544E-6 2.6543426E-6 1.6954083E-6 2.4076212E-6 2.4076212E-6 2.4076544E-6 0.48025 0.48025
2.4053054E-6 -3.8965085E-11 2.40703E-6 2.6541138E-6 1.6952621E-6 2.4074168E-6 2.4074168E-6 2.40703E-6 0.48075 0.48075
2.4062228E-6 -1.826157E-11 2.40703E-6 2.6538848E-6 1.6951159E-6 2.4072122E-6 2.4072122E-6 2.40703E-6 0.48125 0.48125
2.4077672E-6 1.4014213E-11 2.40703E-6 2.653656E-6 1.6949697E-6 2.4070077E-6 2.4070077E-6 2.40703E-6 0.48175 0.48175
2.4070673E-6 4.87346E-12 2.40703E-6 2.6531982E-6 1.6946773E-6 2.4068033E-6 2.4068033E-6 2.40703E-6 0.48225 0.48225
2.4060707E-6 -9.748893E-12 2.4067178E-6 2.6529694E-6 1.6945311E-6 2.406599E-6 2.406599E-6 2.4067178E-6 0.48275 0.48275
2.4069884E-6 1.0954635E-11 2.4067178E-6 2.6527405E-6 1.6943849E-6 2.406395E-6 2.406395E-6 2.4067178E-6 0.48325 0.48325
2.4055628E-6 -1.15855875E-11 2.4060935E-6 2.6525115E-6 1.6942387E-6 2.4061903E-6 2.4061903E-6 2.4060935E-6 0.48375 0.48375
2.405193E-6 -1.4635671E-11 2.4067178E-6 2.6522828E-6 1.6940926E-6 2.405986E-6 2.405986E-6 2.4067178E-6 0.48425 0.48425
2.4048231E-6 -1.7685757E-11 2.4060935E-6 2.6520538E-6 1.6939464E-6 2.4057815E-6 2.4057815E-6 2.4060935E-6 0.48475 0.48475
2.4049484E-6 -1.15998435E-11 2.4054693E-6 2.6518248E-6 1.6938002E-6 2.405577E-6 2.405577E-6 2.4054693E-6 0.48525 0.48525
2.4057667E-6 7.2764746E-12 2.4054693E-6 2.651596E-6 1.693654E-6 2.4053725E-6 2.4053725E-6 2.4054693E-6 0.48575 0.48575
2.4065191E-6 2.4934657E-11 2.4051571E-6 2.6513671E-6 1.6935078E-6 2.405168E-6 2.405168E-6 2.4051571E-6 0.48625 0.48625
2.4058854E-6 1.7012036E-11 2.404845E-6 2.6511384E-6 1.6933616E-6 2.4049637E-6 2.4049637E-6 2.404845E-6 0.48675 0.48675
2.4063738E-6 2.9797685E-11 2.4051571E-6 2.6509094E-6 1.6932154E-6 2.4047592E-6 2.4047592E-6 2.4051571E-6 0.48725 0.48725
2.40607E-6 2.7965734E-11 2.404845E-6 2.6504517E-6 1.692923E-6 2.4045548E-6 2.4045548E-6 2.404845E-6 0.48775 0.48775
2.4045453E-6 3.5983122E-12 2.4042206E-6 2.6502228E-6 1.6927768E-6 2.4043502E-6 2.4043502E-6 2.4042206E-6 0.48825 0.48825
2.4033175E-6 -1.5287509E-11 2.4039084E-6 2.6499938E-6 1.6926306E-6 2.4041458E-6 2.4041458E-6 2.4039084E-6 0.48875 0.48875
2.4030473E-6 -1.6510383E-11 2.4039084E-6 2.649765E-6 1.6924844E-6 2.4039418E-6 2.4039418E-6 2.4039084E-6 0.48925 0.48925
2.4031394E-6 -1.10335335E-11 2.4039084E-6 2.649536E-6 1.6923382E-6 2.4037374E-6 2.4037374E-6 2.4039084E-6 0.48975 0.48975
2.4022418E-6 -2.3828687E-11 2.4035962E-6 2.6493071E-6 1.692192E-6 2.403533E-6 2.403533E-6 2.4035962E-6 0.49025 0.49025
2.4024991E-6 -1.5306506E-11 2.4029719E-6 2.6490784E-6 1.6920458E-6 2.4033284E-6 2.4033284E-6 2.4029719E-6 0.49075 0.49075
2.4024594E-6 -1.22659235E-11 2.4029719E-6 2.6488494E-6 1.6918997E-6 2.403124E-6 2.403124E-6 2.4029719E-6 0.49125 0.49125
2.4020567E-6 -1.5925075E-11 2.4026597E-6 2.6486207E-6 1.6917535E-6 2.4029196E-6 2.4029196E-6 2.4026597E-6 0.49175 0.49175
2.403634E-6 1.6959774E-11 2.4029719E-6 2.6483917E-6 1.6916073E-6 2.4027152E-6 2.4027152E-6 2.4029719E-6 0.49225 0.49225
2.4028682E-6 6.6008887E-12 2.4029719E-6 2.6481628E-6 1.6914611E-6 2.4025105E-6 2.4025105E-6 2.4029719E-6 0.49275 0.49275
2.4013766E-6 -1.7157465E-11 2.4023475E-6 2.647705E-6 1.6911687E-6 2.402306E-6 2.402306E-6 2.4023475E-6 0.49325 0.49325
2.3993898E-6 -5.005182E-11 2.4020353E-6 2.647476E-6 1.6910225E-6 2.4021017E-6 2.4021017E-6 2.4020353E-6 0.49375 0.49375
2.400241E-6 -3.056644E-11 2.4026597E-6 2.6472474E-6 1.6908763E-6 2.4018973E-6 2.4018973E-6 2.4026597E-6 0.49425 0.49425
2.4011913E-6 -9.253854E-12 2.4020353E-6 2.6470184E-6 1.6907301E-6 2.4016927E-6 2.4016927E-6 2.4020353E-6 0.49475 0.49475
2.4004587E-6 -1.9003675E-11 2.4017233E-6 2.6467897E-6 1.6905839E-6 2.4014882E-6 2.4014882E-6 2.4017233E-6 0.49525 0.49525
2.3988348E-6 -4.5198296E-11 2.401099E-6 2.6465607E-6 1.6904377E-6 2.4012838E-6 2.4012838E-6 2.401099E-6 0.49575 0.49575
2.4015342E-6 8.394824E-12 2.401099E-6 2.6463317E-6 1.6902915E-6 2.4010794E-6 2.4010794E-6 2.401099E-6 0.49625 0.49625
2.4022536E-6 2.5443939E-11 2.4004746E-6 2.646103E-6 1.6901453E-6 2.400875E-6 2.400875E-6 2.4004746E-6 0.49675 0.49675
2.4018839E-6 2.2393852E-11 2.4004746E-6 2.645874E-6 1.6899991E-6 2.4006704E-6 2.4006704E-6 2.4004746E-6 0.49725 0.49725
2.4000622E-6 -7.455168E-12 2.4007868E-6 2.645645E-6 1.6898529E-6 2.400466E-6 2.400466E-6 2.4007868E-6 0.49775 0.49775
2.3987684E-6 -2.755912E-11 2.4001624E-6 2.6454163E-6 1.6897068E-6 2.4002616E-6 2.4002616E-6 2.4001624E-6 0.49825 0.49825
2.3991906E-6 -1.5991606E-11 2.4001624E-6 2.6449584E-6 1.6894144E-6 2.4000572E-6 2.4000572E-6 2.4001624E-6 0.49875 0.49875
2.399349E-6 -9.296623E-12 2.4001624E-6 2.6447296E-6 1.6892682E-6 2.3998525E-6 2.3998525E-6 2.4001624E-6 0.49925 0.49925
2.398847E-6 -1.4782977E-11 2.3998502E-6 2.6445007E-6 1.689122E-6 2.399648E-6 2.399648E-6 2.3998502E-6 0.49975 0.49975
2.3971575E-6 -4.2195733E-11 2.3998502E-6 2.644272E-6 1.6889758E-6 2.3994437E-6 2.3994437E-6 2.3998502E-6 0.50025 0.50025
2.3981077E-6 -2.0883148E-11 2.3989137E-6 2.644043E-6 1.6888296E-6 2.3992393E-6 2.3992393E-6 2.3989137E-6 0.50075 0.50075
2.399124E-6 1.6475675E-12 2.3989137E-6 2.643814E-6 1.6886834E-6 2.3990349E-6 2.3990349E-6 2.3989137E-6 0.50125 0.50125
2.3979953E-6 -1.5411053E-11 2.3989137E-6 2.6435853E-6 1.6885372E-6 2.3988302E-6 2.3988302E-6 2.3989137E-6 0.50175 0.50175
2.3972625E-6 -2.5160872E-11 2.3989137E-6 2.6433563E-6 1.688391E-6 2.3986258E-6 2.3986258E-6 2.3989137E-6 0.50225 0.50225
2.397916E-6 -9.329888E-12 2.3982893E-6 2.6431273E-6 1.6882448E-6 2.3984214E-6 2.3984214E-6 2.3982893E-6 0.50275 0.50275
2.3978102E-6 -7.507442E-12 2.3979771E-6 2.6428986E-6 1.6880986E-6 2.398217E-6 2.398217E-6 2.3979771E-6 0.50325 0.50325
2.3958564E-6 -3.979273E-11 2.3979771E-6 2.6426696E-6 1.6879524E-6 2.3980124E-6 2.3980124E-6 2.3979771E-6 0.50375 0.50375
2.3968728E-6 -1.7262013E-11 2.3979771E-6 2.642212E-6 1.68766E-6 2.397808E-6 2.397808E-6 2.3979771E-6 0.50425 0.50425
2.397691E-6 1.6143024E-12 2.3976652E-6 2.641983E-6 1.6875139E-6 2.3976036E-6 2.3976036E-6 2.3976652E-6 0.50475 0.50475
2.3977173E-6 5.8730182E-12 2.397353E-6 2.6417542E-6 1.6873677E-6 2.3973992E-6 2.3973992E-6 2.397353E-6 0.50525 0.50525
2.3966545E-6 -9.9674696E-12 2.3970408E-6 2.6415253E-6 1.6872215E-6 2.3971945E-6 2.3971945E-6 2.3970408E-6 0.50575 0.50575
2.3973078E-6 5.863514E-12 2.3970408E-6 2.6412963E-6 1.6870753E-6 2.39699E-6 2.39699E-6 2.3970408E-6 0.50625 0.50625
2.3982582E-6 2.7176096E-11 2.3967286E-6 2.6410676E-6 1.6869291E-6 2.3967857E-6 2.3967857E-6 2.3967286E-6 0.50675 0.50675
2.3979544E-6 2.5344143E-11 2.3967286E-6 2.6408386E-6 1.6867829E-6 2.3965813E-6 2.3965813E-6 2.3967286E-6 0.50725 0.50725
2.3970567E-6 1.25489905E-11 2.3964164E-6 2.6406096E-6 1.6866367E-6 2.3963769E-6 2.3963769E-6 2.3964164E-6 0.50775 0.50775
2.39606E-6 -2.0733623E-12 2.3964164E-6 2.640381E-6 1.6864905E-6 2.3961722E-6 2.3961722E-6 2.3964164E-6 0.50825 0.50825
2.3946013E-6 -2.5222649E-11 2.3961043E-6 2.640152E-6 1.6863443E-6 2.3959678E-6 2.3959678E-6 2.3961043E-6 0.50875 0.50875
2.3928123E-6 -5.44626E-11 2.39548E-6 2.6399232E-6 1.6861981E-6 2.3957634E-6 2.3957634E-6 2.39548E-6 0.50925 0.50925
2.3923767E-6 -5.8730826E-11 2.39548E-6 2.6394653E-6 1.6859057E-6 2.395559E-6 2.395559E-6 2.39548E-6 0.50975 0.50975
2.39336E-6 -3.6809174E-11 2.3951677E-6 2.6392365E-6 1.6857595E-6 2.3953544E-6 2.3953544E-6 2.3951677E-6 0.51025 0.51025
2.394211E-6 -1.73238E-11 2.39548E-6 2.6390076E-6 1.6856133E-6 2.3951495E-6 2.3951495E-6 2.39548E-6 0.51075 0.51075
2.393973E-6 -1.7937622E-11 2.3951677E-6 2.6387786E-6 1.685467E-6 2.394945E-6 2.394945E-6 2.3951677E-6 0.51125 0.51125
2.3947914E-6 9.386947E-13 2.3942312E-6 2.6385499E-6 1.685321E-6 2.3947407E-6 2.3947407E-6 2.3942312E-6 0.51175 0.51175
2.3952139E-6 1.250621E-11 2.3942312E-6 2.638321E-6 1.6851748E-6 2.394536E-6 2.394536E-6 2.3942312E-6 0.51225 0.51225
2.3960981E-6 3.260066E-11 2.3942312E-6 2.638092E-6 1.6850286E-6 2.3943317E-6 2.3943317E-6 2.3942312E-6 0.51275 0.51275
2.3939463E-6 -3.339028E-12 2.3939192E-6 2.6378632E-6 1.6848824E-6 2.3941273E-6 2.3941273E-6 2.3939192E-6 0.51325 0.51325
2.3931145E-6 -1.4916048E-11 2.3939192E-6 2.6376342E-6 1.6847362E-6 2.3939228E-6 2.3939228E-6 2.3939192E-6 0.51375 0.51375
2.3932728E-6 -8.221065E-12 2.393607E-6 2.6374055E-6 1.68459E-6 2.3937182E-6 2.3937182E-6 2.393607E-6 0.51425 0.51425
2.3918471E-6 -3.0761286E-11 2.3939192E-6 2.6369476E-6 1.6842976E-6 2.3935138E-6 2.3935138E-6 2.3939192E-6 0.51475 0.51475
2.3917414E-6 -2.8938837E-11 2.393607E-6 2.6367188E-6 1.6841514E-6 2.3933094E-6 2.3933094E-6 2.393607E-6 0.51525 0.51525
2.3921966E-6 -1.6762258E-11 2.3932948E-6 2.6364899E-6 1.6840052E-6 2.393105E-6 2.393105E-6 2.3932948E-6 0.51575 0.51575
2.393807E-6 1.673166E-11 2.3929827E-6 2.636261E-6 1.683859E-6 2.3929006E-6 2.3929006E-6 2.3929827E-6 0.51625 0.51625
2.394394E-6 3.1344496E-11 2.3926705E-6 2.6360321E-6 1.6837128E-6 2.3926955E-6 2.3926955E-6 2.3926705E-6 0.51675 0.51675
2.3954433E-6 5.448428E-11 2.3926705E-6 2.6358032E-6 1.6835666E-6 2.392491E-6 2.392491E-6 2.3926705E-6 0.51725 0.51725
2.3939185E-6 3.011686E-11 2.3923583E-6 2.6355744E-6 1.6834204E-6 2.3922867E-6 2.3922867E-6 2.3923583E-6 0.51775 0.51775
2.3920966E-6 2.6783908E-13 2.391734E-6 2.6353455E-6 1.6832741E-6 2.3920823E-6 2.3920823E-6 2.391734E-6 0.51825 0.51825
2.3908028E-6 -1.9836114E-11 2.391734E-6 2.6351165E-6 1.6831281E-6 2.3918776E-6 2.3918776E-6 2.391734E-6 0.51875 0.51875
2.390202E-6 -2.7149668E-11 2.3914217E-6 2.6348878E-6 1.6829819E-6 2.3916732E-6 2.3916732E-6 2.3914217E-6 0.51925 0.51925
2.3880834E-6 -6.2480285E-11 2.391734E-6 2.6346588E-6 1.6828357E-6 2.3914688E-6 2.3914688E-6 2.391734E-6 0.51975 0.51975
2.3864598E-6 -8.867491E-11 2.3911095E-6 2.634201E-6 1.6825433E-6 2.3912644E-6 2.3912644E-6 2.3911095E-6 0.52025 0.52025
2.389324E-6 -3.2036457E-11 2.3911095E-6 2.6339721E-6 1.682397E-6 2.3910598E-6 2.3910598E-6 2.3911095E-6 0.52075 0.52075
2.3918249E-6 1.7902249E-11 2.3911095E-6 2.6337432E-6 1.6822509E-6 2.390855E-6 2.390855E-6 2.3911095E-6 0.52125 0.52125
2.391752E-6 2.0333764E-11 2.3907974E-6 2.6335144E-6 1.6821047E-6 2.3906505E-6 2.3906505E-6 2.3907974E-6 0.52175 0.52175
2.3909533E-6 9.365812E-12 2.3904852E-6 2.6332855E-6 1.6819585E-6 2.390446E-6 2.390446E-6 2.3904852E-6 0.52225 0.52225
2.3918708E-6 3.006933E-11 2.390173E-6 2.6330567E-6 1.6818123E-6 2.3902414E-6 2.3902414E-6 2.390173E-6 0.52275 0.52275
2.392293E-6 4.1636843E-11 2.389861E-6 2.6328278E-6 1.681666E-6 2.390037E-6 2.390037E-6 2.389861E-6 0.52325 0.52325
2.3904054E-6 1.0569688E-11 2.389861E-6 2.6325988E-6 1.6815198E-6 2.3898326E-6 2.3898326E-6 2.389861E-6 0.52375 0.52375
2.3882535E-6 -2.537E-11 2.389861E-6 2.63237E-6 1.6813736E-6 2.3896282E-6 2.3896282E-6 2.389861E-6 0.52425 0.52425
2.3878833E-6 -2.8420098E-11 2.389861E-6 2.632141E-6 1.6812274E-6 2.3894231E-6 2.3894231E-6 2.389861E-6 0.52475 0.52475
2.3870186E-6 -4.0606185E-11 2.3895489E-6 2.6319121E-6 1.6810812E-6 2.3892187E-6 2.3892187E-6 2.3895489E-6 0.52525 0.52525
2.386649E-6 -4.3656266E-11 2.3895489E-6 2.6314544E-6 1.680789E-6 2.3890143E-6 2.3890143E-6 2.3895489E-6 0.52575 0.52575
2.3879952E-6 -1.5034885E-11 2.3889245E-6 2.6312255E-6 1.6806428E-6 2.38881E-6 2.38881E-6 2.3889245E-6 0.52625 0.52625
2.3885825E-6 -4.220362E-13 2.3883001E-6 2.6309967E-6 1.6804966E-6 2.3886053E-6 2.3886053E-6 2.3883001E-6 0.52675 0.52675
2.3892687E-6 1.6018013E-11 2.3883001E-6 2.6307678E-6 1.6803504E-6 2.3884008E-6 2.3884008E-6 2.3883001E-6 0.52725 0.52725
2.3890307E-6 1.5404183E-11 2.3883001E-6 2.630539E-6 1.6802042E-6 2.388196E-6 2.388196E-6 2.3883001E-6 0.52775 0.52775
2.3889909E-6 1.8444765E-11 2.3883001E-6 2.63031E-6 1.680058E-6 2.3879916E-6 2.3879916E-6 2.3883001E-6 0.52825 0.52825
2.3871032E-6 -1.262239E-11 2.3873636E-6 2.630081E-6 1.6799117E-6 2.387787E-6 2.387787E-6 2.3873636E-6 0.52875 0.52875
2.3863704E-6 -2.2372208E-11 2.3870514E-6 2.6298524E-6 1.6797655E-6 2.3875825E-6 2.3875825E-6 2.3870514E-6 0.52925 0.52925
2.3846806E-6 -4.9784964E-11 2.3873636E-6 2.6296234E-6 1.6796193E-6 2.3873781E-6 2.3873781E-6 2.3873636E-6 0.52975 0.52975
2.3836508E-6 -6.501638E-11 2.3873636E-6 2.6293944E-6 1.6794731E-6 2.3871737E-6 2.3871737E-6 2.3873636E-6 0.53025 0.53025
2.3847326E-6 -4.126754E-11 2.386427E-6 2.6291657E-6 1.6793269E-6 2.3869686E-6 2.3869686E-6 2.386427E-6 0.53075 0.53075
2.3862772E-6 -8.991762E-12 2.3867392E-6 2.628708E-6 1.6790345E-6 2.3867642E-6 2.3867642E-6 2.3867392E-6 0.53125 0.53125
2.3884154E-6 3.4247223E-11 2.3867392E-6 2.628479E-6 1.6788883E-6 2.3865598E-6 2.3865598E-6 2.3867392E-6 0.53175 0.53175
2.3874186E-6 1.962487E-11 2.386115E-6 2.62825E-6 1.6787423E-6 2.3863554E-6 2.3863554E-6 2.386115E-6 0.53225 0.53225
2.386719E-6 1.0484117E-11 2.3854907E-6 2.6280213E-6 1.678596E-6 2.386151E-6 2.386151E-6 2.3854907E-6 0.53275 0.53275
2.3866128E-6 1.2306553E-11 2.3854907E-6 2.6277924E-6 1.6784498E-6 2.385946E-6 2.385946E-6 2.3854907E-6 0.53325 0.53325
2.3869031E-6 2.1437803E-11 2.3858029E-6 2.6275634E-6 1.6783036E-6 2.3857415E-6 2.3857415E-6 2.3858029E-6 0.53375 0.53375
2.3859723E-6 8.0335825E-12 2.3851785E-6 2.6273347E-6 1.6781574E-6 2.385537E-6 2.385537E-6 2.3851785E-6 0.53425 0.53425
2.3845796E-6 -1.38975715E-11 2.3848663E-6 2.6271057E-6 1.6780112E-6 2.3853327E-6 2.3853327E-6 2.3848663E-6 0.53475 0.53475
2.3825269E-6 -4.801006E-11 2.3845541E-6 2.6268767E-6 1.677865E-6 2.385128E-6 2.385128E-6 2.3845541E-6 0.53525 0.53525
2.3826847E-6 -4.1315087E-11 2.3848663E-6 2.626648E-6 1.6777188E-6 2.3849232E-6 2.3849232E-6 2.3848663E-6 0.53575 0.53575
2.384757E-6 7.057619E-13 2.3848663E-6 2.626419E-6 1.6775726E-6 2.3847188E-6 2.3847188E-6 2.3848663E-6 0.53625 0.53625
2.3839912E-6 -9.653123E-12 2.3845541E-6 2.6259613E-6 1.6772802E-6 2.3845143E-6 2.3845143E-6 2.3845541E-6 0.53675 0.53675
2.3825326E-6 -3.2802414E-11 2.3839298E-6 2.6257323E-6 1.677134E-6 2.3843097E-6 2.3843097E-6 2.3839298E-6 0.53725 0.53725
2.3827233E-6 -2.5498374E-11 2.384242E-6 2.6255036E-6 1.6769878E-6 2.3841048E-6 2.3841048E-6 2.384242E-6 0.53775 0.53775
2.3847297E-6 1.5304343E-11 2.3839298E-6 2.6252746E-6 1.6768416E-6 2.3839004E-6 2.3839004E-6 2.3839298E-6 0.53825 0.53825
2.3844918E-6 1.4690525E-11 2.3829932E-6 2.6250457E-6 1.6766954E-6 2.383696E-6 2.383696E-6 2.3829932E-6 0.53875 0.53875
2.3842213E-6 1.34676385E-11 2.3833054E-6 2.624817E-6 1.6765493E-6 2.3834914E-6 2.3834914E-6 2.3833054E-6 0.53925 0.53925
2.381574E-6 -3.160806E-11 2.3829932E-6 2.624588E-6 1.6764031E-6 2.3832865E-6 2.3832865E-6 2.3829932E-6 0.53975 0.53975
2.3811713E-6 -3.5267216E-11 2.3829932E-6 2.6243592E-6 1.6762569E-6 2.3830821E-6 2.3830821E-6 2.3829932E-6 0.54025 0.54025
2.3833095E-6 7.971772E-12 2.382681E-6 2.6241303E-6 1.6761107E-6 2.3828777E-6 2.3828777E-6 2.382681E-6 0.54075 0.54075
2.3833359E-6 1.2230486E-11 2.3829932E-6 2.6239013E-6 1.6759645E-6 2.382673E-6 2.382673E-6 2.3829932E-6 0.54125 0.54125
2.3813157E-6 -2.1272945E-11 2.382681E-6 2.6236726E-6 1.6758183E-6 2.3824682E-6 2.3824682E-6 2.382681E-6 0.54175 0.54175
2.3808468E-6 -2.6150233E-11 2.382369E-6 2.6232146E-6 1.6755259E-6 2.3822638E-6 2.3822638E-6 2.382369E-6 0.54225 0.54225
2.382424E-6 6.7346185E-12 2.382057E-6 2.622986E-6 1.6753797E-6 2.3820592E-6 2.3820592E-6 2.382057E-6 0.54275 0.54275
2.3836715E-6 3.35288E-11 2.382057E-6 2.622757E-6 1.6752335E-6 2.3818548E-6 2.3818548E-6 2.382057E-6 0.54325 0.54325
2.3820473E-6 7.33417E-12 2.3817447E-6 2.622528E-6 1.6750873E-6 2.38165E-6 2.38165E-6 2.3817447E-6 0.54375 0.54375
2.3806215E-6 -1.520605E-11 2.3817447E-6 2.6222992E-6 1.6749411E-6 2.3814455E-6 2.3814455E-6 2.3817447E-6 0.54425 0.54425
2.381077E-6 -3.0294703E-12 2.3814325E-6 2.6220703E-6 1.6747949E-6 2.3812408E-6 2.3812408E-6 2.3814325E-6 0.54475 0.54475
2.3812017E-6 3.0564342E-12 2.3808082E-6 2.6218415E-6 1.6746487E-6 2.381036E-6 2.381036E-6 2.3808082E-6 0.54525 0.54525
2.380667E-6 -3.0389857E-12 2.380496E-6 2.6216126E-6 1.6745025E-6 2.3808316E-6 2.3808316E-6 2.380496E-6 0.54575 0.54575
2.3791422E-6 -2.7406405E-11 2.3801838E-6 2.6213836E-6 1.6743564E-6 2.3806272E-6 2.3806272E-6 2.3801838E-6 0.54625 0.54625
2.3795315E-6 -1.6447956E-11 2.3801838E-6 2.6211549E-6 1.6742102E-6 2.3804225E-6 2.3804225E-6 2.3801838E-6 0.54675 0.54675
2.3815044E-6 2.3745683E-11 2.3801838E-6 2.620926E-6 1.674064E-6 2.3802177E-6 2.3802177E-6 2.3801838E-6 0.54725 0.54725
2.3816956E-6 3.1049732E-11 2.3795594E-6 2.6204682E-6 1.6737716E-6 2.3800133E-6 2.3800133E-6 2.3795594E-6 0.54775 0.54775
2.3813589E-6 2.8608713E-11 2.3798716E-6 2.6202392E-6 1.6736254E-6 2.3798088E-6 2.3798088E-6 2.3798716E-6 0.54825 0.54825
2.3809228E-6 2.4340483E-11 2.3792472E-6 2.6200103E-6 1.6734792E-6 2.3796038E-6 2.3796038E-6 2.3792472E-6 0.54875 0.54875
2.380685E-6 2.3726663E-11 2.3798716E-6 2.6197815E-6 1.673333E-6 2.3793993E-6 2.3793993E-6 2.3798716E-6 0.54925 0.54925
2.3806783E-6 2.7376311E-11 2.3795594E-6 2.6195526E-6 1.6731868E-6 2.379195E-6 2.379195E-6 2.3795594E-6 0.54975 0.54975
2.379516E-6 9.708614E-12 2.378935E-6 2.6193238E-6 1.6730406E-6 2.37899E-6 2.37899E-6 2.378935E-6 0.55025 0.55025
2.3776283E-6 -2.1358538E-11 2.3792472E-6 2.6190949E-6 1.6728944E-6 2.3787854E-6 2.3787854E-6 2.3792472E-6 0.55075 0.55075
2.3758064E-6 -5.1207562E-11 2.378935E-6 2.618866E-6 1.6727482E-6 2.378581E-6 2.378581E-6 2.378935E-6 0.55125 0.55125
2.3749747E-6 -6.278458E-11 2.378311E-6 2.6186372E-6 1.672602E-6 2.3783766E-6 2.3783766E-6 2.378311E-6 0.55175 0.55175
2.3751325E-6 -5.6089612E-11 2.378311E-6 2.6184082E-6 1.6724558E-6 2.3781718E-6 2.3781718E-6 2.378311E-6 0.55225 0.55225
2.376512E-6 -2.685916E-11 2.3779987E-6 2.6179505E-6 1.6721635E-6 2.3779671E-6 2.3779671E-6 2.3779987E-6 0.55275 0.55275
2.3762411E-6 -2.8082045E-11 2.3776865E-6 2.6177215E-6 1.6720173E-6 2.3777627E-6 2.3777627E-6 2.3776865E-6 0.55325 0.55325
2.377455E-6 -1.8969405E-12 2.3770622E-6 2.6174928E-6 1.6718711E-6 2.3775578E-6 2.3775578E-6 2.3770622E-6 0.55375 0.55375
2.3783723E-6 1.8806576E-11 2.3761256E-6 2.6172638E-6 1.6717249E-6 2.3773534E-6 2.3773534E-6 2.3761256E-6 0.55425 0.55425
2.3772761E-6 2.3570104E-12 2.3764378E-6 2.6170349E-6 1.6715787E-6 2.3771483E-6 2.3771483E-6 2.3764378E-6 0.55475 0.55475
2.3758835E-6 -1.9574143E-11 2.37675E-6 2.6168061E-6 1.6714325E-6 2.376944E-6 2.376944E-6 2.37675E-6 0.55525 0.55525
2.3760747E-6 -1.2270096E-11 2.37675E-6 2.6165771E-6 1.6712863E-6 2.3767395E-6 2.3767395E-6 2.37675E-6 0.55575 0.55575
2.3772554E-6 1.3305944E-11 2.3764378E-6 2.6163482E-6 1.6711401E-6 2.3765344E-6 2.3765344E-6 2.3764378E-6 0.55625 0.55625
2.3778427E-6 2.7918792E-11 2.3761256E-6 2.6161194E-6 1.6709939E-6 2.37633E-6 2.37633E-6 2.3761256E-6 0.55675 0.55675
2.3771101E-6 1.8168973E-11 2.3758134E-6 2.6158905E-6 1.6708477E-6 2.3761256E-6 2.3761256E-6 2.3758134E-6 0.55725 0.55725
2.3771688E-6 2.3036744E-11 2.3755013E-6 2.6156615E-6 1.6707015E-6 2.3759208E-6 2.3759208E-6 2.3755013E-6 0.55775 0.55775
2.3769971E-6 2.3641058E-11 2.375189E-6 2.6152038E-6 1.6704091E-6 2.3757161E-6 2.3757161E-6 2.375189E-6 0.55825 0.55825
2.3759344E-6 7.800573E-12 2.375189E-6 2.614975E-6 1.6702629E-6 2.3755117E-6 2.3755117E-6 2.375189E-6 0.55875 0.55875
2.374508E-6 -1.4739661E-11 2.3748769E-6 2.614746E-6 1.6701167E-6 2.3753068E-6 2.3753068E-6 2.3748769E-6 0.55925 0.55925
2.3732805E-6 -3.3625477E-11 2.375189E-6 2.6145171E-6 1.6699706E-6 2.3751024E-6 2.3751024E-6 2.375189E-6 0.55975 0.55975
2.3720193E-6 -5.312038E-11 2.3748769E-6 2.6142884E-6 1.6698244E-6 2.3748973E-6 2.3748973E-6 2.3748769E-6 0.56025 0.56025
2.3718144E-6 -5.312513E-11 2.3748769E-6 2.6140594E-6 1.6696782E-6 2.374693E-6 2.374693E-6 2.3748769E-6 0.56075 0.56075
2.3725008E-6 -3.668508E-11 2.3742527E-6 2.6138305E-6 1.669532E-6 2.3744885E-6 2.3744885E-6 2.3742527E-6 0.56125 0.56125
2.3736486E-6 -1.1718109E-11 2.3739406E-6 2.6136017E-6 1.6693858E-6 2.3742837E-6 2.3742837E-6 2.3739406E-6 0.56175 0.56175
2.37516E-6 1.9948607E-11 2.3739406E-6 2.6133728E-6 1.6692396E-6 2.374079E-6 2.374079E-6 2.3739406E-6 0.56225 0.56225
2.3747903E-6 1.6898523E-11 2.3736284E-6 2.6131438E-6 1.6690934E-6 2.3738746E-6 2.3738746E-6 2.3736284E-6 0.56275 0.56275
2.373298E-6 -6.8598434E-12 2.3736284E-6 2.612915E-6 1.6689472E-6 2.3736698E-6 2.3736698E-6 2.3736284E-6 0.56325 0.56325
2.3726643E-6 -1.4782463E-11 2.373004E-6 2.6124574E-6 1.6686548E-6 2.3734653E-6 2.3734653E-6 2.373004E-6 0.56375 0.56375
2.3735151E-6 4.7029086E-12 2.3733162E-6 2.6122284E-6 1.6685086E-6 2.3732603E-6 2.3732603E-6 2.3733162E-6 0.56425 0.56425
2.3726175E-6 -8.092244E-12 2.373004E-6 2.6119994E-6 1.6683624E-6 2.3730558E-6 2.3730558E-6 2.373004E-6 0.56475 0.56475
2.372478E-6 -6.878874E-12 2.3723796E-6 2.6117707E-6 1.6682162E-6 2.372851E-6 2.372851E-6 2.3723796E-6 0.56525 0.56525
2.3726034E-6 -7.929585E-13 2.3726918E-6 2.6115417E-6 1.66807E-6 2.3726463E-6 2.3726463E-6 2.3726918E-6 0.56575 0.56575
2.3735538E-6 2.0519624E-11 2.3717553E-6 2.6113128E-6 1.6679238E-6 2.372442E-6 2.372442E-6 2.3717553E-6 0.56625 0.56625
2.3734476E-6 2.234206E-11 2.3720675E-6 2.611084E-6 1.6677777E-6 2.372237E-6 2.372237E-6 2.3720675E-6 0.56675 0.56675
2.3714608E-6 -1.0552293E-11 2.3723796E-6 2.610855E-6 1.6676315E-6 2.3720327E-6 2.3720327E-6 2.3723796E-6 0.56725 0.56725
2.3709586E-6 -1.6038658E-11 2.3717553E-6 2.6106263E-6 1.6674853E-6 2.3718276E-6 2.3718276E-6 2.3717553E-6 0.56775 0.56775
2.371381E-6 -4.471143E-12 2.3717553E-6 2.6103974E-6 1.6673391E-6 2.3716232E-6 2.3716232E-6 2.3717553E-6 0.56825 0.56825
2.3710768E-6 -6.3031043E-12 2.3720675E-6 2.6101684E-6 1.6671929E-6 2.3714183E-6 2.3714183E-6 2.3720675E-6 0.56875 0.56875
2.36975E-6 -2.7016125E-11 2.371443E-6 2.6097107E-6 1.6669005E-6 2.371214E-6 2.371214E-6 2.371443E-6 0.56925 0.56925
2.3685882E-6 -4.4683812E-11 2.370819E-6 2.6094817E-6 1.6667543E-6 2.3710093E-6 2.3710093E-6 2.370819E-6 0.56975 0.56975
2.3704952E-6 -5.7083067E-12 2.370819E-6 2.609253E-6 1.6666081E-6 2.3708044E-6 2.3708044E-6 2.370819E-6 0.57025 0.57025
2.3710495E-6 8.295476E-12 2.3705068E-6 2.609024E-6 1.6664619E-6 2.3706E-6 2.3706E-6 2.3705068E-6 0.57075 0.57075
2.3712732E-6 1.620858E-11 2.3701946E-6 2.608795E-6 1.6663157E-6 2.370395E-6 2.370395E-6 2.3701946E-6 0.57125 0.57125
2.3713656E-6 2.1685428E-11 2.3701946E-6 2.6085663E-6 1.6661695E-6 2.3701905E-6 2.3701905E-6 2.3701946E-6 0.57175 0.57175
2.3702694E-6 5.235865E-12 2.3698824E-6 2.6083374E-6 1.6660233E-6 2.3699856E-6 2.3699856E-6 2.3698824E-6 0.57225 0.57225
2.3699326E-6 2.7948447E-12 2.3698824E-6 2.6081086E-6 1.6658771E-6 2.3697812E-6 2.3697812E-6 2.3698824E-6 0.57275 0.57275
2.3689024E-6 -1.2436587E-11 2.3698824E-6 2.6078797E-6 1.6657309E-6 2.3695761E-6 2.3695761E-6 2.3698824E-6 0.57325 0.57325
2.3688297E-6 -1.000507E-11 2.369258E-6 2.6076507E-6 1.6655848E-6 2.3693717E-6 2.3693717E-6 2.369258E-6 0.57375 0.57375
2.3697464E-6 1.06984335E-11 2.369258E-6 2.607422E-6 1.6654386E-6 2.3691669E-6 2.3691669E-6 2.369258E-6 0.57425 0.57425
2.3705647E-6 2.957475E-11 2.3689458E-6 2.606964E-6 1.6651462E-6 2.3689624E-6 2.3689624E-6 2.3689458E-6 0.57475 0.57475
2.3689076E-6 2.7710507E-12 2.369258E-6 2.6067353E-6 1.665E-6 2.3687574E-6 2.3687574E-6 2.369258E-6 0.57525 0.57525
2.3689668E-6 7.638833E-12 2.3683215E-6 2.6065063E-6 1.6648538E-6 2.368553E-6 2.368553E-6 2.3683215E-6 0.57575 0.57575
2.3680357E-6 -5.765399E-12 2.3680093E-6 2.6062776E-6 1.6647076E-6 2.368348E-6 2.368348E-6 2.3680093E-6 0.57625 0.57625
2.367006E-6 -2.0996819E-11 2.3683215E-6 2.6060486E-6 1.6645614E-6 2.3681434E-6 2.3681434E-6 2.3683215E-6 0.57675 0.57675
2.3669986E-6 -1.7347183E-11 2.3683215E-6 2.6058196E-6 1.6644152E-6 2.3679386E-6 2.3679386E-6 2.3683215E-6 0.57725 0.57725
2.3668929E-6 -1.5524733E-11 2.3683215E-6 2.605591E-6 1.664269E-6 2.3677342E-6 2.3677342E-6 2.3683215E-6 0.57775 0.57775
2.3668858E-6 -1.1875096E-11 2.367697E-6 2.605362E-6 1.6641228E-6 2.3675293E-6 2.3675293E-6 2.367697E-6 0.57825 0.57825
2.366417E-6 -1.675238E-11 2.367385E-6 2.605133E-6 1.6639766E-6 2.3673247E-6 2.3673247E-6 2.367385E-6 0.57875 0.57875
2.366938E-6 -3.3576787E-12 2.3670727E-6 2.6049042E-6 1.6638304E-6 2.3671198E-6 2.3671198E-6 2.3670727E-6 0.57925 0.57925
2.3674922E-6 1.0646105E-11 2.3670727E-6 2.6046753E-6 1.6636842E-6 2.3669154E-6 2.3669154E-6 2.3670727E-6 0.57975 0.57975
2.366198E-6 -9.45786E-12 2.3670727E-6 2.6042176E-6 1.6633919E-6 2.3667103E-6 2.3667103E-6 2.3670727E-6 0.58025 0.58025
2.3647062E-6 -3.3216215E-11 2.3661364E-6 2.6039886E-6 1.6632457E-6 2.366506E-6 2.366506E-6 2.3661364E-6 0.58075 0.58075
2.364963E-6 -2.4694042E-11 2.3661364E-6 2.6037599E-6 1.6630995E-6 2.366301E-6 2.366301E-6 2.3661364E-6 0.58125 0.58125
2.3650223E-6 -1.9826262E-11 2.3661364E-6 2.603531E-6 1.6629533E-6 2.3660966E-6 2.3660966E-6 2.3661364E-6 0.58175 0.58175
2.363827E-6 -3.8103028E-11 2.3658242E-6 2.603302E-6 1.6628071E-6 2.3658915E-6 2.3658915E-6 2.3658242E-6 0.58225 0.58225
2.3641173E-6 -2.8971778E-11 2.3658242E-6 2.6030732E-6 1.6626609E-6 2.3656871E-6 2.3656871E-6 2.3658242E-6 0.58275 0.58275
2.3646053E-6 -1.6186141E-11 2.365512E-6 2.6028442E-6 1.6625147E-6 2.3654823E-6 2.3654823E-6 2.365512E-6 0.58325 0.58325
2.3650275E-6 -4.618626E-12 2.3651999E-6 2.6026153E-6 1.6623685E-6 2.3652779E-6 2.3652779E-6 2.3651999E-6 0.58375 0.58375
2.3668354E-6 3.252968E-11 2.3642633E-6 2.6023865E-6 1.6622223E-6 2.3650728E-6 2.3650728E-6 2.3642633E-6 0.58425 0.58425
2.3657067E-6 1.5471062E-11 2.3642633E-6 2.6021576E-6 1.6620761E-6 2.3648684E-6 2.3648684E-6 2.3642633E-6 0.58475 0.58475
2.3631253E-6 -2.8386503E-11 2.3645755E-6 2.6016999E-6 1.6617837E-6 2.3646635E-6 2.3646635E-6 2.3645755E-6 0.58525 0.58525
2.361897E-6 -4.7272335E-11 2.3645755E-6 2.601471E-6 1.6616375E-6 2.3644584E-6 2.3644584E-6 2.3645755E-6 0.58575 0.58575
2.3627815E-6 -2.7177887E-11 2.3642633E-6 2.6012422E-6 1.6614913E-6 2.364254E-6 2.364254E-6 2.3642633E-6 0.58625 0.58625
2.3625762E-6 -2.7182648E-11 2.3639511E-6 2.6010132E-6 1.6613451E-6 2.3640491E-6 2.3640491E-6 2.3639511E-6 0.58675 0.58675
2.3616456E-6 -4.058687E-11 2.3642633E-6 2.6007842E-6 1.661199E-6 2.3638447E-6 2.3638447E-6 2.3642633E-6 0.58725 0.58725
2.3621662E-6 -2.7192165E-11 2.363639E-6 2.6005555E-6 1.6610528E-6 2.3636396E-6 2.3636396E-6 2.363639E-6 0.58775 0.58775
2.3628527E-6 -1.0752116E-11 2.3639511E-6 2.6003265E-6 1.6609066E-6 2.3634352E-6 2.3634352E-6 2.3639511E-6 0.58825 0.58825
2.3647594E-6 2.822339E-11 2.3633268E-6 2.6000976E-6 1.6607604E-6 2.3632304E-6 2.3632304E-6 2.3633268E-6 0.58875 0.58875
2.3658413E-6 5.197223E-11 2.3627026E-6 2.5998688E-6 1.6606142E-6 2.3630253E-6 2.3630253E-6 2.3627026E-6 0.58925 0.58925
2.3657026E-6 5.318561E-11 2.3627026E-6 2.5996399E-6 1.660468E-6 2.3628209E-6 2.3628209E-6 2.3627026E-6 0.58975 0.58975
2.3649363E-6 4.282671E-11 2.3620782E-6 2.5994111E-6 1.6603218E-6 2.362616E-6 2.362616E-6 2.3620782E-6 0.59025 0.59025
2.3635437E-6 2.089556E-11 2.361766E-6 2.5989532E-6 1.6600294E-6 2.3624116E-6 2.3624116E-6 2.361766E-6 0.59075 0.59075
2.3623154E-6 2.009727E-12 2.3620782E-6 2.5987244E-6 1.6598832E-6 2.3622065E-6 2.3622065E-6 2.3620782E-6 0.59125 0.59125
2.3604277E-6 -2.9057428E-11 2.3620782E-6 2.5984955E-6 1.659737E-6 2.362002E-6 2.362002E-6 2.3620782E-6 0.59175 0.59175
2.3585724E-6 -5.951553E-11 2.361766E-6 2.5982665E-6 1.6595908E-6 2.3617972E-6 2.3617972E-6 2.361766E-6 0.59225 0.59225
2.3588623E-6 -5.0384287E-11 2.3614539E-6 2.5980378E-6 1.6594446E-6 2.3615921E-6 2.3615921E-6 2.3614539E-6 0.59275 0.59275
2.3597795E-6 -2.968077E-11 2.3611417E-6 2.5978088E-6 1.6592984E-6 2.3613877E-6 2.3613877E-6 2.3611417E-6 0.59325 0.59325
2.3609934E-6 -3.4956682E-12 2.3611417E-6 2.5975799E-6 1.6591522E-6 2.3611829E-6 2.3611829E-6 2.3611417E-6 0.59375 0.59375
2.3616462E-6 1.2335304E-11 2.3605173E-6 2.597351E-6 1.6590061E-6 2.360978E-6 2.360978E-6 2.3605173E-6 0.59425 0.59425
2.3601874E-6 -1.0813983E-11 2.3605173E-6 2.5971221E-6 1.6588599E-6 2.3607734E-6 2.3607734E-6 2.3605173E-6 0.59475 0.59475
2.3601142E-6 -8.38248E-12 2.3611417E-6 2.5968934E-6 1.6587137E-6 2.3605685E-6 2.3605685E-6 2.3611417E-6 0.59525 0.59525
2.3595135E-6 -1.5696031E-11 2.3608295E-6 2.5966644E-6 1.6585675E-6 2.360364E-6 2.360364E-6 2.3608295E-6 0.59575 0.59575
2.3593084E-6 -1.5700795E-11 2.359893E-6 2.5962067E-6 1.6582751E-6 2.360159E-6 2.360159E-6 2.359893E-6 0.59625 0.59625
2.3582452E-6 -3.1541294E-11 2.3595808E-6 2.5959778E-6 1.6581289E-6 2.3599541E-6 2.3599541E-6 2.3595808E-6 0.59675 0.59675
2.3581395E-6 -2.9718845E-11 2.3592688E-6 2.5957488E-6 1.6579827E-6 2.3597497E-6 2.3597497E-6 2.3592688E-6 0.59725 0.59725
2.3606074E-6 1.9610796E-11 2.3592688E-6 2.59552E-6 1.6578365E-6 2.3595449E-6 2.3595449E-6 2.3592688E-6 0.59775 0.59775
2.3614252E-6 3.84871E-11 2.3592688E-6 2.595291E-6 1.6576903E-6 2.3593398E-6 2.3593398E-6 2.3592688E-6 0.59825 0.59825
2.3610555E-6 3.5437014E-11 2.3589566E-6 2.5950621E-6 1.6575441E-6 2.3591354E-6 2.3591354E-6 2.3589566E-6 0.59875 0.59875
2.3613452E-6 4.4568252E-11 2.3586445E-6 2.5948334E-6 1.6573979E-6 2.3589305E-6 2.3589305E-6 2.3586445E-6 0.59925 0.59925
2.3613711E-6 4.8826956E-11 2.3586445E-6 2.5946044E-6 1.6572517E-6 2.3587254E-6 2.3587254E-6 2.3586445E-6 0.59975 0.59975
2.3604732E-6 3.6031803E-11 2.3583323E-6 2.5943757E-6 1.6571055E-6 2.358521E-6 2.358521E-6 2.3583323E-6 0.60025 0.60025
2.3588161E-6 9.228104E-12 2.35802E-6 2.5941467E-6 1.6569593E-6 2.3583161E-6 2.3583161E-6 2.35802E-6 0.60075 0.60075
2.356301E-6 -3.341133E-11 2.35802E-6 2.5939178E-6 1.6568132E-6 2.358111E-6 2.358111E-6 2.35802E-6 0.60125 0.60125
2.3555351E-6 -4.3770217E-11 2.3573957E-6 2.59346E-6 1.6565208E-6 2.3579066E-6 2.3579066E-6 2.3573957E-6 0.60175 0.60175
2.354703E-6 -5.5347244E-11 2.3573957E-6 2.593231E-6 1.6563746E-6 2.3577018E-6 2.3577018E-6 2.3573957E-6 0.60225 0.60225
2.3536397E-6 -7.118774E-11 2.3573957E-6 2.5930024E-6 1.6562284E-6 2.357497E-6 2.357497E-6 2.3573957E-6 0.60275 0.60275
2.3527089E-6 -8.4591965E-11 2.3573957E-6 2.5927734E-6 1.6560822E-6 2.3572923E-6 2.3572923E-6 2.3573957E-6 0.60325 0.60325
2.354814E-6 -4.1962055E-11 2.3570835E-6 2.5925447E-6 1.655936E-6 2.3570874E-6 2.3570874E-6 2.3570835E-6 0.60375 0.60375
2.3556647E-6 -2.2476685E-11 2.3567713E-6 2.5923157E-6 1.6557898E-6 2.3568825E-6 2.3568825E-6 2.3567713E-6 0.60425 0.60425
2.35678E-6 1.8812306E-12 2.3567713E-6 2.5920867E-6 1.6556436E-6 2.3566781E-6 2.3566781E-6 2.3567713E-6 0.60475 0.60475
2.3573007E-6 1.5275935E-11 2.356147E-6 2.591858E-6 1.6554974E-6 2.356473E-6 2.356473E-6 2.356147E-6 0.60525 0.60525
2.3568975E-6 1.1616772E-11 2.3558348E-6 2.591629E-6 1.6553512E-6 2.3562682E-6 2.3562682E-6 2.3558348E-6 0.60575 0.60575
2.355967E-6 -1.7874476E-12 2.3555226E-6 2.5914E-6 1.655205E-6 2.3560638E-6 2.3560638E-6 2.3555226E-6 0.60625 0.60625
2.3556297E-6 -4.2284774E-12 2.3555226E-6 2.5911713E-6 1.6550588E-6 2.3558587E-6 2.3558587E-6 2.3555226E-6 0.60675 0.60675
2.3552925E-6 -6.669507E-12 2.3558348E-6 2.5907134E-6 1.6547664E-6 2.3556538E-6 2.3556538E-6 2.3558348E-6 0.60725 0.60725
2.3553841E-6 -1.1926706E-12 2.3555226E-6 2.5904847E-6 1.6546203E-6 2.355449E-6 2.355449E-6 2.3555226E-6 0.60775 0.60775
2.3552786E-6 6.2977705E-13 2.3552107E-6 2.5902557E-6 1.6544741E-6 2.3552443E-6 2.3552443E-6 2.3552107E-6 0.60825 0.60825
2.3549082E-6 -2.4203194E-12 2.3548985E-6 2.590027E-6 1.6543279E-6 2.3550394E-6 2.3550394E-6 2.3548985E-6 0.60875 0.60875
2.3573102E-6 4.5691187E-11 2.3555226E-6 2.589798E-6 1.6541817E-6 2.3548346E-6 2.3548346E-6 2.3555226E-6 0.60925 0.60925
2.3560824E-6 2.6805367E-11 2.3545863E-6 2.589569E-6 1.6540355E-6 2.3546302E-6 2.3546302E-6 2.3545863E-6 0.60975 0.60975
2.3550192E-6 1.096487E-11 2.354274E-6 2.5893403E-6 1.6538893E-6 2.354425E-6 2.354425E-6 2.354274E-6 0.61025 0.61025
2.353956E-6 -4.8756294E-12 2.354274E-6 2.5891113E-6 1.6537431E-6 2.3542202E-6 2.3542202E-6 2.354274E-6 0.61075 0.61075
2.3537839E-6 -4.271324E-12 2.354274E-6 2.5888824E-6 1.6535969E-6 2.3540154E-6 2.3540154E-6 2.354274E-6 0.61125 0.61125
2.3526882E-6 -2.0720876E-11 2.353962E-6 2.5886536E-6 1.6534507E-6 2.3538107E-6 2.3538107E-6 2.353962E-6 0.61175 0.61175
2.3512948E-6 -4.265204E-11 2.3536497E-6 2.5884246E-6 1.6533045E-6 2.3536059E-6 2.3536059E-6 2.3536497E-6 0.61225 0.61225
2.3496707E-6 -6.884667E-11 2.3536497E-6 2.587967E-6 1.6530121E-6 2.353401E-6 2.353401E-6 2.3536497E-6 0.61275 0.61275
2.3506864E-6 -4.6315972E-11 2.3530254E-6 2.587738E-6 1.6528659E-6 2.353196E-6 2.353196E-6 2.3530254E-6 0.61325 0.61325
2.3526597E-6 -6.1223197E-12 2.3533375E-6 2.5875092E-6 1.6527197E-6 2.3529915E-6 2.3529915E-6 2.3533375E-6 0.61375 0.61375
2.3532466E-6 8.490519E-12 2.3527132E-6 2.5872803E-6 1.6525735E-6 2.3527866E-6 2.3527866E-6 2.3527132E-6 0.61425 0.61425
2.3540645E-6 2.7366824E-11 2.3527132E-6 2.5870513E-6 1.6524274E-6 2.3525815E-6 2.3525815E-6 2.3527132E-6 0.61475 0.61475
2.3538923E-6 2.7971127E-11 2.3527132E-6 2.5868226E-6 1.6522812E-6 2.3523767E-6 2.3523767E-6 2.3527132E-6 0.61525 0.61525
2.3540836E-6 3.5275175E-11 2.3520888E-6 2.5865936E-6 1.652135E-6 2.3521723E-6 2.3521723E-6 2.3520888E-6 0.61575 0.61575
2.3537134E-6 3.222508E-11 2.3527132E-6 2.5863646E-6 1.6519888E-6 2.3519674E-6 2.3519674E-6 2.3527132E-6 0.61625 0.61625
2.351528E-6 -4.3236864E-12 2.3520888E-6 2.586136E-6 1.6518426E-6 2.3517623E-6 2.3517623E-6 2.3520888E-6 0.61675 0.61675
2.350927E-6 -1.1637249E-11 2.3517766E-6 2.585907E-6 1.6516964E-6 2.3515574E-6 2.3515574E-6 2.3517766E-6 0.61725 0.61725
2.3513157E-6 -6.788132E-13 2.3514647E-6 2.5854492E-6 1.651404E-6 2.3513526E-6 2.3513526E-6 2.3514647E-6 0.61775 0.61775
2.35088E-6 -4.9470332E-12 2.3508403E-6 2.5852203E-6 1.6512578E-6 2.351148E-6 2.351148E-6 2.3508403E-6 0.61825 0.61825
2.3509388E-6 -7.926193E-14 2.3505281E-6 2.5849915E-6 1.6511116E-6 2.350943E-6 2.350943E-6 2.3505281E-6 0.61875 0.61875
2.3505686E-6 -3.1293583E-12 2.3505281E-6 2.5847626E-6 1.6509654E-6 2.3507382E-6 2.3507382E-6 2.3505281E-6 0.61925 0.61925
2.3500334E-6 -9.224788E-12 2.3508403E-6 2.5845336E-6 1.6508192E-6 2.3505331E-6 2.3505331E-6 2.3508403E-6 0.61975 0.61975
2.3498612E-6 -8.620486E-12 2.3505281E-6 2.5843049E-6 1.650673E-6 2.3503283E-6 2.3503283E-6 2.3505281E-6 0.62025 0.62025
2.3492605E-6 -1.5934037E-11 2.3499038E-6 2.584076E-6 1.6505268E-6 2.3501239E-6 2.3501239E-6 2.3499038E-6 0.62075 0.62075
2.3470752E-6 -5.2482803E-11 2.3499038E-6 2.583847E-6 1.6503806E-6 2.349919E-6 2.349919E-6 2.3499038E-6 0.62125 0.62125
2.346177E-6 -6.5277964E-11 2.350216E-6 2.5836182E-6 1.6502345E-6 2.349714E-6 2.349714E-6 2.350216E-6 0.62175 0.62175
2.3466648E-6 -5.2492326E-11 2.3495916E-6 2.5833892E-6 1.6500883E-6 2.349509E-6 2.349509E-6 2.3495916E-6 0.62225 0.62225
2.3477796E-6 -2.8134427E-11 2.3492794E-6 2.5831605E-6 1.6499421E-6 2.3493042E-6 2.3493042E-6 2.3492794E-6 0.62275 0.62275
2.349654E-6 1.0232025E-11 2.348655E-6 2.5827026E-6 1.6496497E-6 2.3490995E-6 2.3490995E-6 2.348655E-6 0.62325 0.62325
2.3506368E-6 3.2153665E-11 2.348655E-6 2.5824738E-6 1.6495035E-6 2.3488947E-6 2.3488947E-6 2.348655E-6 0.62375 0.62375
2.3495077E-6 1.5095033E-11 2.348655E-6 2.5822449E-6 1.6493573E-6 2.3486898E-6 2.3486898E-6 2.348655E-6 0.62425 0.62425
2.3486425E-6 2.9089346E-12 2.3483428E-6 2.582016E-6 1.6492111E-6 2.3484847E-6 2.3484847E-6 2.3483428E-6 0.62475 0.62475
2.3500872E-6 3.3357508E-11 2.348655E-6 2.5817872E-6 1.6490649E-6 2.3482798E-6 2.3482798E-6 2.348655E-6 0.62525 0.62525
2.349783E-6 3.1525546E-11 2.3477187E-6 2.5815582E-6 1.6489187E-6 2.348075E-6 2.348075E-6 2.3477187E-6 0.62575 0.62575
2.3474663E-6 -7.459478E-12 2.3477187E-6 2.5813295E-6 1.6487725E-6 2.3478706E-6 2.3478706E-6 2.3477187E-6 0.62625 0.62625
2.343895E-6 -6.958905E-11 2.3480306E-6 2.5811005E-6 1.6486263E-6 2.3476655E-6 2.3476655E-6 2.3480306E-6 0.62675 0.62675
2.3430957E-6 -8.055701E-11 2.3470943E-6 2.5808715E-6 1.6484801E-6 2.3474606E-6 2.3474606E-6 2.3470943E-6 0.62725 0.62725
2.3449365E-6 -4.2799635E-11 2.3470943E-6 2.5806428E-6 1.6483339E-6 2.3472558E-6 2.3472558E-6 2.3470943E-6 0.62775 0.62775
2.3464804E-6 -1.0523862E-11 2.3470943E-6 2.5804138E-6 1.6481877E-6 2.3470507E-6 2.3470507E-6 2.3470943E-6 0.62825 0.62825
2.3467373E-6 -2.001693E-12 2.3467821E-6 2.5799561E-6 1.6478954E-6 2.3468458E-6 2.3468458E-6 2.3467821E-6 0.62875 0.62875
2.347951E-6 2.4183412E-11 2.3467821E-6 2.5797272E-6 1.6477492E-6 2.346641E-6 2.346641E-6 2.3467821E-6 0.62925 0.62925
2.3494624E-6 5.585013E-11 2.34647E-6 2.5794982E-6 1.647603E-6 2.3464363E-6 2.3464363E-6 2.34647E-6 0.62975 0.62975
2.3494224E-6 5.88907E-11 2.3461578E-6 2.5792694E-6 1.6474568E-6 2.3462314E-6 2.3462314E-6 2.3461578E-6 0.63025 0.63025
2.3474681E-6 2.66054E-11 2.3458456E-6 2.5790405E-6 1.6473106E-6 2.3460266E-6 2.3460266E-6 2.3458456E-6 0.63075 0.63075
2.3463717E-6 1.0155836E-11 2.3455334E-6 2.5788117E-6 1.6471644E-6 2.3458215E-6 2.3458215E-6 2.3455334E-6 0.63125 0.63125
2.3445166E-6 -2.0302263E-11 2.3455334E-6 2.5785828E-6 1.6470182E-6 2.3456166E-6 2.3456166E-6 2.3455334E-6 0.63175 0.63175
2.3417704E-6 -6.7205165E-11 2.3455334E-6 2.5783538E-6 1.646872E-6 2.3454118E-6 2.3454118E-6 2.3455334E-6 0.63225 0.63225
2.34272E-6 -4.5892592E-11 2.3455334E-6 2.578125E-6 1.6467258E-6 2.3452067E-6 2.3452067E-6 2.3455334E-6 0.63275 0.63275
2.343736E-6 -2.3361884E-11 2.3445969E-6 2.577896E-6 1.6465796E-6 2.3450018E-6 2.3450018E-6 2.3445969E-6 0.63325 0.63325
2.3441908E-6 -1.1185315E-11 2.3445969E-6 2.5776671E-6 1.6464334E-6 2.344797E-6 2.344797E-6 2.3445969E-6 0.63375 0.63375
2.3442497E-6 -6.3175454E-12 2.344909E-6 2.5772094E-6 1.646141E-6 2.3445918E-6 2.3445918E-6 2.344909E-6 0.63425 0.63425
2.345332E-6 1.7431305E-11 2.3445969E-6 2.5769805E-6 1.6459948E-6 2.3443874E-6 2.3443874E-6 2.3445969E-6 0.63475 0.63475
2.3461498E-6 3.630761E-11 2.3442847E-6 2.5767517E-6 1.6458487E-6 2.3441826E-6 2.3441826E-6 2.3442847E-6 0.63525 0.63525
2.3462087E-6 4.117538E-11 2.3439725E-6 2.5765228E-6 1.6457025E-6 2.3439777E-6 2.3439777E-6 2.3439725E-6 0.63575 0.63575
2.3427692E-6 -1.851792E-11 2.3430362E-6 2.576294E-6 1.6455563E-6 2.3437726E-6 2.3437726E-6 2.3430362E-6 0.63625 0.63625
2.340782E-6 -5.1412288E-11 2.3433483E-6 2.576065E-6 1.6454101E-6 2.3435678E-6 2.3435678E-6 2.3433483E-6 0.63675 0.63675
2.3406428E-6 -5.0198914E-11 2.3433483E-6 2.575836E-6 1.6452639E-6 2.343363E-6 2.343363E-6 2.3433483E-6 0.63725 0.63725
2.3423518E-6 -1.4877809E-11 2.3424118E-6 2.5756074E-6 1.6451177E-6 2.3431578E-6 2.3431578E-6 2.3424118E-6 0.63775 0.63775
2.3417506E-6 -2.2191372E-11 2.3424118E-6 2.5753784E-6 1.6449715E-6 2.342953E-6 2.342953E-6 2.3424118E-6 0.63825 0.63825
2.3415782E-6 -2.158707E-11 2.3424118E-6 2.5751494E-6 1.6448253E-6 2.342748E-6 2.342748E-6 2.3424118E-6 0.63875 0.63875
2.343848E-6 2.4088169E-11 2.3420996E-6 2.5749207E-6 1.6446791E-6 2.342543E-6 2.342543E-6 2.3420996E-6 0.63925 0.63925
2.3449961E-6 4.9055142E-11 2.3417874E-6 2.574463E-6 1.6443867E-6 2.3423381E-6 2.3423381E-6 2.3417874E-6 0.63975 0.63975
2.345319E-6 5.879545E-11 2.3417874E-6 2.574234E-6 1.6442405E-6 2.3421333E-6 2.3421333E-6 2.3417874E-6 0.64025 0.64025
2.3440907E-6 3.9909614E-11 2.3417874E-6 2.574005E-6 1.6440943E-6 2.3419282E-6 2.3419282E-6 2.3417874E-6 0.64075 0.64075
2.3422353E-6 9.451516E-12 2.3414752E-6 2.5737763E-6 1.643948E-6 2.3417233E-6 2.3417233E-6 2.3414752E-6 0.64125 0.64125
2.339126E-6 -4.415112E-11 2.341163E-6 2.5735474E-6 1.6438019E-6 2.3415184E-6 2.3415184E-6 2.341163E-6 0.64175 0.64175
2.337667E-6 -6.7300415E-11 2.341163E-6 2.5733184E-6 1.6436558E-6 2.3413133E-6 2.3413133E-6 2.341163E-6 0.64225 0.64225
2.3373957E-6 -6.852331E-11 2.3408509E-6 2.5730897E-6 1.6435096E-6 2.3411085E-6 2.3411085E-6 2.3408509E-6 0.64275 0.64275
2.338676E-6 -4.1120062E-11 2.3408509E-6 2.5728607E-6 1.6433634E-6 2.340904E-6 2.340904E-6 2.3408509E-6 0.64325 0.64325
2.3389327E-6 -3.259789E-11 2.3408509E-6 2.5726317E-6 1.6432172E-6 2.340699E-6 2.340699E-6 2.3408509E-6 0.64375 0.64375
2.3394866E-6 -1.8594121E-11 2.341163E-6 2.572403E-6 1.643071E-6 2.3404941E-6 2.3404941E-6 2.341163E-6 0.64425 0.64425
2.3402056E-6 -1.5450164E-12 2.3405387E-6 2.572174E-6 1.6429248E-6 2.3402893E-6 2.3402893E-6 2.3405387E-6 0.64475 0.64475
2.3423434E-6 4.1693957E-11 2.3405387E-6 2.5717163E-6 1.6426324E-6 2.3400842E-6 2.3400842E-6 2.3405387E-6 0.64525 0.64525
2.341841E-6 3.6207592E-11 2.3402265E-6 2.5714874E-6 1.6424862E-6 2.3398793E-6 2.3398793E-6 2.3402265E-6 0.64575 0.64575
2.340514E-6 1.5494562E-11 2.3402265E-6 2.5712586E-6 1.64234E-6 2.3396744E-6 2.3396744E-6 2.3402265E-6 0.64625 0.64625
2.3406387E-6 2.1580465E-11 2.3392902E-6 2.5710297E-6 1.6421938E-6 2.3394693E-6 2.3394693E-6 2.3392902E-6 0.64675 0.64675
2.3389155E-6 -6.4413674E-12 2.3399145E-6 2.5708007E-6 1.6420476E-6 2.3392645E-6 2.3392645E-6 2.3399145E-6 0.64725 0.64725
2.3371263E-6 -3.5681333E-11 2.3392902E-6 2.570572E-6 1.6419013E-6 2.3390596E-6 2.3390596E-6 2.3392902E-6 0.64775 0.64775
2.335568E-6 -6.0657826E-11 2.3386658E-6 2.570343E-6 1.6417551E-6 2.3388548E-6 2.3388548E-6 2.3386658E-6 0.64825 0.64825
2.336881E-6 -3.264552E-11 2.3386658E-6 2.570114E-6 1.641609E-6 2.3386497E-6 2.3386497E-6 2.3386658E-6 0.64875 0.64875
2.3380946E-6 -6.4604203E-12 2.3380414E-6 2.5698853E-6 1.6414629E-6 2.3384448E-6 2.3384448E-6 2.3380414E-6 0.64925 0.64925
2.3386815E-6 8.152419E-12 2.3380414E-6 2.5696563E-6 1.6413167E-6 2.33824E-6 2.33824E-6 2.3380414E-6 0.64975 0.64975
2.3386408E-6 1.1192978E-11 2.3380414E-6 2.5691986E-6 1.6410243E-6 2.3380344E-6 2.3380344E-6 2.3380414E-6 0.65025 0.65025
2.3383036E-6 8.751948E-12 2.3380414E-6 2.5689696E-6 1.640878E-6 2.3378295E-6 2.3378295E-6 2.3380414E-6 0.65075 0.65075
2.3378675E-6 4.4837185E-12 2.337417E-6 2.568741E-6 1.6407319E-6 2.3376244E-6 2.3376244E-6 2.337417E-6 0.65125 0.65125
2.3359792E-6 -2.6583447E-11 2.337417E-6 2.568512E-6 1.6405857E-6 2.3374196E-6 2.3374196E-6 2.337417E-6 0.65175 0.65175
2.334586E-6 -4.8514612E-11 2.3364805E-6 2.568283E-6 1.6404395E-6 2.3372147E-6 2.3372147E-6 2.3364805E-6 0.65225 0.65225
2.334183E-6 -5.217378E-11 2.337105E-6 2.5680542E-6 1.6402932E-6 2.3370098E-6 2.3370098E-6 2.337105E-6 0.65275 0.65275
2.3356606E-6 -2.1116137E-11 2.3367927E-6 2.5678253E-6 1.640147E-6 2.3368048E-6 2.3368048E-6 2.3367927E-6 0.65325 0.65325
2.3375346E-6 1.7250302E-11 2.3361683E-6 2.5675965E-6 1.6400008E-6 2.3366E-6 2.3366E-6 2.3361683E-6 0.65375 0.65375
2.3370324E-6 1.1763939E-11 2.3364805E-6 2.5673676E-6 1.6398546E-6 2.336395E-6 2.336395E-6 2.3364805E-6 0.65425 0.65425
2.336266E-6 1.4050411E-12 2.3361683E-6 2.5671386E-6 1.6397084E-6 2.33619E-6 2.33619E-6 2.3361683E-6 0.65475 0.65475
2.3374469E-6 2.698108E-11 2.3358564E-6 2.5669099E-6 1.6395622E-6 2.335985E-6 2.335985E-6 2.3358564E-6 0.65525 0.65525
2.3382977E-6 4.6466452E-11 2.3361683E-6 2.566452E-6 1.63927E-6 2.3357802E-6 2.3357802E-6 2.3361683E-6 0.65575 0.65575
2.3376965E-6 3.915289E-11 2.3358564E-6 2.5662232E-6 1.6391238E-6 2.3355751E-6 2.3355751E-6 2.3358564E-6 0.65625 0.65625
2.3350494E-6 -5.9228113E-12 2.3349198E-6 2.5659942E-6 1.6389776E-6 2.3353703E-6 2.3353703E-6 2.3349198E-6 0.65675 0.65675
2.332435E-6 -5.0389443E-11 2.3349198E-6 2.5657653E-6 1.6388313E-6 2.3351654E-6 2.3351654E-6 2.3349198E-6 0.65725 0.65725
2.3326259E-6 -4.3085407E-11 2.335232E-6 2.5655365E-6 1.6386851E-6 2.3349603E-6 2.3349603E-6 2.335232E-6 0.65775 0.65775
2.3338066E-6 -1.7509369E-11 2.335232E-6 2.5653076E-6 1.638539E-6 2.3347554E-6 2.3347554E-6 2.335232E-6 0.65825 0.65825
2.3344592E-6 -1.6784088E-12 2.3342955E-6 2.5650788E-6 1.6383927E-6 2.3345501E-6 2.3345501E-6 2.3342955E-6 0.65875 0.65875
2.3336268E-6 -1.3255441E-11 2.3339833E-6 2.5648499E-6 1.6382465E-6 2.334345E-6 2.334345E-6 2.3339833E-6 0.65925 0.65925
2.3351047E-6 1.7802199E-11 2.3339833E-6 2.564621E-6 1.6381003E-6 2.3341402E-6 2.3341402E-6 2.3339833E-6 0.65975 0.65975
2.3374405E-6 6.4695575E-11 2.333671E-6 2.5643922E-6 1.6379541E-6 2.3339353E-6 2.3339353E-6 2.333671E-6 0.66025 0.66025
2.3368723E-6 5.7991074E-11 2.333671E-6 2.5641632E-6 1.6378079E-6 2.3337302E-6 2.3337302E-6 2.333671E-6 0.66075 0.66075
2.3344562E-6 1.7178843E-11 2.333671E-6 2.5637055E-6 1.6375155E-6 2.3335253E-6 2.3335253E-6 2.333671E-6 0.66125 0.66125
2.33204E-6 -2.3633389E-11 2.3330467E-6 2.5634765E-6 1.6373693E-6 2.3333205E-6 2.3333205E-6 2.3330467E-6 0.66175 0.66175
2.3326268E-6 -9.0205525E-12 2.3324224E-6 2.5632478E-6 1.6372231E-6 2.3331154E-6 2.3331154E-6 2.3324224E-6 0.66225 0.66225
2.3333785E-6 8.637619E-12 2.3327345E-6 2.5630188E-6 1.637077E-6 2.3329105E-6 2.3329105E-6 2.3327345E-6 0.66275 0.66275
2.3320838E-6 -1.14663565E-11 2.3324224E-6 2.5627899E-6 1.6369308E-6 2.3327052E-6 2.3327052E-6 2.3324224E-6 0.66325 0.66325
2.3289415E-6 -6.567805E-11 2.3321104E-6 2.5625611E-6 1.6367846E-6 2.3325001E-6 2.3325001E-6 2.3321104E-6 0.66375 0.66375
2.3297264E-6 -4.7410822E-11 2.3324224E-6 2.5623322E-6 1.6366384E-6 2.3322953E-6 2.3322953E-6 2.3324224E-6 0.66425 0.66425
2.3324253E-6 6.182289E-12 2.3324224E-6 2.5621032E-6 1.6364922E-6 2.3320904E-6 2.3320904E-6 2.3324224E-6 0.66475 0.66475
2.332583E-6 1.2877259E-11 2.3317982E-6 2.5618745E-6 1.636346E-6 2.3318853E-6 2.3318853E-6 2.3317982E-6 0.66525 0.66525
2.332972E-6 2.3835697E-11 2.331486E-6 2.5616455E-6 1.6361998E-6 2.3316804E-6 2.3316804E-6 2.331486E-6 0.66575 0.66575
2.3318757E-6 7.3861325E-12 2.3311738E-6 2.5614165E-6 1.6360536E-6 2.3314756E-6 2.3314756E-6 2.3311738E-6 0.66625 0.66625
2.331274E-6 7.2557215E-14 2.3311738E-6 2.5609588E-6 1.6357612E-6 2.33127E-6 2.33127E-6 2.3311738E-6 0.66675 0.66675
2.3306397E-6 -7.850074E-12 2.331486E-6 2.56073E-6 1.635615E-6 2.3310652E-6 2.3310652E-6 2.331486E-6 0.66725 0.66725
2.3306986E-6 -2.9823023E-12 2.3311738E-6 2.5605011E-6 1.6354688E-6 2.33086E-6 2.33086E-6 2.3311738E-6 0.66775 0.66775
2.3307905E-6 2.494534E-12 2.3308617E-6 2.5602722E-6 1.6353226E-6 2.3306552E-6 2.3306552E-6 2.3308617E-6 0.66825 0.66825
2.3304533E-6 5.3504317E-14 2.3305495E-6 2.5600434E-6 1.6351764E-6 2.3304503E-6 2.3304503E-6 2.3305495E-6 0.66875 0.66875
2.329258E-6 -1.8223261E-11 2.329613E-6 2.5598144E-6 1.6350302E-6 2.3302455E-6 2.3302455E-6 2.329613E-6 0.66925 0.66925
2.3296793E-6 -6.6557675E-12 2.329613E-6 2.5595855E-6 1.6348841E-6 2.33004E-6 2.33004E-6 2.329613E-6 0.66975 0.66975
2.3302002E-6 6.738938E-12 2.329613E-6 2.5593567E-6 1.6347379E-6 2.329835E-6 2.329835E-6 2.329613E-6 0.67025 0.67025
2.32851E-6 -2.0673827E-11 2.3289886E-6 2.5591278E-6 1.6345917E-6 2.32963E-6 2.32963E-6 2.3289886E-6 0.67075 0.67075
2.3260277E-6 -6.2704196E-11 2.3289886E-6 2.5588988E-6 1.6344455E-6 2.3294251E-6 2.3294251E-6 2.3289886E-6 0.67125 0.67125
2.3273735E-6 -3.4082823E-11 2.3283644E-6 2.55867E-6 1.6342993E-6 2.3292203E-6 2.3292203E-6 2.3283644E-6 0.67175 0.67175
2.329379E-6 6.7198742E-12 2.3289886E-6 2.5582124E-6 1.6340069E-6 2.3290147E-6 2.3290147E-6 2.3289886E-6 0.67225 0.67225
2.3273587E-6 -2.6783558E-11 2.3286764E-6 2.5579834E-6 1.6338607E-6 2.3288098E-6 2.3288098E-6 2.3286764E-6 0.67275 0.67275
2.3260643E-6 -4.6887525E-11 2.3283644E-6 2.5577544E-6 1.6337145E-6 2.328605E-6 2.328605E-6 2.3283644E-6 0.67325 0.67325
2.3271132E-6 -2.374775E-11 2.3280522E-6 2.5575257E-6 1.6335683E-6 2.3284E-6 2.3284E-6 2.3280522E-6 0.67375 0.67375
2.3290531E-6 1.5836821E-11 2.3280522E-6 2.5572967E-6 1.6334221E-6 2.328195E-6 2.328195E-6 2.3280522E-6 0.67425 0.67425
2.3296725E-6 3.1058715E-11 2.3280522E-6 2.5570678E-6 1.6332759E-6 2.3279897E-6 2.3279897E-6 2.3280522E-6 0.67475 0.67475
2.3291373E-6 2.4963285E-11 2.3280522E-6 2.556839E-6 1.6331297E-6 2.3277846E-6 2.3277846E-6 2.3280522E-6 0.67525 0.67525
2.328305E-6 1.3386254E-11 2.3274279E-6 2.55661E-6 1.6329835E-6 2.3275798E-6 2.3275798E-6 2.3274279E-6 0.67575 0.67575
2.3275059E-6 2.418289E-12 2.3271157E-6 2.5563813E-6 1.6328373E-6 2.327375E-6 2.327375E-6 2.3271157E-6 0.67625 0.67625
2.3273337E-6 3.0225926E-12 2.3274279E-6 2.5561524E-6 1.6326912E-6 2.3271698E-6 2.3271698E-6 2.3274279E-6 0.67675 0.67675
2.325841E-6 -2.0735783E-11 2.3268035E-6 2.5559234E-6 1.632545E-6 2.3269645E-6 2.3269645E-6 2.3268035E-6 0.67725 0.67725
2.3253388E-6 -2.6222148E-11 2.3268035E-6 2.5554657E-6 1.6322526E-6 2.3267596E-6 2.3267596E-6 2.3268035E-6 0.67775 0.67775
2.3254636E-6 -2.0136242E-11 2.3268035E-6 2.5552367E-6 1.6321064E-6 2.3265545E-6 2.3265545E-6 2.3268035E-6 0.67825 0.67825
2.3261823E-6 -3.0871375E-12 2.3264913E-6 2.555008E-6 1.6319602E-6 2.3263497E-6 2.3263497E-6 2.3264913E-6 0.67875 0.67875
2.3265047E-6 6.653156E-12 2.3261791E-6 2.554779E-6 1.631814E-6 2.3261443E-6 2.3261443E-6 2.3261791E-6 0.67925 0.67925
2.3257714E-6 -3.096675E-12 2.3261791E-6 2.55455E-6 1.6316678E-6 2.3259392E-6 2.3259392E-6 2.3261791E-6 0.67975 0.67975
2.3240814E-6 -3.050944E-11 2.3261791E-6 2.5543213E-6 1.6315216E-6 2.3257344E-6 2.3257344E-6 2.3261791E-6 0.68025 0.68025
2.324602E-6 -1.7114737E-11 2.3255548E-6 2.5540924E-6 1.6313754E-6 2.3255295E-6 2.3255295E-6 2.3255548E-6 0.68075 0.68075
2.3254854E-6 2.9796903E-12 2.3255548E-6 2.5538636E-6 1.6312292E-6 2.325324E-6 2.325324E-6 2.3255548E-6 0.68125 0.68125
2.3260723E-6 1.7592528E-11 2.3249304E-6 2.5536347E-6 1.631083E-6 2.325119E-6 2.325119E-6 2.3249304E-6 0.68175 0.68175
2.3251741E-6 4.7973656E-12 2.3249304E-6 2.5534057E-6 1.6309368E-6 2.3249142E-6 2.3249142E-6 2.3249304E-6 0.68225 0.68225
2.3246055E-6 -1.9071433E-12 2.3249304E-6 2.552948E-6 1.6306444E-6 2.3247087E-6 2.3247087E-6 2.3249304E-6 0.68275 0.68275
2.3251923E-6 1.2705695E-11 2.3243063E-6 2.552719E-6 1.6304983E-6 2.3245038E-6 2.3245038E-6 2.3243063E-6 0.68325 0.68325
2.325944E-6 3.0363864E-11 2.323994E-6 2.5524903E-6 1.6303521E-6 2.3242987E-6 2.3242987E-6 2.323994E-6 0.68375 0.68375
2.3260689E-6 3.644977E-11 2.3236819E-6 2.5522613E-6 1.6302059E-6 2.3240939E-6 2.3240939E-6 2.3236819E-6 0.68425 0.68425
2.3255002E-6 2.9745262E-11 2.3236819E-6 2.5520324E-6 1.6300597E-6 2.3238886E-6 2.3238886E-6 2.3236819E-6 0.68475 0.68475
2.324239E-6 1.0250363E-11 2.3233697E-6 2.5518036E-6 1.6299135E-6 2.3236835E-6 2.3236835E-6 2.3233697E-6 0.68525 0.68525
2.3243967E-6 1.6945334E-11 2.3233697E-6 2.5515747E-6 1.6297673E-6 2.3234786E-6 2.3234786E-6 2.3233697E-6 0.68575 0.68575
2.322904E-6 -6.8130428E-12 2.3236819E-6 2.551346E-6 1.6296211E-6 2.3232733E-6 2.3232733E-6 2.3236819E-6 0.68625 0.68625
2.32128E-6 -3.3007673E-11 2.3230575E-6 2.551117E-6 1.6294749E-6 2.3230682E-6 2.3230682E-6 2.3230575E-6 0.68675 0.68675
2.3201505E-6 -5.006631E-11 2.3227453E-6 2.550888E-6 1.6293287E-6 2.3228633E-6 2.3228633E-6 2.3227453E-6 0.68725 0.68725
2.3210669E-6 -2.936281E-11 2.3224331E-6 2.5506592E-6 1.6291825E-6 2.322658E-6 2.322658E-6 2.3224331E-6 0.68775 0.68775
2.3215218E-6 -1.718624E-11 2.3227453E-6 2.5502013E-6 1.6288901E-6 2.322453E-6 2.322453E-6 2.3227453E-6 0.68825 0.68825
2.3199636E-6 -4.2162742E-11 2.3224331E-6 2.5499726E-6 1.6287439E-6 2.322248E-6 2.322248E-6 2.3224331E-6 0.68875 0.68875
2.3195928E-6 -4.5212844E-11 2.3224331E-6 2.5497436E-6 1.6285977E-6 2.3220425E-6 2.3220425E-6 2.3224331E-6 0.68925 0.68925
2.3203777E-6 -2.6945607E-11 2.3214966E-6 2.5495149E-6 1.6284515E-6 2.3218377E-6 2.3218377E-6 2.3214966E-6 0.68975 0.68975
2.3211956E-6 -8.069304E-12 2.322121E-6 2.549286E-6 1.6283054E-6 2.3216328E-6 2.3216328E-6 2.322121E-6 0.69025 0.69025
2.3216828E-6 4.716324E-12 2.3214966E-6 2.549057E-6 1.6281592E-6 2.3214272E-6 2.3214272E-6 2.3214966E-6 0.69075 0.69075
2.3208836E-6 -6.25164E-12 2.3218088E-6 2.5488282E-6 1.628013E-6 2.3212224E-6 2.3212224E-6 2.3218088E-6 0.69125 0.69125
2.3205794E-6 -8.083605E-12 2.3211844E-6 2.5485992E-6 1.6278668E-6 2.3210175E-6 2.3210175E-6 2.3211844E-6 0.69175 0.69175
2.3211987E-6 7.13829E-12 2.3205603E-6 2.5483703E-6 1.6277206E-6 2.320812E-6 2.320812E-6 2.3205603E-6 0.69225 0.69225
2.3217196E-6 2.0532994E-11 2.3205603E-6 2.5481415E-6 1.6275744E-6 2.320607E-6 2.320607E-6 2.3205603E-6 0.69275 0.69275
2.3221744E-6 3.2709564E-11 2.320248E-6 2.5479126E-6 1.6274282E-6 2.3204022E-6 2.3204022E-6 2.320248E-6 0.69325 0.69325
2.3206817E-6 8.951189E-12 2.320248E-6 2.5474549E-6 1.6271358E-6 2.3201967E-6 2.3201967E-6 2.320248E-6 0.69375 0.69375
2.3214336E-6 2.660936E-11 2.320248E-6 2.547226E-6 1.6269896E-6 2.3199918E-6 2.3199918E-6 2.320248E-6 0.69425 0.69425
2.3205685E-6 1.4423263E-11 2.3196237E-6 2.5469972E-6 1.6268434E-6 2.319787E-6 2.319787E-6 2.3196237E-6 0.69475 0.69475
2.3200328E-6 8.327822E-12 2.3196237E-6 2.5467682E-6 1.6266972E-6 2.3195814E-6 2.3195814E-6 2.3196237E-6 0.69525 0.69525
2.3181444E-6 -2.2739343E-11 2.3196237E-6 2.5465392E-6 1.626551E-6 2.3193766E-6 2.3193766E-6 2.3196237E-6 0.69575 0.69575
2.3163548E-6 -5.197932E-11 2.3193115E-6 2.5463105E-6 1.6264048E-6 2.319171E-6 2.319171E-6 2.3193115E-6 0.69625 0.69625
2.3148295E-6 -7.634675E-11 2.3196237E-6 2.5460815E-6 1.6262586E-6 2.3189662E-6 2.3189662E-6 2.3196237E-6 0.69675 0.69675
2.3143932E-6 -8.061499E-11 2.3193115E-6 2.5458526E-6 1.6261125E-6 2.3187613E-6 2.3187613E-6 2.3193115E-6 0.69725 0.69725
2.3155408E-6 -5.5648017E-11 2.318375E-6 2.5456238E-6 1.6259663E-6 2.3185557E-6 2.3185557E-6 2.318375E-6 0.69775 0.69775
2.3166556E-6 -3.1290116E-11 2.3186872E-6 2.5453949E-6 1.6258201E-6 2.3183509E-6 2.3183509E-6 2.3186872E-6 0.69825 0.69825
2.318232E-6 1.5947112E-12 2.3180628E-6 2.5451661E-6 1.6256739E-6 2.3181456E-6 2.3181456E-6 2.3180628E-6 0.69875 0.69875
2.3206337E-6 4.970622E-11 2.3180628E-6 2.5447082E-6 1.6253815E-6 2.3179405E-6 2.3179405E-6 2.3180628E-6 0.69925 0.69925
2.3207915E-6 5.640119E-11 2.3174384E-6 2.5444795E-6 1.6252353E-6 2.3177356E-6 2.3177356E-6 2.3174384E-6 0.69975 0.69975
2.3195628E-6 3.751535E-11 2.3174384E-6 2.5442505E-6 1.6250891E-6 2.3175303E-6 2.3175303E-6 2.3174384E-6 0.70025 0.70025
2.3194566E-6 3.9337783E-11 2.3171262E-6 2.5440215E-6 1.6249429E-6 2.3173252E-6 2.3173252E-6 2.3171262E-6 0.70075 0.70075
2.31836E-6 2.2888209E-11 2.3168143E-6 2.5437928E-6 1.6247967E-6 2.3171199E-6 2.3171199E-6 2.3168143E-6 0.70125 0.70125
2.3173957E-6 8.874911E-12 2.316502E-6 2.5435638E-6 1.6246505E-6 2.316915E-6 2.316915E-6 2.316502E-6 0.70175 0.70175
2.3164976E-6 -3.920253E-12 2.3168143E-6 2.5433349E-6 1.6245043E-6 2.31671E-6 2.31671E-6 2.3168143E-6 0.70225 0.70225
2.314939E-6 -2.8896763E-11 2.316502E-6 2.5431061E-6 1.6243581E-6 2.3165046E-6 2.3165046E-6 2.316502E-6 0.70275 0.70275
2.3141397E-6 -3.986473E-11 2.316502E-6 2.5428772E-6 1.6242119E-6 2.3162995E-6 2.3162995E-6 2.316502E-6 0.70325 0.70325
2.31433E-6 -3.25607E-11 2.3155656E-6 2.5426484E-6 1.6240657E-6 2.3160942E-6 2.3160942E-6 2.3155656E-6 0.70375 0.70375
2.315115E-6 -1.4293462E-11 2.31619E-6 2.5424195E-6 1.6239196E-6 2.3158893E-6 2.3158893E-6 2.31619E-6 0.70425 0.70425
2.314777E-6 -1.6734503E-11 2.3158777E-6 2.5419617E-6 1.6236272E-6 2.3156838E-6 2.3156838E-6 2.3158777E-6 0.70475 0.70475
2.314572E-6 -1.6739266E-11 2.3158777E-6 2.5417328E-6 1.623481E-6 2.315479E-6 2.315479E-6 2.3158777E-6 0.70525 0.70525
2.3143662E-6 -1.674404E-11 2.3152534E-6 2.5415038E-6 1.6233348E-6 2.3152736E-6 2.3152736E-6 2.3152534E-6 0.70575 0.70575
2.31261E-6 -4.5374936E-11 2.3152534E-6 2.541275E-6 1.6231886E-6 2.3150685E-6 2.3150685E-6 2.3152534E-6 0.70625 0.70625
2.3124044E-6 -4.537971E-11 2.314629E-6 2.5410461E-6 1.6230424E-6 2.3148632E-6 2.3148632E-6 2.314629E-6 0.70675 0.70675
2.3137502E-6 -1.6758341E-11 2.3149412E-6 2.5408171E-6 1.6228962E-6 2.314658E-6 2.314658E-6 2.3149412E-6 0.70725 0.70725
2.3153266E-6 1.6126486E-11 2.3143168E-6 2.5405884E-6 1.62275E-6 2.3144528E-6 2.3144528E-6 2.3143168E-6 0.70775 0.70775
2.3153193E-6 1.9776123E-11 2.3143168E-6 2.5403594E-6 1.6226038E-6 2.314248E-6 2.314248E-6 2.3143168E-6 0.70825 0.70825
2.3148173E-6 1.42897595E-11 2.3140046E-6 2.5401307E-6 1.6224576E-6 2.3140428E-6 2.3140428E-6 2.3140046E-6 0.70875 0.70875
2.3152056E-6 2.5248185E-11 2.3136924E-6 2.5399017E-6 1.6223114E-6 2.3138375E-6 2.3138375E-6 2.3136924E-6 0.70925 0.70925
2.3161554E-6 4.656076E-11 2.313068E-6 2.5396728E-6 1.6221652E-6 2.3136326E-6 2.3136326E-6 2.313068E-6 0.70975 0.70975
2.3138045E-6 6.9666477E-12 2.3133803E-6 2.539215E-6 1.6218728E-6 2.313427E-6 2.313427E-6 2.3133803E-6 0.71025 0.71025
2.3120153E-6 -2.2273319E-11 2.313068E-6 2.538986E-6 1.6217267E-6 2.3132222E-6 2.3132222E-6 2.313068E-6 0.71075 0.71075
2.3108196E-6 -4.055009E-11 2.312444E-6 2.5387574E-6 1.6215805E-6 2.3130167E-6 2.3130167E-6 2.312444E-6 0.71125 0.71125
2.3123634E-6 -8.274322E-12 2.312444E-6 2.5385284E-6 1.6214343E-6 2.3128118E-6 2.3128118E-6 2.312444E-6 0.71175 0.71175
2.31163E-6 -1.8024162E-11 2.3121318E-6 2.5382997E-6 1.6212881E-6 2.3126065E-6 2.3126065E-6 2.3121318E-6 0.71225 0.71225
2.3104346E-6 -3.6300928E-11 2.3121318E-6 2.5380707E-6 1.6211419E-6 2.3124014E-6 2.3124014E-6 2.3121318E-6 0.71275 0.71275
2.311054E-6 -2.1079034E-11 2.3121318E-6 2.5378417E-6 1.6209957E-6 2.312196E-6 2.312196E-6 2.3121318E-6 0.71325 0.71325
2.3118384E-6 -2.811807E-12 2.3118196E-6 2.537613E-6 1.6208495E-6 2.3119908E-6 2.3119908E-6 2.3118196E-6 0.71375 0.71375
2.3118641E-6 1.4468962E-12 2.3118196E-6 2.537384E-6 1.6207033E-6 2.3117857E-6 2.3117857E-6 2.3118196E-6 0.71425 0.71425
2.3106354E-6 -1.7438946E-11 2.3115074E-6 2.537155E-6 1.6205571E-6 2.3115804E-6 2.3115804E-6 2.3115074E-6 0.71475 0.71475
2.3103973E-6 -1.8052775E-11 2.3111952E-6 2.5366974E-6 1.6202647E-6 2.3113753E-6 2.3113753E-6 2.3111952E-6 0.71525 0.71525
2.3109505E-6 -4.049015E-12 2.310883E-6 2.5364684E-6 1.6201185E-6 2.31117E-6 2.31117E-6 2.310883E-6 0.71575 0.71575
2.3116365E-6 1.2391023E-11 2.310883E-6 2.5362397E-6 1.6199723E-6 2.310965E-6 2.310965E-6 2.310883E-6 0.71625 0.71625
2.3106388E-6 -2.231353E-12 2.310883E-6 2.5360107E-6 1.6198261E-6 2.3107596E-6 2.3107596E-6 2.310883E-6 0.71675 0.71675
2.3102355E-6 -5.8905177E-12 2.3102587E-6 2.535782E-6 1.6196799E-6 2.3105547E-6 2.3105547E-6 2.3102587E-6 0.71725 0.71725
2.3089408E-6 -2.5994491E-11 2.3102587E-6 2.535553E-6 1.6195338E-6 2.3103494E-6 2.3103494E-6 2.3102587E-6 0.71775 0.71775
2.3099567E-6 -3.4637868E-12 2.3102587E-6 2.535324E-6 1.6193876E-6 2.3101443E-6 2.3101443E-6 2.3102587E-6 0.71825 0.71825
2.3090909E-6 -1.5649895E-11 2.3102587E-6 2.5350953E-6 1.6192414E-6 2.309939E-6 2.309939E-6 2.3102587E-6 0.71875 0.71875
2.3088194E-6 -1.6872804E-11 2.3096343E-6 2.5348663E-6 1.6190952E-6 2.3097334E-6 2.3097334E-6 2.3096343E-6 0.71925 0.71925
2.3087462E-6 -1.44413E-11 2.3096343E-6 2.5346374E-6 1.618949E-6 2.3095286E-6 2.3095286E-6 2.3096343E-6 0.71975 0.71975
2.3096954E-6 6.8712614E-12 2.3090101E-6 2.5344086E-6 1.6188028E-6 2.3093232E-6 2.3093232E-6 2.3090101E-6 0.72025 0.72025
2.3101502E-6 1.9047833E-11 2.3090101E-6 2.5339507E-6 1.6185104E-6 2.3091181E-6 2.3091181E-6 2.3090101E-6 0.72075 0.72075
2.3099117E-6 1.843399E-11 2.3090101E-6 2.533722E-6 1.6183642E-6 2.3089128E-6 2.3089128E-6 2.3090101E-6 0.72125 0.72125
2.3093105E-6 1.1120427E-11 2.308698E-6 2.533493E-6 1.618218E-6 2.308708E-6 2.308708E-6 2.308698E-6 0.72175 0.72175
2.3082466E-6 -4.720083E-12 2.3090101E-6 2.5332643E-6 1.6180718E-6 2.3085024E-6 2.3085024E-6 2.3090101E-6 0.72225 0.72225
2.307216E-6 -1.9951525E-11 2.3083858E-6 2.5330353E-6 1.6179256E-6 2.308297E-6 2.308297E-6 2.3083858E-6 0.72275 0.72275
2.3068128E-6 -2.3610688E-11 2.3083858E-6 2.5328063E-6 1.6177794E-6 2.308092E-6 2.308092E-6 2.3083858E-6 0.72325 0.72325
2.306079E-6 -3.3360526E-11 2.3083858E-6 2.5325776E-6 1.6176332E-6 2.3078867E-6 2.3078867E-6 2.3083858E-6 0.72375 0.72375
2.3052135E-6 -4.5546636E-11 2.3080736E-6 2.5323486E-6 1.617487E-6 2.3076814E-6 2.3076814E-6 2.3080736E-6 0.72425 0.72425
2.3046123E-6 -5.2860202E-11 2.3077614E-6 2.5321197E-6 1.6173409E-6 2.3074763E-6 2.3074763E-6 2.3077614E-6 0.72475 0.72475
2.3059247E-6 -2.4847907E-11 2.3077614E-6 2.531891E-6 1.6171947E-6 2.307271E-6 2.307271E-6 2.3077614E-6 0.72525 0.72525
2.3074354E-6 6.8187994E-12 2.307137E-6 2.531662E-6 1.6170485E-6 2.307066E-6 2.307066E-6 2.307137E-6 0.72575 0.72575
2.3079228E-6 1.9604426E-11 2.307137E-6 2.5312042E-6 1.6167561E-6 2.3068606E-6 2.3068606E-6 2.307137E-6 0.72625 0.72625
2.306991E-6 6.200184E-12 2.3062005E-6 2.5309753E-6 1.6166099E-6 2.3066552E-6 2.3066552E-6 2.3062005E-6 0.72675 0.72675
2.3071489E-6 1.28951546E-11 2.3058883E-6 2.5307465E-6 1.6164637E-6 2.3064501E-6 2.3064501E-6 2.3058883E-6 0.72725 0.72725
2.3079992E-6 3.2380515E-11 2.3062005E-6 2.5305176E-6 1.6163175E-6 2.3062448E-6 2.3062448E-6 2.3062005E-6 0.72775 0.72775
2.3073646E-6 2.4457873E-11 2.3062005E-6 2.5302886E-6 1.6161713E-6 2.3060395E-6 2.3060395E-6 2.3062005E-6 0.72825 0.72825
2.3061034E-6 4.9629758E-12 2.3065127E-6 2.5300599E-6 1.6160251E-6 2.3058344E-6 2.3058344E-6 2.3065127E-6 0.72875 0.72875
2.3051716E-6 -8.441268E-12 2.3058883E-6 2.529831E-6 1.6158789E-6 2.305629E-6 2.305629E-6 2.3058883E-6 0.72925 0.72925
2.3042076E-6 -2.2454564E-11 2.3058883E-6 2.529602E-6 1.6157327E-6 2.305424E-6 2.305424E-6 2.3058883E-6 0.72975 0.72975
2.3030777E-6 -3.951321E-11 2.3062005E-6 2.5293732E-6 1.6155865E-6 2.3052187E-6 2.3052187E-6 2.3062005E-6 0.73025 0.73025
2.303499E-6 -2.7945715E-11 2.304952E-6 2.5291442E-6 1.6154403E-6 2.3050134E-6 2.3050134E-6 2.304952E-6 0.73075 0.73075
2.30402E-6 -1.4551009E-11 2.3052642E-6 2.5289155E-6 1.6152941E-6 2.3048083E-6 2.3048083E-6 2.3052642E-6 0.73125 0.73125
2.3060584E-6 2.6860753E-11 2.3046398E-6 2.5284576E-6 1.6150018E-6 2.304603E-6 2.304603E-6 2.3046398E-6 0.73175 0.73175
2.3060836E-6 3.1119447E-11 2.3043276E-6 2.5282288E-6 1.6148556E-6 2.3043974E-6 2.3043974E-6 2.3043276E-6 0.73225 0.73225
2.3034363E-6 -1.3956255E-11 2.3046398E-6 2.5279999E-6 1.6147094E-6 2.3041925E-6 2.3041925E-6 2.3046398E-6 0.73275 0.73275
2.3030327E-6 -1.761543E-11 2.3046398E-6 2.527771E-6 1.6145632E-6 2.3039872E-6 2.3039872E-6 2.3046398E-6 0.73325 0.73325
2.303388E-6 -7.2660697E-12 2.3040154E-6 2.5275422E-6 1.614417E-6 2.3037817E-6 2.3037817E-6 2.3040154E-6 0.73375 0.73375
2.3026873E-6 -1.6406845E-11 2.3037032E-6 2.5273132E-6 1.6142708E-6 2.3035764E-6 2.3035764E-6 2.3037032E-6 0.73425 0.73425
2.3024822E-6 -1.6411608E-11 2.303391E-6 2.5270842E-6 1.6141246E-6 2.3033715E-6 2.3033715E-6 2.303391E-6 0.73475 0.73475
2.3018144E-6 -2.4943315E-11 2.3037032E-6 2.5268555E-6 1.6139784E-6 2.303166E-6 2.303166E-6 2.3037032E-6 0.73525 0.73525
2.3013447E-6 -2.982062E-11 2.3037032E-6 2.5266265E-6 1.6138322E-6 2.3029606E-6 2.3029606E-6 2.3037032E-6 0.73575 0.73575
2.3003806E-6 -4.383392E-11 2.3030789E-6 2.5263978E-6 1.613686E-6 2.3027555E-6 2.3027555E-6 2.3030789E-6 0.73625 0.73625
2.302056E-6 -9.121892E-12 2.3027667E-6 2.5261688E-6 1.6135398E-6 2.3025502E-6 2.3025502E-6 2.3027667E-6 0.73675 0.73675
2.3036982E-6 2.498107E-11 2.3021423E-6 2.5257111E-6 1.6132474E-6 2.302345E-6 2.302345E-6 2.3021423E-6 0.73725 0.73725
2.3046148E-6 4.5684564E-11 2.3021423E-6 2.5254822E-6 1.6131012E-6 2.3021394E-6 2.3021394E-6 2.3021423E-6 0.73775 0.73775
2.3051684E-6 5.968833E-11 2.3024545E-6 2.5252532E-6 1.6129551E-6 2.3019345E-6 2.3019345E-6 2.3024545E-6 0.73825 0.73825
2.3050618E-6 6.151076E-11 2.3018301E-6 2.5250245E-6 1.6128089E-6 2.301729E-6 2.301729E-6 2.3018301E-6 0.73875 0.73875
2.303371E-6 3.409798E-11 2.3018301E-6 2.5247955E-6 1.6126627E-6 2.3015236E-6 2.3015236E-6 2.3018301E-6 0.73925 0.73925
2.2996019E-6 -3.1685984E-11 2.301206E-6 2.5245668E-6 1.6125165E-6 2.3013188E-6 2.3013188E-6 2.301206E-6 0.73975 0.73975
2.2987363E-6 -4.3872093E-11 2.301518E-6 2.5243378E-6 1.6123703E-6 2.3011132E-6 2.3011132E-6 2.301518E-6 0.74025 0.74025
2.2997515E-6 -2.13414E-11 2.3008938E-6 2.5241088E-6 1.6122241E-6 2.300908E-6 2.300908E-6 2.3008938E-6 0.74075 0.74075
2.2999088E-6 -1.4646439E-11 2.3005816E-6 2.52388E-6 1.6120779E-6 2.3007024E-6 2.3007024E-6 2.3005816E-6 0.74125 0.74125
2.2997367E-6 -1.4042138E-11 2.3008938E-6 2.5236511E-6 1.6119317E-6 2.3004975E-6 2.3004975E-6 2.3008938E-6 0.74175 0.74175
2.298904E-6 -2.561918E-11 2.3002694E-6 2.5234222E-6 1.6117855E-6 2.3002922E-6 2.3002922E-6 2.3002694E-6 0.74225 0.74225
2.2994902E-6 -1.1006351E-11 2.2999573E-6 2.5229645E-6 1.6114931E-6 2.3000866E-6 2.3000866E-6 2.2999573E-6 0.74275 0.74275
2.3005057E-6 1.1524342E-11 2.2999573E-6 2.5227355E-6 1.6113469E-6 2.2998813E-6 2.2998813E-6 2.2999573E-6 0.74325 0.74325
2.2996076E-6 -1.2708214E-12 2.299645E-6 2.5225067E-6 1.6112007E-6 2.2996762E-6 2.2996762E-6 2.299645E-6 0.74375 0.74375
2.2987747E-6 -1.2847862E-11 2.299333E-6 2.5222778E-6 1.6110545E-6 2.299471E-6 2.299471E-6 2.299333E-6 0.74425 0.74425
2.296688E-6 -4.756944E-11 2.2990207E-6 2.522049E-6 1.6109083E-6 2.2992656E-6 2.2992656E-6 2.2990207E-6 0.74475 0.74475
2.2966144E-6 -4.513795E-11 2.2987085E-6 2.52182E-6 1.6107622E-6 2.29906E-6 2.29906E-6 2.2987085E-6 0.74525 0.74525
2.2964748E-6 -4.3924586E-11 2.2987085E-6 2.5215911E-6 1.610616E-6 2.2988547E-6 2.2988547E-6 2.2987085E-6 0.74575 0.74575
2.2964016E-6 -4.1493083E-11 2.2983963E-6 2.5213624E-6 1.6104698E-6 2.2986496E-6 2.2986496E-6 2.2983963E-6 0.74625 0.74625
2.2974498E-6 -1.8353324E-11 2.297772E-6 2.5211334E-6 1.6103236E-6 2.2984443E-6 2.2984443E-6 2.297772E-6 0.74675 0.74675
2.2989932E-6 1.3922438E-11 2.2983963E-6 2.5209044E-6 1.6101774E-6 2.298239E-6 2.298239E-6 2.2983963E-6 0.74725 0.74725
2.3010646E-6 5.5943267E-11 2.2980842E-6 2.5206757E-6 1.6100312E-6 2.2980335E-6 2.2980335E-6 2.2980842E-6 0.74775 0.74775
2.301354E-6 6.5074494E-11 2.297772E-6 2.520218E-6 1.6097388E-6 2.2978281E-6 2.2978281E-6 2.297772E-6 0.74825 0.74825
2.2979807E-6 6.5993253E-12 2.29746E-6 2.519989E-6 1.6095926E-6 2.297623E-6 2.297623E-6 2.29746E-6 0.74875 0.74875
2.2953989E-6 -3.7258256E-11 2.29746E-6 2.51976E-6 1.6094464E-6 2.2974177E-6 2.2974177E-6 2.29746E-6 0.74925 0.74925
2.2962822E-6 -1.7163824E-11 2.2971478E-6 2.5195313E-6 1.6093002E-6 2.2972124E-6 2.2972124E-6 2.2971478E-6 0.74975 0.74975
2.2965717E-6 -8.032598E-12 2.2968356E-6 2.5193024E-6 1.609154E-6 2.2970069E-6 2.2970069E-6 2.2968356E-6 0.75025 0.75025
2.294881E-6 -3.5445372E-11 2.2965235E-6 2.5190734E-6 1.6090078E-6 2.2968015E-6 2.2968015E-6 2.2965235E-6 0.75075 0.75075
2.2954343E-6 -2.1441616E-11 2.2965235E-6 2.5188447E-6 1.6088616E-6 2.296596E-6 2.296596E-6 2.2965235E-6 0.75125 0.75125
2.294668E-6 -3.1800514E-11 2.2962113E-6 2.5186157E-6 1.6087154E-6 2.2963911E-6 2.2963911E-6 2.2962113E-6 0.75175 0.75175
2.2964425E-6 4.7387164E-12 2.2962113E-6 2.5183867E-6 1.6085693E-6 2.2961858E-6 2.2961858E-6 2.2962113E-6 0.75225 0.75225
2.2971608E-6 2.178781E-11 2.295587E-6 2.518158E-6 1.6084231E-6 2.2959803E-6 2.2959803E-6 2.295587E-6 0.75275 0.75275
2.2973181E-6 2.8482768E-11 2.295899E-6 2.5177003E-6 1.6081307E-6 2.295775E-6 2.295775E-6 2.295899E-6 0.75325 0.75325
2.2952315E-6 -6.238809E-12 2.295899E-6 2.5174713E-6 1.6079845E-6 2.2955694E-6 2.2955694E-6 2.295899E-6 0.75375 0.75375
2.2937056E-6 -3.060625E-11 2.295899E-6 2.5172424E-6 1.6078383E-6 2.295364E-6 2.295364E-6 2.295899E-6 0.75425 0.75425
2.2944905E-6 -1.2339013E-11 2.2949625E-6 2.5170136E-6 1.6076921E-6 2.2951592E-6 2.2951592E-6 2.2949625E-6 0.75475 0.75475
2.294087E-6 -1.5998187E-11 2.2946504E-6 2.5167847E-6 1.6075459E-6 2.2949537E-6 2.2949537E-6 2.2946504E-6 0.75525 0.75525
2.2944753E-6 -5.039762E-12 2.2949625E-6 2.5165557E-6 1.6073997E-6 2.2947484E-6 2.2947484E-6 2.2949625E-6 0.75575 0.75575
2.2937086E-6 -1.539867E-11 2.2943382E-6 2.516327E-6 1.6072535E-6 2.2945428E-6 2.2945428E-6 2.2943382E-6 0.75625 0.75625
2.294295E-6 -7.858424E-13 2.294026E-6 2.516098E-6 1.6071073E-6 2.2943375E-6 2.2943375E-6 2.294026E-6 0.75675 0.75675
2.2932643E-6 -1.6017285E-11 2.293714E-6 2.515869E-6 1.6069611E-6 2.294132E-6 2.294132E-6 2.293714E-6 0.75725 0.75725
2.2948736E-6 1.747661E-11 2.2934018E-6 2.5156403E-6 1.6068149E-6 2.2939266E-6 2.2939266E-6 2.2934018E-6 0.75775 0.75775
2.2947338E-6 1.868997E-11 2.293714E-6 2.5154113E-6 1.6066687E-6 2.2937213E-6 2.2937213E-6 2.293714E-6 0.75825 0.75825
2.2945283E-6 1.8685196E-11 2.2934018E-6 2.5149536E-6 1.6063764E-6 2.2935158E-6 2.2935158E-6 2.2934018E-6 0.75875 0.75875
2.295214E-6 3.5125233E-11 2.293714E-6 2.5147247E-6 1.6062302E-6 2.293311E-6 2.293311E-6 2.293714E-6 0.75925 0.75925
2.2958334E-6 5.0347126E-11 2.2930897E-6 2.514496E-6 1.606084E-6 2.2931054E-6 2.2931054E-6 2.2930897E-6 0.75975 0.75975
2.2947038E-6 3.3288483E-11 2.2930897E-6 2.514267E-6 1.6059378E-6 2.2929E-6 2.2929E-6 2.2930897E-6 0.76025 0.76025
2.29133E-6 -2.5186695E-11 2.2927775E-6 2.514038E-6 1.6057916E-6 2.2926947E-6 2.2926947E-6 2.2927775E-6 0.76075 0.76075
2.2903653E-6 -3.92E-11 2.291841E-6 2.5138092E-6 1.6056454E-6 2.2924892E-6 2.2924892E-6 2.291841E-6 0.76125 0.76125
2.2903905E-6 -3.494131E-11 2.291841E-6 2.5135803E-6 1.6054992E-6 2.2922839E-6 2.2922839E-6 2.291841E-6 0.76175 0.76175
2.292033E-6 -8.383487E-13 2.292153E-6 2.5133515E-6 1.605353E-6 2.2920783E-6 2.2920783E-6 2.292153E-6 0.76225 0.76225
2.2916292E-6 -4.4975226E-12 2.2915287E-6 2.5131226E-6 1.6052068E-6 2.291873E-6 2.291873E-6 2.2915287E-6 0.76275 0.76275
2.2907966E-6 -1.6074565E-11 2.2915287E-6 2.5128936E-6 1.6050606E-6 2.2916677E-6 2.2916677E-6 2.2915287E-6 0.76325 0.76325
2.290426E-6 -1.9124674E-11 2.291841E-6 2.5126649E-6 1.6049144E-6 2.2914621E-6 2.2914621E-6 2.291841E-6 0.76375 0.76375
2.2905833E-6 -1.24297135E-11 2.2909044E-6 2.512207E-6 1.604622E-6 2.2912568E-6 2.2912568E-6 2.2909044E-6 0.76425 0.76425
2.2906086E-6 -8.171019E-12 2.2909044E-6 2.5119782E-6 1.6044758E-6 2.2910513E-6 2.2910513E-6 2.2909044E-6 0.76475 0.76475
2.290238E-6 -1.1221129E-11 2.2909044E-6 2.5117492E-6 1.6043296E-6 2.290846E-6 2.290846E-6 2.2909044E-6 0.76525 0.76525
2.2910558E-6 7.655177E-12 2.29028E-6 2.5115203E-6 1.6041835E-6 2.290641E-6 2.290641E-6 2.29028E-6 0.76575 0.76575
2.29019E-6 -4.5309316E-12 2.2909044E-6 2.5112915E-6 1.6040373E-6 2.2904355E-6 2.2904355E-6 2.2909044E-6 0.76625 0.76625
2.2881693E-6 -3.8034378E-11 2.29028E-6 2.5110626E-6 1.6038911E-6 2.2902302E-6 2.2902302E-6 2.29028E-6 0.76675 0.76675
2.2885247E-6 -2.7685016E-11 2.29028E-6 2.5108338E-6 1.6037449E-6 2.2900247E-6 2.2900247E-6 2.29028E-6 0.76725 0.76725
2.290926E-6 2.042648E-11 2.2899678E-6 2.5106049E-6 1.6035987E-6 2.2898193E-6 2.2898193E-6 2.2899678E-6 0.76775 0.76775
2.2927666E-6 5.818384E-11 2.2896559E-6 2.510376E-6 1.6034525E-6 2.2896138E-6 2.2896138E-6 2.2896559E-6 0.76825 0.76825
2.2917689E-6 4.3561467E-11 2.2893437E-6 2.5101472E-6 1.6033063E-6 2.2894085E-6 2.2894085E-6 2.2893437E-6 0.76875 0.76875
2.288791E-6 -7.604912E-12 2.2896559E-6 2.5099182E-6 1.6031601E-6 2.2892032E-6 2.2892032E-6 2.2896559E-6 0.76925 0.76925
2.2862423E-6 -5.0853426E-11 2.2893437E-6 2.5094605E-6 1.6028677E-6 2.2889976E-6 2.2889976E-6 2.2893437E-6 0.76975 0.76975
2.2870265E-6 -3.2586194E-11 2.2887193E-6 2.5092315E-6 1.6027215E-6 2.2887923E-6 2.2887923E-6 2.2887193E-6 0.77025 0.77025
2.286326E-6 -4.172697E-11 2.2884071E-6 2.5090026E-6 1.6025753E-6 2.2885868E-6 2.2885868E-6 2.2884071E-6 0.77075 0.77075
2.2852291E-6 -5.8176547E-11 2.2884071E-6 2.5087738E-6 1.602429E-6 2.2883814E-6 2.2883814E-6 2.2884071E-6 0.77125 0.77125
2.2861457E-6 -3.7473052E-11 2.2887193E-6 2.5085449E-6 1.6022829E-6 2.288176E-6 2.288176E-6 2.2887193E-6 0.77175 0.77175
2.287821E-6 -2.7610236E-12 2.288095E-6 2.5083161E-6 1.6021366E-6 2.2879706E-6 2.2879706E-6 2.288095E-6 0.77225 0.77225
2.2878464E-6 1.4976685E-12 2.2874706E-6 2.5080872E-6 1.6019906E-6 2.2877653E-6 2.2877653E-6 2.2874706E-6 0.77275 0.77275
2.2863867E-6 -2.165164E-11 2.2871584E-6 2.5078582E-6 1.6018444E-6 2.2875597E-6 2.2875597E-6 2.2871584E-6 0.77325 0.77325
2.2852569E-6 -3.871028E-11 2.2874706E-6 2.5076295E-6 1.6016982E-6 2.2873544E-6 2.2873544E-6 2.2874706E-6 0.77375 0.77375
2.2869983E-6 -2.7801208E-12 2.2868462E-6 2.5074005E-6 1.601552E-6 2.2871488E-6 2.2871488E-6 2.2868462E-6 0.77425 0.77425
2.2879476E-6 1.853244E-11 2.286534E-6 2.5071715E-6 1.6014058E-6 2.2869435E-6 2.2869435E-6 2.286534E-6 0.77475 0.77475
2.287412E-6 1.24369985E-11 2.2868462E-6 2.5067138E-6 1.6011134E-6 2.2867382E-6 2.2867382E-6 2.2868462E-6 0.77525 0.77525
2.2865793E-6 8.599561E-13 2.286534E-6 2.506485E-6 1.6009672E-6 2.2865327E-6 2.2865327E-6 2.286534E-6 0.77575 0.77575
2.2853176E-6 -1.8634951E-11 2.286534E-6 2.5062561E-6 1.600821E-6 2.2863273E-6 2.2863273E-6 2.286534E-6 0.77625 0.77625
2.286168E-6 8.5040747E-13 2.2859099E-6 2.5060272E-6 1.6006748E-6 2.2861218E-6 2.2861218E-6 2.2859099E-6 0.77675 0.77675
2.287942E-6 3.7389626E-11 2.2859099E-6 2.5057984E-6 1.6005285E-6 2.285916E-6 2.285916E-6 2.2859099E-6 0.77725 0.77725
2.2877362E-6 3.7384852E-11 2.2859099E-6 2.5055695E-6 1.6003823E-6 2.2857105E-6 2.2857105E-6 2.2859099E-6 0.77775 0.77775
2.2871675E-6 3.0680344E-11 2.2855977E-6 2.5053405E-6 1.6002361E-6 2.2855052E-6 2.2855052E-6 2.2855977E-6 0.77825 0.77825
2.286764E-6 2.7021168E-11 2.2849733E-6 2.5051118E-6 1.60009E-6 2.2852996E-6 2.2852996E-6 2.2849733E-6 0.77875 0.77875
2.2862612E-6 2.1534793E-11 2.284349E-6 2.5048828E-6 1.5999437E-6 2.2850943E-6 2.2850943E-6 2.284349E-6 0.77925 0.77925
2.2850984E-6 3.8670855E-12 2.2846612E-6 2.5046538E-6 1.5997977E-6 2.284889E-6 2.284889E-6 2.2846612E-6 0.77975 0.77975
2.2843317E-6 -6.491825E-12 2.2840368E-6 2.504425E-6 1.5996515E-6 2.2846834E-6 2.2846834E-6 2.2840368E-6 0.78025 0.78025
2.28241E-6 -3.816807E-11 2.284349E-6 2.5039674E-6 1.599359E-6 2.2844781E-6 2.2844781E-6 2.284349E-6 0.78075 0.78075
2.2813463E-6 -5.4008572E-11 2.2840368E-6 2.5037384E-6 1.5992129E-6 2.2842726E-6 2.2842726E-6 2.2840368E-6 0.78125 0.78125
2.2809427E-6 -5.766775E-11 2.284349E-6 2.5035094E-6 1.5990666E-6 2.2840673E-6 2.2840673E-6 2.284349E-6 0.78175 0.78175
2.281331E-6 -4.6709324E-11 2.2840368E-6 2.5032807E-6 1.5989204E-6 2.283862E-6 2.283862E-6 2.2840368E-6 0.78225 0.78225
2.2815873E-6 -3.818717E-11 2.2834124E-6 2.5030517E-6 1.5987742E-6 2.2836564E-6 2.2836564E-6 2.2834124E-6 0.78275 0.78275
2.2820748E-6 -2.5401537E-11 2.2837246E-6 2.5028228E-6 1.598628E-6 2.283451E-6 2.283451E-6 2.2837246E-6 0.78325 0.78325
2.2839147E-6 1.2355813E-11 2.2831002E-6 2.502594E-6 1.5984818E-6 2.283245E-6 2.283245E-6 2.2831002E-6 0.78375 0.78375
2.284831E-6 3.3059305E-11 2.282788E-6 2.502365E-6 1.5983356E-6 2.2830397E-6 2.2830397E-6 2.282788E-6 0.78425 0.78425
2.2861434E-6 6.10716E-11 2.2831002E-6 2.5021363E-6 1.5981894E-6 2.2828342E-6 2.2828342E-6 2.2831002E-6 0.78475 0.78475
2.2858717E-6 5.9848695E-11 2.282788E-6 2.5019074E-6 1.5980432E-6 2.2826289E-6 2.2826289E-6 2.282788E-6 0.78525 0.78525
2.283653E-6 2.269085E-11 2.2824759E-6 2.5014497E-6 1.5977508E-6 2.2824233E-6 2.2824233E-6 2.2824759E-6 0.78575 0.78575
2.2827212E-6 9.286608E-12 2.2824759E-6 2.5012207E-6 1.5976048E-6 2.282218E-6 2.282218E-6 2.2824759E-6 0.78625 0.78625
2.2825157E-6 9.281834E-12 2.2824759E-6 2.5009917E-6 1.5974585E-6 2.2820127E-6 2.2820127E-6 2.2824759E-6 0.78675 0.78675
2.280561E-6 -2.3003476E-11 2.2818517E-6 2.500763E-6 1.5973123E-6 2.2818072E-6 2.2818072E-6 2.2818517E-6 0.78725 0.78725
2.2797935E-6 -3.3362396E-11 2.2815395E-6 2.500534E-6 1.5971661E-6 2.2816014E-6 2.2816014E-6 2.2815395E-6 0.78775 0.78775
2.279324E-6 -3.8239707E-11 2.2815395E-6 2.500305E-6 1.59702E-6 2.2813958E-6 2.2813958E-6 2.2815395E-6 0.78825 0.78825
2.2798772E-6 -2.4235943E-11 2.2812274E-6 2.5000763E-6 1.5968737E-6 2.2811905E-6 2.2811905E-6 2.2812274E-6 0.78875 0.78875
2.2793085E-6 -3.094045E-11 2.2812274E-6 2.4998474E-6 1.5967275E-6 2.280985E-6 2.280985E-6 2.2812274E-6 0.78925 0.78925
2.2771228E-6 -6.748923E-11 2.280603E-6 2.4996186E-6 1.5965813E-6 2.2807797E-6 2.2807797E-6 2.280603E-6 0.78975 0.78975
2.2786662E-6 -3.5213468E-11 2.2802908E-6 2.4993897E-6 1.5964351E-6 2.2805743E-6 2.2805743E-6 2.2802908E-6 0.79025 0.79025
2.2796487E-6 -1.3291838E-11 2.2799786E-6 2.4991607E-6 1.5962889E-6 2.2803688E-6 2.2803688E-6 2.2799786E-6 0.79075 0.79075
2.2805975E-6 8.020709E-12 2.2802908E-6 2.498703E-6 1.5959965E-6 2.280163E-6 2.280163E-6 2.2802908E-6 0.79125 0.79125
2.279963E-6 9.806746E-14 2.2802908E-6 2.498474E-6 1.5958503E-6 2.2799575E-6 2.2799575E-6 2.2802908E-6 0.79175 0.79175
2.280054E-6 5.5748943E-12 2.2796664E-6 2.4982453E-6 1.5957041E-6 2.2797522E-6 2.2797522E-6 2.2796664E-6 0.79225 0.79225
2.2804095E-6 1.5924253E-11 2.2796664E-6 2.4980163E-6 1.5955579E-6 2.2795466E-6 2.2795466E-6 2.2796664E-6 0.79275 0.79275
2.279247E-6 -1.7434553E-12 2.2793542E-6 2.4977874E-6 1.5954118E-6 2.2793413E-6 2.2793413E-6 2.2793542E-6 0.79325 0.79325
2.2799318E-6 1.469656E-11 2.2793542E-6 2.4975586E-6 1.5952656E-6 2.2791353E-6 2.2791353E-6 2.2793542E-6 0.79375 0.79375
2.280155E-6 2.2609654E-11 2.2793542E-6 2.4973297E-6 1.5951194E-6 2.27893E-6 2.27893E-6 2.2793542E-6 0.79425 0.79425
2.2799493E-6 2.260488E-11 2.279042E-6 2.497101E-6 1.5949732E-6 2.2787247E-6 2.2787247E-6 2.279042E-6 0.79475 0.79475
2.2778627E-6 -1.2116696E-11 2.279042E-6 2.496872E-6 1.594827E-6 2.278519E-6 2.278519E-6 2.279042E-6 0.79525 0.79525
2.277525E-6 -1.455774E-11 2.2781057E-6 2.496643E-6 1.5946808E-6 2.2783138E-6 2.2783138E-6 2.2781057E-6 0.79575 0.79575
2.2792328E-6 2.0763346E-11 2.2781057E-6 2.4964143E-6 1.5945346E-6 2.2781078E-6 2.2781078E-6 2.2781057E-6 0.79625 0.79625
2.2805782E-6 4.9384708E-11 2.2781057E-6 2.4959563E-6 1.5942422E-6 2.2779025E-6 2.2779025E-6 2.2781057E-6 0.79675 0.79675
2.2778315E-6 2.4817945E-12 2.2777936E-6 2.4957276E-6 1.594096E-6 2.277697E-6 2.277697E-6 2.2777936E-6 0.79725 0.79725
2.2749198E-6 -4.746645E-11 2.2774814E-6 2.4954986E-6 1.5939498E-6 2.2774916E-6 2.2774916E-6 2.2774814E-6 0.79775 0.79775
2.27445E-6 -5.2343758E-11 2.2774814E-6 2.4952699E-6 1.5938036E-6 2.2772863E-6 2.2772863E-6 2.2774814E-6 0.79825 0.79825
2.275993E-6 -2.0068006E-11 2.2774814E-6 2.495041E-6 1.5936574E-6 2.2770803E-6 2.2770803E-6 2.2774814E-6 0.79875 0.79875
2.2760182E-6 -1.5809316E-11 2.2774814E-6 2.494812E-6 1.5935112E-6 2.276875E-6 2.276875E-6 2.2774814E-6 0.79925 0.79925
2.2760107E-6 -1.2159687E-11 2.276857E-6 2.4945832E-6 1.593365E-6 2.2766694E-6 2.2766694E-6 2.276857E-6 0.79975 0.79975
2.27531E-6 -2.1300461E-11 2.2762326E-6 2.4943542E-6 1.5932189E-6 2.276464E-6 2.276464E-6 2.2762326E-6 0.80025 0.80025
2.2762258E-6 -5.969809E-13 2.2759205E-6 2.4941253E-6 1.5930727E-6 2.276258E-6 2.276258E-6 2.2759205E-6 0.80075 0.80075
2.27668E-6 1.1579579E-11 2.2762326E-6 2.4938965E-6 1.5929265E-6 2.2760528E-6 2.2760528E-6 2.2762326E-6 0.80125 0.80125
2.2763095E-6 8.529471E-12 2.2762326E-6 2.4936676E-6 1.5927803E-6 2.2758472E-6 2.2758472E-6 2.2762326E-6 0.80175 0.80175
2.2760707E-6 7.915631E-12 2.2759205E-6 2.4932099E-6 1.5924879E-6 2.275642E-6 2.275642E-6 2.2759205E-6 0.80225 0.80225
2.2770198E-6 2.922818E-11 2.2756083E-6 2.492981E-6 1.5923417E-6 2.2754361E-6 2.2754361E-6 2.2756083E-6 0.80275 0.80275
2.27754E-6 4.2622874E-11 2.2756083E-6 2.4927522E-6 1.5921955E-6 2.2752306E-6 2.2752306E-6 2.2756083E-6 0.80325 0.80325
2.2761133E-6 2.008263E-11 2.274984E-6 2.4925232E-6 1.5920493E-6 2.2750253E-6 2.2750253E-6 2.274984E-6 0.80375 0.80375
2.2750496E-6 4.2421227E-12 2.2746717E-6 2.4922942E-6 1.5919031E-6 2.2748197E-6 2.2748197E-6 2.2746717E-6 0.80425 0.80425
2.2721374E-6 -4.5706137E-11 2.2746717E-6 2.4920655E-6 1.5917569E-6 2.274614E-6 2.274614E-6 2.2746717E-6 0.80475 0.80475
2.2715687E-6 -5.2410642E-11 2.2743598E-6 2.4918365E-6 1.5916107E-6 2.2744084E-6 2.2744084E-6 2.2743598E-6 0.80525 0.80525
2.2724191E-6 -3.292528E-11 2.2740476E-6 2.4916076E-6 1.5914645E-6 2.274203E-6 2.274203E-6 2.2740476E-6 0.80575 0.80575
2.274457E-6 8.486469E-12 2.2740476E-6 2.4913788E-6 1.5913183E-6 2.273997E-6 2.273997E-6 2.2740476E-6 0.80625 0.80625
2.2727663E-6 -1.8926307E-11 2.2737354E-6 2.4911499E-6 1.5911721E-6 2.2737918E-6 2.2737918E-6 2.2737354E-6 0.80675 0.80675
2.2707125E-6 -5.3038816E-11 2.2734232E-6 2.490921E-6 1.591026E-6 2.2735865E-6 2.2735865E-6 2.2734232E-6 0.80725 0.80725
2.2711665E-6 -4.0862272E-11 2.273111E-6 2.4904632E-6 1.5907336E-6 2.2733805E-6 2.2733805E-6 2.273111E-6 0.80775 0.80775
2.2736338E-6 8.467361E-12 2.273111E-6 2.4902345E-6 1.5905874E-6 2.2731751E-6 2.2731751E-6 2.273111E-6 0.80825 0.80825
2.2725042E-6 -8.5912805E-12 2.2734232E-6 2.4900055E-6 1.5904412E-6 2.2729696E-6 2.2729696E-6 2.2734232E-6 0.80875 0.80875
2.27144E-6 -2.44318E-11 2.2727988E-6 2.4897765E-6 1.590295E-6 2.2727638E-6 2.2727638E-6 2.2727988E-6 0.80925 0.80925
2.2724882E-6 -1.2920404E-12 2.2724867E-6 2.4895478E-6 1.5901488E-6 2.2725583E-6 2.2725583E-6 2.2724867E-6 0.80975 0.80975
2.2738668E-6 2.7938388E-11 2.2721745E-6 2.4893188E-6 1.5900026E-6 2.272353E-6 2.272353E-6 2.2721745E-6 0.81025 0.81025
2.2727036E-6 1.0270667E-11 2.2718623E-6 2.4890899E-6 1.5898564E-6 2.272147E-6 2.272147E-6 2.2718623E-6 0.81075 0.81075
2.2697589E-6 -4.0286646E-11 2.2718623E-6 2.4888611E-6 1.5897102E-6 2.2719416E-6 2.2719416E-6 2.2718623E-6 0.81125 0.81125
2.2699492E-6 -3.2982617E-11 2.2718623E-6 2.4886322E-6 1.589564E-6 2.271736E-6 2.271736E-6 2.2718623E-6 0.81175 0.81175
2.270403E-6 -2.0806069E-11 2.271238E-6 2.4884034E-6 1.5894178E-6 2.2715303E-6 2.2715303E-6 2.271238E-6 0.81225 0.81225
2.2690092E-6 -4.2737244E-11 2.2709257E-6 2.4881745E-6 1.5892716E-6 2.271325E-6 2.271325E-6 2.2709257E-6 0.81275 0.81275
2.2679455E-6 -5.8577754E-11 2.271238E-6 2.4877168E-6 1.5889792E-6 2.2711195E-6 2.2711195E-6 2.271238E-6 0.81325 0.81325
2.2680365E-6 -5.310094E-11 2.271238E-6 2.4874878E-6 1.5888331E-6 2.2709137E-6 2.2709137E-6 2.271238E-6 0.81375 0.81375
2.2694478E-6 -2.3261443E-11 2.2709257E-6 2.4872588E-6 1.5886869E-6 2.2707081E-6 2.2707081E-6 2.2709257E-6 0.81425 0.81425
2.2699683E-6 -9.866749E-12 2.2703016E-6 2.48703E-6 1.5885407E-6 2.2705028E-6 2.2705028E-6 2.2703016E-6 0.81475 0.81475
2.270917E-6 1.1445799E-11 2.2703016E-6 2.4868011E-6 1.5883945E-6 2.2702968E-6 2.2702968E-6 2.2703016E-6 0.81525 0.81525
2.2705794E-6 9.004758E-12 2.2703016E-6 2.4865722E-6 1.5882483E-6 2.2700915E-6 2.2700915E-6 2.2703016E-6 0.81575 0.81575
2.2714958E-6 2.9708253E-11 2.2696772E-6 2.4863434E-6 1.5881021E-6 2.269886E-6 2.269886E-6 2.2696772E-6 0.81625 0.81625
2.2720155E-6 4.3102934E-11 2.269365E-6 2.4861145E-6 1.5879559E-6 2.2696802E-6 2.2696802E-6 2.269365E-6 0.81675 0.81675
2.270886E-6 2.6044292E-11 2.269365E-6 2.4858857E-6 1.5878097E-6 2.2694746E-6 2.2694746E-6 2.269365E-6 0.81725 0.81725
2.2698216E-6 1.0203772E-11 2.269365E-6 2.4856568E-6 1.5876635E-6 2.2692689E-6 2.2692689E-6 2.269365E-6 0.81775 0.81775
2.269484E-6 7.762731E-12 2.2687407E-6 2.485199E-6 1.5873711E-6 2.2690635E-6 2.2690635E-6 2.2687407E-6 0.81825 0.81825
2.2703343E-6 2.7248091E-11 2.2690529E-6 2.48497E-6 1.5872249E-6 2.268858E-6 2.268858E-6 2.2690529E-6 0.81875 0.81875
2.2689733E-6 5.9259715E-12 2.2681163E-6 2.4847411E-6 1.5870787E-6 2.2686522E-6 2.2686522E-6 2.2681163E-6 0.81925 0.81925
2.2685035E-6 1.0486626E-12 2.2684285E-6 2.4845124E-6 1.5869325E-6 2.2684467E-6 2.2684467E-6 2.2684285E-6 0.81975 0.81975
2.2689903E-6 1.3834278E-11 2.2684285E-6 2.4842834E-6 1.5867863E-6 2.268241E-6 2.268241E-6 2.2684285E-6 0.82025 0.82025
2.2677948E-6 -4.4424967E-12 2.2681163E-6 2.4840547E-6 1.5866402E-6 2.2680354E-6 2.2680354E-6 2.2681163E-6 0.82075 0.82075
2.2651795E-6 -4.8909155E-11 2.2678041E-6 2.4838257E-6 1.586494E-6 2.2678296E-6 2.2678296E-6 2.2678041E-6 0.82125 0.82125
2.2665579E-6 -1.9678726E-11 2.267492E-6 2.4835967E-6 1.5863478E-6 2.267624E-6 2.267624E-6 2.267492E-6 0.82175 0.82175
2.2676393E-6 4.0701036E-12 2.267492E-6 2.483368E-6 1.5862016E-6 2.2674187E-6 2.2674187E-6 2.267492E-6 0.82225 0.82225
2.267202E-6 -1.9814976E-13 2.267492E-6 2.483139E-6 1.5860554E-6 2.2672127E-6 2.2672127E-6 2.267492E-6 0.82275 0.82275
2.2661714E-6 -1.5429592E-11 2.2668676E-6 2.48291E-6 1.5859092E-6 2.2670074E-6 2.2670074E-6 2.2668676E-6 0.82325 0.82325
2.2654042E-6 -2.578851E-11 2.2668676E-6 2.4824524E-6 1.5856168E-6 2.2668014E-6 2.2668014E-6 2.2668676E-6 0.82375 0.82375
2.2652976E-6 -2.3966084E-11 2.2668676E-6 2.4822234E-6 1.5854706E-6 2.266596E-6 2.266596E-6 2.2668676E-6 0.82425 0.82425
2.2658173E-6 -1.0571403E-11 2.2665556E-6 2.4819947E-6 1.5853244E-6 2.26639E-6 2.26639E-6 2.2665556E-6 0.82475 0.82475
2.2666018E-6 7.695824E-12 2.2662434E-6 2.4817657E-6 1.5851782E-6 2.2661848E-6 2.2661848E-6 2.2662434E-6 0.82525 0.82525
2.2669237E-6 1.7436106E-11 2.2662434E-6 2.481537E-6 1.585032E-6 2.265979E-6 2.265979E-6 2.2662434E-6 0.82575 0.82575
2.267741E-6 3.63124E-11 2.265619E-6 2.481308E-6 1.5848858E-6 2.2657734E-6 2.2657734E-6 2.265619E-6 0.82625 0.82625
2.2675354E-6 3.6307627E-11 2.2659312E-6 2.481079E-6 1.5847396E-6 2.2655681E-6 2.2655681E-6 2.2659312E-6 0.82675 0.82675
2.2672302E-6 3.447564E-11 2.265619E-6 2.4808503E-6 1.5845934E-6 2.2653621E-6 2.2653621E-6 2.265619E-6 0.82725 0.82725
2.2659024E-6 1.3762598E-11 2.2653069E-6 2.4806213E-6 1.5844473E-6 2.2651568E-6 2.2651568E-6 2.2653069E-6 0.82775 0.82775
2.2636173E-6 -2.4613391E-11 2.2649947E-6 2.4803924E-6 1.5843011E-6 2.2649508E-6 2.2649508E-6 2.2649947E-6 0.82825 0.82825
2.2614975E-6 -5.994403E-11 2.2649947E-6 2.4801636E-6 1.5841549E-6 2.2647455E-6 2.2647455E-6 2.2649947E-6 0.82875 0.82875
2.2608294E-6 -6.847575E-11 2.2649947E-6 2.4797057E-6 1.5838625E-6 2.2645395E-6 2.2645395E-6 2.2649947E-6 0.82925 0.82925
2.2609206E-6 -6.2998926E-11 2.2643703E-6 2.479477E-6 1.5837163E-6 2.2643342E-6 2.2643342E-6 2.2643703E-6 0.82975 0.82975
2.2621336E-6 -3.6813844E-11 2.2643703E-6 2.479248E-6 1.5835701E-6 2.2641282E-6 2.2641282E-6 2.2643703E-6 0.83025 0.83025
2.263215E-6 -1.3065017E-11 2.2640581E-6 2.4790193E-6 1.5834239E-6 2.2639229E-6 2.2639229E-6 2.2640581E-6 0.83075 0.83075
2.2656159E-6 3.504647E-11 2.2640581E-6 2.4787903E-6 1.5832777E-6 2.2637169E-6 2.2637169E-6 2.2640581E-6 0.83125 0.83125
2.2660702E-6 4.7223028E-11 2.263746E-6 2.4785613E-6 1.5831315E-6 2.2635115E-6 2.2635115E-6 2.263746E-6 0.83175 0.83175
2.265204E-6 3.5036907E-11 2.263746E-6 2.4783326E-6 1.5829853E-6 2.2633055E-6 2.2633055E-6 2.263746E-6 0.83225 0.83225
2.2647673E-6 3.076867E-11 2.2631216E-6 2.4781036E-6 1.5828391E-6 2.2631002E-6 2.2631002E-6 2.2631216E-6 0.83275 0.83275
2.2636702E-6 1.4319081E-11 2.2631216E-6 2.4778747E-6 1.5826929E-6 2.2628944E-6 2.2628944E-6 2.2631216E-6 0.83325 0.83325
2.262111E-6 -1.065744E-11 2.2628096E-6 2.477646E-6 1.5825467E-6 2.2626884E-6 2.2626884E-6 2.2628096E-6 0.83375 0.83375
2.2601232E-6 -4.355182E-11 2.2624974E-6 2.477417E-6 1.5824005E-6 2.2624831E-6 2.2624831E-6 2.2624974E-6 0.83425 0.83425
2.260082E-6 -4.0511268E-11 2.2624974E-6 2.4769593E-6 1.5821082E-6 2.2622771E-6 2.2622771E-6 2.2624974E-6 0.83475 0.83475
2.2606025E-6 -2.7116575E-11 2.261873E-6 2.4767303E-6 1.581962E-6 2.2620718E-6 2.2620718E-6 2.261873E-6 0.83525 0.83525
2.2602974E-6 -2.8948562E-11 2.261561E-6 2.4765015E-6 1.5818158E-6 2.2618658E-6 2.2618658E-6 2.261561E-6 0.83575 0.83575
2.2606857E-6 -1.7990134E-11 2.2612487E-6 2.4762726E-6 1.5816696E-6 2.2616605E-6 2.2616605E-6 2.2612487E-6 0.83625 0.83625
2.2604795E-6 -1.799492E-11 2.2612487E-6 2.4760436E-6 1.5815234E-6 2.2614545E-6 2.2614545E-6 2.2612487E-6 0.83675 0.83675
2.2611648E-6 -1.5548928E-12 2.2609365E-6 2.4758149E-6 1.5813772E-6 2.2612492E-6 2.2612492E-6 2.2609365E-6 0.83725 0.83725
2.2620807E-6 1.914859E-11 2.2606243E-6 2.475586E-6 1.581231E-6 2.2610432E-6 2.2610432E-6 2.2606243E-6 0.83775 0.83775
2.2622046E-6 2.5234472E-11 2.2609365E-6 2.475357E-6 1.5810848E-6 2.2608374E-6 2.2608374E-6 2.2609365E-6 0.83825 0.83825
2.259161E-6 -2.715004E-11 2.2606243E-6 2.4751282E-6 1.5809386E-6 2.2606318E-6 2.2606318E-6 2.2606243E-6 0.83875 0.83875
2.2565127E-6 -7.222577E-11 2.26E-6 2.4748992E-6 1.5807924E-6 2.260426E-6 2.260426E-6 2.26E-6 0.83925 0.83925
2.256802E-6 -6.309454E-11 2.2603122E-6 2.4746705E-6 1.5806462E-6 2.2602205E-6 2.2602205E-6 2.2603122E-6 0.83975 0.83975
2.2574868E-6 -4.6654517E-11 2.2596878E-6 2.4742126E-6 1.5803538E-6 2.2600148E-6 2.2600148E-6 2.2596878E-6 0.84025 0.84025
2.2578422E-6 -3.6305157E-11 2.2596878E-6 2.4739838E-6 1.5802076E-6 2.2598092E-6 2.2598092E-6 2.2596878E-6 0.84075 0.84075
2.259517E-6 -1.5931426E-12 2.26E-6 2.4737549E-6 1.5800615E-6 2.2596034E-6 2.2596034E-6 2.26E-6 0.84125 0.84125
2.2633371E-6 7.270821E-11 2.2593756E-6 2.473526E-6 1.5799153E-6 2.2593974E-6 2.2593974E-6 2.2593756E-6 0.84175 0.84175
2.2638574E-6 8.61029E-11 2.2587515E-6 2.4732972E-6 1.5797691E-6 2.2591921E-6 2.2591921E-6 2.2587515E-6 0.84225 0.84225
2.2631232E-6 7.6353056E-11 2.2587515E-6 2.4730682E-6 1.5796229E-6 2.2589863E-6 2.2589863E-6 2.2587515E-6 0.84275 0.84275
2.2619936E-6 5.929441E-11 2.2584393E-6 2.4728392E-6 1.5794767E-6 2.2587808E-6 2.2587808E-6 2.2584393E-6 0.84325 0.84325
2.2605334E-6 3.614509E-11 2.2587515E-6 2.4726105E-6 1.5793305E-6 2.258575E-6 2.258575E-6 2.2587515E-6 0.84375 0.84375
2.2585452E-6 3.2507018E-12 2.257815E-6 2.4723815E-6 1.5791843E-6 2.258369E-6 2.258369E-6 2.257815E-6 0.84425 0.84425
2.2554025E-6 -5.0961013E-11 2.257815E-6 2.4721528E-6 1.5790381E-6 2.2581637E-6 2.2581637E-6 2.257815E-6 0.84475 0.84475
2.2533811E-6 -8.446446E-11 2.258127E-6 2.4719238E-6 1.5788919E-6 2.2579577E-6 2.2579577E-6 2.258127E-6 0.84525 0.84525
2.253571E-6 -7.716045E-11 2.257815E-6 2.4714661E-6 1.5785995E-6 2.257752E-6 2.257752E-6 2.257815E-6 0.84575 0.84575
2.2553124E-6 -4.123029E-11 2.2575027E-6 2.4712372E-6 1.5784533E-6 2.2575464E-6 2.2575464E-6 2.2575027E-6 0.84625 0.84625
2.2573504E-6 1.8146232E-13 2.257815E-6 2.4710082E-6 1.5783071E-6 2.2573406E-6 2.2573406E-6 2.257815E-6 0.84675 0.84675
2.2582003E-6 1.9666812E-11 2.2571905E-6 2.4707795E-6 1.5781609E-6 2.2571346E-6 2.2571346E-6 2.2571905E-6 0.84725 0.84725
2.2572685E-6 6.2625708E-12 2.2571905E-6 2.4705505E-6 1.5780147E-6 2.2569293E-6 2.2569293E-6 2.2571905E-6 0.84775 0.84775
2.2576235E-6 1.6611918E-11 2.2565662E-6 2.4703218E-6 1.5778686E-6 2.2567233E-6 2.2567233E-6 2.2565662E-6 0.84825 0.84825
2.2586712E-6 3.9751667E-11 2.2565662E-6 2.4700928E-6 1.5777224E-6 2.2565175E-6 2.2565175E-6 2.2565662E-6 0.84875 0.84875
2.2578715E-6 2.8783694E-11 2.2565662E-6 2.4698638E-6 1.5775762E-6 2.256312E-6 2.256312E-6 2.2565662E-6 0.84925 0.84925
2.2567085E-6 1.1115974E-11 2.256254E-6 2.469635E-6 1.57743E-6 2.2561062E-6 2.2561062E-6 2.256254E-6 0.84975 0.84975
2.2567992E-6 1.6592788E-11 2.2559418E-6 2.4694061E-6 1.5772838E-6 2.2559002E-6 2.2559002E-6 2.2559418E-6 0.85025 0.85025
2.2573197E-6 2.998748E-11 2.2556296E-6 2.4689484E-6 1.5769914E-6 2.2556949E-6 2.2556949E-6 2.2556296E-6 0.85075 0.85075
2.2576746E-6 4.033683E-11 2.2550055E-6 2.4687195E-6 1.5768452E-6 2.2554889E-6 2.2554889E-6 2.2550055E-6 0.85125 0.85125
2.2567424E-6 2.6932578E-11 2.2553174E-6 2.4684905E-6 1.576699E-6 2.255283E-6 2.255283E-6 2.2553174E-6 0.85175 0.85175
2.2553816E-6 5.6104687E-12 2.2553174E-6 2.4682618E-6 1.5765528E-6 2.2550776E-6 2.2550776E-6 2.2553174E-6 0.85225 0.85225
2.2533934E-6 -2.728392E-11 2.2546933E-6 2.4680328E-6 1.5764066E-6 2.2548718E-6 2.2548718E-6 2.2546933E-6 0.85275 0.85275
2.2509103E-6 -6.931431E-11 2.2543811E-6 2.467804E-6 1.5762604E-6 2.2546658E-6 2.2546658E-6 2.2543811E-6 0.85325 0.85325
2.2512327E-6 -5.957401E-11 2.254069E-6 2.467575E-6 1.5761142E-6 2.2544605E-6 2.2544605E-6 2.254069E-6 0.85375 0.85375
2.2524455E-6 -3.338893E-11 2.254069E-6 2.4673461E-6 1.575968E-6 2.2542545E-6 2.2542545E-6 2.254069E-6 0.85425 0.85425
2.2497643E-6 -7.907372E-11 2.2537567E-6 2.4671174E-6 1.5758218E-6 2.2540487E-6 2.2540487E-6 2.2537567E-6 0.85475 0.85475
2.248898E-6 -9.125984E-11 2.2531324E-6 2.4668884E-6 1.5756757E-6 2.2538427E-6 2.2538427E-6 2.2531324E-6 0.85525 0.85525
2.2505735E-6 -5.6547815E-11 2.2531324E-6 2.4666595E-6 1.5755295E-6 2.2536374E-6 2.2536374E-6 2.2531324E-6 0.85575 0.85575
2.2532054E-6 -4.1728595E-12 2.2534446E-6 2.4662017E-6 1.5752371E-6 2.2534314E-6 2.2534314E-6 2.2534446E-6 0.85625 0.85625
2.2533623E-6 2.5220893E-12 2.2531324E-6 2.4659728E-6 1.5750909E-6 2.2532256E-6 2.2532256E-6 2.2531324E-6 0.85675 0.85675
2.2521665E-6 -1.5754687E-11 2.2528202E-6 2.465744E-6 1.5749447E-6 2.25302E-6 2.25302E-6 2.2528202E-6 0.85725 0.85725
2.2529505E-6 2.5125297E-12 2.2528202E-6 2.465515E-6 1.5747985E-6 2.2528143E-6 2.2528143E-6 2.2528202E-6 0.85775 0.85775
2.2542954E-6 3.113388E-11 2.252508E-6 2.4652863E-6 1.5746523E-6 2.2526083E-6 2.2526083E-6 2.252508E-6 0.85825 0.85825
2.253924E-6 2.808376E-11 2.2518836E-6 2.4650574E-6 1.5745061E-6 2.2524025E-6 2.2524025E-6 2.2518836E-6 0.85875 0.85875
2.2544775E-6 4.208752E-11 2.2518836E-6 2.4648284E-6 1.5743599E-6 2.2521972E-6 2.2521972E-6 2.2518836E-6 0.85925 0.85925
2.2536112E-6 2.99014E-11 2.2515715E-6 2.4645997E-6 1.5742137E-6 2.2519912E-6 2.2519912E-6 2.2515715E-6 0.85975 0.85975
2.251161E-6 -1.15199204E-11 2.2515715E-6 2.4643707E-6 1.5740675E-6 2.2517852E-6 2.2517852E-6 2.2515715E-6 0.86025 0.86025
2.250592E-6 -1.822444E-11 2.2518836E-6 2.4641417E-6 1.5739213E-6 2.2515794E-6 2.2515794E-6 2.2518836E-6 0.86075 0.86075
2.2509469E-6 -7.875091E-12 2.2509473E-6 2.463913E-6 1.5737751E-6 2.2513734E-6 2.2513734E-6 2.2509473E-6 0.86125 0.86125
2.2502131E-6 -1.7624934E-11 2.2509473E-6 2.4634553E-6 1.5734828E-6 2.251168E-6 2.251168E-6 2.2509473E-6 0.86175 0.86175
2.249248E-6 -3.1638255E-11 2.2512595E-6 2.4632263E-6 1.5733366E-6 2.2509623E-6 2.2509623E-6 2.2512595E-6 0.86225 0.86225
2.2494378E-6 -2.4334236E-11 2.2506351E-6 2.4629974E-6 1.5731904E-6 2.2507563E-6 2.2507563E-6 2.2506351E-6 0.86275 0.86275
2.2496936E-6 -1.581209E-11 2.250323E-6 2.4627686E-6 1.5730442E-6 2.2505503E-6 2.2505503E-6 2.250323E-6 0.86325 0.86325
2.25094E-6 1.0982072E-11 2.2500108E-6 2.4625397E-6 1.572898E-6 2.250345E-6 2.250345E-6 2.2500108E-6 0.86375 0.86375
2.250569E-6 7.931953E-12 2.2500108E-6 2.4623107E-6 1.5727518E-6 2.2501392E-6 2.2501392E-6 2.2500108E-6 0.86425 0.86425
2.2507259E-6 1.46269E-11 2.2493864E-6 2.462082E-6 1.5726056E-6 2.2499332E-6 2.2499332E-6 2.2493864E-6 0.86475 0.86475
2.2499587E-6 4.2679822E-12 2.2493864E-6 2.461853E-6 1.5724594E-6 2.2497275E-6 2.2497275E-6 2.2493864E-6 0.86525 0.86525
2.2496204E-6 1.8269286E-12 2.2493864E-6 2.461624E-6 1.5723132E-6 2.2495215E-6 2.2495215E-6 2.2493864E-6 0.86575 0.86575
2.2489198E-6 -7.313847E-12 2.248762E-6 2.4613953E-6 1.572167E-6 2.2493161E-6 2.2493161E-6 2.248762E-6 0.86625 0.86625
2.2490767E-6 -6.188976E-13 2.248762E-6 2.4611663E-6 1.5720208E-6 2.2491101E-6 2.2491101E-6 2.248762E-6 0.86675 0.86675
2.2498605E-6 1.7648319E-11 2.2481377E-6 2.4607086E-6 1.5717284E-6 2.2489044E-6 2.2489044E-6 2.2481377E-6 0.86725 0.86725
2.2505124E-6 3.3479268E-11 2.2484498E-6 2.4604797E-6 1.5715822E-6 2.2486984E-6 2.2486984E-6 2.2484498E-6 0.86775 0.86775
2.2502732E-6 3.2865415E-11 2.2478255E-6 2.460251E-6 1.571436E-6 2.2484926E-6 2.2484926E-6 2.2478255E-6 0.86825 0.86825
2.250166E-6 3.468783E-11 2.2472013E-6 2.460022E-6 1.5712899E-6 2.2482866E-6 2.2482866E-6 2.2472013E-6 0.86875 0.86875
2.2494323E-6 2.493799E-11 2.2478255E-6 2.459793E-6 1.5711437E-6 2.2480813E-6 2.2480813E-6 2.2478255E-6 0.86925 0.86925
2.2486981E-6 1.5188135E-11 2.2478255E-6 2.4595643E-6 1.5709975E-6 2.2478753E-6 2.2478753E-6 2.2478255E-6 0.86975 0.86975
2.246413E-6 -2.3187851E-11 2.2472013E-6 2.4593353E-6 1.5708513E-6 2.2476695E-6 2.2476695E-6 2.2472013E-6 0.87025 0.87025
2.2440618E-6 -6.2781974E-11 2.2478255E-6 2.4591066E-6 1.5707051E-6 2.2474635E-6 2.2474635E-6 2.2478255E-6 0.87075 0.87075
2.2423046E-6 -9.141289E-11 2.2472013E-6 2.4588776E-6 1.5705589E-6 2.2472577E-6 2.2472577E-6 2.2472013E-6 0.87125 0.87125
2.2421314E-6 -9.080861E-11 2.2472013E-6 2.4586486E-6 1.5704127E-6 2.2470517E-6 2.2470517E-6 2.2472013E-6 0.87175 0.87175
2.2431134E-6 -6.8887E-11 2.2472013E-6 2.4584199E-6 1.5702665E-6 2.2468457E-6 2.2468457E-6 2.2472013E-6 0.87225 0.87225
2.2456468E-6 -1.8339233E-11 2.2462648E-6 2.457962E-6 1.5699741E-6 2.2466404E-6 2.2466404E-6 2.2462648E-6 0.87275 0.87275
2.2490046E-6 4.7435184E-11 2.2468892E-6 2.4577332E-6 1.5698279E-6 2.2464346E-6 2.2464346E-6 2.2468892E-6 0.87325 0.87325
2.2493925E-6 5.83936E-11 2.2459526E-6 2.4575043E-6 1.5696817E-6 2.2462286E-6 2.2462286E-6 2.2459526E-6 0.87375 0.87375
2.2483614E-6 4.3162147E-11 2.2459526E-6 2.4572753E-6 1.5695355E-6 2.2460229E-6 2.2460229E-6 2.2459526E-6 0.87425 0.87425
2.2473962E-6 2.914883E-11 2.2462648E-6 2.4570465E-6 1.5693893E-6 2.2458169E-6 2.2458169E-6 2.2462648E-6 0.87475 0.87475
2.245969E-6 6.6085744E-12 2.2453282E-6 2.4568176E-6 1.5692431E-6 2.2456109E-6 2.2456109E-6 2.2453282E-6 0.87525 0.87525
2.2435518E-6 -3.420368E-11 2.2456404E-6 2.4565888E-6 1.569097E-6 2.245405E-6 2.245405E-6 2.2456404E-6 0.87575 0.87575
2.2412996E-6 -7.19706E-11 2.2456404E-6 2.4563599E-6 1.5689508E-6 2.245199E-6 2.245199E-6 2.2456404E-6 0.87625 0.87625
2.2424135E-6 -4.761272E-11 2.2447039E-6 2.456131E-6 1.5688046E-6 2.2449933E-6 2.2449933E-6 2.2447039E-6 0.87675 0.87675
2.2448144E-6 4.9876477E-13 2.245016E-6 2.4559022E-6 1.5686584E-6 2.2447873E-6 2.2447873E-6 2.245016E-6 0.87725 0.87725
2.2446748E-6 1.7121237E-12 2.2443917E-6 2.4556732E-6 1.5685122E-6 2.244582E-6 2.244582E-6 2.2443917E-6 0.87775 0.87775
2.2445015E-6 2.3164066E-12 2.2440795E-6 2.4552155E-6 1.5682198E-6 2.244376E-6 2.244376E-6 2.2440795E-6 0.87825 0.87825
2.2466056E-6 4.494629E-11 2.2440795E-6 2.4549865E-6 1.5680736E-6 2.2441702E-6 2.2441702E-6 2.2440795E-6 0.87875 0.87875
2.2471913E-6 5.955911E-11 2.2434554E-6 2.4547576E-6 1.5679274E-6 2.2439642E-6 2.2439642E-6 2.2434554E-6 0.87925 0.87925
2.2450713E-6 2.422845E-11 2.2434554E-6 2.4545288E-6 1.5677812E-6 2.2437584E-6 2.2437584E-6 2.2434554E-6 0.87975 0.87975
2.242126E-6 -2.6328871E-11 2.2434554E-6 2.4542999E-6 1.567635E-6 2.2435524E-6 2.2435524E-6 2.2434554E-6 0.88025 0.88025
2.2386528E-6 -8.663126E-11 2.2437673E-6 2.4540711E-6 1.5674888E-6 2.2433467E-6 2.2433467E-6 2.2437673E-6 0.88075 0.88075
2.2371266E-6 -1.1099871E-10 2.2434554E-6 2.4538422E-6 1.5673426E-6 2.2431407E-6 2.2431407E-6 2.2434554E-6 0.88125 0.88125
2.2387355E-6 -7.7504836E-11 2.2431432E-6 2.4536132E-6 1.5671964E-6 2.242935E-6 2.242935E-6 2.2431432E-6 0.88175 0.88175
2.2424233E-6 -5.6397443E-12 2.2425188E-6 2.4533845E-6 1.5670502E-6 2.242729E-6 2.242729E-6 2.2425188E-6 0.88225 0.88225
2.2444283E-6 3.516294E-11 2.2418944E-6 2.4531555E-6 1.5669041E-6 2.2425231E-6 2.2425231E-6 2.2418944E-6 0.88275 0.88275
2.2459383E-6 6.6829625E-11 2.2425188E-6 2.4526978E-6 1.5666117E-6 2.2423171E-6 2.2423171E-6 2.2425188E-6 0.88325 0.88325
2.245666E-6 6.560671E-11 2.2422066E-6 2.4524688E-6 1.5664655E-6 2.2421113E-6 2.2421113E-6 2.2422066E-6 0.88375 0.88375
2.245163E-6 6.012032E-11 2.2418944E-6 2.45224E-6 1.5663193E-6 2.2419053E-6 2.2419053E-6 2.2418944E-6 0.88425 0.88425
2.2441977E-6 4.6106997E-11 2.2422066E-6 2.4520111E-6 1.5661731E-6 2.2416996E-6 2.2416996E-6 2.2422066E-6 0.88475 0.88475
2.2421104E-6 1.1385412E-11 2.2418944E-6 2.4517822E-6 1.5660269E-6 2.2414936E-6 2.2414936E-6 2.2418944E-6 0.88525 0.88525
2.2409804E-6 -5.673242E-12 2.24127E-6 2.4515534E-6 1.5658807E-6 2.2412878E-6 2.2412878E-6 2.24127E-6 0.88575 0.88575
2.2391241E-6 -3.6131365E-11 2.24127E-6 2.4513245E-6 1.5657345E-6 2.2410818E-6 2.2410818E-6 2.24127E-6 0.88625 0.88625
2.236905E-6 -7.3289215E-11 2.2409579E-6 2.4510955E-6 1.5655883E-6 2.240876E-6 2.240876E-6 2.2409579E-6 0.88675 0.88675
2.2356428E-6 -9.278414E-11 2.24127E-6 2.4508668E-6 1.5654421E-6 2.24067E-6 2.24067E-6 2.24127E-6 0.88725 0.88725
2.2375157E-6 -5.4417724E-11 2.2409579E-6 2.4506378E-6 1.5652959E-6 2.2404643E-6 2.2404643E-6 2.2409579E-6 0.88775 0.88775
2.2411045E-6 1.5620167E-11 2.2406457E-6 2.4504088E-6 1.5651497E-6 2.2402583E-6 2.2402583E-6 2.2406457E-6 0.88825 0.88825
2.2420866E-6 3.7541782E-11 2.2400213E-6 2.4499511E-6 1.5648573E-6 2.2400525E-6 2.2400525E-6 2.2400213E-6 0.88875 0.88875
2.2408904E-6 1.9264996E-11 2.2397091E-6 2.4497224E-6 1.5647112E-6 2.2398465E-6 2.2398465E-6 2.2397091E-6 0.88925 0.88925
2.2398592E-6 4.0335426E-12 2.2397091E-6 2.4494934E-6 1.564565E-6 2.2396407E-6 2.2396407E-6 2.2397091E-6 0.88975 0.88975
2.239158E-6 -5.1072436E-12 2.2397091E-6 2.4492645E-6 1.5644188E-6 2.2394347E-6 2.2394347E-6 2.2397091E-6 0.89025 0.89025
2.2389518E-6 -5.112029E-12 2.239085E-6 2.4490357E-6 1.5642726E-6 2.239229E-6 2.239229E-6 2.239085E-6 0.89075 0.89075
2.2383826E-6 -1.1816547E-11 2.239085E-6 2.4488068E-6 1.5641264E-6 2.239023E-6 2.239023E-6 2.239085E-6 0.89125 0.89125
2.2385066E-6 -5.7306664E-12 2.2387728E-6 2.4485778E-6 1.5639802E-6 2.2388172E-6 2.2388172E-6 2.2387728E-6 0.89175 0.89175
2.2378053E-6 -1.4871453E-11 2.2387728E-6 2.448349E-6 1.563834E-6 2.2386112E-6 2.2386112E-6 2.2387728E-6 0.89225 0.89225
2.2383913E-6 -2.5863754E-13 2.2387728E-6 2.44812E-6 1.5636878E-6 2.2384052E-6 2.2384052E-6 2.2387728E-6 0.89275 0.89275
2.2397032E-6 2.7753647E-11 2.2384606E-6 2.4478911E-6 1.5635416E-6 2.2381994E-6 2.2381994E-6 2.2384606E-6 0.89325 0.89325
2.238507E-6 9.476859E-12 2.2378363E-6 2.4476624E-6 1.5633954E-6 2.2379934E-6 2.2379934E-6 2.2378363E-6 0.89375 0.89375
2.2384E-6 1.1299275E-11 2.237524E-6 2.4472047E-6 1.563103E-6 2.2377876E-6 2.2377876E-6 2.237524E-6 0.89425 0.89425
2.2387217E-6 2.1039556E-11 2.237524E-6 2.4469757E-6 1.5629568E-6 2.2375816E-6 2.2375816E-6 2.237524E-6 0.89475 0.89475
2.2384495E-6 1.9816638E-11 2.237212E-6 2.4467467E-6 1.5628106E-6 2.2373758E-6 2.2373758E-6 2.237212E-6 0.89525 0.89525
2.2358342E-6 -2.4650016E-11 2.237212E-6 2.446518E-6 1.5626644E-6 2.2371698E-6 2.2371698E-6 2.237212E-6 0.89575 0.89575
2.232658E-6 -7.9470805E-11 2.237212E-6 2.446289E-6 1.5625183E-6 2.236964E-6 2.236964E-6 2.237212E-6 0.89625 0.89625
2.2316265E-6 -9.470228E-11 2.2365875E-6 2.44606E-6 1.5623721E-6 2.2367576E-6 2.2367576E-6 2.2365875E-6 0.89675 0.89675
2.2334664E-6 -5.6944924E-11 2.2368997E-6 2.4458313E-6 1.5622259E-6 2.2365518E-6 2.2365518E-6 2.2368997E-6 0.89725 0.89725
2.2353063E-6 -1.9187572E-11 2.2362753E-6 2.4456024E-6 1.5620797E-6 2.2363458E-6 2.2363458E-6 2.2362753E-6 0.89775 0.89775
2.236816E-6 1.2479114E-11 2.2359632E-6 2.4453736E-6 1.5619335E-6 2.23614E-6 2.23614E-6 2.2359632E-6 0.89825 0.89825
2.236676E-6 1.3692461E-11 2.2359632E-6 2.4451447E-6 1.5617873E-6 2.235934E-6 2.235934E-6 2.2359632E-6 0.89875 0.89875
2.2375589E-6 3.378688E-11 2.235339E-6 2.4449157E-6 1.561641E-6 2.2357283E-6 2.2357283E-6 2.235339E-6 0.89925 0.89925
2.2371878E-6 3.073676E-11 2.235339E-6 2.444458E-6 1.5613487E-6 2.2355223E-6 2.2355223E-6 2.235339E-6 0.89975 0.89975
2.2355296E-6 3.933039E-12 2.2356512E-6 2.444229E-6 1.5612025E-6 2.2353165E-6 2.2353165E-6 2.2356512E-6 0.90025 0.90025
2.2346303E-6 -8.862149E-12 2.2347147E-6 2.4440003E-6 1.5610563E-6 2.2351105E-6 2.2351105E-6 2.2347147E-6 0.90075 0.90075
2.2348527E-6 -9.490777E-13 2.2347147E-6 2.4437713E-6 1.56091E-6 2.2349043E-6 2.2349043E-6 2.2347147E-6 0.90125 0.90125
2.2343165E-6 -7.0445295E-12 2.2344025E-6 2.4435424E-6 1.5607638E-6 2.2346983E-6 2.2346983E-6 2.2344025E-6 0.90175 0.90175
2.2345394E-6 8.685513E-13 2.233778E-6 2.4433136E-6 1.5606176E-6 2.2344923E-6 2.2344923E-6 2.233778E-6 0.90225 0.90225
2.2347954E-6 9.3907E-12 2.2347147E-6 2.4430847E-6 1.5604714E-6 2.2342865E-6 2.2342865E-6 2.2347147E-6 0.90275 0.90275
2.2352492E-6 2.156725E-11 2.2340903E-6 2.442856E-6 1.5603254E-6 2.2340805E-6 2.2340805E-6 2.2340903E-6 0.90325 0.90325
2.235043E-6 2.1562464E-11 2.233466E-6 2.442627E-6 1.5601792E-6 2.2338747E-6 2.2338747E-6 2.233466E-6 0.90375 0.90375
2.2350348E-6 2.5212079E-11 2.233778E-6 2.442398E-6 1.560033E-6 2.2336687E-6 2.2336687E-6 2.233778E-6 0.90425 0.90425
2.2338056E-6 6.3262256E-12 2.233778E-6 2.4421693E-6 1.5598868E-6 2.233463E-6 2.233463E-6 2.233778E-6 0.90475 0.90475
2.231619E-6 -3.0222574E-11 2.233466E-6 2.4417113E-6 1.5595944E-6 2.2332565E-6 2.2332565E-6 2.233466E-6 0.90525 0.90525
2.2299278E-6 -5.763536E-11 2.2331537E-6 2.4414826E-6 1.5594482E-6 2.2330507E-6 2.2330507E-6 2.2331537E-6 0.90575 0.90575
2.2291936E-6 -6.7385215E-11 2.2325294E-6 2.4412536E-6 1.559302E-6 2.2328447E-6 2.2328447E-6 2.2325294E-6 0.90625 0.90625
2.2304066E-6 -4.120013E-11 2.2328416E-6 2.441025E-6 1.5591557E-6 2.232639E-6 2.232639E-6 2.2328416E-6 0.90675 0.90675
2.2312565E-6 -2.1714781E-11 2.2328416E-6 2.440796E-6 1.5590095E-6 2.232433E-6 2.232433E-6 2.2328416E-6 0.90725 0.90725
2.2336899E-6 2.7005759E-11 2.2322172E-6 2.440567E-6 1.5588633E-6 2.2322267E-6 2.2322267E-6 2.2322172E-6 0.90775 0.90775
2.2332526E-6 2.2737506E-11 2.2322172E-6 2.4403382E-6 1.5587171E-6 2.2320207E-6 2.2320207E-6 2.2322172E-6 0.90825 0.90825
2.2335087E-6 3.1259655E-11 2.2319052E-6 2.4401093E-6 1.558571E-6 2.231815E-6 2.231815E-6 2.2319052E-6 0.90875 0.90875
2.2344905E-6 5.3181272E-11 2.2319052E-6 2.4398803E-6 1.5584247E-6 2.231609E-6 2.231609E-6 2.2319052E-6 0.90925 0.90925
2.2345153E-6 5.7439956E-11 2.231593E-6 2.4396516E-6 1.5582785E-6 2.2314032E-6 2.2314032E-6 2.231593E-6 0.90975 0.90975
2.2330883E-6 3.48997E-11 2.231593E-6 2.4394226E-6 1.5581325E-6 2.2311972E-6 2.2311972E-6 2.231593E-6 0.91025 0.91025
2.2320564E-6 1.9668236E-11 2.2312809E-6 2.4389649E-6 1.55784E-6 2.2309907E-6 2.2309907E-6 2.2312809E-6 0.91075 0.91075
2.2283193E-6 -4.5506685E-11 2.2306565E-6 2.438736E-6 1.5576938E-6 2.230785E-6 2.230785E-6 2.2306565E-6 0.91125 0.91125
2.225473E-6 -9.423681E-11 2.2306565E-6 2.4385072E-6 1.5575476E-6 2.230579E-6 2.230579E-6 2.2306565E-6 0.91175 0.91175
2.225861E-6 -8.32784E-11 2.2300321E-6 2.4382782E-6 1.5574014E-6 2.2303732E-6 2.2303732E-6 2.2300321E-6 0.91225 0.91225
2.2262152E-6 -7.292906E-11 2.22972E-6 2.4380493E-6 1.5572552E-6 2.2301667E-6 2.2301667E-6 2.22972E-6 0.91275 0.91275
2.2279892E-6 -3.6389843E-11 2.2300321E-6 2.4378205E-6 1.557109E-6 2.229961E-6 2.229961E-6 2.2300321E-6 0.91325 0.91325
2.230357E-6 1.1112579E-11 2.22972E-6 2.4375915E-6 1.5569628E-6 2.229755E-6 2.229755E-6 2.22972E-6 0.91375 0.91375
2.232791E-6 5.983313E-11 2.2300321E-6 2.4373626E-6 1.5568166E-6 2.2295492E-6 2.2295492E-6 2.2300321E-6 0.91425 0.91425
2.2326835E-6 6.1655535E-11 2.2294078E-6 2.4371338E-6 1.5566704E-6 2.2293427E-6 2.2293427E-6 2.2294078E-6 0.91475 0.91475
2.2310583E-6 3.546088E-11 2.2290956E-6 2.4369049E-6 1.5565242E-6 2.229137E-6 2.229137E-6 2.2290956E-6 0.91525 0.91525
2.228509E-6 -7.787644E-12 2.2287834E-6 2.436676E-6 1.556378E-6 2.228931E-6 2.228931E-6 2.2287834E-6 0.91575 0.91575
2.2269498E-6 -3.2764163E-11 2.2287834E-6 2.4362182E-6 1.5560856E-6 2.2287252E-6 2.2287252E-6 2.2287834E-6 0.91625 0.91625
2.2273373E-6 -2.1805759E-11 2.2284712E-6 2.4359895E-6 1.5559395E-6 2.2285187E-6 2.2285187E-6 2.2284712E-6 0.91675 0.91675
2.226537E-6 -3.2773746E-11 2.2284712E-6 2.4357605E-6 1.5557933E-6 2.2283127E-6 2.2283127E-6 2.2284712E-6 0.91725 0.91725
2.2255058E-6 -4.8005197E-11 2.228159E-6 2.4355315E-6 1.5556471E-6 2.228107E-6 2.228107E-6 2.228159E-6 0.91775 0.91775
2.2263557E-6 -2.851985E-11 2.2275349E-6 2.4353028E-6 1.555501E-6 2.227901E-6 2.227901E-6 2.2275349E-6 0.91825 0.91825
2.2292181E-6 2.811856E-11 2.227847E-6 2.4350738E-6 1.5553547E-6 2.2276947E-6 2.2276947E-6 2.227847E-6 0.91875 0.91875
2.2306951E-6 5.917618E-11 2.2272227E-6 2.4348449E-6 1.5552085E-6 2.2274887E-6 2.2274887E-6 2.2272227E-6 0.91925 0.91925
2.230192E-6 5.3689792E-11 2.2269105E-6 2.4346161E-6 1.5550623E-6 2.227283E-6 2.227283E-6 2.2269105E-6 0.91975 0.91975
2.2295899E-6 4.6376205E-11 2.2265983E-6 2.4343872E-6 1.5549161E-6 2.227077E-6 2.227077E-6 2.2265983E-6 0.92025 0.92025
2.227337E-6 8.609271E-12 2.2265983E-6 2.4341584E-6 1.5547699E-6 2.2268707E-6 2.2268707E-6 2.2265983E-6 0.92075 0.92075
2.224788E-6 -3.463925E-11 2.2265983E-6 2.4337005E-6 1.5544775E-6 2.2266647E-6 2.2266647E-6 2.2265983E-6 0.92125 0.92125
2.2219747E-6 -8.2760306E-11 2.225974E-6 2.4334718E-6 1.5543313E-6 2.226459E-6 2.226459E-6 2.225974E-6 0.92175 0.92175
2.221768E-6 -8.276511E-11 2.2262861E-6 2.4332428E-6 1.5541851E-6 2.2262525E-6 2.2262525E-6 2.2262861E-6 0.92225 0.92225
2.2224528E-6 -6.6325084E-11 2.2262861E-6 2.4330138E-6 1.5540389E-6 2.2260465E-6 2.2260465E-6 2.2262861E-6 0.92275 0.92275
2.22558E-6 -4.814134E-12 2.225974E-6 2.432785E-6 1.5538927E-6 2.2258407E-6 2.2258407E-6 2.225974E-6 0.92325 0.92325
2.2276834E-6 3.781574E-11 2.225974E-6 2.4325561E-6 1.5537466E-6 2.2256343E-6 2.2256343E-6 2.225974E-6 0.92375 0.92375
2.2296551E-6 7.8009356E-11 2.2256618E-6 2.4323272E-6 1.5536004E-6 2.2254285E-6 2.2254285E-6 2.2256618E-6 0.92425 0.92425
2.2299441E-6 8.714057E-11 2.2256618E-6 2.4320984E-6 1.5534542E-6 2.2252225E-6 2.2252225E-6 2.2256618E-6 0.92475 0.92475
2.2282854E-6 6.033684E-11 2.2250374E-6 2.4318695E-6 1.553308E-6 2.2250163E-6 2.2250163E-6 2.2250374E-6 0.92525 0.92525
2.2270563E-6 4.145099E-11 2.2247252E-6 2.4316407E-6 1.5531618E-6 2.2248103E-6 2.2248103E-6 2.2247252E-6 0.92575 0.92575
2.2257611E-6 2.1347E-11 2.224413E-6 2.4314118E-6 1.5530156E-6 2.2246045E-6 2.2246045E-6 2.224413E-6 0.92625 0.92625
2.2235743E-6 -1.5201798E-11 2.2247252E-6 2.430954E-6 1.5527232E-6 2.224398E-6 2.224398E-6 2.2247252E-6 0.92675 0.92675
2.221157E-6 -5.6014055E-11 2.224413E-6 2.430725E-6 1.552577E-6 2.224192E-6 2.224192E-6 2.224413E-6 0.92725 0.92725
2.221215E-6 -5.1146306E-11 2.224101E-6 2.4304961E-6 1.5524308E-6 2.2239863E-6 2.2239863E-6 2.224101E-6 0.92775 0.92775
2.2228235E-6 -1.7652433E-11 2.2234767E-6 2.4302674E-6 1.5522846E-6 2.2237798E-6 2.2237798E-6 2.2234767E-6 0.92825 0.92825
2.2233432E-6 -4.257751E-12 2.2231645E-6 2.4300384E-6 1.5521384E-6 2.223574E-6 2.223574E-6 2.2231645E-6 0.92875 0.92875
2.2219156E-6 -2.6798015E-11 2.2231645E-6 2.4298095E-6 1.5519922E-6 2.2233676E-6 2.2233676E-6 2.2231645E-6 0.92925 0.92925
2.2238546E-6 1.2786536E-11 2.2234767E-6 2.4295807E-6 1.551846E-6 2.2231618E-6 2.2231618E-6 2.2234767E-6 0.92975 0.92975
2.2255294E-6 4.7498554E-11 2.2228523E-6 2.4293518E-6 1.5516998E-6 2.2229558E-6 2.2229558E-6 2.2228523E-6 0.93025 0.93025
2.2222537E-6 -9.149449E-12 2.2228523E-6 2.429123E-6 1.5515537E-6 2.2227496E-6 2.2227496E-6 2.2228523E-6 0.93075 0.93075
2.2192426E-6 -6.0924904E-11 2.2219158E-6 2.428894E-6 1.5514075E-6 2.2225436E-6 2.2225436E-6 2.2219158E-6 0.93125 0.93125
2.2187724E-6 -6.580222E-11 2.222228E-6 2.428665E-6 1.5512613E-6 2.2223378E-6 2.2223378E-6 2.222228E-6 0.93175 0.93175
2.2211727E-6 -1.7690748E-11 2.2225402E-6 2.4282074E-6 1.5509689E-6 2.2221313E-6 2.2221313E-6 2.2225402E-6 0.93225 0.93225
2.2225836E-6 1.2148734E-11 2.2219158E-6 2.4279784E-6 1.5508227E-6 2.2219253E-6 2.2219253E-6 2.2219158E-6 0.93275 0.93275
2.221123E-6 -1.1000596E-11 2.2219158E-6 2.4277497E-6 1.5506765E-6 2.2217191E-6 2.2217191E-6 2.2219158E-6 0.93325 0.93325
2.2212798E-6 -4.3056487E-12 2.2219158E-6 2.4275207E-6 1.5505303E-6 2.2215131E-6 2.2215131E-6 2.2219158E-6 0.93375 0.93375
2.2223278E-6 1.8834101E-11 2.2216036E-6 2.427292E-6 1.5503841E-6 2.2213073E-6 2.2213073E-6 2.2216036E-6 0.93425 0.93425
2.2234412E-6 4.319197E-11 2.2212914E-6 2.427063E-6 1.5502379E-6 2.2211009E-6 2.2211009E-6 2.2212914E-6 0.93475 0.93475
2.2245222E-6 6.6940786E-11 2.220667E-6 2.426834E-6 1.5500917E-6 2.220895E-6 2.220895E-6 2.220667E-6 0.93525 0.93525
2.2222694E-6 2.9173858E-11 2.220667E-6 2.4266053E-6 1.5499455E-6 2.2206887E-6 2.2206887E-6 2.220667E-6 0.93575 0.93575
2.2200832E-6 -7.374931E-12 2.220355E-6 2.4263763E-6 1.5497993E-6 2.2204829E-6 2.2204829E-6 2.220355E-6 0.93625 0.93625
2.2185895E-6 -3.1133332E-11 2.220667E-6 2.4261474E-6 1.5496531E-6 2.2202764E-6 2.2202764E-6 2.220667E-6 0.93675 0.93675
2.2162712E-6 -7.011838E-11 2.220043E-6 2.4259186E-6 1.5495069E-6 2.2200704E-6 2.2200704E-6 2.220043E-6 0.93725 0.93725
2.2150746E-6 -8.839519E-11 2.2197307E-6 2.4254607E-6 1.5492146E-6 2.2198642E-6 2.2198642E-6 2.2197307E-6 0.93775 0.93775
2.2150004E-6 -8.59637E-11 2.2197307E-6 2.425232E-6 1.5490684E-6 2.2196582E-6 2.2196582E-6 2.2197307E-6 0.93825 0.93825
2.2163454E-6 -5.7342353E-11 2.2194185E-6 2.425003E-6 1.5489222E-6 2.2194524E-6 2.2194524E-6 2.2194185E-6 0.93875 0.93875
2.2199008E-6 1.2086458E-11 2.2187942E-6 2.4247743E-6 1.548776E-6 2.219246E-6 2.219246E-6 2.2187942E-6 0.93925 0.93925
2.2218069E-6 5.1061943E-11 2.218482E-6 2.4245453E-6 1.5486298E-6 2.2190402E-6 2.2190402E-6 2.218482E-6 0.93975 0.93975
2.2234153E-6 8.4555814E-11 2.218482E-6 2.4243163E-6 1.5484836E-6 2.2188337E-6 2.2188337E-6 2.218482E-6 0.94025 0.94025
2.223473E-6 8.942356E-11 2.218482E-6 2.4240876E-6 1.5483374E-6 2.2186277E-6 2.2186277E-6 2.218482E-6 0.94075 0.94075
2.2227055E-6 7.906463E-11 2.2181698E-6 2.4238586E-6 1.5481912E-6 2.2184215E-6 2.2184215E-6 2.2181698E-6 0.94125 0.94125
2.2191662E-6 1.7544109E-11 2.2178576E-6 2.4236297E-6 1.548045E-6 2.2182155E-6 2.2182155E-6 2.2178576E-6 0.94175 0.94175
2.2166496E-6 -2.5095356E-11 2.2175454E-6 2.423401E-6 1.5478988E-6 2.2180093E-6 2.2180093E-6 2.2175454E-6 0.94225 0.94225
2.2144632E-6 -6.164415E-11 2.2178576E-6 2.423172E-6 1.5477526E-6 2.2178033E-6 2.2178033E-6 2.2178576E-6 0.94275 0.94275
2.2130357E-6 -8.418441E-11 2.2178576E-6 2.4227143E-6 1.5474602E-6 2.217597E-6 2.217597E-6 2.2178576E-6 0.94325 0.94325
2.2125325E-6 -8.967079E-11 2.2175454E-6 2.4224853E-6 1.547314E-6 2.217391E-6 2.217391E-6 2.2175454E-6 0.94375 0.94375
2.215329E-6 -3.425052E-11 2.2172333E-6 2.4222566E-6 1.5471679E-6 2.2171846E-6 2.2171846E-6 2.2172333E-6 0.94425 0.94425
2.2182248E-6 2.2996964E-11 2.216921E-6 2.4220276E-6 1.5470217E-6 2.2169788E-6 2.2169788E-6 2.216921E-6 0.94475 0.94475
2.2201632E-6 6.25815E-11 2.216609E-6 2.4217986E-6 1.5468755E-6 2.2167724E-6 2.2167724E-6 2.216609E-6 0.94525 0.94525
2.2195281E-6 5.4658854E-11 2.216609E-6 2.42157E-6 1.5467293E-6 2.2165666E-6 2.2165666E-6 2.216609E-6 0.94575 0.94575
2.2169124E-6 1.0192185E-11 2.216297E-6 2.421341E-6 1.5465831E-6 2.2163601E-6 2.2163601E-6 2.216297E-6 0.94625 0.94625
2.2156833E-6 -8.693668E-12 2.2156726E-6 2.421112E-6 1.5464369E-6 2.2161544E-6 2.2161544E-6 2.2156726E-6 0.94675 0.94675
2.2137276E-6 -4.0979E-11 2.2156726E-6 2.4208832E-6 1.5462907E-6 2.215948E-6 2.215948E-6 2.2156726E-6 0.94725 0.94725
2.2129934E-6 -5.072885E-11 2.2156726E-6 2.4206543E-6 1.5461445E-6 2.2157421E-6 2.2157421E-6 2.2156726E-6 0.94775 0.94775
2.2117308E-6 -7.0223785E-11 2.2153604E-6 2.4204255E-6 1.5459983E-6 2.2155357E-6 2.2155357E-6 2.2153604E-6 0.94825 0.94825
2.2132735E-6 -3.7948034E-11 2.2150482E-6 2.4199676E-6 1.5457059E-6 2.2153297E-6 2.2153297E-6 2.2150482E-6 0.94875 0.94875
2.2164002E-6 2.3562907E-11 2.2150482E-6 2.4197388E-6 1.5455597E-6 2.2151235E-6 2.2151235E-6 2.2150482E-6 0.94925 0.94925
2.2194606E-6 8.3855714E-11 2.2153604E-6 2.4195099E-6 1.5454135E-6 2.214917E-6 2.214917E-6 2.2153604E-6 0.94975 0.94975
2.2193535E-6 8.567813E-11 2.214736E-6 2.419281E-6 1.5452673E-6 2.2147112E-6 2.2147112E-6 2.214736E-6 0.95025 0.95025
2.2185197E-6 7.4101066E-11 2.214736E-6 2.4190522E-6 1.5451211E-6 2.2145048E-6 2.2145048E-6 2.214736E-6 0.95075 0.95075
2.2169606E-6 4.9124545E-11 2.2141116E-6 2.4188232E-6 1.544975E-6 2.214299E-6 2.214299E-6 2.2141116E-6 0.95125 0.95125
2.214543E-6 8.312279E-12 2.2137995E-6 2.4185942E-6 1.5448288E-6 2.2140925E-6 2.2140925E-6 2.2137995E-6 0.95175 0.95175
2.2090237E-6 -8.975225E-11 2.213175E-6 2.4183655E-6 1.5446826E-6 2.2138865E-6 2.2138865E-6 2.213175E-6 0.95225 0.95225
2.207365E-6 -1.1655597E-10 2.2137995E-6 2.4181365E-6 1.5445364E-6 2.2136803E-6 2.2136803E-6 2.2137995E-6 0.95275 0.95275
2.2083464E-6 -9.463438E-11 2.213175E-6 2.4179078E-6 1.5443902E-6 2.2134739E-6 2.2134739E-6 2.213175E-6 0.95325 0.95325
2.2098232E-6 -6.3576755E-11 2.212551E-6 2.4174499E-6 1.5440978E-6 2.213268E-6 2.213268E-6 2.212551E-6 0.95375 0.95375
2.2121576E-6 -1.6683417E-11 2.212551E-6 2.4172211E-6 1.5439516E-6 2.2130616E-6 2.2130616E-6 2.212551E-6 0.95425 0.95425
2.2138327E-6 1.8028601E-11 2.2122388E-6 2.4169922E-6 1.5438054E-6 2.2128559E-6 2.2128559E-6 2.2122388E-6 0.95475 0.95475
2.215738E-6 5.7004075E-11 2.212551E-6 2.4167632E-6 1.5436592E-6 2.2126494E-6 2.2126494E-6 2.212551E-6 0.95525 0.95525
2.2166864E-6 7.831661E-11 2.2119266E-6 2.4165345E-6 1.543513E-6 2.212443E-6 2.212443E-6 2.2119266E-6 0.95575 0.95575
2.2163154E-6 7.5266494E-11 2.2116144E-6 2.4163055E-6 1.5433668E-6 2.2122372E-6 2.2122372E-6 2.2116144E-6 0.95625 0.95625
2.2133036E-6 2.3491027E-11 2.2116144E-6 2.4160768E-6 1.5432206E-6 2.2120307E-6 2.2120307E-6 2.2116144E-6 0.95675 0.95675
2.2115134E-6 -5.7489608E-12 2.2116144E-6 2.4158478E-6 1.5430744E-6 2.211825E-6 2.211825E-6 2.2116144E-6 0.95725 0.95725
2.2107126E-6 -1.6716958E-11 2.2116144E-6 2.4156188E-6 1.5429282E-6 2.2116185E-6 2.2116185E-6 2.2116144E-6 0.95775 0.95775
2.209978E-6 -2.646682E-11 2.2116144E-6 2.41539E-6 1.5427821E-6 2.211412E-6 2.211412E-6 2.2116144E-6 0.95825 0.95825
2.2092108E-6 -3.6825744E-11 2.2113022E-6 2.4151611E-6 1.5426359E-6 2.2112063E-6 2.2112063E-6 2.2113022E-6 0.95875 0.95875
2.2089052E-6 -3.8657737E-11 2.21099E-6 2.4147034E-6 1.5423435E-6 2.2109998E-6 2.2109998E-6 2.21099E-6 0.95925 0.95925
2.2095567E-6 -2.28268E-11 2.2113022E-6 2.4144745E-6 1.5421973E-6 2.2107936E-6 2.2107936E-6 2.2113022E-6 0.95975 0.95975
2.2117267E-6 2.1021218E-11 2.2103657E-6 2.4142455E-6 1.5420511E-6 2.2105876E-6 2.2105876E-6 2.2103657E-6 0.96025 0.96025
2.210101E-6 -5.173447E-12 2.2103657E-6 2.4140168E-6 1.5419049E-6 2.2103814E-6 2.2103814E-6 2.2103657E-6 0.96075 0.96075
2.2085082E-6 -3.0759045E-11 2.2100535E-6 2.4137878E-6 1.5417587E-6 2.210175E-6 2.210175E-6 2.2100535E-6 0.96125 0.96125
2.2097872E-6 -3.3558293E-12 2.2100535E-6 2.413559E-6 1.5416125E-6 2.209969E-6 2.209969E-6 2.2100535E-6 0.96175 0.96175
2.2105705E-6 1.4911376E-11 2.2100535E-6 2.41333E-6 1.5414663E-6 2.2097627E-6 2.2097627E-6 2.2100535E-6 0.96225 0.96225
2.2091428E-6 -7.628889E-12 2.209429E-6 2.4131011E-6 1.5413201E-6 2.2095562E-6 2.2095562E-6 2.209429E-6 0.96275 0.96275
2.2081776E-6 -2.1642207E-11 2.209117E-6 2.4128724E-6 1.5411739E-6 2.2093504E-6 2.2093504E-6 2.209117E-6 0.96325 0.96325
2.2078061E-6 -2.4692338E-11 2.209117E-6 2.4126434E-6 1.5410277E-6 2.209144E-6 2.209144E-6 2.209117E-6 0.96375 0.96375
2.2082265E-6 -1.3124868E-11 2.209117E-6 2.4124145E-6 1.5408815E-6 2.2089378E-6 2.2089378E-6 2.209117E-6 0.96425 0.96425
2.2097695E-6 1.9150882E-11 2.2084928E-6 2.4119568E-6 1.5405892E-6 2.2087318E-6 2.2087318E-6 2.2084928E-6 0.96475 0.96475
2.2096947E-6 2.1582352E-11 2.2084928E-6 2.4117278E-6 1.540443E-6 2.2085253E-6 2.2085253E-6 2.2084928E-6 0.96525 0.96525
2.2102802E-6 3.6195158E-11 2.2084928E-6 2.411499E-6 1.5402968E-6 2.208319E-6 2.208319E-6 2.2084928E-6 0.96575 0.96575
2.210437E-6 4.2890105E-11 2.2081806E-6 2.41127E-6 1.5401506E-6 2.208113E-6 2.208113E-6 2.2081806E-6 0.96625 0.96625
2.2095044E-6 2.948584E-11 2.2078684E-6 2.4110414E-6 1.5400044E-6 2.2079068E-6 2.2079068E-6 2.2078684E-6 0.96675 0.96675
2.2073177E-6 -7.0629583E-12 2.207244E-6 2.4108124E-6 1.5398582E-6 2.2077004E-6 2.2077004E-6 2.207244E-6 0.96725 0.96725
2.206682E-6 -1.4985619E-11 2.207244E-6 2.4105834E-6 1.539712E-6 2.207494E-6 2.207494E-6 2.207244E-6 0.96775 0.96775
2.2051229E-6 -3.9962145E-11 2.2066197E-6 2.4103547E-6 1.5395658E-6 2.2072882E-6 2.2072882E-6 2.2066197E-6 0.96825 0.96825
2.2054442E-6 -3.022187E-11 2.2066197E-6 2.4101257E-6 1.5394196E-6 2.2070817E-6 2.2070817E-6 2.2066197E-6 0.96875 0.96875
2.2046436E-6 -4.1189867E-11 2.2066197E-6 2.4098968E-6 1.5392734E-6 2.2068755E-6 2.2068755E-6 2.2066197E-6 0.96925 0.96925
2.2045365E-6 -3.9367454E-11 2.2066197E-6 2.409668E-6 1.5391272E-6 2.2066695E-6 2.2066695E-6 2.2066197E-6 0.96975 0.96975
2.2049899E-6 -2.7190914E-11 2.2059953E-6 2.4092103E-6 1.5388348E-6 2.2064633E-6 2.2064633E-6 2.2059953E-6 0.97025 0.97025
2.2069282E-6 1.2393624E-11 2.2059953E-6 2.4089813E-6 1.5386886E-6 2.2062568E-6 2.2062568E-6 2.2059953E-6 0.97075 0.97075
2.2074478E-6 2.5788295E-11 2.2063075E-6 2.4087524E-6 1.5385424E-6 2.2060503E-6 2.2060503E-6 2.2063075E-6 0.97125 0.97125
2.2085285E-6 4.9537114E-11 2.2056831E-6 2.4085236E-6 1.5383963E-6 2.2058446E-6 2.2058446E-6 2.2056831E-6 0.97175 0.97175
2.2065399E-6 1.6642713E-11 2.205371E-6 2.4082947E-6 1.5382501E-6 2.205638E-6 2.205638E-6 2.205371E-6 0.97225 0.97225
2.2065972E-6 2.151045E-11 2.205371E-6 2.4080657E-6 1.5381039E-6 2.2054319E-6 2.2054319E-6 2.205371E-6 0.97275 0.97275
2.2059287E-6 1.297872E-11 2.2050588E-6 2.407837E-6 1.5379577E-6 2.2052254E-6 2.2052254E-6 2.2050588E-6 0.97325 0.97325
2.2040065E-6 -1.8697535E-11 2.2047468E-6 2.407608E-6 1.5378115E-6 2.2050194E-6 2.2050194E-6 2.2047468E-6 0.97375 0.97375
2.2035688E-6 -2.2965796E-11 2.2044346E-6 2.407379E-6 1.5376653E-6 2.2048132E-6 2.2048132E-6 2.2044346E-6 0.97425 0.97425
2.2041213E-6 -8.962059E-12 2.2047468E-6 2.4071503E-6 1.5375191E-6 2.2046067E-6 2.2046067E-6 2.2047468E-6 0.97475 0.97475
2.2059276E-6 2.8186214E-11 2.2041224E-6 2.4069213E-6 1.5373729E-6 2.2044005E-6 2.2044005E-6 2.2041224E-6 0.97525 0.97525
2.205523E-6 2.4527016E-11 2.2041224E-6 2.4064636E-6 1.5370805E-6 2.204194E-6 2.204194E-6 2.2041224E-6 0.97575 0.97575
2.2045908E-6 1.1122763E-11 2.2038103E-6 2.4062347E-6 1.5369343E-6 2.203988E-6 2.203988E-6 2.2038103E-6 0.97625 0.97625
2.2047802E-6 1.8426767E-11 2.2038103E-6 2.406006E-6 1.5367881E-6 2.2037818E-6 2.2037818E-6 2.2038103E-6 0.97675 0.97675
2.2034185E-6 -2.895364E-12 2.203498E-6 2.405777E-6 1.5366419E-6 2.2035754E-6 2.2035754E-6 2.203498E-6 0.97725 0.97725
2.2014958E-6 -3.4571627E-11 2.2031859E-6 2.405548E-6 1.5364957E-6 2.2033691E-6 2.2033691E-6 2.2031859E-6 0.97775 0.97775
2.1993421E-6 -7.051136E-11 2.2028737E-6 2.4053193E-6 1.5363495E-6 2.2031627E-6 2.2031627E-6 2.2028737E-6 0.97825 0.97825
2.198377E-6 -8.452468E-11 2.2025615E-6 2.4050903E-6 1.5362034E-6 2.2029567E-6 2.2029567E-6 2.2025615E-6 0.97875 0.97875
2.1990613E-6 -6.808468E-11 2.2028737E-6 2.4048613E-6 1.5360572E-6 2.2027505E-6 2.2027505E-6 2.2028737E-6 0.97925 0.97925
2.2011318E-6 -2.606387E-11 2.2025615E-6 2.4046326E-6 1.535911E-6 2.202544E-6 2.202544E-6 2.2025615E-6 0.97975 0.97975
2.2023112E-6 -4.8786534E-13 2.2025615E-6 2.4044036E-6 1.5357648E-6 2.2023378E-6 2.2023378E-6 2.2025615E-6 0.98025 0.98025
2.2038207E-6 3.1178806E-11 2.201625E-6 2.404175E-6 1.5356186E-6 2.2021313E-6 2.2021313E-6 2.201625E-6 0.98075 0.98075
2.205264E-6 6.162735E-11 2.2019371E-6 2.403717E-6 1.5353262E-6 2.2019249E-6 2.2019249E-6 2.2019371E-6 0.98125 0.98125
2.204497E-6 5.1268427E-11 2.2019371E-6 2.4034882E-6 1.53518E-6 2.201719E-6 2.201719E-6 2.2019371E-6 0.98175 0.98175
2.2031352E-6 2.9946295E-11 2.201625E-6 2.4032593E-6 1.5350338E-6 2.2015126E-6 2.2015126E-6 2.201625E-6 0.98225 0.98225
2.2011466E-6 -2.948103E-12 2.201625E-6 2.4030303E-6 1.5348876E-6 2.2013064E-6 2.2013064E-6 2.201625E-6 0.98275 0.98275
2.199686E-6 -2.6097435E-11 2.2010008E-6 2.4028016E-6 1.5347414E-6 2.2011E-6 2.2011E-6 2.2010008E-6 0.98325 0.98325
2.1983242E-6 -4.741957E-11 2.2003765E-6 2.4025726E-6 1.5345952E-6 2.2008935E-6 2.2008935E-6 2.2003765E-6 0.98375 0.98375
2.1980186E-6 -4.925156E-11 2.2000643E-6 2.4023439E-6 1.534449E-6 2.2006873E-6 2.2006873E-6 2.2000643E-6 0.98425 0.98425
2.1972844E-6 -5.9001415E-11 2.2003765E-6 2.402115E-6 1.5343028E-6 2.2004813E-6 2.2004813E-6 2.2003765E-6 0.98475 0.98475
2.198266E-6 -3.707981E-11 2.2003765E-6 2.401886E-6 1.5341566E-6 2.200275E-6 2.200275E-6 2.2003765E-6 0.98525 0.98525
2.1987523E-6 -2.4294204E-11 2.199752E-6 2.4016572E-6 1.5340105E-6 2.2000686E-6 2.2000686E-6 2.199752E-6 0.98575 0.98575
2.2006247E-6 1.4072201E-11 2.19944E-6 2.4011993E-6 1.5337181E-6 2.1998624E-6 2.1998624E-6 2.19944E-6 0.98625 0.98625
2.201441E-6 3.2948474E-11 2.1991277E-6 2.4009705E-6 1.5335719E-6 2.199656E-6 2.199656E-6 2.1991277E-6 0.98675 0.98675
2.2004424E-6 1.8326075E-11 2.1991277E-6 2.4007416E-6 1.5334257E-6 2.1994495E-6 2.1994495E-6 2.1991277E-6 0.98725 0.98725
2.1993778E-6 2.4855448E-12 2.1985034E-6 2.4005126E-6 1.5332795E-6 2.1992432E-6 2.1992432E-6 2.1985034E-6 0.98775 0.98775
2.1981812E-6 -1.5791254E-11 2.1985034E-6 2.4002838E-6 1.5331333E-6 2.1990368E-6 2.1990368E-6 2.1985034E-6 0.98825 0.98825
2.1999217E-6 2.0138885E-11 2.1988155E-6 2.4000549E-6 1.5329871E-6 2.1988303E-6 2.1988303E-6 2.1988155E-6 0.98875 0.98875
2.2010686E-6 4.5105836E-11 2.1988155E-6 2.3998261E-6 1.5328409E-6 2.1986245E-6 2.1986245E-6 2.1988155E-6 0.98925 0.98925
2.1988487E-6 7.9479695E-12 2.1981912E-6 2.3995972E-6 1.5326947E-6 2.198418E-6 2.198418E-6 2.1981912E-6 0.98975 0.98975
2.197124E-6 -2.0073896E-11 2.1985034E-6 2.3993682E-6 1.5325485E-6 2.1982119E-6 2.1982119E-6 2.1985034E-6 0.99025 0.99025
2.1975115E-6 -9.1154905E-12 2.197879E-6 2.3991395E-6 1.5324023E-6 2.1980054E-6 2.1980054E-6 2.197879E-6 0.99075 0.99075
2.197734E-6 -1.2024208E-12 2.1975668E-6 2.3989105E-6 1.5322561E-6 2.197799E-6 2.197799E-6 2.1975668E-6 0.99125 0.99125
2.1977912E-6 3.6653176E-12 2.1975668E-6 2.3984528E-6 1.5319637E-6 2.1975927E-6 2.1975927E-6 2.1975668E-6 0.99175 0.99175
2.1978487E-6 8.533054E-12 2.1972548E-6 2.3982238E-6 1.5318176E-6 2.1973863E-6 2.1973863E-6 2.1972548E-6 0.99225 0.99225
2.198104E-6 1.7055192E-11 2.1969427E-6 2.397995E-6 1.5316714E-6 2.19718E-6 2.19718E-6 2.1969427E-6 0.99275 0.99275
2.1977655E-6 1.4614128E-11 2.1966305E-6 2.3977661E-6 1.5315252E-6 2.1969736E-6 2.1969736E-6 2.1966305E-6 0.99325 0.99325
2.1956118E-6 -2.1325604E-11 2.1969427E-6 2.3975372E-6 1.531379E-6 2.1967671E-6 2.1967671E-6 2.1969427E-6 0.99375 0.99375
2.192963E-6 -6.6401336E-11 2.1966305E-6 2.3973084E-6 1.5312328E-6 2.196561E-6 2.196561E-6 2.1966305E-6 0.99425 0.99425
2.1923274E-6 -7.4324E-11 2.196006E-6 2.3970795E-6 1.5310866E-6 2.1963544E-6 2.1963544E-6 2.196006E-6 0.99475 0.99475
2.1943317E-6 -3.3521328E-11 2.1963183E-6 2.3968505E-6 1.5309404E-6 2.1961482E-6 2.1961482E-6 2.1963183E-6 0.99525 0.99525
2.1951482E-6 -1.4645056E-11 2.196006E-6 2.3966218E-6 1.5307942E-6 2.1959418E-6 2.1959418E-6 2.196006E-6 0.99575 0.99575
2.1957337E-6 -3.2252108E-14 2.195694E-6 2.3963928E-6 1.530648E-6 2.1957353E-6 2.1957353E-6 2.195694E-6 0.99625 0.99625
2.196451E-6 1.701682E-11 2.1950696E-6 2.3961638E-6 1.5305018E-6 2.195529E-6 2.195529E-6 2.1950696E-6 0.99675 0.99675
2.1974654E-6 3.954749E-11 2.1950696E-6 2.3957061E-6 1.5302094E-6 2.1953226E-6 2.1953226E-6 2.1950696E-6 0.99725 0.99725
2.1991398E-6 7.42595E-11 2.1947574E-6 2.3954774E-6 1.5300632E-6 2.1951164E-6 2.1951164E-6 2.1947574E-6 0.99775 0.99775
2.1988012E-6 7.181843E-11 2.1947574E-6 2.3952484E-6 1.529917E-6 2.19491E-6 2.19491E-6 2.1947574E-6 0.99825 0.99825
2.1972087E-6 4.6232837E-11 2.1947574E-6 2.3950195E-6 1.5297708E-6 2.1947035E-6 2.1947035E-6 2.1947574E-6 0.99875 0.99875
2.19687E-6 4.3791772E-11 2.1947574E-6 2.3947907E-6 1.5296247E-6 2.1944973E-6 2.1944973E-6 2.1947574E-6 0.99925 0.99925
2.1948154E-6 9.679241E-12 2.194133E-6 2.3945618E-6 1.5294785E-6 2.1942908E-6 2.1942908E-6 2.194133E-6 0.99975 0.99975
2.1916055E-6 -4.5750622E-11 2.1938208E-6 2.3943328E-6 1.5293323E-6 2.1940843E-6 2.1940843E-6 2.1938208E-6 1.00025 1.00025
2.190607E-6 -6.0373026E-11 2.1938208E-6 2.394104E-6 1.5291861E-6 2.1938781E-6 2.1938781E-6 2.1938208E-6 1.00075 1.00075
2.1911592E-6 -4.6369283E-11 2.194133E-6 2.393875E-6 1.5290399E-6 2.1936717E-6 2.1936717E-6 2.194133E-6 1.00125 1.00125
2.1928338E-6 -1.16572784E-11 2.1935086E-6 2.3936461E-6 1.5288937E-6 2.1934654E-6 2.1934654E-6 2.1935086E-6 1.00175 1.00175
2.1922972E-6 -1.7752745E-11 2.1931967E-6 2.3934174E-6 1.5287475E-6 2.193259E-6 2.193259E-6 2.1931967E-6 1.00225 1.00225
2.1919914E-6 -1.958474E-11 2.1928845E-6 2.3929597E-6 1.5284551E-6 2.1930525E-6 2.1930525E-6 2.1928845E-6 1.00275 1.00275
2.1909268E-6 -3.542527E-11 2.1925723E-6 2.3927307E-6 1.5283089E-6 2.1928463E-6 2.1928463E-6 2.1925723E-6 1.00325 1.00325
2.1896972E-6 -5.4311135E-11 2.1925723E-6 2.3925018E-6 1.5281627E-6 2.1926398E-6 2.1926398E-6 2.1925723E-6 1.00375 1.00375
2.1895896E-6 -5.2488732E-11 2.1922601E-6 2.392273E-6 1.5280165E-6 2.1924336E-6 2.1924336E-6 2.1922601E-6 1.00425 1.00425
2.191066E-6 -2.1431128E-11 2.191948E-6 2.392044E-6 1.5278703E-6 2.1922272E-6 2.1922272E-6 2.191948E-6 1.00475 1.00475
2.1922783E-6 4.7539464E-12 2.191948E-6 2.391815E-6 1.5277241E-6 2.1920207E-6 2.1920207E-6 2.191948E-6 1.00525 1.00525
2.1939197E-6 3.8856886E-11 2.191948E-6 2.3915863E-6 1.5275779E-6 2.1918145E-6 2.1918145E-6 2.191948E-6 1.00575 1.00575
2.1943401E-6 5.0424356E-11 2.1916358E-6 2.3913574E-6 1.5274318E-6 2.191608E-6 2.191608E-6 2.1916358E-6 1.00625 1.00625
2.1940016E-6 4.7983294E-11 2.1916358E-6 2.3911286E-6 1.5272856E-6 2.1914016E-6 2.1914016E-6 2.1916358E-6 1.00675 1.00675
2.193762E-6 4.736943E-11 2.1913236E-6 2.3908997E-6 1.5271394E-6 2.1911953E-6 2.1911953E-6 2.1913236E-6 1.00725 1.00725
2.1940502E-6 5.6500634E-11 2.1910114E-6 2.3906707E-6 1.5269932E-6 2.1909889E-6 2.1909889E-6 2.1910114E-6 1.00775 1.00775
2.1938768E-6 5.7104904E-11 2.1910114E-6 2.390213E-6 1.5267008E-6 2.1907827E-6 2.1907827E-6 2.1910114E-6 1.00825 1.00825
2.191162E-6 1.0811038E-11 2.190387E-6 2.389984E-6 1.5265546E-6 2.1905762E-6 2.1905762E-6 2.190387E-6 1.00875 1.00875
2.1882163E-6 -3.9746297E-11 2.190387E-6 2.3897553E-6 1.5264084E-6 2.1903697E-6 2.1903697E-6 2.190387E-6 1.00925 1.00925
2.1848412E-6 -9.822151E-11 2.1900748E-6 2.3895263E-6 1.5262622E-6 2.190163E-6 2.190163E-6 2.1900748E-6 1.00975 1.00975
2.1849314E-6 -9.27447E-11 2.1900748E-6 2.3892974E-6 1.526116E-6 2.1899566E-6 2.1899566E-6 2.1900748E-6 1.01025 1.01025
2.1870349E-6 -5.0114832E-11 2.1894507E-6 2.3890686E-6 1.5259698E-6 2.1897501E-6 2.1897501E-6 2.1894507E-6 1.01075 1.01075
2.1884782E-6 -1.9666291E-11 2.1897627E-6 2.3888397E-6 1.5258236E-6 2.189544E-6 2.189544E-6 2.1897627E-6 1.01125 1.01125
2.1890637E-6 -5.0534863E-12 2.1891385E-6 2.388611E-6 1.5256774E-6 2.1893375E-6 2.1893375E-6 2.1891385E-6 1.01175 1.01175
2.190738E-6 2.965852E-11 2.1888263E-6 2.388382E-6 1.5255312E-6 2.1891312E-6 2.1891312E-6 2.1888263E-6 1.01225 1.01225
2.1907624E-6 3.3917192E-11 2.1888263E-6 2.388153E-6 1.525385E-6 2.1889248E-6 2.1889248E-6 2.1888263E-6 1.01275 1.01275
2.18983E-6 2.0512926E-11 2.188202E-6 2.3879243E-6 1.5252389E-6 2.1887183E-6 2.1887183E-6 2.188202E-6 1.01325 1.01325
2.1898213E-6 2.416253E-11 2.188202E-6 2.3874663E-6 1.5249465E-6 2.188512E-6 2.188512E-6 2.188202E-6 1.01375 1.01375
2.1896142E-6 2.4157723E-11 2.1885141E-6 2.3872376E-6 1.5248003E-6 2.1883052E-6 2.1883052E-6 2.1885141E-6 1.01425 1.01425
2.1891105E-6 1.8671325E-11 2.188202E-6 2.3870086E-6 1.5246541E-6 2.1880987E-6 2.1880987E-6 2.188202E-6 1.01475 1.01475
2.1881779E-6 5.2670615E-12 2.188202E-6 2.3867797E-6 1.5245079E-6 2.1878925E-6 2.1878925E-6 2.188202E-6 1.01525 1.01525
2.1870471E-6 -1.17916015E-11 2.1875776E-6 2.386551E-6 1.5243617E-6 2.187686E-6 2.187686E-6 2.1875776E-6 1.01575 1.01575
2.1853225E-6 -3.981347E-11 2.1875776E-6 2.386322E-6 1.5242155E-6 2.1874798E-6 2.1874798E-6 2.1875776E-6 1.01625 1.01625
2.185281E-6 -3.6772932E-11 2.1869532E-6 2.3860932E-6 1.5240693E-6 2.1872734E-6 2.1872734E-6 2.1869532E-6 1.01675 1.01675
2.1862952E-6 -1.42422575E-11 2.1863289E-6 2.3858643E-6 1.5239231E-6 2.187067E-6 2.187067E-6 2.1863289E-6 1.01725 1.01725
2.1870453E-6 3.4158685E-12 2.1872654E-6 2.3856353E-6 1.5237769E-6 2.1868602E-6 2.1868602E-6 2.1872654E-6 1.01775 1.01775
2.1859476E-6 -1.3033729E-11 2.1869532E-6 2.3854066E-6 1.5236307E-6 2.1866538E-6 2.1866538E-6 2.1869532E-6 1.01825 1.01825
2.184982E-6 -2.7047059E-11 2.186641E-6 2.3849486E-6 1.5233383E-6 2.1864473E-6 2.1864473E-6 2.186641E-6 1.01875 1.01875
2.1841154E-6 -3.923319E-11 2.186641E-6 2.38472E-6 1.523192E-6 2.186241E-6 2.186241E-6 2.186641E-6 1.01925 1.01925
2.1837436E-6 -4.2283323E-11 2.1863289E-6 2.384491E-6 1.523046E-6 2.1860346E-6 2.1860346E-6 2.1863289E-6 1.01975 1.01975
2.1852861E-6 -1.0007583E-11 2.1863289E-6 2.3842622E-6 1.5228998E-6 2.1858284E-6 2.1858284E-6 2.1863289E-6 1.02025 1.02025
2.18696E-6 2.4704414E-11 2.1860167E-6 2.3840332E-6 1.5227536E-6 2.1856215E-6 2.1856215E-6 2.1860167E-6 1.02075 1.02075
2.1867863E-6 2.5308684E-11 2.1857045E-6 2.3838043E-6 1.5226074E-6 2.185415E-6 2.185415E-6 2.1857045E-6 1.02125 1.02125
2.186811E-6 2.9567352E-11 2.1853925E-6 2.3835755E-6 1.5224612E-6 2.1852088E-6 2.1852088E-6 2.1853925E-6 1.02175 1.02175
2.1864391E-6 2.6517224E-11 2.1847682E-6 2.3833466E-6 1.522315E-6 2.1850024E-6 2.1850024E-6 2.1847682E-6 1.02225 1.02225
2.1863975E-6 2.9557762E-11 2.184456E-6 2.3831176E-6 1.5221688E-6 2.184796E-6 2.184796E-6 2.184456E-6 1.02275 1.02275
2.1868175E-6 4.112522E-11 2.1841438E-6 2.3828889E-6 1.5220226E-6 2.1845892E-6 2.1845892E-6 2.1841438E-6 1.02325 1.02325
2.1857197E-6 2.4675623E-11 2.1841438E-6 2.3826599E-6 1.5218764E-6 2.1843828E-6 2.1843828E-6 2.1841438E-6 1.02375 1.02375
2.1848202E-6 1.18804255E-11 2.1841438E-6 2.3822022E-6 1.521584E-6 2.1841765E-6 2.1841765E-6 2.1841438E-6 1.02425 1.02425
2.1840194E-6 9.124294E-13 2.1838316E-6 2.3819732E-6 1.5214378E-6 2.18397E-6 2.18397E-6 2.1838316E-6 1.02475 1.02475
2.1813707E-6 -4.4163305E-11 2.184456E-6 2.3817445E-6 1.5212916E-6 2.1837636E-6 2.1837636E-6 2.184456E-6 1.02525 1.02525
2.1799756E-6 -6.609452E-11 2.184456E-6 2.3815155E-6 1.5211454E-6 2.183557E-6 2.183557E-6 2.184456E-6 1.02575 1.02575
2.181353E-6 -3.686411E-11 2.1841438E-6 2.3812865E-6 1.5209991E-6 2.1833505E-6 2.1833505E-6 2.1841438E-6 1.02625 1.02625
2.1830606E-6 -1.5430357E-12 2.1832072E-6 2.3810578E-6 1.5208531E-6 2.183144E-6 2.183144E-6 2.1832072E-6 1.02675 1.02675
2.182623E-6 -5.8112985E-12 2.1832072E-6 2.3808288E-6 1.5207069E-6 2.1829378E-6 2.1829378E-6 2.1832072E-6 1.02725 1.02725
2.1821518E-6 -1.0688639E-11 2.1832072E-6 2.3805999E-6 1.5205607E-6 2.182731E-6 2.182731E-6 2.1832072E-6 1.02775 1.02775
2.1837602E-6 2.2805233E-11 2.182895E-6 2.3803711E-6 1.5204145E-6 2.1825244E-6 2.1825244E-6 2.182895E-6 1.02825 1.02825
2.1843125E-6 3.6808973E-11 2.182895E-6 2.3801422E-6 1.5202683E-6 2.1823182E-6 2.1823182E-6 2.182895E-6 1.02875 1.02875
2.183611E-6 2.7668173E-11 2.1819585E-6 2.3799134E-6 1.520122E-6 2.1821118E-6 2.1821118E-6 2.1819585E-6 1.02925 1.02925
2.182216E-6 5.7369647E-12 2.1819585E-6 2.3794555E-6 1.5198297E-6 2.181905E-6 2.181905E-6 2.1819585E-6 1.02975 1.02975
2.1811181E-6 -1.0712632E-11 2.1816466E-6 2.3792268E-6 1.5196835E-6 2.1816986E-6 2.1816986E-6 2.1816466E-6 1.03025 1.03025
2.1803835E-6 -2.0462498E-11 2.1819585E-6 2.3789978E-6 1.5195372E-6 2.1814922E-6 2.1814922E-6 2.1819585E-6 1.03075 1.03075
2.1810015E-6 -5.240637E-12 2.1813344E-6 2.3787688E-6 1.519391E-6 2.1812855E-6 2.1812855E-6 2.1813344E-6 1.03125 1.03125
2.180696E-6 -7.072633E-12 2.1810222E-6 2.37854E-6 1.5192448E-6 2.181079E-6 2.181079E-6 2.1810222E-6 1.03175 1.03175
2.180621E-6 -4.641163E-12 2.1810222E-6 2.3783111E-6 1.5190986E-6 2.1808726E-6 2.1808726E-6 2.1810222E-6 1.03225 1.03225
2.1807116E-6 8.356418E-13 2.18071E-6 2.3780822E-6 1.5189524E-6 2.1806663E-6 2.1806663E-6 2.18071E-6 1.03275 1.03275
2.1798114E-6 -1.1959566E-11 2.18071E-6 2.3778534E-6 1.5188062E-6 2.1804594E-6 2.1804594E-6 2.18071E-6 1.03325 1.03325
2.1793078E-6 -1.7445965E-11 2.1803978E-6 2.3776245E-6 1.5186602E-6 2.180253E-6 2.180253E-6 2.1803978E-6 1.03375 1.03375
2.1785402E-6 -2.7804896E-11 2.1803978E-6 2.3773957E-6 1.518514E-6 2.1800467E-6 2.1800467E-6 2.1803978E-6 1.03425 1.03425
2.1767821E-6 -5.6435835E-11 2.1797734E-6 2.3771668E-6 1.5183678E-6 2.1798398E-6 2.1798398E-6 2.1797734E-6 1.03475 1.03475
2.1766084E-6 -5.583157E-11 2.1797734E-6 2.376709E-6 1.5180754E-6 2.1796334E-6 2.1796334E-6 2.1797734E-6 1.03525 1.03525
2.1768308E-6 -4.79185E-11 2.1794613E-6 2.37648E-6 1.5179291E-6 2.1794272E-6 2.1794272E-6 2.1794613E-6 1.03575 1.03575
2.1782078E-6 -1.8688101E-11 2.179149E-6 2.3762511E-6 1.517783E-6 2.1792202E-6 2.1792202E-6 2.179149E-6 1.03625 1.03625
2.177836E-6 -2.1738233E-11 2.1794613E-6 2.3760224E-6 1.5176367E-6 2.179014E-6 2.179014E-6 2.1794613E-6 1.03675 1.03675
2.1782234E-6 -1.0779827E-11 2.1785247E-6 2.3757934E-6 1.5174905E-6 2.1788076E-6 2.1788076E-6 2.1785247E-6 1.03725 1.03725
2.1805904E-6 3.672257E-11 2.179149E-6 2.3755645E-6 1.5173443E-6 2.1786007E-6 2.1786007E-6 2.179149E-6 1.03775 1.03775
2.1820338E-6 6.717111E-11 2.1785247E-6 2.3753357E-6 1.5171981E-6 2.1783944E-6 2.1783944E-6 2.1785247E-6 1.03825 1.03825
2.1819262E-6 6.899351E-11 2.1785247E-6 2.3751068E-6 1.5170519E-6 2.178188E-6 2.178188E-6 2.1785247E-6 1.03875 1.03875
2.180597E-6 4.8280435E-11 2.1782125E-6 2.374878E-6 1.5169057E-6 2.177981E-6 2.177981E-6 2.1782125E-6 1.03925 1.03925
2.1794665E-6 3.122177E-11 2.1782125E-6 2.374649E-6 1.5167595E-6 2.1777748E-6 2.1777748E-6 2.1782125E-6 1.03975 1.03975
2.1769497E-6 -1.1417697E-11 2.1782125E-6 2.37442E-6 1.5166133E-6 2.1775684E-6 2.1775684E-6 2.1782125E-6 1.04025 1.04025
2.1750925E-6 -4.187584E-11 2.1779006E-6 2.3739624E-6 1.516321E-6 2.1773615E-6 2.1773615E-6 2.1779006E-6 1.04075 1.04075
2.1750839E-6 -3.822623E-11 2.1775884E-6 2.3737334E-6 1.5161748E-6 2.1771552E-6 2.1771552E-6 2.1775884E-6 1.04125 1.04125
2.1754713E-6 -2.7267829E-11 2.1775884E-6 2.3735047E-6 1.5160286E-6 2.1769488E-6 2.1769488E-6 2.1775884E-6 1.04175 1.04175
2.1748353E-6 -3.5190503E-11 2.176964E-6 2.3732757E-6 1.5158824E-6 2.1767419E-6 2.1767419E-6 2.176964E-6 1.04225 1.04225
2.1756186E-6 -1.6923301E-11 2.1766518E-6 2.373047E-6 1.5157362E-6 2.1765356E-6 2.1765356E-6 2.1766518E-6 1.04275 1.04275
2.1758406E-6 -9.010241E-12 2.1766518E-6 2.372818E-6 1.51559E-6 2.1763287E-6 2.1763287E-6 2.1766518E-6 1.04325 1.04325
2.176228E-6 1.9481643E-12 2.1760275E-6 2.372589E-6 1.5154438E-6 2.1761223E-6 2.1761223E-6 2.1760275E-6 1.04375 1.04375
2.1753613E-6 -1.0237968E-11 2.1760275E-6 2.3723603E-6 1.5152976E-6 2.175916E-6 2.175916E-6 2.1760275E-6 1.04425 1.04425
2.1750222E-6 -1.2679042E-11 2.1760275E-6 2.3721313E-6 1.5151514E-6 2.1757091E-6 2.1757091E-6 2.1760275E-6 1.04475 1.04475
2.1739245E-6 -2.912864E-11 2.1757153E-6 2.3719024E-6 1.5150052E-6 2.175503E-6 2.175503E-6 2.1757153E-6 1.04525 1.04525
2.1737505E-6 -2.852438E-11 2.175091E-6 2.3716736E-6 1.514859E-6 2.175296E-6 2.175296E-6 2.175091E-6 1.04575 1.04575
2.1753588E-6 4.969493E-12 2.175091E-6 2.3712157E-6 1.5145666E-6 2.1750895E-6 2.1750895E-6 2.175091E-6 1.04625 1.04625
2.1765713E-6 3.1154565E-11 2.175403E-6 2.370987E-6 1.5144204E-6 2.1748833E-6 2.1748833E-6 2.175403E-6 1.04675 1.04675
2.1762983E-6 2.9931623E-11 2.1747787E-6 2.370758E-6 1.5142743E-6 2.1746764E-6 2.1746764E-6 2.1747787E-6 1.04725 1.04725
2.1769165E-6 4.5153496E-11 2.1744665E-6 2.3705293E-6 1.5141281E-6 2.17447E-6 2.17447E-6 2.1744665E-6 1.04775 1.04775
2.1775015E-6 5.976629E-11 2.1744665E-6 2.3703003E-6 1.5139819E-6 2.1742633E-6 2.1742633E-6 2.1744665E-6 1.04825 1.04825
2.1746548E-6 1.10361555E-11 2.1744665E-6 2.3700713E-6 1.5138357E-6 2.1740568E-6 2.1740568E-6 2.1744665E-6 1.04875 1.04875
2.1724345E-6 -2.612172E-11 2.1741544E-6 2.3698426E-6 1.5136895E-6 2.17385E-6 2.17385E-6 2.1741544E-6 1.04925 1.04925
2.17203E-6 -2.978092E-11 2.1744665E-6 2.3696136E-6 1.5135433E-6 2.1736437E-6 2.1736437E-6 2.1744665E-6 1.04975 1.04975
2.1723508E-6 -2.0040658E-11 2.1741544E-6 2.3693847E-6 1.5133971E-6 2.1734368E-6 2.1734368E-6 2.1741544E-6 1.05025 1.05025
2.1712203E-6 -3.7099324E-11 2.1738424E-6 2.369156E-6 1.5132509E-6 2.1732303E-6 2.1732303E-6 2.1738424E-6 1.05075 1.05075
2.1714097E-6 -2.979532E-11 2.1729059E-6 2.368698E-6 1.5129585E-6 2.173024E-6 2.173024E-6 2.1729059E-6 1.05125 1.05125
2.1708065E-6 -3.7108927E-11 2.173218E-6 2.3684693E-6 1.5128123E-6 2.1728172E-6 2.1728172E-6 2.173218E-6 1.05175 1.05175
2.17126E-6 -2.4932388E-11 2.1725937E-6 2.3682403E-6 1.5126661E-6 2.1726107E-6 2.1726107E-6 2.1725937E-6 1.05225 1.05225
2.1725377E-6 2.4708061E-12 2.1722815E-6 2.3680116E-6 1.5125199E-6 2.172404E-6 2.172404E-6 2.1722815E-6 1.05275 1.05275
2.1714072E-6 -1.4587857E-11 2.1719693E-6 2.3677826E-6 1.5123737E-6 2.1721976E-6 2.1721976E-6 2.1719693E-6 1.05325 1.05325
2.1711671E-6 -1.5201734E-11 2.1719693E-6 2.3675536E-6 1.5122275E-6 2.1719907E-6 2.1719907E-6 2.1719693E-6 1.05375 1.05375
2.1734686E-6 3.108254E-11 2.171345E-6 2.367325E-6 1.5120814E-6 2.1717844E-6 2.1717844E-6 2.171345E-6 1.05425 1.05425
2.1746475E-6 5.6658536E-11 2.1716571E-6 2.367096E-6 1.5119352E-6 2.1715775E-6 2.1715775E-6 2.1716571E-6 1.05475 1.05475
2.1747378E-6 6.213534E-11 2.1716571E-6 2.366867E-6 1.511789E-6 2.171371E-6 2.171371E-6 2.1716571E-6 1.05525 1.05525
2.1739368E-6 5.116733E-11 2.171345E-6 2.3666382E-6 1.5116428E-6 2.1711644E-6 2.1711644E-6 2.171345E-6 1.05575 1.05575
2.172014E-6 1.9491065E-11 2.1707206E-6 2.3664093E-6 1.5114966E-6 2.170958E-6 2.170958E-6 2.1707206E-6 1.05625 1.05625
2.171279E-6 9.7411905E-12 2.1707206E-6 2.3659516E-6 1.5112042E-6 2.170751E-6 2.170751E-6 2.1707206E-6 1.05675 1.05675
2.1701483E-6 -7.317474E-12 2.1707206E-6 2.3657226E-6 1.511058E-6 2.1705448E-6 2.1705448E-6 2.1707206E-6 1.05725 1.05725
2.1687201E-6 -2.985775E-11 2.1707206E-6 2.3654939E-6 1.5109118E-6 2.170338E-6 2.170338E-6 2.1707206E-6 1.05775 1.05775
2.1672265E-6 -5.361615E-11 2.169472E-6 2.365265E-6 1.5107656E-6 2.1701314E-6 2.1701314E-6 2.169472E-6 1.05825 1.05825
2.1676794E-6 -4.143962E-11 2.169472E-6 2.365036E-6 1.5106194E-6 2.1699248E-6 2.1699248E-6 2.169472E-6 1.05875 1.05875
2.1713008E-6 2.920732E-11 2.169472E-6 2.3648072E-6 1.5104732E-6 2.1697183E-6 2.1697183E-6 2.169472E-6 1.05925 1.05925
2.1713577E-6 3.4075045E-11 2.1691599E-6 2.3645782E-6 1.510327E-6 2.1695114E-6 2.1695114E-6 2.1691599E-6 1.05975 1.05975
2.1697651E-6 8.489448E-12 2.169472E-6 2.3643493E-6 1.5101808E-6 2.1693052E-6 2.1693052E-6 2.169472E-6 1.06025 1.06025
2.170284E-6 2.1884109E-11 2.1688477E-6 2.3641205E-6 1.5100346E-6 2.1690983E-6 2.1690983E-6 2.1688477E-6 1.06075 1.06075
2.1708029E-6 3.527877E-11 2.1688477E-6 2.3638916E-6 1.5098885E-6 2.1688913E-6 2.1688913E-6 2.1688477E-6 1.06125 1.06125
2.1689132E-6 4.21157E-12 2.1688477E-6 2.3636628E-6 1.5097423E-6 2.1686851E-6 2.1686851E-6 2.1688477E-6 1.06175 1.06175
2.166198E-6 -4.2082306E-11 2.1685355E-6 2.3632049E-6 1.5094499E-6 2.1684782E-6 2.1684782E-6 2.1685355E-6 1.06225 1.06225
2.1654305E-6 -5.244124E-11 2.1679111E-6 2.3629761E-6 1.5093037E-6 2.1682717E-6 2.1682717E-6 2.1679111E-6 1.06275 1.06275
2.1667083E-6 -2.5038043E-11 2.1679111E-6 2.3627472E-6 1.5091575E-6 2.168065E-6 2.168065E-6 2.1679111E-6 1.06325 1.06325
2.1671617E-6 -1.2861507E-11 2.1682233E-6 2.3625182E-6 1.5090113E-6 2.1678586E-6 2.1678586E-6 2.1682233E-6 1.06375 1.06375
2.1667236E-6 -1.7129782E-11 2.1682233E-6 2.3622895E-6 1.5088651E-6 2.1676517E-6 2.1676517E-6 2.1682233E-6 1.06425 1.06425
2.1681997E-6 1.3927814E-11 2.167599E-6 2.3620605E-6 1.5087189E-6 2.167445E-6 2.167445E-6 2.167599E-6 1.06475 1.06475
2.1707322E-6 6.447556E-11 2.167599E-6 2.3618318E-6 1.5085727E-6 2.1672386E-6 2.1672386E-6 2.167599E-6 1.06525 1.06525
2.169073E-6 3.7671814E-11 2.1669746E-6 2.3616028E-6 1.5084265E-6 2.1670317E-6 2.1670317E-6 2.1669746E-6 1.06575 1.06575
2.1658302E-6 -1.8367124E-11 2.1669746E-6 2.3613738E-6 1.5082803E-6 2.1668254E-6 2.1668254E-6 2.1669746E-6 1.06625 1.06625
2.165161E-6 -2.6898863E-11 2.1669746E-6 2.361145E-6 1.5081341E-6 2.1666185E-6 2.1666185E-6 2.1669746E-6 1.06675 1.06675
2.1658784E-6 -9.849791E-12 2.1666624E-6 2.3609161E-6 1.5079879E-6 2.166412E-6 2.166412E-6 2.1666624E-6 1.06725 1.06725
2.1658034E-6 -7.4183324E-12 2.1660383E-6 2.3604584E-6 1.5076956E-6 2.1662054E-6 2.1662054E-6 2.1660383E-6 1.06775 1.06775
2.1652663E-6 -1.3513806E-11 2.1660383E-6 2.3602295E-6 1.5075494E-6 2.1659985E-6 2.1659985E-6 2.1660383E-6 1.06825 1.06825
2.1653236E-6 -8.64607E-12 2.1660383E-6 2.3600005E-6 1.5074032E-6 2.165792E-6 2.165792E-6 2.1660383E-6 1.06875 1.06875
2.1680207E-6 4.494699E-11 2.165726E-6 2.3597718E-6 1.507257E-6 2.1655853E-6 2.1655853E-6 2.165726E-6 1.06925 1.06925
2.1682094E-6 5.2250988E-11 2.165726E-6 2.3595428E-6 1.5071108E-6 2.1653784E-6 2.1653784E-6 2.165726E-6 1.06975 1.06975
2.1650658E-6 -1.9607484E-12 2.165414E-6 2.359314E-6 1.5069646E-6 2.165172E-6 2.165172E-6 2.165414E-6 1.07025 1.07025
2.1622845E-6 -4.9472756E-11 2.165414E-6 2.359085E-6 1.5068184E-6 2.1649653E-6 2.1649653E-6 2.165414E-6 1.07075 1.07075
2.163794E-6 -1.7806086E-11 2.1644773E-6 2.3588561E-6 1.5066722E-6 2.1647588E-6 2.1647588E-6 2.1644773E-6 1.07125 1.07125
2.16362E-6 -1.7201829E-11 2.1641652E-6 2.3586274E-6 1.506526E-6 2.164552E-6 2.164552E-6 2.1641652E-6 1.07175 1.07175
2.1621588E-6 -4.035117E-11 2.1641652E-6 2.3583984E-6 1.5063798E-6 2.1643452E-6 2.1643452E-6 2.1641652E-6 1.07225 1.07225
2.1623482E-6 -3.3047166E-11 2.1641652E-6 2.3581695E-6 1.5062336E-6 2.1641388E-6 2.1641388E-6 2.1641652E-6 1.07275 1.07275
2.1651442E-6 2.2373098E-11 2.163853E-6 2.3577118E-6 1.5059412E-6 2.1639319E-6 2.1639319E-6 2.163853E-6 1.07325 1.07325
2.164937E-6 2.236829E-11 2.1641652E-6 2.3574828E-6 1.505795E-6 2.1637252E-6 2.1637252E-6 2.1641652E-6 1.07375 1.07375
2.1651595E-6 3.028136E-11 2.163853E-6 2.357254E-6 1.5056488E-6 2.1635187E-6 2.1635187E-6 2.163853E-6 1.07425 1.07425
2.1660744E-6 5.0984824E-11 2.1635408E-6 2.357025E-6 1.5055027E-6 2.1633118E-6 2.1633118E-6 2.1635408E-6 1.07475 1.07475
2.1639203E-6 1.5045078E-11 2.1635408E-6 2.3567964E-6 1.5053565E-6 2.1631051E-6 2.1631051E-6 2.1635408E-6 1.07525 1.07525
2.1603805E-6 -4.6475452E-11 2.1635408E-6 2.3565674E-6 1.5052103E-6 2.1628987E-6 2.1628987E-6 2.1635408E-6 1.07575 1.07575
2.1615924E-6 -2.0290394E-11 2.1629164E-6 2.3563384E-6 1.5050641E-6 2.1626918E-6 2.1626918E-6 2.1629164E-6 1.07625 1.07625
2.1632334E-6 1.3812533E-11 2.1626042E-6 2.3561097E-6 1.5049179E-6 2.162485E-6 2.162485E-6 2.1626042E-6 1.07675 1.07675
2.1622018E-6 -1.4189318E-12 2.16198E-6 2.3558807E-6 1.5047717E-6 2.1622786E-6 2.1622786E-6 2.16198E-6 1.07725 1.07725
2.1609717E-6 -2.0304806E-11 2.1622923E-6 2.3556518E-6 1.5046255E-6 2.1620717E-6 2.1620717E-6 2.1622923E-6 1.07775 1.07775
2.1615235E-6 -6.30108E-12 2.161668E-6 2.355423E-6 1.5044793E-6 2.161865E-6 2.161865E-6 2.161668E-6 1.07825 1.07825
2.1642866E-6 4.8510116E-11 2.1613557E-6 2.3549653E-6 1.5041869E-6 2.1616581E-6 2.1616581E-6 2.1613557E-6 1.07875 1.07875
2.1627268E-6 2.3533585E-11 2.161668E-6 2.3547364E-6 1.5040407E-6 2.1614517E-6 2.1614517E-6 2.161668E-6 1.07925 1.07925
2.1599126E-6 -2.4587493E-11 2.1613557E-6 2.3545074E-6 1.5038945E-6 2.161245E-6 2.161245E-6 2.1613557E-6 1.07975 1.07975
2.1584185E-6 -4.8345904E-11 2.1613557E-6 2.3542786E-6 1.5037483E-6 2.161038E-6 2.161038E-6 2.1613557E-6 1.08025 1.08025
2.160093E-6 -1.3633894E-11 2.1607314E-6 2.3540497E-6 1.5036021E-6 2.1608316E-6 2.1608316E-6 2.1607314E-6 1.08075 1.08075
2.160909E-6 5.2423647E-12 2.1610435E-6 2.3538207E-6 1.5034559E-6 2.1606247E-6 2.1606247E-6 2.1610435E-6 1.08125 1.08125
2.1588207E-6 -2.9479245E-11 2.1604192E-6 2.353592E-6 1.5033098E-6 2.160418E-6 2.160418E-6 2.1604192E-6 1.08175 1.08175
2.1581845E-6 -3.7401922E-11 2.1604192E-6 2.353363E-6 1.5031636E-6 2.1602111E-6 2.1602111E-6 2.1604192E-6 1.08225 1.08225
2.159727E-6 -5.126181E-12 2.1604192E-6 2.353134E-6 1.5030174E-6 2.1600047E-6 2.1600047E-6 2.1604192E-6 1.08275 1.08275
2.161863E-6 3.811275E-11 2.160107E-6 2.3529053E-6 1.5028712E-6 2.159798E-6 2.159798E-6 2.160107E-6 1.08325 1.08325
2.161095E-6 2.7753806E-11 2.1594826E-6 2.3524476E-6 1.5025788E-6 2.159591E-6 2.159591E-6 2.1594826E-6 1.08375 1.08375
2.1596006E-6 3.9953973E-12 2.1591704E-6 2.3522186E-6 1.5024326E-6 2.1593842E-6 2.1593842E-6 2.1591704E-6 1.08425 1.08425
2.1600872E-6 1.6781002E-11 2.1591704E-6 2.3519897E-6 1.5022864E-6 2.159178E-6 2.159178E-6 2.1591704E-6 1.08475 1.08475
2.161167E-6 4.0529795E-11 2.1588583E-6 2.351761E-6 1.5021402E-6 2.158971E-6 2.158971E-6 2.1588583E-6 1.08525 1.08525
2.161851E-6 5.696979E-11 2.1588583E-6 2.351532E-6 1.501994E-6 2.1587641E-6 2.1587641E-6 2.1588583E-6 1.08575 1.08575
2.16006E-6 2.772978E-11 2.158234E-6 2.351303E-6 1.5018478E-6 2.1585574E-6 2.1585574E-6 2.158234E-6 1.08625 1.08625
2.1567182E-6 -3.0136355E-11 2.158234E-6 2.3510743E-6 1.5017016E-6 2.158351E-6 2.158351E-6 2.158234E-6 1.08675 1.08675
2.155158E-6 -5.5112897E-11 2.157922E-6 2.3508453E-6 1.5015554E-6 2.158144E-6 2.158144E-6 2.157922E-6 1.08725 1.08725
2.1554129E-6 -4.659077E-11 2.157922E-6 2.3506163E-6 1.5014092E-6 2.1579374E-6 2.1579374E-6 2.157922E-6 1.08775 1.08775
2.1567569E-6 -1.7969442E-11 2.158234E-6 2.3503876E-6 1.501263E-6 2.1577305E-6 2.1577305E-6 2.158234E-6 1.08825 1.08825
2.1558237E-6 -3.137372E-11 2.158234E-6 2.3501586E-6 1.5011169E-6 2.1575236E-6 2.1575236E-6 2.158234E-6 1.08875 1.08875
2.155782E-6 -2.8333181E-11 2.1576097E-6 2.349701E-6 1.5008245E-6 2.1573173E-6 2.1573173E-6 2.1576097E-6 1.08925 1.08925
2.158215E-6 2.0387348E-11 2.1572976E-6 2.349472E-6 1.5006783E-6 2.1571104E-6 2.1571104E-6 2.1572976E-6 1.08975 1.08975
2.161275E-6 8.068014E-11 2.1569854E-6 2.3492432E-6 1.5005321E-6 2.1569035E-6 2.1569035E-6 2.1569854E-6 1.09025 1.09025
2.161398E-6 8.6766004E-11 2.1569854E-6 2.3490143E-6 1.5003859E-6 2.1566966E-6 2.1566966E-6 2.1569854E-6 1.09075 1.09075
2.1575938E-6 2.0372926E-11 2.1566732E-6 2.3487853E-6 1.5002397E-6 2.15649E-6 2.15649E-6 2.1566732E-6 1.09125 1.09125
2.1568592E-6 1.0623062E-11 2.1560488E-6 2.3485566E-6 1.5000935E-6 2.1562835E-6 2.1562835E-6 2.1560488E-6 1.09175 1.09175
2.157543E-6 2.7063057E-11 2.1554245E-6 2.3483276E-6 1.4999473E-6 2.1560766E-6 2.1560766E-6 2.1554245E-6 1.09225 1.09225
2.157072E-6 2.2185715E-11 2.1560488E-6 2.3480989E-6 1.4998011E-6 2.1558699E-6 2.1558699E-6 2.1560488E-6 1.09275 1.09275
2.1550497E-6 -1.1317761E-11 2.1557366E-6 2.34787E-6 1.4996549E-6 2.155663E-6 2.155663E-6 2.1557366E-6 1.09325 1.09325
2.1534236E-6 -3.7512438E-11 2.1557366E-6 2.347641E-6 1.4995087E-6 2.155456E-6 2.155456E-6 2.1557366E-6 1.09375 1.09375
2.154174E-6 -1.9854302E-11 2.1554245E-6 2.3474122E-6 1.4993625E-6 2.1552498E-6 2.1552498E-6 2.1554245E-6 1.09425 1.09425
2.1563098E-6 2.338463E-11 2.1554245E-6 2.3469543E-6 1.4990701E-6 2.155043E-6 2.155043E-6 2.1554245E-6 1.09475 1.09475
2.1554429E-6 1.11984874E-11 2.1544881E-6 2.3467255E-6 1.498924E-6 2.154836E-6 2.154836E-6 2.1544881E-6 1.09525 1.09525
2.1516387E-6 -5.5194592E-11 2.1548003E-6 2.3464966E-6 1.4987778E-6 2.1546293E-6 2.1546293E-6 2.1548003E-6 1.09575 1.09575
2.1515305E-6 -5.33722E-11 2.154176E-6 2.3462676E-6 1.4986316E-6 2.1544224E-6 2.1544224E-6 2.154176E-6 1.09625 1.09625
2.1515214E-6 -4.9722605E-11 2.1548003E-6 2.3460389E-6 1.4984854E-6 2.1542155E-6 2.1542155E-6 2.1548003E-6 1.09675 1.09675
2.1526344E-6 -2.5364745E-11 2.1538638E-6 2.34581E-6 1.4983392E-6 2.1540086E-6 2.1540086E-6 2.1538638E-6 1.09725 1.09725
2.1526916E-6 -2.0497009E-11 2.1538638E-6 2.3455812E-6 1.498193E-6 2.1538024E-6 2.1538024E-6 2.1538638E-6 1.09775 1.09775
2.1526166E-6 -1.8065549E-11 2.1535516E-6 2.3453522E-6 1.4980468E-6 2.1535955E-6 2.1535955E-6 2.1535516E-6 1.09825 1.09825
2.1538285E-6 8.119511E-12 2.1538638E-6 2.3451232E-6 1.4979006E-6 2.1533886E-6 2.1533886E-6 2.1538638E-6 1.09875 1.09875
2.1555024E-6 4.2831506E-11 2.1535516E-6 2.3448945E-6 1.4977544E-6 2.1531819E-6 2.1531819E-6 2.1535516E-6 1.09925 1.09925
2.1560545E-6 5.6835234E-11 2.1532394E-6 2.3446655E-6 1.4976082E-6 2.152975E-6 2.152975E-6 2.1532394E-6 1.09975 1.09975
2.1557482E-6 5.5003224E-11 2.152615E-6 2.3442078E-6 1.4973158E-6 2.152768E-6 2.152768E-6 2.152615E-6 1.10025 1.10025
2.1530332E-6 8.709349E-12 2.1523028E-6 2.3439788E-6 1.4971696E-6 2.1525614E-6 2.1525614E-6 2.1523028E-6 1.10075 1.10075
2.152661E-6 5.6592075E-12 2.1523028E-6 2.3437499E-6 1.4970234E-6 2.1523545E-6 2.1523545E-6 2.1523028E-6 1.10125 1.10125
2.152058E-6 -1.6544013E-12 2.1516785E-6 2.3435211E-6 1.4968772E-6 2.1521475E-6 2.1521475E-6 2.1516785E-6 1.10175 1.10175
2.1499038E-6 -3.7594143E-11 2.1516785E-6 2.3432922E-6 1.4967311E-6 2.1519406E-6 2.1519406E-6 2.1516785E-6 1.10225 1.10225
2.148542E-6 -5.8916275E-11 2.1513663E-6 2.3430634E-6 1.4965849E-6 2.1517344E-6 2.1517344E-6 2.1513663E-6 1.10275 1.10275
2.148302E-6 -5.9530145E-11 2.1516785E-6 2.3428345E-6 1.4964387E-6 2.1515275E-6 2.1515275E-6 2.1516785E-6 1.10325 1.10325
2.150042E-6 -2.3600021E-11 2.151054E-6 2.3426055E-6 1.4962925E-6 2.1513206E-6 2.1513206E-6 2.151054E-6 1.10375 1.10375
2.150594E-6 -9.596296E-12 2.151054E-6 2.3423768E-6 1.4961463E-6 2.151114E-6 2.151114E-6 2.151054E-6 1.10425 1.10425
2.1492647E-6 -3.0309373E-11 2.1507421E-6 2.3421478E-6 1.4960001E-6 2.150907E-6 2.150907E-6 2.1507421E-6 1.10475 1.10475
2.1487606E-6 -3.5795776E-11 2.15043E-6 2.3419188E-6 1.4958539E-6 2.1507E-6 2.1507E-6 2.15043E-6 1.10525 1.10525
2.1478934E-6 -4.798192E-11 2.1507421E-6 2.3414611E-6 1.4955615E-6 2.1504934E-6 2.1504934E-6 2.1507421E-6 1.10575 1.10575
2.1475214E-6 -5.1032064E-11 2.15043E-6 2.3412324E-6 1.4954153E-6 2.1502865E-6 2.1502865E-6 2.15043E-6 1.10625 1.10625
2.1499543E-6 -2.3115323E-12 2.15043E-6 2.3410034E-6 1.4952691E-6 2.1500796E-6 2.1500796E-6 2.15043E-6 1.10675 1.10675
2.1514963E-6 2.9964198E-11 2.1498056E-6 2.3407745E-6 1.4951229E-6 2.1498727E-6 2.1498727E-6 2.1498056E-6 1.10725 1.10725
2.149705E-6 7.2418753E-13 2.1501178E-6 2.3405457E-6 1.4949767E-6 2.149666E-6 2.149666E-6 2.1501178E-6 1.10775 1.10775
2.1500261E-6 1.0464447E-11 2.1494934E-6 2.3403168E-6 1.4948305E-6 2.149459E-6 2.149459E-6 2.1494934E-6 1.10825 1.10825
2.152756E-6 6.466658E-11 2.1491812E-6 2.3400878E-6 1.4946843E-6 2.1492522E-6 2.1492522E-6 2.1491812E-6 1.10875 1.10875
2.153209E-6 7.68431E-11 2.1491812E-6 2.339859E-6 1.4945382E-6 2.1490455E-6 2.1490455E-6 2.1491812E-6 1.10925 1.10925
2.1517808E-6 5.430283E-11 2.1491812E-6 2.33963E-6 1.494392E-6 2.1488386E-6 2.1488386E-6 2.1491812E-6 1.10975 1.10975
2.1509468E-6 4.272575E-11 2.1485569E-6 2.3394011E-6 1.4942458E-6 2.1486317E-6 2.1486317E-6 2.1485569E-6 1.11025 1.11025
2.1497826E-6 2.505801E-11 2.1482447E-6 2.3391724E-6 1.4940996E-6 2.1484248E-6 2.1484248E-6 2.1482447E-6 1.11075 1.11075
2.1474305E-6 -1.45361344E-11 2.1485569E-6 2.3387147E-6 1.4938072E-6 2.148218E-6 2.148218E-6 2.1485569E-6 1.11125 1.11125
2.1455073E-6 -4.6212412E-11 2.1479325E-6 2.3384857E-6 1.493661E-6 2.1480112E-6 2.1480112E-6 2.1479325E-6 1.11175 1.11175
2.1426602E-6 -9.4942554E-11 2.1482447E-6 2.3382568E-6 1.4935148E-6 2.1478043E-6 2.1478043E-6 2.1482447E-6 1.11225 1.11225
2.143377E-6 -7.789349E-11 2.1479325E-6 2.338028E-6 1.4933686E-6 2.1475976E-6 2.1475976E-6 2.1479325E-6 1.11275 1.11275
2.14482E-6 -4.7444965E-11 2.1476203E-6 2.337799E-6 1.4932224E-6 2.1473907E-6 2.1473907E-6 2.1476203E-6 1.11325 1.11325
2.1461308E-6 -1.9432705E-11 2.1476203E-6 2.33757E-6 1.4930762E-6 2.1471837E-6 2.1471837E-6 2.1476203E-6 1.11375 1.11375
2.1477717E-6 1.4670223E-11 2.1473081E-6 2.3373414E-6 1.49293E-6 2.1469768E-6 2.1469768E-6 2.1473081E-6 1.11425 1.11425
2.1480266E-6 2.3192349E-11 2.1463718E-6 2.3371124E-6 1.4927838E-6 2.1467702E-6 2.1467702E-6 2.1463718E-6 1.11475 1.11475
2.1473907E-6 1.5269674E-11 2.1460596E-6 2.3368837E-6 1.4926376E-6 2.1465632E-6 2.1465632E-6 2.1460596E-6 1.11525 1.11525
2.1480416E-6 3.11006E-11 2.1463718E-6 2.3366547E-6 1.4924914E-6 2.1463563E-6 2.1463563E-6 2.1463718E-6 1.11575 1.11575
2.1481314E-6 3.6577394E-11 2.1457474E-6 2.3364257E-6 1.4923453E-6 2.1461497E-6 2.1461497E-6 2.1457474E-6 1.11625 1.11625
2.1477924E-6 3.413632E-11 2.1457474E-6 2.335968E-6 1.4920529E-6 2.1459427E-6 2.1459427E-6 2.1457474E-6 1.11675 1.11675
2.1469582E-6 2.2559244E-11 2.1463718E-6 2.335739E-6 1.4919067E-6 2.1457358E-6 2.1457358E-6 2.1463718E-6 1.11725 1.11725
2.1449691E-6 -1.0335164E-11 2.1457474E-6 2.3355103E-6 1.4917605E-6 2.1455292E-6 2.1455292E-6 2.1457474E-6 1.11775 1.11775
2.144267E-6 -1.9475973E-11 2.1454352E-6 2.3352814E-6 1.4916143E-6 2.1453222E-6 2.1453222E-6 2.1454352E-6 1.11825 1.11825
2.1437297E-6 -2.5571446E-11 2.1454352E-6 2.3350524E-6 1.4914681E-6 2.1451153E-6 2.1451153E-6 2.1454352E-6 1.11875 1.11875
2.1438198E-6 -2.0094655E-11 2.1448109E-6 2.3348236E-6 1.4913219E-6 2.1449084E-6 2.1449084E-6 2.1448109E-6 1.11925 1.11925
2.1425235E-6 -4.0198664E-11 2.1444987E-6 2.3345947E-6 1.4911757E-6 2.1447017E-6 2.1447017E-6 2.1444987E-6 1.11975 1.11975
2.1431745E-6 -2.4367735E-11 2.1441865E-6 2.334366E-6 1.4910295E-6 2.1444948E-6 2.1444948E-6 2.1441865E-6 1.12025 1.12025
2.1433304E-6 -1.7672813E-11 2.1441865E-6 2.334137E-6 1.4908833E-6 2.144288E-6 2.144288E-6 2.1441865E-6 1.12075 1.12075
2.1427602E-6 -2.437735E-11 2.1444987E-6 2.333908E-6 1.4907371E-6 2.1440812E-6 2.1440812E-6 2.1444987E-6 1.12125 1.12125
2.14153E-6 -4.326323E-11 2.1441865E-6 2.3334503E-6 1.4904447E-6 2.1438743E-6 2.1438743E-6 2.1441865E-6 1.12175 1.12175
2.1423127E-6 -2.4996045E-11 2.1435621E-6 2.3332213E-6 1.4902985E-6 2.143667E-6 2.143667E-6 2.1435621E-6 1.12225 1.12225
2.1437227E-6 4.843417E-12 2.1435621E-6 2.3329926E-6 1.4901524E-6 2.14346E-6 2.14346E-6 2.1435621E-6 1.12275 1.12275
2.1429214E-6 -6.1245917E-12 2.1432502E-6 2.3327636E-6 1.4900062E-6 2.1432534E-6 2.1432534E-6 2.1432502E-6 1.12325 1.12325
2.1427472E-6 -5.5203325E-12 2.1435621E-6 2.3325347E-6 1.48986E-6 2.1430465E-6 2.1430465E-6 2.1435621E-6 1.12375 1.12375
2.1434641E-6 1.1528728E-11 2.142938E-6 2.332306E-6 1.4897138E-6 2.1428395E-6 2.1428395E-6 2.142938E-6 1.12425 1.12425
2.1434882E-6 1.5787387E-11 2.1426258E-6 2.332077E-6 1.4895676E-6 2.1426326E-6 2.1426326E-6 2.1426258E-6 1.12475 1.12475
2.144535E-6 3.8927115E-11 2.1426258E-6 2.3318482E-6 1.4894214E-6 2.142426E-6 2.142426E-6 2.1426258E-6 1.12525 1.12525
2.14314E-6 1.6995906E-11 2.1426258E-6 2.3316193E-6 1.4892752E-6 2.142219E-6 2.142219E-6 2.1426258E-6 1.12575 1.12575
2.14323E-6 2.2472699E-11 2.142938E-6 2.3313903E-6 1.489129E-6 2.1420121E-6 2.1420121E-6 2.142938E-6 1.12625 1.12625
2.1431877E-6 2.5513225E-11 2.1420014E-6 2.3311616E-6 1.4889828E-6 2.1418055E-6 2.1418055E-6 2.1420014E-6 1.12675 1.12675
2.1411652E-6 -7.990263E-12 2.1416893E-6 2.3307036E-6 1.4886904E-6 2.141598E-6 2.141598E-6 2.1416893E-6 1.12725 1.12725
2.1387139E-6 -4.9411603E-11 2.1416893E-6 2.330475E-6 1.4885442E-6 2.1413912E-6 2.1413912E-6 2.1416893E-6 1.12775 1.12775
2.1397939E-6 -2.5662812E-11 2.141377E-6 2.330246E-6 1.488398E-6 2.1411843E-6 2.1411843E-6 2.141377E-6 1.12825 1.12825
2.1407748E-6 -3.741219E-12 2.141377E-6 2.3300172E-6 1.4882518E-6 2.1409776E-6 2.1409776E-6 2.141377E-6 1.12875 1.12875
2.1402377E-6 -9.836695E-12 2.141065E-6 2.3297882E-6 1.4881056E-6 2.1407707E-6 2.1407707E-6 2.141065E-6 1.12925 1.12925
2.1410535E-6 9.039568E-12 2.1404405E-6 2.3295593E-6 1.4879595E-6 2.1405638E-6 2.1405638E-6 2.1404405E-6 1.12975 1.12975
2.1409455E-6 1.086196E-11 2.1404405E-6 2.3293305E-6 1.4878133E-6 2.140357E-6 2.140357E-6 2.1404405E-6 1.13025 1.13025
2.1396158E-6 -9.851129E-12 2.1398162E-6 2.3291016E-6 1.4876671E-6 2.1401497E-6 2.1401497E-6 2.1398162E-6 1.13075 1.13075
2.1377587E-6 -4.030927E-11 2.1398162E-6 2.3288726E-6 1.4875209E-6 2.1399428E-6 2.1399428E-6 2.1398162E-6 1.13125 1.13125
2.1381786E-6 -2.8741811E-11 2.1401283E-6 2.3286439E-6 1.4873747E-6 2.139736E-6 2.139736E-6 2.1401283E-6 1.13175 1.13175
2.1381036E-6 -2.6310351E-11 2.139504E-6 2.328415E-6 1.4872285E-6 2.1395292E-6 2.1395292E-6 2.139504E-6 1.13225 1.13225
2.1384906E-6 -1.5351956E-11 2.139192E-6 2.3279572E-6 1.4869361E-6 2.1393223E-6 2.1393223E-6 2.139192E-6 1.13275 1.13275
2.1381513E-6 -1.7793034E-11 2.1382555E-6 2.3277282E-6 1.4867899E-6 2.1391154E-6 2.1391154E-6 2.1382555E-6 1.13325 1.13325
2.1388348E-6 -1.3530502E-12 2.1388798E-6 2.3274995E-6 1.4866437E-6 2.138908E-6 2.138908E-6 2.1388798E-6 1.13375 1.13375
2.1384296E-6 -5.0122575E-12 2.1385677E-6 2.3272705E-6 1.4864975E-6 2.1387013E-6 2.1387013E-6 2.1385677E-6 1.13425 1.13425
2.1405988E-6 3.8835737E-11 2.1385677E-6 2.3270416E-6 1.4863513E-6 2.1384944E-6 2.1384944E-6 2.1385677E-6 1.13475 1.13475
2.1416786E-6 6.2584535E-11 2.1382555E-6 2.3268128E-6 1.4862051E-6 2.1382875E-6 2.1382875E-6 2.1382555E-6 1.13525 1.13525
2.1389635E-6 1.6290655E-11 2.1379433E-6 2.3265839E-6 1.4860589E-6 2.1380808E-6 2.1380808E-6 2.1379433E-6 1.13575 1.13575
2.1363467E-6 -2.8176031E-11 2.137631E-6 2.326355E-6 1.4859127E-6 2.1378735E-6 2.1378735E-6 2.137631E-6 1.13625 1.13625
2.1358426E-6 -3.366244E-11 2.1379433E-6 2.3261262E-6 1.4857666E-6 2.1376666E-6 2.1376666E-6 2.1379433E-6 1.13675 1.13675
2.1362625E-6 -2.209498E-11 2.137631E-6 2.3258972E-6 1.4856204E-6 2.1374597E-6 2.1374597E-6 2.137631E-6 1.13725 1.13725
2.1353624E-6 -3.4890188E-11 2.1370067E-6 2.3256682E-6 1.4854742E-6 2.137253E-6 2.137253E-6 2.1370067E-6 1.13775 1.13775
2.135914E-6 -2.0886473E-11 2.1366945E-6 2.3252105E-6 1.4851818E-6 2.1370456E-6 2.1370456E-6 2.1366945E-6 1.13825 1.13825
2.1353108E-6 -2.8200081E-11 2.1363824E-6 2.3249818E-6 1.4850356E-6 2.1368387E-6 2.1368387E-6 2.1363824E-6 1.13875 1.13875
2.1365888E-6 -7.968886E-13 2.1360702E-6 2.3247528E-6 1.4848894E-6 2.1366318E-6 2.1366318E-6 2.1360702E-6 1.13925 1.13925
2.1369096E-6 8.943372E-12 2.1366945E-6 2.3245238E-6 1.4847432E-6 2.136425E-6 2.136425E-6 2.1366945E-6 1.13975 1.13975
2.1360095E-6 -3.851837E-12 2.1360702E-6 2.324295E-6 1.484597E-6 2.1362182E-6 2.1362182E-6 2.1360702E-6 1.14025 1.14025
2.1356038E-6 -7.511055E-12 2.1360702E-6 2.3240661E-6 1.4844508E-6 2.1360108E-6 2.1360108E-6 2.1360702E-6 1.14075 1.14075
2.1369149E-6 2.0501207E-11 2.1363824E-6 2.3238372E-6 1.4843046E-6 2.1358042E-6 2.1358042E-6 2.1363824E-6 1.14125 1.14125
2.1370709E-6 2.7196132E-11 2.135758E-6 2.3236084E-6 1.4841584E-6 2.1355972E-6 2.1355972E-6 2.135758E-6 1.14175 1.14175
2.1369626E-6 2.9018524E-11 2.1351339E-6 2.3233795E-6 1.4840122E-6 2.1353903E-6 2.1353903E-6 2.1351339E-6 1.14225 1.14225
2.136326E-6 2.1095839E-11 2.135758E-6 2.3231507E-6 1.483866E-6 2.135183E-6 2.135183E-6 2.135758E-6 1.14275 1.14275
2.135261E-6 5.255297E-12 2.1351339E-6 2.3229218E-6 1.4837198E-6 2.1349763E-6 2.1349763E-6 2.1351339E-6 1.14325 1.14325
2.1343938E-6 -6.930845E-12 2.1345095E-6 2.322464E-6 1.4834275E-6 2.1347694E-6 2.1347694E-6 2.1345095E-6 1.14375 1.14375
2.1355393E-6 1.8036071E-11 2.1345095E-6 2.322235E-6 1.4832813E-6 2.134562E-6 2.134562E-6 2.1345095E-6 1.14425 1.14425
2.134903E-6 1.0113397E-11 2.1345095E-6 2.3220061E-6 1.4831351E-6 2.134355E-6 2.134355E-6 2.1345095E-6 1.14475 1.14475
2.132056E-6 -3.861675E-11 2.1341973E-6 2.3217774E-6 1.4829889E-6 2.1341484E-6 2.1341484E-6 2.1341973E-6 1.14525 1.14525
2.1296048E-6 -8.0038094E-11 2.133573E-6 2.3215484E-6 1.4828427E-6 2.1339415E-6 2.1339415E-6 2.133573E-6 1.14575 1.14575
2.1294632E-6 -7.882477E-11 2.133573E-6 2.3213195E-6 1.4826965E-6 2.1337341E-6 2.1337341E-6 2.133573E-6 1.14625 1.14625
2.131368E-6 -3.984931E-11 2.1332608E-6 2.3210907E-6 1.4825503E-6 2.1335272E-6 2.1335272E-6 2.1332608E-6 1.14675 1.14675
2.1335702E-6 4.6077478E-12 2.133573E-6 2.3208618E-6 1.4824041E-6 2.1333205E-6 2.1333205E-6 2.133573E-6 1.14725 1.14725
2.1339895E-6 1.6175197E-11 2.133573E-6 2.320633E-6 1.4822579E-6 2.1331132E-6 2.1331132E-6 2.133573E-6 1.14775 1.14775
2.1346075E-6 3.139706E-11 2.1329486E-6 2.320404E-6 1.4821117E-6 2.1329063E-6 2.1329063E-6 2.1329486E-6 1.14825 1.14825
2.1359185E-6 5.940932E-11 2.1329486E-6 2.320175E-6 1.4819655E-6 2.1326996E-6 2.1326996E-6 2.1329486E-6 1.14875 1.14875
2.1352819E-6 5.1486634E-11 2.1323242E-6 2.3197174E-6 1.481673E-6 2.1324922E-6 2.1324922E-6 2.1323242E-6 1.14925 1.14925
2.1340188E-6 3.199169E-11 2.1323242E-6 2.3194884E-6 1.4815269E-6 2.1322853E-6 2.1322853E-6 2.1323242E-6 1.14975 1.14975
2.1328876E-6 1.4933015E-11 2.1323242E-6 2.3192597E-6 1.4813808E-6 2.1320784E-6 2.1320784E-6 2.1323242E-6 1.15025 1.15025
2.13235E-6 8.837529E-12 2.132012E-6 2.3190307E-6 1.4812346E-6 2.131871E-6 2.131871E-6 2.132012E-6 1.15075 1.15075
2.1308228E-6 -1.5529945E-11 2.132012E-6 2.318802E-6 1.4810884E-6 2.1316644E-6 2.1316644E-6 2.132012E-6 1.15125 1.15125
2.1314738E-6 3.0098049E-13 2.1316998E-6 2.318573E-6 1.4809422E-6 2.1314574E-6 2.1314574E-6 2.1316998E-6 1.15175 1.15175
2.1312662E-6 2.9616189E-13 2.1313879E-6 2.318344E-6 1.480796E-6 2.13125E-6 2.13125E-6 2.1313879E-6 1.15225 1.15225
2.129508E-6 -2.833478E-11 2.1313879E-6 2.3181153E-6 1.4806498E-6 2.1310434E-6 2.1310434E-6 2.1313879E-6 1.15275 1.15275
2.1285418E-6 -4.234812E-11 2.1310757E-6 2.3178864E-6 1.4805036E-6 2.1308365E-6 2.1308365E-6 2.1310757E-6 1.15325 1.15325
2.1297865E-6 -1.5554006E-11 2.1310757E-6 2.3176574E-6 1.4803574E-6 2.1306291E-6 2.1306291E-6 2.1310757E-6 1.15375 1.15375
2.1309654E-6 1.0021988E-11 2.1304513E-6 2.3171997E-6 1.480065E-6 2.1304222E-6 2.1304222E-6 2.1304513E-6 1.15425 1.15425
2.1311541E-6 1.7325981E-11 2.1301391E-6 2.3169707E-6 1.4799188E-6 2.1302155E-6 2.1302155E-6 2.1301391E-6 1.15475 1.15475
2.1292306E-6 -1.4350306E-11 2.129827E-6 2.316742E-6 1.4797725E-6 2.1300082E-6 2.1300082E-6 2.129827E-6 1.15525 1.15525
2.1277365E-6 -3.8108718E-11 2.1295148E-6 2.316513E-6 1.4796263E-6 2.1298013E-6 2.1298013E-6 2.1295148E-6 1.15575 1.15575
2.12842E-6 -2.1668735E-11 2.1295148E-6 2.3162843E-6 1.4794801E-6 2.129594E-6 2.129594E-6 2.1295148E-6 1.15625 1.15625
2.1283117E-6 -1.9846342E-11 2.1295148E-6 2.3160553E-6 1.479334E-6 2.1293872E-6 2.1293872E-6 2.1295148E-6 1.15675 1.15675
2.1284018E-6 -1.4369547E-11 2.1288904E-6 2.3158264E-6 1.4791879E-6 2.1291803E-6 2.1291803E-6 2.1288904E-6 1.15725 1.15725
2.128062E-6 -1.6810633E-11 2.1288904E-6 2.3155976E-6 1.4790417E-6 2.128973E-6 2.128973E-6 2.1288904E-6 1.15775 1.15775
2.127954E-6 -1.4988242E-11 2.1285782E-6 2.3153686E-6 1.4788955E-6 2.128766E-6 2.128766E-6 2.1285782E-6 1.15825 1.15825
2.1292974E-6 1.3633076E-11 2.1288904E-6 2.3151397E-6 1.4787493E-6 2.128559E-6 2.128559E-6 2.1288904E-6 1.15875 1.15875
2.1293874E-6 1.9109868E-11 2.128266E-6 2.314911E-6 1.478603E-6 2.128352E-6 2.128352E-6 2.128266E-6 1.15925 1.15925
2.1288834E-6 1.362346E-11 2.128266E-6 2.314453E-6 1.4783107E-6 2.128145E-6 2.128145E-6 2.128266E-6 1.15975 1.15975
2.1288736E-6 1.7273042E-11 2.1279538E-6 2.3142243E-6 1.4781644E-6 2.1279377E-6 2.1279377E-6 2.1279538E-6 1.16025 1.16025
2.1293927E-6 3.06677E-11 2.127642E-6 2.3139953E-6 1.4780182E-6 2.127731E-6 2.127731E-6 2.127642E-6 1.16075 1.16075
2.128789E-6 2.3354083E-11 2.127642E-6 2.3137666E-6 1.477872E-6 2.1275237E-6 2.1275237E-6 2.127642E-6 1.16125 1.16125
2.126536E-6 -1.4412859E-11 2.1270175E-6 2.3135376E-6 1.4777258E-6 2.1273167E-6 2.1273167E-6 2.1270175E-6 1.16175 1.16175
2.1241176E-6 -5.5225137E-11 2.1273297E-6 2.3133086E-6 1.4775796E-6 2.1271098E-6 2.1271098E-6 2.1273297E-6 1.16225 1.16225
2.1232831E-6 -6.6802223E-11 2.1270175E-6 2.31308E-6 1.4774334E-6 2.1269027E-6 2.1269027E-6 2.1270175E-6 1.16275 1.16275
2.125419E-6 -2.3563294E-11 2.1267053E-6 2.312851E-6 1.4772872E-6 2.1266958E-6 2.1266958E-6 2.1267053E-6 1.16325 1.16325
2.1254755E-6 -1.869558E-11 2.1270175E-6 2.312622E-6 1.477141E-6 2.1264884E-6 2.1264884E-6 2.1270175E-6 1.16375 1.16375
2.1259943E-6 -5.30092E-12 2.1263932E-6 2.3123932E-6 1.476995E-6 2.1262815E-6 2.1262815E-6 2.1263932E-6 1.16425 1.16425
2.126612E-6 9.9209295E-12 2.1257688E-6 2.3121643E-6 1.4768488E-6 2.1260744E-6 2.1260744E-6 2.1257688E-6 1.16475 1.16475
2.1267676E-6 1.6615856E-11 2.1257688E-6 2.3117066E-6 1.4765563E-6 2.1258675E-6 2.1258675E-6 2.1257688E-6 1.16525 1.16525
2.126329E-6 1.234757E-11 2.126081E-6 2.3114776E-6 1.4764101E-6 2.12566E-6 2.12566E-6 2.126081E-6 1.16575 1.16575
2.126419E-6 1.7824364E-11 2.1263932E-6 2.3112489E-6 1.476264E-6 2.1254532E-6 2.1254532E-6 2.1263932E-6 1.16625 1.16625
2.1249243E-6 -5.9340575E-12 2.1254566E-6 2.31102E-6 1.4761177E-6 2.125246E-6 2.125246E-6 2.1254566E-6 1.16675 1.16675
2.1245194E-6 -9.5932646E-12 2.1257688E-6 2.310791E-6 1.4759715E-6 2.1250391E-6 2.1250391E-6 2.1257688E-6 1.16725 1.16725
2.1256324E-6 1.4764596E-11 2.1251444E-6 2.3105622E-6 1.4758253E-6 2.1248322E-6 2.1248322E-6 2.1251444E-6 1.16775 1.16775
2.1262827E-6 3.0595512E-11 2.12452E-6 2.3103332E-6 1.4756791E-6 2.1246249E-6 2.1246249E-6 2.12452E-6 1.16825 1.16825
2.1252836E-6 1.5973103E-11 2.12452E-6 2.3101043E-6 1.4755329E-6 2.1244182E-6 2.1244182E-6 2.12452E-6 1.16875 1.16875
2.125505E-6 2.3886152E-11 2.123896E-6 2.3098755E-6 1.4753867E-6 2.1242108E-6 2.1242108E-6 2.123896E-6 1.16925 1.16925
2.127212E-6 5.920721E-11 2.123896E-6 2.3096466E-6 1.4752405E-6 2.124004E-6 2.124004E-6 2.123896E-6 1.16975 1.16975
2.1273013E-6 6.4683994E-11 2.1232715E-6 2.3094178E-6 1.4750943E-6 2.1237965E-6 2.1237965E-6 2.1232715E-6 1.17025 1.17025
2.1260382E-6 4.5189054E-11 2.1232715E-6 2.30896E-6 1.474802E-6 2.1235899E-6 2.1235899E-6 2.1232715E-6 1.17075 1.17075
2.1237845E-6 7.422098E-12 2.1226472E-6 2.3087312E-6 1.4746558E-6 2.1233825E-6 2.1233825E-6 2.1226472E-6 1.17125 1.17125
2.1204094E-6 -5.1053113E-11 2.1229594E-6 2.3085022E-6 1.4745096E-6 2.1231756E-6 2.1231756E-6 2.1229594E-6 1.17175 1.17175
2.119344E-6 -6.689367E-11 2.122335E-6 2.3082732E-6 1.4743634E-6 2.1229682E-6 2.1229682E-6 2.122335E-6 1.17225 1.17225
2.1207532E-6 -3.7054217E-11 2.1229594E-6 2.3080445E-6 1.4742172E-6 2.1227609E-6 2.1227609E-6 2.1229594E-6 1.17275 1.17275
2.1214703E-6 -2.0005156E-11 2.1229594E-6 2.3078155E-6 1.474071E-6 2.1225542E-6 2.1225542E-6 2.1229594E-6 1.17325 1.17325
2.1219557E-6 -7.219574E-12 2.1226472E-6 2.3075866E-6 1.4739248E-6 2.1223468E-6 2.1223468E-6 2.1226472E-6 1.17375 1.17375
2.1230355E-6 1.652922E-11 2.122335E-6 2.3073578E-6 1.4737786E-6 2.12214E-6 2.12214E-6 2.122335E-6 1.17425 1.17425
2.122861E-6 1.7133468E-11 2.1217106E-6 2.3071289E-6 1.4736324E-6 2.1219325E-6 2.1219325E-6 2.1217106E-6 1.17475 1.17475
2.1218289E-6 1.9019935E-12 2.1217106E-6 2.3069001E-6 1.4734862E-6 2.1217259E-6 2.1217259E-6 2.1217106E-6 1.17525 1.17525
2.1221492E-6 1.1642242E-11 2.1217106E-6 2.3066711E-6 1.47334E-6 2.1215185E-6 2.1215185E-6 2.1217106E-6 1.17575 1.17575
2.1230971E-6 3.295477E-11 2.120774E-6 2.3062134E-6 1.4730476E-6 2.1213116E-6 2.1213116E-6 2.120774E-6 1.17625 1.17625
2.1236156E-6 4.6349417E-11 2.1213984E-6 2.3059845E-6 1.4729014E-6 2.1211042E-6 2.1211042E-6 2.1213984E-6 1.17675 1.17675
2.1230455E-6 3.9644878E-11 2.120774E-6 2.3057555E-6 1.4727552E-6 2.1208975E-6 2.1208975E-6 2.120774E-6 1.17725 1.17725
2.122112E-6 2.6240591E-11 2.120774E-6 2.3055268E-6 1.4726091E-6 2.1206902E-6 2.1206902E-6 2.120774E-6 1.17775 1.17775
2.1206504E-6 3.0912373E-12 2.1204619E-6 2.3052978E-6 1.4724629E-6 2.1204828E-6 2.1204828E-6 2.1204619E-6 1.17825 1.17825
2.1206083E-6 6.131763E-12 2.1201497E-6 2.305069E-6 1.4723167E-6 2.120276E-6 2.120276E-6 2.1201497E-6 1.17875 1.17875
2.1199717E-6 -1.7909235E-12 2.1198377E-6 2.30484E-6 1.4721705E-6 2.1200688E-6 2.1200688E-6 2.1198377E-6 1.17925 1.17925
2.1186424E-6 -2.2503997E-11 2.1201497E-6 2.3046111E-6 1.4720243E-6 2.1198618E-6 2.1198618E-6 2.1201497E-6 1.17975 1.17975
2.1174449E-6 -4.078082E-11 2.1198377E-6 2.3043824E-6 1.4718781E-6 2.1196545E-6 2.1196545E-6 2.1198377E-6 1.18025 1.18025
2.1164788E-6 -5.4794162E-11 2.1198377E-6 2.3041534E-6 1.4717319E-6 2.1194476E-6 2.1194476E-6 2.1198377E-6 1.18075 1.18075
2.1164033E-6 -5.2362715E-11 2.1195256E-6 2.3039245E-6 1.4715857E-6 2.1192404E-6 2.1192404E-6 2.1195256E-6 1.18125 1.18125
2.1163605E-6 -4.93222E-11 2.1192134E-6 2.3034668E-6 1.4712933E-6 2.119033E-6 2.119033E-6 2.1192134E-6 1.18175 1.18175
2.1170774E-6 -3.227314E-11 2.118589E-6 2.3032378E-6 1.4711471E-6 2.1188262E-6 2.1188262E-6 2.118589E-6 1.18225 1.18225
2.1170679E-6 -2.8623553E-11 2.1182768E-6 2.303009E-6 1.4710009E-6 2.1186188E-6 2.1186188E-6 2.1182768E-6 1.18275 1.18275
2.1179824E-6 -7.9201055E-12 2.1176525E-6 2.30278E-6 1.4708547E-6 2.1184114E-6 2.1184114E-6 2.1176525E-6 1.18325 1.18325
2.1177093E-6 -9.143047E-12 2.1179646E-6 2.3025514E-6 1.4707085E-6 2.1182047E-6 2.1182047E-6 2.1179646E-6 1.18375 1.18375
2.1174687E-6 -9.756931E-12 2.1173403E-6 2.3023224E-6 1.4705623E-6 2.1179974E-6 2.1179974E-6 2.1173403E-6 1.18425 1.18425
2.1172286E-6 -1.03708075E-11 2.1176525E-6 2.3020934E-6 1.4704162E-6 2.1177905E-6 2.1177905E-6 2.1176525E-6 1.18475 1.18475
2.117813E-6 4.2419766E-12 2.1173403E-6 2.3018647E-6 1.47027E-6 2.117583E-6 2.117583E-6 2.1173403E-6 1.18525 1.18525
2.1190906E-6 3.164516E-11 2.117028E-6 2.3016357E-6 1.4701238E-6 2.117376E-6 2.117376E-6 2.117028E-6 1.18575 1.18575
2.1193455E-6 4.0167286E-11 2.116716E-6 2.3014068E-6 1.4699776E-6 2.117169E-6 2.117169E-6 2.116716E-6 1.18625 1.18625
2.1188407E-6 3.468087E-11 2.117028E-6 2.300949E-6 1.4696852E-6 2.1169617E-6 2.1169617E-6 2.117028E-6 1.18675 1.18675
2.1165542E-6 -3.695155E-12 2.1160918E-6 2.3007203E-6 1.469539E-6 2.1167543E-6 2.1167543E-6 2.1160918E-6 1.18725 1.18725
2.117139E-6 1.0917639E-11 2.1164037E-6 2.3004914E-6 1.4693928E-6 2.1165476E-6 2.1165476E-6 2.1164037E-6 1.18775 1.18775
2.1164035E-6 1.1677538E-12 2.1154674E-6 2.3002624E-6 1.4692466E-6 2.1163403E-6 2.1163403E-6 2.1154674E-6 1.18825 1.18825
2.115437E-6 -1.28456005E-11 2.1157796E-6 2.3000337E-6 1.4691004E-6 2.116133E-6 2.116133E-6 2.1157796E-6 1.18875 1.18875
2.1126557E-6 -6.035761E-11 2.1160918E-6 2.2998047E-6 1.4689542E-6 2.115926E-6 2.115926E-6 2.1160918E-6 1.18925 1.18925
2.1125472E-6 -5.8535225E-11 2.1157796E-6 2.2995757E-6 1.468808E-6 2.1157186E-6 2.1157186E-6 2.1157796E-6 1.18975 1.18975
2.1138906E-6 -2.9913915E-11 2.1151552E-6 2.299347E-6 1.4686618E-6 2.1155115E-6 2.1155115E-6 2.1151552E-6 1.19025 1.19025
2.1136834E-6 -2.991872E-11 2.114843E-6 2.299118E-6 1.4685156E-6 2.1153046E-6 2.1153046E-6 2.114843E-6 1.19075 1.19075
2.1117598E-6 -6.159501E-11 2.1145308E-6 2.298889E-6 1.4683694E-6 2.1150972E-6 2.1150972E-6 2.1145308E-6 1.19125 1.19125
2.1150174E-6 2.352179E-12 2.1145308E-6 2.2986603E-6 1.4682233E-6 2.1148899E-6 2.1148899E-6 2.1145308E-6 1.19175 1.19175
2.1170874E-6 4.4372974E-11 2.1145308E-6 2.2982026E-6 1.4679309E-6 2.1146832E-6 2.1146832E-6 2.1145308E-6 1.19225 1.19225
2.1163187E-6 3.401402E-11 2.1139065E-6 2.2979737E-6 1.4677847E-6 2.1144758E-6 2.1144758E-6 2.1139065E-6 1.19275 1.19275
2.1148571E-6 1.0864668E-11 2.1139065E-6 2.2977447E-6 1.4676385E-6 2.1142685E-6 2.1142685E-6 2.1139065E-6 1.19325 1.19325
2.114815E-6 1.3905194E-11 2.1139065E-6 2.297516E-6 1.4674923E-6 2.1140615E-6 2.1140615E-6 2.1139065E-6 1.19375 1.19375
2.1153664E-6 2.790891E-11 2.1139065E-6 2.297287E-6 1.4673461E-6 2.1138542E-6 2.1138542E-6 2.1139065E-6 1.19425 1.19425
2.1140038E-6 6.586756E-12 2.1135943E-6 2.297058E-6 1.4671999E-6 2.113647E-6 2.113647E-6 2.1135943E-6 1.19475 1.19475
2.1139942E-6 1.0236338E-11 2.113282E-6 2.2968293E-6 1.4670537E-6 2.1134397E-6 2.1134397E-6 2.113282E-6 1.19525 1.19525
2.113787E-6 1.023153E-11 2.113282E-6 2.2966003E-6 1.4669075E-6 2.1132328E-6 2.1132328E-6 2.113282E-6 1.19575 1.19575
2.1137446E-6 1.3272045E-11 2.1126577E-6 2.2963713E-6 1.4667613E-6 2.1130254E-6 2.1130254E-6 2.1126577E-6 1.19625 1.19625
2.112184E-6 -1.170451E-11 2.1126577E-6 2.2961426E-6 1.4666151E-6 2.1128183E-6 2.1128183E-6 2.1126577E-6 1.19675 1.19675
2.111548E-6 -1.9627185E-11 2.1123458E-6 2.2959136E-6 1.4664689E-6 2.1126114E-6 2.1126114E-6 2.1123458E-6 1.19725 1.19725
2.1111093E-6 -2.3895467E-11 2.1126577E-6 2.295456E-6 1.4661765E-6 2.112404E-6 2.112404E-6 2.1126577E-6 1.19775 1.19775
2.1108026E-6 -2.5727488E-11 2.1120336E-6 2.295227E-6 1.4660304E-6 2.1121966E-6 2.1121966E-6 2.1120336E-6 1.19825 1.19825
2.1102321E-6 -3.243204E-11 2.1117214E-6 2.2949982E-6 1.4658842E-6 2.1119893E-6 2.1119893E-6 2.1117214E-6 1.19875 1.19875
2.109827E-6 -3.6091248E-11 2.1117214E-6 2.2947693E-6 1.465738E-6 2.1117826E-6 2.1117826E-6 2.1117214E-6 1.19925 1.19925
2.1095864E-6 -3.6705132E-11 2.1117214E-6 2.2945403E-6 1.4655918E-6 2.1115752E-6 2.1115752E-6 2.1117214E-6 1.19975 1.19975
2.109742E-6 -3.001022E-11 2.111097E-6 2.2943116E-6 1.4654456E-6 2.1113678E-6 2.1113678E-6 2.111097E-6 1.20025 1.20025
2.1106232E-6 -9.915835E-12 2.111097E-6 2.2940826E-6 1.4652994E-6 2.1111605E-6 2.1111605E-6 2.111097E-6 1.20075 1.20075
2.1121982E-6 2.296896E-11 2.111097E-6 2.2938539E-6 1.4651532E-6 2.1109538E-6 2.1109538E-6 2.111097E-6 1.20125 1.20125
2.1137398E-6 5.5244677E-11 2.1104727E-6 2.293625E-6 1.465007E-6 2.1107464E-6 2.1107464E-6 2.1104727E-6 1.20175 1.20175
2.11208E-6 2.8440923E-11 2.1101605E-6 2.293396E-6 1.4648608E-6 2.110539E-6 2.110539E-6 2.1101605E-6 1.20225 1.20225
2.1124995E-6 4.000837E-11 2.1095361E-6 2.2931672E-6 1.4647146E-6 2.1103317E-6 2.1103317E-6 2.1095361E-6 1.20275 1.20275
2.112853E-6 5.0357687E-11 2.1098483E-6 2.2927093E-6 1.4644222E-6 2.1101243E-6 2.1101243E-6 2.1098483E-6 1.20325 1.20325
2.111194E-6 2.3553945E-11 2.1104727E-6 2.2924805E-6 1.464276E-6 2.1099177E-6 2.1099177E-6 2.1104727E-6 1.20375 1.20375
2.108049E-6 -3.065781E-11 2.109224E-6 2.2922516E-6 1.4641298E-6 2.1097103E-6 2.1097103E-6 2.109224E-6 1.20425 1.20425
2.1057956E-6 -6.8424766E-11 2.1095361E-6 2.2920226E-6 1.4639836E-6 2.109503E-6 2.109503E-6 2.1095361E-6 1.20475 1.20475
2.105819E-6 -6.416612E-11 2.1089118E-6 2.2917939E-6 1.4638375E-6 2.1092956E-6 2.1092956E-6 2.1089118E-6 1.20525 1.20525
2.1070964E-6 -3.6762933E-11 2.1089118E-6 2.291565E-6 1.4636913E-6 2.1090882E-6 2.1090882E-6 2.1089118E-6 1.20575 1.20575
2.1092983E-6 7.694128E-12 2.1085996E-6 2.2913362E-6 1.4635451E-6 2.1088815E-6 2.1088815E-6 2.1085996E-6 1.20625 1.20625
2.1091569E-6 8.9074425E-12 2.1085996E-6 2.2911072E-6 1.4633989E-6 2.1086742E-6 2.1086742E-6 2.1085996E-6 1.20675 1.20675
2.1101043E-6 3.021996E-11 2.1085996E-6 2.2908782E-6 1.4632527E-6 2.1084668E-6 2.1084668E-6 2.1085996E-6 1.20725 1.20725
2.1098967E-6 3.021514E-11 2.1085996E-6 2.2906495E-6 1.4631065E-6 2.1082594E-6 2.1082594E-6 2.1085996E-6 1.20775 1.20775
2.1099531E-6 3.5082857E-11 2.1079754E-6 2.2904205E-6 1.4629603E-6 2.1080523E-6 2.1080523E-6 2.1079754E-6 1.20825 1.20825
2.1081948E-6 6.4519124E-12 2.1079754E-6 2.2899628E-6 1.4626679E-6 2.1078454E-6 2.1078454E-6 2.1079754E-6 1.20875 1.20875
2.1067663E-6 -1.6088374E-11 2.107351E-6 2.2897339E-6 1.4625217E-6 2.107638E-6 2.107638E-6 2.107351E-6 1.20925 1.20925
2.1072517E-6 -3.3027927E-12 2.107351E-6 2.289505E-6 1.4623755E-6 2.1074306E-6 2.1074306E-6 2.107351E-6 1.20975 1.20975
2.1067472E-6 -8.789211E-12 2.1070389E-6 2.2892762E-6 1.4622293E-6 2.1072233E-6 2.1072233E-6 2.1070389E-6 1.21025 1.21025
2.1068695E-6 -2.7033631E-12 2.1064145E-6 2.2890472E-6 1.4620831E-6 2.1070161E-6 2.1070161E-6 2.1064145E-6 1.21075 1.21075
2.107256E-6 8.25502E-12 2.1070389E-6 2.2888185E-6 1.4619369E-6 2.1068088E-6 2.1068088E-6 2.1070389E-6 1.21125 1.21125
2.1088306E-6 4.1139803E-11 2.1070389E-6 2.2885895E-6 1.4617907E-6 2.1066014E-6 2.1066014E-6 2.1070389E-6 1.21175 1.21175
2.1081614E-6 3.2608062E-11 2.1067267E-6 2.2883605E-6 1.4616446E-6 2.1063945E-6 2.1063945E-6 2.1067267E-6 1.21225 1.21225
2.1074588E-6 2.3467242E-11 2.1067267E-6 2.2881318E-6 1.4614984E-6 2.1061871E-6 2.1061871E-6 2.1067267E-6 1.21275 1.21275
2.1060632E-6 1.5360228E-12 2.1064145E-6 2.2879028E-6 1.4613522E-6 2.10598E-6 2.10598E-6 2.1064145E-6 1.21325 1.21325
2.1049646E-6 -1.4913596E-11 2.1057901E-6 2.2876739E-6 1.461206E-6 2.1057726E-6 2.1057726E-6 2.1057901E-6 1.21375 1.21375
2.102579E-6 -5.511682E-11 2.1061023E-6 2.2872161E-6 1.4609136E-6 2.1055653E-6 2.1055653E-6 2.1061023E-6 1.21425 1.21425
2.1009193E-6 -8.1920574E-11 2.1057901E-6 2.2869874E-6 1.4607674E-6 2.105358E-6 2.105358E-6 2.1057901E-6 1.21475 1.21475
2.1025267E-6 -4.842672E-11 2.1048536E-6 2.2867584E-6 1.4606212E-6 2.1051505E-6 2.1051505E-6 2.1048536E-6 1.21525 1.21525
2.1034411E-6 -2.7723272E-11 2.1051658E-6 2.2865295E-6 1.460475E-6 2.1049434E-6 2.1049434E-6 2.1051658E-6 1.21575 1.21575
2.1038281E-6 -1.676488E-11 2.1045416E-6 2.2863007E-6 1.4603288E-6 2.1047365E-6 2.1047365E-6 2.1045416E-6 1.21625 1.21625
2.1042476E-6 -5.197431E-12 2.1045416E-6 2.2860718E-6 1.4601826E-6 2.1045291E-6 2.1045291E-6 2.1045416E-6 1.21675 1.21675
2.10536E-6 1.916042E-11 2.1042295E-6 2.2858428E-6 1.4600364E-6 2.1043218E-6 2.1043218E-6 2.1042295E-6 1.21725 1.21725
2.1054163E-6 2.4028134E-11 2.1042295E-6 2.285614E-6 1.4598902E-6 2.1041146E-6 2.1041146E-6 2.1042295E-6 1.21775 1.21775
2.106496E-6 4.7776918E-11 2.103605E-6 2.285385E-6 1.459744E-6 2.1039073E-6 2.1039073E-6 2.103605E-6 1.21825 1.21825
2.1062554E-6 4.7163034E-11 2.103293E-6 2.2851561E-6 1.4595978E-6 2.1037E-6 2.1037E-6 2.103293E-6 1.21875 1.21875
2.1041997E-6 1.3050477E-11 2.103293E-6 2.2846984E-6 1.4593055E-6 2.1034925E-6 2.1034925E-6 2.103293E-6 1.21925 1.21925
2.103464E-6 3.3005918E-12 2.1029807E-6 2.2844697E-6 1.4591593E-6 2.1032852E-6 2.1032852E-6 2.1029807E-6 1.21975 1.21975
2.1020355E-6 -1.9239695E-11 2.103293E-6 2.2842407E-6 1.4590131E-6 2.1030778E-6 2.1030778E-6 2.103293E-6 1.22025 1.22025
2.100871E-6 -3.6907446E-11 2.1026685E-6 2.2840118E-6 1.4588669E-6 2.1028707E-6 2.1028707E-6 2.1026685E-6 1.22075 1.22075
2.1020824E-6 -1.07223995E-11 2.1023563E-6 2.283783E-6 1.4587207E-6 2.1026633E-6 2.1026633E-6 2.1023563E-6 1.22125 1.22125
2.1016108E-6 -1.559975E-11 2.1023563E-6 2.283554E-6 1.4585745E-6 2.102456E-6 2.102456E-6 2.1023563E-6 1.22175 1.22175
2.1006447E-6 -2.9613093E-11 2.1023563E-6 2.283325E-6 1.4584283E-6 2.102249E-6 2.102249E-6 2.1023563E-6 1.22225 1.22225
2.102021E-6 -3.8270849E-13 2.1020442E-6 2.2830964E-6 1.4582821E-6 2.102042E-6 2.102042E-6 2.1020442E-6 1.22275 1.22275
2.1021765E-6 6.3122055E-12 2.1023563E-6 2.2828674E-6 1.4581359E-6 2.1018345E-6 2.1018345E-6 2.1023563E-6 1.22325 1.22325
2.1001208E-6 -2.7800347E-11 2.1020442E-6 2.2826384E-6 1.4579897E-6 2.1016272E-6 2.1016272E-6 2.1020442E-6 1.22375 1.22375
2.0979662E-6 -6.3740103E-11 2.1014198E-6 2.2824097E-6 1.4578435E-6 2.1014198E-6 2.1014198E-6 2.1014198E-6 1.22425 1.22425
2.0989467E-6 -4.181852E-11 2.1011076E-6 2.281952E-6 1.4575511E-6 2.1012124E-6 2.1012124E-6 2.1011076E-6 1.22475 1.22475
2.0996301E-6 -2.5378536E-11 2.1007957E-6 2.281723E-6 1.4574049E-6 2.1010053E-6 2.1010053E-6 2.1007957E-6 1.22525 1.22525
2.0998186E-6 -1.8074556E-11 2.1004835E-6 2.281494E-6 1.4572588E-6 2.100798E-6 2.100798E-6 2.1004835E-6 1.22575 1.22575
2.101459E-6 1.6028361E-11 2.1004835E-6 2.2812653E-6 1.4571126E-6 2.1005906E-6 2.1005906E-6 2.1004835E-6 1.22625 1.22625
2.1024396E-6 3.7949945E-11 2.1007957E-6 2.2810364E-6 1.4569664E-6 2.1003832E-6 2.1003832E-6 2.1007957E-6 1.22675 1.22675
2.103288E-6 5.7435258E-11 2.1001713E-6 2.2808074E-6 1.4568202E-6 2.1001758E-6 2.1001758E-6 2.1001713E-6 1.22725 1.22725
2.1025194E-6 4.7076308E-11 2.099859E-6 2.2805787E-6 1.456674E-6 2.0999687E-6 2.0999687E-6 2.099859E-6 1.22775 1.22775
2.1015528E-6 3.3062955E-11 2.099547E-6 2.2803497E-6 1.4565278E-6 2.0997613E-6 2.0997613E-6 2.099547E-6 1.22825 1.22825
2.099332E-6 -4.094933E-12 2.099547E-6 2.280121E-6 1.4563816E-6 2.099554E-6 2.099554E-6 2.099547E-6 1.22875 1.22875
2.0996856E-6 6.2543824E-12 2.0992347E-6 2.279892E-6 1.4562354E-6 2.0993466E-6 2.0993466E-6 2.0992347E-6 1.22925 1.22925
2.0986529E-6 -8.977104E-12 2.0992347E-6 2.279663E-6 1.4560892E-6 2.0991392E-6 2.0991392E-6 2.0992347E-6 1.22975 1.22975
2.0961352E-6 -5.1616593E-11 2.0992347E-6 2.2792053E-6 1.4557968E-6 2.0989319E-6 2.0989319E-6 2.0992347E-6 1.23025 1.23025
2.0957298E-6 -5.5275815E-11 2.0986104E-6 2.2789764E-6 1.4556506E-6 2.0987247E-6 2.0987247E-6 2.0986104E-6 1.23075 1.23075
2.0953241E-6 -5.893503E-11 2.0989226E-6 2.2787476E-6 1.4555044E-6 2.0985174E-6 2.0985174E-6 2.0989226E-6 1.23125 1.23125
2.0970635E-6 -2.3004912E-11 2.0989226E-6 2.2785187E-6 1.4553582E-6 2.09831E-6 2.09831E-6 2.0989226E-6 1.23175 1.23175
2.100123E-6 3.7287874E-11 2.0982982E-6 2.2782897E-6 1.455212E-6 2.0981026E-6 2.0981026E-6 2.0982982E-6 1.23225 1.23225
2.1011365E-6 5.981852E-11 2.0973616E-6 2.278061E-6 1.4550659E-6 2.0978953E-6 2.0978953E-6 2.0973616E-6 1.23275 1.23275
2.0988168E-6 2.0833436E-11 2.0973616E-6 2.277832E-6 1.4549197E-6 2.0976881E-6 2.0976881E-6 2.0973616E-6 1.23325 1.23325
2.0987743E-6 2.387395E-11 2.0973616E-6 2.2776032E-6 1.4547735E-6 2.0974808E-6 2.0974808E-6 2.0973616E-6 1.23375 1.23375
2.1003818E-6 5.7367798E-11 2.0970494E-6 2.2773743E-6 1.4546273E-6 2.0972734E-6 2.0972734E-6 2.0970494E-6 1.23425 1.23425
2.098887E-6 3.360938E-11 2.0967375E-6 2.2771453E-6 1.4544811E-6 2.097066E-6 2.097066E-6 2.0967375E-6 1.23475 1.23475
2.096105E-6 -1.39026525E-11 2.0967375E-6 2.2769166E-6 1.4543349E-6 2.0968582E-6 2.0968582E-6 2.0967375E-6 1.23525 1.23525
2.0953034E-6 -2.4870673E-11 2.0961131E-6 2.2764586E-6 1.4540425E-6 2.096651E-6 2.096651E-6 2.0961131E-6 1.23575 1.23575
2.097241E-6 1.4713845E-11 2.0961131E-6 2.27623E-6 1.4538963E-6 2.0964437E-6 2.0964437E-6 2.0961131E-6 1.23625 1.23625
2.0950863E-6 -2.1225912E-11 2.0961131E-6 2.276001E-6 1.4537501E-6 2.0962364E-6 2.0962364E-6 2.0961131E-6 1.23675 1.23675
2.0937566E-6 -4.1938997E-11 2.0961131E-6 2.2757722E-6 1.4536039E-6 2.096029E-6 2.096029E-6 2.0961131E-6 1.23725 1.23725
2.094506E-6 -2.428088E-11 2.0954888E-6 2.2755432E-6 1.4534577E-6 2.0958216E-6 2.0958216E-6 2.0954888E-6 1.23775 1.23775
2.0961795E-6 1.0431103E-11 2.0954888E-6 2.2753143E-6 1.4533115E-6 2.0956145E-6 2.0956145E-6 2.0954888E-6 1.23825 1.23825
2.096533E-6 2.0780419E-11 2.0951766E-6 2.2750855E-6 1.4531653E-6 2.0954071E-6 2.0954071E-6 2.0951766E-6 1.23875 1.23875
2.0936193E-6 -2.916787E-11 2.0951766E-6 2.2748566E-6 1.4530191E-6 2.0951998E-6 2.0951998E-6 2.0951766E-6 1.23925 1.23925
2.0933458E-6 -3.0390822E-11 2.0951766E-6 2.2746276E-6 1.452873E-6 2.0949924E-6 2.0949924E-6 2.0951766E-6 1.23975 1.23975
2.0933692E-6 -2.6132175E-11 2.0945522E-6 2.2743989E-6 1.4527268E-6 2.094785E-6 2.094785E-6 2.0945522E-6 1.24025 1.24025
2.0943166E-6 -4.8196577E-12 2.0948644E-6 2.27417E-6 1.4525806E-6 2.0945777E-6 2.0945777E-6 2.0948644E-6 1.24075 1.24075
2.0949005E-6 9.793114E-12 2.0945522E-6 2.2737122E-6 1.4522882E-6 2.09437E-6 2.09437E-6 2.0945522E-6 1.24125 1.24125
2.09598E-6 3.35419E-11 2.09424E-6 2.2734832E-6 1.452142E-6 2.0941627E-6 2.0941627E-6 2.09424E-6 1.24175 1.24175
2.0962675E-6 4.2673077E-11 2.09424E-6 2.2732545E-6 1.4519958E-6 2.0939553E-6 2.0939553E-6 2.09424E-6 1.24225 1.24225
2.096951E-6 5.911306E-11 2.0939278E-6 2.2730255E-6 1.4518496E-6 2.093748E-6 2.093748E-6 2.0939278E-6 1.24275 1.24275
2.0970074E-6 6.398078E-11 2.0936156E-6 2.2727966E-6 1.4517034E-6 2.0935406E-6 2.0935406E-6 2.0936156E-6 1.24325 1.24325
2.0969649E-6 6.702129E-11 2.0929915E-6 2.2725678E-6 1.4515572E-6 2.0933335E-6 2.0933335E-6 2.0929915E-6 1.24375 1.24375
2.092632E-6 -9.116865E-12 2.0929915E-6 2.2723389E-6 1.451411E-6 2.093126E-6 2.093126E-6 2.0929915E-6 1.24425 1.24425
2.0895534E-6 -6.211049E-11 2.0929915E-6 2.27211E-6 1.4512648E-6 2.0929187E-6 2.0929187E-6 2.0929915E-6 1.24475 1.24475
2.089445E-6 -6.028811E-11 2.0926793E-6 2.2718812E-6 1.4511186E-6 2.0927114E-6 2.0927114E-6 2.0926793E-6 1.24525 1.24525
2.090194E-6 -4.2630004E-11 2.0923671E-6 2.2716522E-6 1.4509724E-6 2.0925036E-6 2.0925036E-6 2.0923671E-6 1.24575 1.24575
2.0890952E-6 -5.907962E-11 2.092055E-6 2.2714232E-6 1.4508262E-6 2.0922962E-6 2.0922962E-6 2.092055E-6 1.24625 1.24625
2.0890857E-6 -5.5430043E-11 2.0917428E-6 2.2709655E-6 1.4505339E-6 2.092089E-6 2.092089E-6 2.0917428E-6 1.24675 1.24675
2.0902642E-6 -2.9854057E-11 2.092055E-6 2.2707368E-6 1.4503877E-6 2.0918817E-6 2.0918817E-6 2.092055E-6 1.24725 1.24725
2.0909806E-6 -1.2805006E-11 2.0914306E-6 2.2705078E-6 1.4502415E-6 2.0916743E-6 2.0916743E-6 2.0914306E-6 1.24775 1.24775
2.09173E-6 4.853109E-12 2.0911184E-6 2.2702789E-6 1.4500953E-6 2.091467E-6 2.091467E-6 2.0911184E-6 1.24825 1.24825
2.0916539E-6 7.284546E-12 2.0914306E-6 2.2700501E-6 1.4499491E-6 2.0912591E-6 2.0912591E-6 2.0914306E-6 1.24875 1.24875
2.0922052E-6 2.1288261E-11 2.0914306E-6 2.2698212E-6 1.4498029E-6 2.091052E-6 2.091052E-6 2.0914306E-6 1.24925 1.24925
2.092229E-6 2.554691E-11 2.0911184E-6 2.2695922E-6 1.4496567E-6 2.0908446E-6 2.0908446E-6 2.0911184E-6 1.24975 1.24975
2.0925493E-6 3.528716E-11 2.0908062E-6 2.2693634E-6 1.4495105E-6 2.0906373E-6 2.0906373E-6 2.0908062E-6 1.25025 1.25025
2.0937277E-6 6.086314E-11 2.0901819E-6 2.2691345E-6 1.4493643E-6 2.09043E-6 2.09043E-6 2.0901819E-6 1.25075 1.25075
2.091969E-6 3.223219E-11 2.090494E-6 2.2689057E-6 1.4492181E-6 2.0902226E-6 2.0902226E-6 2.090494E-6 1.25125 1.25125
2.090738E-6 1.334629E-11 2.0898697E-6 2.2684478E-6 1.4489257E-6 2.0900147E-6 2.0900147E-6 2.0898697E-6 1.25175 1.25175
2.0902994E-6 9.078005E-12 2.0895575E-6 2.268219E-6 1.4487795E-6 2.0898076E-6 2.0898076E-6 2.0895575E-6 1.25225 1.25225
2.0893328E-6 -4.9353486E-12 2.0895575E-6 2.26799E-6 1.4486333E-6 2.0896002E-6 2.0896002E-6 2.0895575E-6 1.25275 1.25275
2.087574E-6 -3.3566303E-11 2.0895575E-6 2.2677611E-6 1.4484872E-6 2.0893929E-6 2.0893929E-6 2.0895575E-6 1.25325 1.25325
2.0858815E-6 -6.097912E-11 2.0892453E-6 2.2675324E-6 1.448341E-6 2.0891855E-6 2.0891855E-6 2.0892453E-6 1.25375 1.25375
2.0862674E-6 -5.0020755E-11 2.0889333E-6 2.2673034E-6 1.4481948E-6 2.0889777E-6 2.0889777E-6 2.0889333E-6 1.25425 1.25425
2.086357E-6 -4.4543973E-11 2.088309E-6 2.2670745E-6 1.4480486E-6 2.0887703E-6 2.0887703E-6 2.088309E-6 1.25475 1.25475
2.0856874E-6 -5.3075724E-11 2.088309E-6 2.2668457E-6 1.4479024E-6 2.0885632E-6 2.0885632E-6 2.088309E-6 1.25525 1.25525
2.0863376E-6 -3.7244804E-11 2.088309E-6 2.2666168E-6 1.4477562E-6 2.0883558E-6 2.0883558E-6 2.088309E-6 1.25575 1.25575
2.0868226E-6 -2.4459235E-11 2.0879968E-6 2.266388E-6 1.44761E-6 2.088148E-6 2.088148E-6 2.0879968E-6 1.25625 1.25625
2.086384E-6 -2.872752E-11 2.0873724E-6 2.266159E-6 1.4474638E-6 2.0879406E-6 2.0879406E-6 2.0873724E-6 1.25675 1.25675
2.0874306E-6 -5.587805E-12 2.0876846E-6 2.2657014E-6 1.4471714E-6 2.0877333E-6 2.0877333E-6 2.0876846E-6 1.25725 1.25725
2.088774E-6 2.3033513E-11 2.0873724E-6 2.2654724E-6 1.4470252E-6 2.0875261E-6 2.0875261E-6 2.0873724E-6 1.25775 1.25775
2.089952E-6 4.8609484E-11 2.0870602E-6 2.2652434E-6 1.446879E-6 2.0873183E-6 2.0873183E-6 2.0870602E-6 1.25825 1.25825
2.0899424E-6 5.2259065E-11 2.086748E-6 2.2650147E-6 1.4467328E-6 2.087111E-6 2.087111E-6 2.086748E-6 1.25875 1.25875
2.088943E-6 3.7636647E-11 2.0861237E-6 2.2647857E-6 1.4465866E-6 2.0869036E-6 2.0869036E-6 2.0861237E-6 1.25925 1.25925
2.0886694E-6 3.6413695E-11 2.0861237E-6 2.2645568E-6 1.4464404E-6 2.0866962E-6 2.0866962E-6 2.0861237E-6 1.25975 1.25975
2.0874052E-6 1.691873E-11 2.0854993E-6 2.264328E-6 1.4462943E-6 2.0864884E-6 2.0864884E-6 2.0854993E-6 1.26025 1.26025
2.0873626E-6 1.9959244E-11 2.0861237E-6 2.264099E-6 1.4461481E-6 2.0862813E-6 2.0862813E-6 2.0861237E-6 1.26075 1.26075
2.086231E-6 2.9005585E-12 2.0858115E-6 2.2638703E-6 1.4460019E-6 2.086074E-6 2.086074E-6 2.0858115E-6 1.26125 1.26125
2.0853633E-6 -9.285594E-12 2.0854993E-6 2.2636414E-6 1.4458557E-6 2.0858665E-6 2.0858665E-6 2.0854993E-6 1.26175 1.26175
2.0844623E-6 -2.2080825E-11 2.0854993E-6 2.2634124E-6 1.4457095E-6 2.0856587E-6 2.0856587E-6 2.0854993E-6 1.26225 1.26225
2.0837267E-6 -3.183071E-11 2.0851874E-6 2.2629547E-6 1.4454171E-6 2.0854513E-6 2.0854513E-6 2.0851874E-6 1.26275 1.26275
2.082331E-6 -5.376193E-11 2.0848752E-6 2.2627257E-6 1.4452709E-6 2.085244E-6 2.085244E-6 2.0848752E-6 1.26325 1.26325
2.0827176E-6 -4.2803552E-11 2.084563E-6 2.262497E-6 1.4451247E-6 2.0850368E-6 2.0850368E-6 2.084563E-6 1.26375 1.26375
2.0851166E-6 5.307891E-12 2.084563E-6 2.262268E-6 1.4449785E-6 2.084829E-6 2.084829E-6 2.084563E-6 1.26425 1.26425
2.085866E-6 2.2966008E-11 2.084563E-6 2.2620393E-6 1.4448323E-6 2.0846217E-6 2.0846217E-6 2.084563E-6 1.26475 1.26475
2.0848993E-6 8.952655E-12 2.084563E-6 2.2618103E-6 1.4446861E-6 2.0844143E-6 2.0844143E-6 2.084563E-6 1.26525 1.26525
2.0841633E-6 -7.97242E-13 2.0842508E-6 2.2615814E-6 1.4445399E-6 2.0842065E-6 2.0842065E-6 2.0842508E-6 1.26575 1.26575
2.0857049E-6 3.1478476E-11 2.0836264E-6 2.2613526E-6 1.4443937E-6 2.083999E-6 2.083999E-6 2.0836264E-6 1.26625 1.26625
2.0865862E-6 5.1572857E-11 2.0836264E-6 2.2611237E-6 1.4442475E-6 2.083792E-6 2.083792E-6 2.0836264E-6 1.26675 1.26675
2.0858502E-6 4.182296E-11 2.0833143E-6 2.2608947E-6 1.4441014E-6 2.0835841E-6 2.0835841E-6 2.0833143E-6 1.26725 1.26725
2.0841906E-6 1.5019206E-11 2.083002E-6 2.260666E-6 1.4439552E-6 2.0833768E-6 2.0833768E-6 2.083002E-6 1.26775 1.26775
2.083983E-6 1.5014387E-11 2.0833143E-6 2.260208E-6 1.4436628E-6 2.0831694E-6 2.0831694E-6 2.0833143E-6 1.26825 1.26825
2.0826858E-6 -5.089644E-12 2.08269E-6 2.2599793E-6 1.4435166E-6 2.0829616E-6 2.0829616E-6 2.08269E-6 1.26875 1.26875
2.0818513E-6 -1.6666729E-11 2.0823777E-6 2.2597503E-6 1.4433704E-6 2.0827542E-6 2.0827542E-6 2.0823777E-6 1.26925 1.26925
2.0809507E-6 -2.9461947E-11 2.08269E-6 2.2595216E-6 1.4432242E-6 2.082547E-6 2.082547E-6 2.08269E-6 1.26975 1.26975
2.0831187E-6 1.43860245E-11 2.0820655E-6 2.2592926E-6 1.443078E-6 2.0823393E-6 2.0823393E-6 2.0820655E-6 1.27025 1.27025
2.082086E-6 -8.4546134E-13 2.0820655E-6 2.2590636E-6 1.4429318E-6 2.082132E-6 2.082132E-6 2.0820655E-6 1.27075 1.27075
2.0807565E-6 -2.155855E-11 2.0814414E-6 2.258835E-6 1.4427856E-6 2.0819245E-6 2.0819245E-6 2.0814414E-6 1.27125 1.27125
2.0801194E-6 -2.9481244E-11 2.0820655E-6 2.258606E-6 1.4426394E-6 2.0817167E-6 2.0817167E-6 2.0820655E-6 1.27175 1.27175
2.079615E-6 -3.4967664E-11 2.0814414E-6 2.258377E-6 1.4424932E-6 2.0815094E-6 2.0815094E-6 2.0814414E-6 1.27225 1.27225
2.0807272E-6 -1.0609814E-11 2.0814414E-6 2.2581482E-6 1.442347E-6 2.0813022E-6 2.0813022E-6 2.0814414E-6 1.27275 1.27275
2.0797272E-6 -2.5232247E-11 2.0820655E-6 2.2579193E-6 1.4422008E-6 2.0810944E-6 2.0810944E-6 2.0820655E-6 1.27325 1.27325
2.0805096E-6 -6.965063E-12 2.0814414E-6 2.2574616E-6 1.4419085E-6 2.080887E-6 2.080887E-6 2.0814414E-6 1.27375 1.27375
2.0815885E-6 1.6783708E-11 2.0801926E-6 2.2572326E-6 1.4417623E-6 2.0806792E-6 2.0806792E-6 2.0801926E-6 1.27425 1.27425
2.082041E-6 2.8960225E-11 2.0805048E-6 2.2570039E-6 1.4416161E-6 2.0804719E-6 2.0804719E-6 2.0805048E-6 1.27475 1.27475
2.0818334E-6 2.8955406E-11 2.0798805E-6 2.256775E-6 1.4414699E-6 2.0802645E-6 2.0802645E-6 2.0798805E-6 1.27525 1.27525
2.0819884E-6 3.565031E-11 2.0801926E-6 2.256546E-6 1.4413237E-6 2.0800567E-6 2.0800567E-6 2.0801926E-6 1.27575 1.27575
2.0823418E-6 4.5999628E-11 2.079256E-6 2.2563172E-6 1.4411775E-6 2.0798495E-6 2.0798495E-6 2.079256E-6 1.27625 1.27625
2.0808473E-6 2.2241205E-11 2.079256E-6 2.2560882E-6 1.4410313E-6 2.0796422E-6 2.0796422E-6 2.079256E-6 1.27675 1.27675
2.0782632E-6 -2.161643E-11 2.078944E-6 2.2558593E-6 1.4408851E-6 2.0794344E-6 2.0794344E-6 2.078944E-6 1.27725 1.27725
2.0776595E-6 -2.8930048E-11 2.078944E-6 2.2556305E-6 1.4407389E-6 2.079227E-6 2.079227E-6 2.078944E-6 1.27775 1.27775
2.0773855E-6 -3.015301E-11 2.078944E-6 2.2554016E-6 1.4405927E-6 2.0790192E-6 2.0790192E-6 2.078944E-6 1.27825 1.27825
2.0767818E-6 -3.7466627E-11 2.078944E-6 2.2551728E-6 1.4404465E-6 2.0788118E-6 2.0788118E-6 2.078944E-6 1.27875 1.27875
2.076442E-6 -3.9907726E-11 2.0786317E-6 2.254715E-6 1.440154E-6 2.078604E-6 2.078604E-6 2.0786317E-6 1.27925 1.27925
2.0766963E-6 -3.138561E-11 2.0783195E-6 2.2544862E-6 1.4400078E-6 2.0783968E-6 2.0783968E-6 2.0783195E-6 1.27975 1.27975
2.0775447E-6 -1.1900293E-11 2.0780074E-6 2.2542572E-6 1.4398616E-6 2.0781895E-6 2.0781895E-6 2.0780074E-6 1.28025 1.28025
2.0783925E-6 7.585012E-12 2.0776952E-6 2.2540282E-6 1.4397156E-6 2.0779817E-6 2.0779817E-6 2.0776952E-6 1.28075 1.28075
2.077855E-6 1.4895256E-12 2.0780074E-6 2.2537995E-6 1.4395694E-6 2.0777743E-6 2.0777743E-6 2.0780074E-6 1.28125 1.28125
2.077218E-6 -6.4331717E-12 2.0776952E-6 2.2535705E-6 1.4394232E-6 2.0775665E-6 2.0775665E-6 2.0776952E-6 1.28175 1.28175
2.0782975E-6 1.731561E-11 2.077071E-6 2.2533416E-6 1.439277E-6 2.077359E-6 2.077359E-6 2.077071E-6 1.28225 1.28225
2.0790465E-6 3.497372E-11 2.077071E-6 2.2531128E-6 1.4391308E-6 2.0771515E-6 2.0771515E-6 2.077071E-6 1.28275 1.28275
2.0770237E-6 1.470229E-12 2.0767588E-6 2.2528839E-6 1.4389846E-6 2.0769442E-6 2.0769442E-6 2.0767588E-6 1.28325 1.28325
2.0755622E-6 -2.1679126E-11 2.0764467E-6 2.2526551E-6 1.4388384E-6 2.0767368E-6 2.0767368E-6 2.0764467E-6 1.28375 1.28375
2.0753212E-6 -2.2293022E-11 2.0767588E-6 2.2524262E-6 1.4386922E-6 2.076529E-6 2.076529E-6 2.0767588E-6 1.28425 1.28425
2.0755756E-6 -1.3770907E-11 2.0764467E-6 2.2519685E-6 1.4383997E-6 2.0763216E-6 2.0763216E-6 2.0764467E-6 1.28475 1.28475
2.0751033E-6 -1.8648269E-11 2.0767588E-6 2.2517395E-6 1.4382535E-6 2.0761138E-6 2.0761138E-6 2.0767588E-6 1.28525 1.28525
2.076546E-6 1.1800247E-11 2.0761345E-6 2.2515105E-6 1.4381073E-6 2.0759067E-6 2.0759067E-6 2.0761345E-6 1.28575 1.28575
2.0769319E-6 2.2758618E-11 2.0761345E-6 2.2512818E-6 1.4379611E-6 2.0756988E-6 2.0756988E-6 2.0761345E-6 1.28625 1.28625
2.0749421E-6 -1.0135804E-11 2.07551E-6 2.2510528E-6 1.437815E-6 2.0754915E-6 2.0754915E-6 2.07551E-6 1.28675 1.28675
2.0739421E-6 -2.4758232E-11 2.0748857E-6 2.250824E-6 1.4376687E-6 2.0752836E-6 2.0752836E-6 2.0748857E-6 1.28725 1.28725
2.0750877E-6 2.08684E-13 2.0745736E-6 2.2505951E-6 1.4375227E-6 2.0750763E-6 2.0750763E-6 2.0745736E-6 1.28775 1.28775
2.0738564E-6 -1.8677214E-11 2.0748857E-6 2.2503662E-6 1.4373765E-6 2.0748685E-6 2.0748685E-6 2.0748857E-6 1.28825 1.28825
2.07355E-6 -2.0509235E-11 2.0748857E-6 2.2501374E-6 1.4372303E-6 2.074661E-6 2.074661E-6 2.0748857E-6 1.28875 1.28875
2.0734078E-6 -1.9295931E-11 2.0742614E-6 2.2499084E-6 1.437084E-6 2.0744535E-6 2.0744535E-6 2.0742614E-6 1.28925 1.28925
2.0738273E-6 -7.72848E-12 2.0736372E-6 2.2494507E-6 1.4367916E-6 2.0742461E-6 2.0742461E-6 2.0736372E-6 1.28975 1.28975
2.0744112E-6 6.8842913E-12 2.0736372E-6 2.2492218E-6 1.4366454E-6 2.0740383E-6 2.0740383E-6 2.0736372E-6 1.29025 1.29025
2.0744346E-6 1.1142939E-11 2.073325E-6 2.2489928E-6 1.4364992E-6 2.073831E-6 2.073831E-6 2.073325E-6 1.29075 1.29075
2.0754476E-6 3.3673578E-11 2.073325E-6 2.248764E-6 1.436353E-6 2.0736231E-6 2.0736231E-6 2.073325E-6 1.29125 1.29125
2.075438E-6 3.732316E-11 2.073325E-6 2.248535E-6 1.4362068E-6 2.0734158E-6 2.0734158E-6 2.073325E-6 1.29175 1.29175
2.075164E-6 3.6100196E-11 2.0730129E-6 2.2483064E-6 1.4360606E-6 2.073208E-6 2.073208E-6 2.0730129E-6 1.29225 1.29225
2.0748905E-6 3.4877243E-11 2.0727007E-6 2.2480774E-6 1.4359144E-6 2.0730008E-6 2.0730008E-6 2.0727007E-6 1.29275 1.29275
2.0737914E-6 1.8427614E-11 2.0727007E-6 2.2478484E-6 1.4357682E-6 2.072793E-6 2.072793E-6 2.0727007E-6 1.29325 1.29325
2.0723298E-6 -4.7217404E-12 2.0727007E-6 2.2476197E-6 1.435622E-6 2.0725856E-6 2.0725856E-6 2.0727007E-6 1.29375 1.29375
2.0711977E-6 -2.1780439E-11 2.0720763E-6 2.2473907E-6 1.4354758E-6 2.0723778E-6 2.0723778E-6 2.0720763E-6 1.29425 1.29425
2.071551E-6 -1.1431123E-11 2.0720763E-6 2.2471618E-6 1.4353298E-6 2.0721704E-6 2.0721704E-6 2.0720763E-6 1.29475 1.29475
2.072597E-6 1.1708583E-11 2.0717641E-6 2.246704E-6 1.4350373E-6 2.0719626E-6 2.0719626E-6 2.0717641E-6 1.29525 1.29525
2.072488E-6 1.3530954E-11 2.0717641E-6 2.246475E-6 1.4348911E-6 2.0717548E-6 2.0717548E-6 2.0717641E-6 1.29575 1.29575
2.0717525E-6 3.7810675E-12 2.0717641E-6 2.2462464E-6 1.434745E-6 2.0715477E-6 2.0715477E-6 2.0717641E-6 1.29625 1.29625
2.0708515E-6 -9.014163E-12 2.0711398E-6 2.2460174E-6 1.4345987E-6 2.0713398E-6 2.0713398E-6 2.0711398E-6 1.29675 1.29675
2.0712378E-6 1.9442195E-12 2.0708276E-6 2.2457887E-6 1.4344525E-6 2.0711325E-6 2.0711325E-6 2.0708276E-6 1.29725 1.29725
2.0715577E-6 1.1684457E-11 2.0705154E-6 2.2455597E-6 1.4343063E-6 2.0709247E-6 2.0709247E-6 2.0705154E-6 1.29775 1.29775
2.069403E-6 -2.42553E-11 2.0705154E-6 2.2453307E-6 1.4341601E-6 2.0707173E-6 2.0707173E-6 2.0705154E-6 1.29825 1.29825
2.068271E-6 -4.1313994E-11 2.0705154E-6 2.245102E-6 1.4340139E-6 2.0705095E-6 2.0705095E-6 2.0705154E-6 1.29875 1.29875
2.068426E-6 -3.4619092E-11 2.0705154E-6 2.244873E-6 1.4338677E-6 2.0703017E-6 2.0703017E-6 2.0705154E-6 1.29925 1.29925
2.0699674E-6 -2.3433748E-12 2.0698913E-6 2.244644E-6 1.4337215E-6 2.0700945E-6 2.0700945E-6 2.0698913E-6 1.29975 1.29975
2.0708155E-6 1.714193E-11 2.0698913E-6 2.2444153E-6 1.4335753E-6 2.0698867E-6 2.0698867E-6 2.0698913E-6 1.30025 1.30025
2.0716639E-6 3.6627246E-11 2.0698913E-6 2.2439576E-6 1.4332829E-6 2.0696793E-6 2.0696793E-6 2.0698913E-6 1.30075 1.30075
2.0710927E-6 2.9922682E-11 2.069579E-6 2.2437287E-6 1.4331368E-6 2.0694715E-6 2.0694715E-6 2.069579E-6 1.30125 1.30125
2.0717428E-6 4.575359E-11 2.0692669E-6 2.2434997E-6 1.4329906E-6 2.0692637E-6 2.0692637E-6 2.0692669E-6 1.30175 1.30175
2.0719642E-6 5.3666637E-11 2.0689547E-6 2.243271E-6 1.4328444E-6 2.0690563E-6 2.0690563E-6 2.0689547E-6 1.30225 1.30225
2.068687E-6 -2.9813975E-12 2.0686425E-6 2.243042E-6 1.4326982E-6 2.0688485E-6 2.0688485E-6 2.0686425E-6 1.30275 1.30275
2.0663015E-6 -4.3184623E-11 2.0683303E-6 2.242813E-6 1.432552E-6 2.0686414E-6 2.0686414E-6 2.0683303E-6 1.30325 1.30325
2.0665555E-6 -3.4662516E-11 2.0686425E-6 2.2425843E-6 1.4324058E-6 2.0684336E-6 2.0684336E-6 2.0686425E-6 1.30375 1.30375
2.0671723E-6 -1.9440678E-11 2.0683303E-6 2.2423553E-6 1.4322596E-6 2.0682257E-6 2.0682257E-6 2.0683303E-6 1.30425 1.30425
2.0670968E-6 -1.7009226E-11 2.0686425E-6 2.2421264E-6 1.4321134E-6 2.0680184E-6 2.0680184E-6 2.0686425E-6 1.30475 1.30475
2.0663276E-6 -2.736819E-11 2.067706E-6 2.2418976E-6 1.4319672E-6 2.0678106E-6 2.0678106E-6 2.067706E-6 1.30525 1.30525
2.067341E-6 -4.8375423E-12 2.0670816E-6 2.2416687E-6 1.431821E-6 2.0676032E-6 2.0676032E-6 2.0670816E-6 1.30575 1.30575
2.0676612E-6 4.902696E-12 2.0667694E-6 2.241211E-6 1.4315286E-6 2.0673954E-6 2.0673954E-6 2.0667694E-6 1.30625 1.30625
2.0693672E-6 4.0223734E-11 2.0670816E-6 2.240982E-6 1.4313824E-6 2.0671876E-6 2.0671876E-6 2.0670816E-6 1.30675 1.30675
2.0702485E-6 6.031812E-11 2.0664572E-6 2.2407532E-6 1.4312362E-6 2.0669804E-6 2.0669804E-6 2.0664572E-6 1.30725 1.30725
2.0684565E-6 3.1078088E-11 2.0664572E-6 2.2405243E-6 1.43109E-6 2.0667726E-6 2.0667726E-6 2.0664572E-6 1.30775 1.30775
2.0655093E-6 -1.9479281E-11 2.0667694E-6 2.2402953E-6 1.4309439E-6 2.0665648E-6 2.0665648E-6 2.0667694E-6 1.30825 1.30825
2.0649386E-6 -2.6183831E-11 2.066145E-6 2.2400666E-6 1.4307977E-6 2.0663574E-6 2.0663574E-6 2.066145E-6 1.30875 1.30875
2.0654566E-6 -1.2789196E-11 2.065521E-6 2.2398376E-6 1.4306515E-6 2.0661496E-6 2.0661496E-6 2.065521E-6 1.30925 1.30925
2.0645555E-6 -2.5584425E-11 2.065833E-6 2.2396089E-6 1.4305053E-6 2.0659418E-6 2.0659418E-6 2.065833E-6 1.30975 1.30975
2.064447E-6 -2.3762043E-11 2.065521E-6 2.23938E-6 1.4303591E-6 2.0657344E-6 2.0657344E-6 2.065521E-6 1.31025 1.31025
2.065394E-6 -2.4495395E-12 2.0652087E-6 2.239151E-6 1.4302129E-6 2.0655268E-6 2.0655268E-6 2.0652087E-6 1.31075 1.31075
2.06644E-6 2.0690167E-11 2.065521E-6 2.2389222E-6 1.4300667E-6 2.065319E-6 2.065319E-6 2.065521E-6 1.31125 1.31125
2.0676514E-6 4.6875216E-11 2.0648965E-6 2.2384643E-6 1.4297743E-6 2.0651116E-6 2.0651116E-6 2.0648965E-6 1.31175 1.31175
2.0659254E-6 1.8853318E-11 2.0648965E-6 2.2382355E-6 1.4296281E-6 2.0649038E-6 2.0649038E-6 2.0648965E-6 1.31225 1.31225
2.0650903E-6 7.276221E-12 2.0648965E-6 2.2380066E-6 1.4294819E-6 2.064696E-6 2.064696E-6 2.0648965E-6 1.31275 1.31275
2.0644866E-6 -3.7397514E-14 2.0642722E-6 2.2377776E-6 1.4293357E-6 2.0644886E-6 2.0644886E-6 2.0642722E-6 1.31325 1.31325
2.0636185E-6 -1.2223562E-11 2.06396E-6 2.2375489E-6 1.4291895E-6 2.0642808E-6 2.0642808E-6 2.06396E-6 1.31375 1.31375
2.0629154E-6 -2.1364391E-11 2.06396E-6 2.23732E-6 1.4290433E-6 2.064073E-6 2.064073E-6 2.06396E-6 1.31425 1.31425
2.0626744E-6 -2.197829E-11 2.0636478E-6 2.2370912E-6 1.4288971E-6 2.0638652E-6 2.0638652E-6 2.0636478E-6 1.31475 1.31475
2.0636219E-6 -6.657718E-13 2.0636478E-6 2.2368622E-6 1.428751E-6 2.063658E-6 2.063658E-6 2.0636478E-6 1.31525 1.31525
2.0638759E-6 7.856332E-12 2.0627112E-6 2.2366332E-6 1.4286048E-6 2.0634502E-6 2.0634502E-6 2.0627112E-6 1.31575 1.31575
2.0646908E-6 2.673257E-11 2.0630234E-6 2.2364045E-6 1.4284586E-6 2.0632424E-6 2.0632424E-6 2.0630234E-6 1.31625 1.31625
2.0637901E-6 1.393735E-11 2.0630234E-6 2.2361755E-6 1.4283124E-6 2.063035E-6 2.063035E-6 2.0630234E-6 1.31675 1.31675
2.064803E-6 3.646799E-11 2.0627112E-6 2.2357178E-6 1.42802E-6 2.0628272E-6 2.0628272E-6 2.0627112E-6 1.31725 1.31725
2.0639352E-6 2.4281825E-11 2.0627112E-6 2.2354889E-6 1.4278738E-6 2.0626194E-6 2.0626194E-6 2.0627112E-6 1.31775 1.31775
2.0603609E-6 -3.7847808E-11 2.062399E-6 2.23526E-6 1.4277276E-6 2.0624116E-6 2.0624116E-6 2.062399E-6 1.31825 1.31825
2.0584703E-6 -6.891503E-11 2.062399E-6 2.2350312E-6 1.4275814E-6 2.0622044E-6 2.0622044E-6 2.062399E-6 1.31875 1.31875
2.0582293E-6 -6.9528924E-11 2.061775E-6 2.2348022E-6 1.4274352E-6 2.0619966E-6 2.0619966E-6 2.061775E-6 1.31925 1.31925
2.0599023E-6 -3.4816955E-11 2.0614627E-6 2.2345735E-6 1.427289E-6 2.0617888E-6 2.0617888E-6 2.0614627E-6 1.31975 1.31975
2.0627963E-6 2.2430488E-11 2.0614627E-6 2.2343445E-6 1.4271428E-6 2.061581E-6 2.061581E-6 2.0614627E-6 1.32025 1.32025
2.0637767E-6 4.435207E-11 2.0614627E-6 2.2341155E-6 1.4269966E-6 2.0613736E-6 2.0613736E-6 2.0614627E-6 1.32075 1.32075
2.0633377E-6 4.0083773E-11 2.0608384E-6 2.2338868E-6 1.4268504E-6 2.0611658E-6 2.0611658E-6 2.0608384E-6 1.32125 1.32125
2.0637897E-6 5.226028E-11 2.0605262E-6 2.2336578E-6 1.4267042E-6 2.060958E-6 2.060958E-6 2.0605262E-6 1.32175 1.32175
2.0635155E-6 5.1037317E-11 2.060214E-6 2.2332001E-6 1.4264119E-6 2.0607501E-6 2.0607501E-6 2.060214E-6 1.32225 1.32225
2.06146E-6 1.6924762E-11 2.0605262E-6 2.2329712E-6 1.4262657E-6 2.060543E-6 2.060543E-6 2.0605262E-6 1.32275 1.32275
2.0599318E-6 -7.442737E-12 2.060214E-6 2.2327424E-6 1.4261195E-6 2.0603352E-6 2.0603352E-6 2.060214E-6 1.32325 1.32325
2.0584368E-6 -3.120117E-11 2.060214E-6 2.2325135E-6 1.4259733E-6 2.0601274E-6 2.0601274E-6 2.060214E-6 1.32375 1.32375
2.0576017E-6 -4.2778267E-11 2.060214E-6 2.2322845E-6 1.4258271E-6 2.0599196E-6 2.0599196E-6 2.060214E-6 1.32425 1.32425
2.057262E-6 -4.5219353E-11 2.0599018E-6 2.2320557E-6 1.4256809E-6 2.0597122E-6 2.0597122E-6 2.0599018E-6 1.32475 1.32475
2.058209E-6 -2.3906845E-11 2.0595896E-6 2.2318268E-6 1.4255347E-6 2.0595044E-6 2.0595044E-6 2.0595896E-6 1.32525 1.32525
2.058199E-6 -2.0257275E-11 2.0589653E-6 2.2315978E-6 1.4253885E-6 2.0592965E-6 2.0592965E-6 2.0589653E-6 1.32575 1.32575
2.059212E-6 2.2733636E-12 2.0583411E-6 2.231369E-6 1.4252423E-6 2.0590887E-6 2.0590887E-6 2.0583411E-6 1.32625 1.32625
2.060489E-6 2.9676536E-11 2.0583411E-6 2.2311401E-6 1.4250961E-6 2.058881E-6 2.058881E-6 2.0583411E-6 1.32675 1.32675
2.0599844E-6 2.4190117E-11 2.0583411E-6 2.2309112E-6 1.4249499E-6 2.0586738E-6 2.0586738E-6 2.0583411E-6 1.32725 1.32725
2.0584894E-6 4.3168567E-13 2.0577168E-6 2.2304534E-6 1.4246575E-6 2.058466E-6 2.058466E-6 2.0577168E-6 1.32775 1.32775
2.0571922E-6 -1.9672347E-11 2.0577168E-6 2.2302247E-6 1.4245113E-6 2.0582581E-6 2.0582581E-6 2.0577168E-6 1.32825 1.32825
2.0582052E-6 2.8582928E-12 2.0577168E-6 2.2299957E-6 1.4243652E-6 2.0580503E-6 2.0580503E-6 2.0577168E-6 1.32875 1.32875
2.0588882E-6 1.9298264E-11 2.0577168E-6 2.2297668E-6 1.424219E-6 2.0578425E-6 2.0578425E-6 2.0577168E-6 1.32925 1.32925
2.0594061E-6 3.26929E-11 2.0570924E-6 2.229538E-6 1.4240728E-6 2.0576347E-6 2.0576347E-6 2.0570924E-6 1.32975 1.32975
2.0586706E-6 2.2943016E-11 2.0567802E-6 2.229309E-6 1.4239266E-6 2.0574273E-6 2.0574273E-6 2.0567802E-6 1.33025 1.33025
2.0591224E-6 3.5119522E-11 2.0567802E-6 2.22908E-6 1.4237804E-6 2.0572195E-6 2.0572195E-6 2.0567802E-6 1.33075 1.33075
2.0599705E-6 5.4604828E-11 2.0567802E-6 2.2288514E-6 1.4236342E-6 2.057012E-6 2.057012E-6 2.0567802E-6 1.33125 1.33125
2.0591024E-6 4.2418662E-11 2.0561558E-6 2.2286224E-6 1.423488E-6 2.056804E-6 2.056804E-6 2.0561558E-6 1.33175 1.33175
2.0579043E-6 2.4141831E-11 2.056468E-6 2.2283934E-6 1.4233418E-6 2.0565963E-6 2.0565963E-6 2.056468E-6 1.33225 1.33225
2.05598E-6 -7.534468E-12 2.0558437E-6 2.2281647E-6 1.4231956E-6 2.0563884E-6 2.0563884E-6 2.0558437E-6 1.33275 1.33275
2.0553437E-6 -1.5457155E-11 2.0558437E-6 2.227707E-6 1.4229032E-6 2.056181E-6 2.056181E-6 2.0558437E-6 1.33325 1.33325
2.0549705E-6 -1.8507315E-11 2.0558437E-6 2.227478E-6 1.422757E-6 2.0559733E-6 2.0559733E-6 2.0558437E-6 1.33375 1.33375
2.0534424E-6 -4.287482E-11 2.0558437E-6 2.227249E-6 1.4226108E-6 2.0557654E-6 2.0557654E-6 2.0558437E-6 1.33425 1.33425
2.0526404E-6 -5.384285E-11 2.0555315E-6 2.2270203E-6 1.4224646E-6 2.0555576E-6 2.0555576E-6 2.0555315E-6 1.33475 1.33475
2.0526302E-6 -5.0193277E-11 2.054907E-6 2.2267914E-6 1.4223184E-6 2.0553498E-6 2.0553498E-6 2.054907E-6 1.33525 1.33525
2.0550292E-6 -2.0818336E-12 2.0552193E-6 2.2265624E-6 1.4221723E-6 2.0551422E-6 2.0551422E-6 2.0552193E-6 1.33575 1.33575
2.0569003E-6 3.6284538E-11 2.054907E-6 2.2263337E-6 1.4220261E-6 2.0549344E-6 2.0549344E-6 2.054907E-6 1.33625 1.33625
2.0568577E-6 3.9325054E-11 2.054907E-6 2.2261047E-6 1.4218799E-6 2.054727E-6 2.054727E-6 2.054907E-6 1.33675 1.33675
2.0560226E-6 2.7747957E-11 2.054283E-6 2.225876E-6 1.4217337E-6 2.0545192E-6 2.0545192E-6 2.054283E-6 1.33725 1.33725
2.0574976E-6 5.880553E-11 2.0539708E-6 2.225647E-6 1.4215875E-6 2.0543114E-6 2.0543114E-6 2.0539708E-6 1.33775 1.33775
2.0576526E-6 6.550043E-11 2.0536586E-6 2.225418E-6 1.4214413E-6 2.0541036E-6 2.0541036E-6 2.0536586E-6 1.33825 1.33825
2.0552334E-6 2.4688133E-11 2.0530342E-6 2.2249603E-6 1.4211489E-6 2.0538957E-6 2.0538957E-6 2.0530342E-6 1.33875 1.33875
2.0529794E-6 -1.3078833E-11 2.0533464E-6 2.2247314E-6 1.4210027E-6 2.053688E-6 2.053688E-6 2.0533464E-6 1.33925 1.33925
2.0514183E-6 -3.8055396E-11 2.0530342E-6 2.2245026E-6 1.4208565E-6 2.05348E-6 2.05348E-6 2.0530342E-6 1.33975 1.33975
2.0512432E-6 -3.745116E-11 2.0533464E-6 2.2242737E-6 1.4207103E-6 2.0532723E-6 2.0532723E-6 2.0533464E-6 1.34025 1.34025
2.0512662E-6 -3.319252E-11 2.052722E-6 2.2240447E-6 1.4205641E-6 2.0530647E-6 2.0530647E-6 2.052722E-6 1.34075 1.34075
2.05119E-6 -3.0761085E-11 2.0520977E-6 2.223816E-6 1.4204179E-6 2.0528569E-6 2.0528569E-6 2.0520977E-6 1.34125 1.34125
2.051708E-6 -1.7366447E-11 2.0524099E-6 2.223587E-6 1.4202717E-6 2.052649E-6 2.052649E-6 2.0524099E-6 1.34175 1.34175
2.0535795E-6 2.0999936E-11 2.0524099E-6 2.2233583E-6 1.4201255E-6 2.0524417E-6 2.0524417E-6 2.0524099E-6 1.34225 1.34225
2.0536354E-6 2.5867641E-11 2.0517855E-6 2.2231293E-6 1.4199794E-6 2.0522339E-6 2.0522339E-6 2.0517855E-6 1.34275 1.34275
2.0519094E-6 -2.1542568E-12 2.0520977E-6 2.2229003E-6 1.4198332E-6 2.052026E-6 2.052026E-6 2.0520977E-6 1.34325 1.34325
2.0497873E-6 -3.7484956E-11 2.0514733E-6 2.2226716E-6 1.419687E-6 2.0518182E-6 2.0518182E-6 2.0514733E-6 1.34375 1.34375
2.0489852E-6 -4.8452988E-11 2.0511611E-6 2.2222137E-6 1.4193946E-6 2.0516104E-6 2.0516104E-6 2.0511611E-6 1.34425 1.34425
2.049536E-6 -3.444928E-11 2.0511611E-6 2.221985E-6 1.4192484E-6 2.0514026E-6 2.0514026E-6 2.0511611E-6 1.34475 1.34475
2.048866E-6 -4.298105E-11 2.0511611E-6 2.221756E-6 1.4191022E-6 2.051195E-6 2.051195E-6 2.0511611E-6 1.34525 1.34525
2.049648E-6 -2.4713875E-11 2.050849E-6 2.221527E-6 1.418956E-6 2.0509872E-6 2.0509872E-6 2.050849E-6 1.34575 1.34575
2.051948E-6 2.1570365E-11 2.050537E-6 2.2212982E-6 1.4188098E-6 2.0507794E-6 2.0507794E-6 2.050537E-6 1.34625 1.34625
2.053456E-6 5.3237005E-11 2.0502248E-6 2.2210693E-6 1.4186636E-6 2.0505715E-6 2.0505715E-6 2.0502248E-6 1.34675 1.34675
2.053314E-6 5.445031E-11 2.0496004E-6 2.2208405E-6 1.4185174E-6 2.0503637E-6 2.0503637E-6 2.0496004E-6 1.34725 1.34725
2.0519508E-6 3.3128146E-11 2.0499126E-6 2.2206116E-6 1.4183712E-6 2.050156E-6 2.050156E-6 2.0499126E-6 1.34775 1.34775
2.0512807E-6 2.459638E-11 2.0499126E-6 2.2203826E-6 1.418225E-6 2.049948E-6 2.049948E-6 2.0499126E-6 1.34825 1.34825
2.0508087E-6 1.9719018E-11 2.0492882E-6 2.2201539E-6 1.4180788E-6 2.0497403E-6 2.0497403E-6 2.0492882E-6 1.34875 1.34875
2.0480927E-6 -2.6574881E-11 2.0499126E-6 2.219925E-6 1.4179326E-6 2.0495324E-6 2.0495324E-6 2.0499126E-6 1.34925 1.34925
2.0466966E-6 -4.8506116E-11 2.048976E-6 2.2194672E-6 1.4176403E-6 2.0493246E-6 2.0493246E-6 2.048976E-6 1.34975 1.34975
2.0470166E-6 -3.8765876E-11 2.048976E-6 2.2192382E-6 1.4174941E-6 2.049117E-6 2.049117E-6 2.048976E-6 1.35025 1.35025
2.0470395E-6 -3.4507237E-11 2.0486639E-6 2.2190095E-6 1.4173479E-6 2.0489092E-6 2.0489092E-6 2.0486639E-6 1.35075 1.35075
2.0471944E-6 -2.7812334E-11 2.0486639E-6 2.2187805E-6 1.4172017E-6 2.0487014E-6 2.0487014E-6 2.0486639E-6 1.35125 1.35125
2.0469204E-6 -2.9035297E-11 2.0483517E-6 2.2185516E-6 1.4170555E-6 2.0484936E-6 2.0484936E-6 2.0483517E-6 1.35175 1.35175
2.0473062E-6 -1.8076927E-11 2.0486639E-6 2.2183228E-6 1.4169093E-6 2.0482858E-6 2.0482858E-6 2.0486639E-6 1.35225 1.35225
2.0476923E-6 -7.1185557E-12 2.0480395E-6 2.2180939E-6 1.4167631E-6 2.048078E-6 2.048078E-6 2.0480395E-6 1.35275 1.35275
2.0477482E-6 -2.2508505E-12 2.0477273E-6 2.217865E-6 1.4166169E-6 2.04787E-6 2.04787E-6 2.0477273E-6 1.35325 1.35325
2.0475732E-6 -1.6466137E-12 2.0477273E-6 2.2176362E-6 1.4164707E-6 2.0476623E-6 2.0476623E-6 2.0477273E-6 1.35375 1.35375
2.0489492E-6 2.7583758E-11 2.0474151E-6 2.2174072E-6 1.4163245E-6 2.0474545E-6 2.0474545E-6 2.0474151E-6 1.35425 1.35425
2.048675E-6 2.6360795E-11 2.0474151E-6 2.2169495E-6 1.4160321E-6 2.0472467E-6 2.0472467E-6 2.0474151E-6 1.35475 1.35475
2.048038E-6 1.8438098E-11 2.0464788E-6 2.2167205E-6 1.4158859E-6 2.047039E-6 2.047039E-6 2.0464788E-6 1.35525 1.35525
2.049843E-6 5.5586338E-11 2.046791E-6 2.2164918E-6 1.4157397E-6 2.0468312E-6 2.0468312E-6 2.046791E-6 1.35575 1.35575
2.0485459E-6 3.5482308E-11 2.0464788E-6 2.2162628E-6 1.4155936E-6 2.0466234E-6 2.0466234E-6 2.0464788E-6 1.35625 1.35625
2.0466218E-6 3.8060076E-12 2.0464788E-6 2.2160339E-6 1.4154474E-6 2.0464156E-6 2.0464156E-6 2.0464788E-6 1.35675 1.35675
2.0456548E-6 -1.0207356E-11 2.0464788E-6 2.2158051E-6 1.4153012E-6 2.0462078E-6 2.0462078E-6 2.0464788E-6 1.35725 1.35725
2.0464367E-6 8.059816E-12 2.0458544E-6 2.2155762E-6 1.415155E-6 2.046E-6 2.046E-6 2.0458544E-6 1.35775 1.35775
2.0471196E-6 2.4499788E-11 2.0455423E-6 2.2153472E-6 1.4150088E-6 2.0457921E-6 2.0457921E-6 2.0455423E-6 1.35825 1.35825
2.0461525E-6 1.04864225E-11 2.0458544E-6 2.2151185E-6 1.4148626E-6 2.0455843E-6 2.0455843E-6 2.0458544E-6 1.35875 1.35875
2.0449545E-6 -7.790408E-12 2.044918E-6 2.2148895E-6 1.4147164E-6 2.0453765E-6 2.0453765E-6 2.044918E-6 1.35925 1.35925
2.0447465E-6 -7.7952375E-12 2.0446057E-6 2.2146608E-6 1.4145702E-6 2.0451687E-6 2.0451687E-6 2.0446057E-6 1.35975 1.35975
2.0444063E-6 -1.0236334E-11 2.0446057E-6 2.2142028E-6 1.4142778E-6 2.044961E-6 2.044961E-6 2.0446057E-6 1.36025 1.36025
2.0445943E-6 -2.9323642E-12 2.0439813E-6 2.213974E-6 1.4141316E-6 2.0447533E-6 2.0447533E-6 2.0439813E-6 1.36075 1.36075
2.043363E-6 -2.181826E-11 2.0439813E-6 2.2137451E-6 1.4139854E-6 2.0445455E-6 2.0445455E-6 2.0439813E-6 1.36125 1.36125
2.0428581E-6 -2.7304691E-11 2.043357E-6 2.2135162E-6 1.4138392E-6 2.0443376E-6 2.0443376E-6 2.043357E-6 1.36175 1.36175
2.0444647E-6 6.1891373E-12 2.043357E-6 2.2132874E-6 1.413693E-6 2.0441294E-6 2.0441294E-6 2.043357E-6 1.36225 1.36225
2.0454447E-6 2.8110708E-11 2.0436692E-6 2.2130585E-6 1.4135468E-6 2.0439215E-6 2.0439215E-6 2.0436692E-6 1.36275 1.36275
2.0452696E-6 2.8714947E-11 2.0436692E-6 2.2128295E-6 1.4134007E-6 2.0437137E-6 2.0437137E-6 2.0436692E-6 1.36325 1.36325
2.0436426E-6 2.5202477E-12 2.0436692E-6 2.2126007E-6 1.4132545E-6 2.043506E-6 2.043506E-6 2.0436692E-6 1.36375 1.36375
2.0427744E-6 -9.665916E-12 2.043357E-6 2.2123718E-6 1.4131083E-6 2.043298E-6 2.043298E-6 2.043357E-6 1.36425 1.36425
2.0430614E-6 -5.347447E-13 2.0427328E-6 2.212143E-6 1.4129621E-6 2.0430903E-6 2.0430903E-6 2.0427328E-6 1.36475 1.36475
2.0436783E-6 1.4687094E-11 2.0430448E-6 2.211914E-6 1.4128159E-6 2.0428824E-6 2.0428824E-6 2.0430448E-6 1.36525 1.36525
2.0425462E-6 -2.371604E-12 2.0424206E-6 2.2114564E-6 1.4125235E-6 2.0426749E-6 2.0426749E-6 2.0424206E-6 1.36575 1.36575
2.0414473E-6 -1.8821235E-11 2.0427328E-6 2.2112274E-6 1.4123773E-6 2.042467E-6 2.042467E-6 2.0427328E-6 1.36625 1.36625
2.041107E-6 -2.1262334E-11 2.0424206E-6 2.2109984E-6 1.4122311E-6 2.0422592E-6 2.0422592E-6 2.0424206E-6 1.36675 1.36675
2.0419875E-6 -1.1679709E-12 2.0421085E-6 2.2107697E-6 1.4120849E-6 2.042051E-6 2.042051E-6 2.0421085E-6 1.36725 1.36725
2.0415816E-6 -4.827202E-12 2.041484E-6 2.2105407E-6 1.4119387E-6 2.0418431E-6 2.0418431E-6 2.041484E-6 1.36775 1.36775
2.0409116E-6 -1.3358966E-11 2.0421085E-6 2.2103118E-6 1.4117925E-6 2.0416353E-6 2.0416353E-6 2.0421085E-6 1.36825 1.36825
2.0405384E-6 -1.6409128E-11 2.041484E-6 2.210083E-6 1.4116463E-6 2.0414275E-6 2.0414275E-6 2.041484E-6 1.36875 1.36875
2.0414523E-6 4.29431E-12 2.041172E-6 2.209854E-6 1.4115001E-6 2.0412197E-6 2.0412197E-6 2.041172E-6 1.36925 1.36925
2.0406173E-6 -7.282787E-12 2.0402354E-6 2.2096253E-6 1.4113539E-6 2.0410118E-6 2.0410118E-6 2.0402354E-6 1.36975 1.36975
2.0408384E-6 6.302509E-13 2.0408597E-6 2.2093964E-6 1.4112078E-6 2.040804E-6 2.040804E-6 2.0408597E-6 1.37025 1.37025
2.0422801E-6 3.1078758E-11 2.0405475E-6 2.2091674E-6 1.4110616E-6 2.0405962E-6 2.0405962E-6 2.0405475E-6 1.37075 1.37075
2.0420716E-6 3.1073914E-11 2.0402354E-6 2.2087097E-6 1.4107692E-6 2.040388E-6 2.040388E-6 2.0402354E-6 1.37125 1.37125
2.0409395E-6 1.4015218E-11 2.0399232E-6 2.2084807E-6 1.410623E-6 2.0401803E-6 2.0401803E-6 2.0399232E-6 1.37175 1.37175
2.0405334E-6 1.0355988E-11 2.0399232E-6 2.208252E-6 1.4104768E-6 2.0399725E-6 2.0399725E-6 2.0399232E-6 1.37225 1.37225
2.0404575E-6 1.2787426E-11 2.039611E-6 2.208023E-6 1.4103306E-6 2.0397647E-6 2.0397647E-6 2.039611E-6 1.37275 1.37275
2.0391933E-6 -6.7075395E-12 2.039611E-6 2.2077943E-6 1.4101844E-6 2.0395569E-6 2.0395569E-6 2.039611E-6 1.37325 1.37325
2.0385564E-6 -1.4630236E-11 2.039611E-6 2.2075653E-6 1.4100382E-6 2.039349E-6 2.039349E-6 2.039611E-6 1.37375 1.37375
2.0395357E-6 7.291325E-12 2.0389868E-6 2.2073364E-6 1.409892E-6 2.0391408E-6 2.0391408E-6 2.0389868E-6 1.37425 1.37425
2.0388989E-6 -6.313717E-13 2.0386747E-6 2.2071076E-6 1.4097458E-6 2.038933E-6 2.038933E-6 2.0386747E-6 1.37475 1.37475
2.0379316E-6 -1.4644737E-11 2.0383625E-6 2.2068787E-6 1.4095996E-6 2.0387251E-6 2.0387251E-6 2.0383625E-6 1.37525 1.37525
2.0369646E-6 -2.86581E-11 2.0380503E-6 2.2066497E-6 1.4094534E-6 2.0385173E-6 2.0385173E-6 2.0380503E-6 1.37575 1.37575
2.0364596E-6 -3.414453E-11 2.0380503E-6 2.206421E-6 1.4093072E-6 2.0383095E-6 2.0383095E-6 2.0380503E-6 1.37625 1.37625
2.0369114E-6 -2.1968026E-11 2.037738E-6 2.205963E-6 1.4090149E-6 2.0381017E-6 2.0381017E-6 2.037738E-6 1.37675 1.37675
2.036373E-6 -2.8063532E-11 2.037738E-6 2.2057343E-6 1.4088687E-6 2.0378934E-6 2.0378934E-6 2.037738E-6 1.37725 1.37725
2.038574E-6 1.6393506E-11 2.037738E-6 2.2055053E-6 1.4087225E-6 2.0376858E-6 2.0376858E-6 2.037738E-6 1.37775 1.37775
2.040445E-6 5.4759877E-11 2.0371137E-6 2.2052766E-6 1.4085763E-6 2.037478E-6 2.037478E-6 2.0371137E-6 1.37825 1.37825
2.0401378E-6 5.292785E-11 2.037426E-6 2.2050476E-6 1.4084301E-6 2.0372702E-6 2.0372702E-6 2.037426E-6 1.37875 1.37875
2.0395669E-6 4.6223286E-11 2.0371137E-6 2.2048187E-6 1.4082839E-6 2.0370624E-6 2.0370624E-6 2.0371137E-6 1.37925 1.37925
2.0391603E-6 4.2564046E-11 2.0371137E-6 2.20459E-6 1.4081377E-6 2.036854E-6 2.036854E-6 2.0371137E-6 1.37975 1.37975
2.0376651E-6 1.8805613E-11 2.0364894E-6 2.204361E-6 1.4079915E-6 2.0366463E-6 2.0366463E-6 2.0364894E-6 1.38025 1.38025
2.035609E-6 -1.530695E-11 2.0361772E-6 2.204132E-6 1.4078453E-6 2.0364384E-6 2.0364384E-6 2.0361772E-6 1.38075 1.38075
2.035137E-6 -2.0184316E-11 2.035865E-6 2.2039033E-6 1.4076991E-6 2.0362306E-6 2.0362306E-6 2.035865E-6 1.38125 1.38125
2.0343014E-6 -3.1761423E-11 2.0355528E-6 2.2036743E-6 1.4075529E-6 2.0360224E-6 2.0360224E-6 2.0355528E-6 1.38175 1.38175
2.0339614E-6 -3.4202523E-11 2.0355528E-6 2.2032166E-6 1.4072605E-6 2.0358145E-6 2.0358145E-6 2.0355528E-6 1.38225 1.38225
2.0346445E-6 -1.7762547E-11 2.0352406E-6 2.2029876E-6 1.4071143E-6 2.0356067E-6 2.0356067E-6 2.0352406E-6 1.38275 1.38275
2.0359544E-6 1.024969E-11 2.0349287E-6 2.2027589E-6 1.4069681E-6 2.035399E-6 2.035399E-6 2.0349287E-6 1.38325 1.38325
2.0363398E-6 2.1208051E-11 2.0349287E-6 2.20253E-6 1.406822E-6 2.0351906E-6 2.0351906E-6 2.0349287E-6 1.38375 1.38375
2.0354387E-6 8.41282E-12 2.0343043E-6 2.202301E-6 1.4066758E-6 2.034983E-6 2.034983E-6 2.0343043E-6 1.38425 1.38425
2.0342077E-6 -1.0473077E-11 2.03368E-6 2.2020722E-6 1.4065296E-6 2.0347752E-6 2.0347752E-6 2.03368E-6 1.38475 1.38475
2.0335376E-6 -1.900484E-11 2.0343043E-6 2.2018432E-6 1.4063834E-6 2.0345674E-6 2.0345674E-6 2.0343043E-6 1.38525 1.38525
2.03455E-6 3.525786E-12 2.03368E-6 2.2016143E-6 1.4062372E-6 2.034359E-6 2.034359E-6 2.03368E-6 1.38575 1.38575
2.0354641E-6 2.4229225E-11 2.03368E-6 2.2013855E-6 1.406091E-6 2.0341513E-6 2.0341513E-6 2.03368E-6 1.38625 1.38625
2.033639E-6 -5.6198744E-12 2.03368E-6 2.2011566E-6 1.4059448E-6 2.0339435E-6 2.0339435E-6 2.03368E-6 1.38675 1.38675
2.033728E-6 -1.4310269E-13 2.0333678E-6 2.2006989E-6 1.4056524E-6 2.0337357E-6 2.0337357E-6 2.0333678E-6 1.38725 1.38725
2.0349385E-6 2.6041924E-11 2.0330556E-6 2.20047E-6 1.4055062E-6 2.0335274E-6 2.0335274E-6 2.0330556E-6 1.38775 1.38775
2.0343673E-6 1.9337362E-11 2.0333678E-6 2.2002412E-6 1.40536E-6 2.0333196E-6 2.0333196E-6 2.0333678E-6 1.38825 1.38825
2.0329053E-6 -3.812004E-12 2.0330556E-6 2.2000122E-6 1.4052138E-6 2.0331117E-6 2.0331117E-6 2.0330556E-6 1.38875 1.38875
2.0313112E-6 -2.9397634E-11 2.0333678E-6 2.1997832E-6 1.4050676E-6 2.032904E-6 2.032904E-6 2.0333678E-6 1.38925 1.38925
2.0315647E-6 -2.0875541E-11 2.0324312E-6 2.1995545E-6 1.4049214E-6 2.0326956E-6 2.0326956E-6 2.0324312E-6 1.38975 1.38975
2.0308285E-6 -3.0625436E-11 2.0327434E-6 2.1993255E-6 1.4047752E-6 2.0324878E-6 2.0324878E-6 2.0327434E-6 1.39025 1.39025
2.0299274E-6 -4.342067E-11 2.0324312E-6 2.1990966E-6 1.4046291E-6 2.0322802E-6 2.0322802E-6 2.0324312E-6 1.39075 1.39075
2.032194E-6 2.254493E-12 2.0318068E-6 2.1988678E-6 1.4044829E-6 2.032072E-6 2.032072E-6 2.0318068E-6 1.39125 1.39125
2.032481E-6 1.1385664E-11 2.032119E-6 2.1986389E-6 1.4043367E-6 2.0318641E-6 2.0318641E-6 2.032119E-6 1.39175 1.39175
2.033923E-6 4.1834168E-11 2.0318068E-6 2.1984101E-6 1.4041905E-6 2.0316563E-6 2.0316563E-6 2.0318068E-6 1.39225 1.39225
2.0335824E-6 3.939306E-11 2.0314947E-6 2.1979522E-6 1.4038981E-6 2.031448E-6 2.031448E-6 2.0314947E-6 1.39275 1.39275
2.0309324E-6 -5.6827047E-12 2.0311827E-6 2.1977235E-6 1.4037519E-6 2.0312402E-6 2.0312402E-6 2.0311827E-6 1.39325 1.39325
2.0298003E-6 -2.2741403E-11 2.0308705E-6 2.1974945E-6 1.4036057E-6 2.0310324E-6 2.0310324E-6 2.0308705E-6 1.39375 1.39375
2.0296247E-6 -2.2137176E-11 2.0305583E-6 2.1972655E-6 1.4034595E-6 2.0308241E-6 2.0308241E-6 2.0305583E-6 1.39425 1.39425
2.0296477E-6 -1.7878537E-11 2.0302462E-6 2.1970368E-6 1.4033133E-6 2.0306163E-6 2.0306163E-6 2.0302462E-6 1.39475 1.39475
2.0289776E-6 -2.6410303E-11 2.0302462E-6 2.1968078E-6 1.4031671E-6 2.0304085E-6 2.0304085E-6 2.0302462E-6 1.39525 1.39525
2.029627E-6 -1.0579408E-11 2.029934E-6 2.196579E-6 1.4030209E-6 2.0302002E-6 2.0302002E-6 2.029934E-6 1.39575 1.39575
2.030805E-6 1.4996563E-11 2.029934E-6 2.1963501E-6 1.4028747E-6 2.0299924E-6 2.0299924E-6 2.029934E-6 1.39625 1.39625
2.030762E-6 1.8037068E-11 2.0296218E-6 2.1961212E-6 1.4027285E-6 2.0297846E-6 2.0297846E-6 2.0296218E-6 1.39675 1.39675
2.0314774E-6 3.5086094E-11 2.0293096E-6 2.1958924E-6 1.4025823E-6 2.0295763E-6 2.0295763E-6 2.0293096E-6 1.39725 1.39725
2.0313023E-6 3.5690333E-11 2.0289974E-6 2.1956635E-6 1.4024362E-6 2.0293685E-6 2.0293685E-6 2.0289974E-6 1.39775 1.39775
2.0295763E-6 7.668434E-12 2.0286852E-6 2.1952058E-6 1.4021438E-6 2.029161E-6 2.029161E-6 2.0286852E-6 1.39825 1.39825
2.0285097E-6 -8.172142E-12 2.0280609E-6 2.1949768E-6 1.4019976E-6 2.0289526E-6 2.0289526E-6 2.0280609E-6 1.39875 1.39875
2.0278396E-6 -1.6703904E-11 2.0286852E-6 2.1947478E-6 1.4018514E-6 2.0287448E-6 2.0287448E-6 2.0286852E-6 1.39925 1.39925
2.0262125E-6 -4.2898605E-11 2.028373E-6 2.194519E-6 1.4017052E-6 2.028537E-6 2.028537E-6 2.028373E-6 1.39975 1.39975
2.025971E-6 -4.3512513E-11 2.0280609E-6 2.1942901E-6 1.401559E-6 2.0283287E-6 2.0283287E-6 2.0280609E-6 1.40025 1.40025
2.0278421E-6 -5.1461387E-12 2.0280609E-6 2.1940614E-6 1.4014128E-6 2.028121E-6 2.028121E-6 2.0280609E-6 1.40075 1.40075
2.029746E-6 3.38293E-11 2.0280609E-6 2.1938324E-6 1.4012666E-6 2.027913E-6 2.027913E-6 2.0280609E-6 1.40125 1.40125
2.0293394E-6 3.017006E-11 2.0277487E-6 2.1936034E-6 1.4011204E-6 2.0277048E-6 2.0277048E-6 2.0277487E-6 1.40175 1.40175
2.0275145E-6 3.2096247E-13 2.0274367E-6 2.1933747E-6 1.4009742E-6 2.027497E-6 2.027497E-6 2.0274367E-6 1.40225 1.40225
2.0275697E-6 5.1886546E-12 2.0271245E-6 2.1931457E-6 1.400828E-6 2.0272887E-6 2.0272887E-6 2.0271245E-6 1.40275 1.40275
2.0273617E-6 5.183825E-12 2.0271245E-6 2.1929168E-6 1.4006818E-6 2.0270809E-6 2.0270809E-6 2.0271245E-6 1.40325 1.40325
2.0255698E-6 -2.4056207E-11 2.0265002E-6 2.192459E-6 1.4003894E-6 2.026873E-6 2.026873E-6 2.0265002E-6 1.40375 1.40375
2.025559E-6 -2.0406649E-11 2.026188E-6 2.19223E-6 1.4002433E-6 2.0266648E-6 2.0266648E-6 2.026188E-6 1.40425 1.40425
2.0252191E-6 -2.2847745E-11 2.0265002E-6 2.1920014E-6 1.4000971E-6 2.026457E-6 2.026457E-6 2.0265002E-6 1.40475 1.40475
2.0252417E-6 -1.8589118E-11 2.0258758E-6 2.1917724E-6 1.3999509E-6 2.0262487E-6 2.0262487E-6 2.0258758E-6 1.40525 1.40525
2.0252976E-6 -1.3721415E-11 2.026188E-6 2.1915437E-6 1.3998047E-6 2.0260409E-6 2.0260409E-6 2.026188E-6 1.40575 1.40575
2.0244624E-6 -2.5298512E-11 2.0258758E-6 2.1913147E-6 1.3996585E-6 2.0258333E-6 2.0258333E-6 2.0258758E-6 1.40625 1.40625
2.024056E-6 -2.8957751E-11 2.0252514E-6 2.1910857E-6 1.3995123E-6 2.025625E-6 2.025625E-6 2.0252514E-6 1.40675 1.40675
2.0251018E-6 -5.8180466E-12 2.0252514E-6 2.190857E-6 1.399366E-6 2.0254172E-6 2.0254172E-6 2.0252514E-6 1.40725 1.40725
2.0261803E-6 1.7930714E-11 2.0252514E-6 2.190628E-6 1.3992199E-6 2.025209E-6 2.025209E-6 2.0252514E-6 1.40775 1.40775
2.0257412E-6 1.3662418E-11 2.0249392E-6 2.190399E-6 1.3990737E-6 2.025001E-6 2.025001E-6 2.0249392E-6 1.40825 1.40825
2.0249388E-6 2.6943766E-12 2.0249392E-6 2.1901703E-6 1.3989275E-6 2.0247928E-6 2.0247928E-6 2.0249392E-6 1.40875 1.40875
2.0246646E-6 1.4714136E-12 2.0243149E-6 2.1897126E-6 1.398635E-6 2.024585E-6 2.024585E-6 2.0243149E-6 1.40925 1.40925
2.0248197E-6 8.1663174E-12 2.024627E-6 2.1894837E-6 1.3984888E-6 2.0243772E-6 2.0243772E-6 2.024627E-6 1.40975 1.40975
2.0255352E-6 2.5215345E-11 2.0240027E-6 2.1892547E-6 1.3983426E-6 2.024169E-6 2.024169E-6 2.0240027E-6 1.41025 1.41025
2.024469E-6 9.3747805E-12 2.0236905E-6 2.189026E-6 1.3981964E-6 2.023961E-6 2.023961E-6 2.0236905E-6 1.41075 1.41075
2.0214884E-6 -4.179166E-11 2.0233786E-6 2.188797E-6 1.3980504E-6 2.0237528E-6 2.0237528E-6 2.0233786E-6 1.41125 1.41125
2.0194323E-6 -7.590423E-11 2.0233786E-6 2.188568E-6 1.3979042E-6 2.023545E-6 2.023545E-6 2.0233786E-6 1.41175 1.41175
2.0210389E-6 -4.2410398E-11 2.0233786E-6 2.1883393E-6 1.397758E-6 2.0233367E-6 2.0233367E-6 2.0233786E-6 1.41225 1.41225
2.0228767E-6 -4.653095E-12 2.0233786E-6 2.1881103E-6 1.3976118E-6 2.023129E-6 2.023129E-6 2.0233786E-6 1.41275 1.41275
2.0244504E-6 2.8231667E-11 2.0227542E-6 2.1878814E-6 1.3974656E-6 2.0229206E-6 2.0229206E-6 2.0227542E-6 1.41325 1.41325
2.0236153E-6 1.665457E-11 2.022442E-6 2.1876526E-6 1.3973194E-6 2.0227128E-6 2.0227128E-6 2.022442E-6 1.41375 1.41375
2.0243313E-6 3.370361E-11 2.022442E-6 2.1874237E-6 1.3971732E-6 2.022505E-6 2.022505E-6 2.022442E-6 1.41425 1.41425
2.0255088E-6 5.927957E-11 2.0221298E-6 2.186966E-6 1.3968807E-6 2.0222967E-6 2.0222967E-6 2.0221298E-6 1.41475 1.41475
2.0246737E-6 4.7702474E-11 2.0221298E-6 2.186737E-6 1.3967345E-6 2.0220891E-6 2.0220891E-6 2.0221298E-6 1.41525 1.41525
2.021858E-6 -4.1863868E-13 2.0218176E-6 2.1865083E-6 1.3965883E-6 2.0218808E-6 2.0218808E-6 2.0218176E-6 1.41575 1.41575
2.020132E-6 -2.8440536E-11 2.0218176E-6 2.1862793E-6 1.3964421E-6 2.021673E-6 2.021673E-6 2.0218176E-6 1.41625 1.41625
2.0195935E-6 -3.4536048E-11 2.0211933E-6 2.1860503E-6 1.3962959E-6 2.0214648E-6 2.0214648E-6 2.0211933E-6 1.41675 1.41675
2.0195173E-6 -3.210461E-11 2.0215055E-6 2.1858216E-6 1.3961497E-6 2.021257E-6 2.021257E-6 2.0215055E-6 1.41725 1.41725
2.0181867E-6 -5.2817715E-11 2.020881E-6 2.1855926E-6 1.3960035E-6 2.0210487E-6 2.0210487E-6 2.020881E-6 1.41775 1.41775
2.0185728E-6 -4.1859342E-11 2.020881E-6 2.1853637E-6 1.3958575E-6 2.0208408E-6 2.0208408E-6 2.020881E-6 1.41825 1.41825
2.0207733E-6 2.5976831E-12 2.020569E-6 2.185135E-6 1.3957113E-6 2.0206326E-6 2.0206326E-6 2.020569E-6 1.41875 1.41875
2.0222813E-6 3.4264324E-11 2.020569E-6 2.184906E-6 1.395565E-6 2.0204247E-6 2.0204247E-6 2.020569E-6 1.41925 1.41925
2.0221057E-6 3.486855E-11 2.0202567E-6 2.1844482E-6 1.3952726E-6 2.0202165E-6 2.0202165E-6 2.0202567E-6 1.41975 1.41975
2.0184655E-6 -2.8479217E-11 2.0199445E-6 2.1842193E-6 1.3951264E-6 2.0200087E-6 2.0200087E-6 2.0199445E-6 1.42025 1.42025
2.017498E-6 -4.2492593E-11 2.0196326E-6 2.1839905E-6 1.3949802E-6 2.0198004E-6 2.0198004E-6 2.0196326E-6 1.42075 1.42075
2.017752E-6 -3.397049E-11 2.0193204E-6 2.1837616E-6 1.394834E-6 2.0195926E-6 2.0195926E-6 2.0193204E-6 1.42125 1.42125
2.0189955E-6 -7.1763958E-12 2.0196326E-6 2.1835326E-6 1.3946878E-6 2.0193843E-6 2.0193843E-6 2.0196326E-6 1.42175 1.42175
2.020041E-6 1.5963298E-11 2.0190082E-6 2.1833039E-6 1.3945416E-6 2.019176E-6 2.019176E-6 2.0190082E-6 1.42225 1.42225
2.020559E-6 2.9357936E-11 2.018696E-6 2.183075E-6 1.3943954E-6 2.0189682E-6 2.0189682E-6 2.018696E-6 1.42275 1.42275
2.0210105E-6 4.153443E-11 2.0183838E-6 2.1828462E-6 1.3942492E-6 2.01876E-6 2.01876E-6 2.0183838E-6 1.42325 1.42325
2.0213304E-6 5.127467E-11 2.0183838E-6 2.1826172E-6 1.394103E-6 2.018552E-6 2.018552E-6 2.0183838E-6 1.42375 1.42375
2.0212208E-6 5.3097027E-11 2.0183838E-6 2.1823882E-6 1.3939568E-6 2.0183438E-6 2.0183438E-6 2.0183838E-6 1.42425 1.42425
2.0196267E-6 2.7511396E-11 2.0180717E-6 2.1821595E-6 1.3938106E-6 2.018136E-6 2.018136E-6 2.0180717E-6 1.42475 1.42475
2.0180983E-6 3.1438862E-12 2.0177595E-6 2.1817016E-6 1.3935183E-6 2.0179277E-6 2.0179277E-6 2.0177595E-6 1.42525 1.42525
2.01657E-6 -2.1223611E-11 2.0174473E-6 2.1814728E-6 1.3933721E-6 2.0177201E-6 2.0177201E-6 2.0174473E-6 1.42575 1.42575
2.0145465E-6 -5.4727126E-11 2.017135E-6 2.1812439E-6 1.393226E-6 2.0175119E-6 2.0175119E-6 2.017135E-6 1.42625 1.42625
2.01282E-6 -8.274904E-11 2.016823E-6 2.181015E-6 1.3930797E-6 2.0173036E-6 2.0173036E-6 2.016823E-6 1.42675 1.42675
2.0130408E-6 -7.4836E-11 2.016823E-6 2.1807862E-6 1.3929335E-6 2.0170958E-6 2.0170958E-6 2.016823E-6 1.42725 1.42725
2.0142513E-6 -4.8650965E-11 2.0165107E-6 2.1805572E-6 1.3927873E-6 2.0168875E-6 2.0168875E-6 2.0165107E-6 1.42775 1.42775
2.0180034E-6 2.443221E-11 2.0158866E-6 2.1803285E-6 1.3926411E-6 2.0166797E-6 2.0166797E-6 2.0158866E-6 1.42825 1.42825
2.0188838E-6 4.452657E-11 2.0165107E-6 2.1800995E-6 1.3924949E-6 2.0164714E-6 2.0164714E-6 2.0165107E-6 1.42875 1.42875
2.0185769E-6 4.2694542E-11 2.0155744E-6 2.1798705E-6 1.3923487E-6 2.0162636E-6 2.0162636E-6 2.0155744E-6 1.42925 1.42925
2.0172133E-6 2.1372366E-11 2.0152622E-6 2.1796418E-6 1.3922025E-6 2.0160553E-6 2.0160553E-6 2.0152622E-6 1.42975 1.42975
2.0167076E-6 1.5885925E-11 2.0155744E-6 2.1794128E-6 1.3920563E-6 2.015847E-6 2.015847E-6 2.0155744E-6 1.43025 1.43025
2.0170608E-6 2.6235228E-11 2.0155744E-6 2.1789551E-6 1.3917639E-6 2.0156392E-6 2.0156392E-6 2.0155744E-6 1.43075 1.43075
2.0166212E-6 2.1966921E-11 2.0155744E-6 2.1787262E-6 1.3916177E-6 2.015431E-6 2.015431E-6 2.0155744E-6 1.43125 1.43125
2.0147631E-6 -8.491245E-12 2.0146379E-6 2.1784974E-6 1.3914716E-6 2.0152231E-6 2.0152231E-6 2.0146379E-6 1.43175 1.43175
2.0155446E-6 9.775915E-12 2.01495E-6 2.1782685E-6 1.3913254E-6 2.0150148E-6 2.0150148E-6 2.01495E-6 1.43225 1.43225
2.015666E-6 1.5861742E-11 2.0140135E-6 2.1780395E-6 1.3911792E-6 2.0148066E-6 2.0148066E-6 2.0140135E-6 1.43275 1.43275
2.015689E-6 2.012038E-11 2.0143257E-6 2.1778108E-6 1.391033E-6 2.0145987E-6 2.0145987E-6 2.0143257E-6 1.43325 1.43325
2.0149855E-6 1.0979538E-11 2.0137013E-6 2.1775818E-6 1.3908868E-6 2.0143905E-6 2.0143905E-6 2.0137013E-6 1.43375 1.43375
2.0148104E-6 1.1583775E-11 2.013077E-6 2.1773528E-6 1.3907406E-6 2.0141827E-6 2.0141827E-6 2.013077E-6 1.43425 1.43425
2.0148989E-6 1.7060535E-11 2.0140135E-6 2.177124E-6 1.3905944E-6 2.0139744E-6 2.0139744E-6 2.0140135E-6 1.43475 1.43475
2.0127432E-6 -1.8879242E-11 2.0137013E-6 2.1768951E-6 1.3904482E-6 2.013766E-6 2.013766E-6 2.0137013E-6 1.43525 1.43525
2.0093012E-6 -7.857261E-11 2.013077E-6 2.1766662E-6 1.390302E-6 2.0135583E-6 2.0135583E-6 2.013077E-6 1.43575 1.43575
2.0085315E-6 -8.8931584E-11 2.0133891E-6 2.1762085E-6 1.3900096E-6 2.01335E-6 2.01335E-6 2.0133891E-6 1.43625 1.43625
2.009775E-6 -6.213749E-11 2.013077E-6 2.1759797E-6 1.3898634E-6 2.0131417E-6 2.0131417E-6 2.013077E-6 1.43675 1.43675
2.010887E-6 -3.777965E-11 2.0127648E-6 2.1757508E-6 1.3897172E-6 2.012934E-6 2.012934E-6 2.0127648E-6 1.43725 1.43725
2.0125594E-6 -3.0676885E-12 2.0124526E-6 2.1755218E-6 1.389571E-6 2.0127256E-6 2.0127256E-6 2.0124526E-6 1.43775 1.43775
2.0141001E-6 2.9208008E-11 2.0121404E-6 2.175293E-6 1.3894248E-6 2.0125174E-6 2.0125174E-6 2.0121404E-6 1.43825 1.43825
2.016301E-6 7.3665046E-11 2.0118284E-6 2.175064E-6 1.3892787E-6 2.0123098E-6 2.0123098E-6 2.0118284E-6 1.43875 1.43875
2.0161915E-6 7.548741E-11 2.0121404E-6 2.1748351E-6 1.3891325E-6 2.0121015E-6 2.0121015E-6 2.0121404E-6 1.43925 1.43925
2.0156206E-6 6.878284E-11 2.0121404E-6 2.1746064E-6 1.3889863E-6 2.0118937E-6 2.0118937E-6 2.0121404E-6 1.43975 1.43975
2.0149168E-6 5.9642E-11 2.0118284E-6 2.1743774E-6 1.3888401E-6 2.0116854E-6 2.0116854E-6 2.0118284E-6 1.44025 1.44025
2.0131242E-6 3.040196E-11 2.0115162E-6 2.1741484E-6 1.3886939E-6 2.0114771E-6 2.0114771E-6 2.0115162E-6 1.44075 1.44075
2.0115303E-6 4.8163257E-12 2.011204E-6 2.1739197E-6 1.3885477E-6 2.0112693E-6 2.0112693E-6 2.011204E-6 1.44125 1.44125
2.0101666E-6 -1.650585E-11 2.011204E-6 2.173462E-6 1.3882553E-6 2.011061E-6 2.011061E-6 2.011204E-6 1.44175 1.44175
2.008209E-6 -4.8791228E-11 2.0108919E-6 2.173233E-6 1.3881091E-6 2.0108528E-6 2.0108528E-6 2.0108919E-6 1.44225 1.44225
2.0067134E-6 -7.254967E-11 2.0105797E-6 2.173004E-6 1.3879629E-6 2.0106445E-6 2.0106445E-6 2.0105797E-6 1.44275 1.44275
2.0085185E-6 -3.540143E-11 2.0102675E-6 2.1727753E-6 1.3878167E-6 2.0104367E-6 2.0104367E-6 2.0102675E-6 1.44325 1.44325
2.00996E-6 -4.9529348E-12 2.0105797E-6 2.1725464E-6 1.3876705E-6 2.0102284E-6 2.0102284E-6 2.0105797E-6 1.44375 1.44375
2.0110056E-6 1.818676E-11 2.0096431E-6 2.1723174E-6 1.3875243E-6 2.0100201E-6 2.0100201E-6 2.0096431E-6 1.44425 1.44425
2.0095104E-6 -5.571672E-12 2.0096431E-6 2.1720887E-6 1.3873781E-6 2.0098123E-6 2.0098123E-6 2.0096431E-6 1.44475 1.44475
2.010358E-6 1.3913623E-11 2.009331E-6 2.1718597E-6 1.3872319E-6 2.009604E-6 2.009604E-6 2.009331E-6 1.44525 1.44525
2.0112054E-6 3.3398916E-11 2.0096431E-6 2.171631E-6 1.3870858E-6 2.0093958E-6 2.0093958E-6 2.0096431E-6 1.44575 1.44575
2.0104694E-6 2.364902E-11 2.009331E-6 2.171402E-6 1.3869396E-6 2.009188E-6 2.009188E-6 2.009331E-6 1.44625 1.44625
2.0088748E-6 -1.9366225E-12 2.0090188E-6 2.171173E-6 1.3867934E-6 2.0089797E-6 2.0089797E-6 2.0090188E-6 1.44675 1.44675
2.0070493E-6 -3.1785734E-11 2.0087066E-6 2.1707153E-6 1.386501E-6 2.0087714E-6 2.0087714E-6 2.0087066E-6 1.44725 1.44725
2.0060816E-6 -4.5799108E-11 2.0083944E-6 2.1704864E-6 1.3863548E-6 2.0085631E-6 2.0085631E-6 2.0083944E-6 1.44775 1.44775
2.0055106E-6 -5.2503668E-11 2.0083944E-6 2.1702576E-6 1.3862086E-6 2.0083553E-6 2.0083553E-6 2.0083944E-6 1.44825 1.44825
2.006589E-6 -2.875491E-11 2.0087066E-6 2.1700287E-6 1.3860624E-6 2.008147E-6 2.008147E-6 2.0087066E-6 1.44875 1.44875
2.0083276E-6 7.175185E-12 2.007458E-6 2.1697997E-6 1.3859162E-6 2.0079387E-6 2.0079387E-6 2.007458E-6 1.44925 1.44925
2.0094064E-6 3.0923958E-11 2.007146E-6 2.169571E-6 1.38577E-6 2.007731E-6 2.007731E-6 2.007146E-6 1.44975 1.44975
2.01065E-6 5.771805E-11 2.007146E-6 2.169342E-6 1.3856238E-6 2.0075227E-6 2.0075227E-6 2.007146E-6 1.45025 1.45025
2.0108046E-6 6.441294E-11 2.007458E-6 2.1691133E-6 1.3854776E-6 2.0073144E-6 2.0073144E-6 2.007458E-6 1.45075 1.45075
2.007725E-6 1.14192995E-11 2.0068337E-6 2.1688843E-6 1.3853314E-6 2.007106E-6 2.007106E-6 2.0068337E-6 1.45125 1.45125
2.0058667E-6 -1.9038866E-11 2.0065215E-6 2.1686553E-6 1.3851852E-6 2.0068983E-6 2.0068983E-6 2.0065215E-6 1.45175 1.45175
2.0050973E-6 -2.9397842E-11 2.0065215E-6 2.1681976E-6 1.3848929E-6 2.00669E-6 2.00669E-6 2.0065215E-6 1.45225 1.45225
2.0037337E-6 -5.0720015E-11 2.0058972E-6 2.1679687E-6 1.3847467E-6 2.0064817E-6 2.0064817E-6 2.0058972E-6 1.45275 1.45275
2.00171E-6 -8.4223524E-11 2.005585E-6 2.16774E-6 1.3846005E-6 2.0062735E-6 2.0062735E-6 2.005585E-6 1.45325 1.45325
2.001898E-6 -7.6919554E-11 2.0058972E-6 2.167511E-6 1.3844543E-6 2.0060659E-6 2.0060659E-6 2.0058972E-6 1.45375 1.45375
2.0046266E-6 -2.2717458E-11 2.005585E-6 2.167282E-6 1.3843081E-6 2.0058576E-6 2.0058576E-6 2.005585E-6 1.45425 1.45425
2.0074542E-6 3.331184E-11 2.005585E-6 2.1670533E-6 1.3841619E-6 2.0056493E-6 2.0056493E-6 2.005585E-6 1.45475 1.45475
2.0090276E-6 6.6196604E-11 2.0049606E-6 2.1668243E-6 1.3840157E-6 2.005441E-6 2.005441E-6 2.0049606E-6 1.45525 1.45525
2.0103046E-6 9.3599774E-11 2.0052728E-6 2.1665956E-6 1.3838695E-6 2.0052332E-6 2.0052332E-6 2.0052728E-6 1.45575 1.45575
2.0099312E-6 9.0549596E-11 2.0052728E-6 2.1663666E-6 1.3837233E-6 2.005025E-6 2.005025E-6 2.0052728E-6 1.45625 1.45625
2.0086006E-6 6.983649E-11 2.0049606E-6 2.1661376E-6 1.3835771E-6 2.0048167E-6 2.0048167E-6 2.0049606E-6 1.45675 1.45675
2.005587E-6 1.8060978E-11 2.0043365E-6 2.1659089E-6 1.3834309E-6 2.0046084E-6 2.0046084E-6 2.0043365E-6 1.45725 1.45725
2.0026723E-6 -3.1887333E-11 2.0046484E-6 2.165451E-6 1.3831385E-6 2.0044001E-6 2.0044001E-6 2.0046484E-6 1.45775 1.45775
2.0005832E-6 -6.660897E-11 2.0043365E-6 2.1652222E-6 1.3829923E-6 2.0041923E-6 2.0041923E-6 2.0043365E-6 1.45825 1.45825
1.9995166E-6 -8.244954E-11 2.0040243E-6 2.1649932E-6 1.3828461E-6 2.003984E-6 2.003984E-6 2.0040243E-6 1.45875 1.45875
2.000364E-6 -6.2964245E-11 2.003712E-6 2.1647645E-6 1.3827E-6 2.0037758E-6 2.0037758E-6 2.003712E-6 1.45925 1.45925
2.0012446E-6 -4.2869885E-11 2.0034E-6 2.1645355E-6 1.3825538E-6 2.0035675E-6 2.0035675E-6 2.0034E-6 1.45975 1.45975
2.00262E-6 -1.3639524E-11 2.0027755E-6 2.1643066E-6 1.3824076E-6 2.0033592E-6 2.0033592E-6 2.0027755E-6 1.46025 1.46025
2.004491E-6 2.4726849E-11 2.0030877E-6 2.1640778E-6 1.3822614E-6 2.0031514E-6 2.0031514E-6 2.0030877E-6 1.46075 1.46075
2.0049426E-6 3.690334E-11 2.0027755E-6 2.1638489E-6 1.3821152E-6 2.0029431E-6 2.0029431E-6 2.0027755E-6 1.46125 1.46125
2.0052291E-6 4.6034503E-11 2.0027755E-6 2.16362E-6 1.381969E-6 2.0027348E-6 2.0027348E-6 2.0027755E-6 1.46175 1.46175
2.0059776E-6 6.369259E-11 2.0024634E-6 2.1633912E-6 1.3818228E-6 2.0025266E-6 2.0025266E-6 2.0024634E-6 1.46225 1.46225
2.004317E-6 3.688882E-11 2.0021512E-6 2.1631622E-6 1.3816766E-6 2.0023183E-6 2.0023183E-6 2.0021512E-6 1.46275 1.46275
2.0018974E-6 -3.9234917E-12 2.0021512E-6 2.1627045E-6 1.3813842E-6 2.00211E-6 2.00211E-6 2.0021512E-6 1.46325 1.46325
2.0005673E-6 -2.463659E-11 2.0021512E-6 2.1624755E-6 1.381238E-6 2.0019022E-6 2.0019022E-6 2.0021512E-6 1.46375 1.46375
2.0006228E-6 -1.9768895E-11 2.0012146E-6 2.1622468E-6 1.3810918E-6 2.001694E-6 2.001694E-6 2.0012146E-6 1.46425 1.46425
2.0007112E-6 -1.4292137E-11 2.0015268E-6 2.1620178E-6 1.3809456E-6 2.0014857E-6 2.0014857E-6 2.0015268E-6 1.46475 1.46475
2.0010307E-6 -4.5519105E-12 2.0012146E-6 2.1617889E-6 1.3807994E-6 2.0012774E-6 2.0012774E-6 2.0012146E-6 1.46525 1.46525
2.0017462E-6 1.2497118E-11 2.0009024E-6 2.1615601E-6 1.3806532E-6 2.001069E-6 2.001069E-6 2.0009024E-6 1.46575 1.46575
2.0008777E-6 3.1094273E-13 2.0012146E-6 2.1613312E-6 1.3805071E-6 2.0008608E-6 2.0008608E-6 2.0012146E-6 1.46625 1.46625
1.9990855E-6 -2.8929088E-11 2.0005903E-6 2.1611022E-6 1.3803609E-6 2.000653E-6 2.000653E-6 2.0005903E-6 1.46675 1.46675
1.9980191E-6 -4.4769667E-11 2.0009024E-6 2.1608735E-6 1.3802147E-6 2.0004447E-6 2.0004447E-6 2.0009024E-6 1.46725 1.46725
1.9981735E-6 -3.807477E-11 2.0009024E-6 2.1606445E-6 1.3800685E-6 2.0002365E-6 2.0002365E-6 2.0009024E-6 1.46775 1.46775
1.9978E-6 -4.1124947E-11 2.0002783E-6 2.1604155E-6 1.3799223E-6 2.0000282E-6 2.0000282E-6 2.0002783E-6 1.46825 1.46825
1.9989775E-6 -1.5548986E-11 2.0002783E-6 2.1599578E-6 1.3796299E-6 1.99982E-6 1.99982E-6 2.0002783E-6 1.46875 1.46875
1.998637E-6 -1.7990092E-11 2.0002783E-6 2.159729E-6 1.3794837E-6 1.9996116E-6 1.9996116E-6 2.0002783E-6 1.46925 1.46925
1.9990223E-6 -7.031733E-12 1.999654E-6 2.1595001E-6 1.3793375E-6 1.9994034E-6 1.9994034E-6 1.999654E-6 1.46975 1.46975
2.000629E-6 2.6462096E-11 1.999654E-6 2.1592712E-6 1.3791913E-6 1.999195E-6 1.999195E-6 1.999654E-6 1.47025 1.47025
2.001774E-6 5.1429E-11 1.999654E-6 2.1590424E-6 1.3790451E-6 1.9989873E-6 1.9989873E-6 1.999654E-6 1.47075 1.47075
2.0014663E-6 4.9596962E-11 1.9993417E-6 2.1588135E-6 1.3788989E-6 1.998779E-6 1.998779E-6 1.9993417E-6 1.47125 1.47125
2.0008288E-6 4.1674254E-11 1.9987174E-6 2.1585845E-6 1.3787527E-6 1.9985707E-6 1.9985707E-6 1.9987174E-6 1.47175 1.47175
2.0014122E-6 5.628701E-11 1.9984052E-6 2.1583558E-6 1.3786065E-6 1.9983624E-6 1.9983624E-6 1.9984052E-6 1.47225 1.47225
2.0004447E-6 4.227364E-11 1.9977808E-6 2.1581268E-6 1.3784603E-6 1.9981542E-6 1.9981542E-6 1.9977808E-6 1.47275 1.47275
1.9988172E-6 1.6078928E-11 1.9971565E-6 2.157898E-6 1.3783142E-6 1.997946E-6 1.997946E-6 1.9971565E-6 1.47325 1.47325
1.9966615E-6 -1.9860847E-11 1.9974686E-6 2.157669E-6 1.378168E-6 1.9977376E-6 1.9977376E-6 1.9974686E-6 1.47375 1.47375
1.995331E-6 -4.0573957E-11 1.9974686E-6 2.1572114E-6 1.3778756E-6 1.9975294E-6 1.9975294E-6 1.9974686E-6 1.47425 1.47425
1.9952545E-6 -3.814253E-11 1.9968443E-6 2.1569824E-6 1.3777294E-6 1.997321E-6 1.997321E-6 1.9968443E-6 1.47475 1.47475
1.9953104E-6 -3.3274827E-11 1.9965323E-6 2.1567535E-6 1.3775832E-6 1.9971133E-6 1.9971133E-6 1.9965323E-6 1.47525 1.47525
1.9940787E-6 -5.2160738E-11 1.9965323E-6 2.1565247E-6 1.377437E-6 1.996905E-6 1.996905E-6 1.9965323E-6 1.47575 1.47575
1.9954543E-6 -2.2930375E-11 1.9968443E-6 2.1562957E-6 1.3772908E-6 1.9966967E-6 1.9966967E-6 1.9968443E-6 1.47625 1.47625
1.9955758E-6 -1.6844548E-11 1.9968443E-6 2.1560668E-6 1.3771446E-6 1.9964884E-6 1.9964884E-6 1.9968443E-6 1.47675 1.47675
1.9957963E-6 -8.931522E-12 1.9962201E-6 2.155838E-6 1.3769984E-6 1.9962802E-6 1.9962802E-6 1.9962201E-6 1.47725 1.47725
1.9948618E-6 -2.2335831E-11 1.9965323E-6 2.155609E-6 1.3768522E-6 1.996072E-6 1.996072E-6 1.9965323E-6 1.47775 1.47775
1.9955112E-6 -6.5049368E-12 1.9962201E-6 2.1553803E-6 1.376706E-6 1.9958636E-6 1.9958636E-6 1.9962201E-6 1.47825 1.47825
1.9971837E-6 2.8207025E-11 1.9955958E-6 2.1551514E-6 1.3765598E-6 1.9956553E-6 1.9956553E-6 1.9955958E-6 1.47875 1.47875
1.996876E-6 2.6374984E-11 1.995908E-6 2.1549224E-6 1.3764136E-6 1.995447E-6 1.995447E-6 1.995908E-6 1.47925 1.47925
1.9985816E-6 6.169601E-11 1.9952836E-6 2.1544647E-6 1.3761213E-6 1.9952388E-6 1.9952388E-6 1.9952836E-6 1.47975 1.47975
1.9983731E-6 6.169117E-11 1.9949714E-6 2.1542357E-6 1.3759751E-6 1.9950305E-6 1.9950305E-6 1.9949714E-6 1.48025 1.48025
1.9974057E-6 4.7677796E-11 1.9949714E-6 2.154007E-6 1.3758289E-6 1.9948222E-6 1.9948222E-6 1.9949714E-6 1.48075 1.48075
1.9971642E-6 4.706389E-11 1.994347E-6 2.153778E-6 1.3756827E-6 1.994614E-6 1.994614E-6 1.994347E-6 1.48125 1.48125
1.9955364E-6 2.086918E-11 1.994347E-6 2.1535493E-6 1.3755365E-6 1.9944057E-6 1.9944057E-6 1.994347E-6 1.48175 1.48175
1.993612E-6 -1.08071295E-11 1.994347E-6 2.1533203E-6 1.3753903E-6 1.9941974E-6 1.9941974E-6 1.994347E-6 1.48225 1.48225
1.9917863E-6 -4.065624E-11 1.994347E-6 2.1530914E-6 1.3752441E-6 1.9939891E-6 1.9939891E-6 1.994347E-6 1.48275 1.48275
1.9897627E-6 -7.415975E-11 1.994347E-6 2.1528626E-6 1.3750979E-6 1.9937809E-6 1.9937809E-6 1.994347E-6 1.48325 1.48325
1.9886302E-6 -9.121846E-11 1.9937227E-6 2.1526337E-6 1.3749517E-6 1.9935726E-6 1.9935726E-6 1.9937227E-6 1.48375 1.48375
1.9902698E-6 -5.7115562E-11 1.9934105E-6 2.1524047E-6 1.3748055E-6 1.9933643E-6 1.9933643E-6 1.9934105E-6 1.48425 1.48425
1.9905892E-6 -4.737534E-11 1.9930983E-6 2.152176E-6 1.3746593E-6 1.993156E-6 1.993156E-6 1.9930983E-6 1.48475 1.48475
1.990018E-6 -5.40799E-11 1.9927863E-6 2.151718E-6 1.3743669E-6 1.9929482E-6 1.9929482E-6 1.9927863E-6 1.48525 1.48525
1.9913277E-6 -2.6067672E-11 1.9927863E-6 2.1514893E-6 1.3742207E-6 1.99274E-6 1.99274E-6 1.9927863E-6 1.48575 1.48575
1.9938582E-6 2.4480024E-11 1.992162E-6 2.1512603E-6 1.3740745E-6 1.9925317E-6 1.9925317E-6 1.992162E-6 1.48625 1.48625
1.9960917E-6 6.954612E-11 1.9918498E-6 2.1510316E-6 1.3739284E-6 1.9923234E-6 1.9923234E-6 1.9918498E-6 1.48675 1.48675
1.9959823E-6 7.136848E-11 1.9924742E-6 2.1508026E-6 1.3737822E-6 1.9921151E-6 1.9921151E-6 1.9924742E-6 1.48725 1.48725
1.9953115E-6 6.28367E-11 1.992162E-6 2.1505737E-6 1.373636E-6 1.991907E-6 1.991907E-6 1.992162E-6 1.48775 1.48775
1.994443E-6 5.0650532E-11 1.9912254E-6 2.150345E-6 1.3734898E-6 1.9916988E-6 1.9916988E-6 1.9912254E-6 1.48825 1.48825
1.9932115E-6 3.1764622E-11 1.9915376E-6 2.150116E-6 1.3733436E-6 1.9914905E-6 1.9914905E-6 1.9915376E-6 1.48875 1.48875
1.9919798E-6 1.2878713E-11 1.9909132E-6 2.149887E-6 1.3731974E-6 1.9912823E-6 1.9912823E-6 1.9909132E-6 1.48925 1.48925
1.9895604E-6 -2.7933596E-11 1.9909132E-6 2.1496583E-6 1.3730512E-6 1.991074E-6 1.991074E-6 1.9909132E-6 1.48975 1.48975
1.9872393E-6 -6.691872E-11 1.9909132E-6 2.1492003E-6 1.3727588E-6 1.990865E-6 1.990865E-6 1.9909132E-6 1.49025 1.49025
1.9874597E-6 -5.900569E-11 1.9912254E-6 2.1489716E-6 1.3726126E-6 1.9906568E-6 1.9906568E-6 1.9912254E-6 1.49075 1.49075
1.9889012E-6 -2.8557198E-11 1.990601E-6 2.1487426E-6 1.3724664E-6 1.9904485E-6 1.9904485E-6 1.990601E-6 1.49125 1.49125
1.9898478E-6 -7.2447044E-12 1.9899767E-6 2.1485139E-6 1.3723202E-6 1.9902402E-6 1.9902402E-6 1.9899767E-6 1.49175 1.49175
1.9879562E-6 -3.8311947E-11 1.9902889E-6 2.148285E-6 1.372174E-6 1.990032E-6 1.990032E-6 1.9902889E-6 1.49225 1.49225
1.9876816E-6 -3.953492E-11 1.9899767E-6 2.148056E-6 1.3720278E-6 1.9898237E-6 1.9898237E-6 1.9899767E-6 1.49275 1.49275
1.9892552E-6 -6.65016E-12 1.9896645E-6 2.1478272E-6 1.3718816E-6 1.9896154E-6 1.9896154E-6 1.9896645E-6 1.49325 1.49325
1.9899705E-6 1.03988675E-11 1.9893523E-6 2.1475983E-6 1.3717355E-6 1.989407E-6 1.989407E-6 1.9893523E-6 1.49375 1.49375
1.988574E-6 -1.1532374E-11 1.9893523E-6 2.1473693E-6 1.3715893E-6 1.9891988E-6 1.9891988E-6 1.9893523E-6 1.49425 1.49425
1.9867155E-6 -4.1990553E-11 1.9890401E-6 2.1471405E-6 1.3714431E-6 1.9889906E-6 1.9889906E-6 1.9890401E-6 1.49475 1.49475
1.987794E-6 -1.824179E-11 1.988416E-6 2.1469116E-6 1.3712969E-6 1.9887823E-6 1.9887823E-6 1.988416E-6 1.49525 1.49525
1.9909517E-6 4.3878175E-11 1.9881038E-6 2.1464539E-6 1.3710045E-6 1.988574E-6 1.988574E-6 1.9881038E-6 1.49575 1.49575
1.993548E-6 9.564401E-11 1.9877916E-6 2.146225E-6 1.3708583E-6 1.9883657E-6 1.9883657E-6 1.9877916E-6 1.49625 1.49625
1.9934387E-6 9.746636E-11 1.9881038E-6 2.1459962E-6 1.3707121E-6 1.9881575E-6 1.9881575E-6 1.9881038E-6 1.49675 1.49675
1.993428E-6 1.0111592E-10 1.9874794E-6 2.1457672E-6 1.3705659E-6 1.9879492E-6 1.9879492E-6 1.9874794E-6 1.49725 1.49725
1.9918664E-6 7.6139345E-11 1.9874794E-6 2.1455382E-6 1.3704197E-6 1.987741E-6 1.987741E-6 1.9874794E-6 1.49775 1.49775
1.9882918E-6 1.4009701E-11 1.9871673E-6 2.1453095E-6 1.3702735E-6 1.9875326E-6 1.9875326E-6 1.9871673E-6 1.49825 1.49825
1.9862682E-6 -1.949381E-11 1.9871673E-6 2.1450805E-6 1.3701273E-6 1.9873244E-6 1.9873244E-6 1.9871673E-6 1.49875 1.49875
1.9834856E-6 -6.700585E-11 1.986855E-6 2.1448516E-6 1.3699811E-6 1.987116E-6 1.987116E-6 1.986855E-6 1.49925 1.49925
1.9809665E-6 -1.09645376E-10 1.9871673E-6 2.1446228E-6 1.3698349E-6 1.9869074E-6 1.9869074E-6 1.9871673E-6 1.49975 1.49975
1.981319E-6 -9.929608E-11 1.9865429E-6 2.1443939E-6 1.3696887E-6 1.986699E-6 1.986699E-6 1.9865429E-6 1.50025 1.50025
1.9843776E-6 -3.9003318E-11 1.986855E-6 2.1441651E-6 1.3695426E-6 1.9864908E-6 1.9864908E-6 1.986855E-6 1.50075 1.50075
1.984004E-6 -4.2053493E-11 1.9865429E-6 2.1437072E-6 1.3692502E-6 1.9862825E-6 1.9862825E-6 1.9865429E-6 1.50125 1.50125
1.9851486E-6 -1.7086598E-11 1.9859185E-6 2.1434785E-6 1.369104E-6 1.9860743E-6 1.9860743E-6 1.9859185E-6 1.50175 1.50175
1.9876131E-6 3.2242965E-11 1.9859185E-6 2.1432495E-6 1.3689578E-6 1.985866E-6 1.985866E-6 1.9859185E-6 1.50225 1.50225
1.9898137E-6 7.6699994E-11 1.9852941E-6 2.1430205E-6 1.3688116E-6 1.9856577E-6 1.9856577E-6 1.9852941E-6 1.50275 1.50275
1.9893741E-6 7.2431686E-11 1.9856063E-6 2.1427918E-6 1.3686654E-6 1.9854494E-6 1.9854494E-6 1.9856063E-6 1.50325 1.50325
1.9856675E-6 7.865774E-12 1.98467E-6 2.1425628E-6 1.3685192E-6 1.9852412E-6 1.9852412E-6 1.98467E-6 1.50375 1.50375
1.984733E-6 -5.5385345E-12 1.9849822E-6 2.1423339E-6 1.368373E-6 1.985033E-6 1.985033E-6 1.9849822E-6 1.50425 1.50425
1.985811E-6 1.8210216E-11 1.9852941E-6 2.1421051E-6 1.3682268E-6 1.9848242E-6 1.9848242E-6 1.9852941E-6 1.50475 1.50475
1.9863285E-6 3.1604844E-11 1.98467E-6 2.1418762E-6 1.3680806E-6 1.984616E-6 1.984616E-6 1.98467E-6 1.50525 1.50525
1.9845359E-6 2.3647998E-12 1.98467E-6 2.1416474E-6 1.3679344E-6 1.9844076E-6 1.9844076E-6 1.98467E-6 1.50575 1.50575
1.9848553E-6 1.2105026E-11 1.9840456E-6 2.1414185E-6 1.3677882E-6 1.9841993E-6 1.9841993E-6 1.9840456E-6 1.50625 1.50625
1.9852737E-6 2.3672453E-11 1.9837335E-6 2.1409608E-6 1.3674958E-6 1.983991E-6 1.983991E-6 1.9837335E-6 1.50675 1.50675
1.9850322E-6 2.3058546E-11 1.9837335E-6 2.1407318E-6 1.3673497E-6 1.9837828E-6 1.9837828E-6 1.9837335E-6 1.50725 1.50725
1.9827776E-6 -1.4708432E-11 1.9834213E-6 2.1405028E-6 1.3672035E-6 1.9835745E-6 1.9835745E-6 1.9834213E-6 1.50775 1.50775
1.981414E-6 -3.6030606E-11 1.9834213E-6 2.140274E-6 1.3670573E-6 1.9833662E-6 1.9833662E-6 1.9834213E-6 1.50825 1.50825
1.9825911E-6 -1.0454656E-11 1.9837335E-6 2.1400451E-6 1.3669111E-6 1.9831575E-6 1.9831575E-6 1.9837335E-6 1.50875 1.50875
1.9825475E-6 -7.414164E-12 1.983109E-6 2.1398164E-6 1.3667649E-6 1.9829492E-6 1.9829492E-6 1.983109E-6 1.50925 1.50925
1.980689E-6 -3.787234E-11 1.983109E-6 2.1395874E-6 1.3666187E-6 1.982741E-6 1.982741E-6 1.983109E-6 1.50975 1.50975
1.9788633E-6 -6.772145E-11 1.983109E-6 2.1393585E-6 1.3664725E-6 1.9825327E-6 1.9825327E-6 1.983109E-6 1.51025 1.51025
1.980239E-6 -3.849109E-11 1.9824847E-6 2.1391297E-6 1.3663263E-6 1.9823244E-6 1.9823244E-6 1.9824847E-6 1.51075 1.51075
1.9811523E-6 -1.778766E-11 1.9818604E-6 2.1389008E-6 1.3661801E-6 1.9821161E-6 1.9821161E-6 1.9818604E-6 1.51125 1.51125
1.9819333E-6 4.794886E-13 1.9818604E-6 2.1386718E-6 1.3660339E-6 1.9819074E-6 1.9819074E-6 1.9818604E-6 1.51175 1.51175
1.9819558E-6 4.738115E-12 1.9815482E-6 2.138214E-6 1.3657415E-6 1.9816991E-6 1.9816991E-6 1.9815482E-6 1.51225 1.51225
1.9825063E-6 1.8741808E-11 1.9815482E-6 2.1379851E-6 1.3655953E-6 1.9814909E-6 1.9814909E-6 1.9815482E-6 1.51275 1.51275
1.98441E-6 5.7717237E-11 1.980924E-6 2.1377564E-6 1.3654491E-6 1.9812826E-6 1.9812826E-6 1.980924E-6 1.51325 1.51325
1.9847294E-6 6.745746E-11 1.981236E-6 2.1375274E-6 1.3653029E-6 1.9810743E-6 1.9810743E-6 1.981236E-6 1.51375 1.51375
1.9848508E-6 7.354329E-11 1.9806118E-6 2.1372987E-6 1.3651568E-6 1.980866E-6 1.980866E-6 1.9806118E-6 1.51425 1.51425
1.9820677E-6 2.6031234E-11 1.9806118E-6 2.1370697E-6 1.3650106E-6 1.9806573E-6 1.9806573E-6 1.9806118E-6 1.51475 1.51475
1.9802092E-6 -4.4269428E-12 1.9806118E-6 2.1368407E-6 1.3648644E-6 1.980449E-6 1.980449E-6 1.9806118E-6 1.51525 1.51525
1.9791426E-6 -2.0267515E-11 1.9802997E-6 2.136612E-6 1.3647182E-6 1.9802408E-6 1.9802408E-6 1.9802997E-6 1.51575 1.51575
1.977581E-6 -4.5244097E-11 1.9799875E-6 2.136383E-6 1.364572E-6 1.9800325E-6 1.9800325E-6 1.9799875E-6 1.51625 1.51625
1.9763495E-6 -6.413E-11 1.979363E-6 2.136154E-6 1.3644258E-6 1.9798242E-6 1.9798242E-6 1.979363E-6 1.51675 1.51675
1.9752824E-6 -7.9970586E-11 1.979051E-6 2.1359253E-6 1.3642796E-6 1.9796155E-6 1.9796155E-6 1.979051E-6 1.51725 1.51725
1.976031E-6 -6.2312495E-11 1.979051E-6 2.1354676E-6 1.3639872E-6 1.9794072E-6 1.9794072E-6 1.979051E-6 1.51775 1.51775
1.9774066E-6 -3.3082134E-11 1.979051E-6 2.1352387E-6 1.363841E-6 1.979199E-6 1.979199E-6 1.979051E-6 1.51825 1.51825
1.979145E-6 2.847962E-12 1.9787387E-6 2.1350097E-6 1.3636948E-6 1.9789907E-6 1.9789907E-6 1.9787387E-6 1.51875 1.51875
1.9804875E-6 3.1469258E-11 1.9784266E-6 2.134781E-6 1.3635486E-6 1.9787824E-6 1.9787824E-6 1.9784266E-6 1.51925 1.51925
1.9812026E-6 4.8518273E-11 1.9781144E-6 2.134552E-6 1.3634024E-6 1.9785737E-6 1.9785737E-6 1.9781144E-6 1.51975 1.51975
1.980532E-6 3.9986497E-11 1.9781144E-6 2.134323E-6 1.3632562E-6 1.9783654E-6 1.9783654E-6 1.9781144E-6 1.52025 1.52025
1.9798945E-6 3.206379E-11 1.9781144E-6 2.1340943E-6 1.36311E-6 1.9781571E-6 1.9781571E-6 1.9781144E-6 1.52075 1.52075
1.980214E-6 4.180402E-11 1.9778022E-6 2.1338653E-6 1.3629639E-6 1.9779488E-6 1.9779488E-6 1.9778022E-6 1.52125 1.52125
1.9799058E-6 3.9971963E-11 1.977178E-6 2.1336364E-6 1.3628177E-6 1.97774E-6 1.97774E-6 1.977178E-6 1.52175 1.52175
1.9788063E-6 2.3522323E-11 1.97749E-6 2.1334076E-6 1.3626715E-6 1.9775318E-6 1.9775318E-6 1.97749E-6 1.52225 1.52225
1.9787299E-6 2.595375E-11 1.9768659E-6 2.13295E-6 1.3623791E-6 1.9773236E-6 1.9773236E-6 1.9768659E-6 1.52275 1.52275
1.9811282E-6 7.406518E-11 1.977178E-6 2.132721E-6 1.3622329E-6 1.9771153E-6 1.9771153E-6 1.977178E-6 1.52325 1.52325
1.9788401E-6 3.5689125E-11 1.9768659E-6 2.132492E-6 1.3620867E-6 1.9769066E-6 1.9769066E-6 1.9768659E-6 1.52375 1.52375
1.9744407E-6 -4.166719E-11 1.9762415E-6 2.1322633E-6 1.3619405E-6 1.9766983E-6 1.9766983E-6 1.9762415E-6 1.52425 1.52425
1.973044E-6 -6.3598425E-11 1.9765537E-6 2.1320343E-6 1.3617943E-6 1.97649E-6 1.97649E-6 1.9765537E-6 1.52475 1.52475
1.9733966E-6 -5.3249134E-11 1.9759293E-6 2.1318053E-6 1.3616481E-6 1.9762817E-6 1.9762817E-6 1.9759293E-6 1.52525 1.52525
1.9736494E-6 -4.472706E-11 1.9759293E-6 2.1315766E-6 1.3615019E-6 1.976073E-6 1.976073E-6 1.9759293E-6 1.52575 1.52575
1.97354E-6 -4.2904694E-11 1.9762415E-6 2.1313476E-6 1.3613557E-6 1.9758647E-6 1.9758647E-6 1.9762415E-6 1.52625 1.52625
1.9728034E-6 -5.2654606E-11 1.9749928E-6 2.1311187E-6 1.3612095E-6 1.9756565E-6 1.9756565E-6 1.9749928E-6 1.52675 1.52675
1.974245E-6 -2.220611E-11 1.975305E-6 2.13089E-6 1.3610633E-6 1.9754482E-6 1.9754482E-6 1.975305E-6 1.52725 1.52725
1.976412E-6 2.1641841E-11 1.9749928E-6 2.130661E-6 1.360917E-6 1.9752395E-6 1.9752395E-6 1.9749928E-6 1.52775 1.52775
1.9774905E-6 4.53906E-11 1.9749928E-6 2.1302033E-6 1.3606248E-6 1.9750312E-6 1.9750312E-6 1.9749928E-6 1.52825 1.52825
1.978041E-6 5.9394295E-11 1.975305E-6 2.1299743E-6 1.3604786E-6 1.974823E-6 1.974823E-6 1.975305E-6 1.52875 1.52875
1.9766444E-6 3.7463053E-11 1.9743684E-6 2.1297456E-6 1.3603324E-6 1.9746146E-6 1.9746146E-6 1.9743684E-6 1.52925 1.52925
1.9755444E-6 2.1013401E-11 1.9743684E-6 2.1295166E-6 1.3601862E-6 1.9744057E-6 1.9744057E-6 1.9743684E-6 1.52975 1.52975
1.9739498E-6 -4.572243E-12 1.9740562E-6 2.1292876E-6 1.36004E-6 1.9741974E-6 1.9741974E-6 1.9740562E-6 1.53025 1.53025
1.9730812E-6 -1.6758416E-11 1.973744E-6 2.1290589E-6 1.3598938E-6 1.9739891E-6 1.9739891E-6 1.973744E-6 1.53075 1.53075
1.9718823E-6 -3.503527E-11 1.9740562E-6 2.12883E-6 1.3597476E-6 1.9737804E-6 1.9737804E-6 1.9740562E-6 1.53125 1.53125
1.9704196E-6 -5.8184648E-11 1.9728077E-6 2.1286012E-6 1.3596014E-6 1.9735721E-6 1.9735721E-6 1.9728077E-6 1.53175 1.53175
1.97097E-6 -4.4180954E-11 1.9728077E-6 2.1283722E-6 1.3594552E-6 1.9733639E-6 1.9733639E-6 1.9728077E-6 1.53225 1.53225
1.9734011E-6 4.539533E-12 1.9731199E-6 2.1281433E-6 1.359309E-6 1.9731551E-6 1.9731551E-6 1.9731199E-6 1.53275 1.53275
1.9724666E-6 -8.864776E-12 1.9721833E-6 2.1279145E-6 1.3591628E-6 1.9729468E-6 1.9729468E-6 1.9721833E-6 1.53325 1.53325
1.971136E-6 -2.9577885E-11 1.9728077E-6 2.1274566E-6 1.3588703E-6 1.9727386E-6 1.9727386E-6 1.9728077E-6 1.53375 1.53375
1.9729405E-6 7.570344E-12 1.9724955E-6 2.1272278E-6 1.3587241E-6 1.9725303E-6 1.9725303E-6 1.9724955E-6 1.53425 1.53425
1.9751076E-6 5.1418297E-11 1.9724955E-6 2.1269989E-6 1.3585781E-6 1.9723216E-6 1.9723216E-6 1.9724955E-6 1.53475 1.53475
1.973909E-6 3.3141455E-11 1.9718711E-6 2.12677E-6 1.3584319E-6 1.9721133E-6 1.9721133E-6 1.9718711E-6 1.53525 1.53525
1.9710603E-6 -1.5588723E-11 1.9718711E-6 2.1265412E-6 1.3582857E-6 1.971905E-6 1.971905E-6 1.9718711E-6 1.53575 1.53575
1.9701913E-6 -2.777491E-11 1.9709346E-6 2.1263122E-6 1.3581395E-6 1.9716963E-6 1.9716963E-6 1.9709346E-6 1.53625 1.53625
1.9695208E-6 -3.6306683E-11 1.9712468E-6 2.1260835E-6 1.3579933E-6 1.971488E-6 1.971488E-6 1.9712468E-6 1.53675 1.53675
1.9706983E-6 -1.07307245E-11 1.9709346E-6 2.1258545E-6 1.357847E-6 1.9712797E-6 1.9712797E-6 1.9709346E-6 1.53725 1.53725
1.9720733E-6 1.8499625E-11 1.9712468E-6 2.1256255E-6 1.3577009E-6 1.971071E-6 1.971071E-6 1.9712468E-6 1.53775 1.53775
1.9723598E-6 2.7630787E-11 1.9706224E-6 2.1253968E-6 1.3575547E-6 1.9708627E-6 1.9708627E-6 1.9706224E-6 1.53825 1.53825
1.9709303E-6 5.090477E-12 1.9703102E-6 2.1251678E-6 1.3574085E-6 1.9706545E-6 1.9706545E-6 1.9703102E-6 1.53875 1.53875
1.9718434E-6 2.5793893E-11 1.969998E-6 2.1247101E-6 1.357116E-6 1.9704457E-6 1.9704457E-6 1.969998E-6 1.53925 1.53925
1.9726579E-6 4.4670122E-11 1.969998E-6 2.1244812E-6 1.3569698E-6 1.9702375E-6 1.9702375E-6 1.969998E-6 1.53975 1.53975
1.9712277E-6 2.21298E-11 1.9696859E-6 2.1242522E-6 1.3568236E-6 1.9700287E-6 1.9700287E-6 1.9696859E-6 1.54025 1.54025
1.9688741E-6 -1.7464377E-11 1.969374E-6 2.1240235E-6 1.3566774E-6 1.9698205E-6 1.9698205E-6 1.969374E-6 1.54075 1.54075
1.9666525E-6 -5.4622286E-11 1.969374E-6 2.1237945E-6 1.3565312E-6 1.9696122E-6 1.9696122E-6 1.969374E-6 1.54125 1.54125
1.9662455E-6 -5.828154E-11 1.9690617E-6 2.1235658E-6 1.3563852E-6 1.9694035E-6 1.9694035E-6 1.9690617E-6 1.54175 1.54175
1.967093E-6 -3.8796244E-11 1.9690617E-6 2.1233368E-6 1.356239E-6 1.9691952E-6 1.9691952E-6 1.9690617E-6 1.54225 1.54225
1.9681056E-6 -1.6265619E-11 1.9687495E-6 2.1231078E-6 1.3560928E-6 1.968987E-6 1.968987E-6 1.9687495E-6 1.54275 1.54275
1.9686556E-6 -2.2619346E-12 1.9684373E-6 2.122879E-6 1.3559466E-6 1.9687782E-6 1.9687782E-6 1.9684373E-6 1.54325 1.54325
1.969998E-6 2.635936E-11 1.9684373E-6 2.1226501E-6 1.3558004E-6 1.96857E-6 1.96857E-6 1.9684373E-6 1.54375 1.54375
1.9712745E-6 5.3762522E-11 1.9684373E-6 2.1224212E-6 1.3556541E-6 1.9683616E-6 1.9683616E-6 1.9684373E-6 1.54425 1.54425
1.9694485E-6 2.39134E-11 1.9684373E-6 2.1219635E-6 1.3553617E-6 1.968153E-6 1.968153E-6 1.9684373E-6 1.54475 1.54475
1.967755E-6 -3.4994418E-12 1.967813E-6 2.1217347E-6 1.3552155E-6 1.9679446E-6 1.9679446E-6 1.967813E-6 1.54525 1.54525
1.9682388E-6 9.286107E-12 1.967813E-6 2.1215058E-6 1.3550693E-6 1.967736E-6 1.967736E-6 1.967813E-6 1.54575 1.54575
1.9683273E-6 1.4762866E-11 1.9675008E-6 2.1212768E-6 1.3549231E-6 1.9675276E-6 1.9675276E-6 1.9675008E-6 1.54625 1.54625
1.967492E-6 3.1857576E-12 1.9671886E-6 2.121048E-6 1.3547769E-6 1.9673193E-6 1.9673193E-6 1.9671886E-6 1.54675 1.54675
1.96659E-6 -9.609495E-12 1.9665642E-6 2.120819E-6 1.3546307E-6 1.9671104E-6 1.9671104E-6 1.9665642E-6 1.54725 1.54725
1.9674374E-6 9.875799E-12 1.9671886E-6 2.1205901E-6 1.3544845E-6 1.9669021E-6 1.9669021E-6 1.9671886E-6 1.54775 1.54775
1.9670633E-6 6.825614E-12 1.9668764E-6 2.1203614E-6 1.3543383E-6 1.9666934E-6 1.9666934E-6 1.9668764E-6 1.54825 1.54825
1.9652377E-6 -2.3023498E-11 1.966252E-6 2.1201324E-6 1.3541922E-6 1.9664851E-6 1.9664851E-6 1.966252E-6 1.54875 1.54875
1.9631811E-6 -5.7136074E-11 1.966252E-6 2.1199035E-6 1.354046E-6 1.9662768E-6 1.9662768E-6 1.966252E-6 1.54925 1.54925
1.9634672E-6 -4.8004926E-11 1.9659399E-6 2.1196747E-6 1.3538998E-6 1.966068E-6 1.966068E-6 1.9659399E-6 1.54975 1.54975
1.9656018E-6 -4.7660287E-12 1.965628E-6 2.119217E-6 1.3536074E-6 1.9658598E-6 1.9658598E-6 1.965628E-6 1.55025 1.55025
1.9658876E-6 4.365121E-12 1.9653157E-6 2.118988E-6 1.3534612E-6 1.965651E-6 1.965651E-6 1.9653157E-6 1.55075 1.55075
1.96426E-6 -2.182959E-11 1.9659399E-6 2.118759E-6 1.353315E-6 1.9654428E-6 1.9654428E-6 1.9659399E-6 1.55125 1.55125
1.9627971E-6 -4.4978975E-11 1.9650035E-6 2.1185303E-6 1.3531688E-6 1.965234E-6 1.965234E-6 1.9650035E-6 1.55175 1.55175
1.9629845E-6 -3.7675016E-11 1.9650035E-6 2.1183014E-6 1.3530226E-6 1.9650258E-6 1.9650258E-6 1.9650035E-6 1.55225 1.55225
1.964954E-6 2.5185464E-12 1.9650035E-6 2.1180724E-6 1.3528764E-6 1.9648176E-6 1.9648176E-6 1.9650035E-6 1.55275 1.55275
1.965636E-6 1.8958496E-11 1.9646914E-6 2.1178437E-6 1.3527302E-6 1.9646088E-6 1.9646088E-6 1.9646914E-6 1.55325 1.55325
1.9659885E-6 2.930779E-11 1.9646914E-6 2.1176147E-6 1.352584E-6 1.9644006E-6 1.9644006E-6 1.9646914E-6 1.55375 1.55375
1.9659776E-6 3.2957338E-11 1.964067E-6 2.1173857E-6 1.3524378E-6 1.9641918E-6 1.9641918E-6 1.964067E-6 1.55425 1.55425
1.966693E-6 5.0006367E-11 1.964067E-6 2.117157E-6 1.3522916E-6 1.9639836E-6 1.9639836E-6 1.964067E-6 1.55475 1.55475
1.965824E-6 3.7820178E-11 1.9637548E-6 2.1166993E-6 1.3519993E-6 1.9637748E-6 1.9637748E-6 1.9637548E-6 1.55525 1.55525
1.9644274E-6 1.5888936E-11 1.9631304E-6 2.1164703E-6 1.3518531E-6 1.9635665E-6 1.9635665E-6 1.9631304E-6 1.55575 1.55575
1.9619413E-6 -2.6141518E-11 1.9631304E-6 2.1162414E-6 1.3517069E-6 1.9633578E-6 1.9633578E-6 1.9631304E-6 1.55625 1.55625
1.9605448E-6 -4.8072765E-11 1.9631304E-6 2.1160126E-6 1.3515607E-6 1.9631495E-6 1.9631495E-6 1.9631304E-6 1.55675 1.55675
1.9591807E-6 -6.939495E-11 1.9634426E-6 2.1157837E-6 1.3514145E-6 1.9629408E-6 1.9629408E-6 1.9634426E-6 1.55725 1.55725
1.9576191E-6 -9.4371524E-11 1.9628183E-6 2.1155547E-6 1.3512683E-6 1.9627325E-6 1.9627325E-6 1.9628183E-6 1.55775 1.55775
1.9571796E-6 -9.863983E-11 1.962194E-6 2.115326E-6 1.3511221E-6 1.9625243E-6 1.9625243E-6 1.962194E-6 1.55825 1.55825
1.9589836E-6 -6.149161E-11 1.962194E-6 2.115097E-6 1.3509759E-6 1.9623155E-6 1.9623155E-6 1.962194E-6 1.55875 1.55875
1.9624051E-6 5.500884E-12 1.962194E-6 2.1148683E-6 1.3508297E-6 1.9621073E-6 1.9621073E-6 1.962194E-6 1.55925 1.55925
1.9649024E-6 5.54395E-11 1.9615698E-6 2.1146393E-6 1.3506835E-6 1.9618983E-6 1.9618983E-6 1.9615698E-6 1.55975 1.55975
1.9658157E-6 7.6142925E-11 1.9615698E-6 2.1144103E-6 1.3505373E-6 1.96169E-6 1.96169E-6 1.9615698E-6 1.56025 1.56025
1.9648478E-6 6.2129545E-11 1.9612576E-6 2.1139526E-6 1.3502449E-6 1.9614813E-6 1.9614813E-6 1.9612576E-6 1.56075 1.56075
1.9637482E-6 4.56799E-11 1.9609454E-6 2.1137237E-6 1.3500987E-6 1.961273E-6 1.961273E-6 1.9609454E-6 1.56125 1.56125
1.9621862E-6 2.0703314E-11 1.9606332E-6 2.113495E-6 1.3499525E-6 1.9610643E-6 1.9610643E-6 1.9606332E-6 1.56175 1.56175
1.9607567E-6 -1.8369943E-12 1.9609454E-6 2.113266E-6 1.3498064E-6 1.960856E-6 1.960856E-6 1.9609454E-6 1.56225 1.56225
1.9605475E-6 -1.8418461E-12 1.9606332E-6 2.113037E-6 1.3496602E-6 1.9606473E-6 1.9606473E-6 1.9606332E-6 1.56275 1.56275
1.961824E-6 2.5561315E-11 1.960321E-6 2.1128083E-6 1.349514E-6 1.960439E-6 1.960439E-6 1.960321E-6 1.56325 1.56325
1.963298E-6 5.6618862E-11 1.9600088E-6 2.1125793E-6 1.3493678E-6 1.9602303E-6 1.9602303E-6 1.9600088E-6 1.56375 1.56375
1.9628255E-6 5.174149E-11 1.9596966E-6 2.1123506E-6 1.3492216E-6 1.960022E-6 1.960022E-6 1.9596966E-6 1.56425 1.56425
1.9613624E-6 2.8592104E-11 1.9593845E-6 2.1121216E-6 1.3490754E-6 1.9598133E-6 1.9598133E-6 1.9593845E-6 1.56475 1.56475
1.960527E-6 1.7014995E-11 1.9590723E-6 2.1118926E-6 1.3489292E-6 1.959605E-6 1.959605E-6 1.9590723E-6 1.56525 1.56525
1.959526E-6 2.3925423E-12 1.9590723E-6 2.111664E-6 1.348783E-6 1.9593963E-6 1.9593963E-6 1.9590723E-6 1.56575 1.56575
1.9575677E-6 -2.9892845E-11 1.95876E-6 2.111206E-6 1.3484906E-6 1.9591876E-6 1.9591876E-6 1.95876E-6 1.56625 1.56625
1.9545212E-6 -8.227742E-11 1.9590723E-6 2.1109772E-6 1.3483444E-6 1.9589793E-6 1.9589793E-6 1.9590723E-6 1.56675 1.56675
1.9526622E-6 -1.12735606E-10 1.958448E-6 2.1107483E-6 1.3481982E-6 1.9587706E-6 1.9587706E-6 1.958448E-6 1.56725 1.56725
1.9537736E-6 -8.8377784E-11 1.958448E-6 2.1105195E-6 1.348052E-6 1.9585623E-6 1.9585623E-6 1.958448E-6 1.56775 1.56775
1.9562376E-6 -3.904823E-11 1.9581357E-6 2.1102906E-6 1.3479058E-6 1.9583536E-6 1.9583536E-6 1.9581357E-6 1.56825 1.56825
1.9596594E-6 2.7944267E-11 1.9578238E-6 2.1100616E-6 1.3477596E-6 1.9581453E-6 1.9581453E-6 1.9578238E-6 1.56875 1.56875
1.9616944E-6 6.935595E-11 1.9578238E-6 2.1098328E-6 1.3476135E-6 1.9579365E-6 1.9579365E-6 1.9578238E-6 1.56925 1.56925
1.9622119E-6 8.2750584E-11 1.9578238E-6 2.1096039E-6 1.3474673E-6 1.9577283E-6 1.9577283E-6 1.9578238E-6 1.56975 1.56975
1.9602207E-6 4.9856126E-11 1.9568872E-6 2.109375E-6 1.3473211E-6 1.9575193E-6 1.9575193E-6 1.9568872E-6 1.57025 1.57025
1.9580323E-6 1.3307281E-11 1.9575116E-6 2.1091462E-6 1.3471749E-6 1.957311E-6 1.957311E-6 1.9575116E-6 1.57075 1.57075
1.956899E-6 -3.751439E-12 1.9568872E-6 2.1089172E-6 1.3470287E-6 1.9571023E-6 1.9571023E-6 1.9568872E-6 1.57125 1.57125
1.9560966E-6 -1.471948E-11 1.956575E-6 2.1084595E-6 1.3467363E-6 1.956894E-6 1.956894E-6 1.956575E-6 1.57175 1.57175
1.9546994E-6 -3.6650735E-11 1.9562628E-6 2.1082305E-6 1.3465901E-6 1.9566853E-6 1.9566853E-6 1.9562628E-6 1.57225 1.57225
1.9536326E-6 -5.249132E-11 1.9559507E-6 2.1080018E-6 1.3464439E-6 1.9564766E-6 1.9564766E-6 1.9559507E-6 1.57275 1.57275
1.954348E-6 -3.544229E-11 1.9562628E-6 2.1077728E-6 1.3462977E-6 1.9562683E-6 1.9562683E-6 1.9562628E-6 1.57325 1.57325
1.955789E-6 -4.9938105E-12 1.9559507E-6 2.1075439E-6 1.3461515E-6 1.9560596E-6 1.9560596E-6 1.9559507E-6 1.57375 1.57375
1.9570655E-6 2.2409352E-11 1.9556385E-6 2.1073151E-6 1.3460053E-6 1.9558513E-6 1.9558513E-6 1.9556385E-6 1.57425 1.57425
1.9562294E-6 1.0832232E-11 1.9553263E-6 2.1070862E-6 1.3458591E-6 1.9556426E-6 1.9556426E-6 1.9553263E-6 1.57475 1.57475
1.956054E-6 1.1436458E-11 1.955014E-6 2.1068572E-6 1.3457129E-6 1.9554343E-6 1.9554343E-6 1.955014E-6 1.57525 1.57525
1.955614E-6 7.168139E-12 1.954702E-6 2.1066285E-6 1.3455667E-6 1.9552256E-6 1.9552256E-6 1.954702E-6 1.57575 1.57575
1.9541178E-6 -1.6590316E-11 1.955014E-6 2.1063995E-6 1.3454206E-6 1.9550168E-6 1.9550168E-6 1.955014E-6 1.57625 1.57625
1.9522922E-6 -4.6439422E-11 1.955014E-6 2.1061705E-6 1.3452744E-6 1.9548086E-6 1.9548086E-6 1.955014E-6 1.57675 1.57675
1.9530073E-6 -2.9390407E-11 1.954702E-6 2.1057128E-6 1.344982E-6 1.9545998E-6 1.9545998E-6 1.954702E-6 1.57725 1.57725
1.9526997E-6 -3.1222448E-11 1.9543897E-6 2.105484E-6 1.3448358E-6 1.9543916E-6 1.9543916E-6 1.9543897E-6 1.57775 1.57775
1.9528209E-6 -2.5136632E-11 1.9543897E-6 2.1052551E-6 1.3446896E-6 1.9541828E-6 1.9541828E-6 1.9543897E-6 1.57825 1.57825
1.9554498E-6 2.7238252E-11 1.9537656E-6 2.1050262E-6 1.3445434E-6 1.953974E-6 1.953974E-6 1.9537656E-6 1.57875 1.57875
1.9556703E-6 3.5151278E-11 1.9534534E-6 2.1047974E-6 1.3443972E-6 1.9537658E-6 1.9537658E-6 1.9534534E-6 1.57925 1.57925
1.9545703E-6 1.8701625E-11 1.9534534E-6 2.1045685E-6 1.344251E-6 1.9535569E-6 1.9535569E-6 1.9534534E-6 1.57975 1.57975
1.9541637E-6 1.5042384E-11 1.9534534E-6 2.1043395E-6 1.3441048E-6 1.9533486E-6 1.9533486E-6 1.9534534E-6 1.58025 1.58025
1.9543177E-6 2.1737267E-11 1.9522047E-6 2.1041108E-6 1.3439586E-6 1.9531399E-6 1.9531399E-6 1.9522047E-6 1.58075 1.58075
1.9553627E-6 4.487695E-11 1.952829E-6 2.1038818E-6 1.3438124E-6 1.9529311E-6 1.9529311E-6 1.952829E-6 1.58125 1.58125
1.9542963E-6 2.9036374E-11 1.9525169E-6 2.103653E-6 1.3436662E-6 1.9527229E-6 1.9527229E-6 1.9525169E-6 1.58175 1.58175
1.9528331E-6 5.886987E-12 1.9522047E-6 2.103424E-6 1.34352E-6 1.9525141E-6 1.9525141E-6 1.9522047E-6 1.58225 1.58225
1.951073E-6 -2.2744E-11 1.9522047E-6 2.1029664E-6 1.3432277E-6 1.9523054E-6 1.9523054E-6 1.9522047E-6 1.58275 1.58275
1.9509966E-6 -2.0312575E-11 1.9518925E-6 2.1027374E-6 1.3430815E-6 1.9520971E-6 1.9520971E-6 1.9518925E-6 1.58325 1.58325
1.9513486E-6 -9.9632915E-12 1.9512681E-6 2.1025085E-6 1.3429353E-6 1.9518884E-6 1.9518884E-6 1.9512681E-6 1.58375 1.58375
1.951206E-6 -8.749999E-12 1.950956E-6 2.1022797E-6 1.3427891E-6 1.9516801E-6 1.9516801E-6 1.950956E-6 1.58425 1.58425
1.951855E-6 7.0808836E-12 1.950956E-6 2.1020508E-6 1.3426429E-6 1.9514714E-6 1.9514714E-6 1.950956E-6 1.58475 1.58475
1.952669E-6 2.59571E-11 1.950956E-6 2.1018218E-6 1.3424967E-6 1.9512627E-6 1.9512627E-6 1.950956E-6 1.58525 1.58525
1.9527574E-6 3.143386E-11 1.9512681E-6 2.101593E-6 1.3423505E-6 1.9510544E-6 1.9510544E-6 1.9512681E-6 1.58575 1.58575
1.9517895E-6 1.7420473E-11 1.9503318E-6 2.101364E-6 1.3422043E-6 1.9508457E-6 1.9508457E-6 1.9503318E-6 1.58625 1.58625
1.9510526E-6 7.670553E-12 1.9503318E-6 2.1011354E-6 1.3420581E-6 1.950637E-6 1.950637E-6 1.9503318E-6 1.58675 1.58675
1.950316E-6 -2.0793538E-12 1.9500196E-6 2.1009064E-6 1.3419119E-6 1.9504287E-6 1.9504287E-6 1.9500196E-6 1.58725 1.58725
1.949183E-6 -1.9138075E-11 1.9497074E-6 2.1004487E-6 1.3416195E-6 1.95022E-6 1.95022E-6 1.9497074E-6 1.58775 1.58775
1.9478848E-6 -3.9242127E-11 1.9500196E-6 2.1002197E-6 1.3414733E-6 1.950011E-6 1.950011E-6 1.9500196E-6 1.58825 1.58825
1.9481713E-6 -3.0110966E-11 1.9493953E-6 2.0999908E-6 1.3413271E-6 1.9498027E-6 1.9498027E-6 1.9493953E-6 1.58875 1.58875
1.9494473E-6 -2.7078166E-12 1.9493953E-6 2.099762E-6 1.3411809E-6 1.949594E-6 1.949594E-6 1.9493953E-6 1.58925 1.58925
1.9500962E-6 1.3123065E-11 1.949083E-6 2.099533E-6 1.3410348E-6 1.9493853E-6 1.9493853E-6 1.949083E-6 1.58975 1.58975
1.9507788E-6 2.9563026E-11 1.9484587E-6 2.099304E-6 1.3408886E-6 1.949177E-6 1.949177E-6 1.9484587E-6 1.59025 1.59025
1.9514277E-6 4.5393907E-11 1.9481465E-6 2.0990753E-6 1.3407424E-6 1.9489682E-6 1.9489682E-6 1.9481465E-6 1.59075 1.59075
1.9490078E-6 4.5815873E-12 1.948771E-6 2.0988464E-6 1.3405962E-6 1.9487595E-6 1.9487595E-6 1.948771E-6 1.59125 1.59125
1.9471163E-6 -2.6485656E-11 1.9484587E-6 2.0986176E-6 1.34045E-6 1.9485512E-6 1.9485512E-6 1.9484587E-6 1.59175 1.59175
1.9477322E-6 -1.126384E-11 1.9484587E-6 2.0983887E-6 1.3403038E-6 1.9483425E-6 1.9483425E-6 1.9484587E-6 1.59225 1.59225
1.9482163E-6 1.5217089E-12 1.9478343E-6 2.0981597E-6 1.3401576E-6 1.9481338E-6 1.9481338E-6 1.9478343E-6 1.59275 1.59275
1.9481392E-6 3.9531243E-12 1.9478343E-6 2.097702E-6 1.3398652E-6 1.947925E-6 1.947925E-6 1.9478343E-6 1.59325 1.59325
1.9486567E-6 1.7347752E-11 1.9478343E-6 2.097473E-6 1.339719E-6 1.9477168E-6 1.9477168E-6 1.9478343E-6 1.59375 1.59375
1.9500976E-6 4.7796236E-11 1.9478343E-6 2.0972443E-6 1.3395728E-6 1.947508E-6 1.947508E-6 1.9478343E-6 1.59425 1.59425
1.9508457E-6 6.5454316E-11 1.9475222E-6 2.0970153E-6 1.3394266E-6 1.9472993E-6 1.9472993E-6 1.9475222E-6 1.59475 1.59475
1.9504391E-6 6.1795076E-11 1.9468978E-6 2.0967866E-6 1.3392804E-6 1.947091E-6 1.947091E-6 1.9468978E-6 1.59525 1.59525
1.9477882E-6 1.6719287E-11 1.9465856E-6 2.0965576E-6 1.3391342E-6 1.9468823E-6 1.9468823E-6 1.9465856E-6 1.59575 1.59575
1.944312E-6 -4.3583165E-11 1.9465856E-6 2.0963287E-6 1.338988E-6 1.9466734E-6 1.9466734E-6 1.9465856E-6 1.59625 1.59625
1.9424203E-6 -7.465041E-11 1.9462736E-6 2.0961E-6 1.3388419E-6 1.946465E-6 1.946465E-6 1.9462736E-6 1.59675 1.59675
1.9420133E-6 -7.8309664E-11 1.9462736E-6 2.095871E-6 1.3386957E-6 1.9462564E-6 1.9462564E-6 1.9462736E-6 1.59725 1.59725
1.9430584E-6 -5.516998E-11 1.9456493E-6 2.095642E-6 1.3385495E-6 1.9460476E-6 1.9460476E-6 1.9456493E-6 1.59775 1.59775
1.9430804E-6 -5.091137E-11 1.9456493E-6 2.0954133E-6 1.3384033E-6 1.945839E-6 1.945839E-6 1.9456493E-6 1.59825 1.59825
1.9436638E-6 -3.6298606E-11 1.945337E-6 2.0949553E-6 1.3381109E-6 1.9456306E-6 1.9456306E-6 1.945337E-6 1.59875 1.59875
1.945303E-6 -2.1957204E-12 1.945025E-6 2.0947266E-6 1.3379647E-6 1.945422E-6 1.945422E-6 1.945025E-6 1.59925 1.59925
1.947701E-6 4.59157E-11 1.945025E-6 2.0944976E-6 1.3378185E-6 1.9452132E-6 1.9452132E-6 1.945025E-6 1.59975 1.59975
1.948251E-6 5.991938E-11 1.9444005E-6 2.094269E-6 1.3376723E-6 1.9450044E-6 1.9450044E-6 1.9444005E-6 1.60025 1.60025
1.9470194E-6 4.1033472E-11 1.9440884E-6 2.09404E-6 1.3375261E-6 1.9447962E-6 1.9447962E-6 1.9440884E-6 1.60075 1.60075
1.9446654E-6 1.4392829E-12 1.9444005E-6 2.093811E-6 1.3373799E-6 1.9445874E-6 1.9445874E-6 1.9444005E-6 1.60125 1.60125
1.9440604E-6 -5.87437E-12 1.9440884E-6 2.0935822E-6 1.3372337E-6 1.9443787E-6 1.9443787E-6 1.9440884E-6 1.60175 1.60175
1.9449733E-6 1.4829048E-11 1.9437762E-6 2.0933533E-6 1.3370875E-6 1.94417E-6 1.94417E-6 1.9437762E-6 1.60225 1.60225
1.9427519E-6 -2.2328864E-11 1.9437762E-6 2.0931243E-6 1.3369413E-6 1.9439617E-6 1.9439617E-6 1.9437762E-6 1.60275 1.60275
1.9415857E-6 -3.9996652E-11 1.9437762E-6 2.0928956E-6 1.3367951E-6 1.9437527E-6 1.9437527E-6 1.9437762E-6 1.60325 1.60325
1.9427628E-6 -1.4420701E-11 1.9437762E-6 2.0926666E-6 1.336649E-6 1.943544E-6 1.943544E-6 1.9437762E-6 1.60375 1.60375
1.9445008E-6 2.1509385E-11 1.943464E-6 2.092209E-6 1.3363566E-6 1.9433353E-6 1.9433353E-6 1.943464E-6 1.60425 1.60425
1.9449192E-6 3.3076812E-11 1.9428396E-6 2.09198E-6 1.3362104E-6 1.943127E-6 1.943127E-6 1.9428396E-6 1.60475 1.60475
1.9440172E-6 2.0281558E-11 1.9428396E-6 2.0917512E-6 1.3360642E-6 1.9429183E-6 1.9429183E-6 1.9428396E-6 1.60525 1.60525
1.9422241E-6 -8.958495E-12 1.9428396E-6 2.0915222E-6 1.335918E-6 1.9427096E-6 1.9427096E-6 1.9428396E-6 1.60575 1.60575
1.942345E-6 -2.8726797E-12 1.9422155E-6 2.0912933E-6 1.3357718E-6 1.9425008E-6 1.9425008E-6 1.9422155E-6 1.60625 1.60625
1.9409815E-6 -2.4194856E-11 1.9422155E-6 2.0910645E-6 1.3356256E-6 1.9422926E-6 1.9422926E-6 1.9422155E-6 1.60675 1.60675
1.9400466E-6 -3.7599177E-11 1.9419033E-6 2.0908356E-6 1.3354794E-6 1.9420838E-6 1.9420838E-6 1.9419033E-6 1.60725 1.60725
1.9377585E-6 -7.597523E-11 1.941591E-6 2.0906066E-6 1.3353332E-6 1.941875E-6 1.941875E-6 1.941591E-6 1.60775 1.60775
1.9380116E-6 -6.745315E-11 1.9409667E-6 2.0903778E-6 1.335187E-6 1.9416664E-6 1.9416664E-6 1.9409667E-6 1.60825 1.60825
1.9397496E-6 -3.1523062E-11 1.941591E-6 2.0901489E-6 1.3350408E-6 1.9414576E-6 1.9414576E-6 1.941591E-6 1.60875 1.60875
1.9418842E-6 1.1715832E-11 1.941591E-6 2.0899201E-6 1.3348946E-6 1.9412494E-6 1.9412494E-6 1.941591E-6 1.60925 1.60925
1.943589E-6 4.703685E-11 1.9409667E-6 2.0894622E-6 1.3346022E-6 1.9410406E-6 1.9410406E-6 1.9409667E-6 1.60975 1.60975
1.9444362E-6 6.652213E-11 1.9409667E-6 2.0892335E-6 1.3344561E-6 1.9408317E-6 1.9408317E-6 1.9409667E-6 1.61025 1.61025
1.9440292E-6 6.286288E-11 1.9406546E-6 2.0890045E-6 1.3343099E-6 1.940623E-6 1.940623E-6 1.9406546E-6 1.61075 1.61075
1.94316E-6 5.0676695E-11 1.9403424E-6 2.0887755E-6 1.3341637E-6 1.9404142E-6 1.9404142E-6 1.9403424E-6 1.61125 1.61125
1.9414665E-6 2.3263851E-11 1.9406546E-6 2.0885468E-6 1.3340175E-6 1.940206E-6 1.940206E-6 1.9406546E-6 1.61175 1.61175
1.9379904E-6 -3.7038605E-11 1.9400302E-6 2.0883178E-6 1.3338713E-6 1.9399972E-6 1.9399972E-6 1.9400302E-6 1.61225 1.61225
1.9356364E-6 -7.66328E-11 1.9390936E-6 2.0880889E-6 1.3337251E-6 1.9397885E-6 1.9397885E-6 1.9390936E-6 1.61275 1.61275
1.9353613E-6 -7.785578E-11 1.939718E-6 2.0878601E-6 1.3335789E-6 1.9395798E-6 1.9395798E-6 1.939718E-6 1.61325 1.61325
1.9350864E-6 -7.9078764E-11 1.939718E-6 2.0876312E-6 1.3334327E-6 1.939371E-6 1.939371E-6 1.939718E-6 1.61375 1.61375
1.9364618E-6 -4.98484E-11 1.9390936E-6 2.0874024E-6 1.3332865E-6 1.9391628E-6 1.9391628E-6 1.9390936E-6 1.61425 1.61425
1.939718E-6 1.4098751E-11 1.9387815E-6 2.0871735E-6 1.3331403E-6 1.938954E-6 1.938954E-6 1.9387815E-6 1.61475 1.61475
1.9418849E-6 5.7946703E-11 1.9384695E-6 2.0867158E-6 1.3328479E-6 1.9387453E-6 1.9387453E-6 1.9384695E-6 1.61525 1.61525
1.943128E-6 8.474079E-11 1.9381573E-6 2.0864868E-6 1.3327017E-6 1.9385366E-6 1.9385366E-6 1.9381573E-6 1.61575 1.61575
1.942193E-6 7.1336465E-11 1.9378451E-6 2.0862578E-6 1.3325555E-6 1.9383278E-6 1.9383278E-6 1.9378451E-6 1.61625 1.61625
1.9406639E-6 4.6968946E-11 1.937533E-6 2.086029E-6 1.3324093E-6 1.9381189E-6 1.9381189E-6 1.937533E-6 1.61675 1.61675
1.9364952E-6 -2.6123902E-11 1.9378451E-6 2.0858001E-6 1.3322632E-6 1.9379106E-6 1.9379106E-6 1.9378451E-6 1.61725 1.61725
1.934504E-6 -5.901836E-11 1.9378451E-6 2.0855714E-6 1.332117E-6 1.9377019E-6 1.9377019E-6 1.9378451E-6 1.61775 1.61775
1.9342951E-6 -5.902321E-11 1.9372208E-6 2.0853424E-6 1.3319708E-6 1.9374932E-6 1.9374932E-6 1.9372208E-6 1.61825 1.61825
1.9359013E-6 -2.552939E-11 1.9369086E-6 2.0851135E-6 1.3318246E-6 1.9372844E-6 1.9372844E-6 1.9369086E-6 1.61875 1.61875
1.9382333E-6 2.1363895E-11 1.9362842E-6 2.0848847E-6 1.3316784E-6 1.9370757E-6 1.9370757E-6 1.9362842E-6 1.61925 1.61925
1.9394104E-6 4.6939848E-11 1.9365964E-6 2.0846558E-6 1.3315322E-6 1.936867E-6 1.936867E-6 1.9365964E-6 1.61975 1.61975
1.9395313E-6 5.302566E-11 1.9369086E-6 2.084198E-6 1.3312398E-6 1.9366582E-6 1.9366582E-6 1.9369086E-6 1.62025 1.62025
1.9382007E-6 3.2312552E-11 1.9365964E-6 2.083969E-6 1.3310936E-6 1.93645E-6 1.93645E-6 1.9365964E-6 1.62075 1.62075
1.9367046E-6 8.554098E-12 1.9365964E-6 2.0837401E-6 1.3309474E-6 1.9362412E-6 1.9362412E-6 1.9365964E-6 1.62125 1.62125
1.9361325E-6 1.8495125E-12 1.9356598E-6 2.0835114E-6 1.3308012E-6 1.9360325E-6 1.9360325E-6 1.9356598E-6 1.62175 1.62175
1.9357255E-6 -1.809739E-12 1.9350355E-6 2.0832824E-6 1.330655E-6 1.9358238E-6 1.9358238E-6 1.9350355E-6 1.62225 1.62225
1.9336685E-6 -3.5922328E-11 1.9356598E-6 2.0830537E-6 1.3305088E-6 1.935615E-6 1.935615E-6 1.9356598E-6 1.62275 1.62275
1.9324696E-6 -5.4199176E-11 1.9353477E-6 2.0828247E-6 1.3303626E-6 1.935406E-6 1.935406E-6 1.9353477E-6 1.62325 1.62325
1.9330855E-6 -3.8977366E-11 1.9353477E-6 2.0825958E-6 1.3302164E-6 1.9351974E-6 1.9351974E-6 1.9353477E-6 1.62375 1.62375
1.9345596E-6 -7.919814E-12 1.9350355E-6 2.082367E-6 1.3300703E-6 1.9349886E-6 1.9349886E-6 1.9350355E-6 1.62425 1.62425
1.93709E-6 4.2627884E-11 1.9344113E-6 2.082138E-6 1.3299241E-6 1.9347804E-6 1.9347804E-6 1.9344113E-6 1.62475 1.62475
1.937376E-6 5.175903E-11 1.9344113E-6 2.081909E-6 1.3297779E-6 1.9345716E-6 1.9345716E-6 1.9344113E-6 1.62525 1.62525
1.9368372E-6 4.5663515E-11 1.9344113E-6 2.0814514E-6 1.3294855E-6 1.934363E-6 1.934363E-6 1.9344113E-6 1.62575 1.62575
1.936298E-6 3.956799E-11 1.9340991E-6 2.0812224E-6 1.3293393E-6 1.9341542E-6 1.9341542E-6 1.9340991E-6 1.62625 1.62625
1.935792E-6 3.408154E-11 1.933787E-6 2.0809937E-6 1.3291931E-6 1.9339454E-6 1.9339454E-6 1.933787E-6 1.62675 1.62675
1.934065E-6 6.0596207E-12 1.9334748E-6 2.0807647E-6 1.3290469E-6 1.9337367E-6 1.9337367E-6 1.9334748E-6 1.62725 1.62725
1.930556E-6 -5.48519E-11 1.9331626E-6 2.080536E-6 1.3289007E-6 1.933528E-6 1.933528E-6 1.9331626E-6 1.62775 1.62775
1.9290928E-6 -7.8001286E-11 1.9328504E-6 2.080307E-6 1.3287545E-6 1.9333193E-6 1.9333193E-6 1.9328504E-6 1.62825 1.62825
1.931524E-6 -2.9280803E-11 1.9328504E-6 2.080078E-6 1.3286083E-6 1.9331105E-6 1.9331105E-6 1.9328504E-6 1.62875 1.62875
1.9324368E-6 -8.577388E-12 1.9328504E-6 2.0798493E-6 1.3284621E-6 1.9329016E-6 1.9329016E-6 1.9328504E-6 1.62925 1.62925
1.9318654E-6 -1.5281961E-11 1.9325382E-6 2.0796203E-6 1.3283159E-6 1.9326933E-6 1.9326933E-6 1.9325382E-6 1.62975 1.62975
1.9326135E-6 2.3761201E-12 1.932226E-6 2.0793914E-6 1.3281697E-6 1.9324846E-6 1.9324846E-6 1.932226E-6 1.63025 1.63025
1.9363645E-6 7.545927E-11 1.9319139E-6 2.0791626E-6 1.3280235E-6 1.9322758E-6 1.9322758E-6 1.9319139E-6 1.63075 1.63075
1.9382676E-6 1.1443469E-10 1.9319139E-6 2.078705E-6 1.3277312E-6 1.932067E-6 1.932067E-6 1.9319139E-6 1.63125 1.63125
1.9355834E-6 6.874984E-11 1.9312895E-6 2.078476E-6 1.327585E-6 1.9318584E-6 1.9318584E-6 1.9312895E-6 1.63175 1.63175
1.9325694E-6 1.6974314E-11 1.9312895E-6 2.078247E-6 1.3274388E-6 1.9316496E-6 1.9316496E-6 1.9312895E-6 1.63225 1.63225
1.9295223E-6 -3.5410275E-11 1.9312895E-6 2.0780183E-6 1.3272926E-6 1.931441E-6 1.931441E-6 1.9312895E-6 1.63275 1.63275
1.9285212E-6 -5.0032728E-11 1.9312895E-6 2.0777893E-6 1.3271464E-6 1.9312322E-6 1.9312322E-6 1.9312895E-6 1.63325 1.63325
1.9280153E-6 -5.551918E-11 1.9303532E-6 2.0775603E-6 1.3270002E-6 1.9310235E-6 1.9310235E-6 1.9303532E-6 1.63375 1.63375
1.9268161E-6 -7.379603E-11 1.9303532E-6 2.0773316E-6 1.326854E-6 1.9308147E-6 1.9308147E-6 1.9303532E-6 1.63425 1.63425
1.9271681E-6 -6.3446755E-11 1.9303532E-6 2.0771026E-6 1.3267078E-6 1.9306058E-6 1.9306058E-6 1.9303532E-6 1.63475 1.63475
1.9303911E-6 -1.08664874E-13 1.9306653E-6 2.0768737E-6 1.3265616E-6 1.930397E-6 1.930397E-6 1.9306653E-6 1.63525 1.63525
1.9341094E-6 7.2365426E-11 1.9303532E-6 2.076645E-6 1.3264154E-6 1.9301883E-6 1.9301883E-6 1.9303532E-6 1.63575 1.63575
1.9358804E-6 1.0890457E-10 1.9297288E-6 2.076416E-6 1.3262692E-6 1.9299796E-6 1.9299796E-6 1.9297288E-6 1.63625 1.63625
1.9335594E-6 6.991945E-11 1.9291044E-6 2.0759583E-6 1.3259768E-6 1.9297709E-6 1.9297709E-6 1.9291044E-6 1.63675 1.63675
1.9293902E-6 -3.1734053E-12 1.9294166E-6 2.0757293E-6 1.3258306E-6 1.9295621E-6 1.9295621E-6 1.9294166E-6 1.63725 1.63725
1.9288182E-6 -9.877992E-12 1.9287922E-6 2.0755006E-6 1.3256845E-6 1.9293534E-6 1.9293534E-6 1.9287922E-6 1.63775 1.63775
1.9271906E-6 -3.60727E-11 1.9291044E-6 2.0752716E-6 1.3255383E-6 1.9291451E-6 1.9291451E-6 1.9291044E-6 1.63825 1.63825
1.9239455E-6 -9.211169E-11 1.9287922E-6 2.0750426E-6 1.3253921E-6 1.9289364E-6 1.9289364E-6 1.9287922E-6 1.63875 1.63875
1.9231425E-6 -1.0307974E-10 1.9281679E-6 2.074814E-6 1.3252459E-6 1.9287277E-6 1.9287277E-6 1.9281679E-6 1.63925 1.63925
1.9259696E-6 -4.7050454E-11 1.92848E-6 2.074585E-6 1.3250997E-6 1.928519E-6 1.928519E-6 1.92848E-6 1.63975 1.63975
1.9287636E-6 8.3697615E-12 1.9278557E-6 2.0743562E-6 1.3249535E-6 1.9283102E-6 1.9283102E-6 1.9278557E-6 1.64025 1.64025
1.9311617E-6 5.648118E-11 1.9278557E-6 2.0741272E-6 1.3248073E-6 1.9281013E-6 1.9281013E-6 1.9278557E-6 1.64075 1.64075
1.9312827E-6 6.256699E-11 1.9275435E-6 2.0738983E-6 1.3246611E-6 1.9278925E-6 1.9278925E-6 1.9275435E-6 1.64125 1.64125
1.9298527E-6 4.0026676E-11 1.9269194E-6 2.0736695E-6 1.3245149E-6 1.9276838E-6 1.9276838E-6 1.9269194E-6 1.64175 1.64175
1.9303036E-6 5.2203155E-11 1.9269194E-6 2.0732116E-6 1.3242225E-6 1.927475E-6 1.927475E-6 1.9269194E-6 1.64225 1.64225
1.9292036E-6 3.5753504E-11 1.9272313E-6 2.0729829E-6 1.3240763E-6 1.9272663E-6 1.9272663E-6 1.9272313E-6 1.64275 1.64275
1.9268825E-6 -3.2316164E-12 1.926295E-6 2.072754E-6 1.3239301E-6 1.9270576E-6 1.9270576E-6 1.926295E-6 1.64325 1.64325
1.9233073E-6 -6.536127E-11 1.9266072E-6 2.072525E-6 1.3237839E-6 1.9268489E-6 1.9268489E-6 1.9266072E-6 1.64375 1.64375
1.9221413E-6 -8.3029056E-11 1.926295E-6 2.0722962E-6 1.3236377E-6 1.9266402E-6 1.9266402E-6 1.926295E-6 1.64425 1.64425
1.9234833E-6 -5.4407773E-11 1.926295E-6 2.0720672E-6 1.3234916E-6 1.9264314E-6 1.9264314E-6 1.926295E-6 1.64475 1.64475
1.9249574E-6 -2.3350226E-11 1.926295E-6 2.0718385E-6 1.3233454E-6 1.9262227E-6 1.9262227E-6 1.926295E-6 1.64525 1.64525
1.9265965E-6 1.0752658E-11 1.9259828E-6 2.0716095E-6 1.3231992E-6 1.926014E-6 1.926014E-6 1.9259828E-6 1.64575 1.64575
1.9282686E-6 4.546461E-11 1.9256706E-6 2.0713805E-6 1.323053E-6 1.925805E-6 1.925805E-6 1.9256706E-6 1.64625 1.64625
1.9286865E-6 5.7032025E-11 1.9250463E-6 2.0711518E-6 1.3229068E-6 1.9255963E-6 1.9255963E-6 1.9250463E-6 1.64675 1.64675
1.9276524E-6 4.1800504E-11 1.924734E-6 2.0709228E-6 1.3227606E-6 1.9253876E-6 1.9253876E-6 1.924734E-6 1.64725 1.64725
1.9251993E-6 3.7911674E-13 1.924422E-6 2.0704651E-6 1.3224682E-6 1.9251788E-6 1.9251788E-6 1.924422E-6 1.64775 1.64775
1.9238682E-6 -2.0334002E-11 1.924734E-6 2.0702362E-6 1.322322E-6 1.92497E-6 1.92497E-6 1.924734E-6 1.64825 1.64825
1.9235604E-6 -2.2166055E-11 1.924734E-6 2.0700072E-6 1.3221758E-6 1.9247614E-6 1.9247614E-6 1.924734E-6 1.64875 1.64875
1.9222623E-6 -4.2270108E-11 1.924734E-6 2.0697785E-6 1.3220296E-6 1.9245526E-6 1.9245526E-6 1.924734E-6 1.64925 1.64925
1.9211288E-6 -5.932884E-11 1.9241097E-6 2.0695495E-6 1.3218834E-6 1.9243435E-6 1.9243435E-6 1.9241097E-6 1.64975 1.64975
1.923824E-6 -5.7358215E-12 1.9237975E-6 2.0693208E-6 1.3217372E-6 1.9241347E-6 1.9241347E-6 1.9237975E-6 1.65025 1.65025
1.92576E-6 3.3848663E-11 1.9237975E-6 2.0690918E-6 1.321591E-6 1.923926E-6 1.923926E-6 1.9237975E-6 1.65075 1.65075
1.9255508E-6 3.3843813E-11 1.9237975E-6 2.0688628E-6 1.3214448E-6 1.923717E-6 1.923717E-6 1.9237975E-6 1.65125 1.65125
1.926992E-6 6.4292294E-11 1.9237975E-6 2.068634E-6 1.3212987E-6 1.9235083E-6 1.9235083E-6 1.9237975E-6 1.65175 1.65175
1.928697E-6 9.961332E-11 1.9234853E-6 2.0684051E-6 1.3211525E-6 1.9232996E-6 1.9232996E-6 1.9234853E-6 1.65225 1.65225
1.9267059E-6 6.671886E-11 1.9228612E-6 2.0681762E-6 1.3210063E-6 1.9230908E-6 1.9230908E-6 1.9228612E-6 1.65275 1.65275
1.9226688E-6 -3.937731E-12 1.9231734E-6 2.0677185E-6 1.3207139E-6 1.9228821E-6 1.9228821E-6 1.9231734E-6 1.65325 1.65325
1.9198526E-6 -5.205885E-11 1.9222368E-6 2.0674897E-6 1.3205677E-6 1.9226734E-6 1.9226734E-6 1.9222368E-6 1.65375 1.65375
[truncated: 1,506,142 more chars]
