# Supplementary material for: A Combined AFM and Lateral Stretch Device Enables Microindentation Analyses of Living Cells at High Strains
Source: Methods Protoc. 2019 May 24;2(2):43. doi: 10.3390/mps2020043 (PMC6632168; doi:10.3390/mps2020043)
Supplement: Supplementary file 1 [file mps-02-00043-s001.zip › indentations_on_empty_chamber/indentations_empty_chamber/0%strain/force-save-2017.11.08-11.33.06.445.txt]

# TEXT EXPORT
# data-description.comment: no comment entry
# data-description.name: no name entry
# data-description.probe: no probe entry
# data-description.user-name: d.ahrens
# data-description.instrument: A0051
# data-description.source-software: 5.0.82
# data-description.modification-software: spm-5.0.96
# index: 0
# xPosition: 1.8916153542232834E-16
# yPosition: -5.211875050785585E-16
# approachID: 2017.11.08-10.04.22-00114
# force-settings.type: segmented-force-settings
# force-settings.global-settings.control-settings-type: segment-control-settings
# force-settings.global-settings.closed-loop: false
# force-settings.global-settings.start-option.type: continue
# force-settings.global-settings.ttl-outputs.pins.list: 
# force-settings.global-settings.pause-before-first.type: constant-height-pause
# force-settings.global-settings.pause-before-first.identifier.type: standard
# force-settings.global-settings.pause-before-first.identifier.name: pause-spm
# force-settings.global-settings.pause-before-first.style: pause
# force-settings.global-settings.pause-before-first.duration: 0.0
# force-settings.global-settings.pause-before-first.num-points: 0
# force-settings.global-settings.pause-before-first.pause-option.type: constant-height
# force-settings.global-settings.pause-before-first.height-limit: NaN
# force-settings.global-settings.force-baseline-adjust-settings.enabled: true
# force-settings.global-settings.force-baseline-adjust-settings.interval: 1
# force-settings.global-settings.force-baseline-adjust-settings.beginOfLine: true
# force-settings.global-settings.force-baseline-adjust-settings.deadtimeBeforeSamples: 100
# force-settings.global-settings.force-baseline-adjust-settings.averageSamples: 100
# force-settings.segments.size: 4
# force-settings.segment.0.type: z-extend-force
# force-settings.segment.0.identifier.type: standard
# force-settings.segment.0.identifier.name: extend-spm
# force-settings.segment.0.style: extend
# force-settings.segment.0.duration: 4.0
# force-settings.segment.0.num-points: 8000
# force-settings.segment.0.z-start: 2.0E-6
# force-settings.segment.0.z-end: 0.0
# force-settings.segment.0.setpoint: 0.7717870165531471
# force-settings.segment.1.type: constant-force-pause
# force-settings.segment.1.identifier.type: standard
# force-settings.segment.1.identifier.name: pause-at-end-spm
# force-settings.segment.1.style: pause
# force-settings.segment.1.duration: 0.0
# force-settings.segment.1.num-points: 0
# force-settings.segment.1.pause-option.type: feedback-on
# force-settings.segment.1.i-gain: 10.0
# force-settings.segment.1.p-gain: 0.0010
# force-settings.segment.2.type: z-retract-height
# force-settings.segment.2.identifier.type: standard
# force-settings.segment.2.identifier.name: retract-spm
# force-settings.segment.2.style: retract
# force-settings.segment.2.duration: 2.5
# force-settings.segment.2.num-points: 5000
# force-settings.segment.2.z-start: 4.9999999999999996E-6
# force-settings.segment.2.z-end: 0.0
# force-settings.segment.2.setpoint: NaN
# force-settings.segment.3.type: constant-height-pause
# force-settings.segment.3.identifier.type: standard
# force-settings.segment.3.identifier.name: pause-at-start-spm
# force-settings.segment.3.style: pause
# force-settings.segment.3.duration: 2.0
# force-settings.segment.3.num-points: 4096
# force-settings.segment.3.pause-option.type: constant-height
# force-settings.segment.3.height-limit: NaN
# force-settings.data-description.comment: 
# force-settings.data-description.name: 
# force-settings.data-description.probe: 
# force-settings.data-description.user-name: 
# force-settings.data-description.instrument: 
# force-settings.data-description.source-software: 
# force-settings.data-description.modification-software: 
# feedbackMode: contact
# pauseBeforeFirst: 0.0
# pauseOnTipsaver: 0
# scanner: false
# date: Wed Nov 08 11:33:06 CET 2017
#
# segmentIndex: 0
# segment: extend
# columns: verticalTipPosition vDeflection strainGaugeHeight height head-height smoothedStrainGaugeHeight smoothedMeasuredHeight measuredHeight seriesTime time
# fancyNames: "Vertical Tip Position" "Vertical Deflection" "Head Height (measured)" "Height" "Head Height" "Head Height (measured & smoothed)" "Height (measured & smoothed)" "Height (measured)" "Series Time" "Segment Time"
# heightMultiplier: 0.63873
# heightOffset: 0.0
# sensitivity: 1.0530665200379007E-7
# springConstant: 0.01845601715417544
# calibrationSlots: nominal force nominal nominal calibrated nominal nominal nominal elapsed elapsed
# units: m N m m m m m m s s
#
2.5879306E-6 -1.6681967E-12 2.587774E-6 2.8990173E-6 1.8516894E-6 2.5880208E-6 2.5880208E-6 2.587774E-6 2.5E-4 2.5E-4
2.5876948E-6 -2.2832153E-12 2.5874617E-6 2.8987884E-6 1.8515432E-6 2.5878185E-6 2.5878185E-6 2.5874617E-6 7.5E-4 7.5E-4
2.5873599E-6 -4.7254336E-12 2.5871495E-6 2.8985596E-6 1.851397E-6 2.5876159E-6 2.5876159E-6 2.5871495E-6 0.00125 0.00125
2.5872885E-6 -2.295133E-12 2.5868376E-6 2.8983306E-6 1.8512508E-6 2.5874128E-6 2.5874128E-6 2.5868376E-6 0.00175 0.00175
2.5853035E-6 -3.5190687E-11 2.5871495E-6 2.898102E-6 1.8511046E-6 2.5872102E-6 2.5872102E-6 2.5871495E-6 0.00225 0.00225
2.5852657E-6 -3.2151306E-11 2.5865254E-6 2.897873E-6 1.8509584E-6 2.5870077E-6 2.5870077E-6 2.5865254E-6 0.00275 0.00275
2.5874053E-6 1.1086465E-11 2.5865254E-6 2.897644E-6 1.8508122E-6 2.5868046E-6 2.5868046E-6 2.5865254E-6 0.00325 0.00325
2.5878296E-6 2.265278E-11 2.5862132E-6 2.8974152E-6 1.850666E-6 2.586602E-6 2.586602E-6 2.5862132E-6 0.00375 0.00375
2.5879567E-6 2.8737497E-11 2.5862132E-6 2.8971863E-6 1.8505198E-6 2.5863997E-6 2.5863997E-6 2.5862132E-6 0.00425 0.00425
2.5865652E-6 6.8051285E-12 2.585901E-6 2.8967286E-6 1.8502274E-6 2.5861966E-6 2.5861966E-6 2.585901E-6 0.00475 0.00475
2.5880124E-6 3.7252514E-11 2.585901E-6 2.8964996E-6 1.8500812E-6 2.585994E-6 2.585994E-6 2.585901E-6 0.00525 0.00525
2.5885686E-6 5.1255094E-11 2.5855888E-6 2.8962706E-6 1.849935E-6 2.5857914E-6 2.5857914E-6 2.5855888E-6 0.00575 0.00575
2.5872762E-6 3.1149926E-11 2.5855888E-6 2.896042E-6 1.8497889E-6 2.5855884E-6 2.5855884E-6 2.5855888E-6 0.00625 0.00625
2.5872052E-6 3.3580243E-11 2.5849645E-6 2.895813E-6 1.8496427E-6 2.5853858E-6 2.5853858E-6 2.5849645E-6 0.00675 0.00675
2.5871009E-6 3.5401477E-11 2.5849645E-6 2.8955842E-6 1.8494965E-6 2.5851828E-6 2.5851828E-6 2.5849645E-6 0.00725 0.00725
2.5867992E-6 3.3568325E-11 2.5849645E-6 2.8953552E-6 1.8493503E-6 2.5849802E-6 2.5849802E-6 2.5849645E-6 0.00775 0.00775
2.5867612E-6 3.6607706E-11 2.5849645E-6 2.8951263E-6 1.8492041E-6 2.5847778E-6 2.5847778E-6 2.5849645E-6 0.00825 0.00825
2.5878448E-6 6.035534E-11 2.58434E-6 2.8948975E-6 1.8490579E-6 2.5845748E-6 2.5845748E-6 2.58434E-6 0.00875 0.00875
2.585464E-6 2.0150987E-11 2.58434E-6 2.8946686E-6 1.8489117E-6 2.5843722E-6 2.5843722E-6 2.58434E-6 0.00925 0.00925
2.582423E-6 -3.22347E-11 2.584028E-6 2.8944396E-6 1.8487655E-6 2.5841696E-6 2.5841696E-6 2.584028E-6 0.00975 0.00975
2.5818235E-6 -3.954947E-11 2.584028E-6 2.893982E-6 1.8484731E-6 2.5839665E-6 2.5839665E-6 2.584028E-6 0.01025 0.01025
2.5827098E-6 -1.9456218E-11 2.5837157E-6 2.8937532E-6 1.8483269E-6 2.583764E-6 2.583764E-6 2.5837157E-6 0.01075 0.01075
2.582342E-6 -2.2507505E-11 2.5834036E-6 2.8935242E-6 1.8481807E-6 2.5835614E-6 2.5835614E-6 2.5834036E-6 0.01125 0.01125
2.5820725E-6 -2.3731605E-11 2.5834036E-6 2.8932952E-6 1.8480345E-6 2.5833583E-6 2.5833583E-6 2.5834036E-6 0.01175 0.01175
2.5829256E-6 -4.247421E-12 2.5827794E-6 2.8930665E-6 1.8478883E-6 2.5831557E-6 2.5831557E-6 2.5827794E-6 0.01225 0.01225
2.5837458E-6 1.4627695E-11 2.5827794E-6 2.8928375E-6 1.847742E-6 2.5829534E-6 2.5829534E-6 2.5827794E-6 0.01275 0.01275
2.5842685E-6 2.8021196E-11 2.5827794E-6 2.8926086E-6 1.847596E-6 2.5827503E-6 2.5827503E-6 2.5827794E-6 0.01325 0.01325
2.5825807E-6 6.0724375E-13 2.582155E-6 2.8923798E-6 1.8474498E-6 2.5825477E-6 2.5825477E-6 2.582155E-6 0.01375 0.01375
2.5844238E-6 3.8363427E-11 2.5824672E-6 2.8921509E-6 1.8473036E-6 2.5823451E-6 2.5823451E-6 2.5824672E-6 0.01425 0.01425
2.5852435E-6 5.723853E-11 2.5818429E-6 2.891922E-6 1.8471574E-6 2.582142E-6 2.582142E-6 2.5818429E-6 0.01475 0.01475
2.5841825E-6 4.139684E-11 2.5818429E-6 2.8916932E-6 1.8470112E-6 2.5819395E-6 2.5819395E-6 2.5818429E-6 0.01525 0.01525
2.5835836E-6 3.408209E-11 2.5809063E-6 2.8912355E-6 1.8467188E-6 2.581737E-6 2.581737E-6 2.5809063E-6 0.01575 0.01575
2.5836443E-6 3.8948657E-11 2.5809063E-6 2.8910065E-6 1.8465726E-6 2.5815339E-6 2.5815339E-6 2.5809063E-6 0.01625 0.01625
2.5821214E-6 1.4580039E-11 2.5815307E-6 2.8907775E-6 1.8464264E-6 2.5813315E-6 2.5813315E-6 2.5815307E-6 0.01675 0.01675
2.5807965E-6 -6.134182E-12 2.5812185E-6 2.8905488E-6 1.8462802E-6 2.581129E-6 2.581129E-6 2.5812185E-6 0.01725 0.01725
2.581484E-6 1.0304653E-11 2.5809063E-6 2.8903198E-6 1.846134E-6 2.5809259E-6 2.5809259E-6 2.5809063E-6 0.01775 0.01775
2.5810502E-6 6.035234E-12 2.5809063E-6 2.8900909E-6 1.8459878E-6 2.5807233E-6 2.5807233E-6 2.5809063E-6 0.01825 0.01825
2.579857E-6 -1.2242734E-11 2.580282E-6 2.8898621E-6 1.8458416E-6 2.5805202E-6 2.5805202E-6 2.580282E-6 0.01875 0.01875
2.579885E-6 -7.9852175E-12 2.580282E-6 2.8896332E-6 1.8456954E-6 2.5803176E-6 2.5803176E-6 2.580282E-6 0.01925 0.01925
2.5816953E-6 2.91619E-11 2.5799698E-6 2.8894042E-6 1.8455491E-6 2.580115E-6 2.580115E-6 2.5799698E-6 0.01975 0.01975
2.583241E-6 6.143647E-11 2.5799698E-6 2.8891754E-6 1.8454031E-6 2.579912E-6 2.579912E-6 2.5799698E-6 0.02025 0.02025
2.582345E-6 4.8640116E-11 2.580282E-6 2.8889465E-6 1.8452569E-6 2.5797096E-6 2.5797096E-6 2.580282E-6 0.02075 0.02075
2.5805912E-6 2.000803E-11 2.5796576E-6 2.8884888E-6 1.8449645E-6 2.579507E-6 2.579507E-6 2.5796576E-6 0.02125 0.02125
2.5803877E-6 2.0002063E-11 2.5787213E-6 2.8882598E-6 1.8448183E-6 2.579304E-6 2.579304E-6 2.5787213E-6 0.02175 0.02175
2.5801849E-6 1.999611E-11 2.5787213E-6 2.888031E-6 1.844672E-6 2.5791014E-6 2.5791014E-6 2.5787213E-6 0.02225 0.02225
2.579322E-6 7.808826E-12 2.5787213E-6 2.887802E-6 1.8445259E-6 2.5788988E-6 2.5788988E-6 2.5787213E-6 0.02275 0.02275
2.5793827E-6 1.2675393E-11 2.5780969E-6 2.8875731E-6 1.8443797E-6 2.5786958E-6 2.5786958E-6 2.5780969E-6 0.02325 0.02325
2.5795098E-6 1.8760108E-11 2.578409E-6 2.8873444E-6 1.8442335E-6 2.5784932E-6 2.5784932E-6 2.578409E-6 0.02375 0.02375
2.5804284E-6 3.946241E-11 2.5780969E-6 2.8871154E-6 1.8440873E-6 2.5782902E-6 2.5782902E-6 2.5780969E-6 0.02425 0.02425
2.5807535E-6 4.920153E-11 2.5780969E-6 2.8868867E-6 1.843941E-6 2.5780878E-6 2.5780878E-6 2.5780969E-6 0.02475 0.02475
2.5802867E-6 4.4323042E-11 2.5774725E-6 2.8866577E-6 1.8437948E-6 2.5778852E-6 2.5778852E-6 2.5774725E-6 0.02525 0.02525
2.5794234E-6 3.213574E-11 2.5774725E-6 2.8864288E-6 1.8436486E-6 2.5776822E-6 2.5776822E-6 2.5774725E-6 0.02575 0.02575
2.5800125E-6 4.674739E-11 2.5771603E-6 2.8862E-6 1.8435024E-6 2.5774796E-6 2.5774796E-6 2.5771603E-6 0.02625 0.02625
2.5789516E-6 3.09057E-11 2.5771603E-6 2.885742E-6 1.8432102E-6 2.577277E-6 2.577277E-6 2.5771603E-6 0.02675 0.02675
2.5766692E-6 -7.471465E-12 2.5777847E-6 2.8855134E-6 1.843064E-6 2.577074E-6 2.577074E-6 2.5777847E-6 0.02725 0.02725
2.5742881E-6 -4.767582E-11 2.5771603E-6 2.8852844E-6 1.8429178E-6 2.5768713E-6 2.5768713E-6 2.5771603E-6 0.02775 0.02775
2.5738539E-6 -5.1945254E-11 2.5771603E-6 2.8850554E-6 1.8427716E-6 2.5766683E-6 2.5766683E-6 2.5771603E-6 0.02825 0.02825
2.57573E-6 -1.35800034E-11 2.5768481E-6 2.8848267E-6 1.8426254E-6 2.5764657E-6 2.5764657E-6 2.5768481E-6 0.02875 0.02875
2.5767151E-6 8.340447E-12 2.5768481E-6 2.8845977E-6 1.8424792E-6 2.5762633E-6 2.5762633E-6 2.5768481E-6 0.02925 0.02925
2.5780628E-6 3.6960615E-11 2.5762238E-6 2.884369E-6 1.842333E-6 2.5760603E-6 2.5760603E-6 2.5762238E-6 0.02975 0.02975
2.578124E-6 4.1827198E-11 2.5762238E-6 2.88414E-6 1.8421867E-6 2.5758577E-6 2.5758577E-6 2.5762238E-6 0.03025 0.03025
2.5778552E-6 4.060311E-11 2.5752875E-6 2.883911E-6 1.8420405E-6 2.5756551E-6 2.5756551E-6 2.5752875E-6 0.03075 0.03075
2.5784768E-6 5.5823814E-11 2.5752875E-6 2.8836823E-6 1.8418943E-6 2.575452E-6 2.575452E-6 2.5752875E-6 0.03125 0.03125
2.578142E-6 5.3381594E-11 2.5749753E-6 2.8834534E-6 1.8417481E-6 2.5752495E-6 2.5752495E-6 2.5749753E-6 0.03175 0.03175
2.5767836E-6 3.2058297E-11 2.5749753E-6 2.8829957E-6 1.8414557E-6 2.5750464E-6 2.5750464E-6 2.5749753E-6 0.03225 0.03225
2.5746006E-6 -4.4916596E-12 2.5749753E-6 2.8827667E-6 1.8413095E-6 2.5748438E-6 2.5748438E-6 2.5749753E-6 0.03275 0.03275
2.5735067E-6 -2.0942413E-11 2.574663E-6 2.8825377E-6 1.8411633E-6 2.5746415E-6 2.5746415E-6 2.574663E-6 0.03325 0.03325
2.5739632E-6 -8.7670435E-12 2.574351E-6 2.882309E-6 1.8410173E-6 2.5744384E-6 2.5744384E-6 2.574351E-6 0.03375 0.03375
2.5733314E-6 -1.6690862E-11 2.5749753E-6 2.88208E-6 1.840871E-6 2.5742359E-6 2.5742359E-6 2.5749753E-6 0.03425 0.03425
2.5730292E-6 -1.852403E-11 2.5740387E-6 2.8818513E-6 1.8407248E-6 2.5740328E-6 2.5740328E-6 2.5740387E-6 0.03475 0.03475
2.5740803E-6 4.6145535E-12 2.574663E-6 2.8816223E-6 1.8405786E-6 2.5738302E-6 2.5738302E-6 2.574663E-6 0.03525 0.03525
2.5765505E-6 5.3943006E-11 2.5734143E-6 2.8813934E-6 1.8404324E-6 2.5736276E-6 2.5736276E-6 2.5734143E-6 0.03575 0.03575
2.5757531E-6 4.2973836E-11 2.5734143E-6 2.8811646E-6 1.8402862E-6 2.5734246E-6 2.5734246E-6 2.5734143E-6 0.03625 0.03625
2.575286E-6 3.8095353E-11 2.57279E-6 2.8809357E-6 1.84014E-6 2.573222E-6 2.573222E-6 2.57279E-6 0.03675 0.03675
2.573763E-6 1.3726719E-11 2.5724778E-6 2.880478E-6 1.8398476E-6 2.573019E-6 2.573019E-6 2.5724778E-6 0.03725 0.03725
2.5728339E-6 3.2129982E-13 2.5724778E-6 2.880249E-6 1.8397014E-6 2.5728166E-6 2.5728166E-6 2.5724778E-6 0.03775 0.03775
2.572433E-6 -3.3390534E-12 2.5724778E-6 2.8800202E-6 1.8395552E-6 2.572614E-6 2.572614E-6 2.5724778E-6 0.03825 0.03825
2.5730217E-6 1.1272582E-11 2.5724778E-6 2.8797913E-6 1.839409E-6 2.572411E-6 2.572411E-6 2.5724778E-6 0.03875 0.03875
2.5717627E-6 -8.223504E-12 2.5721656E-6 2.8795623E-6 1.8392628E-6 2.5722084E-6 2.5722084E-6 2.5721656E-6 0.03925 0.03925
2.571263E-6 -1.37110575E-11 2.5721656E-6 2.8793336E-6 1.8391166E-6 2.5720058E-6 2.5720058E-6 2.5721656E-6 0.03975 0.03975
2.5715876E-6 -3.971956E-12 2.5712293E-6 2.8791046E-6 1.8389704E-6 2.5718027E-6 2.5718027E-6 2.5712293E-6 0.04025 0.04025
2.5728036E-6 2.2211961E-11 2.5715412E-6 2.8788756E-6 1.8388243E-6 2.5716001E-6 2.5716001E-6 2.5715412E-6 0.04075 0.04075
2.5744155E-6 5.5704663E-11 2.5712293E-6 2.878647E-6 1.8386781E-6 2.571397E-6 2.571397E-6 2.5712293E-6 0.04125 0.04125
2.5743445E-6 5.813498E-11 2.570917E-6 2.878418E-6 1.838532E-6 2.5711947E-6 2.5711947E-6 2.570917E-6 0.04175 0.04175
2.5733161E-6 4.2902345E-11 2.570605E-6 2.878189E-6 1.8383857E-6 2.5709917E-6 2.5709917E-6 2.570605E-6 0.04225 0.04225
2.5720242E-6 2.2797193E-11 2.5696684E-6 2.8777313E-6 1.8380933E-6 2.570789E-6 2.570789E-6 2.5696684E-6 0.04275 0.04275
2.5698084E-6 -1.4361828E-11 2.570605E-6 2.8775025E-6 1.8379471E-6 2.5705865E-6 2.5705865E-6 2.570605E-6 0.04325 0.04325
2.568318E-6 -3.81214E-11 2.5702927E-6 2.8772736E-6 1.8378009E-6 2.5703835E-6 2.5703835E-6 2.5702927E-6 0.04375 0.04375
2.5693362E-6 -1.5591878E-11 2.5702927E-6 2.8770446E-6 1.8376547E-6 2.5701809E-6 2.5701809E-6 2.5702927E-6 0.04425 0.04425
2.5692648E-6 -1.3161579E-11 2.5699806E-6 2.8768159E-6 1.8375085E-6 2.5699778E-6 2.5699778E-6 2.5699806E-6 0.04475 0.04475
2.571075E-6 2.3985538E-11 2.5696684E-6 2.876587E-6 1.8373623E-6 2.5697752E-6 2.5697752E-6 2.5696684E-6 0.04525 0.04525
2.571862E-6 4.2251588E-11 2.5696684E-6 2.876358E-6 1.8372161E-6 2.5695729E-6 2.5695729E-6 2.5696684E-6 0.04575 0.04575
2.5722197E-6 5.2599758E-11 2.5693562E-6 2.8761292E-6 1.8370699E-6 2.5693698E-6 2.5693698E-6 2.5693562E-6 0.04625 0.04625
2.572512E-6 6.172981E-11 2.5693562E-6 2.8759002E-6 1.8369237E-6 2.5691672E-6 2.5691672E-6 2.5693562E-6 0.04675 0.04675
2.5716486E-6 4.9542506E-11 2.569044E-6 2.8756713E-6 1.8367775E-6 2.5689642E-6 2.5689642E-6 2.569044E-6 0.04725 0.04725
2.5695645E-6 1.481975E-11 2.5684196E-6 2.8754425E-6 1.8366314E-6 2.5687616E-6 2.5687616E-6 2.5684196E-6 0.04775 0.04775
2.5686027E-6 8.052642E-13 2.5681074E-6 2.8749848E-6 1.836339E-6 2.568559E-6 2.568559E-6 2.5681074E-6 0.04825 0.04825
2.5681354E-6 -4.0732365E-12 2.5677953E-6 2.8747559E-6 1.8361928E-6 2.568356E-6 2.568356E-6 2.5677953E-6 0.04875 0.04875
2.5659524E-6 -4.0623185E-11 2.5677953E-6 2.874527E-6 1.8360466E-6 2.5681534E-6 2.5681534E-6 2.5677953E-6 0.04925 0.04925
2.566046E-6 -3.5147555E-11 2.5671711E-6 2.8742982E-6 1.8359004E-6 2.5679503E-6 2.5679503E-6 2.5671711E-6 0.04975 0.04975
2.5656122E-6 -3.9416977E-11 2.5674833E-6 2.8740692E-6 1.8357542E-6 2.567748E-6 2.567748E-6 2.5674833E-6 0.05025 0.05025
2.567191E-6 -6.5333385E-12 2.566859E-6 2.8738402E-6 1.835608E-6 2.567545E-6 2.567545E-6 2.566859E-6 0.05075 0.05075
2.5710142E-6 6.776685E-11 2.566859E-6 2.8736115E-6 1.8354618E-6 2.5673423E-6 2.5673423E-6 2.566859E-6 0.05125 0.05125
2.5732202E-6 1.12222766E-10 2.566859E-6 2.8733825E-6 1.8353156E-6 2.5671397E-6 2.5671397E-6 2.566859E-6 0.05175 0.05175
2.571697E-6 8.7854134E-11 2.566859E-6 2.8731538E-6 1.8351694E-6 2.5669367E-6 2.5669367E-6 2.566859E-6 0.05225 0.05225
2.5696459E-6 5.3740446E-11 2.566859E-6 2.8729248E-6 1.8350232E-6 2.566734E-6 2.566734E-6 2.566859E-6 0.05275 0.05275
2.5674626E-6 1.7190476E-11 2.5665468E-6 2.8726959E-6 1.834877E-6 2.566531E-6 2.566531E-6 2.5665468E-6 0.05325 0.05325
2.5659067E-6 -7.787211E-12 2.5659224E-6 2.8722382E-6 1.8345846E-6 2.5663285E-6 2.5663285E-6 2.5659224E-6 0.05375 0.05375
2.5650102E-6 -2.058358E-11 2.5662346E-6 2.8720092E-6 1.8344385E-6 2.5661254E-6 2.5661254E-6 2.5662346E-6 0.05425 0.05425
2.5639824E-6 -3.5816197E-11 2.5656102E-6 2.8717805E-6 1.8342923E-6 2.565923E-6 2.565923E-6 2.5656102E-6 0.05475 0.05475
2.5633835E-6 -4.3130954E-11 2.565298E-6 2.8715515E-6 1.8341461E-6 2.5657205E-6 2.5657205E-6 2.565298E-6 0.05525 0.05525
2.5637742E-6 -3.2173715E-11 2.5656102E-6 2.8713225E-6 1.8339999E-6 2.5655174E-6 2.5655174E-6 2.5656102E-6 0.05575 0.05575
2.5650893E-6 -4.162599E-12 2.5646737E-6 2.8710938E-6 1.8338537E-6 2.5653148E-6 2.5653148E-6 2.5646737E-6 0.05625 0.05625
2.567328E-6 4.0902372E-11 2.5646737E-6 2.8708648E-6 1.8337075E-6 2.5651118E-6 2.5651118E-6 2.5646737E-6 0.05675 0.05675
2.568676E-6 6.9522554E-11 2.5643615E-6 2.870636E-6 1.8335613E-6 2.5649092E-6 2.5649092E-6 2.5643615E-6 0.05725 0.05725
2.5690667E-6 8.047979E-11 2.5646737E-6 2.8704071E-6 1.8334151E-6 2.5647062E-6 2.5647062E-6 2.5646737E-6 0.05775 0.05775
2.568006E-6 6.46381E-11 2.5643615E-6 2.8701782E-6 1.8332689E-6 2.5645036E-6 2.5645036E-6 2.5643615E-6 0.05825 0.05825
2.5660206E-6 3.1742536E-11 2.5637373E-6 2.8699494E-6 1.8331227E-6 2.5643005E-6 2.5643005E-6 2.5637373E-6 0.05875 0.05875
2.5650916E-6 1.8337117E-11 2.5637373E-6 2.8694915E-6 1.8328303E-6 2.5640982E-6 2.5640982E-6 2.5637373E-6 0.05925 0.05925
2.5639647E-6 1.2772967E-12 2.5640493E-6 2.8692627E-6 1.8326841E-6 2.5638956E-6 2.5638956E-6 2.5640493E-6 0.05975 0.05975
2.5628044E-6 -1.6391605E-11 2.5634251E-6 2.8690338E-6 1.8325379E-6 2.5636925E-6 2.5636925E-6 2.5634251E-6 0.06025 0.06025
2.5645156E-6 1.8928314E-11 2.563113E-6 2.868805E-6 1.8323917E-6 2.56349E-6 2.56349E-6 2.563113E-6 0.06075 0.06075
2.565566E-6 4.206688E-11 2.5634251E-6 2.868576E-6 1.8322456E-6 2.563287E-6 2.563287E-6 2.5634251E-6 0.06125 0.06125
2.5659904E-6 5.36332E-11 2.5634251E-6 2.868347E-6 1.8320994E-6 2.5630843E-6 2.5630843E-6 2.5634251E-6 0.06175 0.06175
2.56582E-6 5.42363E-11 2.5628008E-6 2.8681184E-6 1.8319532E-6 2.5628813E-6 2.5628813E-6 2.5628008E-6 0.06225 0.06225
2.564396E-6 3.169488E-11 2.5624886E-6 2.8678894E-6 1.831807E-6 2.5626787E-6 2.5626787E-6 2.5624886E-6 0.06275 0.06275
2.5630377E-6 1.0371578E-11 2.5621764E-6 2.8676604E-6 1.8316608E-6 2.5624756E-6 2.5624756E-6 2.5621764E-6 0.06325 0.06325
2.5617458E-6 -9.733575E-12 2.5618642E-6 2.8674317E-6 1.8315146E-6 2.5622733E-6 2.5622733E-6 2.5618642E-6 0.06375 0.06375
2.5621694E-6 1.8327262E-12 2.5624886E-6 2.8672027E-6 1.8313684E-6 2.5620702E-6 2.5620702E-6 2.5624886E-6 0.06425 0.06425
2.5613726E-6 -9.136427E-12 2.5624886E-6 2.866745E-6 1.831076E-6 2.5618676E-6 2.5618676E-6 2.5624886E-6 0.06475 0.06475
2.5604106E-6 -2.3150913E-11 2.5618642E-6 2.866516E-6 1.8309298E-6 2.561665E-6 2.561665E-6 2.5618642E-6 0.06525 0.06525
2.5587553E-6 -4.9955814E-11 2.5609277E-6 2.8662873E-6 1.8307836E-6 2.561462E-6 2.561462E-6 2.5609277E-6 0.06575 0.06575
2.5599054E-6 -2.4990031E-11 2.5606155E-6 2.8660584E-6 1.8306374E-6 2.5612594E-6 2.5612594E-6 2.5606155E-6 0.06625 0.06625
2.5622433E-6 2.190214E-11 2.5606155E-6 2.8658294E-6 1.8304912E-6 2.5610564E-6 2.5610564E-6 2.5606155E-6 0.06675 0.06675
2.5639872E-6 5.7831122E-11 2.5609277E-6 2.8656007E-6 1.830345E-6 2.5608538E-6 2.5608538E-6 2.5609277E-6 0.06725 0.06725
2.564114E-6 6.3915824E-11 2.5606155E-6 2.8653717E-6 1.8301988E-6 2.5606507E-6 2.5606507E-6 2.5606155E-6 0.06775 0.06775
2.56335E-6 5.355574E-11 2.5606155E-6 2.8651427E-6 1.8300527E-6 2.5604484E-6 2.5604484E-6 2.5606155E-6 0.06825 0.06825
2.5619256E-6 3.1014306E-11 2.5603033E-6 2.864914E-6 1.8299065E-6 2.5602453E-6 2.5602453E-6 2.5603033E-6 0.06875 0.06875
2.5606998E-6 1.2127284E-11 2.5599911E-6 2.864685E-6 1.8297603E-6 2.5600427E-6 2.5600427E-6 2.5599911E-6 0.06925 0.06925
2.5611894E-6 2.491172E-11 2.5596792E-6 2.8642273E-6 1.8294679E-6 2.5598397E-6 2.5598397E-6 2.5596792E-6 0.06975 0.06975
2.5608547E-6 2.2469502E-11 2.559367E-6 2.8639984E-6 1.8293217E-6 2.559637E-6 2.559637E-6 2.559367E-6 0.07025 0.07025
2.5611132E-6 3.099047E-11 2.5587426E-6 2.8637696E-6 1.8291755E-6 2.559434E-6 2.559434E-6 2.5587426E-6 0.07075 0.07075
2.5598542E-6 1.1494383E-11 2.5587426E-6 2.8635407E-6 1.8290293E-6 2.5592315E-6 2.5592315E-6 2.5587426E-6 0.07125 0.07125
2.558925E-6 -1.9110503E-12 2.5587426E-6 2.8633117E-6 1.8288831E-6 2.5590284E-6 2.5590284E-6 2.5587426E-6 0.07175 0.07175
2.558128E-6 -1.2880205E-11 2.5587426E-6 2.863083E-6 1.8287369E-6 2.5588258E-6 2.5588258E-6 2.5587426E-6 0.07225 0.07225
2.5571987E-6 -2.6285637E-11 2.5590548E-6 2.862854E-6 1.8285907E-6 2.558623E-6 2.558623E-6 2.5590548E-6 0.07275 0.07275
2.5575239E-6 -1.6546523E-11 2.5584304E-6 2.862625E-6 1.8284445E-6 2.5584204E-6 2.5584204E-6 2.5584304E-6 0.07325 0.07325
2.5582774E-6 1.1104471E-12 2.557806E-6 2.8623963E-6 1.8282983E-6 2.5582174E-6 2.5582174E-6 2.557806E-6 0.07375 0.07375
2.5577776E-6 -4.377106E-12 2.5581182E-6 2.8621673E-6 1.8281521E-6 2.5580148E-6 2.5580148E-6 2.5581182E-6 0.07425 0.07425
2.5569143E-6 -1.6564406E-11 2.5581182E-6 2.8619386E-6 1.8280059E-6 2.5578117E-6 2.5578117E-6 2.5581182E-6 0.07475 0.07475
2.5565464E-6 -1.9615693E-11 2.5574939E-6 2.8614807E-6 1.8277136E-6 2.5576092E-6 2.5576092E-6 2.5574939E-6 0.07525 0.07525
2.558851E-6 2.6667413E-11 2.5571817E-6 2.861252E-6 1.8275674E-6 2.557406E-6 2.557406E-6 2.5571817E-6 0.07575 0.07575
2.5602653E-6 5.6505727E-11 2.5565573E-6 2.861023E-6 1.8274212E-6 2.5572035E-6 2.5572035E-6 2.5565573E-6 0.07625 0.07625
2.5612499E-6 7.842616E-11 2.5565573E-6 2.860794E-6 1.827275E-6 2.5570005E-6 2.5570005E-6 2.5565573E-6 0.07675 0.07675
2.561971E-6 9.547409E-11 2.5565573E-6 2.8605652E-6 1.8271288E-6 2.556798E-6 2.556798E-6 2.5565573E-6 0.07725 0.07725
2.5625272E-6 1.09476664E-10 2.5562451E-6 2.8603363E-6 1.8269826E-6 2.5565955E-6 2.5565955E-6 2.5562451E-6 0.07775 0.07775
2.561433E-6 9.302589E-11 2.5565573E-6 2.8601073E-6 1.8268364E-6 2.5563925E-6 2.5563925E-6 2.5565573E-6 0.07825 0.07825
2.5579297E-6 3.2113274E-11 2.5559332E-6 2.8598786E-6 1.8266902E-6 2.5561899E-6 2.5561899E-6 2.5559332E-6 0.07875 0.07875
2.5558784E-6 -2.000427E-12 2.5562451E-6 2.8596496E-6 1.826544E-6 2.5559868E-6 2.5559868E-6 2.5562451E-6 0.07925 0.07925
2.5546526E-6 -2.088745E-11 2.5559332E-6 2.8594209E-6 1.8263978E-6 2.5557842E-6 2.5557842E-6 2.5559332E-6 0.07975 0.07975
2.552304E-6 -6.048275E-11 2.5553088E-6 2.859192E-6 1.8262516E-6 2.5555812E-6 2.5555812E-6 2.5553088E-6 0.08025 0.08025
2.5508136E-6 -8.424232E-11 2.5553088E-6 2.8587342E-6 1.8259592E-6 2.5553782E-6 2.5553782E-6 2.5553088E-6 0.08075 0.08075
2.550479E-6 -8.6684535E-11 2.5553088E-6 2.8585052E-6 1.825813E-6 2.5551756E-6 2.5551756E-6 2.5553088E-6 0.08125 0.08125
2.5516615E-6 -6.11097E-11 2.5553088E-6 2.8582763E-6 1.8256669E-6 2.5549725E-6 2.5549725E-6 2.5553088E-6 0.08175 0.08175
2.5538347E-6 -1.7262847E-11 2.5553088E-6 2.8580475E-6 1.8255207E-6 2.5547702E-6 2.5547702E-6 2.5553088E-6 0.08225 0.08225
2.5557104E-6 2.1102387E-11 2.5543723E-6 2.8578186E-6 1.8253745E-6 2.5545671E-6 2.5545671E-6 2.5543723E-6 0.08275 0.08275
2.5568936E-6 4.667724E-11 2.55406E-6 2.8575896E-6 1.8252283E-6 2.5543645E-6 2.5543645E-6 2.55406E-6 0.08325 0.08325
2.5566903E-6 4.667127E-11 2.55406E-6 2.8573609E-6 1.8250821E-6 2.5541615E-6 2.5541615E-6 2.55406E-6 0.08375 0.08375
2.5558934E-6 3.570212E-11 2.55406E-6 2.857132E-6 1.8249359E-6 2.553959E-6 2.553959E-6 2.55406E-6 0.08425 0.08425
2.5542708E-6 9.506285E-12 2.55406E-6 2.8569032E-6 1.8247897E-6 2.5537558E-6 2.5537558E-6 2.55406E-6 0.08475 0.08475
2.55387E-6 5.845932E-12 2.553748E-6 2.8566742E-6 1.8246435E-6 2.5535533E-6 2.5535533E-6 2.553748E-6 0.08525 0.08525
2.5536337E-6 5.2308995E-12 2.5531235E-6 2.8564452E-6 1.8244973E-6 2.5533502E-6 2.5533502E-6 2.5531235E-6 0.08575 0.08575
2.555642E-6 4.6032417E-11 2.5534357E-6 2.8559875E-6 1.8242049E-6 2.5531479E-6 2.5531479E-6 2.5534357E-6 0.08625 0.08625
2.5564946E-6 6.5516585E-11 2.5528113E-6 2.8557586E-6 1.8240587E-6 2.5529448E-6 2.5529448E-6 2.5528113E-6 0.08675 0.08675
2.5563577E-6 6.672877E-11 2.5528113E-6 2.8555298E-6 1.8239125E-6 2.5527422E-6 2.5527422E-6 2.5528113E-6 0.08725 0.08725
2.5555603E-6 5.5759602E-11 2.5524992E-6 2.8553009E-6 1.8237663E-6 2.5525392E-6 2.5525392E-6 2.5524992E-6 0.08775 0.08775
2.5553904E-6 5.6362713E-11 2.551875E-6 2.8550721E-6 1.8236201E-6 2.5523366E-6 2.5523366E-6 2.551875E-6 0.08825 0.08825
2.55258E-6 8.24048E-12 2.5521872E-6 2.8548432E-6 1.823474E-6 2.5521335E-6 2.5521335E-6 2.5521872E-6 0.08875 0.08875
2.550892E-6 -1.9173474E-11 2.5515628E-6 2.8546142E-6 1.8233278E-6 2.551931E-6 2.551931E-6 2.5515628E-6 0.08925 0.08925
2.5498637E-6 -3.4406106E-11 2.5515628E-6 2.8543855E-6 1.8231816E-6 2.551728E-6 2.551728E-6 2.5515628E-6 0.08975 0.08975
2.5475158E-6 -7.4001395E-11 2.5515628E-6 2.8541565E-6 1.8230354E-6 2.5515253E-6 2.5515253E-6 2.5515628E-6 0.09025 0.09025
2.5475103E-6 -7.035296E-11 2.5509385E-6 2.8539275E-6 1.8228892E-6 2.5513223E-6 2.5513223E-6 2.5509385E-6 0.09075 0.09075
2.5490567E-6 -3.8078377E-11 2.5512506E-6 2.8536988E-6 1.822743E-6 2.55112E-6 2.55112E-6 2.5512506E-6 0.09125 0.09125
2.5510974E-6 3.3321926E-12 2.5506263E-6 2.8532409E-6 1.8224506E-6 2.5509169E-6 2.5509169E-6 2.5506263E-6 0.09175 0.09175
2.5537652E-6 5.631503E-11 2.5506263E-6 2.8530121E-6 1.8223044E-6 2.5507138E-6 2.5507138E-6 2.5506263E-6 0.09225 0.09225
2.5551792E-6 8.615335E-11 2.550314E-6 2.8527832E-6 1.8221582E-6 2.5505112E-6 2.5505112E-6 2.550314E-6 0.09275 0.09275
2.5555698E-6 9.711058E-11 2.550002E-6 2.8525544E-6 1.822012E-6 2.5503082E-6 2.5503082E-6 2.550002E-6 0.09325 0.09325
2.5538159E-6 6.8478494E-11 2.550314E-6 2.8523255E-6 1.8218658E-6 2.5501056E-6 2.5501056E-6 2.550314E-6 0.09375 0.09375
2.5528207E-6 5.3854927E-11 2.5496897E-6 2.8520965E-6 1.8217196E-6 2.5499025E-6 2.5499025E-6 2.5496897E-6 0.09425 0.09425
2.5516276E-6 3.5576975E-11 2.5496897E-6 2.8518677E-6 1.8215734E-6 2.5497E-6 2.5497E-6 2.5496897E-6 0.09475 0.09475
2.5498732E-6 6.944874E-12 2.5493775E-6 2.8516388E-6 1.8214272E-6 2.549497E-6 2.549497E-6 2.5493775E-6 0.09525 0.09525
2.5484824E-6 -1.4987478E-11 2.5493775E-6 2.8514098E-6 1.8212811E-6 2.5492945E-6 2.5492945E-6 2.5493775E-6 0.09575 0.09575
2.54785E-6 -2.2911312E-11 2.5493775E-6 2.851181E-6 1.8211349E-6 2.5490915E-6 2.5490915E-6 2.5493775E-6 0.09625 0.09625
2.5484721E-6 -7.690597E-12 2.5490654E-6 2.8509521E-6 1.8209887E-6 2.548889E-6 2.548889E-6 2.5490654E-6 0.09675 0.09675
2.5487968E-6 2.0485044E-12 2.5478168E-6 2.8504944E-6 1.8206963E-6 2.5486859E-6 2.5486859E-6 2.5478168E-6 0.09725 0.09725
2.5482964E-6 -3.4390628E-12 2.548129E-6 2.8502654E-6 1.8205501E-6 2.5484828E-6 2.5484828E-6 2.548129E-6 0.09775 0.09775
2.5491165E-6 1.5436053E-11 2.548129E-6 2.8500367E-6 1.8204039E-6 2.5482802E-6 2.5482802E-6 2.548129E-6 0.09825 0.09825
2.5503653E-6 4.2229022E-11 2.548129E-6 2.8498077E-6 1.8202577E-6 2.5480772E-6 2.5480772E-6 2.548129E-6 0.09875 0.09875
2.5493373E-6 2.6996403E-11 2.5478168E-6 2.8495788E-6 1.8201115E-6 2.5478746E-6 2.5478746E-6 2.5478168E-6 0.09925 0.09925
2.547154E-6 -9.5535645E-12 2.5475047E-6 2.84935E-6 1.8199653E-6 2.5476716E-6 2.5476716E-6 2.5475047E-6 0.09975 0.09975
2.545928E-6 -2.8440585E-11 2.5475047E-6 2.849121E-6 1.8198191E-6 2.547469E-6 2.547469E-6 2.5475047E-6 0.10025 0.10025
2.5472098E-6 -1.0385482E-12 2.5471925E-6 2.848892E-6 1.8196729E-6 2.547266E-6 2.547266E-6 2.5471925E-6 0.10075 0.10075
2.5491845E-6 3.915389E-11 2.5468803E-6 2.8486634E-6 1.8195267E-6 2.547063E-6 2.547063E-6 2.5468803E-6 0.10125 0.10125
2.5497407E-6 5.3156472E-11 2.546568E-6 2.8484344E-6 1.8193805E-6 2.5468605E-6 2.5468605E-6 2.546568E-6 0.10175 0.10175
2.5493393E-6 4.9496105E-11 2.546568E-6 2.8482057E-6 1.8192343E-6 2.5466575E-6 2.5466575E-6 2.546568E-6 0.10225 0.10225
2.5488723E-6 4.461762E-11 2.546568E-6 2.8477477E-6 1.818942E-6 2.5464549E-6 2.5464549E-6 2.546568E-6 0.10275 0.10275
2.548471E-6 4.095725E-11 2.5459437E-6 2.847519E-6 1.8187958E-6 2.5462518E-6 2.5462518E-6 2.5459437E-6 0.10325 0.10325
2.5484992E-6 4.521477E-11 2.5459437E-6 2.84729E-6 1.8186496E-6 2.5460492E-6 2.5460492E-6 2.5459437E-6 0.10375 0.10375
2.5468437E-6 1.8409867E-11 2.5459437E-6 2.847061E-6 1.8185034E-6 2.5458462E-6 2.5458462E-6 2.5459437E-6 0.10425 0.10425
2.5443962E-6 -2.3012635E-11 2.5456316E-6 2.8468323E-6 1.8183572E-6 2.5456432E-6 2.5456432E-6 2.5456316E-6 0.10475 0.10475
2.5417185E-6 -6.8698595E-11 2.5453194E-6 2.8466034E-6 1.818211E-6 2.5454406E-6 2.5454406E-6 2.5453194E-6 0.10525 0.10525
2.541647E-6 -6.626829E-11 2.5450072E-6 2.8463744E-6 1.8180648E-6 2.5452375E-6 2.5452375E-6 2.5450072E-6 0.10575 0.10575
2.5426982E-6 -4.3129708E-11 2.5453194E-6 2.8461457E-6 1.8179186E-6 2.5450352E-6 2.5450352E-6 2.5453194E-6 0.10625 0.10625
2.5450029E-6 3.1533972E-12 2.544695E-6 2.8459167E-6 1.8177724E-6 2.5448321E-6 2.5448321E-6 2.544695E-6 0.10675 0.10675
2.5480342E-6 6.283598E-11 2.544695E-6 2.845688E-6 1.8176262E-6 2.5446295E-6 2.5446295E-6 2.544695E-6 0.10725 0.10725
2.5504048E-6 1.10337225E-10 2.544383E-6 2.84523E-6 1.8173338E-6 2.5444265E-6 2.5444265E-6 2.544383E-6 0.10775 0.10775
2.5517854E-6 1.3956646E-10 2.5437587E-6 2.8450013E-6 1.8171876E-6 2.5442234E-6 2.5442234E-6 2.5437587E-6 0.10825 0.10825
2.5500317E-6 1.10934366E-10 2.5440709E-6 2.8447723E-6 1.8170414E-6 2.5440208E-6 2.5440208E-6 2.5440709E-6 0.10875 0.10875
2.547485E-6 6.768466E-11 2.5437587E-6 2.8445434E-6 1.8168953E-6 2.5438178E-6 2.5438178E-6 2.5437587E-6 0.10925 0.10925
2.5448403E-6 2.2607778E-11 2.5431343E-6 2.8443146E-6 1.8167491E-6 2.5436152E-6 2.5436152E-6 2.5431343E-6 0.10975 0.10975
2.54302E-6 -7.2424566E-12 2.5434465E-6 2.8440857E-6 1.8166029E-6 2.5434122E-6 2.5434122E-6 2.5434465E-6 0.11025 0.11025
2.5437405E-6 9.8054455E-12 2.5434465E-6 2.843857E-6 1.8164567E-6 2.5432091E-6 2.5432091E-6 2.5434465E-6 0.11075 0.11075
2.5430427E-6 6.6349346E-13 2.54251E-6 2.843628E-6 1.8163105E-6 2.5430068E-6 2.5430068E-6 2.54251E-6 0.11125 0.11125
2.5405952E-6 -4.075901E-11 2.54251E-6 2.843399E-6 1.8161643E-6 2.5428037E-6 2.5428037E-6 2.54251E-6 0.11175 0.11175
2.5397653E-6 -5.233723E-11 2.5431343E-6 2.8431703E-6 1.8160181E-6 2.5426011E-6 2.5426011E-6 2.5431343E-6 0.11225 0.11225
2.540816E-6 -2.9198657E-11 2.54251E-6 2.8429413E-6 1.8158719E-6 2.542398E-6 2.542398E-6 2.54251E-6 0.11275 0.11275
2.5427908E-6 1.0993778E-11 2.5421978E-6 2.8424836E-6 1.8155795E-6 2.542195E-6 2.542195E-6 2.5421978E-6 0.11325 0.11325
2.54239E-6 7.3334255E-12 2.5418856E-6 2.8422546E-6 1.8154333E-6 2.5419924E-6 2.5419924E-6 2.5418856E-6 0.11375 0.11375
2.5409654E-6 -1.5208008E-11 2.5418856E-6 2.8420257E-6 1.8152871E-6 2.5417894E-6 2.5417894E-6 2.5418856E-6 0.11425 0.11425
2.5401355E-6 -2.6786228E-11 2.5418856E-6 2.841797E-6 1.8151409E-6 2.5415868E-6 2.5415868E-6 2.5418856E-6 0.11475 0.11475
2.5404931E-6 -1.643806E-11 2.5415734E-6 2.841568E-6 1.8149947E-6 2.5413838E-6 2.5413838E-6 2.5415734E-6 0.11525 0.11525
2.540983E-6 -3.653626E-12 2.540949E-6 2.8413392E-6 1.8148485E-6 2.5411807E-6 2.5411807E-6 2.540949E-6 0.11575 0.11575
2.541737E-6 1.40033575E-11 2.540949E-6 2.8411102E-6 1.8147024E-6 2.5409784E-6 2.5409784E-6 2.540949E-6 0.11625 0.11625
2.5424577E-6 3.105126E-11 2.540949E-6 2.8408813E-6 1.8145562E-6 2.5407753E-6 2.5407753E-6 2.540949E-6 0.11675 0.11675
2.5443003E-6 6.8807425E-11 2.540637E-6 2.8406525E-6 1.81441E-6 2.5405723E-6 2.5405723E-6 2.540637E-6 0.11725 0.11725
2.5467375E-6 1.1752682E-10 2.5403249E-6 2.8404236E-6 1.8142638E-6 2.5403697E-6 2.5403697E-6 2.5403249E-6 0.11775 0.11775
2.5465672E-6 1.1812992E-10 2.5400127E-6 2.8401946E-6 1.8141176E-6 2.5401666E-6 2.5401666E-6 2.5400127E-6 0.11825 0.11825
2.5448132E-6 8.949783E-11 2.5403249E-6 2.839737E-6 1.8138252E-6 2.539964E-6 2.539964E-6 2.5403249E-6 0.11875 0.11875
2.5425309E-6 5.112066E-11 2.5400127E-6 2.839508E-6 1.813679E-6 2.539761E-6 2.539761E-6 2.5400127E-6 0.11925 0.11925
2.5411066E-6 2.8579226E-11 2.5400127E-6 2.8392792E-6 1.8135328E-6 2.539558E-6 2.539558E-6 2.5400127E-6 0.11975 0.11975
2.5386596E-6 -1.2843262E-11 2.5390761E-6 2.8390502E-6 1.8133866E-6 2.5393554E-6 2.5393554E-6 2.5390761E-6 0.12025 0.12025
2.534859E-6 -7.92375E-11 2.5390761E-6 2.8388215E-6 1.8132404E-6 2.5391523E-6 2.5391523E-6 2.5390761E-6 0.12075 0.12075
2.5326096E-6 -1.170056E-10 2.5390761E-6 2.8385925E-6 1.8130942E-6 2.5389493E-6 2.5389493E-6 2.5390761E-6 0.12125 0.12125
2.5331328E-6 -1.0361209E-10 2.5384518E-6 2.8383636E-6 1.812948E-6 2.538747E-6 2.538747E-6 2.5384518E-6 0.12175 0.12175
2.5349095E-6 -6.7074055E-11 2.5381396E-6 2.8381348E-6 1.8128018E-6 2.5385439E-6 2.5385439E-6 2.5381396E-6 0.12225 0.12225
2.5377092E-6 -1.1654944E-11 2.5381396E-6 2.8379059E-6 1.8126556E-6 2.5383408E-6 2.5383408E-6 2.5381396E-6 0.12275 0.12275
2.5412025E-6 5.6554574E-11 2.5384518E-6 2.837677E-6 1.8125095E-6 2.5381382E-6 2.5381382E-6 2.5384518E-6 0.12325 0.12325
2.5411641E-6 5.959394E-11 2.5381396E-6 2.8374482E-6 1.8123633E-6 2.5379352E-6 2.5379352E-6 2.5381396E-6 0.12375 0.12375
2.5420834E-6 8.0296256E-11 2.537203E-6 2.8369905E-6 1.8120709E-6 2.5377326E-6 2.5377326E-6 2.537203E-6 0.12425 0.12425
2.543464E-6 1.0952549E-10 2.5375152E-6 2.8367615E-6 1.8119247E-6 2.5375296E-6 2.5375296E-6 2.5375152E-6 0.12475 0.12475
2.5425347E-6 9.612006E-11 2.5375152E-6 2.8365325E-6 1.8117785E-6 2.5373265E-6 2.5373265E-6 2.5375152E-6 0.12525 0.12525
2.5391637E-6 3.7643704E-11 2.5375152E-6 2.8363038E-6 1.8116323E-6 2.537124E-6 2.537124E-6 2.5375152E-6 0.12575 0.12575
2.5368483E-6 -1.3425299E-12 2.5375152E-6 2.8360748E-6 1.8114861E-6 2.5369209E-6 2.5369209E-6 2.5375152E-6 0.12625 0.12625
2.536051E-6 -1.23116985E-11 2.537203E-6 2.8358459E-6 1.8113399E-6 2.536718E-6 2.536718E-6 2.537203E-6 0.12675 0.12675
2.5377622E-6 2.300822E-11 2.536579E-6 2.8356171E-6 1.8111937E-6 2.5365155E-6 2.5365155E-6 2.536579E-6 0.12725 0.12725
2.5390436E-6 5.0410256E-11 2.5362667E-6 2.8353882E-6 1.8110475E-6 2.5363124E-6 2.5363124E-6 2.5362667E-6 0.12775 0.12775
2.5369593E-6 1.5687488E-11 2.5362667E-6 2.8351592E-6 1.8109013E-6 2.5361094E-6 2.5361094E-6 2.5362667E-6 0.12825 0.12825
2.5374825E-6 2.9081003E-11 2.5359545E-6 2.8349305E-6 1.8107551E-6 2.5359068E-6 2.5359068E-6 2.5359545E-6 0.12875 0.12875
2.5375102E-6 3.3338506E-11 2.5359545E-6 2.8347015E-6 1.8106089E-6 2.5357037E-6 2.5357037E-6 2.5359545E-6 0.12925 0.12925
2.5371749E-6 3.089627E-11 2.5356424E-6 2.8342438E-6 1.8103166E-6 2.5355007E-6 2.5355007E-6 2.5356424E-6 0.12975 0.12975
2.533705E-6 -2.9407282E-11 2.535018E-6 2.8340148E-6 1.8101704E-6 2.535298E-6 2.535298E-6 2.535018E-6 0.13025 0.13025
2.5318843E-6 -5.925752E-11 2.5347058E-6 2.833786E-6 1.8100242E-6 2.535095E-6 2.535095E-6 2.5347058E-6 0.13075 0.13075
2.530691E-6 -7.753549E-11 2.5343936E-6 2.8335571E-6 1.809878E-6 2.534892E-6 2.534892E-6 2.5343936E-6 0.13125 0.13125
2.5305212E-6 -7.693237E-11 2.5343936E-6 2.8333282E-6 1.8097318E-6 2.5346897E-6 2.5346897E-6 2.5343936E-6 0.13175 0.13175
2.5324628E-6 -3.7349E-11 2.5347058E-6 2.8330994E-6 1.8095856E-6 2.5344866E-6 2.5344866E-6 2.5347058E-6 0.13225 0.13225
2.5348666E-6 1.07613024E-11 2.5343936E-6 2.8328705E-6 1.8094394E-6 2.5342836E-6 2.5342836E-6 2.5343936E-6 0.13275 0.13275
2.5371057E-6 5.5826285E-11 2.5343936E-6 2.8326417E-6 1.8092932E-6 2.534081E-6 2.534081E-6 2.5343936E-6 0.13325 0.13325
2.5382224E-6 8.0182985E-11 2.5340814E-6 2.8324127E-6 1.809147E-6 2.533878E-6 2.533878E-6 2.5340814E-6 0.13375 0.13375
2.5403622E-6 1.2342076E-10 2.533457E-6 2.8321838E-6 1.8090008E-6 2.533675E-6 2.533675E-6 2.533457E-6 0.13425 0.13425
2.5394334E-6 1.10015344E-10 2.533457E-6 2.831955E-6 1.8088546E-6 2.5334723E-6 2.5334723E-6 2.533457E-6 0.13475 0.13475
2.537712E-6 8.199231E-11 2.5331449E-6 2.831497E-6 1.8085622E-6 2.5332693E-6 2.5332693E-6 2.5331449E-6 0.13525 0.13525
2.5350005E-6 3.569727E-11 2.532833E-6 2.8312684E-6 1.808416E-6 2.5330662E-6 2.5330662E-6 2.532833E-6 0.13575 0.13575
2.5314969E-6 -2.5215368E-11 2.532833E-6 2.8310394E-6 1.8082698E-6 2.5328632E-6 2.5328632E-6 2.532833E-6 0.13625 0.13625
2.53037E-6 -4.2275183E-11 2.5325207E-6 2.8308104E-6 1.8081237E-6 2.5326606E-6 2.5326606E-6 2.5325207E-6 0.13675 0.13675
2.5316517E-6 -1.4873151E-11 2.5325207E-6 2.8305817E-6 1.8079775E-6 2.5324575E-6 2.5324575E-6 2.5325207E-6 0.13725 0.13725
2.5328345E-6 1.0701686E-11 2.5325207E-6 2.8303527E-6 1.8078313E-6 2.5322547E-6 2.5322547E-6 2.5325207E-6 0.13775 0.13775
2.5318725E-6 -3.3128014E-12 2.5325207E-6 2.830124E-6 1.8076851E-6 2.5320521E-6 2.5320521E-6 2.5325207E-6 0.13825 0.13825
2.5325603E-6 1.3126035E-11 2.5315842E-6 2.829895E-6 1.8075389E-6 2.531849E-6 2.531849E-6 2.5315842E-6 0.13875 0.13875
2.534634E-6 5.5145673E-11 2.531272E-6 2.829666E-6 1.8073927E-6 2.531646E-6 2.531646E-6 2.531272E-6 0.13925 0.13925
2.535454E-6 7.402079E-11 2.531272E-6 2.8294373E-6 1.8072465E-6 2.5314434E-6 2.5314434E-6 2.531272E-6 0.13975 0.13975
2.5320826E-6 1.5544418E-11 2.531272E-6 2.8289794E-6 1.8069541E-6 2.5312404E-6 2.5312404E-6 2.531272E-6 0.14025 0.14025
2.5293712E-6 -3.0750617E-11 2.5306476E-6 2.8287507E-6 1.8068079E-6 2.5310374E-6 2.5310374E-6 2.5306476E-6 0.14075 0.14075
2.5275508E-6 -6.060085E-11 2.5309598E-6 2.8285217E-6 1.8066617E-6 2.5308343E-6 2.5308343E-6 2.5309598E-6 0.14125 0.14125
2.5279749E-6 -4.903454E-11 2.5309598E-6 2.8282927E-6 1.8065155E-6 2.5306317E-6 2.5306317E-6 2.5309598E-6 0.14175 0.14175
2.5305437E-6 2.1211004E-12 2.5300233E-6 2.828064E-6 1.8063693E-6 2.5304287E-6 2.5304287E-6 2.5300233E-6 0.14225 0.14225
2.5310003E-6 1.42964685E-11 2.5303355E-6 2.827835E-6 1.806223E-6 2.5302256E-6 2.5302256E-6 2.5303355E-6 0.14275 0.14275
2.5323154E-6 4.2307588E-11 2.529711E-6 2.8276063E-6 1.8060769E-6 2.5300233E-6 2.5300233E-6 2.529711E-6 0.14325 0.14325
2.5355112E-6 1.05035494E-10 2.5300233E-6 2.8273773E-6 1.8059308E-6 2.5298202E-6 2.5298202E-6 2.5300233E-6 0.14375 0.14375
2.5375189E-6 1.45837E-10 2.5290867E-6 2.8271484E-6 1.8057846E-6 2.5296172E-6 2.5296172E-6 2.5290867E-6 0.14425 0.14425
2.5363586E-6 1.281681E-10 2.529711E-6 2.8269196E-6 1.8056384E-6 2.5294141E-6 2.5294141E-6 2.529711E-6 0.14475 0.14475
2.5331856E-6 7.334614E-11 2.529711E-6 2.8266907E-6 1.8054922E-6 2.5292115E-6 2.5292115E-6 2.529711E-6 0.14525 0.14525
2.5299132E-6 1.6696968E-11 2.529399E-6 2.826233E-6 1.8051998E-6 2.5290085E-6 2.5290085E-6 2.529399E-6 0.14575 0.14575
2.5270367E-6 -3.2643402E-11 2.5290867E-6 2.826004E-6 1.8050536E-6 2.5288055E-6 2.5288055E-6 2.5290867E-6 0.14625 0.14625
2.5236327E-6 -9.1728826E-11 2.5290867E-6 2.8257753E-6 1.8049074E-6 2.5286029E-6 2.5286029E-6 2.5290867E-6 0.14675 0.14675
2.5224394E-6 -1.1000678E-10 2.5287748E-6 2.8255463E-6 1.8047612E-6 2.5283998E-6 2.5283998E-6 2.5287748E-6 0.14725 0.14725
2.5229951E-6 -9.600422E-11 2.5278382E-6 2.8253173E-6 1.804615E-6 2.5281968E-6 2.5281968E-6 2.5278382E-6 0.14775 0.14775
2.526884E-6 -2.0485919E-11 2.5278382E-6 2.8250886E-6 1.8044688E-6 2.5279937E-6 2.5279937E-6 2.5278382E-6 0.14825 0.14825
2.5328852E-6 9.401267E-11 2.5278382E-6 2.8248596E-6 1.8043226E-6 2.5277914E-6 2.5277914E-6 2.5278382E-6 0.14875 0.14875
2.5332429E-6 1.0436084E-10 2.5272138E-6 2.8246307E-6 1.8041763E-6 2.5275883E-6 2.5275883E-6 2.5272138E-6 0.14925 0.14925
2.5305974E-6 5.928394E-11 2.5272138E-6 2.824402E-6 1.8040301E-6 2.5273853E-6 2.5273853E-6 2.5272138E-6 0.14975 0.14975
2.530361E-6 5.86689E-11 2.5272138E-6 2.824173E-6 1.803884E-6 2.5271822E-6 2.5271822E-6 2.5272138E-6 0.15025 0.15025
2.5305212E-6 6.536269E-11 2.5265895E-6 2.823944E-6 1.8037379E-6 2.5269796E-6 2.5269796E-6 2.5265895E-6 0.15075 0.15075
2.5268198E-6 7.956507E-13 2.5265895E-6 2.8234863E-6 1.8034455E-6 2.5267766E-6 2.5267766E-6 2.5265895E-6 0.15125 0.15125
2.5244053E-6 -4.0017784E-11 2.525965E-6 2.8232575E-6 1.8032993E-6 2.5265736E-6 2.5265736E-6 2.525965E-6 0.15175 0.15175
2.523872E-6 -4.6114418E-11 2.5262773E-6 2.8230286E-6 1.803153E-6 2.5263705E-6 2.5263705E-6 2.5262773E-6 0.15225 0.15225
2.525352E-6 -1.5057969E-11 2.5262773E-6 2.8227996E-6 1.8030069E-6 2.526168E-6 2.526168E-6 2.5262773E-6 0.15275 0.15275
2.5261058E-6 2.5990009E-12 2.525965E-6 2.8225709E-6 1.8028607E-6 2.5259649E-6 2.5259649E-6 2.525965E-6 0.15325 0.15325
2.5268594E-6 2.025597E-11 2.5253407E-6 2.822342E-6 1.8027145E-6 2.5257618E-6 2.5257618E-6 2.5253407E-6 0.15375 0.15375
2.528207E-6 4.887614E-11 2.5250288E-6 2.822113E-6 1.8025682E-6 2.5255588E-6 2.5255588E-6 2.5250288E-6 0.15425 0.15425
2.5287302E-6 6.2269655E-11 2.5253407E-6 2.8218842E-6 1.802422E-6 2.5253564E-6 2.5253564E-6 2.5253407E-6 0.15475 0.15475
2.527966E-6 5.1909553E-11 2.5250288E-6 2.8216552E-6 1.8022758E-6 2.5251534E-6 2.5251534E-6 2.5250288E-6 0.15525 0.15525
2.5250235E-6 1.3510521E-12 2.5247166E-6 2.8214263E-6 1.8021296E-6 2.5249503E-6 2.5249503E-6 2.5247166E-6 0.15575 0.15575
2.5237641E-6 -1.8145048E-11 2.5244044E-6 2.8211975E-6 1.8019834E-6 2.5247473E-6 2.5247473E-6 2.5244044E-6 0.15625 0.15625
2.5212837E-6 -6.0176614E-11 2.5240922E-6 2.8207398E-6 1.801691E-6 2.5245442E-6 2.5245442E-6 2.5240922E-6 0.15675 0.15675
2.5205527E-6 -6.992764E-11 2.5244044E-6 2.8205109E-6 1.801545E-6 2.5243417E-6 2.5243417E-6 2.5244044E-6 0.15725 0.15725
2.5223624E-6 -3.2780532E-11 2.5244044E-6 2.820282E-6 1.8013988E-6 2.5241386E-6 2.5241386E-6 2.5244044E-6 0.15775 0.15775
2.524106E-6 3.1484364E-12 2.52378E-6 2.8200532E-6 1.8012526E-6 2.5239356E-6 2.5239356E-6 2.52378E-6 0.15825 0.15825
2.5260479E-6 4.2731808E-11 2.5240922E-6 2.8198242E-6 1.8011064E-6 2.5237325E-6 2.5237325E-6 2.5240922E-6 0.15875 0.15875
2.527099E-6 6.5870386E-11 2.5234679E-6 2.8195952E-6 1.8009601E-6 2.52353E-6 2.52353E-6 2.5234679E-6 0.15925 0.15925
2.5276217E-6 7.926389E-11 2.5234679E-6 2.8193665E-6 1.800814E-6 2.5233269E-6 2.5233269E-6 2.5234679E-6 0.15975 0.15975
2.5278473E-6 8.717579E-11 2.5231557E-6 2.8191375E-6 1.8006677E-6 2.5231238E-6 2.5231238E-6 2.5231557E-6 0.16025 0.16025
2.525763E-6 5.2453025E-11 2.5231557E-6 2.8189088E-6 1.8005215E-6 2.5229208E-6 2.5229208E-6 2.5231557E-6 0.16075 0.16075
2.5234476E-6 1.3466789E-11 2.5225313E-6 2.8186798E-6 1.8003753E-6 2.5227178E-6 2.5227178E-6 2.5225313E-6 0.16125 0.16125
2.5220565E-6 -8.465564E-12 2.5222191E-6 2.8184509E-6 1.8002291E-6 2.5225154E-6 2.5225154E-6 2.5222191E-6 0.16175 0.16175
2.5197082E-6 -4.8060864E-11 2.5222191E-6 2.8179932E-6 1.7999367E-6 2.5223123E-6 2.5223123E-6 2.5222191E-6 0.16225 0.16225
2.5194718E-6 -4.86759E-11 2.5222191E-6 2.8177642E-6 1.7997905E-6 2.5221093E-6 2.5221093E-6 2.5222191E-6 0.16275 0.16275
2.5193344E-6 -4.746373E-11 2.5222191E-6 2.8175355E-6 1.7996443E-6 2.5219063E-6 2.5219063E-6 2.5222191E-6 0.16325 0.16325
2.5208801E-6 -1.5189162E-11 2.5215948E-6 2.8173065E-6 1.7994981E-6 2.5217032E-6 2.5217032E-6 2.5215948E-6 0.16375 0.16375
2.5215024E-6 3.155427E-14 2.5209706E-6 2.8170775E-6 1.799352E-6 2.5215006E-6 2.5215006E-6 2.5209706E-6 0.16425 0.16425
2.522454E-6 2.1342922E-11 2.5212828E-6 2.8168488E-6 1.7992058E-6 2.5212976E-6 2.5212976E-6 2.5212828E-6 0.16475 0.16475
2.5240327E-6 5.4226557E-11 2.5203462E-6 2.8166198E-6 1.7990596E-6 2.5210945E-6 2.5210945E-6 2.5203462E-6 0.16525 0.16525
2.5248194E-6 7.2492595E-11 2.5206584E-6 2.816391E-6 1.7989134E-6 2.5208915E-6 2.5208915E-6 2.5206584E-6 0.16575 0.16575
2.522933E-6 4.1424225E-11 2.5206584E-6 2.8161621E-6 1.7987672E-6 2.5206884E-6 2.5206884E-6 2.5206584E-6 0.16625 0.16625
2.520024E-6 -8.525195E-12 2.5206584E-6 2.8159332E-6 1.798621E-6 2.5204859E-6 2.5204859E-6 2.5206584E-6 0.16675 0.16675
2.5175107E-6 -5.1165832E-11 2.5197219E-6 2.8157044E-6 1.7984748E-6 2.520283E-6 2.520283E-6 2.5197219E-6 0.16725 0.16725
2.5168783E-6 -5.9089664E-11 2.520034E-6 2.8152465E-6 1.7981824E-6 2.52008E-6 2.52008E-6 2.520034E-6 0.16775 0.16775
2.519612E-6 -4.8886936E-12 2.5197219E-6 2.8150178E-6 1.7980362E-6 2.519877E-6 2.519877E-6 2.5197219E-6 0.16825 0.16825
2.5209597E-6 2.3731477E-11 2.5194097E-6 2.8147888E-6 1.79789E-6 2.519674E-6 2.519674E-6 2.5194097E-6 0.16875 0.16875
2.5234958E-6 7.427806E-11 2.5194097E-6 2.8145598E-6 1.7977438E-6 2.5194713E-6 2.5194713E-6 2.5194097E-6 0.16925 0.16925
2.5246125E-6 9.863477E-11 2.5190975E-6 2.814331E-6 1.7975976E-6 2.5192683E-6 2.5192683E-6 2.5190975E-6 0.16975 0.16975
2.5248382E-6 1.0654667E-10 2.5190975E-6 2.8141021E-6 1.7974514E-6 2.5190652E-6 2.5190652E-6 2.5190975E-6 0.17025 0.17025
2.523216E-6 8.035083E-11 2.5194097E-6 2.8138734E-6 1.7973052E-6 2.5188622E-6 2.5188622E-6 2.5194097E-6 0.17075 0.17075
2.5201414E-6 2.735606E-11 2.5187853E-6 2.8136444E-6 1.7971591E-6 2.5186591E-6 2.5186591E-6 2.5187853E-6 0.17125 0.17125
2.515219E-6 -5.9746444E-11 2.518161E-6 2.8134154E-6 1.7970129E-6 2.518456E-6 2.518456E-6 2.518161E-6 0.17175 0.17175
2.5136299E-6 -8.53332E-11 2.5178488E-6 2.8131867E-6 1.7968667E-6 2.5182535E-6 2.5182535E-6 2.5178488E-6 0.17225 0.17225
2.5134266E-6 -8.5339166E-11 2.5175366E-6 2.8127288E-6 1.7965743E-6 2.5180505E-6 2.5180505E-6 2.5175366E-6 0.17275 0.17275
2.5138172E-6 -7.438193E-11 2.518161E-6 2.8125E-6 1.7964281E-6 2.5178474E-6 2.5178474E-6 2.518161E-6 0.17325 0.17325
2.516023E-6 -2.9926023E-11 2.518161E-6 2.812271E-6 1.7962819E-6 2.5176444E-6 2.5176444E-6 2.518161E-6 0.17375 0.17375
2.5193508E-6 3.5238146E-11 2.5175366E-6 2.8120423E-6 1.7961357E-6 2.5174415E-6 2.5174415E-6 2.5175366E-6 0.17425 0.17425
2.5228765E-6 1.0405672E-10 2.5175366E-6 2.8118134E-6 1.7959895E-6 2.5172385E-6 2.5172385E-6 2.5175366E-6 0.17475 0.17475
2.523762E-6 1.2414995E-10 2.5169124E-6 2.8115844E-6 1.7958433E-6 2.5170355E-6 2.5170355E-6 2.5169124E-6 0.17525 0.17525
2.5222394E-6 9.978133E-11 2.5169124E-6 2.8113557E-6 1.7956971E-6 2.5168329E-6 2.5168329E-6 2.5169124E-6 0.17575 0.17575
2.519561E-6 5.4095364E-11 2.5169124E-6 2.8111267E-6 1.7955509E-6 2.5166298E-6 2.5166298E-6 2.5169124E-6 0.17625 0.17625
2.5164204E-6 -1.1753767E-13 2.5166003E-6 2.8108977E-6 1.7954047E-6 2.5164268E-6 2.5164268E-6 2.5166003E-6 0.17675 0.17675
2.512917E-6 -6.1030174E-11 2.516288E-6 2.810669E-6 1.7952585E-6 2.5162237E-6 2.5162237E-6 2.516288E-6 0.17725 0.17725
2.5119216E-6 -7.565374E-11 2.515976E-6 2.81044E-6 1.7951123E-6 2.5160207E-6 2.5160207E-6 2.515976E-6 0.17775 0.17775
2.5130053E-6 -5.1906108E-11 2.5153515E-6 2.8099823E-6 1.79482E-6 2.5158176E-6 2.5158176E-6 2.5153515E-6 0.17825 0.17825
2.514716E-6 -1.6586203E-11 2.5150393E-6 2.8097534E-6 1.7946738E-6 2.5156146E-6 2.5156146E-6 2.5150393E-6 0.17875 0.17875
2.5166912E-6 2.3606249E-11 2.5153515E-6 2.8095246E-6 1.7945276E-6 2.515412E-6 2.515412E-6 2.5153515E-6 0.17925 0.17925
2.517247E-6 3.7608815E-11 2.5153515E-6 2.8092957E-6 1.7943814E-6 2.515209E-6 2.515209E-6 2.5153515E-6 0.17975 0.17975
2.5164165E-6 2.6030582E-11 2.5153515E-6 2.8090667E-6 1.7942352E-6 2.515006E-6 2.515006E-6 2.5153515E-6 0.18025 0.18025
2.5161141E-6 2.4197417E-11 2.5147272E-6 2.808838E-6 1.794089E-6 2.514803E-6 2.514803E-6 2.5147272E-6 0.18075 0.18075
2.5168017E-6 4.063625E-11 2.514415E-6 2.808609E-6 1.7939428E-6 2.5146E-6 2.5146E-6 2.514415E-6 0.18125 0.18125
2.5161364E-6 3.2103355E-11 2.5137906E-6 2.80838E-6 1.7937966E-6 2.514397E-6 2.514397E-6 2.5137906E-6 0.18175 0.18175
2.513689E-6 -9.31915E-12 2.5134786E-6 2.8081513E-6 1.7936504E-6 2.514194E-6 2.514194E-6 2.5134786E-6 0.18225 0.18225
2.5119346E-6 -3.795125E-11 2.5141028E-6 2.8079223E-6 1.7935042E-6 2.513991E-6 2.513991E-6 2.5141028E-6 0.18275 0.18275
2.5121938E-6 -2.943027E-11 2.5141028E-6 2.8076936E-6 1.793358E-6 2.5137883E-6 2.5137883E-6 2.5141028E-6 0.18325 0.18325
2.5154225E-6 3.3906704E-11 2.5137906E-6 2.8072357E-6 1.7930656E-6 2.5135853E-6 2.5135853E-6 2.5137906E-6 0.18375 0.18375
2.5171992E-6 7.044474E-11 2.5134786E-6 2.807007E-6 1.7929194E-6 2.5133822E-6 2.5133822E-6 2.5134786E-6 0.18425 0.18425
2.5172599E-6 7.5311306E-11 2.5131665E-6 2.806778E-6 1.7927733E-6 2.5131792E-6 2.5131792E-6 2.5131665E-6 0.18475 0.18475
2.5180134E-6 9.296828E-11 2.5128543E-6 2.806549E-6 1.7926271E-6 2.5129762E-6 2.5129762E-6 2.5128543E-6 0.18525 0.18525
2.516919E-6 7.651751E-11 2.5128543E-6 2.8063203E-6 1.7924809E-6 2.512773E-6 2.512773E-6 2.5128543E-6 0.18575 0.18575
2.5161216E-6 6.5548345E-11 2.5119177E-6 2.8060913E-6 1.7923347E-6 2.51257E-6 2.51257E-6 2.5119177E-6 0.18625 0.18625
2.5132783E-6 1.6817039E-11 2.51223E-6 2.8058623E-6 1.7921885E-6 2.512367E-6 2.512367E-6 2.51223E-6 0.18675 0.18675
2.5106658E-6 -2.7650795E-11 2.5119177E-6 2.8056336E-6 1.7920423E-6 2.512164E-6 2.512164E-6 2.5119177E-6 0.18725 0.18725
2.509473E-6 -4.592875E-11 2.5119177E-6 2.8054046E-6 1.7918961E-6 2.5119616E-6 2.5119616E-6 2.5119177E-6 0.18775 0.18775
2.5091047E-6 -4.898005E-11 2.5116055E-6 2.8051759E-6 1.7917499E-6 2.5117586E-6 2.5117586E-6 2.5116055E-6 0.18825 0.18825
2.5094953E-6 -3.8022814E-11 2.5119177E-6 2.804947E-6 1.7916037E-6 2.5115555E-6 2.5115555E-6 2.5119177E-6 0.18875 0.18875
2.511305E-6 -8.757102E-13 2.5112934E-6 2.8044892E-6 1.7913113E-6 2.5113525E-6 2.5113525E-6 2.5112934E-6 0.18925 0.18925
2.5138077E-6 4.9061793E-11 2.5103568E-6 2.8042602E-6 1.7911651E-6 2.5111494E-6 2.5111494E-6 2.5103568E-6 0.18975 0.18975
2.5154525E-6 8.3163566E-11 2.5103568E-6 2.8040313E-6 1.7910189E-6 2.5109464E-6 2.5109464E-6 2.5103568E-6 0.19025 0.19025
2.5153481E-6 8.49848E-11 2.510669E-6 2.8038025E-6 1.7908727E-6 2.5107433E-6 2.5107433E-6 2.510669E-6 0.19075 0.19075
2.5156728E-6 9.4723895E-11 2.5100446E-6 2.8035736E-6 1.7907265E-6 2.5105403E-6 2.5105403E-6 2.5100446E-6 0.19125 0.19125
2.5127963E-6 4.538353E-11 2.5103568E-6 2.8033446E-6 1.7905804E-6 2.5103373E-6 2.5103373E-6 2.5103568E-6 0.19175 0.19175
2.5093918E-6 -1.3701907E-11 2.510669E-6 2.8031159E-6 1.7904342E-6 2.5101342E-6 2.5101342E-6 2.510669E-6 0.19225 0.19225
2.5061854E-6 -6.913294E-11 2.5103568E-6 2.802887E-6 1.790288E-6 2.5099312E-6 2.5099312E-6 2.5103568E-6 0.19275 0.19275
2.505586E-6 -7.644771E-11 2.5103568E-6 2.8026582E-6 1.7901418E-6 2.5097281E-6 2.5097281E-6 2.5103568E-6 0.19325 0.19325
2.5054821E-6 -7.4626465E-11 2.5100446E-6 2.8024292E-6 1.7899956E-6 2.5095255E-6 2.5095255E-6 2.5100446E-6 0.19375 0.19375
2.5067638E-6 -4.722443E-11 2.5094205E-6 2.8022002E-6 1.7898494E-6 2.5093225E-6 2.5093225E-6 2.5094205E-6 0.19425 0.19425
2.5094646E-6 6.367479E-12 2.5094205E-6 2.8017425E-6 1.789557E-6 2.5091194E-6 2.5091194E-6 2.5094205E-6 0.19475 0.19475
2.5117363E-6 5.2041517E-11 2.5087961E-6 2.8015136E-6 1.7894108E-6 2.5089166E-6 2.5089166E-6 2.5087961E-6 0.19525 0.19525
2.514305E-6 1.0319715E-10 2.5091083E-6 2.8012848E-6 1.7892646E-6 2.5087136E-6 2.5087136E-6 2.5091083E-6 0.19575 0.19575
2.5145637E-6 1.1171812E-10 2.508484E-6 2.8010559E-6 1.7891184E-6 2.5085105E-6 2.5085105E-6 2.508484E-6 0.19625 0.19625
2.5122483E-6 7.273189E-11 2.5081717E-6 2.8008271E-6 1.7889722E-6 2.5083075E-6 2.5083075E-6 2.5081717E-6 0.19675 0.19675
2.5108238E-6 5.0190452E-11 2.5081717E-6 2.8005982E-6 1.788826E-6 2.5081044E-6 2.5081044E-6 2.5081717E-6 0.19725 0.19725
2.5076504E-6 -4.6315183E-12 2.5075474E-6 2.8003692E-6 1.7886798E-6 2.5079014E-6 2.5079014E-6 2.5075474E-6 0.19775 0.19775
2.503751E-6 -7.285296E-11 2.5075474E-6 2.8001405E-6 1.7885336E-6 2.5076984E-6 2.5076984E-6 2.5075474E-6 0.19825 0.19825
2.5035476E-6 -7.285892E-11 2.5075474E-6 2.7999115E-6 1.7883875E-6 2.5074953E-6 2.5074953E-6 2.5075474E-6 0.19875 0.19875
2.5063803E-6 -1.683075E-11 2.5078596E-6 2.7996825E-6 1.7882413E-6 2.5072923E-6 2.5072923E-6 2.5078596E-6 0.19925 0.19925
2.507464E-6 6.9168863E-12 2.5075474E-6 2.7994538E-6 1.7880951E-6 2.5070892E-6 2.5070892E-6 2.5075474E-6 0.19975 0.19975
2.5089107E-6 3.7364254E-11 2.506923E-6 2.7989959E-6 1.7878027E-6 2.5068862E-6 2.5068862E-6 2.506923E-6 0.20025 0.20025
2.5108525E-6 7.694762E-11 2.5066108E-6 2.7987671E-6 1.7876565E-6 2.5066831E-6 2.5066831E-6 2.5066108E-6 0.20075 0.20075
2.5117051E-6 9.64318E-11 2.5059865E-6 2.7985382E-6 1.7875103E-6 2.50648E-6 2.50648E-6 2.5059865E-6 0.20125 0.20125
2.5106438E-6 8.05901E-11 2.5059865E-6 2.7983094E-6 1.7873641E-6 2.506277E-6 2.506277E-6 2.5059865E-6 0.20175 0.20175
2.5076683E-6 2.9422523E-11 2.5059865E-6 2.7980805E-6 1.7872179E-6 2.506074E-6 2.506074E-6 2.5059865E-6 0.20225 0.20225
2.5041647E-6 -3.149011E-11 2.5059865E-6 2.7978515E-6 1.7870717E-6 2.505871E-6 2.505871E-6 2.5059865E-6 0.20275 0.20275
2.5027075E-6 -5.4640615E-11 2.5056745E-6 2.7976228E-6 1.7869255E-6 2.505668E-6 2.505668E-6 2.5056745E-6 0.20325 0.20325
2.501415E-6 -7.474578E-11 2.5053623E-6 2.7973938E-6 1.7867793E-6 2.505465E-6 2.505465E-6 2.5053623E-6 0.20375 0.20375
2.5009806E-6 -7.901521E-11 2.5053623E-6 2.7971648E-6 1.7866331E-6 2.505262E-6 2.505262E-6 2.5053623E-6 0.20425 0.20425
2.5039785E-6 -1.9941706E-11 2.5053623E-6 2.796936E-6 1.7864869E-6 2.505059E-6 2.505059E-6 2.5053623E-6 0.20475 0.20475
2.5072732E-6 4.4613396E-11 2.5053623E-6 2.7964782E-6 1.7861946E-6 2.504856E-6 2.504856E-6 2.5053623E-6 0.20525 0.20525
2.5081588E-6 6.4706636E-11 2.504738E-6 2.7962494E-6 1.7860484E-6 2.504653E-6 2.504653E-6 2.504738E-6 0.20575 0.20575
2.5104305E-6 1.1038067E-10 2.504738E-6 2.7960205E-6 1.7859022E-6 2.5044499E-6 2.5044499E-6 2.504738E-6 0.20625 0.20625
2.5108213E-6 1.2133791E-10 2.504738E-6 2.7957917E-6 1.785756E-6 2.5042468E-6 2.5042468E-6 2.504738E-6 0.20675 0.20675
2.5088689E-6 8.90514E-11 2.5044258E-6 2.7955628E-6 1.7856098E-6 2.5040438E-6 2.5040438E-6 2.5044258E-6 0.20725 0.20725
2.5050683E-6 2.2657166E-11 2.5041136E-6 2.7953338E-6 1.7854636E-6 2.5038407E-6 2.5038407E-6 2.5041136E-6 0.20775 0.20775
2.501136E-6 -4.6173336E-11 2.5034892E-6 2.795105E-6 1.7853174E-6 2.5036377E-6 2.5036377E-6 2.5034892E-6 0.20825 0.20825
2.4981935E-6 -9.673184E-11 2.5038014E-6 2.794876E-6 1.7851712E-6 2.5034346E-6 2.5034346E-6 2.5038014E-6 0.20875 0.20875
2.497231E-6 -1.10746336E-10 2.5038014E-6 2.7946471E-6 1.785025E-6 2.5032316E-6 2.5032316E-6 2.5038014E-6 0.20925 0.20925
2.4988099E-6 -7.786271E-11 2.503177E-6 2.7944184E-6 1.7848788E-6 2.5030286E-6 2.5030286E-6 2.503177E-6 0.20975 0.20975
2.5013126E-6 -2.7925199E-11 2.503177E-6 2.7941894E-6 1.7847326E-6 2.5028255E-6 2.5028255E-6 2.503177E-6 0.21025 0.21025
2.5045742E-6 3.602084E-11 2.5028648E-6 2.7937317E-6 1.7844402E-6 2.5026225E-6 2.5026225E-6 2.5028648E-6 0.21075 0.21075
2.506978E-6 8.413114E-11 2.5019285E-6 2.7935027E-6 1.784294E-6 2.5024194E-6 2.5024194E-6 2.5019285E-6 0.21125 0.21125
2.5074016E-6 9.569744E-11 2.5025527E-6 2.793274E-6 1.7841478E-6 2.5022166E-6 2.5022166E-6 2.5025527E-6 0.21175 0.21175
2.5069344E-6 9.081895E-11 2.5022405E-6 2.793045E-6 1.7840017E-6 2.5020136E-6 2.5020136E-6 2.5022405E-6 0.21225 0.21225
2.504025E-6 4.0869506E-11 2.5025527E-6 2.792816E-6 1.7838555E-6 2.5018105E-6 2.5018105E-6 2.5025527E-6 0.21275 0.21275
2.5000263E-6 -2.9179128E-11 2.5019285E-6 2.7925873E-6 1.7837093E-6 2.5016075E-6 2.5016075E-6 2.5019285E-6 0.21325 0.21325
2.4970839E-6 -7.973763E-11 2.5019285E-6 2.7923584E-6 1.7835631E-6 2.5014044E-6 2.5014044E-6 2.5019285E-6 0.21375 0.21375
2.4981016E-6 -5.720813E-11 2.5016163E-6 2.7921294E-6 1.7834169E-6 2.5012014E-6 2.5012014E-6 2.5016163E-6 0.21425 0.21425
2.4993833E-6 -2.9806095E-11 2.500992E-6 2.7919007E-6 1.7832707E-6 2.5009983E-6 2.5009983E-6 2.500992E-6 0.21475 0.21475
2.501127E-6 6.1228765E-12 2.5006798E-6 2.7916717E-6 1.7831245E-6 2.5007953E-6 2.5007953E-6 2.5006798E-6 0.21525 0.21525
2.5037948E-6 5.910571E-11 2.5003676E-6 2.791443E-6 1.7829783E-6 2.5005922E-6 2.5005922E-6 2.5003676E-6 0.21575 0.21575
2.5073534E-6 1.2853335E-10 2.5006798E-6 2.790985E-6 1.7826859E-6 2.5003892E-6 2.5003892E-6 2.5006798E-6 0.21625 0.21625
2.5088332E-6 1.5958979E-10 2.5003676E-6 2.7907563E-6 1.7825397E-6 2.5001862E-6 2.5001862E-6 2.5003676E-6 0.21675 0.21675
2.5056268E-6 1.0415876E-10 2.5003676E-6 2.7905273E-6 1.7823935E-6 2.499983E-6 2.499983E-6 2.5003676E-6 0.21725 0.21725
2.5006714E-6 1.644718E-11 2.5000554E-6 2.7902984E-6 1.7822473E-6 2.49978E-6 2.49978E-6 2.5000554E-6 0.21775 0.21775
2.4956169E-6 -7.3091595E-11 2.4991189E-6 2.7900696E-6 1.7821011E-6 2.499577E-6 2.499577E-6 2.4991189E-6 0.21825 0.21825
2.4929054E-6 -1.1938663E-10 2.499431E-6 2.7898407E-6 1.7819549E-6 2.499374E-6 2.499374E-6 2.499431E-6 0.21875 0.21875
2.491415E-6 -1.4314619E-10 2.4988067E-6 2.789612E-6 1.7818088E-6 2.499171E-6 2.499171E-6 2.4988067E-6 0.21925 0.21925
2.4930266E-6 -1.09653495E-10 2.4988067E-6 2.789383E-6 1.7816626E-6 2.498968E-6 2.498968E-6 2.4988067E-6 0.21975 0.21975
2.4963874E-6 -4.3880254E-11 2.4991189E-6 2.789154E-6 1.7815164E-6 2.498765E-6 2.498765E-6 2.4991189E-6 0.22025 0.22025
2.5003092E-6 3.224712E-11 2.4984945E-6 2.7889253E-6 1.7813702E-6 2.498562E-6 2.498562E-6 2.4984945E-6 0.22075 0.22075
2.504825E-6 1.1933769E-10 2.4988067E-6 2.7886963E-6 1.781224E-6 2.498359E-6 2.498359E-6 2.4988067E-6 0.22125 0.22125
2.5077236E-6 1.76584E-10 2.4984945E-6 2.7882386E-6 1.7809316E-6 2.498156E-6 2.498156E-6 2.4984945E-6 0.22175 0.22175
2.5084114E-6 1.9302282E-10 2.4978704E-6 2.7880096E-6 1.7807854E-6 2.497953E-6 2.497953E-6 2.4978704E-6 0.22225 0.22225
2.5038844E-6 1.13229114E-10 2.4981825E-6 2.7877807E-6 1.7806392E-6 2.4977494E-6 2.4977494E-6 2.4981825E-6 0.22275 0.22275
2.4990609E-6 2.795381E-11 2.4978704E-6 2.787552E-6 1.780493E-6 2.4975463E-6 2.4975463E-6 2.4978704E-6 0.22325 0.22325
2.4949964E-6 -4.331296E-11 2.4978704E-6 2.787323E-6 1.7803468E-6 2.4973433E-6 2.4973433E-6 2.4978704E-6 0.22375 0.22375
2.491526E-6 -1.0361653E-10 2.497246E-6 2.7870942E-6 1.7802006E-6 2.4971403E-6 2.4971403E-6 2.497246E-6 0.22425 0.22425
2.4903327E-6 -1.218945E-10 2.4975582E-6 2.7868653E-6 1.7800544E-6 2.4969372E-6 2.4969372E-6 2.4975582E-6 0.22475 0.22475
2.4911192E-6 -1.0362847E-10 2.497246E-6 2.7866363E-6 1.7799082E-6 2.4967342E-6 2.4967342E-6 2.497246E-6 0.22525 0.22525
2.4945462E-6 -3.6637093E-11 2.4969338E-6 2.7864075E-6 1.779762E-6 2.4965311E-6 2.4965311E-6 2.4969338E-6 0.22575 0.22575
2.4978078E-6 2.7308947E-11 2.4963094E-6 2.7861786E-6 1.7796159E-6 2.496328E-6 2.496328E-6 2.4963094E-6 0.22625 0.22625
2.4996505E-6 6.506511E-11 2.4966216E-6 2.7859496E-6 1.7794697E-6 2.496125E-6 2.496125E-6 2.4966216E-6 0.22675 0.22675
2.5001073E-6 7.7240485E-11 2.4963094E-6 2.785492E-6 1.7791773E-6 2.495922E-6 2.495922E-6 2.4963094E-6 0.22725 0.22725
2.4996727E-6 7.297105E-11 2.4959973E-6 2.785263E-6 1.7790311E-6 2.495719E-6 2.495719E-6 2.4959973E-6 0.22775 0.22775
2.4979183E-6 4.4338953E-11 2.495685E-6 2.7850342E-6 1.7788849E-6 2.495516E-6 2.495516E-6 2.495685E-6 0.22825 0.22825
2.4945796E-6 -1.3528368E-11 2.4959973E-6 2.7848052E-6 1.7787387E-6 2.4953124E-6 2.4953124E-6 2.4959973E-6 0.22875 0.22875
2.492429E-6 -4.946927E-11 2.4950607E-6 2.7845765E-6 1.7785925E-6 2.4951094E-6 2.4951094E-6 2.4950607E-6 0.22925 0.22925
2.4912688E-6 -6.713817E-11 2.4953729E-6 2.7843475E-6 1.7784463E-6 2.4949063E-6 2.4949063E-6 2.4953729E-6 0.22975 0.22975
2.4943654E-6 -6.237464E-12 2.4947485E-6 2.7841186E-6 1.7783001E-6 2.4947035E-6 2.4947035E-6 2.4947485E-6 0.23025 0.23025
2.4980561E-6 6.562644E-11 2.4941244E-6 2.7838898E-6 1.7781539E-6 2.4945004E-6 2.4945004E-6 2.4941244E-6 0.23075 0.23075
2.50112E-6 1.2591808E-10 2.4941244E-6 2.7836609E-6 1.7780077E-6 2.4942974E-6 2.4942974E-6 2.4941244E-6 0.23125 0.23125
2.5009826E-6 1.2713025E-10 2.4944363E-6 2.783432E-6 1.7778615E-6 2.4940944E-6 2.4940944E-6 2.4944363E-6 0.23175 0.23175
2.4997562E-6 1.0824321E-10 2.4941244E-6 2.7832032E-6 1.7777153E-6 2.4938913E-6 2.4938913E-6 2.4941244E-6 0.23225 0.23225
2.4975398E-6 7.108418E-11 2.4938122E-6 2.7827455E-6 1.777423E-6 2.4936883E-6 2.4936883E-6 2.4938122E-6 0.23275 0.23275
2.4943988E-6 1.6871261E-11 2.4935E-6 2.7825165E-6 1.7772768E-6 2.4934848E-6 2.4934848E-6 2.4935E-6 0.23325 0.23325
2.4911594E-6 -3.9168842E-11 2.4935E-6 2.7822875E-6 1.7771306E-6 2.4932817E-6 2.4932817E-6 2.4935E-6 0.23375 0.23375
2.4868968E-6 -1.14090015E-10 2.4931878E-6 2.7820588E-6 1.7769844E-6 2.4930787E-6 2.4930787E-6 2.4931878E-6 0.23425 0.23425
2.4853075E-6 -1.3967678E-10 2.4928756E-6 2.7818298E-6 1.7768382E-6 2.4928756E-6 2.4928756E-6 2.4928756E-6 0.23475 0.23475
2.4870842E-6 -1.0313874E-10 2.4925635E-6 2.7816009E-6 1.776692E-6 2.4926726E-6 2.4926726E-6 2.4925635E-6 0.23525 0.23525
2.490148E-6 -4.28471E-11 2.4922513E-6 2.7813721E-6 1.7765458E-6 2.4924695E-6 2.4924695E-6 2.4922513E-6 0.23575 0.23575
2.4940368E-6 3.2671203E-11 2.4922513E-6 2.7811432E-6 1.7763996E-6 2.4922665E-6 2.4922665E-6 2.4922513E-6 0.23625 0.23625
2.4986512E-6 1.2158896E-10 2.491939E-6 2.7809142E-6 1.7762534E-6 2.492063E-6 2.492063E-6 2.491939E-6 0.23675 0.23675
2.5005927E-6 1.6117234E-10 2.491939E-6 2.7806855E-6 1.7761072E-6 2.49186E-6 2.49186E-6 2.491939E-6 0.23725 0.23725
2.4996634E-6 1.477669E-10 2.491627E-6 2.7802278E-6 1.7758148E-6 2.491657E-6 2.491657E-6 2.491627E-6 0.23775 0.23775
2.496985E-6 1.0208093E-10 2.4913147E-6 2.7799988E-6 1.7756686E-6 2.4914539E-6 2.4914539E-6 2.4913147E-6 0.23825 0.23825
2.4928875E-6 3.0205092E-11 2.4913147E-6 2.7797698E-6 1.7755224E-6 2.4912508E-6 2.4912508E-6 2.4913147E-6 0.23875 0.23875
2.487272E-6 -6.968782E-11 2.4910025E-6 2.779541E-6 1.7753762E-6 2.4910478E-6 2.4910478E-6 2.4910025E-6 0.23925 0.23925
2.4852206E-6 -1.03801516E-10 2.4906903E-6 2.7793121E-6 1.7752301E-6 2.4908447E-6 2.4908447E-6 2.4906903E-6 0.23975 0.23975
2.4870958E-6 -6.5436295E-11 2.4910025E-6 2.7790832E-6 1.7750839E-6 2.4906412E-6 2.4906412E-6 2.4910025E-6 0.24025 0.24025
2.4896976E-6 -1.3671592E-11 2.4903784E-6 2.7788544E-6 1.7749377E-6 2.4904384E-6 2.4904384E-6 2.4903784E-6 0.24075 0.24075
2.4916062E-6 2.5302713E-11 2.4903784E-6 2.7786255E-6 1.7747915E-6 2.4902354E-6 2.4902354E-6 2.4903784E-6 0.24125 0.24125
2.492558E-6 4.6614084E-11 2.4903784E-6 2.7783965E-6 1.7746453E-6 2.4900323E-6 2.4900323E-6 2.4903784E-6 0.24175 0.24175
2.4942685E-6 8.193399E-11 2.4900662E-6 2.7781678E-6 1.7744991E-6 2.4898293E-6 2.4898293E-6 2.4900662E-6 0.24225 0.24225
2.4944943E-6 8.984589E-11 2.489754E-6 2.7779388E-6 1.7743529E-6 2.4896262E-6 2.4896262E-6 2.489754E-6 0.24275 0.24275
2.4922115E-6 5.1468704E-11 2.489754E-6 2.777481E-6 1.7740605E-6 2.4894227E-6 2.4894227E-6 2.489754E-6 0.24325 0.24325
2.4885098E-6 -1.3098333E-11 2.4891297E-6 2.7772521E-6 1.7739143E-6 2.4892197E-6 2.4892197E-6 2.4891297E-6 0.24375 0.24375
2.4860626E-6 -5.4520836E-11 2.4888175E-6 2.7770234E-6 1.7737681E-6 2.4890167E-6 2.4890167E-6 2.4888175E-6 0.24425 0.24425
2.4850672E-6 -6.91444E-11 2.4885053E-6 2.7767944E-6 1.7736219E-6 2.4888136E-6 2.4888136E-6 2.4885053E-6 0.24475 0.24475
2.4847977E-6 -7.03685E-11 2.4888175E-6 2.7765655E-6 1.7734757E-6 2.4886106E-6 2.4886106E-6 2.4888175E-6 0.24525 0.24525
2.486805E-6 -2.9567012E-11 2.4885053E-6 2.7763367E-6 1.7733295E-6 2.488407E-6 2.488407E-6 2.4885053E-6 0.24575 0.24575
2.4896046E-6 2.5852093E-11 2.487881E-6 2.7761077E-6 1.7731833E-6 2.488204E-6 2.488204E-6 2.487881E-6 0.24625 0.24625
2.4938236E-6 1.0746107E-10 2.487881E-6 2.775879E-6 1.7730372E-6 2.488001E-6 2.488001E-6 2.487881E-6 0.24675 0.24675
2.4956332E-6 1.4460817E-10 2.4875687E-6 2.77565E-6 1.772891E-6 2.487798E-6 2.487798E-6 2.4875687E-6 0.24725 0.24725
2.495694E-6 1.4947474E-10 2.4872566E-6 2.775421E-6 1.7727448E-6 2.4875949E-6 2.4875949E-6 2.4872566E-6 0.24775 0.24775
2.4933124E-6 1.09270364E-10 2.4872566E-6 2.7751923E-6 1.7725986E-6 2.4873918E-6 2.4873918E-6 2.4872566E-6 0.24825 0.24825
2.4884885E-6 2.3995049E-11 2.4869444E-6 2.7747344E-6 1.7723062E-6 2.4871883E-6 2.4871883E-6 2.4869444E-6 0.24875 0.24875
2.483599E-6 -6.249839E-11 2.4866322E-6 2.7745057E-6 1.77216E-6 2.4869853E-6 2.4869853E-6 2.4866322E-6 0.24925 0.24925
2.4804256E-6 -1.1732036E-10 2.4869444E-6 2.7742767E-6 1.7720138E-6 2.4867823E-6 2.4867823E-6 2.4869444E-6 0.24975 0.24975
2.4800902E-6 -1.1976259E-10 2.4866322E-6 2.7740477E-6 1.7718676E-6 2.4865792E-6 2.4865792E-6 2.4866322E-6 0.25025 0.25025
2.4813385E-6 -9.296964E-11 2.4866322E-6 2.773819E-6 1.7717214E-6 2.4863757E-6 2.4863757E-6 2.4866322E-6 0.25075 0.25075
2.4838741E-6 -4.242307E-11 2.4863202E-6 2.77359E-6 1.7715752E-6 2.4861727E-6 2.4861727E-6 2.4863202E-6 0.25125 0.25125
2.4878289E-6 3.4313375E-11 2.4856959E-6 2.7733613E-6 1.771429E-6 2.4859696E-6 2.4859696E-6 2.4856959E-6 0.25175 0.25175
2.4903977E-6 8.5469014E-11 2.4853837E-6 2.7731323E-6 1.7712828E-6 2.4857668E-6 2.4857668E-6 2.4853837E-6 0.25225 0.25225
2.4918113E-6 1.1530731E-10 2.4856959E-6 2.7729034E-6 1.7711366E-6 2.4855638E-6 2.4855638E-6 2.4856959E-6 0.25275 0.25275
2.4915084E-6 1.1347413E-10 2.4853837E-6 2.7726746E-6 1.7709904E-6 2.4853603E-6 2.4853603E-6 2.4853837E-6 0.25325 0.25325
2.489457E-6 7.9360435E-11 2.4853837E-6 2.7724457E-6 1.7708443E-6 2.4851572E-6 2.4851572E-6 2.4853837E-6 0.25375 0.25375
2.4868116E-6 3.428353E-11 2.4847593E-6 2.771988E-6 1.7705519E-6 2.4849542E-6 2.4849542E-6 2.4847593E-6 0.25425 0.25425
2.4834403E-6 -2.4192842E-11 2.4844471E-6 2.771759E-6 1.7704057E-6 2.4847511E-6 2.4847511E-6 2.4844471E-6 0.25475 0.25475
2.4812564E-6 -6.074283E-11 2.4847593E-6 2.7715303E-6 1.7702595E-6 2.4845476E-6 2.4845476E-6 2.4847593E-6 0.25525 0.25525
2.481185E-6 -5.831252E-11 2.4838228E-6 2.7713013E-6 1.7701133E-6 2.4843446E-6 2.4843446E-6 2.4838228E-6 0.25575 0.25575
2.4820376E-6 -3.8828354E-11 2.4838228E-6 2.7710723E-6 1.7699671E-6 2.4841415E-6 2.4841415E-6 2.4838228E-6 0.25625 0.25625
2.4856624E-6 3.181742E-11 2.4835106E-6 2.7708436E-6 1.7698209E-6 2.4839385E-6 2.4839385E-6 2.4835106E-6 0.25675 0.25675
2.4866797E-6 5.4346905E-11 2.4838228E-6 2.7706146E-6 1.7696747E-6 2.483735E-6 2.483735E-6 2.4838228E-6 0.25725 0.25725
2.4885553E-6 9.2712144E-11 2.4831984E-6 2.7703857E-6 1.7695285E-6 2.483532E-6 2.483532E-6 2.4831984E-6 0.25775 0.25775
2.487494E-6 7.687045E-11 2.4835106E-6 2.770157E-6 1.7693823E-6 2.483329E-6 2.483329E-6 2.4835106E-6 0.25825 0.25825
2.4848155E-6 3.1184475E-11 2.4828862E-6 2.769928E-6 1.7692361E-6 2.4831259E-6 2.4831259E-6 2.4828862E-6 0.25875 0.25875
2.4808166E-6 -3.8864176E-11 2.4828862E-6 2.769699E-6 1.7690899E-6 2.4829224E-6 2.4829224E-6 2.4828862E-6 0.25925 0.25925
2.4779401E-6 -8.820455E-11 2.4825742E-6 2.7692413E-6 1.7687975E-6 2.4827193E-6 2.4827193E-6 2.4825742E-6 0.25975 0.25975
2.4784629E-6 -7.4811046E-11 2.4825742E-6 2.7690126E-6 1.7686514E-6 2.4825163E-6 2.4825163E-6 2.4825742E-6 0.26025 0.26025
2.4789194E-6 -6.2635674E-11 2.482262E-6 2.7687836E-6 1.7685052E-6 2.4823132E-6 2.4823132E-6 2.482262E-6 0.26075 0.26075
2.4803328E-6 -3.2797386E-11 2.482262E-6 2.7685546E-6 1.768359E-6 2.4821097E-6 2.4821097E-6 2.482262E-6 0.26125 0.26125
2.4829344E-6 1.8967317E-11 2.4819499E-6 2.7683259E-6 1.7682128E-6 2.4819067E-6 2.4819067E-6 2.4819499E-6 0.26175 0.26175
2.486691E-6 9.2049354E-11 2.4816377E-6 2.768097E-6 1.7680666E-6 2.4817036E-6 2.4817036E-6 2.4816377E-6 0.26225 0.26225
2.488303E-6 1.2554206E-10 2.4819499E-6 2.767868E-6 1.7679204E-6 2.4815006E-6 2.4815006E-6 2.4819499E-6 0.26275 0.26275
2.4893202E-6 1.4807154E-10 2.4816377E-6 2.7676392E-6 1.7677742E-6 2.481297E-6 2.481297E-6 2.4816377E-6 0.26325 0.26325
2.4862786E-6 9.568585E-11 2.4816377E-6 2.7674103E-6 1.767628E-6 2.481094E-6 2.481094E-6 2.4816377E-6 0.26375 0.26375
2.4845242E-6 6.7053745E-11 2.4810133E-6 2.7671813E-6 1.7674818E-6 2.480891E-6 2.480891E-6 2.4810133E-6 0.26425 0.26425
2.4802944E-6 -7.2583753E-12 2.480389E-6 2.7669525E-6 1.7673356E-6 2.4806875E-6 2.4806875E-6 2.480389E-6 0.26475 0.26475
2.4772858E-6 -5.9035006E-11 2.480389E-6 2.7664948E-6 1.7670432E-6 2.4804845E-6 2.4804845E-6 2.480389E-6 0.26525 0.26525
2.4753006E-6 -9.193058E-11 2.4800768E-6 2.7662659E-6 1.766897E-6 2.4802814E-6 2.4802814E-6 2.4800768E-6 0.26575 0.26575
2.4754597E-6 -8.5236825E-11 2.4800768E-6 2.766037E-6 1.7667508E-6 2.480078E-6 2.480078E-6 2.4800768E-6 0.26625 0.26625
2.4771373E-6 -5.052599E-11 2.4800768E-6 2.7658082E-6 1.7666046E-6 2.4798749E-6 2.4798749E-6 2.4800768E-6 0.26675 0.26675
2.4814221E-6 3.2301117E-11 2.4797646E-6 2.7655792E-6 1.7664585E-6 2.479672E-6 2.479672E-6 2.4797646E-6 0.26725 0.26725
2.484354E-6 9.015649E-11 2.4794524E-6 2.7653502E-6 1.7663123E-6 2.479469E-6 2.479469E-6 2.4794524E-6 0.26775 0.26775
2.484249E-6 9.197771E-11 2.4797646E-6 2.7651215E-6 1.7661661E-6 2.4792655E-6 2.4792655E-6 2.4797646E-6 0.26825 0.26825
2.4845406E-6 1.0110774E-10 2.4797646E-6 2.7648925E-6 1.7660199E-6 2.4790625E-6 2.4790625E-6 2.4797646E-6 0.26875 0.26875
2.4845024E-6 1.0414711E-10 2.4794524E-6 2.7646638E-6 1.7658737E-6 2.4788594E-6 2.4788594E-6 2.4794524E-6 0.26925 0.26925
2.4817243E-6 5.6633927E-11 2.4791402E-6 2.7644348E-6 1.7657275E-6 2.478656E-6 2.478656E-6 2.4791402E-6 0.26975 0.26975
2.476505E-6 -3.5950177E-11 2.4791402E-6 2.7639771E-6 1.7654351E-6 2.4784529E-6 2.4784529E-6 2.4791402E-6 0.27025 0.27025
2.4739586E-6 -7.919988E-11 2.4788283E-6 2.7637482E-6 1.7652889E-6 2.4782498E-6 2.4782498E-6 2.4788283E-6 0.27075 0.27075
2.4740186E-6 -7.4333324E-11 2.478204E-6 2.7635192E-6 1.7651427E-6 2.4780463E-6 2.4780463E-6 2.478204E-6 0.27125 0.27125
2.4759934E-6 -3.4140888E-11 2.478204E-6 2.7632905E-6 1.7649965E-6 2.4778433E-6 2.4778433E-6 2.478204E-6 0.27175 0.27175
2.478001E-6 6.6606148E-12 2.4775795E-6 2.7630615E-6 1.7648503E-6 2.4776402E-6 2.4776402E-6 2.4775795E-6 0.27225 0.27225
2.4803053E-6 5.2943705E-11 2.4772673E-6 2.7628325E-6 1.764704E-6 2.4774367E-6 2.4774367E-6 2.4772673E-6 0.27275 0.27275
2.4838312E-6 1.2176228E-10 2.4769552E-6 2.7626038E-6 1.7645579E-6 2.4772337E-6 2.4772337E-6 2.4769552E-6 0.27325 0.27325
2.4843537E-6 1.3515579E-10 2.4769552E-6 2.7623748E-6 1.7644116E-6 2.4770306E-6 2.4770306E-6 2.4769552E-6 0.27375 0.27375
2.4815429E-6 8.7033526E-11 2.4772673E-6 2.762146E-6 1.7642656E-6 2.4768271E-6 2.4768271E-6 2.4772673E-6 0.27425 0.27425
2.4775443E-6 1.6984891E-11 2.476643E-6 2.7619171E-6 1.7641194E-6 2.476624E-6 2.476624E-6 2.476643E-6 0.27475 0.27475
2.473216E-6 -5.915441E-11 2.4769552E-6 2.7616882E-6 1.7639732E-6 2.476421E-6 2.476421E-6 2.4769552E-6 0.27525 0.27525
2.469448E-6 -1.249396E-10 2.4763308E-6 2.7612305E-6 1.7636808E-6 2.4762176E-6 2.4762176E-6 2.4763308E-6 0.27575 0.27575
2.4685846E-6 -1.3712691E-10 2.4763308E-6 2.7610015E-6 1.7635346E-6 2.4760145E-6 2.4760145E-6 2.4763308E-6 0.27625 0.27625
2.4705923E-6 -9.632539E-11 2.4760186E-6 2.7607728E-6 1.7633884E-6 2.4758115E-6 2.4758115E-6 2.4760186E-6 0.27675 0.27675
2.4745136E-6 -2.0198036E-11 2.4763308E-6 2.7605438E-6 1.7632422E-6 2.475608E-6 2.475608E-6 2.4763308E-6 0.27725 0.27725
2.4790295E-6 6.689253E-11 2.4760186E-6 2.7603148E-6 1.763096E-6 2.475405E-6 2.475405E-6 2.4760186E-6 0.27775 0.27775
2.4806081E-6 9.977617E-11 2.4753942E-6 2.760086E-6 1.7629498E-6 2.4752019E-6 2.4752019E-6 2.4753942E-6 0.27825 0.27825
2.4820213E-6 1.2961446E-10 2.474458E-6 2.7598571E-6 1.7628035E-6 2.4749984E-6 2.4749984E-6 2.474458E-6 0.27875 0.27875
2.480861E-6 1.11945564E-10 2.474458E-6 2.7596284E-6 1.7626573E-6 2.4747953E-6 2.4747953E-6 2.474458E-6 0.27925 0.27925
2.479733E-6 9.488572E-11 2.4741457E-6 2.7593994E-6 1.7625111E-6 2.4745918E-6 2.4745918E-6 2.4741457E-6 0.27975 0.27975
2.4764277E-6 3.7627478E-11 2.47477E-6 2.7591705E-6 1.762365E-6 2.4743888E-6 2.4743888E-6 2.47477E-6 0.28025 0.28025
2.4722642E-6 -3.546649E-11 2.4741457E-6 2.7589417E-6 1.7622187E-6 2.4741857E-6 2.4741857E-6 2.4741457E-6 0.28075 0.28075
2.4699152E-6 -7.506181E-11 2.4741457E-6 2.7584838E-6 1.7619265E-6 2.4739822E-6 2.4739822E-6 2.4741457E-6 0.28125 0.28125
2.470405E-6 -6.227737E-11 2.4735214E-6 2.758255E-6 1.7617803E-6 2.4737792E-6 2.4737792E-6 2.4735214E-6 0.28175 0.28175
2.4721812E-6 -2.5739352E-11 2.4735214E-6 2.758026E-6 1.761634E-6 2.4735757E-6 2.4735757E-6 2.4735214E-6 0.28225 0.28225
2.474189E-6 1.5062153E-11 2.4735214E-6 2.7577973E-6 1.7614879E-6 2.4733727E-6 2.4733727E-6 2.4735214E-6 0.28275 0.28275
2.4754374E-6 4.1855124E-11 2.4732092E-6 2.7575684E-6 1.7613417E-6 2.4731696E-6 2.4731696E-6 2.4732092E-6 0.28325 0.28325
2.4769167E-6 7.2911545E-11 2.4732092E-6 2.7573394E-6 1.7611954E-6 2.4729661E-6 2.4729661E-6 2.4732092E-6 0.28375 0.28375
2.4758883E-6 5.7678914E-11 2.472897E-6 2.7571107E-6 1.7610492E-6 2.472763E-6 2.472763E-6 2.472897E-6 0.28425 0.28425
2.4737049E-6 2.1128942E-11 2.4732092E-6 2.7568817E-6 1.760903E-6 2.47256E-6 2.47256E-6 2.4732092E-6 0.28475 0.28475
2.4701021E-6 -4.161091E-11 2.4725848E-6 2.7566527E-6 1.7607568E-6 2.4723565E-6 2.4723565E-6 2.4725848E-6 0.28525 0.28525
2.4670935E-6 -9.338755E-11 2.4725848E-6 2.756424E-6 1.7606106E-6 2.4721537E-6 2.4721537E-6 2.4725848E-6 0.28575 0.28575
2.4690348E-6 -5.3804187E-11 2.4716483E-6 2.756195E-6 1.7604644E-6 2.47195E-6 2.47195E-6 2.4716483E-6 0.28625 0.28625
2.4711414E-6 -1.1175485E-11 2.4716483E-6 2.7557373E-6 1.760172E-6 2.4717472E-6 2.4717472E-6 2.4716483E-6 0.28675 0.28675
2.4715978E-6 9.998688E-13 2.471336E-6 2.7555084E-6 1.7600258E-6 2.4715434E-6 2.4715434E-6 2.471336E-6 0.28725 0.28725
2.4734074E-6 3.814697E-11 2.4710241E-6 2.7552796E-6 1.7598798E-6 2.4713406E-6 2.4713406E-6 2.4710241E-6 0.28775 0.28775
2.4773622E-6 1.1488341E-10 2.4710241E-6 2.7550507E-6 1.7597335E-6 2.4711376E-6 2.4711376E-6 2.4710241E-6 0.28825 0.28825
2.4788415E-6 1.4593983E-10 2.4710241E-6 2.7548217E-6 1.7595873E-6 2.470934E-6 2.470934E-6 2.4710241E-6 0.28875 0.28875
2.476262E-6 1.02081066E-10 2.4703997E-6 2.754593E-6 1.7594411E-6 2.470731E-6 2.470731E-6 2.4703997E-6 0.28925 0.28925
2.4734181E-6 5.3349748E-11 2.4703997E-6 2.754364E-6 1.759295E-6 2.4705275E-6 2.4705275E-6 2.4703997E-6 0.28975 0.28975
2.4707067E-6 7.0547123E-12 2.4697754E-6 2.754135E-6 1.7591487E-6 2.4703245E-6 2.4703245E-6 2.4697754E-6 0.29025 0.29025
2.4672688E-6 -5.2639806E-11 2.4697754E-6 2.7539063E-6 1.7590025E-6 2.470121E-6 2.470121E-6 2.4697754E-6 0.29075 0.29075
2.4659435E-6 -7.335404E-11 2.4694632E-6 2.7536773E-6 1.7588563E-6 2.469918E-6 2.469918E-6 2.4694632E-6 0.29125 0.29125
2.465476E-6 -7.823254E-11 2.4697754E-6 2.7534484E-6 1.7587101E-6 2.469715E-6 2.469715E-6 2.4697754E-6 0.29175 0.29175
2.4663611E-6 -5.813932E-11 2.469151E-6 2.7529907E-6 1.7584177E-6 2.4695114E-6 2.4695114E-6 2.469151E-6 0.29225 0.29225
2.4676428E-6 -3.073728E-11 2.469151E-6 2.752762E-6 1.7582715E-6 2.4693084E-6 2.4693084E-6 2.469151E-6 0.29275 0.29275
2.468759E-6 -6.3805935E-12 2.469151E-6 2.752533E-6 1.7581253E-6 2.4691049E-6 2.4691049E-6 2.469151E-6 0.29325 0.29325
2.4703377E-6 2.6503045E-11 2.4688388E-6 2.752304E-6 1.7579791E-6 2.4689018E-6 2.4689018E-6 2.4688388E-6 0.29375 0.29375
2.4731041E-6 8.131307E-11 2.4685266E-6 2.7520753E-6 1.7578329E-6 2.4686983E-6 2.4686983E-6 2.4685266E-6 0.29425 0.29425
2.4750127E-6 1.2028738E-10 2.4685266E-6 2.7518463E-6 1.7576868E-6 2.4684953E-6 2.4684953E-6 2.4685266E-6 0.29475 0.29475
2.4717729E-6 6.424725E-11 2.4685266E-6 2.7516173E-6 1.7575406E-6 2.4682918E-6 2.4682918E-6 2.4685266E-6 0.29525 0.29525
2.4686324E-6 1.0034351E-11 2.4685266E-6 2.7513886E-6 1.7573944E-6 2.4680887E-6 2.4680887E-6 2.4685266E-6 0.29575 0.29575
2.4674714E-6 -7.634564E-12 2.4682145E-6 2.7511596E-6 1.7572482E-6 2.4678852E-6 2.4678852E-6 2.4682145E-6 0.29625 0.29625
2.4664762E-6 -2.2258133E-11 2.4679023E-6 2.750931E-6 1.757102E-6 2.4676822E-6 2.4676822E-6 2.4679023E-6 0.29675 0.29675
2.4655467E-6 -3.5663562E-11 2.46759E-6 2.750702E-6 1.7569558E-6 2.4674791E-6 2.4674791E-6 2.46759E-6 0.29725 0.29725
2.465805E-6 -2.7142611E-11 2.46759E-6 2.7502442E-6 1.7566634E-6 2.4672756E-6 2.4672756E-6 2.46759E-6 0.29775 0.29775
2.4683736E-6 2.4013028E-11 2.4672781E-6 2.7500153E-6 1.7565172E-6 2.4670726E-6 2.4670726E-6 2.4672781E-6 0.29825 0.29825
2.4701499E-6 6.055105E-11 2.4672781E-6 2.7497863E-6 1.756371E-6 2.466869E-6 2.466869E-6 2.4672781E-6 0.29875 0.29875
2.4706067E-6 7.272642E-11 2.466966E-6 2.7495576E-6 1.7562248E-6 2.466666E-6 2.466666E-6 2.466966E-6 0.29925 0.29925
2.4691487E-6 4.9575906E-11 2.4672781E-6 2.7493286E-6 1.7560786E-6 2.4664625E-6 2.4664625E-6 2.4672781E-6 0.29975 0.29975
2.4680544E-6 3.3125138E-11 2.4663416E-6 2.7490996E-6 1.7559324E-6 2.4662595E-6 2.4662595E-6 2.4663416E-6 0.30025 0.30025
2.4666624E-6 1.1192755E-11 2.4663416E-6 2.7488709E-6 1.7557862E-6 2.466056E-6 2.466056E-6 2.4663416E-6 0.30075 0.30075
2.464479E-6 -2.5357213E-11 2.465405E-6 2.748642E-6 1.75564E-6 2.465853E-6 2.465853E-6 2.465405E-6 0.30125 0.30125
2.4633841E-6 -4.1807995E-11 2.4650928E-6 2.7484132E-6 1.7554939E-6 2.4656495E-6 2.4656495E-6 2.4650928E-6 0.30175 0.30175
2.4624878E-6 -5.460436E-11 2.4650928E-6 2.7481842E-6 1.7553477E-6 2.4654464E-6 2.4654464E-6 2.4650928E-6 0.30225 0.30225
2.463472E-6 -3.268394E-11 2.4647807E-6 2.7479553E-6 1.7552015E-6 2.465243E-6 2.465243E-6 2.4647807E-6 0.30275 0.30275
2.4653148E-6 5.0722304E-12 2.465405E-6 2.7474975E-6 1.7549091E-6 2.4650399E-6 2.4650399E-6 2.465405E-6 0.30325 0.30325
2.467916E-6 5.683692E-11 2.4647807E-6 2.7472686E-6 1.7547629E-6 2.4648364E-6 2.4648364E-6 2.4647807E-6 0.30375 0.30375
2.4691647E-6 8.362989E-11 2.4641563E-6 2.7470398E-6 1.7546167E-6 2.4646333E-6 2.4646333E-6 2.4641563E-6 0.30425 0.30425
2.4695219E-6 9.397804E-11 2.4647807E-6 2.7468109E-6 1.7544705E-6 2.4644298E-6 2.4644298E-6 2.4647807E-6 0.30475 0.30475
2.4680644E-6 7.0827545E-11 2.4644685E-6 2.7465821E-6 1.7543243E-6 2.4642268E-6 2.4642268E-6 2.4644685E-6 0.30525 0.30525
2.4657486E-6 3.1841293E-11 2.4641563E-6 2.7463532E-6 1.7541781E-6 2.4640233E-6 2.4640233E-6 2.4641563E-6 0.30575 0.30575
2.4620135E-6 -3.3334824E-11 2.4644685E-6 2.7461242E-6 1.7540319E-6 2.4638198E-6 2.4638198E-6 2.4644685E-6 0.30625 0.30625
2.4626684E-6 -1.7505055E-11 2.463844E-6 2.7458955E-6 1.7538857E-6 2.4636167E-6 2.4636167E-6 2.463844E-6 0.30675 0.30675
2.4630256E-6 -7.156902E-12 2.463844E-6 2.7456665E-6 1.7537395E-6 2.4634132E-6 2.4634132E-6 2.463844E-6 0.30725 0.30725
2.462789E-6 -7.771934E-12 2.46322E-6 2.7454375E-6 1.7535933E-6 2.4632102E-6 2.4632102E-6 2.46322E-6 0.30775 0.30775
2.4636083E-6 1.1103154E-11 2.4629078E-6 2.7449798E-6 1.753301E-6 2.4630067E-6 2.4630067E-6 2.4629078E-6 0.30825 0.30825
2.464593E-6 3.302359E-11 2.4625956E-6 2.7447509E-6 1.7531548E-6 2.4628036E-6 2.4628036E-6 2.4625956E-6 0.30875 0.30875
2.4645542E-6 3.6062944E-11 2.4622834E-6 2.7445221E-6 1.7530086E-6 2.4626002E-6 2.4626002E-6 2.4622834E-6 0.30925 0.30925
2.463658E-6 2.3266576E-11 2.4622834E-6 2.7442932E-6 1.7528624E-6 2.462397E-6 2.462397E-6 2.4622834E-6 0.30975 0.30975
2.4613419E-6 -1.5719674E-11 2.4619712E-6 2.7440644E-6 1.7527162E-6 2.4621936E-6 2.4621936E-6 2.4619712E-6 0.31025 0.31025
2.4608084E-6 -2.1816306E-11 2.4619712E-6 2.7438355E-6 1.75257E-6 2.4619906E-6 2.4619906E-6 2.4619712E-6 0.31075 0.31075
2.4599117E-6 -3.4612688E-11 2.461659E-6 2.7436065E-6 1.7524238E-6 2.461787E-6 2.461787E-6 2.461659E-6 0.31125 0.31125
2.4600379E-6 -2.8528E-11 2.461659E-6 2.7433778E-6 1.7522776E-6 2.4615836E-6 2.4615836E-6 2.461659E-6 0.31175 0.31175
2.4611215E-6 -4.7803627E-12 2.4613469E-6 2.7431488E-6 1.7521314E-6 2.4613805E-6 2.4613805E-6 2.4613469E-6 0.31225 0.31225
2.4622377E-6 1.9576325E-11 2.4610347E-6 2.7429198E-6 1.7519852E-6 2.461177E-6 2.461177E-6 2.4610347E-6 0.31275 0.31275
2.4623314E-6 2.5051959E-11 2.4607225E-6 2.742691E-6 1.751839E-6 2.460974E-6 2.460974E-6 2.4607225E-6 0.31325 0.31325
2.4644376E-6 6.7680646E-11 2.4610347E-6 2.7422332E-6 1.7515466E-6 2.4607705E-6 2.4607705E-6 2.4610347E-6 0.31375 0.31375
2.4666763E-6 1.1274562E-10 2.4607225E-6 2.7420044E-6 1.7514004E-6 2.4605674E-6 2.4605674E-6 2.4607225E-6 0.31425 0.31425
2.4678916E-6 1.389295E-10 2.4600981E-6 2.7417755E-6 1.7512542E-6 2.460364E-6 2.460364E-6 2.4600981E-6 0.31475 0.31475
2.4638596E-6 6.827179E-11 2.4600981E-6 2.7415467E-6 1.7511081E-6 2.4601604E-6 2.4601604E-6 2.4600981E-6 0.31525 0.31525
2.4608842E-6 1.710422E-11 2.4600981E-6 2.7413178E-6 1.7509619E-6 2.4599574E-6 2.4599574E-6 2.4600981E-6 0.31575 0.31575
2.4579742E-6 -3.2845227E-11 2.459474E-6 2.7410888E-6 1.7508157E-6 2.459754E-6 2.459754E-6 2.459474E-6 0.31625 0.31625
2.4564508E-6 -5.7213862E-11 2.459474E-6 2.74086E-6 1.7506695E-6 2.4595508E-6 2.4595508E-6 2.459474E-6 0.31675 0.31675
2.456544E-6 -5.1738242E-11 2.4600981E-6 2.740631E-6 1.7505233E-6 2.4593473E-6 2.4593473E-6 2.4600981E-6 0.31725 0.31725
2.4561757E-6 -5.478954E-11 2.459474E-6 2.7404021E-6 1.7503771E-6 2.4591443E-6 2.4591443E-6 2.459474E-6 0.31775 0.31775
2.456797E-6 -3.9568855E-11 2.4591618E-6 2.7401734E-6 1.7502309E-6 2.4589408E-6 2.4589408E-6 2.4591618E-6 0.31825 0.31825
2.458672E-6 -1.203632E-12 2.4591618E-6 2.7399444E-6 1.7500847E-6 2.4587373E-6 2.4587373E-6 2.4591618E-6 0.31875 0.31875
2.4612739E-6 5.0561073E-11 2.4588496E-6 2.7394867E-6 1.7497923E-6 2.4585343E-6 2.4585343E-6 2.4588496E-6 0.31925 0.31925
2.46338E-6 9.318976E-11 2.4582253E-6 2.7392578E-6 1.7496461E-6 2.4583308E-6 2.4583308E-6 2.4582253E-6 0.31975 0.31975
2.4640017E-6 1.0841046E-10 2.4582253E-6 2.739029E-6 1.7494999E-6 2.4581277E-6 2.4581277E-6 2.4582253E-6 0.32025 0.32025
2.462643E-6 8.708715E-11 2.4582253E-6 2.7388E-6 1.7493537E-6 2.4579242E-6 2.4579242E-6 2.4582253E-6 0.32075 0.32075
2.459271E-6 2.8610765E-11 2.457913E-6 2.738571E-6 1.7492075E-6 2.4577207E-6 2.4577207E-6 2.457913E-6 0.32125 0.32125
2.4584406E-6 1.7032532E-11 2.4576009E-6 2.7383423E-6 1.7490613E-6 2.4575177E-6 2.4575177E-6 2.4576009E-6 0.32175 0.32175
2.4575108E-6 3.6270843E-12 2.4576009E-6 2.7381134E-6 1.7489152E-6 2.4573142E-6 2.4573142E-6 2.4576009E-6 0.32225 0.32225
2.456086E-6 -1.8914363E-11 2.4576009E-6 2.7378844E-6 1.748769E-6 2.4571107E-6 2.4571107E-6 2.4576009E-6 0.32275 0.32275
2.4559486E-6 -1.7702196E-11 2.4572887E-6 2.7376557E-6 1.7486228E-6 2.4569076E-6 2.4569076E-6 2.4572887E-6 0.32325 0.32325
2.4578567E-6 2.1272093E-11 2.4569765E-6 2.7374267E-6 1.7484766E-6 2.4567041E-6 2.4567041E-6 2.4569765E-6 0.32375 0.32375
2.4587755E-6 4.1974396E-11 2.4566643E-6 2.737198E-6 1.7483304E-6 2.456501E-6 2.456501E-6 2.4566643E-6 0.32425 0.32425
2.4592646E-6 5.4758816E-11 2.45604E-6 2.73674E-6 1.748038E-6 2.4562976E-6 2.4562976E-6 2.45604E-6 0.32475 0.32475
2.4570147E-6 1.69907E-11 2.455728E-6 2.7365113E-6 1.7478918E-6 2.456094E-6 2.456094E-6 2.455728E-6 0.32525 0.32525
2.4546332E-6 -2.3213669E-11 2.45604E-6 2.7362823E-6 1.7477456E-6 2.455891E-6 2.455891E-6 2.45604E-6 0.32575 0.32575
2.4536705E-6 -3.7228182E-11 2.455728E-6 2.7360534E-6 1.7475994E-6 2.4556875E-6 2.4556875E-6 2.455728E-6 0.32625 0.32625
2.4531696E-6 -4.2715765E-11 2.4554158E-6 2.7358246E-6 1.7474532E-6 2.455484E-6 2.455484E-6 2.4554158E-6 0.32675 0.32675
2.4532962E-6 -3.6631063E-11 2.455728E-6 2.7355957E-6 1.747307E-6 2.455281E-6 2.455281E-6 2.455728E-6 0.32725 0.32725
2.4557655E-6 1.2697361E-11 2.4551036E-6 2.7353667E-6 1.7471608E-6 2.4550775E-6 2.4550775E-6 2.4551036E-6 0.32775 0.32775
2.4588949E-6 7.420712E-11 2.4551036E-6 2.735138E-6 1.7470146E-6 2.454874E-6 2.454874E-6 2.4551036E-6 0.32825 0.32825
2.4601434E-6 1.0100009E-10 2.4544793E-6 2.734909E-6 1.7468684E-6 2.454671E-6 2.454671E-6 2.4544793E-6 0.32875 0.32875
2.4596427E-6 9.551251E-11 2.4544793E-6 2.7346803E-6 1.7467223E-6 2.4544674E-6 2.4544674E-6 2.4544793E-6 0.32925 0.32925
2.4587457E-6 8.2716126E-11 2.454167E-6 2.7344513E-6 1.7465761E-6 2.454264E-6 2.454264E-6 2.454167E-6 0.32975 0.32975
2.4573214E-6 6.017469E-11 2.454167E-6 2.7339936E-6 1.7462837E-6 2.454061E-6 2.454061E-6 2.454167E-6 0.33025 0.33025
2.4548406E-6 1.814311E-11 2.4535427E-6 2.7337646E-6 1.7461375E-6 2.4538574E-6 2.4538574E-6 2.4535427E-6 0.33075 0.33075
2.4522935E-6 -2.5106608E-11 2.4535427E-6 2.7335357E-6 1.7459913E-6 2.453654E-6 2.453654E-6 2.4535427E-6 0.33125 0.33125
2.4511662E-6 -4.2166437E-11 2.4535427E-6 2.733307E-6 1.7458451E-6 2.4534509E-6 2.4534509E-6 2.4535427E-6 0.33175 0.33175
2.4509955E-6 -4.1563353E-11 2.4532305E-6 2.733078E-6 1.7456989E-6 2.4532474E-6 2.4532474E-6 2.4532305E-6 0.33225 0.33225
2.4522105E-6 -1.5379463E-11 2.4529184E-6 2.7328492E-6 1.7455527E-6 2.4530439E-6 2.4530439E-6 2.4529184E-6 0.33275 0.33275
2.4532283E-6 7.150038E-12 2.4529184E-6 2.7326203E-6 1.7454065E-6 2.4528408E-6 2.4528408E-6 2.4529184E-6 0.33325 0.33325
2.4535525E-6 1.6889126E-11 2.4535427E-6 2.7323913E-6 1.7452603E-6 2.4526373E-6 2.4526373E-6 2.4535427E-6 0.33375 0.33375
2.4535466E-6 2.0537546E-11 2.4532305E-6 2.7321626E-6 1.7451141E-6 2.4524338E-6 2.4524338E-6 2.4532305E-6 0.33425 0.33425
2.454267E-6 3.7585435E-11 2.4526062E-6 2.7319336E-6 1.7449679E-6 2.4522303E-6 2.4522303E-6 2.4526062E-6 0.33475 0.33475
2.4531726E-6 2.1134667E-11 2.4526062E-6 2.7317046E-6 1.7448217E-6 2.4520273E-6 2.4520273E-6 2.4526062E-6 0.33525 0.33525
2.4518135E-6 -1.8864812E-13 2.452294E-6 2.731247E-6 1.7445294E-6 2.4518238E-6 2.4518238E-6 2.452294E-6 0.33575 0.33575
2.4497947E-6 -3.3693298E-11 2.4516698E-6 2.731018E-6 1.7443832E-6 2.4516203E-6 2.4516203E-6 2.4516698E-6 0.33625 0.33625
2.4497892E-6 -3.0044862E-11 2.4513577E-6 2.7307892E-6 1.744237E-6 2.4514172E-6 2.4514172E-6 2.4513577E-6 0.33675 0.33675
2.4504766E-6 -1.36060425E-11 2.4519818E-6 2.7305603E-6 1.7440908E-6 2.4512137E-6 2.4512137E-6 2.4519818E-6 0.33725 0.33725
2.4525827E-6 2.9022649E-11 2.4507333E-6 2.7303315E-6 1.7439446E-6 2.4510102E-6 2.4510102E-6 2.4507333E-6 0.33775 0.33775
2.454062E-6 6.007907E-11 2.4507333E-6 2.7301026E-6 1.7437984E-6 2.4508067E-6 2.4508067E-6 2.4507333E-6 0.33825 0.33825
2.4536607E-6 5.6418703E-11 2.450421E-6 2.7298736E-6 1.7436522E-6 2.4506037E-6 2.4506037E-6 2.450421E-6 0.33875 0.33875
2.454282E-6 7.163939E-11 2.4507333E-6 2.7296448E-6 1.743506E-6 2.4504002E-6 2.4504002E-6 2.4507333E-6 0.33925 0.33925
2.454177E-6 7.346061E-11 2.450109E-6 2.7294159E-6 1.7433598E-6 2.4501967E-6 2.4501967E-6 2.450109E-6 0.33975 0.33975
2.4526867E-6 4.9701045E-11 2.450109E-6 2.729187E-6 1.7432136E-6 2.4499936E-6 2.4499936E-6 2.450109E-6 0.34025 0.34025
2.4508656E-6 1.9850796E-11 2.4497967E-6 2.7287292E-6 1.7429212E-6 2.4497901E-6 2.4497901E-6 2.4497967E-6 0.34075 0.34075
2.448913E-6 -1.2435719E-11 2.4497967E-6 2.7285005E-6 1.742775E-6 2.4495866E-6 2.4495866E-6 2.4497967E-6 0.34125 0.34125
2.44762E-6 -3.25409E-11 2.4494846E-6 2.7282715E-6 1.7426288E-6 2.4493831E-6 2.4493831E-6 2.4494846E-6 0.34175 0.34175
2.4468227E-6 -4.351007E-11 2.4491724E-6 2.7280425E-6 1.7424826E-6 2.44918E-6 2.44918E-6 2.4491724E-6 0.34225 0.34225
2.4450017E-6 -7.336032E-11 2.4491724E-6 2.7278138E-6 1.7423365E-6 2.4489766E-6 2.4489766E-6 2.4491724E-6 0.34275 0.34275
2.446217E-6 -4.7176426E-11 2.4488602E-6 2.7275848E-6 1.7421903E-6 2.448773E-6 2.448773E-6 2.4488602E-6 0.34325 0.34325
2.4486533E-6 1.542929E-12 2.448548E-6 2.7273559E-6 1.7420441E-6 2.4485696E-6 2.4485696E-6 2.448548E-6 0.34375 0.34375
2.450166E-6 3.3208433E-11 2.4479239E-6 2.7271271E-6 1.7418979E-6 2.4483666E-6 2.4483666E-6 2.4479239E-6 0.34425 0.34425
2.450061E-6 3.5029653E-11 2.4479239E-6 2.7268982E-6 1.7417517E-6 2.448163E-6 2.448163E-6 2.4479239E-6 0.34475 0.34475
2.4503852E-6 4.476874E-11 2.4479239E-6 2.7266692E-6 1.7416055E-6 2.4479596E-6 2.4479596E-6 2.4479239E-6 0.34525 0.34525
2.4524916E-6 8.739743E-11 2.4482358E-6 2.7264405E-6 1.7414593E-6 2.447756E-6 2.447756E-6 2.4482358E-6 0.34575 0.34575
2.4509015E-6 6.181065E-11 2.4479239E-6 2.7259828E-6 1.7411669E-6 2.4475526E-6 2.4475526E-6 2.4479239E-6 0.34625 0.34625
2.4488172E-6 2.708788E-11 2.4482358E-6 2.7257538E-6 1.7410207E-6 2.4473495E-6 2.4473495E-6 2.4482358E-6 0.34675 0.34675
2.4491744E-6 3.7436033E-11 2.4472995E-6 2.7255248E-6 1.7408745E-6 2.447146E-6 2.447146E-6 2.4472995E-6 0.34725 0.34725
2.4493006E-6 4.3520722E-11 2.4469873E-6 2.725296E-6 1.7407283E-6 2.4469425E-6 2.4469425E-6 2.4469873E-6 0.34775 0.34775
2.4492947E-6 4.716914E-11 2.4469873E-6 2.7250671E-6 1.7405821E-6 2.446739E-6 2.446739E-6 2.4469873E-6 0.34825 0.34825
2.4477054E-6 2.1582373E-11 2.4466751E-6 2.7248382E-6 1.7404359E-6 2.446536E-6 2.446536E-6 2.4466751E-6 0.34875 0.34875
2.4464784E-6 2.695325E-12 2.446363E-6 2.7246094E-6 1.7402897E-6 2.4463325E-6 2.4463325E-6 2.446363E-6 0.34925 0.34925
2.4480896E-6 3.6188014E-11 2.446363E-6 2.7243805E-6 1.7401436E-6 2.446129E-6 2.446129E-6 2.446363E-6 0.34975 0.34975
2.4480178E-6 3.86183E-11 2.4457386E-6 2.7241515E-6 1.7399974E-6 2.4459255E-6 2.4459255E-6 2.4457386E-6 0.35025 0.35025
2.446428E-6 1.30315194E-11 2.4451142E-6 2.7239228E-6 1.7398512E-6 2.445722E-6 2.445722E-6 2.4451142E-6 0.35075 0.35075
2.4450367E-6 -8.900848E-12 2.4454264E-6 2.7236938E-6 1.739705E-6 2.445519E-6 2.445519E-6 2.4454264E-6 0.35125 0.35125
2.4430508E-6 -4.179643E-11 2.4451142E-6 2.723236E-6 1.7394126E-6 2.4453154E-6 2.4453154E-6 2.4451142E-6 0.35175 0.35175
2.4423189E-6 -5.1547478E-11 2.4454264E-6 2.7230071E-6 1.7392664E-6 2.445112E-6 2.445112E-6 2.4454264E-6 0.35225 0.35225
2.441422E-6 -6.4343864E-11 2.4451142E-6 2.7227784E-6 1.7391202E-6 2.4449084E-6 2.4449084E-6 2.4451142E-6 0.35275 0.35275
2.4418453E-6 -5.277757E-11 2.4454264E-6 2.7225494E-6 1.738974E-6 2.444705E-6 2.444705E-6 2.4454264E-6 0.35325 0.35325
2.4439519E-6 -1.0148867E-11 2.4451142E-6 2.7223205E-6 1.7388278E-6 2.444502E-6 2.444502E-6 2.4451142E-6 0.35375 0.35375
2.4466522E-6 4.3443023E-11 2.4444898E-6 2.7220917E-6 1.7386816E-6 2.4442984E-6 2.4442984E-6 2.4444898E-6 0.35425 0.35425
2.4491874E-6 9.398958E-11 2.4441779E-6 2.7218628E-6 1.7385354E-6 2.444095E-6 2.444095E-6 2.4441779E-6 0.35475 0.35475
2.4504686E-6 1.213916E-10 2.4438657E-6 2.721634E-6 1.7383892E-6 2.4438914E-6 2.4438914E-6 2.4438657E-6 0.35525 0.35525
2.4495719E-6 1.0859522E-10 2.4432413E-6 2.721405E-6 1.738243E-6 2.443688E-6 2.443688E-6 2.4432413E-6 0.35575 0.35575
2.4477838E-6 7.9354044E-11 2.4435535E-6 2.721176E-6 1.7380968E-6 2.4434842E-6 2.4434842E-6 2.4435535E-6 0.35625 0.35625
2.4450724E-6 3.3059003E-11 2.442617E-6 2.7209474E-6 1.7379507E-6 2.4432813E-6 2.4432813E-6 2.442617E-6 0.35675 0.35675
2.4424926E-6 -1.0799779E-11 2.4429291E-6 2.7204894E-6 1.7376583E-6 2.4430778E-6 2.4430778E-6 2.4429291E-6 0.35725 0.35725
2.4398137E-6 -5.6485764E-11 2.4435535E-6 2.7202607E-6 1.7375121E-6 2.4428741E-6 2.4428741E-6 2.4435535E-6 0.35775 0.35775
2.4378937E-6 -8.8163206E-11 2.4429291E-6 2.7200317E-6 1.7373659E-6 2.4426706E-6 2.4426706E-6 2.4429291E-6 0.35825 0.35825
2.437261E-6 -9.6087055E-11 2.442617E-6 2.7198028E-6 1.7372197E-6 2.4424671E-6 2.4424671E-6 2.442617E-6 0.35875 0.35875
2.4399942E-6 -4.1886102E-11 2.4419926E-6 2.719574E-6 1.7370735E-6 2.4422636E-6 2.4422636E-6 2.4419926E-6 0.35925 0.35925
2.4441465E-6 3.8504724E-11 2.4416804E-6 2.719345E-6 1.7369273E-6 2.4420601E-6 2.4420601E-6 2.4416804E-6 0.35975 0.35975
2.4463193E-6 8.235156E-11 2.4419926E-6 2.7191163E-6 1.7367811E-6 2.441857E-6 2.441857E-6 2.4419926E-6 0.36025 0.36025
2.4459835E-6 7.9909315E-11 2.4413682E-6 2.7188873E-6 1.7366349E-6 2.4416536E-6 2.4416536E-6 2.4413682E-6 0.36075 0.36075
2.4452186E-6 6.95492E-11 2.441056E-6 2.7186584E-6 1.7364887E-6 2.44145E-6 2.44145E-6 2.441056E-6 0.36125 0.36125
2.4424737E-6 2.2645085E-11 2.4407439E-6 2.7184296E-6 1.7363425E-6 2.4412466E-6 2.4412466E-6 2.4407439E-6 0.36175 0.36175
2.4404217E-6 -1.1468631E-11 2.441056E-6 2.7182007E-6 1.7361963E-6 2.441043E-6 2.441043E-6 2.441056E-6 0.36225 0.36225
2.4396238E-6 -2.2437812E-11 2.4407439E-6 2.717743E-6 1.7359039E-6 2.4408396E-6 2.4408396E-6 2.4407439E-6 0.36275 0.36275
2.440179E-6 -8.435258E-12 2.441056E-6 2.717514E-6 1.7357578E-6 2.440636E-6 2.440636E-6 2.441056E-6 0.36325 0.36325
2.4400742E-6 -6.6140374E-12 2.4404317E-6 2.717285E-6 1.7356116E-6 2.4404326E-6 2.4404326E-6 2.4404317E-6 0.36375 0.36375
2.439673E-6 -1.0274403E-11 2.4401197E-6 2.7170563E-6 1.7354654E-6 2.4402295E-6 2.4402295E-6 2.4401197E-6 0.36425 0.36425
2.4410201E-6 1.8345752E-11 2.4401197E-6 2.7168273E-6 1.7353192E-6 2.440026E-6 2.440026E-6 2.4401197E-6 0.36475 0.36475
2.4437534E-6 7.254671E-11 2.4398075E-6 2.7165986E-6 1.735173E-6 2.4398225E-6 2.4398225E-6 2.4398075E-6 0.36525 0.36525
2.4431536E-6 6.523193E-11 2.4398075E-6 2.7163696E-6 1.7350268E-6 2.439619E-6 2.439619E-6 2.4398075E-6 0.36575 0.36575
2.4420256E-6 4.817208E-11 2.4391832E-6 2.7161407E-6 1.7348806E-6 2.4394155E-6 2.4394155E-6 2.4391832E-6 0.36625 0.36625
2.4396438E-6 7.9676985E-12 2.4394953E-6 2.715912E-6 1.7347344E-6 2.439212E-6 2.439212E-6 2.4394953E-6 0.36675 0.36675
2.437394E-6 -2.9800416E-11 2.4391832E-6 2.715683E-6 1.7345882E-6 2.4390085E-6 2.4390085E-6 2.4391832E-6 0.36725 0.36725
2.437487E-6 -2.4324799E-11 2.4394953E-6 2.715454E-6 1.734442E-6 2.438805E-6 2.438805E-6 2.4394953E-6 0.36775 0.36775
2.4360952E-6 -4.625718E-11 2.438871E-6 2.7149963E-6 1.7341496E-6 2.4386015E-6 2.4386015E-6 2.438871E-6 0.36825 0.36825
2.4363203E-6 -3.8345292E-11 2.4385588E-6 2.7147676E-6 1.7340034E-6 2.438398E-6 2.438398E-6 2.4385588E-6 0.36875 0.36875
2.4379976E-6 -3.634468E-12 2.4385588E-6 2.7145386E-6 1.7338572E-6 2.4381945E-6 2.4381945E-6 2.4385588E-6 0.36925 0.36925
2.4401043E-6 3.8994235E-11 2.4385588E-6 2.7143096E-6 1.733711E-6 2.4379915E-6 2.4379915E-6 2.4385588E-6 0.36975 0.36975
2.4401975E-6 4.4469855E-11 2.4379344E-6 2.714081E-6 1.7335649E-6 2.437788E-6 2.437788E-6 2.4379344E-6 0.37025 0.37025
2.4401586E-6 4.7509212E-11 2.4376222E-6 2.713852E-6 1.7334187E-6 2.4375845E-6 2.4375845E-6 2.4376222E-6 0.37075 0.37075
2.4388987E-6 2.8013095E-11 2.4379344E-6 2.713623E-6 1.7332725E-6 2.437381E-6 2.437381E-6 2.4379344E-6 0.37125 0.37125
2.439289E-6 3.8970313E-11 2.43731E-6 2.7133942E-6 1.7331263E-6 2.4371775E-6 2.4371775E-6 2.43731E-6 0.37175 0.37175
2.4405701E-6 6.637234E-11 2.43731E-6 2.7131653E-6 1.7329801E-6 2.436974E-6 2.436974E-6 2.43731E-6 0.37225 0.37225
2.4381552E-6 2.5558888E-11 2.4366857E-6 2.7129363E-6 1.7328339E-6 2.4367705E-6 2.4367705E-6 2.4366857E-6 0.37275 0.37275
2.4360704E-6 -9.1638945E-12 2.4363737E-6 2.7124786E-6 1.7325415E-6 2.436567E-6 2.436567E-6 2.4363737E-6 0.37325 0.37325
2.4353715E-6 -1.8305874E-11 2.4363737E-6 2.7122499E-6 1.7323953E-6 2.4363635E-6 2.4363635E-6 2.4363737E-6 0.37375 0.37375
2.4367519E-6 1.0923347E-11 2.4363737E-6 2.712021E-6 1.7322491E-6 2.43616E-6 2.43616E-6 2.4363737E-6 0.37425 0.37425
2.437439E-6 2.7362168E-11 2.4357494E-6 2.711792E-6 1.7321029E-6 2.4359565E-6 2.4359565E-6 2.4357494E-6 0.37475 0.37475
2.4371361E-6 2.5528989E-11 2.4360615E-6 2.7115632E-6 1.7319567E-6 2.435753E-6 2.435753E-6 2.4360615E-6 0.37525 0.37525
2.4369983E-6 2.6741142E-11 2.4354372E-6 2.7113342E-6 1.7318105E-6 2.4355493E-6 2.4355493E-6 2.4354372E-6 0.37575 0.37575
2.4366295E-6 2.3689828E-11 2.435125E-6 2.7111053E-6 1.7316643E-6 2.4353458E-6 2.4353458E-6 2.435125E-6 0.37625 0.37625
2.4356336E-6 9.066248E-12 2.435125E-6 2.7108765E-6 1.7315181E-6 2.4351423E-6 2.4351423E-6 2.435125E-6 0.37675 0.37675
2.4346377E-6 -5.5573324E-12 2.4345006E-6 2.7106475E-6 1.731372E-6 2.4349388E-6 2.4349388E-6 2.4345006E-6 0.37725 0.37725
2.434731E-6 -8.171293E-14 2.4348128E-6 2.7104186E-6 1.7312258E-6 2.4347353E-6 2.4347353E-6 2.4348128E-6 0.37775 0.37775
2.435451E-6 1.6966175E-11 2.4348128E-6 2.7101898E-6 1.7310796E-6 2.4345318E-6 2.4345318E-6 2.4348128E-6 0.37825 0.37825
2.4358083E-6 2.731433E-11 2.4345006E-6 2.7097321E-6 1.7307872E-6 2.4343283E-6 2.4343283E-6 2.4345006E-6 0.37875 0.37875
2.4372216E-6 5.715262E-11 2.4341884E-6 2.7095032E-6 1.730641E-6 2.4341248E-6 2.4341248E-6 2.4341884E-6 0.37925 0.37925
2.4373146E-6 6.2628236E-11 2.4338763E-6 2.7092742E-6 1.7304948E-6 2.4339213E-6 2.4339213E-6 2.4338763E-6 0.37975 0.37975
2.4351639E-6 2.6687322E-11 2.4338763E-6 2.7090455E-6 1.7303486E-6 2.4337178E-6 2.4337178E-6 2.4338763E-6 0.38025 0.38025
2.433673E-6 2.9277414E-12 2.433252E-6 2.7088165E-6 1.7302024E-6 2.4335143E-6 2.4335143E-6 2.433252E-6 0.38075 0.38075
2.434195E-6 1.6321229E-11 2.4329397E-6 2.7085875E-6 1.7300562E-6 2.4333108E-6 2.4333108E-6 2.4329397E-6 0.38125 0.38125
2.4343212E-6 2.2405916E-11 2.433252E-6 2.7083588E-6 1.72991E-6 2.4331073E-6 2.4331073E-6 2.433252E-6 0.38175 0.38175
2.4334574E-6 1.0218602E-11 2.4326275E-6 2.7081298E-6 1.7297638E-6 2.4329038E-6 2.4329038E-6 2.4326275E-6 0.38225 0.38225
2.4316037E-6 -2.0240714E-11 2.433252E-6 2.707901E-6 1.7296176E-6 2.4327003E-6 2.4327003E-6 2.433252E-6 0.38275 0.38275
2.4313997E-6 -2.0246693E-11 2.4323156E-6 2.7076721E-6 1.7294714E-6 2.4324968E-6 2.4324968E-6 2.4323156E-6 0.38325 0.38325
2.431757E-6 -9.8985395E-12 2.4320034E-6 2.7074432E-6 1.7293252E-6 2.4322933E-6 2.4322933E-6 2.4320034E-6 0.38375 0.38375
2.4315862E-6 -9.295453E-12 2.4320034E-6 2.7069855E-6 1.7290329E-6 2.4320898E-6 2.4320898E-6 2.4320034E-6 0.38425 0.38425
2.4314152E-6 -8.692366E-12 2.4320034E-6 2.7067565E-6 1.7288867E-6 2.4318863E-6 2.4318863E-6 2.4320034E-6 0.38475 0.38475
2.4311455E-6 -9.916479E-12 2.4316912E-6 2.7065278E-6 1.7287405E-6 2.4316828E-6 2.4316828E-6 2.4316912E-6 0.38525 0.38525
2.4321957E-6 1.3222076E-11 2.4316912E-6 2.7062988E-6 1.7285943E-6 2.4314793E-6 2.4314793E-6 2.4316912E-6 0.38575 0.38575
2.4332128E-6 3.5751565E-11 2.4310668E-6 2.7060698E-6 1.7284481E-6 2.4312758E-6 2.4312758E-6 2.4310668E-6 0.38625 0.38625
2.433108E-6 3.7572785E-11 2.431379E-6 2.705841E-6 1.7283019E-6 2.4310723E-6 2.4310723E-6 2.431379E-6 0.38675 0.38675
2.4324752E-6 2.964894E-11 2.431379E-6 2.7056121E-6 1.7281557E-6 2.4308688E-6 2.4308688E-6 2.431379E-6 0.38725 0.38725
2.4322712E-6 2.9642958E-11 2.4304425E-6 2.7053834E-6 1.7280095E-6 2.4306653E-6 2.4306653E-6 2.4304425E-6 0.38775 0.38775
2.4337176E-6 6.0090315E-11 2.4304425E-6 2.7051544E-6 1.7278633E-6 2.4304618E-6 2.4304618E-6 2.4304425E-6 0.38825 0.38825
2.4333817E-6 5.7648067E-11 2.4301303E-6 2.7049255E-6 1.7277171E-6 2.4302583E-6 2.4302583E-6 2.4301303E-6 0.38875 0.38875
2.430109E-6 9.988821E-13 2.429818E-6 2.7046967E-6 1.7275709E-6 2.4300546E-6 2.4300546E-6 2.429818E-6 0.38925 0.38925
2.42743E-6 -4.4687098E-11 2.4304425E-6 2.7042388E-6 1.7272785E-6 2.429851E-6 2.429851E-6 2.4304425E-6 0.38975 0.38975
2.427655E-6 -3.6775215E-11 2.4301303E-6 2.70401E-6 1.7271323E-6 2.4296476E-6 2.4296476E-6 2.4301303E-6 0.39025 0.39025
2.4280782E-6 -2.5208925E-11 2.429506E-6 2.703781E-6 1.7269862E-6 2.429444E-6 2.429444E-6 2.429506E-6 0.39075 0.39075
2.4282044E-6 -1.9124239E-11 2.4288815E-6 2.7035524E-6 1.72684E-6 2.4292406E-6 2.4292406E-6 2.4288815E-6 0.39125 0.39125
2.4295846E-6 1.0104984E-11 2.4285696E-6 2.7033234E-6 1.7266938E-6 2.429037E-6 2.429037E-6 2.4285696E-6 0.39175 0.39175
2.4289848E-6 2.7902032E-12 2.4291937E-6 2.7030944E-6 1.7265476E-6 2.4288336E-6 2.4288336E-6 2.4291937E-6 0.39225 0.39225
2.4285825E-6 -8.7019123E-13 2.4288815E-6 2.7028657E-6 1.7264014E-6 2.4286296E-6 2.4286296E-6 2.4288815E-6 0.39275 0.39275
2.4306887E-6 4.17585E-11 2.4282574E-6 2.7026367E-6 1.7262552E-6 2.4284261E-6 2.4284261E-6 2.4282574E-6 0.39325 0.39325
2.431937E-6 6.8551456E-11 2.4282574E-6 2.7024078E-6 1.726109E-6 2.4282226E-6 2.4282226E-6 2.4282574E-6 0.39375 0.39375
2.4303802E-6 4.357374E-11 2.427633E-6 2.702179E-6 1.7259628E-6 2.4280191E-6 2.4280191E-6 2.427633E-6 0.39425 0.39425
2.4283943E-6 1.0678156E-11 2.4273209E-6 2.70195E-6 1.7258166E-6 2.4278156E-6 2.4278156E-6 2.4273209E-6 0.39475 0.39475
2.4288834E-6 2.3462577E-11 2.4279452E-6 2.7014923E-6 1.7255242E-6 2.4276121E-6 2.4276121E-6 2.4279452E-6 0.39525 0.39525
2.4285805E-6 2.1629398E-11 2.427633E-6 2.7012634E-6 1.725378E-6 2.4274086E-6 2.4274086E-6 2.427633E-6 0.39575 0.39575
2.4261985E-6 -1.8574984E-11 2.4273209E-6 2.7010346E-6 1.7252318E-6 2.4272051E-6 2.4272051E-6 2.4273209E-6 0.39625 0.39625
2.4251037E-6 -3.5025767E-11 2.4273209E-6 2.7008057E-6 1.7250856E-6 2.4270016E-6 2.4270016E-6 2.4273209E-6 0.39675 0.39675
2.424504E-6 -4.2340548E-11 2.4266965E-6 2.7005767E-6 1.7249394E-6 2.4267981E-6 2.4267981E-6 2.4266965E-6 0.39725 0.39725
2.4243327E-6 -4.1737475E-11 2.4263843E-6 2.700348E-6 1.7247933E-6 2.4265942E-6 2.4265942E-6 2.4263843E-6 0.39775 0.39775
2.4276599E-6 2.3426684E-11 2.4263843E-6 2.700119E-6 1.7246471E-6 2.4263907E-6 2.4263907E-6 2.4263843E-6 0.39825 0.39825
2.428578E-6 4.412897E-11 2.4263843E-6 2.69989E-6 1.7245009E-6 2.4261872E-6 2.4261872E-6 2.4263843E-6 0.39875 0.39875
2.4280773E-6 3.8641392E-11 2.42576E-6 2.6996613E-6 1.7243547E-6 2.4259837E-6 2.4259837E-6 2.42576E-6 0.39925 0.39925
2.4292265E-6 6.360715E-11 2.4251356E-6 2.6994323E-6 1.7242085E-6 2.4257802E-6 2.4257802E-6 2.4251356E-6 0.39975 0.39975
2.4293197E-6 6.908277E-11 2.4251356E-6 2.6992034E-6 1.7240623E-6 2.4255767E-6 2.4255767E-6 2.4251356E-6 0.40025 0.40025
2.4280598E-6 4.9586654E-11 2.4245114E-6 2.6987457E-6 1.7237699E-6 2.425373E-6 2.425373E-6 2.4245114E-6 0.40075 0.40075
2.4266678E-6 2.7654271E-11 2.4248236E-6 2.698517E-6 1.7236237E-6 2.4251694E-6 2.4251694E-6 2.4248236E-6 0.40125 0.40125
2.4242524E-6 -1.3159192E-11 2.4248236E-6 2.698288E-6 1.7234775E-6 2.4249655E-6 2.4249655E-6 2.4248236E-6 0.40175 0.40175
2.4220355E-6 -5.031824E-11 2.4245114E-6 2.698059E-6 1.7233313E-6 2.424762E-6 2.424762E-6 2.4245114E-6 0.40225 0.40225
2.4225249E-6 -3.7533823E-11 2.4248236E-6 2.6978303E-6 1.723185E-6 2.4245585E-6 2.4245585E-6 2.4248236E-6 0.40275 0.40275
2.422387E-6 -3.6321668E-11 2.4248236E-6 2.6976013E-6 1.7230388E-6 2.424355E-6 2.424355E-6 2.4248236E-6 0.40325 0.40325
2.4256153E-6 2.7015291E-11 2.423887E-6 2.6973723E-6 1.7228926E-6 2.4241515E-6 2.4241515E-6 2.423887E-6 0.40375 0.40375
2.4272595E-6 6.111705E-11 2.4235749E-6 2.6971436E-6 1.7227464E-6 2.423948E-6 2.423948E-6 2.4235749E-6 0.40425 0.40425
2.4257356E-6 3.67484E-11 2.4235749E-6 2.6969146E-6 1.7226004E-6 2.4237445E-6 2.4237445E-6 2.4235749E-6 0.40475 0.40475
2.4243764E-6 1.542507E-11 2.4232627E-6 2.696686E-6 1.7224542E-6 2.4235405E-6 2.4235405E-6 2.4232627E-6 0.40525 0.40525
2.4249646E-6 3.0036692E-11 2.4232627E-6 2.696228E-6 1.7221618E-6 2.423337E-6 2.423337E-6 2.4232627E-6 0.40575 0.40575
2.4250246E-6 3.4903243E-11 2.4226383E-6 2.6959992E-6 1.7220156E-6 2.4231335E-6 2.4231335E-6 2.4226383E-6 0.40625 0.40625
2.4234678E-6 9.92553E-12 2.4229505E-6 2.6957703E-6 1.7218694E-6 2.42293E-6 2.42293E-6 2.4229505E-6 0.40675 0.40675
2.421977E-6 -1.3834052E-11 2.4226383E-6 2.6955413E-6 1.7217232E-6 2.4227265E-6 2.4227265E-6 2.4226383E-6 0.40725 0.40725
2.421707E-6 -1.5058165E-11 2.4223261E-6 2.6953126E-6 1.721577E-6 2.422523E-6 2.422523E-6 2.4223261E-6 0.40775 0.40775
2.4222948E-6 -4.4655824E-13 2.4223261E-6 2.6950836E-6 1.7214307E-6 2.422319E-6 2.422319E-6 2.4223261E-6 0.40825 0.40825
2.42219E-6 1.3746617E-12 2.422014E-6 2.6948546E-6 1.7212845E-6 2.4221156E-6 2.4221156E-6 2.422014E-6 0.40875 0.40875
2.4243952E-6 4.5830555E-11 2.4217018E-6 2.694626E-6 1.7211383E-6 2.421912E-6 2.421912E-6 2.4217018E-6 0.40925 0.40925
2.4260064E-6 7.932324E-11 2.4217018E-6 2.694397E-6 1.7209921E-6 2.4217086E-6 2.4217086E-6 2.4217018E-6 0.40975 0.40975
2.4255055E-6 7.383566E-11 2.4213896E-6 2.6941682E-6 1.720846E-6 2.4215049E-6 2.4215049E-6 2.4213896E-6 0.41025 0.41025
2.4237502E-6 4.5203532E-11 2.4207654E-6 2.6939392E-6 1.7206997E-6 2.421301E-6 2.421301E-6 2.4207654E-6 0.41075 0.41075
2.4217313E-6 1.1698882E-11 2.4210774E-6 2.6934815E-6 1.7204075E-6 2.4210974E-6 2.4210974E-6 2.4210774E-6 0.41125 0.41125
2.4202075E-6 -1.2669765E-11 2.4210774E-6 2.6932526E-6 1.7202613E-6 2.420894E-6 2.420894E-6 2.4210774E-6 0.41175 0.41175
2.4181556E-6 -4.6783483E-11 2.4207654E-6 2.6930236E-6 1.720115E-6 2.4206904E-6 2.4206904E-6 2.4207654E-6 0.41225 0.41225
2.4179517E-6 -4.6789465E-11 2.4204533E-6 2.6927949E-6 1.7199689E-6 2.420487E-6 2.420487E-6 2.4204533E-6 0.41275 0.41275
2.4187375E-6 -2.8523454E-11 2.4204533E-6 2.6925659E-6 1.7198226E-6 2.420283E-6 2.420283E-6 2.4204533E-6 0.41325 0.41325
2.4195897E-6 -9.0393E-12 2.4204533E-6 2.692337E-6 1.7196764E-6 2.4200795E-6 2.4200795E-6 2.4204533E-6 0.41375 0.41375
2.420112E-6 4.3541885E-12 2.419829E-6 2.6921082E-6 1.7195302E-6 2.419876E-6 2.419876E-6 2.419829E-6 0.41425 0.41425
2.4221192E-6 4.5155678E-11 2.4195167E-6 2.6918792E-6 1.719384E-6 2.4196725E-6 2.4196725E-6 2.4195167E-6 0.41475 0.41475
2.4225087E-6 5.6112885E-11 2.4188923E-6 2.6916505E-6 1.7192378E-6 2.4194685E-6 2.4194685E-6 2.4188923E-6 0.41525 0.41525
2.422404E-6 5.7934105E-11 2.4188923E-6 2.6914215E-6 1.7190916E-6 2.419265E-6 2.419265E-6 2.4188923E-6 0.41575 0.41575
2.421573E-6 4.6355857E-11 2.4185802E-6 2.6911925E-6 1.7189454E-6 2.4190615E-6 2.4190615E-6 2.4185802E-6 0.41625 0.41625
2.4183992E-6 -8.466126E-12 2.4188923E-6 2.6907348E-6 1.718653E-6 2.418858E-6 2.418858E-6 2.4188923E-6 0.41675 0.41675
2.4162148E-6 -4.501612E-11 2.4185802E-6 2.6905059E-6 1.7185068E-6 2.418654E-6 2.418654E-6 2.4185802E-6 0.41725 0.41725
2.4161761E-6 -4.197677E-11 2.418268E-6 2.6902771E-6 1.7183606E-6 2.4184505E-6 2.4184505E-6 2.418268E-6 0.41775 0.41775
2.4167641E-6 -2.7365148E-11 2.418268E-6 2.6900482E-6 1.7182145E-6 2.418247E-6 2.418247E-6 2.418268E-6 0.41825 0.41825
2.4171545E-6 -1.6407927E-11 2.4179558E-6 2.6898194E-6 1.7180683E-6 2.4180433E-6 2.4180433E-6 2.4179558E-6 0.41875 0.41875
2.418237E-6 7.339681E-12 2.418268E-6 2.6895905E-6 1.7179221E-6 2.4178394E-6 2.4178394E-6 2.418268E-6 0.41925 0.41925
2.4203764E-6 5.0577438E-11 2.4173314E-6 2.6893615E-6 1.717776E-6 2.4176359E-6 2.4176359E-6 2.4173314E-6 0.41975 0.41975
2.4217895E-6 8.041573E-11 2.4173314E-6 2.6891328E-6 1.7176297E-6 2.4174324E-6 2.4174324E-6 2.4173314E-6 0.42025 0.42025
2.4204307E-6 5.909241E-11 2.4170195E-6 2.6889038E-6 1.7174835E-6 2.4172289E-6 2.4172289E-6 2.4170195E-6 0.42075 0.42075
2.4192364E-6 4.0814418E-11 2.4170195E-6 2.6886748E-6 1.7173373E-6 2.417025E-6 2.417025E-6 2.4170195E-6 0.42125 0.42125
2.4185706E-6 3.2281504E-11 2.4170195E-6 2.688446E-6 1.7171911E-6 2.4168214E-6 2.4168214E-6 2.4170195E-6 0.42175 0.42175
2.4160565E-6 -1.0359148E-11 2.416395E-6 2.6879882E-6 1.7168987E-6 2.416618E-6 2.416618E-6 2.416395E-6 0.42225 0.42225
2.4143674E-6 -3.7773146E-11 2.416395E-6 2.6877594E-6 1.7167525E-6 2.416414E-6 2.416414E-6 2.416395E-6 0.42275 0.42275
2.4147905E-6 -2.6206858E-11 2.416395E-6 2.6875305E-6 1.7166063E-6 2.4162105E-6 2.4162105E-6 2.416395E-6 0.42325 0.42325
2.4148505E-6 -2.1340301E-11 2.4157707E-6 2.6873017E-6 1.7164601E-6 2.416007E-6 2.416007E-6 2.4157707E-6 0.42375 0.42375
2.4153398E-6 -8.555882E-12 2.4157707E-6 2.6870728E-6 1.7163139E-6 2.4158035E-6 2.4158035E-6 2.4157707E-6 0.42425 0.42425
2.4172145E-6 2.980933E-11 2.4154585E-6 2.6868438E-6 1.7161677E-6 2.4155995E-6 2.4155995E-6 2.4154585E-6 0.42475 0.42475
2.4179678E-6 4.746628E-11 2.4148342E-6 2.686615E-6 1.7160216E-6 2.415396E-6 2.415396E-6 2.4148342E-6 0.42525 0.42525
2.417269E-6 3.8324302E-11 2.4151464E-6 2.686386E-6 1.7158754E-6 2.4151925E-6 2.4151925E-6 2.4151464E-6 0.42575 0.42575
2.4168996E-6 3.5272976E-11 2.4148342E-6 2.6861571E-6 1.7157292E-6 2.4149883E-6 2.4149883E-6 2.4148342E-6 0.42625 0.42625
2.4152769E-6 9.077126E-12 2.414522E-6 2.6859284E-6 1.715583E-6 2.4147848E-6 2.4147848E-6 2.414522E-6 0.42675 0.42675
2.41504E-6 8.462079E-12 2.4142098E-6 2.6856994E-6 1.7154368E-6 2.4145813E-6 2.4145813E-6 2.4142098E-6 0.42725 0.42725
2.4147366E-6 6.628885E-12 2.414522E-6 2.6852417E-6 1.7151444E-6 2.4143774E-6 2.4143774E-6 2.414522E-6 0.42775 0.42775
2.4134768E-6 -1.2867229E-11 2.4142098E-6 2.6850128E-6 1.7149982E-6 2.4141739E-6 2.4141739E-6 2.4142098E-6 0.42825 0.42825
2.413273E-6 -1.28732094E-11 2.4135854E-6 2.684784E-6 1.714852E-6 2.4139704E-6 2.4139704E-6 2.4135854E-6 0.42875 0.42875
2.4144877E-6 1.3310665E-11 2.4138976E-6 2.684555E-6 1.7147058E-6 2.4137664E-6 2.4137664E-6 2.4138976E-6 0.42925 0.42925
2.416462E-6 5.3503087E-11 2.4132735E-6 2.684326E-6 1.7145596E-6 2.413563E-6 2.413563E-6 2.4132735E-6 0.42975 0.42975
2.416621E-6 6.019684E-11 2.4132735E-6 2.6840974E-6 1.7144134E-6 2.4133594E-6 2.4133594E-6 2.4132735E-6 0.43025 0.43025
2.4151627E-6 3.7046314E-11 2.4129613E-6 2.6838684E-6 1.7142672E-6 2.4131555E-6 2.4131555E-6 2.4129613E-6 0.43075 0.43075
2.4145959E-6 3.03406E-11 2.412649E-6 2.6836394E-6 1.714121E-6 2.412952E-6 2.412952E-6 2.412649E-6 0.43125 0.43125
2.414557E-6 3.337995E-11 2.4129613E-6 2.6834107E-6 1.7139748E-6 2.4127485E-6 2.4127485E-6 2.4129613E-6 0.43175 0.43175
2.4131316E-6 1.0838491E-11 2.412337E-6 2.6831817E-6 1.7138287E-6 2.4125445E-6 2.4125445E-6 2.412337E-6 0.43225 0.43225
2.410717E-6 -2.997496E-11 2.412649E-6 2.682953E-6 1.7136825E-6 2.412341E-6 2.412341E-6 2.412649E-6 0.43275 0.43275
2.410018E-6 -3.911694E-11 2.412337E-6 2.682495E-6 1.7133901E-6 2.4121375E-6 2.4121375E-6 2.412337E-6 0.43325 0.43325
2.4099786E-6 -3.60776E-11 2.412337E-6 2.6822663E-6 1.7132439E-6 2.4119333E-6 2.4119333E-6 2.412337E-6 0.43375 0.43375
2.4113258E-6 -7.457444E-12 2.4120247E-6 2.6820373E-6 1.7130977E-6 2.4117298E-6 2.4117298E-6 2.4120247E-6 0.43425 0.43425
2.411914E-6 7.154177E-12 2.4114004E-6 2.6818084E-6 1.7129515E-6 2.4115263E-6 2.4115263E-6 2.4114004E-6 0.43475 0.43475
2.4118747E-6 1.0193517E-11 2.4117126E-6 2.6815796E-6 1.7128053E-6 2.4113224E-6 2.4113224E-6 2.4117126E-6 0.43525 0.43525
2.41276E-6 3.028674E-11 2.4114004E-6 2.6813507E-6 1.7126591E-6 2.4111189E-6 2.4111189E-6 2.4114004E-6 0.43575 0.43575
2.4135786E-6 4.9161814E-11 2.4114004E-6 2.6811217E-6 1.7125129E-6 2.410915E-6 2.410915E-6 2.4114004E-6 0.43625 0.43625
2.4130447E-6 4.3065166E-11 2.410776E-6 2.680893E-6 1.7123667E-6 2.4107114E-6 2.4107114E-6 2.410776E-6 0.43675 0.43675
2.412412E-6 3.5141317E-11 2.4104638E-6 2.680664E-6 1.7122205E-6 2.410508E-6 2.410508E-6 2.4104638E-6 0.43725 0.43725
2.4118117E-6 2.7826524E-11 2.4101516E-6 2.6804353E-6 1.7120743E-6 2.410304E-6 2.410304E-6 2.4101516E-6 0.43775 0.43775
2.4110138E-6 1.6857344E-11 2.4104638E-6 2.6799773E-6 1.7117819E-6 2.4101005E-6 2.4101005E-6 2.4104638E-6 0.43825 0.43825
2.409556E-6 -6.2931713E-12 2.4104638E-6 2.6797486E-6 1.7116358E-6 2.409897E-6 2.409897E-6 2.4104638E-6 0.43875 0.43875
2.4094836E-6 -3.8628987E-12 2.4098395E-6 2.6795196E-6 1.7114896E-6 2.409693E-6 2.409693E-6 2.4098395E-6 0.43925 0.43925
2.4106328E-6 2.1102856E-11 2.4092153E-6 2.6792907E-6 1.7113434E-6 2.4094895E-6 2.4094895E-6 2.4092153E-6 0.43975 0.43975
2.4098674E-6 1.0742728E-11 2.4089031E-6 2.679062E-6 1.7111972E-6 2.4092853E-6 2.4092853E-6 2.4089031E-6 0.44025 0.44025
2.4108847E-6 3.3272215E-11 2.4092153E-6 2.678833E-6 1.711051E-6 2.4090818E-6 2.4090818E-6 2.4092153E-6 0.44075 0.44075
2.4124624E-6 6.6155824E-11 2.4089031E-6 2.6786042E-6 1.7109048E-6 2.408878E-6 2.408878E-6 2.4089031E-6 0.44125 0.44125
2.4115327E-6 5.2750377E-11 2.4082788E-6 2.6783753E-6 1.7107586E-6 2.4086744E-6 2.4086744E-6 2.4082788E-6 0.44175 0.44175
2.4090518E-6 1.0718795E-11 2.4082788E-6 2.6781463E-6 1.7106124E-6 2.408471E-6 2.408471E-6 2.4082788E-6 0.44225 0.44225
2.4071644E-6 -2.03496E-11 2.4079666E-6 2.6779176E-6 1.7104662E-6 2.408267E-6 2.408267E-6 2.4079666E-6 0.44275 0.44275
2.4056405E-6 -4.4718253E-11 2.4082788E-6 2.6776886E-6 1.71032E-6 2.4080634E-6 2.4080634E-6 2.4082788E-6 0.44325 0.44325
2.4044791E-6 -6.238718E-11 2.4082788E-6 2.677231E-6 1.7100276E-6 2.4078595E-6 2.4078595E-6 2.4082788E-6 0.44375 0.44375
2.4045394E-6 -5.7520627E-11 2.4076544E-6 2.677002E-6 1.7098814E-6 2.407656E-6 2.407656E-6 2.4076544E-6 0.44425 0.44425
2.4056221E-6 -3.3773016E-11 2.4076544E-6 2.676773E-6 1.7097352E-6 2.407452E-6 2.407452E-6 2.4076544E-6 0.44475 0.44475
2.4075632E-6 5.810339E-12 2.40703E-6 2.6765442E-6 1.709589E-6 2.4072485E-6 2.4072485E-6 2.40703E-6 0.44525 0.44525
2.4089436E-6 3.503956E-11 2.40703E-6 2.6763153E-6 1.7094429E-6 2.407045E-6 2.407045E-6 2.40703E-6 0.44575 0.44575
2.4102571E-6 6.3050634E-11 2.40703E-6 2.6760865E-6 1.7092967E-6 2.406841E-6 2.406841E-6 2.40703E-6 0.44625 0.44625
2.4115384E-6 9.045266E-11 2.4067178E-6 2.6758576E-6 1.7091505E-6 2.4066376E-6 2.4066376E-6 2.4067178E-6 0.44675 0.44675
2.4127532E-6 1.1663653E-10 2.4060935E-6 2.6756286E-6 1.7090043E-6 2.4064334E-6 2.4064334E-6 2.4060935E-6 0.44725 0.44725
2.4108333E-6 8.495908E-11 2.4067178E-6 2.6753999E-6 1.7088581E-6 2.40623E-6 2.40623E-6 2.4067178E-6 0.44775 0.44775
2.409045E-6 5.571789E-11 2.4064057E-6 2.675171E-6 1.7087119E-6 2.406026E-6 2.406026E-6 2.4064057E-6 0.44825 0.44825
2.40597E-6 2.7231045E-12 2.4057813E-6 2.674942E-6 1.7085657E-6 2.4058224E-6 2.4058224E-6 2.4057813E-6 0.44875 0.44875
2.4033566E-6 -4.174476E-11 2.4054693E-6 2.6744842E-6 1.7082733E-6 2.4056185E-6 2.4056185E-6 2.4054693E-6 0.44925 0.44925
2.4025258E-6 -5.3323006E-11 2.4054693E-6 2.6742553E-6 1.7081271E-6 2.405415E-6 2.405415E-6 2.4054693E-6 0.44975 0.44975
2.4022886E-6 -5.3938066E-11 2.4054693E-6 2.6740265E-6 1.7079809E-6 2.405211E-6 2.405211E-6 2.4054693E-6 0.45025 0.45025
2.4032727E-6 -3.2017645E-11 2.404845E-6 2.6737976E-6 1.7078347E-6 2.4050075E-6 2.4050075E-6 2.404845E-6 0.45075 0.45075
2.4041574E-6 -1.1924439E-11 2.4042206E-6 2.6735688E-6 1.7076885E-6 2.4048036E-6 2.4048036E-6 2.4042206E-6 0.45125 0.45125
2.4056696E-6 1.974105E-11 2.4042206E-6 2.6733398E-6 1.7075423E-6 2.4046E-6 2.4046E-6 2.4042206E-6 0.45175 0.45175
2.4070823E-6 4.9579323E-11 2.4042206E-6 2.6731109E-6 1.7073961E-6 2.4043961E-6 2.4043961E-6 2.4042206E-6 0.45225 0.45225
2.4075387E-6 6.175468E-11 2.4039084E-6 2.6728821E-6 1.70725E-6 2.4041926E-6 2.4041926E-6 2.4039084E-6 0.45275 0.45275
2.4059811E-6 3.677695E-11 2.4039084E-6 2.6726532E-6 1.7071038E-6 2.4039884E-6 2.4039884E-6 2.4039084E-6 0.45325 0.45325
2.4053813E-6 2.9462172E-11 2.4042206E-6 2.6724242E-6 1.7069576E-6 2.403785E-6 2.403785E-6 2.4042206E-6 0.45375 0.45375
2.4044841E-6 1.6665775E-11 2.4035962E-6 2.6721955E-6 1.7068114E-6 2.403581E-6 2.403581E-6 2.4035962E-6 0.45425 0.45425
2.4044123E-6 1.9096062E-11 2.4029719E-6 2.6717378E-6 1.706519E-6 2.4033775E-6 2.4033775E-6 2.4029719E-6 0.45475 0.45475
2.402954E-6 -4.054466E-12 2.4029719E-6 2.6715088E-6 1.7063728E-6 2.4031735E-6 2.4031735E-6 2.4029719E-6 0.45525 0.45525
2.400737E-6 -4.1213515E-11 2.4026597E-6 2.6712798E-6 1.7062266E-6 2.40297E-6 2.40297E-6 2.4026597E-6 0.45575 0.45575
2.4011597E-6 -2.9647243E-11 2.4023475E-6 2.671051E-6 1.7060804E-6 2.402766E-6 2.402766E-6 2.4023475E-6 0.45625 0.45625
2.402408E-6 -2.8542867E-12 2.4023475E-6 2.6708221E-6 1.7059342E-6 2.4025626E-6 2.4025626E-6 2.4023475E-6 0.45675 0.45675
2.4032927E-6 1.723892E-11 2.4023475E-6 2.6705932E-6 1.705788E-6 2.4023586E-6 2.4023586E-6 2.4023475E-6 0.45725 0.45725
2.4036829E-6 2.8196142E-11 2.4020353E-6 2.6703644E-6 1.7056418E-6 2.4021551E-6 2.4021551E-6 2.4020353E-6 0.45775 0.45775
2.4034455E-6 2.7581082E-11 2.4023475E-6 2.6701355E-6 1.7054956E-6 2.4019512E-6 2.4019512E-6 2.4023475E-6 0.45825 0.45825
2.4034396E-6 3.12295E-11 2.4023475E-6 2.6699065E-6 1.7053494E-6 2.4017477E-6 2.4017477E-6 2.4023475E-6 0.45875 0.45875
2.4029055E-6 2.513284E-11 2.4014112E-6 2.6696778E-6 1.7052032E-6 2.4015435E-6 2.4015435E-6 2.4014112E-6 0.45925 0.45925
2.4028996E-6 2.878126E-11 2.4014112E-6 2.6694488E-6 1.7050571E-6 2.40134E-6 2.40134E-6 2.4014112E-6 0.45975 0.45975
2.4011442E-6 1.491309E-13 2.4007868E-6 2.668991E-6 1.7047647E-6 2.401136E-6 2.401136E-6 2.4007868E-6 0.46025 0.46025
2.3999828E-6 -1.7519798E-11 2.401099E-6 2.6687621E-6 1.7046185E-6 2.400932E-6 2.400932E-6 2.401099E-6 0.46075 0.46075
2.400571E-6 -2.908176E-12 2.4007868E-6 2.6685334E-6 1.7044723E-6 2.4007286E-6 2.4007286E-6 2.4007868E-6 0.46125 0.46125
2.4017197E-6 2.2057564E-11 2.4001624E-6 2.6683044E-6 1.7043261E-6 2.4005246E-6 2.4005246E-6 2.4001624E-6 0.46175 0.46175
2.401945E-6 2.9969454E-11 2.4004746E-6 2.6680755E-6 1.7041799E-6 2.4003211E-6 2.4003211E-6 2.4004746E-6 0.46225 0.46225
2.4005196E-6 7.42799E-12 2.4004746E-6 2.6678467E-6 1.7040337E-6 2.4001172E-6 2.4001172E-6 2.4004746E-6 0.46275 0.46275
2.401306E-6 2.5694011E-11 2.3998502E-6 2.6676178E-6 1.7038875E-6 2.3999137E-6 2.3999137E-6 2.3998502E-6 0.46325 0.46325
2.4024876E-6 5.126882E-11 2.399538E-6 2.667389E-6 1.7037413E-6 2.3997097E-6 2.3997097E-6 2.399538E-6 0.46375 0.46375
2.40159E-6 3.8472427E-11 2.399538E-6 2.66716E-6 1.7035951E-6 2.3995055E-6 2.3995055E-6 2.399538E-6 0.46425 0.46425
2.3984492E-6 -1.5740492E-11 2.3992259E-6 2.666931E-6 1.7034489E-6 2.399302E-6 2.399302E-6 2.3992259E-6 0.46475 0.46475
2.396793E-6 -4.2545422E-11 2.3992259E-6 2.6667024E-6 1.7033027E-6 2.399098E-6 2.399098E-6 2.3992259E-6 0.46525 0.46525
2.397249E-6 -3.0370068E-11 2.3989137E-6 2.6662444E-6 1.7030103E-6 2.3988946E-6 2.3988946E-6 2.3989137E-6 0.46575 0.46575
2.3976058E-6 -2.0021929E-11 2.3992259E-6 2.6660157E-6 1.7028642E-6 2.3986906E-6 2.3986906E-6 2.3992259E-6 0.46625 0.46625
2.397303E-6 -2.1855106E-11 2.3986015E-6 2.6657867E-6 1.702718E-6 2.3984871E-6 2.3984871E-6 2.3986015E-6 0.46675 0.46675
2.3989467E-6 1.2246634E-11 2.3986015E-6 2.6655578E-6 1.7025718E-6 2.3982832E-6 2.3982832E-6 2.3986015E-6 0.46725 0.46725
2.4011515E-6 5.670251E-11 2.3982893E-6 2.665329E-6 1.7024256E-6 2.3980792E-6 2.3980792E-6 2.3982893E-6 0.46775 0.46775
2.4027956E-6 9.080427E-11 2.3979771E-6 2.6651E-6 1.7022794E-6 2.3978757E-6 2.3978757E-6 2.3979771E-6 0.46825 0.46825
2.4019314E-6 7.861694E-11 2.397353E-6 2.6648713E-6 1.7021332E-6 2.3976718E-6 2.3976718E-6 2.397353E-6 0.46875 0.46875
2.398724E-6 2.3185873E-11 2.397353E-6 2.6646424E-6 1.701987E-6 2.3974678E-6 2.3974678E-6 2.397353E-6 0.46925 0.46925
2.3986522E-6 2.561616E-11 2.397353E-6 2.6644134E-6 1.7018408E-6 2.397264E-6 2.397264E-6 2.397353E-6 0.46975 0.46975
2.398349E-6 2.3782965E-11 2.397353E-6 2.6641846E-6 1.7016946E-6 2.3970601E-6 2.3970601E-6 2.397353E-6 0.47025 0.47025
2.396891E-6 6.3245107E-13 2.3970408E-6 2.6639557E-6 1.7015484E-6 2.3968566E-6 2.3968566E-6 2.3970408E-6 0.47075 0.47075
2.3961256E-6 -9.727677E-12 2.3970408E-6 2.663498E-6 1.701256E-6 2.3966527E-6 2.3966527E-6 2.3970408E-6 0.47125 0.47125
2.3963173E-6 -2.4248698E-12 2.3961043E-6 2.663269E-6 1.7011098E-6 2.3964487E-6 2.3964487E-6 2.3961043E-6 0.47175 0.47175
2.3964105E-6 3.0507506E-12 2.395792E-6 2.66304E-6 1.7009636E-6 2.3962452E-6 2.3962452E-6 2.395792E-6 0.47225 0.47225
2.3967343E-6 1.2789824E-11 2.395792E-6 2.6628113E-6 1.7008174E-6 2.3960413E-6 2.3960413E-6 2.395792E-6 0.47275 0.47275
2.398576E-6 5.0545963E-11 2.395792E-6 2.6625823E-6 1.7006713E-6 2.3958373E-6 2.3958373E-6 2.395792E-6 0.47325 0.47325
2.3980422E-6 4.444932E-11 2.39548E-6 2.6623536E-6 1.7005251E-6 2.3956338E-6 2.3956338E-6 2.39548E-6 0.47375 0.47375
2.3968478E-6 2.6171324E-11 2.39548E-6 2.6621246E-6 1.7003789E-6 2.3954299E-6 2.3954299E-6 2.39548E-6 0.47425 0.47425
2.3957525E-6 9.720529E-12 2.3951677E-6 2.6618957E-6 1.7002327E-6 2.3952257E-6 2.3952257E-6 2.3951677E-6 0.47475 0.47475
2.3942946E-6 -1.3429986E-11 2.3948555E-6 2.661667E-6 1.7000865E-6 2.3950222E-6 2.3950222E-6 2.3948555E-6 0.47525 0.47525
2.3937273E-6 -2.0135714E-11 2.3945433E-6 2.661438E-6 1.6999403E-6 2.3948182E-6 2.3948182E-6 2.3945433E-6 0.47575 0.47575
2.392731E-6 -3.4759307E-11 2.3942312E-6 2.6609803E-6 1.6996479E-6 2.3946143E-6 2.3946143E-6 2.3942312E-6 0.47625 0.47625
2.392494E-6 -3.5374356E-11 2.3942312E-6 2.6607513E-6 1.6995017E-6 2.3944108E-6 2.3944108E-6 2.3942312E-6 0.47675 0.47675
2.3946989E-6 9.08152E-12 2.3932948E-6 2.6605226E-6 1.6993555E-6 2.3942068E-6 2.3942068E-6 2.3932948E-6 0.47725 0.47725
2.3952537E-6 2.308406E-11 2.393607E-6 2.6602936E-6 1.6992093E-6 2.3940029E-6 2.3940029E-6 2.393607E-6 0.47775 0.47775
2.3969637E-6 5.840395E-11 2.3932948E-6 2.6600646E-6 1.6990631E-6 2.3937994E-6 2.3937994E-6 2.3932948E-6 0.47825 0.47825
2.3987725E-6 9.5551025E-11 2.393607E-6 2.659836E-6 1.6989169E-6 2.3935954E-6 2.3935954E-6 2.393607E-6 0.47875 0.47875
2.3982052E-6 8.88453E-11 2.3932948E-6 2.659607E-6 1.6987707E-6 2.3933915E-6 2.3933915E-6 2.3932948E-6 0.47925 0.47925
2.3969124E-6 6.874012E-11 2.393607E-6 2.659378E-6 1.6986245E-6 2.393188E-6 2.393188E-6 2.393607E-6 0.47975 0.47975
2.395454E-6 4.5589588E-11 2.3923583E-6 2.6591492E-6 1.6984784E-6 2.3929838E-6 2.3929838E-6 2.3923583E-6 0.48025 0.48025
2.3927087E-6 -1.3145433E-12 2.3926705E-6 2.6589203E-6 1.6983322E-6 2.3927798E-6 2.3927798E-6 2.3926705E-6 0.48075 0.48075
2.3902937E-6 -4.2127992E-11 2.3932948E-6 2.6586913E-6 1.698186E-6 2.3925763E-6 2.3925763E-6 2.3932948E-6 0.48125 0.48125
2.3887364E-6 -6.7105724E-11 2.3926705E-6 2.6582336E-6 1.6978936E-6 2.3923724E-6 2.3923724E-6 2.3926705E-6 0.48175 0.48175
2.3883672E-6 -7.015705E-11 2.3923583E-6 2.6580049E-6 1.6977474E-6 2.3921684E-6 2.3921684E-6 2.3923583E-6 0.48225 0.48225
2.3883279E-6 -6.711771E-11 2.3923583E-6 2.657776E-6 1.6976012E-6 2.3919645E-6 2.3919645E-6 2.3923583E-6 0.48275 0.48275
2.389477E-6 -4.2151956E-11 2.392046E-6 2.657547E-6 1.697455E-6 2.391761E-6 2.391761E-6 2.392046E-6 0.48325 0.48325
2.3905268E-6 -1.9013414E-11 2.392046E-6 2.6573182E-6 1.6973088E-6 2.391557E-6 2.391557E-6 2.392046E-6 0.48375 0.48375
2.3918406E-6 8.997661E-12 2.391734E-6 2.6570892E-6 1.6971626E-6 2.391353E-6 2.391353E-6 2.391734E-6 0.48425 0.48425
2.3926261E-6 2.7263669E-11 2.3914217E-6 2.6568603E-6 1.6970164E-6 2.3911489E-6 2.3911489E-6 2.3914217E-6 0.48475 0.48475
2.3921255E-6 2.1776088E-11 2.3911095E-6 2.6566315E-6 1.6968702E-6 2.3909454E-6 2.3909454E-6 2.3911095E-6 0.48525 0.48525
2.391954E-6 2.2379161E-11 2.3907974E-6 2.6564026E-6 1.696724E-6 2.3907414E-6 2.3907414E-6 2.3907974E-6 0.48575 0.48575
2.3920138E-6 2.72457E-11 2.3907974E-6 2.6561736E-6 1.6965778E-6 2.3905375E-6 2.3905375E-6 2.3907974E-6 0.48625 0.48625
2.3914465E-6 2.0539973E-11 2.390173E-6 2.6559449E-6 1.6964316E-6 2.3903335E-6 2.3903335E-6 2.390173E-6 0.48675 0.48675
2.3918367E-6 3.1497194E-11 2.390173E-6 2.6554872E-6 1.6961393E-6 2.39013E-6 2.39013E-6 2.390173E-6 0.48725 0.48725
2.3907742E-6 1.5655465E-11 2.390173E-6 2.6552582E-6 1.6959931E-6 2.389926E-6 2.389926E-6 2.390173E-6 0.48775 0.48775
2.391857E-6 3.9403075E-11 2.389861E-6 2.6550292E-6 1.6958469E-6 2.389722E-6 2.389722E-6 2.389861E-6 0.48825 0.48825
2.3928737E-6 6.193255E-11 2.3895489E-6 2.6548005E-6 1.6957007E-6 2.3895182E-6 2.3895182E-6 2.3895489E-6 0.48875 0.48875
2.392274E-6 5.461777E-11 2.3892367E-6 2.6545715E-6 1.6955545E-6 2.3893144E-6 2.3893144E-6 2.3892367E-6 0.48925 0.48925
2.3910136E-6 3.5121638E-11 2.3889245E-6 2.6543426E-6 1.6954083E-6 2.3891105E-6 2.3891105E-6 2.3889245E-6 0.48975 0.48975
2.3904463E-6 2.8415912E-11 2.3889245E-6 2.6541138E-6 1.6952621E-6 2.3889065E-6 2.3889065E-6 2.3889245E-6 0.49025 0.49025
2.3877337E-6 -1.7879155E-11 2.3889245E-6 2.6538848E-6 1.6951159E-6 2.3887026E-6 2.3887026E-6 2.3889245E-6 0.49075 0.49075
2.3854839E-6 -5.564727E-11 2.3886123E-6 2.653656E-6 1.6949697E-6 2.388499E-6 2.388499E-6 2.3886123E-6 0.49125 0.49125
2.3847517E-6 -6.539833E-11 2.3889245E-6 2.6534271E-6 1.6948235E-6 2.3882951E-6 2.3882951E-6 2.3889245E-6 0.49175 0.49175
2.3840853E-6 -7.3931264E-11 2.387988E-6 2.6531982E-6 1.6946773E-6 2.3880912E-6 2.3880912E-6 2.387988E-6 0.49225 0.49225
2.385663E-6 -4.104765E-11 2.3883001E-6 2.6527405E-6 1.6943849E-6 2.3878872E-6 2.3878872E-6 2.3883001E-6 0.49275 0.49275
2.3873397E-6 -6.3368403E-12 2.387988E-6 2.6525115E-6 1.6942387E-6 2.3876833E-6 2.3876833E-6 2.387988E-6 0.49325 0.49325
2.387928E-6 8.27478E-12 2.3873636E-6 2.6522828E-6 1.6940926E-6 2.3874795E-6 2.3874795E-6 2.3873636E-6 0.49375 0.49375
2.3891098E-6 3.3849586E-11 2.3870514E-6 2.6520538E-6 1.6939464E-6 2.3872756E-6 2.3872756E-6 2.3870514E-6 0.49425 0.49425
2.3907205E-6 6.7342264E-11 2.3870514E-6 2.6518248E-6 1.6938002E-6 2.3870716E-6 2.3870716E-6 2.3870514E-6 0.49475 0.49475
2.390549E-6 6.794534E-11 2.3867392E-6 2.651596E-6 1.693654E-6 2.3868677E-6 2.3868677E-6 2.3867392E-6 0.49525 0.49525
2.3877049E-6 1.9214005E-11 2.3873636E-6 2.6513671E-6 1.6935078E-6 2.3866637E-6 2.3866637E-6 2.3873636E-6 0.49575 0.49575
2.387831E-6 2.5298692E-11 2.386427E-6 2.6511384E-6 1.6933616E-6 2.3864602E-6 2.3864602E-6 2.386427E-6 0.49625 0.49625
2.3886826E-6 4.4782834E-11 2.386115E-6 2.6509094E-6 1.6932154E-6 2.3862563E-6 2.3862563E-6 2.386115E-6 0.49675 0.49675
2.3869934E-6 1.7368837E-11 2.386427E-6 2.6506805E-6 1.6930692E-6 2.3860523E-6 2.3860523E-6 2.386427E-6 0.49725 0.49725
2.38471E-6 -2.1008358E-11 2.3858029E-6 2.6504517E-6 1.692923E-6 2.3858483E-6 2.3858483E-6 2.3858029E-6 0.49775 0.49775
2.3868156E-6 2.1620317E-11 2.386115E-6 2.6499938E-6 1.6926306E-6 2.3856442E-6 2.3856442E-6 2.386115E-6 0.49825 0.49825
2.3876014E-6 3.9886323E-11 2.386115E-6 2.649765E-6 1.6924844E-6 2.3854402E-6 2.3854402E-6 2.386115E-6 0.49875 0.49875
2.3875625E-6 4.2925677E-11 2.3854907E-6 2.649536E-6 1.6923382E-6 2.3852367E-6 2.3852367E-6 2.3854907E-6 0.49925 0.49925
2.3866323E-6 2.9520216E-11 2.3851785E-6 2.6493071E-6 1.692192E-6 2.3850328E-6 2.3850328E-6 2.3851785E-6 0.49975 0.49975
2.3850089E-6 3.3243534E-12 2.3845541E-6 2.6490784E-6 1.6920458E-6 2.3848288E-6 2.3848288E-6 2.3845541E-6 0.50025 0.50025
2.3848047E-6 3.3183595E-12 2.3848663E-6 2.6488494E-6 1.6918997E-6 2.3846248E-6 2.3846248E-6 2.3848663E-6 0.50075 0.50075
2.3835444E-6 -1.617777E-11 2.3845541E-6 2.6486207E-6 1.6917535E-6 2.384421E-6 2.384421E-6 2.3845541E-6 0.50125 0.50125
2.381822E-6 -4.420083E-11 2.3839298E-6 2.6483917E-6 1.6916073E-6 2.384217E-6 2.384217E-6 2.3839298E-6 0.50175 0.50175
2.3823436E-6 -3.080736E-11 2.3839298E-6 2.6481628E-6 1.6914611E-6 2.3840128E-6 2.3840128E-6 2.3839298E-6 0.50225 0.50225
2.384021E-6 3.9034644E-12 2.3839298E-6 2.647934E-6 1.6913149E-6 2.3838093E-6 2.3838093E-6 2.3839298E-6 0.50275 0.50275
2.3851035E-6 2.7651072E-11 2.3839298E-6 2.647705E-6 1.6911687E-6 2.3836053E-6 2.3836053E-6 2.3839298E-6 0.50325 0.50325
2.3845694E-6 2.1554411E-11 2.3836176E-6 2.6472474E-6 1.6908763E-6 2.3834014E-6 2.3834014E-6 2.3836176E-6 0.50375 0.50375
2.385091E-6 3.4947885E-11 2.3836176E-6 2.6470184E-6 1.6907301E-6 2.3831974E-6 2.3831974E-6 2.3836176E-6 0.50425 0.50425
2.3856787E-6 4.9559492E-11 2.3829932E-6 2.6467897E-6 1.6905839E-6 2.3829934E-6 2.3829934E-6 2.3829932E-6 0.50475 0.50475
2.3842863E-6 2.7627097E-11 2.3833054E-6 2.6465607E-6 1.6904377E-6 2.3827895E-6 2.3827895E-6 2.3833054E-6 0.50525 0.50525
2.382069E-6 -9.531967E-12 2.3829932E-6 2.6463317E-6 1.6902915E-6 2.3825855E-6 2.3825855E-6 2.3829932E-6 0.50575 0.50575
2.3810067E-6 -2.5373694E-11 2.3829932E-6 2.646103E-6 1.6901453E-6 2.3823814E-6 2.3823814E-6 2.3829932E-6 0.50625 0.50625
2.3819903E-6 -3.4532874E-12 2.382681E-6 2.645874E-6 1.6899991E-6 2.3821774E-6 2.3821774E-6 2.382681E-6 0.50675 0.50675
2.3830075E-6 1.90762E-11 2.382681E-6 2.645645E-6 1.6898529E-6 2.381974E-6 2.381974E-6 2.382681E-6 0.50725 0.50725
2.3839252E-6 3.9778476E-11 2.382369E-6 2.6454163E-6 1.6897068E-6 2.38177E-6 2.38177E-6 2.382369E-6 0.50775 0.50775
2.383457E-6 3.4899948E-11 2.3817447E-6 2.6451874E-6 1.6895606E-6 2.381566E-6 2.381566E-6 2.3817447E-6 0.50825 0.50825
2.3832197E-6 3.4284887E-11 2.3814325E-6 2.6447296E-6 1.6892682E-6 2.381362E-6 2.381362E-6 2.3814325E-6 0.50875 0.50875
2.3836753E-6 4.6460228E-11 2.3811203E-6 2.6445007E-6 1.689122E-6 2.381158E-6 2.381158E-6 2.3811203E-6 0.50925 0.50925
2.383108E-6 3.97545E-11 2.3811203E-6 2.644272E-6 1.6889758E-6 2.3809541E-6 2.3809541E-6 2.3811203E-6 0.50975 0.50975
2.3799337E-6 -1.5067498E-11 2.3808082E-6 2.644043E-6 1.6888296E-6 2.38075E-6 2.38075E-6 2.3808082E-6 0.51025 0.51025
2.3783432E-6 -4.0654292E-11 2.380496E-6 2.643814E-6 1.6886834E-6 2.380546E-6 2.380546E-6 2.380496E-6 0.51075 0.51075
2.377248E-6 -5.7105088E-11 2.3808082E-6 2.6435853E-6 1.6885372E-6 2.380342E-6 2.380342E-6 2.3808082E-6 0.51125 0.51125
2.3788587E-6 -2.3612412E-11 2.3808082E-6 2.6433563E-6 1.688391E-6 2.380138E-6 2.380138E-6 2.3808082E-6 0.51175 0.51175
2.3802384E-6 5.6167935E-12 2.3798716E-6 2.6431273E-6 1.6882448E-6 2.3799341E-6 2.3799341E-6 2.3798716E-6 0.51225 0.51225
2.3817172E-6 3.6673203E-11 2.3798716E-6 2.6428986E-6 1.6880986E-6 2.3797302E-6 2.3797302E-6 2.3798716E-6 0.51275 0.51275
2.3828E-6 6.042081E-11 2.3798716E-6 2.6426696E-6 1.6879524E-6 2.3795262E-6 2.3795262E-6 2.3798716E-6 0.51325 0.51325
2.3837836E-6 8.234122E-11 2.3792472E-6 2.642441E-6 1.6878062E-6 2.3793223E-6 2.3793223E-6 2.3792472E-6 0.51375 0.51375
2.383745E-6 8.538057E-11 2.3792472E-6 2.641983E-6 1.6875139E-6 2.3791188E-6 2.3791188E-6 2.3792472E-6 0.51425 0.51425
2.3824514E-6 6.5275375E-11 2.3786229E-6 2.6417542E-6 1.6873677E-6 2.3789146E-6 2.3789146E-6 2.3786229E-6 0.51475 0.51475
2.37997E-6 2.3243778E-11 2.3786229E-6 2.6415253E-6 1.6872215E-6 2.3787106E-6 2.3787106E-6 2.3786229E-6 0.51525 0.51525
2.3768948E-6 -2.975102E-11 2.378935E-6 2.6412963E-6 1.6870753E-6 2.3785067E-6 2.3785067E-6 2.378935E-6 0.51575 0.51575
2.3767234E-6 -2.9147944E-11 2.378311E-6 2.6410676E-6 1.6869291E-6 2.3783027E-6 2.3783027E-6 2.378311E-6 0.51625 0.51625
2.375661E-6 -4.4989675E-11 2.378311E-6 2.6408386E-6 1.6867829E-6 2.3780988E-6 2.3780988E-6 2.378311E-6 0.51675 0.51675
2.3746318E-6 -6.0222334E-11 2.3779987E-6 2.6406096E-6 1.6866367E-6 2.3778948E-6 2.3778948E-6 2.3779987E-6 0.51725 0.51725
2.3748894E-6 -5.1701393E-11 2.3776865E-6 2.640381E-6 1.6864905E-6 2.3776909E-6 2.3776909E-6 2.3776865E-6 0.51775 0.51775
2.3767311E-6 -1.3945254E-11 2.3776865E-6 2.640152E-6 1.6863443E-6 2.3774867E-6 2.3774867E-6 2.3776865E-6 0.51825 0.51825
2.380124E-6 5.2437023E-11 2.3773744E-6 2.6399232E-6 1.6861981E-6 2.3772827E-6 2.3772827E-6 2.3773744E-6 0.51875 0.51875
2.3821308E-6 9.323849E-11 2.3770622E-6 2.6396942E-6 1.6860519E-6 2.3770788E-6 2.3770788E-6 2.3770622E-6 0.51925 0.51925
2.3811674E-6 7.9223975E-11 2.3773744E-6 2.6392365E-6 1.6857595E-6 2.3768748E-6 2.3768748E-6 2.3773744E-6 0.51975 0.51975
2.379775E-6 5.7291578E-11 2.37675E-6 2.6390076E-6 1.6856133E-6 2.3766709E-6 2.3766709E-6 2.37675E-6 0.52025 0.52025
2.3783828E-6 3.535918E-11 2.3764378E-6 2.6387786E-6 1.685467E-6 2.376467E-6 2.376467E-6 2.3764378E-6 0.52075 0.52075
2.3765945E-6 6.117984E-12 2.37675E-6 2.6385499E-6 1.685321E-6 2.376263E-6 2.376263E-6 2.37675E-6 0.52125 0.52125
2.375697E-6 -6.67841E-12 2.3758134E-6 2.638321E-6 1.6851748E-6 2.376059E-6 2.376059E-6 2.3758134E-6 0.52175 0.52175
2.3743378E-6 -2.800174E-11 2.3761256E-6 2.638092E-6 1.6850286E-6 2.3758548E-6 2.3758548E-6 2.3761256E-6 0.52225 0.52225
2.3729124E-6 -5.05432E-11 2.3761256E-6 2.6378632E-6 1.6848824E-6 2.3756509E-6 2.3756509E-6 2.3761256E-6 0.52275 0.52275
2.373533E-6 -3.5322526E-11 2.3755013E-6 2.6376342E-6 1.6847362E-6 2.375447E-6 2.375447E-6 2.3755013E-6 0.52325 0.52325
2.3759028E-6 1.2178682E-11 2.375189E-6 2.6374055E-6 1.68459E-6 2.375243E-6 2.375243E-6 2.375189E-6 0.52375 0.52375
2.3764246E-6 2.5572156E-11 2.374565E-6 2.6371765E-6 1.6844438E-6 2.375039E-6 2.375039E-6 2.374565E-6 0.52425 0.52425
2.3774412E-6 4.810163E-11 2.374565E-6 2.6369476E-6 1.6842976E-6 2.374835E-6 2.374835E-6 2.374565E-6 0.52475 0.52475
2.376874E-6 4.13959E-11 2.374565E-6 2.6364899E-6 1.6840052E-6 2.374631E-6 2.374631E-6 2.374565E-6 0.52525 0.52525
2.3755142E-6 2.0072558E-11 2.374565E-6 2.636261E-6 1.683859E-6 2.3744265E-6 2.3744265E-6 2.374565E-6 0.52575 0.52575
2.3742207E-6 -3.263674E-14 2.374565E-6 2.6360321E-6 1.6837128E-6 2.3742225E-6 2.3742225E-6 2.374565E-6 0.52625 0.52625
2.3720033E-6 -3.71917E-11 2.3742527E-6 2.6358032E-6 1.6835666E-6 2.3740185E-6 2.3740185E-6 2.3742527E-6 0.52675 0.52675
2.3717E-6 -3.9024894E-11 2.3742527E-6 2.6355744E-6 1.6834204E-6 2.3738146E-6 2.3738146E-6 2.3742527E-6 0.52725 0.52725
2.3710338E-6 -4.7557822E-11 2.3742527E-6 2.6353455E-6 1.6832741E-6 2.3736106E-6 2.3736106E-6 2.3742527E-6 0.52775 0.52775
2.3733376E-6 -1.2747457E-12 2.3733162E-6 2.6351165E-6 1.6831281E-6 2.3734067E-6 2.3734067E-6 2.3733162E-6 0.52825 0.52825
2.3747502E-6 2.856353E-11 2.3733162E-6 2.6348878E-6 1.6829819E-6 2.3732027E-6 2.3732027E-6 2.3733162E-6 0.52875 0.52875
2.375074E-6 3.8302604E-11 2.3736284E-6 2.6346588E-6 1.6828357E-6 2.3729986E-6 2.3729986E-6 2.3736284E-6 0.52925 0.52925
2.3776088E-6 8.884914E-11 2.3726918E-6 2.6344298E-6 1.6826895E-6 2.3727946E-6 2.3727946E-6 2.3726918E-6 0.52975 0.52975
2.3781306E-6 1.02242624E-10 2.373004E-6 2.634201E-6 1.6825433E-6 2.3725906E-6 2.3725906E-6 2.373004E-6 0.53025 0.53025
2.377299E-6 9.066436E-11 2.3726918E-6 2.6337432E-6 1.6822509E-6 2.3723867E-6 2.3723867E-6 2.3726918E-6 0.53075 0.53075
2.3747189E-6 4.6805563E-11 2.3723796E-6 2.6335144E-6 1.6821047E-6 2.3721827E-6 2.3721827E-6 2.3723796E-6 0.53125 0.53125
2.3714454E-6 -9.843637E-12 2.3723796E-6 2.6332855E-6 1.6819585E-6 2.3719788E-6 2.3719788E-6 2.3723796E-6 0.53175 0.53175
2.368766E-6 -5.5529633E-11 2.371131E-6 2.6330567E-6 1.6818123E-6 2.3717748E-6 2.3717748E-6 2.371131E-6 0.53225 0.53225
2.3684952E-6 -5.6753772E-11 2.371443E-6 2.6328278E-6 1.681666E-6 2.3715702E-6 2.3715702E-6 2.371443E-6 0.53275 0.53275
2.3680268E-6 -6.16323E-11 2.371131E-6 2.6325988E-6 1.6815198E-6 2.3713662E-6 2.3713662E-6 2.371131E-6 0.53325 0.53325
2.3684497E-6 -5.0066028E-11 2.371131E-6 2.63237E-6 1.6813736E-6 2.3711623E-6 2.3711623E-6 2.371131E-6 0.53375 0.53375
2.3707864E-6 -3.1738867E-12 2.371131E-6 2.632141E-6 1.6812274E-6 2.3709583E-6 2.3709583E-6 2.371131E-6 0.53425 0.53425
2.37177E-6 1.874652E-11 2.370819E-6 2.6319121E-6 1.6810812E-6 2.3707544E-6 2.3707544E-6 2.370819E-6 0.53475 0.53475
2.3722257E-6 3.0921862E-11 2.370819E-6 2.6316834E-6 1.6809352E-6 2.3705504E-6 2.3705504E-6 2.370819E-6 0.53525 0.53525
2.3710975E-6 1.3861999E-11 2.370819E-6 2.6314544E-6 1.680789E-6 2.3703465E-6 2.3703465E-6 2.370819E-6 0.53575 0.53575
2.370629E-6 8.983472E-12 2.3705068E-6 2.6309967E-6 1.6804966E-6 2.3701425E-6 2.3701425E-6 2.3705068E-6 0.53625 0.53625
2.37092E-6 1.8113478E-11 2.3698824E-6 2.6307678E-6 1.6803504E-6 2.3699383E-6 2.3699383E-6 2.3698824E-6 0.53675 0.53675
2.3718371E-6 3.881574E-11 2.3698824E-6 2.630539E-6 1.6802042E-6 2.369734E-6 2.369734E-6 2.3698824E-6 0.53725 0.53725
2.3708737E-6 2.480121E-11 2.3695702E-6 2.63031E-6 1.680058E-6 2.36953E-6 2.36953E-6 2.3695702E-6 0.53775 0.53775
2.3699433E-6 1.1395749E-11 2.3686337E-6 2.630081E-6 1.6799117E-6 2.369326E-6 2.369326E-6 2.3686337E-6 0.53825 0.53825
2.3716202E-6 4.6106556E-11 2.3689458E-6 2.6298524E-6 1.6797655E-6 2.369122E-6 2.369122E-6 2.3689458E-6 0.53875 0.53875
2.3735279E-6 8.508083E-11 2.3686337E-6 2.6296234E-6 1.6796193E-6 2.368918E-6 2.368918E-6 2.3686337E-6 0.53925 0.53925
2.3728617E-6 7.654791E-11 2.3683215E-6 2.6293944E-6 1.6794731E-6 2.3687141E-6 2.3687141E-6 2.3683215E-6 0.53975 0.53975
2.3701823E-6 3.0861907E-11 2.3683215E-6 2.6291657E-6 1.6793269E-6 2.36851E-6 2.36851E-6 2.3683215E-6 0.54025 0.54025
2.3682285E-6 -1.4246359E-12 2.3683215E-6 2.6289367E-6 1.6791807E-6 2.3683056E-6 2.3683056E-6 2.3683215E-6 0.54075 0.54075
2.367595E-6 -9.348498E-12 2.3686337E-6 2.628479E-6 1.6788883E-6 2.3681016E-6 2.3681016E-6 2.3686337E-6 0.54125 0.54125
2.3663677E-6 -2.8235558E-11 2.3680093E-6 2.62825E-6 1.6787423E-6 2.3678977E-6 2.3678977E-6 2.3680093E-6 0.54175 0.54175
2.3641503E-6 -6.539462E-11 2.367697E-6 2.6280213E-6 1.678596E-6 2.3676937E-6 2.3676937E-6 2.367697E-6 0.54225 0.54225
2.363286E-6 -7.758195E-11 2.367697E-6 2.6277924E-6 1.6784498E-6 2.3674897E-6 2.3674897E-6 2.367697E-6 0.54275 0.54275
2.3655239E-6 -3.2517006E-11 2.367385E-6 2.6275634E-6 1.6783036E-6 2.3672856E-6 2.3672856E-6 2.367385E-6 0.54325 0.54325
2.368421E-6 2.4729255E-11 2.367385E-6 2.6273347E-6 1.6781574E-6 2.3670812E-6 2.3670812E-6 2.367385E-6 0.54375 0.54375
2.3693058E-6 4.482246E-11 2.3664486E-6 2.6271057E-6 1.6780112E-6 2.3668772E-6 2.3668772E-6 2.3664486E-6 0.54425 0.54425
2.3707846E-6 7.587887E-11 2.3667608E-6 2.6268767E-6 1.677865E-6 2.3666732E-6 2.3666732E-6 2.3667608E-6 0.54475 0.54475
2.3710752E-6 8.5008875E-11 2.3664486E-6 2.626648E-6 1.6777188E-6 2.3664693E-6 2.3664693E-6 2.3664486E-6 0.54525 0.54525
2.370706E-6 8.195755E-11 2.3658242E-6 2.626419E-6 1.6775726E-6 2.3662653E-6 2.3662653E-6 2.3658242E-6 0.54575 0.54575
2.3694122E-6 6.185234E-11 2.3661364E-6 2.6261903E-6 1.6774264E-6 2.3660607E-6 2.3660607E-6 2.3661364E-6 0.54625 0.54625
2.3678879E-6 3.748368E-11 2.3658242E-6 2.6257323E-6 1.677134E-6 2.3658567E-6 2.3658567E-6 2.3658242E-6 0.54675 0.54675
2.3648784E-6 -1.4292985E-11 2.3658242E-6 2.6255036E-6 1.6769878E-6 2.3656528E-6 2.3656528E-6 2.3658242E-6 0.54725 0.54725
2.363321E-6 -3.9270715E-11 2.3651999E-6 2.6252746E-6 1.6768416E-6 2.3654488E-6 2.3654488E-6 2.3651999E-6 0.54775 0.54775
2.3636117E-6 -3.014071E-11 2.3651999E-6 2.6250457E-6 1.6766954E-6 2.3652449E-6 2.3652449E-6 2.3651999E-6 0.54825 0.54825
2.363671E-6 -2.5274184E-11 2.3651999E-6 2.624817E-6 1.6765493E-6 2.3650405E-6 2.3650405E-6 2.3651999E-6 0.54875 0.54875
2.3640937E-6 -1.3707909E-11 2.3648877E-6 2.624588E-6 1.6764031E-6 2.3648365E-6 2.3648365E-6 2.3648877E-6 0.54925 0.54925
2.3648795E-6 4.5580983E-12 2.3651999E-6 2.6243592E-6 1.6762569E-6 2.3646323E-6 2.3646323E-6 2.3651999E-6 0.54975 0.54975
2.3657642E-6 2.4651307E-11 2.3648877E-6 2.6241303E-6 1.6761107E-6 2.3644284E-6 2.3644284E-6 2.3648877E-6 0.55025 0.55025
2.3679354E-6 6.84981E-11 2.3645755E-6 2.6239013E-6 1.6759645E-6 2.364224E-6 2.364224E-6 2.3645755E-6 0.55075 0.55075
2.3672692E-6 5.996517E-11 2.3639511E-6 2.6236726E-6 1.6758183E-6 2.36402E-6 2.36402E-6 2.3639511E-6 0.55125 0.55125
2.3660748E-6 4.1687178E-11 2.3642633E-6 2.6234436E-6 1.6756721E-6 2.363816E-6 2.363816E-6 2.3642633E-6 0.55175 0.55175
2.3658044E-6 4.046305E-11 2.363639E-6 2.622986E-6 1.6753797E-6 2.363612E-6 2.363612E-6 2.363639E-6 0.55225 0.55225
2.3635537E-6 2.694907E-12 2.3633268E-6 2.622757E-6 1.6752335E-6 2.3634075E-6 2.3634075E-6 2.3633268E-6 0.55275 0.55275
2.3608081E-6 -4.4209223E-11 2.3633268E-6 2.622528E-6 1.6750873E-6 2.3632035E-6 2.3632035E-6 2.3633268E-6 0.55325 0.55325
2.3616599E-6 -2.4725083E-11 2.3633268E-6 2.6222992E-6 1.6749411E-6 2.3629996E-6 2.3629996E-6 2.3633268E-6 0.55375 0.55375
2.3636337E-6 1.5467325E-11 2.3630148E-6 2.6220703E-6 1.6747949E-6 2.3627956E-6 2.3627956E-6 2.3630148E-6 0.55425 0.55425
2.364353E-6 3.2515185E-11 2.3630148E-6 2.6218415E-6 1.6746487E-6 2.3625912E-6 2.3625912E-6 2.3630148E-6 0.55475 0.55475
2.3649077E-6 4.6517727E-11 2.3627026E-6 2.6216126E-6 1.6745025E-6 2.3623872E-6 2.3623872E-6 2.3627026E-6 0.55525 0.55525
2.3655614E-6 6.234747E-11 2.3623904E-6 2.6213836E-6 1.6743564E-6 2.3621833E-6 2.3621833E-6 2.3623904E-6 0.55575 0.55575
2.3657856E-6 7.0259326E-11 2.3620782E-6 2.6211549E-6 1.6742102E-6 2.3619787E-6 2.3619787E-6 2.3620782E-6 0.55625 0.55625
2.3637663E-6 3.6754662E-11 2.361766E-6 2.620926E-6 1.674064E-6 2.3617747E-6 2.3617747E-6 2.361766E-6 0.55675 0.55675
2.3608889E-6 -1.25857345E-11 2.361766E-6 2.620697E-6 1.6739178E-6 2.3615708E-6 2.3615708E-6 2.361766E-6 0.55725 0.55725
2.3592986E-6 -3.817253E-11 2.3623904E-6 2.6202392E-6 1.6736254E-6 2.3613668E-6 2.3613668E-6 2.3623904E-6 0.55775 0.55775
2.3584666E-6 -4.9750804E-11 2.361766E-6 2.6200103E-6 1.6734792E-6 2.3611624E-6 2.3611624E-6 2.361766E-6 0.55825 0.55825
2.3585924E-6 -4.366613E-11 2.3614539E-6 2.6197815E-6 1.673333E-6 2.3609584E-6 2.3609584E-6 2.3614539E-6 0.55875 0.55875
2.35885E-6 -3.5145192E-11 2.3605173E-6 2.6195526E-6 1.6731868E-6 2.3607543E-6 2.3607543E-6 2.3605173E-6 0.55925 0.55925
2.3614175E-6 1.6010403E-11 2.3608295E-6 2.6193238E-6 1.6730406E-6 2.3605498E-6 2.3605498E-6 2.3608295E-6 0.55975 0.55975
2.3637872E-6 6.351161E-11 2.3608295E-6 2.6190949E-6 1.6728944E-6 2.360346E-6 2.360346E-6 2.3608295E-6 0.56025 0.56025
2.365299E-6 9.517709E-11 2.3605173E-6 2.618866E-6 1.6727482E-6 2.360142E-6 2.360142E-6 2.3605173E-6 0.56075 0.56075
2.3655562E-6 1.03698015E-10 2.359893E-6 2.6186372E-6 1.672602E-6 2.3599375E-6 2.3599375E-6 2.359893E-6 0.56125 0.56125
2.3645928E-6 8.968349E-11 2.3602051E-6 2.6184082E-6 1.6724558E-6 2.3597336E-6 2.3597336E-6 2.3602051E-6 0.56175 0.56175
2.3604614E-6 1.7198553E-11 2.3595808E-6 2.6181792E-6 1.6723096E-6 2.3595294E-6 2.3595294E-6 2.3595808E-6 0.56225 0.56225
2.3577154E-6 -2.9705592E-11 2.3592688E-6 2.6179505E-6 1.6721635E-6 2.359325E-6 2.359325E-6 2.3592688E-6 0.56275 0.56275
2.357412E-6 -3.1538785E-11 2.3595808E-6 2.6174928E-6 1.6718711E-6 2.359121E-6 2.359121E-6 2.3595808E-6 0.56325 0.56325
2.3555249E-6 -6.2607176E-11 2.3595808E-6 2.6172638E-6 1.6717249E-6 2.358917E-6 2.358917E-6 2.3595808E-6 0.56375 0.56375
2.3559471E-6 -5.104092E-11 2.3592688E-6 2.6170349E-6 1.6715787E-6 2.3587127E-6 2.3587127E-6 2.3592688E-6 0.56425 0.56425
2.3572609E-6 -2.3029845E-11 2.3586445E-6 2.6168061E-6 1.6714325E-6 2.3585087E-6 2.3585087E-6 2.3586445E-6 0.56475 0.56475
2.3585415E-6 4.3721606E-12 2.3583323E-6 2.6165771E-6 1.6712863E-6 2.3583048E-6 2.3583048E-6 2.3583323E-6 0.56525 0.56525
2.3595908E-6 2.7510688E-11 2.3583323E-6 2.6163482E-6 1.6711401E-6 2.3581001E-6 2.3581001E-6 2.3583323E-6 0.56575 0.56575
2.3602445E-6 4.334043E-11 2.3583323E-6 2.6161194E-6 1.6709939E-6 2.3578962E-6 2.3578962E-6 2.3583323E-6 0.56625 0.56625
2.3584232E-6 1.3490166E-11 2.3583323E-6 2.6158905E-6 1.6708477E-6 2.3576922E-6 2.3576922E-6 2.3583323E-6 0.56675 0.56675
2.3569974E-6 -9.051311E-12 2.357708E-6 2.6156615E-6 1.6707015E-6 2.3574878E-6 2.3574878E-6 2.357708E-6 0.56725 0.56725
2.35742E-6 2.5149633E-12 2.3573957E-6 2.6154328E-6 1.6705553E-6 2.3572838E-6 2.3572838E-6 2.3573957E-6 0.56775 0.56775
2.3557636E-6 -2.4289964E-11 2.357708E-6 2.6152038E-6 1.6704091E-6 2.35708E-6 2.35708E-6 2.357708E-6 0.56825 0.56825
2.3552948E-6 -2.9168508E-11 2.3570835E-6 2.614746E-6 1.6701167E-6 2.3568753E-6 2.3568753E-6 2.3570835E-6 0.56875 0.56875
2.3556845E-6 -1.82113E-11 2.3570835E-6 2.6145171E-6 1.6699706E-6 2.3566713E-6 2.3566713E-6 2.3570835E-6 0.56925 0.56925
2.35812E-6 3.0508027E-11 2.3570835E-6 2.6142884E-6 1.6698244E-6 2.356467E-6 2.356467E-6 2.3570835E-6 0.56975 0.56975
2.3613147E-6 9.3235905E-11 2.3564592E-6 2.6140594E-6 1.6696782E-6 2.356263E-6 2.356263E-6 2.3564592E-6 0.57025 0.57025
2.3610773E-6 9.262084E-11 2.3558348E-6 2.6138305E-6 1.669532E-6 2.356059E-6 2.356059E-6 2.3558348E-6 0.57075 0.57075
2.3603116E-6 8.22607E-11 2.3555226E-6 2.6136017E-6 1.6693858E-6 2.3558543E-6 2.3558543E-6 2.3555226E-6 0.57125 0.57125
2.3602393E-6 8.469097E-11 2.3555226E-6 2.6133728E-6 1.6692396E-6 2.3556504E-6 2.3556504E-6 2.3555226E-6 0.57175 0.57175
2.3582525E-6 5.1795363E-11 2.3555226E-6 2.6131438E-6 1.6690934E-6 2.355446E-6 2.355446E-6 2.3555226E-6 0.57225 0.57225
2.3550451E-6 -3.6356992E-12 2.3555226E-6 2.612915E-6 1.6689472E-6 2.355242E-6 2.355242E-6 2.3555226E-6 0.57275 0.57275
2.3526957E-6 -4.323103E-11 2.3552107E-6 2.612686E-6 1.668801E-6 2.355038E-6 2.355038E-6 2.3552107E-6 0.57325 0.57325
2.351633E-6 -5.9072774E-11 2.3552107E-6 2.6122284E-6 1.6685086E-6 2.3548337E-6 2.3548337E-6 2.3552107E-6 0.57375 0.57375
2.3509995E-6 -6.699664E-11 2.3545863E-6 2.6119994E-6 1.6683624E-6 2.3546295E-6 2.3546295E-6 2.3545863E-6 0.57425 0.57425
2.3508937E-6 -6.517544E-11 2.3545863E-6 2.6117707E-6 1.6682162E-6 2.354425E-6 2.354425E-6 2.3545863E-6 0.57475 0.57475
2.3528014E-6 -2.6201165E-11 2.3548985E-6 2.6115417E-6 1.66807E-6 2.3542211E-6 2.3542211E-6 2.3548985E-6 0.57525 0.57525
2.3554678E-6 2.678163E-11 2.3548985E-6 2.6113128E-6 1.6679238E-6 2.3540167E-6 2.3540167E-6 2.3548985E-6 0.57575 0.57575
2.3548675E-6 1.9466836E-11 2.354274E-6 2.611084E-6 1.6677777E-6 2.3538128E-6 2.3538128E-6 2.354274E-6 0.57625 0.57625
2.3543992E-6 1.4588308E-11 2.353962E-6 2.610855E-6 1.6676315E-6 2.3536088E-6 2.3536088E-6 2.353962E-6 0.57675 0.57675
2.3559764E-6 4.7471905E-11 2.3536497E-6 2.6106263E-6 1.6674853E-6 2.3534042E-6 2.3534042E-6 2.3536497E-6 0.57725 0.57725
2.356003E-6 5.1729374E-11 2.3530254E-6 2.6103974E-6 1.6673391E-6 2.3532002E-6 2.3532002E-6 2.3530254E-6 0.57775 0.57775
2.3549403E-6 3.5887633E-11 2.3527132E-6 2.6101684E-6 1.6671929E-6 2.3529958E-6 2.3529958E-6 2.3527132E-6 0.57825 0.57825
2.353812E-6 1.8827773E-11 2.3527132E-6 2.6099397E-6 1.6670467E-6 2.3527919E-6 2.3527919E-6 2.3527132E-6 0.57875 0.57875
2.3536732E-6 2.0039897E-11 2.352401E-6 2.6094817E-6 1.6667543E-6 2.3525874E-6 2.3525874E-6 2.352401E-6 0.57925 0.57925
2.354162E-6 3.2824306E-11 2.3520888E-6 2.609253E-6 1.6666081E-6 2.3523835E-6 2.3523835E-6 2.3520888E-6 0.57975 0.57975
2.3544192E-6 4.134523E-11 2.3520888E-6 2.609024E-6 1.6664619E-6 2.3521789E-6 2.3521789E-6 2.3520888E-6 0.58025 0.58025
2.3543798E-6 4.438457E-11 2.352401E-6 2.608795E-6 1.6663157E-6 2.351975E-6 2.351975E-6 2.352401E-6 0.58075 0.58075
2.353383E-6 2.976096E-11 2.3514647E-6 2.6085663E-6 1.6661695E-6 2.3517705E-6 2.3517705E-6 2.3514647E-6 0.58125 0.58125
2.3522878E-6 1.33101655E-11 2.3517766E-6 2.6083374E-6 1.6660233E-6 2.3515665E-6 2.3515665E-6 2.3517766E-6 0.58175 0.58175
2.3514228E-6 1.1228241E-12 2.3511525E-6 2.6081086E-6 1.6658771E-6 2.3513621E-6 2.3513621E-6 2.3511525E-6 0.58225 0.58225
2.3501955E-6 -1.776424E-11 2.3508403E-6 2.6078797E-6 1.6657309E-6 2.351158E-6 2.351158E-6 2.3508403E-6 0.58275 0.58275
2.3473838E-6 -6.588652E-11 2.3508403E-6 2.6076507E-6 1.6655848E-6 2.3509535E-6 2.3509535E-6 2.3508403E-6 0.58325 0.58325
2.3463213E-6 -8.172824E-11 2.3499038E-6 2.607422E-6 1.6654386E-6 2.3507496E-6 2.3507496E-6 2.3499038E-6 0.58375 0.58375
2.3469086E-6 -6.711665E-11 2.350216E-6 2.607193E-6 1.6652924E-6 2.3505452E-6 2.3505452E-6 2.350216E-6 0.58425 0.58425
2.3491464E-6 -2.2051708E-11 2.350216E-6 2.6067353E-6 1.665E-6 2.3503412E-6 2.3503412E-6 2.350216E-6 0.58475 0.58475
2.3515815E-6 2.666762E-11 2.350216E-6 2.6065063E-6 1.6648538E-6 2.3501366E-6 2.3501366E-6 2.350216E-6 0.58525 0.58525
2.3522023E-6 4.1888295E-11 2.350216E-6 2.6062776E-6 1.6647076E-6 2.3499326E-6 2.3499326E-6 2.350216E-6 0.58575 0.58575
2.3535486E-6 7.0508425E-11 2.3499038E-6 2.6060486E-6 1.6645614E-6 2.3497282E-6 2.3497282E-6 2.3499038E-6 0.58625 0.58625
2.3538064E-6 7.9029366E-11 2.3495916E-6 2.6058196E-6 1.6644152E-6 2.3495243E-6 2.3495243E-6 2.3495916E-6 0.58675 0.58675
2.3533046E-6 7.3541756E-11 2.3489672E-6 2.605591E-6 1.664269E-6 2.3493199E-6 2.3493199E-6 2.3489672E-6 0.58725 0.58725
2.3509222E-6 3.3337357E-11 2.3492794E-6 2.605362E-6 1.6641228E-6 2.349116E-6 2.349116E-6 2.3492794E-6 0.58775 0.58775
2.3500572E-6 2.1150014E-11 2.348655E-6 2.605133E-6 1.6639766E-6 2.3489113E-6 2.3489113E-6 2.348655E-6 0.58825 0.58825
2.349523E-6 1.5053353E-11 2.3492794E-6 2.6049042E-6 1.6638304E-6 2.3487073E-6 2.3487073E-6 2.3492794E-6 0.58875 0.58875
2.3503083E-6 3.3319347E-11 2.3483428E-6 2.6046753E-6 1.6636842E-6 2.348503E-6 2.348503E-6 2.3483428E-6 0.58925 0.58925
2.349444E-6 2.1132018E-11 2.3483428E-6 2.6044463E-6 1.663538E-6 2.348299E-6 2.348299E-6 2.3483428E-6 0.58975 0.58975
2.3490081E-6 1.6862543E-11 2.3480306E-6 2.6039886E-6 1.6632457E-6 2.3480945E-6 2.3480945E-6 2.3480306E-6 0.59025 0.59025
2.351213E-6 6.131842E-11 2.3483428E-6 2.6037599E-6 1.6630995E-6 2.3478906E-6 2.3478906E-6 2.3483428E-6 0.59075 0.59075
2.351041E-6 6.1921475E-11 2.3483428E-6 2.603531E-6 1.6629533E-6 2.347686E-6 2.347686E-6 2.3483428E-6 0.59125 0.59125
2.3494172E-6 3.57256E-11 2.3477187E-6 2.603302E-6 1.6628071E-6 2.3474815E-6 2.3474815E-6 2.3477187E-6 0.59175 0.59175
2.348025E-6 1.3793206E-11 2.3480306E-6 2.6030732E-6 1.6626609E-6 2.3472776E-6 2.3472776E-6 2.3480306E-6 0.59225 0.59225
2.345873E-6 -2.2147737E-11 2.3474065E-6 2.6028442E-6 1.6625147E-6 2.3470732E-6 2.3470732E-6 2.3474065E-6 0.59275 0.59275
2.3432597E-6 -6.66156E-11 2.3470943E-6 2.6026153E-6 1.6623685E-6 2.3468692E-6 2.3468692E-6 2.3470943E-6 0.59325 0.59325
2.343088E-6 -6.601254E-11 2.3467821E-6 2.6023865E-6 1.6622223E-6 2.3466646E-6 2.3466646E-6 2.3467821E-6 0.59375 0.59375
2.3427517E-6 -6.8454804E-11 2.3458456E-6 2.6021576E-6 1.6620761E-6 2.3464606E-6 2.3464606E-6 2.3458456E-6 0.59425 0.59425
2.3433718E-6 -5.3234143E-11 2.3461578E-6 2.6019286E-6 1.6619299E-6 2.3462562E-6 2.3462562E-6 2.3461578E-6 0.59475 0.59475
2.3479522E-6 3.507452E-11 2.3458456E-6 2.6016999E-6 1.6617837E-6 2.3460518E-6 2.3460518E-6 2.3458456E-6 0.59525 0.59525
2.350289E-6 8.196666E-11 2.3458456E-6 2.6012422E-6 1.6614913E-6 2.3458479E-6 2.3458479E-6 2.3458456E-6 0.59575 0.59575
2.3499192E-6 7.8915326E-11 2.3452212E-6 2.6010132E-6 1.6613451E-6 2.3456432E-6 2.3456432E-6 2.3452212E-6 0.59625 0.59625
2.349847E-6 8.13456E-11 2.3452212E-6 2.6007842E-6 1.661199E-6 2.3454393E-6 2.3454393E-6 2.3452212E-6 0.59675 0.59675
2.3498071E-6 8.4384916E-11 2.3452212E-6 2.6005555E-6 1.6610528E-6 2.3452349E-6 2.3452349E-6 2.3452212E-6 0.59725 0.59725
2.3499324E-6 9.046958E-11 2.344909E-6 2.6003265E-6 1.6609066E-6 2.3450305E-6 2.3450305E-6 2.344909E-6 0.59775 0.59775
2.349035E-6 7.767319E-11 2.3445969E-6 2.6000976E-6 1.6607604E-6 2.3448265E-6 2.3448265E-6 2.3445969E-6 0.59825 0.59825
2.3453651E-6 1.3715173E-11 2.3445969E-6 2.5998688E-6 1.6606142E-6 2.3446219E-6 2.3446219E-6 2.3445969E-6 0.59875 0.59875
2.3435762E-6 -1.5526037E-11 2.3445969E-6 2.5996399E-6 1.660468E-6 2.3444175E-6 2.3444175E-6 2.3445969E-6 0.59925 0.59925
2.3423158E-6 -3.5022166E-11 2.3442847E-6 2.5994111E-6 1.6603218E-6 2.3442135E-6 2.3442135E-6 2.3442847E-6 0.59975 0.59975
2.3424411E-6 -2.8937505E-11 2.3439725E-6 2.5991822E-6 1.6601756E-6 2.344009E-6 2.344009E-6 2.3439725E-6 0.60025 0.60025
2.3417417E-6 -3.80795E-11 2.3439725E-6 2.5989532E-6 1.6600294E-6 2.3438051E-6 2.3438051E-6 2.3439725E-6 0.60075 0.60075
2.340547E-6 -5.6357512E-11 2.3436605E-6 2.5984955E-6 1.659737E-6 2.3436007E-6 2.3436007E-6 2.3436605E-6 0.60125 0.60125
2.3423552E-6 -1.921045E-11 2.3436605E-6 2.5982665E-6 1.6595908E-6 2.343396E-6 2.343396E-6 2.3436605E-6 0.60175 0.60175
2.343141E-6 -9.444419E-13 2.3430362E-6 2.5980378E-6 1.6594446E-6 2.3431921E-6 2.3431921E-6 2.3430362E-6 0.60225 0.60225
2.3429693E-6 -3.413832E-13 2.3430362E-6 2.5978088E-6 1.6592984E-6 2.3429877E-6 2.3429877E-6 2.3430362E-6 0.60275 0.60275
2.3436555E-6 1.609741E-11 2.3430362E-6 2.5975799E-6 1.6591522E-6 2.3427833E-6 2.3427833E-6 2.3430362E-6 0.60325 0.60325
2.343517E-6 1.730955E-11 2.342724E-6 2.597351E-6 1.6590061E-6 2.3425794E-6 2.3425794E-6 2.342724E-6 0.60375 0.60375
2.3439725E-6 2.9484876E-11 2.342724E-6 2.5971221E-6 1.6588599E-6 2.3423747E-6 2.3423747E-6 2.342724E-6 0.60425 0.60425
2.3443615E-6 4.044207E-11 2.3424118E-6 2.5968934E-6 1.6587137E-6 2.3421703E-6 2.3421703E-6 2.3424118E-6 0.60475 0.60475
2.3441573E-6 4.0436075E-11 2.3420996E-6 2.5966644E-6 1.6585675E-6 2.3419664E-6 2.3419664E-6 2.3420996E-6 0.60525 0.60525
2.3430284E-6 2.33762E-11 2.3420996E-6 2.5964355E-6 1.6584213E-6 2.341762E-6 2.341762E-6 2.3420996E-6 0.60575 0.60575
2.3427906E-6 2.2761125E-11 2.3414752E-6 2.5959778E-6 1.6581289E-6 2.3415575E-6 2.3415575E-6 2.3414752E-6 0.60625 0.60625
2.3421244E-6 1.4228197E-11 2.341163E-6 2.5957488E-6 1.6579827E-6 2.3413534E-6 2.3413534E-6 2.341163E-6 0.60675 0.60675
2.3416555E-6 9.349656E-12 2.341163E-6 2.59552E-6 1.6578365E-6 2.341149E-6 2.341149E-6 2.341163E-6 0.60725 0.60725
2.34122E-6 5.08018E-12 2.3408509E-6 2.595291E-6 1.6576903E-6 2.3409445E-6 2.3409445E-6 2.3408509E-6 0.60775 0.60775
2.3414116E-6 1.2382987E-11 2.3408509E-6 2.5950621E-6 1.6575441E-6 2.3407406E-6 2.3407406E-6 2.3408509E-6 0.60825 0.60825
2.3405796E-6 8.0471177E-13 2.3408509E-6 2.5948334E-6 1.6573979E-6 2.3405362E-6 2.3405362E-6 2.3408509E-6 0.60875 0.60875
2.339418E-6 -1.6864232E-11 2.3402265E-6 2.5946044E-6 1.6572517E-6 2.3403315E-6 2.3403315E-6 2.3402265E-6 0.60925 0.60925
2.3384212E-6 -3.148784E-11 2.3399145E-6 2.5943757E-6 1.6571055E-6 2.3401271E-6 2.3401271E-6 2.3399145E-6 0.60975 0.60975
2.3396358E-6 -5.303965E-12 2.3396024E-6 2.5941467E-6 1.6569593E-6 2.3399232E-6 2.3399232E-6 2.3396024E-6 0.61025 0.61025
2.339101E-6 -1.1400641E-11 2.3396024E-6 2.5939178E-6 1.6568132E-6 2.3397188E-6 2.3397188E-6 2.3396024E-6 0.61075 0.61075
2.3388961E-6 -1.1406649E-11 2.3396024E-6 2.593689E-6 1.656667E-6 2.3395144E-6 2.3395144E-6 2.3396024E-6 0.61125 0.61125
2.3397808E-6 8.686559E-12 2.3392902E-6 2.593231E-6 1.6563746E-6 2.3393102E-6 2.3393102E-6 2.3392902E-6 0.61175 0.61175
2.3418863E-6 5.131522E-11 2.3392902E-6 2.5930024E-6 1.6562284E-6 2.3391058E-6 2.3391058E-6 2.3392902E-6 0.61225 0.61225
2.3421765E-6 6.044521E-11 2.338978E-6 2.5927734E-6 1.6560822E-6 2.3389014E-6 2.3389014E-6 2.338978E-6 0.61275 0.61275
2.3409486E-6 4.155814E-11 2.3386658E-6 2.5925447E-6 1.655936E-6 2.338697E-6 2.338697E-6 2.3386658E-6 0.61325 0.61325
2.3418663E-6 6.226041E-11 2.3383536E-6 2.5923157E-6 1.6557898E-6 2.338493E-6 2.338493E-6 2.3383536E-6 0.61375 0.61375
2.3411005E-6 5.190027E-11 2.3386658E-6 2.5920867E-6 1.6556436E-6 2.3382884E-6 2.3382884E-6 2.3386658E-6 0.61425 0.61425
2.3399718E-6 3.4840394E-11 2.3386658E-6 2.591858E-6 1.6554974E-6 2.338084E-6 2.338084E-6 2.3386658E-6 0.61475 0.61475
2.3363018E-6 -2.9117618E-11 2.3380414E-6 2.591629E-6 1.6553512E-6 2.3378796E-6 2.3378796E-6 2.3380414E-6 0.61525 0.61525
2.3358666E-6 -3.338708E-11 2.3377293E-6 2.5914E-6 1.655205E-6 2.3376756E-6 2.3376756E-6 2.3377293E-6 0.61575 0.61575
2.3364207E-6 -1.9384555E-11 2.3377293E-6 2.5911713E-6 1.6550588E-6 2.3374712E-6 2.3374712E-6 2.3377293E-6 0.61625 0.61625
2.337932E-6 1.2280908E-11 2.337417E-6 2.5909424E-6 1.6549126E-6 2.3372666E-6 2.3372666E-6 2.337417E-6 0.61675 0.61675
2.3370342E-6 -5.1550116E-13 2.337417E-6 2.5904847E-6 1.6546203E-6 2.3370621E-6 2.3370621E-6 2.337417E-6 0.61725 0.61725
2.3351138E-6 -3.2192964E-11 2.337105E-6 2.5902557E-6 1.6544741E-6 2.3368582E-6 2.3368582E-6 2.337105E-6 0.61775 0.61775
2.3378461E-6 2.2007965E-11 2.337105E-6 2.590027E-6 1.6543279E-6 2.3366538E-6 2.3366538E-6 2.337105E-6 0.61825 0.61825
2.3402486E-6 7.011823E-11 2.3361683E-6 2.589798E-6 1.6541817E-6 2.3364491E-6 2.3364491E-6 2.3361683E-6 0.61875 0.61875
2.3384925E-6 4.1486085E-11 2.3364805E-6 2.589569E-6 1.6540355E-6 2.3362447E-6 2.3362447E-6 2.3364805E-6 0.61925 0.61925
2.3360437E-6 6.354066E-14 2.3361683E-6 2.5893403E-6 1.6538893E-6 2.3360403E-6 2.3360403E-6 2.3361683E-6 0.61975 0.61975
2.3363345E-6 9.193547E-12 2.3358564E-6 2.5891113E-6 1.6537431E-6 2.3358364E-6 2.3358364E-6 2.3358564E-6 0.62025 0.62025
2.3372188E-6 2.928674E-11 2.3355442E-6 2.5888824E-6 1.6535969E-6 2.335632E-6 2.335632E-6 2.3355442E-6 0.62075 0.62075
2.337542E-6 3.90258E-11 2.3355442E-6 2.5886536E-6 1.6534507E-6 2.3354273E-6 2.3354273E-6 2.3355442E-6 0.62125 0.62125
2.3366442E-6 2.622939E-11 2.335232E-6 2.5884246E-6 1.6533045E-6 2.335223E-6 2.335223E-6 2.335232E-6 0.62175 0.62175
2.3345253E-6 -9.102487E-12 2.335232E-6 2.5881957E-6 1.6531583E-6 2.3350185E-6 2.3350185E-6 2.335232E-6 0.62225 0.62225
2.3355751E-6 1.4036055E-11 2.3349198E-6 2.587738E-6 1.6528659E-6 2.3348146E-6 2.3348146E-6 2.3349198E-6 0.62275 0.62275
2.3375812E-6 5.4837516E-11 2.3342955E-6 2.5875092E-6 1.6527197E-6 2.3346101E-6 2.3346101E-6 2.3342955E-6 0.62325 0.62325
2.3357925E-6 2.5596306E-11 2.3346076E-6 2.5872803E-6 1.6525735E-6 2.3344055E-6 2.3344055E-6 2.3346076E-6 0.62375 0.62375
2.3337395E-6 -8.517436E-12 2.3349198E-6 2.5870513E-6 1.6524274E-6 2.334201E-6 2.334201E-6 2.3349198E-6 0.62425 0.62425
2.333733E-6 -4.8690444E-12 2.3339833E-6 2.5868226E-6 1.6522812E-6 2.3339967E-6 2.3339967E-6 2.3339833E-6 0.62475 0.62475
2.3339571E-6 3.0428145E-12 2.333671E-6 2.5865936E-6 1.652135E-6 2.3337923E-6 2.3337923E-6 2.333671E-6 0.62525 0.62525
2.3317398E-6 -3.4116248E-11 2.333671E-6 2.5863646E-6 1.6519888E-6 2.3335883E-6 2.3335883E-6 2.333671E-6 0.62575 0.62575
2.331271E-6 -3.899479E-11 2.333359E-6 2.586136E-6 1.6518426E-6 2.3333837E-6 2.3333837E-6 2.333359E-6 0.62625 0.62625
2.3316602E-6 -2.8037597E-11 2.333671E-6 2.585907E-6 1.6516964E-6 2.3331793E-6 2.3331793E-6 2.333671E-6 0.62675 0.62675
2.3302014E-6 -5.118814E-11 2.3330467E-6 2.5856782E-6 1.6515502E-6 2.3329749E-6 2.3329749E-6 2.3330467E-6 0.62725 0.62725
2.3301616E-6 -4.814881E-11 2.3330467E-6 2.5854492E-6 1.651404E-6 2.3327705E-6 2.3327705E-6 2.3330467E-6 0.62775 0.62775
2.3331909E-6 1.1533715E-11 2.3327345E-6 2.5849915E-6 1.6511116E-6 2.3325658E-6 2.3325658E-6 2.3327345E-6 0.62825 0.62825
2.3356267E-6 6.025306E-11 2.3327345E-6 2.5847626E-6 1.6509654E-6 2.3323619E-6 2.3323619E-6 2.3327345E-6 0.62875 0.62875
2.335884E-6 6.8773987E-11 2.3327345E-6 2.5845336E-6 1.6508192E-6 2.3321575E-6 2.3321575E-6 2.3327345E-6 0.62925 0.62925
2.335481E-6 6.5113574E-11 2.3321104E-6 2.5843049E-6 1.650673E-6 2.331953E-6 2.331953E-6 2.3321104E-6 0.62975 0.62975
2.3358373E-6 7.5461706E-11 2.3321104E-6 2.584076E-6 1.6505268E-6 2.3317486E-6 2.3317486E-6 2.3321104E-6 0.63025 0.63025
2.3353025E-6 6.936503E-11 2.331486E-6 2.583847E-6 1.6503806E-6 2.331544E-6 2.331544E-6 2.331486E-6 0.63075 0.63075
2.3338437E-6 4.6214484E-11 2.3311738E-6 2.5836182E-6 1.6502345E-6 2.3313396E-6 2.3313396E-6 2.3311738E-6 0.63125 0.63125
2.3295797E-6 -2.8706731E-11 2.3311738E-6 2.5833892E-6 1.6500883E-6 2.3311352E-6 2.3311352E-6 2.3311738E-6 0.63175 0.63175
2.328451E-6 -4.5766602E-11 2.3308617E-6 2.5831605E-6 1.6499421E-6 2.3309308E-6 2.3309308E-6 2.3308617E-6 0.63225 0.63225
2.3270911E-6 -6.708995E-11 2.3305495E-6 2.5829315E-6 1.6497959E-6 2.3307261E-6 2.3307261E-6 2.3305495E-6 0.63275 0.63275
2.3266557E-6 -7.1359404E-11 2.3305495E-6 2.5827026E-6 1.6496497E-6 2.3305222E-6 2.3305222E-6 2.3305495E-6 0.63325 0.63325
2.326253E-6 -7.501982E-11 2.329613E-6 2.5822449E-6 1.6493573E-6 2.3303178E-6 2.3303178E-6 2.329613E-6 0.63375 0.63375
2.3290183E-6 -2.020982E-11 2.3302373E-6 2.582016E-6 1.6492111E-6 2.3301134E-6 2.3301134E-6 2.3302373E-6 0.63425 0.63425
2.3310577E-6 2.1200706E-11 2.329613E-6 2.5817872E-6 1.6490649E-6 2.329909E-6 2.329909E-6 2.329613E-6 0.63475 0.63475
2.3320079E-6 4.2512036E-11 2.329613E-6 2.5815582E-6 1.6489187E-6 2.3297043E-6 2.3297043E-6 2.329613E-6 0.63525 0.63525
2.3323312E-6 5.2251092E-11 2.3289886E-6 2.5813295E-6 1.6487725E-6 2.3295E-6 2.3295E-6 2.3289886E-6 0.63575 0.63575
2.3315322E-6 4.1281884E-11 2.3293007E-6 2.5811005E-6 1.6486263E-6 2.3292955E-6 2.3292955E-6 2.3293007E-6 0.63625 0.63625
2.3306345E-6 2.8485476E-11 2.3293007E-6 2.5808715E-6 1.6484801E-6 2.329091E-6 2.329091E-6 2.3293007E-6 0.63675 0.63675
2.3287796E-6 -1.9738677E-12 2.3286764E-6 2.5806428E-6 1.6483339E-6 2.3288867E-6 2.3288867E-6 2.3286764E-6 0.63725 0.63725
2.3279808E-6 -1.2943076E-11 2.3286764E-6 2.5804138E-6 1.6481877E-6 2.328682E-6 2.328682E-6 2.3286764E-6 0.63775 0.63775
2.328403E-6 -1.3768168E-12 2.3286764E-6 2.5801849E-6 1.6480416E-6 2.3284776E-6 2.3284776E-6 2.3286764E-6 0.63825 0.63825
2.3304754E-6 4.0642777E-11 2.3289886E-6 2.5797272E-6 1.6477492E-6 2.3282732E-6 2.3282732E-6 2.3289886E-6 0.63875 0.63875
2.3313596E-6 6.073597E-11 2.3283644E-6 2.5794982E-6 1.647603E-6 2.3280688E-6 2.3280688E-6 2.3283644E-6 0.63925 0.63925
2.3309567E-6 5.7075566E-11 2.32774E-6 2.5792694E-6 1.6474568E-6 2.3278642E-6 2.3278642E-6 2.32774E-6 0.63975 0.63975
2.3314785E-6 7.046904E-11 2.3280522E-6 2.5790405E-6 1.6473106E-6 2.3276602E-6 2.3276602E-6 2.3280522E-6 0.64025 0.64025
2.334178E-6 1.240609E-10 2.32774E-6 2.5788117E-6 1.6471644E-6 2.3274558E-6 2.3274558E-6 2.32774E-6 0.64075 0.64075
2.3307718E-6 6.497542E-11 2.3271157E-6 2.5785828E-6 1.6470182E-6 2.3272514E-6 2.3272514E-6 2.3271157E-6 0.64125 0.64125
2.326112E-6 -1.7254594E-11 2.3274279E-6 2.5783538E-6 1.646872E-6 2.327047E-6 2.327047E-6 2.3274279E-6 0.64175 0.64175
2.3227062E-6 -7.6340066E-11 2.3271157E-6 2.578125E-6 1.6467258E-6 2.3268424E-6 2.3268424E-6 2.3271157E-6 0.64225 0.64225
2.3214452E-6 -9.5836214E-11 2.3268035E-6 2.577896E-6 1.6465796E-6 2.326638E-6 2.326638E-6 2.3268035E-6 0.64275 0.64275
2.3213065E-6 -9.4624086E-11 2.3268035E-6 2.5776671E-6 1.6464334E-6 2.3264336E-6 2.3264336E-6 2.3268035E-6 0.64325 0.64325
2.3225207E-6 -6.8440226E-11 2.325867E-6 2.5774384E-6 1.6462872E-6 2.3262292E-6 2.3262292E-6 2.325867E-6 0.64375 0.64375
2.325682E-6 -6.321431E-12 2.325867E-6 2.5769805E-6 1.6459948E-6 2.3260245E-6 2.3260245E-6 2.325867E-6 0.64425 0.64425
2.3275563E-6 3.2043763E-11 2.3255548E-6 2.5767517E-6 1.6458487E-6 2.32582E-6 2.32582E-6 2.3255548E-6 0.64475 0.64475
2.3296946E-6 7.5281496E-11 2.3255548E-6 2.5765228E-6 1.6457025E-6 2.3256157E-6 2.3256157E-6 2.3255548E-6 0.64525 0.64525
2.331866E-6 1.1912829E-10 2.3255548E-6 2.576294E-6 1.6455563E-6 2.3254113E-6 2.3254113E-6 2.3255548E-6 0.64575 0.64575
2.3320572E-6 1.2643107E-10 2.3252426E-6 2.576065E-6 1.6454101E-6 2.3252069E-6 2.3252069E-6 2.3252426E-6 0.64625 0.64625
2.3303014E-6 9.7798936E-11 2.3249304E-6 2.575836E-6 1.6452639E-6 2.3250022E-6 2.3250022E-6 2.3249304E-6 0.64675 0.64675
2.3259054E-6 2.0441456E-11 2.3249304E-6 2.5756074E-6 1.6451177E-6 2.3247978E-6 2.3247978E-6 2.3249304E-6 0.64725 0.64725
2.3203215E-6 -7.8842426E-11 2.3249304E-6 2.5753784E-6 1.6449715E-6 2.3245934E-6 2.3245934E-6 2.3249304E-6 0.64775 0.64775
2.3185657E-6 -1.07474564E-10 2.3246182E-6 2.5751494E-6 1.6448253E-6 2.324389E-6 2.324389E-6 2.3246182E-6 0.64825 0.64825
2.319516E-6 -8.616324E-11 2.3243063E-6 2.5749207E-6 1.6446791E-6 2.3241844E-6 2.3241844E-6 2.3243063E-6 0.64875 0.64875
2.32007E-6 -7.2160715E-11 2.3243063E-6 2.5746917E-6 1.6445329E-6 2.32398E-6 2.32398E-6 2.3243063E-6 0.64925 0.64925
2.3219775E-6 -3.3186454E-11 2.3236819E-6 2.574234E-6 1.6442405E-6 2.3237756E-6 2.3237756E-6 2.3236819E-6 0.64975 0.64975
2.3255018E-6 3.5632077E-11 2.3233697E-6 2.574005E-6 1.6440943E-6 2.3235712E-6 2.3235712E-6 2.3233697E-6 0.65025 0.65025
2.3285636E-6 9.592366E-11 2.3230575E-6 2.5737763E-6 1.643948E-6 2.323366E-6 2.323366E-6 2.3230575E-6 0.65075 0.65075
2.3280618E-6 9.0436054E-11 2.3233697E-6 2.5735474E-6 1.6438019E-6 2.3231617E-6 2.3231617E-6 2.3233697E-6 0.65125 0.65125
2.3262398E-6 6.058577E-11 2.3227453E-6 2.5733184E-6 1.6436558E-6 2.3229572E-6 2.3229572E-6 2.3227453E-6 0.65175 0.65175
2.3219761E-6 -1.433544E-11 2.3227453E-6 2.5730897E-6 1.6435096E-6 2.3227528E-6 2.3227528E-6 2.3227453E-6 0.65225 0.65225
2.3193293E-6 -5.9412385E-11 2.3230575E-6 2.5728607E-6 1.6433634E-6 2.3225482E-6 2.3225482E-6 2.3230575E-6 0.65275 0.65275
2.3181344E-6 -7.7690396E-11 2.3227453E-6 2.5726317E-6 1.6432172E-6 2.3223438E-6 2.3223438E-6 2.3227453E-6 0.65325 0.65325
2.3184905E-6 -6.734227E-11 2.322121E-6 2.572403E-6 1.643071E-6 2.3221394E-6 2.3221394E-6 2.322121E-6 0.65375 0.65375
2.3219488E-6 2.5813002E-13 2.3214966E-6 2.572174E-6 1.6429248E-6 2.321935E-6 2.321935E-6 2.3214966E-6 0.65425 0.65425
2.3234602E-6 3.192359E-11 2.3224331E-6 2.5719453E-6 1.6427786E-6 2.3217306E-6 2.3217306E-6 2.3224331E-6 0.65475 0.65475
2.3261925E-6 8.612452E-11 2.322121E-6 2.5714874E-6 1.6424862E-6 2.321526E-6 2.321526E-6 2.322121E-6 0.65525 0.65525
2.3281327E-6 1.2570785E-10 2.3211844E-6 2.5712586E-6 1.64234E-6 2.3213215E-6 2.3213215E-6 2.3211844E-6 0.65575 0.65575
2.328456E-6 1.3544692E-10 2.3218088E-6 2.5710297E-6 1.6421938E-6 2.321117E-6 2.321117E-6 2.3218088E-6 0.65625 0.65625
2.3257762E-6 8.976089E-11 2.3208722E-6 2.5708007E-6 1.6420476E-6 2.3209127E-6 2.3209127E-6 2.3208722E-6 0.65675 0.65675
2.3222383E-6 2.823915E-11 2.3208722E-6 2.570572E-6 1.6419013E-6 2.320708E-6 2.320708E-6 2.3208722E-6 0.65725 0.65725
2.3180728E-6 -4.4854877E-11 2.3205603E-6 2.570343E-6 1.6417551E-6 2.3205032E-6 2.3205032E-6 2.3205603E-6 0.65775 0.65775
2.315789E-6 -8.323209E-11 2.320248E-6 2.570114E-6 1.641609E-6 2.3202988E-6 2.3202988E-6 2.320248E-6 0.65825 0.65825
2.3145612E-6 -1.0211916E-10 2.3205603E-6 2.5698853E-6 1.6414629E-6 2.3200944E-6 2.3200944E-6 2.3205603E-6 0.65875 0.65875
2.3153464E-6 -8.3853174E-11 2.320248E-6 2.5696563E-6 1.6413167E-6 2.3198897E-6 2.3198897E-6 2.320248E-6 0.65925 0.65925
2.3195307E-6 -2.8533053E-12 2.320248E-6 2.5694276E-6 1.6411705E-6 2.3196853E-6 2.3196853E-6 2.320248E-6 0.65975 0.65975
2.323088E-6 6.6574295E-11 2.3205603E-6 2.5691986E-6 1.6410243E-6 2.319481E-6 2.319481E-6 2.3205603E-6 0.66025 0.66025
2.3245334E-6 9.702162E-11 2.3193115E-6 2.568741E-6 1.6407319E-6 2.3192765E-6 2.3192765E-6 2.3193115E-6 0.66075 0.66075
2.3239986E-6 9.092495E-11 2.3193115E-6 2.568512E-6 1.6405857E-6 2.3190719E-6 2.3190719E-6 2.3193115E-6 0.66125 0.66125
2.3245193E-6 1.0431839E-10 2.3189993E-6 2.568283E-6 1.6404395E-6 2.318867E-6 2.318867E-6 2.3189993E-6 0.66175 0.66175
2.3223674E-6 6.837745E-11 2.3189993E-6 2.5680542E-6 1.6402932E-6 2.3186626E-6 2.3186626E-6 2.3189993E-6 0.66225 0.66225
2.3187306E-6 5.0285006E-12 2.3186872E-6 2.5678253E-6 1.640147E-6 2.3184582E-6 2.3184582E-6 2.3186872E-6 0.66275 0.66275
2.3155887E-6 -4.9184445E-11 2.3189993E-6 2.5675965E-6 1.6400008E-6 2.3182536E-6 2.3182536E-6 2.3189993E-6 0.66325 0.66325
2.3142618E-6 -6.989872E-11 2.3186872E-6 2.5673676E-6 1.6398546E-6 2.3180492E-6 2.3180492E-6 2.3186872E-6 0.66375 0.66375
2.3149482E-6 -5.3459924E-11 2.3186872E-6 2.5671386E-6 1.6397084E-6 2.3178447E-6 2.3178447E-6 2.3186872E-6 0.66425 0.66425
2.3154694E-6 -4.0066468E-11 2.3177506E-6 2.5669099E-6 1.6395622E-6 2.3176403E-6 2.3176403E-6 2.3177506E-6 0.66475 0.66475
2.3174753E-6 7.349801E-13 2.3177506E-6 2.566681E-6 1.639416E-6 2.3174352E-6 2.3174352E-6 2.3177506E-6 0.66525 0.66525
2.3201414E-6 5.3717777E-11 2.3174384E-6 2.566452E-6 1.63927E-6 2.3172308E-6 2.3172308E-6 2.3174384E-6 0.66575 0.66575
2.3210916E-6 7.502911E-11 2.3174384E-6 2.5659942E-6 1.6389776E-6 2.3170264E-6 2.3170264E-6 2.3174384E-6 0.66625 0.66625
2.321085E-6 7.8677495E-11 2.3168143E-6 2.5657653E-6 1.6388313E-6 2.316822E-6 2.316822E-6 2.3168143E-6 0.66675 0.66675
2.319329E-6 5.0045353E-11 2.3171262E-6 2.5655365E-6 1.6386851E-6 2.3166176E-6 2.3166176E-6 2.3171262E-6 0.66725 0.66725
2.3157581E-6 -1.2085461E-11 2.31619E-6 2.5653076E-6 1.638539E-6 2.316413E-6 2.316413E-6 2.31619E-6 0.66775 0.66775
2.3138698E-6 -4.3153887E-11 2.316502E-6 2.5650788E-6 1.6383927E-6 2.316208E-6 2.316208E-6 2.316502E-6 0.66825 0.66825
2.31185E-6 -7.665856E-11 2.31619E-6 2.5648499E-6 1.6382465E-6 2.3160037E-6 2.3160037E-6 2.31619E-6 0.66875 0.66875
2.3121404E-6 -6.752857E-11 2.3155656E-6 2.564621E-6 1.6381003E-6 2.3157993E-6 2.3157993E-6 2.3155656E-6 0.66925 0.66925
2.3127936E-6 -5.1698843E-11 2.3155656E-6 2.5643922E-6 1.6379541E-6 2.3155947E-6 2.3155947E-6 2.3155656E-6 0.66975 0.66975
2.3164828E-6 2.016502E-11 2.3155656E-6 2.5641632E-6 1.6378079E-6 2.3153902E-6 2.3153902E-6 2.3155656E-6 0.67025 0.67025
2.3190166E-6 7.0711534E-11 2.3152534E-6 2.5639342E-6 1.6376617E-6 2.3151854E-6 2.3151854E-6 2.3152534E-6 0.67075 0.67075
2.32099E-6 1.1090393E-10 2.3155656E-6 2.5637055E-6 1.6375155E-6 2.314981E-6 2.314981E-6 2.3155656E-6 0.67125 0.67125
2.3229302E-6 1.5048726E-10 2.3158777E-6 2.5632478E-6 1.6372231E-6 2.3147763E-6 2.3147763E-6 2.3158777E-6 0.67175 0.67175
2.3215375E-6 1.2855485E-10 2.3152534E-6 2.5630188E-6 1.637077E-6 2.314572E-6 2.314572E-6 2.3152534E-6 0.67225 0.67225
2.317108E-6 5.0588287E-11 2.3143168E-6 2.5627899E-6 1.6369308E-6 2.314367E-6 2.314367E-6 2.3143168E-6 0.67275 0.67275
2.3120192E-6 -3.955959E-11 2.3143168E-6 2.5625611E-6 1.6367846E-6 2.3141627E-6 2.3141627E-6 2.3143168E-6 0.67325 0.67325
2.3100652E-6 -7.184613E-11 2.3143168E-6 2.5623322E-6 1.6366384E-6 2.313958E-6 2.313958E-6 2.3143168E-6 0.67375 0.67375
2.3083753E-6 -9.926015E-11 2.3136924E-6 2.5621032E-6 1.6364922E-6 2.3137536E-6 2.3137536E-6 2.3136924E-6 0.67425 0.67425
2.3071475E-6 -1.1814721E-10 2.3143168E-6 2.5618745E-6 1.636346E-6 2.3135492E-6 2.3135492E-6 2.3143168E-6 0.67475 0.67475
2.3091534E-6 -7.7345776E-11 2.3140046E-6 2.5616455E-6 1.6361998E-6 2.313344E-6 2.313344E-6 2.3140046E-6 0.67525 0.67525
2.3124137E-6 -1.3399777E-11 2.313068E-6 2.5614165E-6 1.6360536E-6 2.3131397E-6 2.3131397E-6 2.313068E-6 0.67575 0.67575
2.316433E-6 6.455476E-11 2.3143168E-6 2.5611878E-6 1.6359074E-6 2.3129353E-6 2.3129353E-6 2.3143168E-6 0.67625 0.67625
2.3183734E-6 1.0413808E-10 2.3133803E-6 2.56073E-6 1.635615E-6 2.3127309E-6 2.3127309E-6 2.3133803E-6 0.67675 0.67675
2.31962E-6 1.3093099E-10 2.313068E-6 2.5605011E-6 1.6354688E-6 2.3125258E-6 2.3125258E-6 2.313068E-6 0.67725 0.67725
2.3184582E-6 1.1326205E-10 2.3127561E-6 2.5602722E-6 1.6353226E-6 2.3123214E-6 2.3123214E-6 2.3127561E-6 0.67775 0.67775
2.3158113E-6 6.818511E-11 2.312444E-6 2.5600434E-6 1.6351764E-6 2.312117E-6 2.312117E-6 2.312444E-6 0.67825 0.67825
2.310986E-6 -1.7090253E-11 2.312444E-6 2.5598144E-6 1.6350302E-6 2.311912E-6 2.311912E-6 2.312444E-6 0.67875 0.67875
2.3091973E-6 -4.6331463E-11 2.312444E-6 2.5595855E-6 1.6348841E-6 2.3117075E-6 2.3117075E-6 2.312444E-6 0.67925 0.67925
2.3088935E-6 -4.8164667E-11 2.3121318E-6 2.5593567E-6 1.6347379E-6 2.311503E-6 2.311503E-6 2.3121318E-6 0.67975 0.67975
2.3102066E-6 -2.0153611E-11 2.3115074E-6 2.5591278E-6 1.6345917E-6 2.3112987E-6 2.3112987E-6 2.3115074E-6 0.68025 0.68025
2.3114535E-6 6.6393033E-12 2.3111952E-6 2.5588988E-6 1.6344455E-6 2.3110938E-6 2.3110938E-6 2.3111952E-6 0.68075 0.68075
2.3134266E-6 4.6831698E-11 2.310883E-6 2.55867E-6 1.6342993E-6 2.3108892E-6 2.3108892E-6 2.310883E-6 0.68125 0.68125
2.315268E-6 8.458783E-11 2.3105708E-6 2.558441E-6 1.6341531E-6 2.3106847E-6 2.3106847E-6 2.3105708E-6 0.68175 0.68175
2.3148648E-6 8.0927404E-11 2.3105708E-6 2.5579834E-6 1.6338607E-6 2.3104799E-6 2.3104799E-6 2.3105708E-6 0.68225 0.68225
2.311756E-6 2.7323525E-11 2.3105708E-6 2.5577544E-6 1.6337145E-6 2.3102755E-6 2.3102755E-6 2.3105708E-6 0.68275 0.68275
2.308284E-6 -3.2980087E-11 2.3102587E-6 2.5575257E-6 1.6335683E-6 2.3100708E-6 2.3100708E-6 2.3102587E-6 0.68325 0.68325
2.3067257E-6 -5.7957847E-11 2.3099465E-6 2.5572967E-6 1.6334221E-6 2.309866E-6 2.309866E-6 2.3099465E-6 0.68375 0.68375
2.3046068E-6 -9.328972E-11 2.3099465E-6 2.5570678E-6 1.6332759E-6 2.3096616E-6 2.3096616E-6 2.3099465E-6 0.68425 0.68425
2.3046991E-6 -8.781413E-11 2.309322E-6 2.556839E-6 1.6331297E-6 2.3094572E-6 2.3094572E-6 2.309322E-6 0.68475 0.68475
2.3079258E-6 -2.447721E-11 2.309322E-6 2.55661E-6 1.6329835E-6 2.309252E-6 2.309252E-6 2.309322E-6 0.68525 0.68525
2.3084801E-6 -1.0474687E-11 2.309322E-6 2.5563813E-6 1.6328373E-6 2.3090477E-6 2.3090477E-6 2.309322E-6 0.68575 0.68575
2.3109485E-6 3.885371E-11 2.309322E-6 2.5561524E-6 1.6326912E-6 2.3088432E-6 2.3088432E-6 2.309322E-6 0.68625 0.68625
2.3138782E-6 9.670902E-11 2.3090101E-6 2.5559234E-6 1.632545E-6 2.3086384E-6 2.3086384E-6 2.3090101E-6 0.68675 0.68675
2.3153896E-6 1.2837449E-10 2.309322E-6 2.5556947E-6 1.6323988E-6 2.3084337E-6 2.3084337E-6 2.309322E-6 0.68725 0.68725
2.3137327E-6 1.0156954E-10 2.3083858E-6 2.5552367E-6 1.6321064E-6 2.3082293E-6 2.3082293E-6 2.3083858E-6 0.68775 0.68775
2.3121413E-6 7.598272E-11 2.3083858E-6 2.555008E-6 1.6319602E-6 2.3080245E-6 2.3080245E-6 2.3083858E-6 0.68825 0.68825
2.3085704E-6 1.3851907E-11 2.3074492E-6 2.554779E-6 1.631814E-6 2.30782E-6 2.30782E-6 2.3074492E-6 0.68875 0.68875
2.3060886E-6 -2.8179705E-11 2.3080736E-6 2.55455E-6 1.6316678E-6 2.3076154E-6 2.3076154E-6 2.3080736E-6 0.68925 0.68925
2.3043654E-6 -5.6202792E-11 2.307137E-6 2.5543213E-6 1.6315216E-6 2.3074106E-6 2.3074106E-6 2.307137E-6 0.68975 0.68975
2.3035666E-6 -6.7172004E-11 2.307137E-6 2.5540924E-6 1.6313754E-6 2.3072062E-6 2.3072062E-6 2.307137E-6 0.69025 0.69025
2.3034277E-6 -6.595988E-11 2.307137E-6 2.5538636E-6 1.6312292E-6 2.3070018E-6 2.3070018E-6 2.307137E-6 0.69075 0.69075
2.3038165E-6 -5.50027E-11 2.307137E-6 2.5536347E-6 1.631083E-6 2.3067967E-6 2.3067967E-6 2.307137E-6 0.69125 0.69125
2.3077698E-6 2.1733698E-11 2.3062005E-6 2.5534057E-6 1.6309368E-6 2.3065923E-6 2.3065923E-6 2.3062005E-6 0.69175 0.69175
2.3093796E-6 5.5226348E-11 2.3062005E-6 2.553177E-6 1.6307906E-6 2.3063874E-6 2.3063874E-6 2.3062005E-6 0.69225 0.69225
2.310495E-6 7.958301E-11 2.3058883E-6 2.552948E-6 1.6306444E-6 2.3061828E-6 2.3061828E-6 2.3058883E-6 0.69275 0.69275
2.310224E-6 7.835886E-11 2.3058883E-6 2.5524903E-6 1.6303521E-6 2.3059783E-6 2.3059783E-6 2.3058883E-6 0.69325 0.69325
2.3080058E-6 4.1199776E-11 2.3055761E-6 2.5522613E-6 1.6302059E-6 2.3057735E-6 2.3057735E-6 2.3055761E-6 0.69375 0.69375
2.3067118E-6 2.1094564E-11 2.3052642E-6 2.5520324E-6 1.6300597E-6 2.305569E-6 2.305569E-6 2.3052642E-6 0.69425 0.69425
2.3061436E-6 1.4388808E-11 2.3052642E-6 2.5518036E-6 1.6299135E-6 2.305364E-6 2.305364E-6 2.3052642E-6 0.69475 0.69475
2.3048499E-6 -5.716401E-12 2.304952E-6 2.5515747E-6 1.6297673E-6 2.3051596E-6 2.3051596E-6 2.304952E-6 0.69525 0.69525
2.305305E-6 6.4589254E-12 2.3055761E-6 2.551346E-6 1.6296211E-6 2.3049552E-6 2.3049552E-6 2.3055761E-6 0.69575 0.69575
2.3047369E-6 -2.4683033E-13 2.304952E-6 2.551117E-6 1.6294749E-6 2.3047503E-6 2.3047503E-6 2.304952E-6 0.69625 0.69625
2.306512E-6 3.6291165E-11 2.3046398E-6 2.550888E-6 1.6293287E-6 2.3045457E-6 2.3045457E-6 2.3046398E-6 0.69675 0.69675
2.308881E-6 8.379234E-11 2.3043276E-6 2.5506592E-6 1.6291825E-6 2.3043408E-6 2.3043408E-6 2.3043276E-6 0.69725 0.69725
2.3098971E-6 1.06321806E-10 2.3043276E-6 2.5504303E-6 1.6290363E-6 2.3041364E-6 2.3041364E-6 2.3043276E-6 0.69775 0.69775
2.3076789E-6 6.916272E-11 2.3043276E-6 2.5502013E-6 1.6288901E-6 2.3039313E-6 2.3039313E-6 2.3043276E-6 0.69825 0.69825
2.305032E-6 2.408577E-11 2.3043276E-6 2.5497436E-6 1.6285977E-6 2.303727E-6 2.303727E-6 2.3043276E-6 0.69875 0.69875
2.30222E-6 -2.4036509E-11 2.3037032E-6 2.5495149E-6 1.6284515E-6 2.3035225E-6 2.3035225E-6 2.3037032E-6 0.69925 0.69925
2.301883E-6 -2.6478797E-11 2.3027667E-6 2.549286E-6 1.6283054E-6 2.3033176E-6 2.3033176E-6 2.3027667E-6 0.69975 0.69975
2.300622E-6 -4.597494E-11 2.3030789E-6 2.549057E-6 1.6281592E-6 2.303113E-6 2.303113E-6 2.3030789E-6 0.70025 0.70025
2.2985687E-6 -8.008869E-11 2.3027667E-6 2.5488282E-6 1.628013E-6 2.3029081E-6 2.3029081E-6 2.3027667E-6 0.70075 0.70075
2.300971E-6 -3.1978437E-11 2.3027667E-6 2.5485992E-6 1.6278668E-6 2.3027037E-6 2.3027037E-6 2.3027667E-6 0.70125 0.70125
2.303835E-6 2.4658747E-11 2.3027667E-6 2.5483703E-6 1.6277206E-6 2.3024988E-6 2.3024988E-6 2.3027667E-6 0.70175 0.70175
2.305115E-6 5.206074E-11 2.3024545E-6 2.5481415E-6 1.6275744E-6 2.3022942E-6 2.3022942E-6 2.3024545E-6 0.70225 0.70225
2.305174E-6 5.692725E-11 2.3018301E-6 2.5479126E-6 1.6274282E-6 2.3020893E-6 2.3020893E-6 2.3018301E-6 0.70275 0.70275
2.305992E-6 7.580231E-11 2.301518E-6 2.5476836E-6 1.627282E-6 2.301885E-6 2.301885E-6 2.301518E-6 0.70325 0.70325
2.3057537E-6 7.5187225E-11 2.301518E-6 2.5474549E-6 1.6271358E-6 2.3016798E-6 2.3016798E-6 2.301518E-6 0.70375 0.70375
2.305252E-6 6.969962E-11 2.301518E-6 2.5469972E-6 1.6268434E-6 2.3014754E-6 2.3014754E-6 2.301518E-6 0.70425 0.70425
2.3048817E-6 6.664826E-11 2.301518E-6 2.5467682E-6 1.6266972E-6 2.3012706E-6 2.3012706E-6 2.301518E-6 0.70475 0.70475
2.301905E-6 1.548065E-11 2.301206E-6 2.5465392E-6 1.626551E-6 2.3010662E-6 2.3010662E-6 2.301206E-6 0.70525 0.70525
2.2987624E-6 -3.8732312E-11 2.301206E-6 2.5463105E-6 1.6264048E-6 2.300861E-6 2.300861E-6 2.301206E-6 0.70575 0.70575
2.2989868E-6 -3.082045E-11 2.3008938E-6 2.5460815E-6 1.6262586E-6 2.3006567E-6 2.3006567E-6 2.3008938E-6 0.70625 0.70625
2.3019495E-6 2.7643932E-11 2.3008938E-6 2.5458526E-6 1.6261125E-6 2.3004518E-6 2.3004518E-6 2.3008938E-6 0.70675 0.70675
2.302207E-6 3.616486E-11 2.3002694E-6 2.5456238E-6 1.6259663E-6 2.3002474E-6 2.3002474E-6 2.3002694E-6 0.70725 0.70725
2.3009786E-6 1.7277768E-11 2.2999573E-6 2.5453949E-6 1.6258201E-6 2.3000423E-6 2.3000423E-6 2.2999573E-6 0.70775 0.70775
2.3013347E-6 2.7625895E-11 2.3002694E-6 2.5451661E-6 1.6256739E-6 2.299838E-6 2.299838E-6 2.3002694E-6 0.70825 0.70825
2.3021196E-6 4.5891874E-11 2.299333E-6 2.5449372E-6 1.6255277E-6 2.299633E-6 2.299633E-6 2.299333E-6 0.70875 0.70875
2.2993406E-6 -1.6213387E-12 2.2987085E-6 2.5444795E-6 1.6252353E-6 2.2994284E-6 2.2994284E-6 2.2987085E-6 0.70925 0.70925
2.2956704E-6 -6.557937E-11 2.299333E-6 2.5442505E-6 1.6250891E-6 2.2992235E-6 2.2992235E-6 2.299333E-6 0.70975 0.70975
2.2948054E-6 -7.77667E-11 2.2990207E-6 2.5440215E-6 1.6249429E-6 2.2990191E-6 2.2990191E-6 2.2990207E-6 0.71025 0.71025
2.2956892E-6 -5.767353E-11 2.2983963E-6 2.5437928E-6 1.6247967E-6 2.2988143E-6 2.2988143E-6 2.2983963E-6 0.71075 0.71075
2.2987185E-6 2.0090021E-12 2.2987085E-6 2.5435638E-6 1.6246505E-6 2.2986096E-6 2.2986096E-6 2.2987085E-6 0.71125 0.71125
2.3005593E-6 3.9765115E-11 2.2980842E-6 2.5433349E-6 1.6245043E-6 2.2984048E-6 2.2984048E-6 2.2980842E-6 0.71175 0.71175
2.3006846E-6 4.5849775E-11 2.2983963E-6 2.5431061E-6 1.6243581E-6 2.2982003E-6 2.2982003E-6 2.2983963E-6 0.71225 0.71225
2.3024263E-6 8.177869E-11 2.2987085E-6 2.5428772E-6 1.6242119E-6 2.2979953E-6 2.2979953E-6 2.2987085E-6 0.71275 0.71275
2.304069E-6 1.158804E-10 2.297772E-6 2.5426484E-6 1.6240657E-6 2.2977904E-6 2.2977904E-6 2.297772E-6 0.71325 0.71325
2.3035013E-6 1.0917466E-10 2.297772E-6 2.5424195E-6 1.6239196E-6 2.297586E-6 2.297586E-6 2.297772E-6 0.71375 0.71375
2.300227E-6 5.252544E-11 2.297772E-6 2.5421905E-6 1.6237734E-6 2.2973811E-6 2.2973811E-6 2.297772E-6 0.71425 0.71425
2.2969862E-6 -3.5147098E-12 2.297772E-6 2.5417328E-6 1.623481E-6 2.2971765E-6 2.2971765E-6 2.297772E-6 0.71475 0.71475
2.294306E-6 -4.9200734E-11 2.2971478E-6 2.5415038E-6 1.6233348E-6 2.2969716E-6 2.2969716E-6 2.2971478E-6 0.71525 0.71525
2.2935726E-6 -5.895182E-11 2.2968356E-6 2.541275E-6 1.6231886E-6 2.2967668E-6 2.2967668E-6 2.2968356E-6 0.71575 0.71575
2.2935658E-6 -5.5303432E-11 2.2968356E-6 2.5410461E-6 1.6230424E-6 2.2965623E-6 2.2965623E-6 2.2968356E-6 0.71625 0.71625
2.2955385E-6 -1.5111051E-11 2.295899E-6 2.5408171E-6 1.6228962E-6 2.2963573E-6 2.2963573E-6 2.295899E-6 0.71675 0.71675
2.2971158E-6 1.7772544E-11 2.2962113E-6 2.5405884E-6 1.62275E-6 2.2961528E-6 2.2961528E-6 2.2962113E-6 0.71725 0.71725
2.2984286E-6 4.5783592E-11 2.2962113E-6 2.5403594E-6 1.6226038E-6 2.295948E-6 2.295948E-6 2.2962113E-6 0.71775 0.71775
2.2991478E-6 6.283145E-11 2.295899E-6 2.5401307E-6 1.6224576E-6 2.2957433E-6 2.2957433E-6 2.295899E-6 0.71825 0.71825
2.2985466E-6 5.5516626E-11 2.295587E-6 2.5399017E-6 1.6223114E-6 2.2955385E-6 2.2955385E-6 2.295587E-6 0.71875 0.71875
2.2970873E-6 3.236607E-11 2.295587E-6 2.5396728E-6 1.6221652E-6 2.2953336E-6 2.2953336E-6 2.295587E-6 0.71925 0.71925
2.2956615E-6 9.824594E-12 2.2952747E-6 2.539444E-6 1.622019E-6 2.2951292E-6 2.2951292E-6 2.2952747E-6 0.71975 0.71975
2.294598E-6 -6.0171616E-12 2.2949625E-6 2.538986E-6 1.6217267E-6 2.2949241E-6 2.2949241E-6 2.2949625E-6 0.72025 0.72025
2.2935349E-6 -2.185892E-11 2.2946504E-6 2.5387574E-6 1.6215805E-6 2.2947193E-6 2.2947193E-6 2.2946504E-6 0.72075 0.72075
2.293099E-6 -2.6128391E-11 2.2949625E-6 2.5385284E-6 1.6214343E-6 2.2945148E-6 2.2945148E-6 2.2949625E-6 0.72125 0.72125
2.294346E-6 6.645203E-13 2.2943382E-6 2.5382997E-6 1.6212881E-6 2.2943098E-6 2.2943098E-6 2.2943382E-6 0.72175 0.72175
2.2962531E-6 3.9638782E-11 2.294026E-6 2.5380707E-6 1.6211419E-6 2.2941053E-6 2.2941053E-6 2.294026E-6 0.72225 0.72225
2.2977308E-6 7.069516E-11 2.2943382E-6 2.5378417E-6 1.6209957E-6 2.2939005E-6 2.2939005E-6 2.2943382E-6 0.72275 0.72275
2.2979216E-6 7.799794E-11 2.2943382E-6 2.537613E-6 1.6208495E-6 2.2936954E-6 2.2936954E-6 2.2943382E-6 0.72325 0.72325
2.2950107E-6 2.8048463E-11 2.293714E-6 2.537384E-6 1.6207033E-6 2.293491E-6 2.293491E-6 2.293714E-6 0.72375 0.72375
2.2935844E-6 5.5069725E-12 2.293714E-6 2.537155E-6 1.6205571E-6 2.2932861E-6 2.2932861E-6 2.293714E-6 0.72425 0.72425
2.2929833E-6 -1.8078506E-12 2.2934018E-6 2.5369263E-6 1.6204109E-6 2.2930813E-6 2.2930813E-6 2.2934018E-6 0.72475 0.72475
2.2905674E-6 -4.262133E-11 2.2930897E-6 2.5366974E-6 1.6202647E-6 2.2928766E-6 2.2928766E-6 2.2930897E-6 0.72525 0.72525
2.288745E-6 -7.247162E-11 2.2927775E-6 2.5362397E-6 1.6199723E-6 2.2926718E-6 2.2926718E-6 2.2927775E-6 0.72575 0.72575
2.2890017E-6 -6.395071E-11 2.2924653E-6 2.5360107E-6 1.6198261E-6 2.292467E-6 2.292467E-6 2.2924653E-6 0.72625 0.72625
2.290645E-6 -2.984898E-11 2.291841E-6 2.535782E-6 1.6196799E-6 2.2922623E-6 2.2922623E-6 2.291841E-6 0.72675 0.72675
2.2931788E-6 2.0697536E-11 2.291841E-6 2.535553E-6 1.6195338E-6 2.2920574E-6 2.2920574E-6 2.291841E-6 0.72725 0.72725
2.2945576E-6 4.9926716E-11 2.291841E-6 2.535324E-6 1.6193876E-6 2.2918525E-6 2.2918525E-6 2.291841E-6 0.72775 0.72775
2.2949798E-6 6.149298E-11 2.291841E-6 2.5350953E-6 1.6192414E-6 2.2916481E-6 2.2916481E-6 2.291841E-6 0.72825 0.72825
2.2955996E-6 7.671362E-11 2.2912166E-6 2.5348663E-6 1.6190952E-6 2.291443E-6 2.291443E-6 2.2912166E-6 0.72875 0.72875
2.2940744E-6 5.2344934E-11 2.2912166E-6 2.5346374E-6 1.618949E-6 2.2912382E-6 2.2912382E-6 2.2912166E-6 0.72925 0.72925
2.292021E-6 1.8231174E-11 2.2912166E-6 2.5344086E-6 1.6188028E-6 2.2910333E-6 2.2910333E-6 2.2912166E-6 0.72975 0.72975
2.289704E-6 -2.0755104E-11 2.2905922E-6 2.5341797E-6 1.6186566E-6 2.2908287E-6 2.2908287E-6 2.2905922E-6 0.73025 0.73025
2.2893669E-6 -2.3197394E-11 2.2905922E-6 2.5339507E-6 1.6185104E-6 2.2906238E-6 2.2906238E-6 2.2905922E-6 0.73075 0.73075
2.2895576E-6 -1.5894614E-11 2.29028E-6 2.533493E-6 1.618218E-6 2.290419E-6 2.290419E-6 2.29028E-6 0.73125 0.73125
2.290904E-6 1.2725513E-11 2.2899678E-6 2.5332643E-6 1.6180718E-6 2.2902143E-6 2.2902143E-6 2.2899678E-6 0.73175 0.73175
2.2918866E-6 3.4645894E-11 2.2899678E-6 2.5330353E-6 1.6179256E-6 2.2900094E-6 2.2900094E-6 2.2899678E-6 0.73225 0.73225
2.2909553E-6 2.1240404E-11 2.2899678E-6 2.5328063E-6 1.6177794E-6 2.2898046E-6 2.2898046E-6 2.2899678E-6 0.73275 0.73275
2.290651E-6 1.940718E-11 2.2899678E-6 2.5325776E-6 1.6176332E-6 2.2895997E-6 2.2895997E-6 2.2899678E-6 0.73325 0.73325
2.2900174E-6 1.14833065E-11 2.2893437E-6 2.5323486E-6 1.617487E-6 2.289395E-6 2.289395E-6 2.2893437E-6 0.73375 0.73375
2.289119E-6 -1.313116E-12 2.2896559E-6 2.5321197E-6 1.6173409E-6 2.2891902E-6 2.2891902E-6 2.2896559E-6 0.73425 0.73425
2.2884517E-6 -9.846071E-12 2.2896559E-6 2.531891E-6 1.6171947E-6 2.2889853E-6 2.2889853E-6 2.2896559E-6 0.73475 0.73475
2.2887086E-6 -1.3251598E-12 2.2890315E-6 2.531662E-6 1.6170485E-6 2.2887803E-6 2.2887803E-6 2.2890315E-6 0.73525 0.73525
2.2890317E-6 8.413899E-12 2.2887193E-6 2.5314332E-6 1.6169023E-6 2.2885758E-6 2.2885758E-6 2.2887193E-6 0.73575 0.73575
2.2896845E-6 2.4243612E-11 2.2884071E-6 2.5312042E-6 1.6167561E-6 2.288371E-6 2.288371E-6 2.2884071E-6 0.73625 0.73625
2.2900404E-6 3.4591722E-11 2.2877828E-6 2.5307465E-6 1.6164637E-6 2.288166E-6 2.288166E-6 2.2877828E-6 0.73675 0.73675
2.2918812E-6 7.2347836E-11 2.2877828E-6 2.5305176E-6 1.6163175E-6 2.287961E-6 2.287961E-6 2.2877828E-6 0.73725 0.73725
2.2919403E-6 7.721437E-11 2.2877828E-6 2.5302886E-6 1.6161713E-6 2.2877566E-6 2.2877566E-6 2.2877828E-6 0.73775 0.73775
2.290745E-6 5.893634E-11 2.2874706E-6 2.5300599E-6 1.6160251E-6 2.2875518E-6 2.2875518E-6 2.2874706E-6 0.73825 0.73825
2.2904408E-6 5.710312E-11 2.2874706E-6 2.529831E-6 1.6158789E-6 2.2873467E-6 2.2873467E-6 2.2874706E-6 0.73875 0.73875
2.2895754E-6 4.4915762E-11 2.2868462E-6 2.529602E-6 1.6157327E-6 2.2871418E-6 2.2871418E-6 2.2868462E-6 0.73925 0.73925
2.2875222E-6 1.0802004E-11 2.2868462E-6 2.5293732E-6 1.6155865E-6 2.286937E-6 2.286937E-6 2.2868462E-6 0.73975 0.73975
2.2842482E-6 -4.5847205E-11 2.2868462E-6 2.5291442E-6 1.6154403E-6 2.2867323E-6 2.2867323E-6 2.2868462E-6 0.74025 0.74025
2.283284E-6 -5.986176E-11 2.2859099E-6 2.5289155E-6 1.6152941E-6 2.2865274E-6 2.2865274E-6 2.2859099E-6 0.74075 0.74075
2.2834088E-6 -5.377712E-11 2.2859099E-6 2.5286865E-6 1.615148E-6 2.2863226E-6 2.2863226E-6 2.2859099E-6 0.74125 0.74125
2.2849524E-6 -2.1502604E-11 2.2859099E-6 2.5282288E-6 1.6148556E-6 2.2861175E-6 2.2861175E-6 2.2859099E-6 0.74175 0.74175
2.2845823E-6 -2.4553961E-11 2.2859099E-6 2.5279999E-6 1.6147094E-6 2.2859126E-6 2.2859126E-6 2.2859099E-6 0.74225 0.74225
2.2856975E-6 -1.9729959E-13 2.2852855E-6 2.527771E-6 1.6145632E-6 2.2857082E-6 2.2857082E-6 2.2852855E-6 0.74275 0.74275
2.2870433E-6 2.8422814E-11 2.2849733E-6 2.5275422E-6 1.614417E-6 2.2855033E-6 2.2855033E-6 2.2849733E-6 0.74325 0.74325
2.288026E-6 5.0343195E-11 2.2849733E-6 2.5273132E-6 1.6142708E-6 2.2852983E-6 2.2852983E-6 2.2849733E-6 0.74375 0.74375
2.2891409E-6 7.4699844E-11 2.2849733E-6 2.5270842E-6 1.6141246E-6 2.2850934E-6 2.2850934E-6 2.2849733E-6 0.74425 0.74425
2.2877146E-6 5.215835E-11 2.2846612E-6 2.5268555E-6 1.6139784E-6 2.2848885E-6 2.2848885E-6 2.2846612E-6 0.74475 0.74475
2.2870477E-6 4.362541E-11 2.2840368E-6 2.5266265E-6 1.6138322E-6 2.284684E-6 2.284684E-6 2.2840368E-6 0.74525 0.74525
2.2858194E-6 2.4738317E-11 2.2840368E-6 2.5263978E-6 1.613686E-6 2.284479E-6 2.284479E-6 2.2840368E-6 0.74575 0.74575
2.284162E-6 -2.0666398E-12 2.284349E-6 2.5261688E-6 1.6135398E-6 2.2842742E-6 2.2842742E-6 2.284349E-6 0.74625 0.74625
2.2821418E-6 -3.557133E-11 2.284349E-6 2.5259399E-6 1.6133936E-6 2.284069E-6 2.284069E-6 2.284349E-6 0.74675 0.74675
2.2822005E-6 -3.0704817E-11 2.2840368E-6 2.5254822E-6 1.6131012E-6 2.2838642E-6 2.2838642E-6 2.2840368E-6 0.74725 0.74725
2.2839754E-6 5.833162E-12 2.2840368E-6 2.5252532E-6 1.6129551E-6 2.2836593E-6 2.2836593E-6 2.2840368E-6 0.74775 0.74775
2.286245E-6 5.1507142E-11 2.2840368E-6 2.5250245E-6 1.6128089E-6 2.2834543E-6 2.2834543E-6 2.2840368E-6 0.74825 0.74825
2.2865024E-6 6.0028066E-11 2.2840368E-6 2.5247955E-6 1.6126627E-6 2.2832498E-6 2.2832498E-6 2.2840368E-6 0.74875 0.74875
2.28633E-6 6.063111E-11 2.2831002E-6 2.5245668E-6 1.6125165E-6 2.283045E-6 2.283045E-6 2.2831002E-6 0.74925 0.74925
2.2851677E-6 4.2962158E-11 2.2834124E-6 2.5243378E-6 1.6123703E-6 2.28284E-6 2.28284E-6 2.2834124E-6 0.74975 0.74975
2.2817944E-6 -1.5514269E-11 2.2831002E-6 2.5241088E-6 1.6122241E-6 2.282635E-6 2.282635E-6 2.2831002E-6 0.75025 0.75025
2.2800052E-6 -4.475549E-11 2.282788E-6 2.52388E-6 1.6120779E-6 2.2824302E-6 2.2824302E-6 2.282788E-6 0.75075 0.75075
2.280295E-6 -3.5625513E-11 2.282788E-6 2.5236511E-6 1.6119317E-6 2.2822253E-6 2.2822253E-6 2.282788E-6 0.75125 0.75125
2.2813438E-6 -1.2487001E-11 2.2824759E-6 2.5234222E-6 1.6117855E-6 2.2820202E-6 2.2820202E-6 2.2824759E-6 0.75175 0.75175
2.2806105E-6 -2.2238092E-11 2.2815395E-6 2.5231934E-6 1.6116393E-6 2.2818153E-6 2.2818153E-6 2.2815395E-6 0.75225 0.75225
2.2816596E-6 9.0043695E-13 2.2815395E-6 2.5227355E-6 1.6113469E-6 2.281611E-6 2.281611E-6 2.2815395E-6 0.75275 0.75275
2.2831705E-6 3.2565884E-11 2.2815395E-6 2.5225067E-6 1.6112007E-6 2.2814058E-6 2.2814058E-6 2.2815395E-6 0.75325 0.75325
2.284252E-6 5.6313464E-11 2.2809152E-6 2.5222778E-6 1.6110545E-6 2.281201E-6 2.281201E-6 2.2809152E-6 0.75375 0.75375
2.284542E-6 6.544344E-11 2.2812274E-6 2.522049E-6 1.6109083E-6 2.2809961E-6 2.2809961E-6 2.2812274E-6 0.75425 0.75425
2.2836437E-6 5.264702E-11 2.2812274E-6 2.52182E-6 1.6107622E-6 2.280791E-6 2.280791E-6 2.2812274E-6 0.75475 0.75475
2.2827123E-6 3.924153E-11 2.2809152E-6 2.5215911E-6 1.610616E-6 2.2805862E-6 2.2805862E-6 2.2809152E-6 0.75525 0.75525
2.281319E-6 1.7309107E-11 2.2799786E-6 2.5213624E-6 1.6104698E-6 2.2803813E-6 2.2803813E-6 2.2799786E-6 0.75575 0.75575
2.2791007E-6 -1.9849986E-11 2.2799786E-6 2.5211334E-6 1.6103236E-6 2.2801762E-6 2.2801762E-6 2.2799786E-6 0.75625 0.75625
2.2785985E-6 -2.5337605E-11 2.2799786E-6 2.5209044E-6 1.6101774E-6 2.2799713E-6 2.2799713E-6 2.2799786E-6 0.75675 0.75675
2.2785582E-6 -2.2298297E-11 2.2799786E-6 2.5206757E-6 1.6100312E-6 2.2797665E-6 2.2797665E-6 2.2799786E-6 0.75725 0.75725
2.279805E-6 4.494618E-12 2.2793542E-6 2.5204467E-6 1.609885E-6 2.2795614E-6 2.2795614E-6 2.2793542E-6 0.75775 0.75775
2.2807878E-6 2.6414999E-11 2.2793542E-6 2.519989E-6 1.6095926E-6 2.2793565E-6 2.2793565E-6 2.2793542E-6 0.75825 0.75825
2.2806814E-6 2.8236176E-11 2.2787299E-6 2.51976E-6 1.6094464E-6 2.2791517E-6 2.2791517E-6 2.2787299E-6 0.75875 0.75875
2.2797171E-6 1.42216195E-11 2.279042E-6 2.5195313E-6 1.6093002E-6 2.2789466E-6 2.2789466E-6 2.279042E-6 0.75925 0.75925
2.2788195E-6 1.4252104E-12 2.2784177E-6 2.5193024E-6 1.609154E-6 2.2787422E-6 2.2787422E-6 2.2784177E-6 0.75975 0.75975
2.2795052E-6 1.786399E-11 2.2784177E-6 2.5190734E-6 1.6090078E-6 2.2785373E-6 2.2785373E-6 2.2784177E-6 0.76025 0.76025
2.279927E-6 2.9430236E-11 2.2777936E-6 2.5188447E-6 1.6088616E-6 2.2783324E-6 2.2783324E-6 2.2777936E-6 0.76075 0.76075
2.2797217E-6 2.9424213E-11 2.2777936E-6 2.5186157E-6 1.6087154E-6 2.2781273E-6 2.2781273E-6 2.2777936E-6 0.76125 0.76125
2.2781633E-6 4.4464562E-12 2.2777936E-6 2.5183867E-6 1.6085693E-6 2.2779225E-6 2.2779225E-6 2.2777936E-6 0.76175 0.76175
2.276638E-6 -1.9922236E-11 2.2777936E-6 2.518158E-6 1.6084231E-6 2.2777176E-6 2.2777176E-6 2.2777936E-6 0.76225 0.76225
2.2779839E-6 8.697879E-12 2.2777936E-6 2.517929E-6 1.6082769E-6 2.2775125E-6 2.2775125E-6 2.2777936E-6 0.76275 0.76275
2.2792306E-6 3.5490794E-11 2.2774814E-6 2.5177003E-6 1.6081307E-6 2.2773077E-6 2.2773077E-6 2.2774814E-6 0.76325 0.76325
2.2800814E-6 5.4974907E-11 2.2774814E-6 2.5172424E-6 1.6078383E-6 2.2771028E-6 2.2771028E-6 2.2774814E-6 0.76375 0.76375
2.2804043E-6 6.471395E-11 2.2771692E-6 2.5170136E-6 1.6076921E-6 2.2768977E-6 2.2768977E-6 2.2771692E-6 0.76425 0.76425
2.2793408E-6 4.8872194E-11 2.2771692E-6 2.5167847E-6 1.6075459E-6 2.2766928E-6 2.2766928E-6 2.2771692E-6 0.76475 0.76475
2.2768586E-6 6.8405698E-12 2.276857E-6 2.5165557E-6 1.6073997E-6 2.276488E-6 2.276488E-6 2.276857E-6 0.76525 0.76525
2.2758613E-6 -7.783053E-12 2.2765448E-6 2.516327E-6 1.6072535E-6 2.2762829E-6 2.2762829E-6 2.2765448E-6 0.76575 0.76575
2.274996E-6 -1.997041E-11 2.2762326E-6 2.516098E-6 1.6071073E-6 2.276078E-6 2.276078E-6 2.2762326E-6 0.76625 0.76625
2.2727777E-6 -5.71295E-11 2.2762326E-6 2.515869E-6 1.6069611E-6 2.2758732E-6 2.2758732E-6 2.2762326E-6 0.76675 0.76675
2.2733313E-6 -4.3126988E-11 2.2759205E-6 2.5156403E-6 1.6068149E-6 2.275668E-6 2.275668E-6 2.2759205E-6 0.76725 0.76725
2.2751062E-6 -6.5890076E-12 2.2756083E-6 2.5154113E-6 1.6066687E-6 2.2754632E-6 2.2754632E-6 2.2756083E-6 0.76775 0.76775
2.2739769E-6 -2.3648899E-11 2.274984E-6 2.5151826E-6 1.6065225E-6 2.2752583E-6 2.2752583E-6 2.274984E-6 0.76825 0.76825
2.2747286E-6 -5.9919847E-12 2.275296E-6 2.5149536E-6 1.6063764E-6 2.2750532E-6 2.2750532E-6 2.275296E-6 0.76875 0.76875
2.2768995E-6 3.7854796E-11 2.274984E-6 2.514496E-6 1.606084E-6 2.2748484E-6 2.2748484E-6 2.274984E-6 0.76925 0.76925
2.2769912E-6 4.3330374E-11 2.2743598E-6 2.514267E-6 1.6059378E-6 2.2746435E-6 2.2746435E-6 2.2743598E-6 0.76975 0.76975
2.2769834E-6 4.6978737E-11 2.2737354E-6 2.514038E-6 1.6057916E-6 2.274438E-6 2.274438E-6 2.2737354E-6 0.77025 0.77025
2.2765141E-6 4.2100184E-11 2.2746717E-6 2.5138092E-6 1.6056454E-6 2.274233E-6 2.274233E-6 2.2746717E-6 0.77075 0.77075
2.275649E-6 2.9912826E-11 2.2740476E-6 2.5135803E-6 1.6054992E-6 2.2740282E-6 2.2740282E-6 2.2740476E-6 0.77125 0.77125
2.2745526E-6 1.3462004E-11 2.2740476E-6 2.5133515E-6 1.605353E-6 2.2738232E-6 2.2738232E-6 2.2740476E-6 0.77175 0.77175
2.2731263E-6 -9.079485E-12 2.2734232E-6 2.5131226E-6 1.6052068E-6 2.2736183E-6 2.2736183E-6 2.2734232E-6 0.77225 0.77225
2.2736142E-6 3.704893E-12 2.273111E-6 2.5128936E-6 1.6050606E-6 2.2734134E-6 2.2734134E-6 2.273111E-6 0.77275 0.77275
2.2754548E-6 4.1461008E-11 2.273111E-6 2.5126649E-6 1.6049144E-6 2.2732083E-6 2.2732083E-6 2.273111E-6 0.77325 0.77325
2.2757447E-6 5.0590983E-11 2.2734232E-6 2.512436E-6 1.6047682E-6 2.2730035E-6 2.2730035E-6 2.2734232E-6 0.77375 0.77375
2.2751763E-6 4.3885232E-11 2.2727988E-6 2.5119782E-6 1.6044758E-6 2.2727986E-6 2.2727986E-6 2.2727988E-6 0.77425 0.77425
2.273453E-6 1.586214E-11 2.2724867E-6 2.5117492E-6 1.6043296E-6 2.2725935E-6 2.2725935E-6 2.2724867E-6 0.77475 0.77475
2.2726208E-6 4.2838498E-12 2.27155E-6 2.5115203E-6 1.6041835E-6 2.2723887E-6 2.2723887E-6 2.27155E-6 0.77525 0.77525
2.2723166E-6 2.4506278E-12 2.271238E-6 2.5112915E-6 1.6040373E-6 2.2721838E-6 2.2721838E-6 2.271238E-6 0.77575 0.77575
2.2719462E-6 -6.007273E-13 2.2718623E-6 2.5110626E-6 1.6038911E-6 2.2719787E-6 2.2719787E-6 2.2718623E-6 0.77625 0.77625
2.2706186E-6 -2.1315033E-11 2.271238E-6 2.5108338E-6 1.6037449E-6 2.2717734E-6 2.2717734E-6 2.271238E-6 0.77675 0.77675
2.2691922E-6 -4.3856523E-11 2.27155E-6 2.5106049E-6 1.6035987E-6 2.2715685E-6 2.2715685E-6 2.27155E-6 0.77725 0.77725
2.26968E-6 -3.107214E-11 2.27155E-6 2.510376E-6 1.6034525E-6 2.2713634E-6 2.2713634E-6 2.27155E-6 0.77775 0.77775
2.2726429E-6 2.739224E-11 2.27155E-6 2.5101472E-6 1.6033063E-6 2.2711586E-6 2.2711586E-6 2.27155E-6 0.77825 0.77825
2.2728334E-6 3.4695018E-11 2.2709257E-6 2.5099182E-6 1.6031601E-6 2.2709537E-6 2.2709537E-6 2.2709257E-6 0.77875 0.77875
2.2731563E-6 4.4434064E-11 2.271238E-6 2.5096892E-6 1.6030139E-6 2.2707486E-6 2.2707486E-6 2.271238E-6 0.77925 0.77925
2.273512E-6 5.4782175E-11 2.2706135E-6 2.5092315E-6 1.6027215E-6 2.2705437E-6 2.2705437E-6 2.2706135E-6 0.77975 0.77975
2.2741647E-6 7.061189E-11 2.2703016E-6 2.5090026E-6 1.6025753E-6 2.2703389E-6 2.2703389E-6 2.2703016E-6 0.78025 0.78025
2.2736294E-6 6.45152E-11 2.2699894E-6 2.5087738E-6 1.602429E-6 2.2701338E-6 2.2701338E-6 2.2699894E-6 0.78075 0.78075
2.2718068E-6 3.4664896E-11 2.2703016E-6 2.5085449E-6 1.6022829E-6 2.2699285E-6 2.2699285E-6 2.2703016E-6 0.78125 0.78125
2.2690604E-6 -1.2239265E-11 2.2696772E-6 2.5083161E-6 1.6021366E-6 2.2697236E-6 2.2697236E-6 2.2696772E-6 0.78175 0.78175
2.268591E-6 -1.711782E-11 2.269365E-6 2.5080872E-6 1.6019906E-6 2.2695185E-6 2.2695185E-6 2.269365E-6 0.78225 0.78225
2.268716E-6 -1.1033175E-11 2.2696772E-6 2.5078582E-6 1.6018444E-6 2.2693137E-6 2.2693137E-6 2.2696772E-6 0.78275 0.78275
2.2686095E-6 -9.211996E-12 2.269365E-6 2.5076295E-6 1.6016982E-6 2.2691088E-6 2.2691088E-6 2.269365E-6 0.78325 0.78325
2.2685033E-6 -7.390818E-12 2.2690529E-6 2.5074005E-6 1.601552E-6 2.2689037E-6 2.2689037E-6 2.2690529E-6 0.78375 0.78375
2.2701786E-6 2.7319948E-11 2.2687407E-6 2.5071715E-6 1.6014058E-6 2.2686984E-6 2.2686984E-6 2.2687407E-6 0.78425 0.78425
2.2702704E-6 3.2795527E-11 2.2684285E-6 2.5069428E-6 1.6012596E-6 2.2684935E-6 2.2684935E-6 2.2684285E-6 0.78475 0.78475
2.270626E-6 4.3143638E-11 2.2681163E-6 2.506485E-6 1.6009672E-6 2.2682884E-6 2.2682884E-6 2.2681163E-6 0.78525 0.78525
2.2705199E-6 4.4964817E-11 2.2681163E-6 2.5062561E-6 1.600821E-6 2.2680836E-6 2.2680836E-6 2.2681163E-6 0.78575 0.78575
2.2687636E-6 1.633266E-11 2.2681163E-6 2.5060272E-6 1.6006748E-6 2.2678787E-6 2.2678787E-6 2.2681163E-6 0.78625 0.78625
2.2654563E-6 -4.0925634E-11 2.2671798E-6 2.5057984E-6 1.6005285E-6 2.2676736E-6 2.2676736E-6 2.2671798E-6 0.78675 0.78675
2.2640295E-6 -6.3467134E-11 2.2671798E-6 2.5055695E-6 1.6003823E-6 2.2674683E-6 2.2674683E-6 2.2671798E-6 0.78725 0.78725
2.2645502E-6 -5.0073688E-11 2.2671798E-6 2.5053405E-6 1.6002361E-6 2.2672634E-6 2.2672634E-6 2.2671798E-6 0.78775 0.78775
2.26616E-6 -1.6581044E-11 2.2668676E-6 2.5051118E-6 1.60009E-6 2.2670583E-6 2.2670583E-6 2.2668676E-6 0.78825 0.78825
2.2685947E-6 3.213827E-11 2.267492E-6 2.5048828E-6 1.5999437E-6 2.2668535E-6 2.2668535E-6 2.267492E-6 0.78875 0.78875
2.2696765E-6 5.5885848E-11 2.2665556E-6 2.5046538E-6 1.5997977E-6 2.2666486E-6 2.2666486E-6 2.2665556E-6 0.78925 0.78925
2.272408E-6 1.1008675E-10 2.2665556E-6 2.504425E-6 1.5996515E-6 2.266443E-6 2.266443E-6 2.2665556E-6 0.78975 0.78975
2.2729287E-6 1.234802E-10 2.2662434E-6 2.5041961E-6 1.5995053E-6 2.2662382E-6 2.2662382E-6 2.2662434E-6 0.79025 0.79025
2.2712713E-6 9.6675244E-11 2.2662434E-6 2.5037384E-6 1.5992129E-6 2.266033E-6 2.266033E-6 2.2662434E-6 0.79075 0.79075
2.26671E-6 1.6272412E-11 2.2662434E-6 2.5035094E-6 1.5990666E-6 2.2658282E-6 2.2658282E-6 2.2662434E-6 0.79125 0.79125
2.2640957E-6 -2.819548E-11 2.2653069E-6 2.5032807E-6 1.5989204E-6 2.2656234E-6 2.2656234E-6 2.2653069E-6 0.79175 0.79175
2.2631639E-6 -4.1600983E-11 2.265619E-6 2.5030517E-6 1.5987742E-6 2.2654178E-6 2.2654178E-6 2.265619E-6 0.79225 0.79225
2.2620345E-6 -5.8660875E-11 2.2653069E-6 2.5028228E-6 1.598628E-6 2.265213E-6 2.265213E-6 2.2653069E-6 0.79275 0.79275
2.2592553E-6 -1.061741E-10 2.2646825E-6 2.502594E-6 1.5984818E-6 2.265008E-6 2.265008E-6 2.2646825E-6 0.79325 0.79325
2.260799E-6 -7.389958E-11 2.2646825E-6 2.502365E-6 1.5983356E-6 2.264803E-6 2.264803E-6 2.2646825E-6 0.79375 0.79375
2.2644545E-6 -2.6448158E-12 2.2649947E-6 2.5021363E-6 1.5981894E-6 2.2645977E-6 2.2645977E-6 2.2649947E-6 0.79425 0.79425
2.2674833E-6 5.70377E-11 2.2643703E-6 2.5019074E-6 1.5980432E-6 2.2643928E-6 2.2643928E-6 2.2643703E-6 0.79475 0.79475
2.267674E-6 6.434048E-11 2.2640581E-6 2.5016784E-6 1.597897E-6 2.2641877E-6 2.2641877E-6 2.2640581E-6 0.79525 0.79525
2.2681618E-6 7.7124855E-11 2.2643703E-6 2.5014497E-6 1.5977508E-6 2.2639829E-6 2.2639829E-6 2.2643703E-6 0.79575 0.79575
2.267626E-6 7.1028156E-11 2.263746E-6 2.5009917E-6 1.5974585E-6 2.2637776E-6 2.2637776E-6 2.263746E-6 0.79625 0.79625
2.2663316E-6 5.0922933E-11 2.2640581E-6 2.500763E-6 1.5973123E-6 2.2635725E-6 2.2635725E-6 2.2640581E-6 0.79675 0.79675
2.2642785E-6 1.6809174E-11 2.2631216E-6 2.500534E-6 1.5971661E-6 2.2633676E-6 2.2633676E-6 2.2631216E-6 0.79725 0.79725
2.2632146E-6 9.674032E-13 2.2634338E-6 2.500305E-6 1.59702E-6 2.2631623E-6 2.2631623E-6 2.2634338E-6 0.79775 0.79775
2.2624813E-6 -8.783686E-12 2.2628096E-6 2.5000763E-6 1.5968737E-6 2.2629572E-6 2.2629572E-6 2.2628096E-6 0.79825 0.79825
2.2632992E-6 1.009136E-11 2.2624974E-6 2.4998474E-6 1.5967275E-6 2.2627523E-6 2.2627523E-6 2.2624974E-6 0.79875 0.79875
2.2642819E-6 3.201174E-11 2.2624974E-6 2.4996186E-6 1.5965813E-6 2.2625475E-6 2.2625475E-6 2.2624974E-6 0.79925 0.79925
2.2642741E-6 3.5660103E-11 2.2621853E-6 2.4993897E-6 1.5964351E-6 2.262342E-6 2.262342E-6 2.2621853E-6 0.79975 0.79975
2.263673E-6 2.8345281E-11 2.2621853E-6 2.4991607E-6 1.5962889E-6 2.262137E-6 2.262137E-6 2.2621853E-6 0.80025 0.80025
2.2624115E-6 8.8491246E-12 2.2624974E-6 2.498932E-6 1.5961427E-6 2.2619322E-6 2.2619322E-6 2.2624974E-6 0.80075 0.80075
2.2619747E-6 4.5796223E-12 2.261873E-6 2.498703E-6 1.5959965E-6 2.2617266E-6 2.2617266E-6 2.261873E-6 0.80125 0.80125
2.2616045E-6 1.5282663E-12 2.2612487E-6 2.4982453E-6 1.5957041E-6 2.2615218E-6 2.2615218E-6 2.2612487E-6 0.80175 0.80175
2.2600132E-6 -2.4058557E-11 2.2612487E-6 2.4980163E-6 1.5955579E-6 2.2613167E-6 2.2613167E-6 2.2612487E-6 0.80225 0.80225
2.2573654E-6 -6.913553E-11 2.2609365E-6 2.4977874E-6 1.5954118E-6 2.2611114E-6 2.2611114E-6 2.2609365E-6 0.80275 0.80275
2.2590411E-6 -3.442475E-11 2.2609365E-6 2.4975586E-6 1.5952656E-6 2.2609065E-6 2.2609065E-6 2.2609365E-6 0.80325 0.80325
2.260684E-6 -3.2303522E-13 2.2609365E-6 2.4973297E-6 1.5951194E-6 2.2607014E-6 2.2607014E-6 2.2609365E-6 0.80375 0.80375
2.2624583E-6 3.621493E-11 2.2603122E-6 2.497101E-6 1.5949732E-6 2.260496E-6 2.260496E-6 2.2603122E-6 0.80425 0.80425
2.2638371E-6 6.5444115E-11 2.2606243E-6 2.496872E-6 1.594827E-6 2.2602912E-6 2.2602912E-6 2.2606243E-6 0.80475 0.80475
2.2640609E-6 7.335596E-11 2.26E-6 2.496643E-6 1.5946808E-6 2.2600861E-6 2.2600861E-6 2.26E-6 0.80525 0.80525
2.2645152E-6 8.5531256E-11 2.26E-6 2.4964143E-6 1.5945346E-6 2.2598808E-6 2.2598808E-6 2.26E-6 0.80575 0.80575
2.2637819E-6 7.578017E-11 2.2593756E-6 2.4961853E-6 1.5943884E-6 2.259676E-6 2.259676E-6 2.2593756E-6 0.80625 0.80625
2.2626525E-6 5.872028E-11 2.26E-6 2.4957276E-6 1.594096E-6 2.2594709E-6 2.2594709E-6 2.26E-6 0.80675 0.80675
2.2610607E-6 3.3133437E-11 2.2596878E-6 2.4954986E-6 1.5939498E-6 2.2592656E-6 2.2592656E-6 2.2596878E-6 0.80725 0.80725
2.2593044E-6 4.5012813E-12 2.2593756E-6 2.4952699E-6 1.5938036E-6 2.2590607E-6 2.2590607E-6 2.2593756E-6 0.80775 0.80775
2.2583401E-6 -9.513275E-12 2.2590634E-6 2.495041E-6 1.5936574E-6 2.2588556E-6 2.2588556E-6 2.2590634E-6 0.80825 0.80825
2.2577055E-6 -1.7437178E-11 2.2587515E-6 2.494812E-6 1.5935112E-6 2.2586503E-6 2.2586503E-6 2.2587515E-6 0.80875 0.80875
2.2573022E-6 -2.10976E-11 2.2587515E-6 2.4945832E-6 1.593365E-6 2.2584452E-6 2.2584452E-6 2.2587515E-6 0.80925 0.80925
2.2561724E-6 -3.8157505E-11 2.258127E-6 2.4943542E-6 1.5932189E-6 2.2582399E-6 2.2582399E-6 2.258127E-6 0.80975 0.80975
2.2575512E-6 -8.928324E-12 2.2590634E-6 2.4941253E-6 1.5930727E-6 2.258035E-6 2.258035E-6 2.2590634E-6 0.81025 0.81025
2.2590289E-6 2.2128056E-11 2.2584393E-6 2.4938965E-6 1.5929265E-6 2.25783E-6 2.25783E-6 2.2584393E-6 0.81075 0.81075
2.2587901E-6 2.1512953E-11 2.2584393E-6 2.4936676E-6 1.5927803E-6 2.2576246E-6 2.2576246E-6 2.2584393E-6 0.81125 0.81125
2.2566048E-6 -1.5037072E-11 2.2575027E-6 2.4934386E-6 1.5926341E-6 2.2574197E-6 2.2574197E-6 2.2575027E-6 0.81175 0.81175
2.2563336E-6 -1.6261227E-11 2.257815E-6 2.492981E-6 1.5923417E-6 2.2572146E-6 2.2572146E-6 2.257815E-6 0.81225 0.81225
2.2563588E-6 -1.2003796E-11 2.2571905E-6 2.4927522E-6 1.5921955E-6 2.2570093E-6 2.2570093E-6 2.2571905E-6 0.81275 0.81275
2.2555596E-6 -2.297302E-11 2.2571905E-6 2.4925232E-6 1.5920493E-6 2.2568045E-6 2.2568045E-6 2.2571905E-6 0.81325 0.81325
2.2550569E-6 -2.8460656E-11 2.2571905E-6 2.4922942E-6 1.5919031E-6 2.256599E-6 2.256599E-6 2.2571905E-6 0.81375 0.81375
2.2553136E-6 -1.9939743E-11 2.2565662E-6 2.4920655E-6 1.5917569E-6 2.256394E-6 2.256394E-6 2.2565662E-6 0.81425 0.81425
2.257616E-6 2.6343292E-11 2.2556296E-6 2.4918365E-6 1.5916107E-6 2.2561885E-6 2.2561885E-6 2.2556296E-6 0.81475 0.81475
2.2584006E-6 4.460927E-11 2.2559418E-6 2.4916076E-6 1.5914645E-6 2.2559836E-6 2.2559836E-6 2.2559418E-6 0.81525 0.81525
2.2596805E-6 7.201125E-11 2.2559418E-6 2.4913788E-6 1.5913183E-6 2.2557788E-6 2.2557788E-6 2.2559418E-6 0.81575 0.81575
2.2588808E-6 6.104201E-11 2.2553174E-6 2.4911499E-6 1.5911721E-6 2.2555732E-6 2.2555732E-6 2.2553174E-6 0.81625 0.81625
2.2586755E-6 6.103599E-11 2.2553174E-6 2.490921E-6 1.591026E-6 2.2553684E-6 2.2553684E-6 2.2553174E-6 0.81675 0.81675
2.2582717E-6 5.7375556E-11 2.2550055E-6 2.4906922E-6 1.5908798E-6 2.255163E-6 2.255163E-6 2.2550055E-6 0.81725 0.81725
2.2566803E-6 3.178873E-11 2.2550055E-6 2.4902345E-6 1.5905874E-6 2.254958E-6 2.254958E-6 2.2550055E-6 0.81775 0.81775
2.2527456E-6 -3.7041842E-11 2.2543811E-6 2.4900055E-6 1.5904412E-6 2.2547526E-6 2.2547526E-6 2.2543811E-6 0.81825 0.81825
2.2515503E-6 -5.5319863E-11 2.254069E-6 2.4897765E-6 1.590295E-6 2.2545478E-6 2.2545478E-6 2.254069E-6 0.81875 0.81875
2.2524005E-6 -3.583577E-11 2.254069E-6 2.4895478E-6 1.5901488E-6 2.2543422E-6 2.2543422E-6 2.254069E-6 0.81925 0.81925
2.2532183E-6 -1.6960721E-11 2.2543811E-6 2.4893188E-6 1.5900026E-6 2.2541374E-6 2.2541374E-6 2.2543811E-6 0.81975 0.81975
2.2541346E-6 3.7415114E-12 2.2534446E-6 2.4890899E-6 1.5898564E-6 2.2539318E-6 2.2539318E-6 2.2534446E-6 0.82025 0.82025
2.2554475E-6 3.175256E-11 2.2534446E-6 2.4888611E-6 1.5897102E-6 2.253727E-6 2.253727E-6 2.2534446E-6 0.82075 0.82075
2.2549782E-6 2.6874003E-11 2.2531324E-6 2.4886322E-6 1.589564E-6 2.253522E-6 2.253522E-6 2.2531324E-6 0.82125 0.82125
2.2551685E-6 3.417677E-11 2.2528202E-6 2.4884034E-6 1.5894178E-6 2.2533166E-6 2.2533166E-6 2.2528202E-6 0.82175 0.82175
2.2559202E-6 5.183368E-11 2.2531324E-6 2.4881745E-6 1.5892716E-6 2.2531117E-6 2.2531117E-6 2.2531324E-6 0.82225 0.82225
2.2545264E-6 2.990124E-11 2.2531324E-6 2.4879455E-6 1.5891254E-6 2.2529064E-6 2.2529064E-6 2.2531324E-6 0.82275 0.82275
2.253166E-6 8.577886E-12 2.2528202E-6 2.4874878E-6 1.5888331E-6 2.2527013E-6 2.2527013E-6 2.2528202E-6 0.82325 0.82325
2.2530924E-6 1.1008116E-11 2.252508E-6 2.4872588E-6 1.5886869E-6 2.252496E-6 2.252496E-6 2.252508E-6 0.82375 0.82375
2.253085E-6 1.4656495E-11 2.252508E-6 2.48703E-6 1.5885407E-6 2.2522909E-6 2.2522909E-6 2.252508E-6 0.82425 0.82425
2.2531433E-6 1.9522993E-11 2.2521958E-6 2.4868011E-6 1.5883945E-6 2.2520856E-6 2.2520856E-6 2.2521958E-6 0.82475 0.82475
2.252608E-6 1.34263035E-11 2.2518836E-6 2.4865722E-6 1.5882483E-6 2.2518807E-6 2.2518807E-6 2.2518836E-6 0.82525 0.82525
2.2523034E-6 1.1593068E-11 2.2515715E-6 2.4863434E-6 1.5881021E-6 2.2516751E-6 2.2516751E-6 2.2515715E-6 0.82575 0.82575
2.2520321E-6 1.0368912E-11 2.2512595E-6 2.4861145E-6 1.5879559E-6 2.2514703E-6 2.2514703E-6 2.2512595E-6 0.82625 0.82625
2.2522554E-6 1.8280743E-11 2.2512595E-6 2.4858857E-6 1.5878097E-6 2.251265E-6 2.251265E-6 2.2512595E-6 0.82675 0.82675
2.2505317E-6 -9.7423606E-12 2.2512595E-6 2.4856568E-6 1.5876635E-6 2.2510594E-6 2.2510594E-6 2.2512595E-6 0.82725 0.82725
2.2491383E-6 -3.1674784E-11 2.2509473E-6 2.4854278E-6 1.5875173E-6 2.2508545E-6 2.2508545E-6 2.2509473E-6 0.82775 0.82775
2.2495926E-6 -1.9499487E-11 2.250323E-6 2.485199E-6 1.5873711E-6 2.250649E-6 2.250649E-6 2.250323E-6 0.82825 0.82825
2.2495854E-6 -1.5851109E-11 2.250323E-6 2.4847411E-6 1.5870787E-6 2.2504441E-6 2.2504441E-6 2.250323E-6 0.82875 0.82875
2.2509637E-6 1.3378058E-11 2.2500108E-6 2.4845124E-6 1.5869325E-6 2.2502388E-6 2.2502388E-6 2.2500108E-6 0.82925 0.82925
2.2511213E-6 2.007177E-11 2.250323E-6 2.4842834E-6 1.5867863E-6 2.2500337E-6 2.2500337E-6 2.250323E-6 0.82975 0.82975
2.2513116E-6 2.7374535E-11 2.2500108E-6 2.4840547E-6 1.5866402E-6 2.2498284E-6 2.2498284E-6 2.2500108E-6 0.83025 0.83025
2.2510403E-6 2.6150379E-11 2.2496986E-6 2.4838257E-6 1.586494E-6 2.2496235E-6 2.2496235E-6 2.2496986E-6 0.83075 0.83075
2.2519896E-6 4.7461677E-11 2.2493864E-6 2.4835967E-6 1.5863478E-6 2.249418E-6 2.249418E-6 2.2493864E-6 0.83125 0.83125
2.252114E-6 5.354631E-11 2.2496986E-6 2.483368E-6 1.5862016E-6 2.2492127E-6 2.2492127E-6 2.2496986E-6 0.83175 0.83175
2.2510505E-6 3.7704555E-11 2.2493864E-6 2.483139E-6 1.5860554E-6 2.2490076E-6 2.2490076E-6 2.2493864E-6 0.83225 0.83225
2.2474458E-6 -2.5035352E-11 2.2490742E-6 2.48291E-6 1.5859092E-6 2.2488023E-6 2.2488023E-6 2.2490742E-6 0.83275 0.83275
2.2459865E-6 -4.818591E-11 2.2481377E-6 2.4826813E-6 1.585763E-6 2.2485974E-6 2.2485974E-6 2.2481377E-6 0.83325 0.83325
2.2461109E-6 -4.210128E-11 2.2481377E-6 2.4824524E-6 1.5856168E-6 2.2483919E-6 2.2483919E-6 2.2481377E-6 0.83375 0.83375
2.2479185E-6 -4.9542328E-12 2.2484498E-6 2.4819947E-6 1.5853244E-6 2.248187E-6 2.248187E-6 2.2484498E-6 0.83425 0.83425
2.2474158E-6 -1.0441868E-11 2.2478255E-6 2.4817657E-6 1.5851782E-6 2.2479815E-6 2.2479815E-6 2.2478255E-6 0.83475 0.83475
2.2475072E-6 -4.9663047E-12 2.2481377E-6 2.481537E-6 1.585032E-6 2.2477761E-6 2.2477761E-6 2.2481377E-6 0.83525 0.83525
2.2506679E-6 5.7152477E-11 2.2478255E-6 2.481308E-6 1.5848858E-6 2.2475713E-6 2.2475713E-6 2.2478255E-6 0.83575 0.83575
2.2512543E-6 7.176404E-11 2.2475133E-6 2.481079E-6 1.5847396E-6 2.2473657E-6 2.2473657E-6 2.2475133E-6 0.83625 0.83625
2.250323E-6 5.8358554E-11 2.2472013E-6 2.4808503E-6 1.5845934E-6 2.2471609E-6 2.2471609E-6 2.2472013E-6 0.83675 0.83675
2.248005E-6 1.9372249E-11 2.2472013E-6 2.4806213E-6 1.5844473E-6 2.2469555E-6 2.2469555E-6 2.2472013E-6 0.83725 0.83725
2.2477334E-6 1.8148079E-11 2.2475133E-6 2.4803924E-6 1.5843011E-6 2.24675E-6 2.24675E-6 2.2475133E-6 0.83775 0.83775
2.2485842E-6 3.7632193E-11 2.2468892E-6 2.4801636E-6 1.5841549E-6 2.2465451E-6 2.2465451E-6 2.2468892E-6 0.83825 0.83825
2.2483123E-6 3.6408022E-11 2.2462648E-6 2.4799347E-6 1.5840087E-6 2.2463396E-6 2.2463396E-6 2.2462648E-6 0.83875 0.83875
2.2448396E-6 -2.3895616E-11 2.246577E-6 2.479477E-6 1.5837163E-6 2.2461343E-6 2.2461343E-6 2.246577E-6 0.83925 0.83925
2.2441063E-6 -3.3646707E-11 2.2462648E-6 2.479248E-6 1.5835701E-6 2.2459294E-6 2.2459294E-6 2.2462648E-6 0.83975 0.83975
2.2455176E-6 -3.808475E-12 2.2459526E-6 2.4790193E-6 1.5834239E-6 2.2457239E-6 2.2457239E-6 2.2459526E-6 0.84025 0.84025
2.2473585E-6 3.394764E-11 2.2456404E-6 2.4787903E-6 1.5832777E-6 2.245519E-6 2.245519E-6 2.2456404E-6 0.84075 0.84075
2.2470865E-6 3.272347E-11 2.2456404E-6 2.4785613E-6 1.5831315E-6 2.2453135E-6 2.2453135E-6 2.2456404E-6 0.84125 0.84125
2.2457918E-6 1.2618233E-11 2.2453282E-6 2.4783326E-6 1.5829853E-6 2.2451081E-6 2.2451081E-6 2.2453282E-6 0.84175 0.84175
2.2449926E-6 1.64901E-12 2.2453282E-6 2.4781036E-6 1.5828391E-6 2.2449033E-6 2.2449033E-6 2.2453282E-6 0.84225 0.84225
2.2439617E-6 -1.3583694E-11 2.245016E-6 2.4778747E-6 1.5826929E-6 2.2446977E-6 2.2446977E-6 2.245016E-6 0.84275 0.84275
2.242898E-6 -2.9425462E-11 2.2447039E-6 2.477646E-6 1.5825467E-6 2.2444924E-6 2.2444924E-6 2.2447039E-6 0.84325 0.84325
2.2424617E-6 -3.3694953E-11 2.2443917E-6 2.477417E-6 1.5824005E-6 2.2442875E-6 2.2442875E-6 2.2443917E-6 0.84375 0.84375
2.24417E-6 1.6248802E-12 2.2443917E-6 2.4771882E-6 1.5822544E-6 2.244082E-6 2.244082E-6 2.2443917E-6 0.84425 0.84425
2.2449874E-6 2.0499913E-11 2.2440795E-6 2.4767303E-6 1.581962E-6 2.2438767E-6 2.2438767E-6 2.2440795E-6 0.84475 0.84475
2.2465642E-6 5.3383496E-11 2.2434554E-6 2.4765015E-6 1.5818158E-6 2.2436716E-6 2.2436716E-6 2.2434554E-6 0.84525 0.84525
2.2489985E-6 1.0210279E-10 2.2434554E-6 2.4762726E-6 1.5816696E-6 2.2434663E-6 2.2434663E-6 2.2434554E-6 0.84575 0.84575
2.2486277E-6 9.905143E-11 2.242831E-6 2.4760436E-6 1.5815234E-6 2.243261E-6 2.243261E-6 2.242831E-6 0.84625 0.84625
2.246145E-6 5.7019785E-11 2.2431432E-6 2.4758149E-6 1.5813772E-6 2.2430554E-6 2.2430554E-6 2.2431432E-6 0.84675 0.84675
2.2457086E-6 5.2750297E-11 2.2431432E-6 2.475586E-6 1.581231E-6 2.2428505E-6 2.2428505E-6 2.2431432E-6 0.84725 0.84725
2.244975E-6 4.2999194E-11 2.2425188E-6 2.475357E-6 1.5810848E-6 2.242645E-6 2.242645E-6 2.2425188E-6 0.84775 0.84775
2.242129E-6 -5.7321795E-12 2.2415823E-6 2.4751282E-6 1.5809386E-6 2.2424397E-6 2.2424397E-6 2.2415823E-6 0.84825 0.84825
2.240802E-6 -2.6446468E-11 2.2418944E-6 2.4748992E-6 1.5807924E-6 2.2422348E-6 2.2422348E-6 2.2418944E-6 0.84875 0.84875
2.239573E-6 -4.5333574E-11 2.2418944E-6 2.4746705E-6 1.5806462E-6 2.2420293E-6 2.2420293E-6 2.2418944E-6 0.84925 0.84925
2.2402253E-6 -2.9503875E-11 2.2418944E-6 2.4744415E-6 1.5805E-6 2.241824E-6 2.241824E-6 2.2418944E-6 0.84975 0.84975
2.2425606E-6 1.7388226E-11 2.2418944E-6 2.4739838E-6 1.5802076E-6 2.2416184E-6 2.2416184E-6 2.2418944E-6 0.85025 0.85025
2.2443023E-6 5.3317142E-11 2.2418944E-6 2.4737549E-6 1.5800615E-6 2.2414135E-6 2.2414135E-6 2.2418944E-6 0.85075 0.85075
2.2429087E-6 3.13847E-11 2.2415823E-6 2.473526E-6 1.5799153E-6 2.2412082E-6 2.2412082E-6 2.2415823E-6 0.85125 0.85125
2.2413499E-6 6.406931E-12 2.2409579E-6 2.4732972E-6 1.5797691E-6 2.2410027E-6 2.2410027E-6 2.2409579E-6 0.85175 0.85175
2.2411116E-6 5.7918423E-12 2.2409579E-6 2.4730682E-6 1.5796229E-6 2.2407978E-6 2.2407978E-6 2.2409579E-6 0.85225 0.85225
2.240312E-6 -5.1773945E-12 2.2409579E-6 2.4728392E-6 1.5794767E-6 2.2405923E-6 2.2405923E-6 2.2409579E-6 0.85275 0.85275
2.239215E-6 -2.162823E-11 2.2400213E-6 2.4726105E-6 1.5793305E-6 2.240387E-6 2.240387E-6 2.2400213E-6 0.85325 0.85325
2.2388774E-6 -2.4070534E-11 2.2403335E-6 2.4723815E-6 1.5791843E-6 2.2401816E-6 2.2401816E-6 2.2403335E-6 0.85375 0.85375
2.2405861E-6 1.1249313E-11 2.2403335E-6 2.4721528E-6 1.5790381E-6 2.2399765E-6 2.2399765E-6 2.2403335E-6 0.85425 0.85425
2.2418324E-6 3.8042212E-11 2.2397091E-6 2.4719238E-6 1.5788919E-6 2.2397712E-6 2.2397712E-6 2.2397091E-6 0.85475 0.85475
2.2417917E-6 4.108151E-11 2.2397091E-6 2.4716949E-6 1.5787457E-6 2.2395657E-6 2.2395657E-6 2.2397091E-6 0.85525 0.85525
2.2404308E-6 1.975814E-11 2.2393972E-6 2.4712372E-6 1.5784533E-6 2.2393604E-6 2.2393604E-6 2.2393972E-6 0.85575 0.85575
2.2417103E-6 4.7160106E-11 2.239085E-6 2.4710082E-6 1.5783071E-6 2.239155E-6 2.239155E-6 2.239085E-6 0.85625 0.85625
2.2406468E-6 3.1318347E-11 2.2393972E-6 2.4707795E-6 1.5781609E-6 2.23895E-6 2.23895E-6 2.2393972E-6 0.85675 0.85675
2.2401111E-6 2.5221646E-11 2.2384606E-6 2.4705505E-6 1.5780147E-6 2.2387446E-6 2.2387446E-6 2.2384606E-6 0.85725 0.85725
2.2380905E-6 -8.283059E-12 2.2387728E-6 2.4703218E-6 1.5778686E-6 2.238539E-6 2.238539E-6 2.2387728E-6 0.85775 0.85775
2.2368285E-6 -2.7779229E-11 2.2381485E-6 2.4700928E-6 1.5777224E-6 2.2383338E-6 2.2383338E-6 2.2381485E-6 0.85825 0.85825
2.2367549E-6 -2.5348997E-11 2.2381485E-6 2.4698638E-6 1.5775762E-6 2.2381284E-6 2.2381284E-6 2.2381485E-6 0.85875 0.85875
2.2358236E-6 -3.875449E-11 2.2381485E-6 2.469635E-6 1.57743E-6 2.2379234E-6 2.2379234E-6 2.2381485E-6 0.85925 0.85925
2.234727E-6 -5.520533E-11 2.237212E-6 2.4694061E-6 1.5772838E-6 2.237718E-6 2.237718E-6 2.237212E-6 0.85975 0.85975
2.235841E-6 -3.084869E-11 2.237524E-6 2.4691772E-6 1.5771376E-6 2.2375125E-6 2.2375125E-6 2.237524E-6 0.86025 0.86025
2.2385066E-6 2.2134074E-11 2.237212E-6 2.4689484E-6 1.5769914E-6 2.2373072E-6 2.2373072E-6 2.237212E-6 0.86075 0.86075
2.2403467E-6 5.9890176E-11 2.237212E-6 2.4684905E-6 1.576699E-6 2.2371019E-6 2.2371019E-6 2.237212E-6 0.86125 0.86125
2.2413296E-6 8.181055E-11 2.237212E-6 2.4682618E-6 1.5765528E-6 2.2368968E-6 2.2368968E-6 2.237212E-6 0.86175 0.86175
2.2410247E-6 7.9977316E-11 2.2368997E-6 2.4680328E-6 1.5764066E-6 2.2366914E-6 2.2366914E-6 2.2368997E-6 0.86225 0.86225
2.2408851E-6 8.118941E-11 2.2365875E-6 2.467804E-6 1.5762604E-6 2.236486E-6 2.236486E-6 2.2365875E-6 0.86275 0.86275
2.2398874E-6 6.656578E-11 2.2362753E-6 2.467575E-6 1.5761142E-6 2.2362806E-6 2.2362806E-6 2.2362753E-6 0.86325 0.86325
2.2394177E-6 6.168721E-11 2.2362753E-6 2.4673461E-6 1.575968E-6 2.2360753E-6 2.2360753E-6 2.2362753E-6 0.86375 0.86375
2.2350866E-6 -1.4452166E-11 2.2362753E-6 2.4671174E-6 1.5758218E-6 2.2358697E-6 2.2358697E-6 2.2362753E-6 0.86425 0.86425
2.2331653E-6 -4.6129656E-11 2.2359632E-6 2.4668884E-6 1.5756757E-6 2.2356649E-6 2.2356649E-6 2.2359632E-6 0.86475 0.86475
2.2340816E-6 -2.5427422E-11 2.2359632E-6 2.4666595E-6 1.5755295E-6 2.2354593E-6 2.2354593E-6 2.2359632E-6 0.86525 0.86525
2.235295E-6 7.5640823E-13 2.235339E-6 2.4664307E-6 1.5753833E-6 2.235254E-6 2.235254E-6 2.235339E-6 0.86575 0.86575
2.2348913E-6 -2.9040275E-12 2.235339E-6 2.4662017E-6 1.5752371E-6 2.2350487E-6 2.2350487E-6 2.235339E-6 0.86625 0.86625
2.2347185E-6 -2.3009966E-12 2.2350268E-6 2.465744E-6 1.5749447E-6 2.2348431E-6 2.2348431E-6 2.2350268E-6 0.86675 0.86675
2.2352717E-6 1.1701502E-11 2.235339E-6 2.465515E-6 1.5747985E-6 2.2346378E-6 2.2346378E-6 2.235339E-6 0.86725 0.86725
2.234208E-6 -4.1402693E-12 2.2350268E-6 2.4652863E-6 1.5746523E-6 2.2344323E-6 2.2344323E-6 2.2350268E-6 0.86775 0.86775
2.2321217E-6 -3.8863093E-11 2.2344025E-6 2.4650574E-6 1.5745061E-6 2.2342274E-6 2.2342274E-6 2.2344025E-6 0.86825 0.86825
2.231124E-6 -5.348673E-11 2.2344025E-6 2.4648284E-6 1.5743599E-6 2.234022E-6 2.234022E-6 2.2344025E-6 0.86875 0.86875
2.2323702E-6 -2.669383E-11 2.233778E-6 2.4645997E-6 1.5742137E-6 2.2338165E-6 2.2338165E-6 2.233778E-6 0.86925 0.86925
2.2328245E-6 -1.4518533E-11 2.233778E-6 2.4643707E-6 1.5740675E-6 2.2336112E-6 2.2336112E-6 2.233778E-6 0.86975 0.86975
2.2336087E-6 3.747433E-12 2.233466E-6 2.4641417E-6 1.5739213E-6 2.2334057E-6 2.2334057E-6 2.233466E-6 0.87025 0.87025
2.23667E-6 6.4039E-11 2.233778E-6 2.463913E-6 1.5737751E-6 2.2332003E-6 2.2332003E-6 2.233778E-6 0.87075 0.87075
2.2387744E-6 1.0666763E-10 2.2331537E-6 2.463684E-6 1.5736289E-6 2.232995E-6 2.232995E-6 2.2331537E-6 0.87125 0.87125
2.2398228E-6 1.2980612E-10 2.2328416E-6 2.4634553E-6 1.5734828E-6 2.2327895E-6 2.2327895E-6 2.2328416E-6 0.87175 0.87175
2.239353E-6 1.2492755E-10 2.2325294E-6 2.4629974E-6 1.5731904E-6 2.2325842E-6 2.2325842E-6 2.2325294E-6 0.87225 0.87225
2.2370023E-6 8.533219E-11 2.2328416E-6 2.4627686E-6 1.5730442E-6 2.2323786E-6 2.2323786E-6 2.2328416E-6 0.87275 0.87275
2.2328693E-6 1.2847217E-11 2.2322172E-6 2.4625397E-6 1.572898E-6 2.2321733E-6 2.2321733E-6 2.2322172E-6 0.87325 0.87325
2.229892E-6 -3.8320406E-11 2.2322172E-6 2.4623107E-6 1.5727518E-6 2.2319684E-6 2.2319684E-6 2.2322172E-6 0.87375 0.87375
2.2289933E-6 -5.1116843E-11 2.2319052E-6 2.462082E-6 1.5726056E-6 2.231763E-6 2.231763E-6 2.2319052E-6 0.87425 0.87425
2.2295135E-6 -3.7723415E-11 2.231593E-6 2.461853E-6 1.5724594E-6 2.2315576E-6 2.2315576E-6 2.231593E-6 0.87475 0.87475
2.2300999E-6 -2.3111848E-11 2.231593E-6 2.461624E-6 1.5723132E-6 2.231352E-6 2.231352E-6 2.231593E-6 0.87525 0.87525
2.229531E-6 -2.9817617E-11 2.2312809E-6 2.4613953E-6 1.572167E-6 2.2311467E-6 2.2311467E-6 2.2312809E-6 0.87575 0.87575
2.2295233E-6 -2.6169254E-11 2.2309687E-6 2.4611663E-6 1.5720208E-6 2.2309412E-6 2.2309412E-6 2.2309687E-6 0.87625 0.87625
2.2311656E-6 7.932446E-12 2.2309687E-6 2.4609376E-6 1.5718746E-6 2.2307358E-6 2.2307358E-6 2.2309687E-6 0.87675 0.87675
2.232082E-6 2.8634678E-11 2.2306565E-6 2.4604797E-6 1.5715822E-6 2.2305305E-6 2.2305305E-6 2.2306565E-6 0.87725 0.87725
2.231414E-6 2.0101708E-11 2.2306565E-6 2.460251E-6 1.571436E-6 2.230325E-6 2.230325E-6 2.2306565E-6 0.87775 0.87775
2.2310765E-6 1.7659405E-11 2.2306565E-6 2.460022E-6 1.5712899E-6 2.2301197E-6 2.2301197E-6 2.2306565E-6 0.87825 0.87825
2.2314648E-6 2.8616571E-11 2.2303443E-6 2.459793E-6 1.5711437E-6 2.2299141E-6 2.2299141E-6 2.2303443E-6 0.87875 0.87875
2.23215E-6 4.5055338E-11 2.2300321E-6 2.4595643E-6 1.5709975E-6 2.2297088E-6 2.2297088E-6 2.2300321E-6 0.87925 0.87925
2.2324393E-6 5.4185302E-11 2.22972E-6 2.4593353E-6 1.5708513E-6 2.2295033E-6 2.2295033E-6 2.22972E-6 0.87975 0.87975
2.2307486E-6 2.6771262E-11 2.2290956E-6 2.4591066E-6 1.5707051E-6 2.229298E-6 2.229298E-6 2.2290956E-6 0.88025 0.88025
2.2303448E-6 2.3110826E-11 2.2290956E-6 2.4588776E-6 1.5705589E-6 2.2290926E-6 2.2290926E-6 2.2290956E-6 0.88075 0.88075
2.230073E-6 2.1886657E-11 2.2287834E-6 2.4586486E-6 1.5704127E-6 2.228887E-6 2.228887E-6 2.2287834E-6 0.88125 0.88125
2.2306922E-6 3.710729E-11 2.2284712E-6 2.4584199E-6 1.5702665E-6 2.2286818E-6 2.2286818E-6 2.2284712E-6 0.88175 0.88175
2.2303545E-6 3.4664986E-11 2.2284712E-6 2.458191E-6 1.5701203E-6 2.2284762E-6 2.2284762E-6 2.2284712E-6 0.88225 0.88225
2.2294887E-6 2.2477615E-11 2.228159E-6 2.4577332E-6 1.5698279E-6 2.228271E-6 2.228271E-6 2.228159E-6 0.88275 0.88275
2.228128E-6 1.154245E-12 2.2284712E-6 2.4575043E-6 1.5696817E-6 2.2280656E-6 2.2280656E-6 2.2284712E-6 0.88325 0.88325
2.2275922E-6 -4.942458E-12 2.2275349E-6 2.4572753E-6 1.5695355E-6 2.22786E-6 2.22786E-6 2.2275349E-6 0.88375 0.88375
2.2269905E-6 -1.2257295E-11 2.2272227E-6 2.4570465E-6 1.5693893E-6 2.2276547E-6 2.2276547E-6 2.2272227E-6 0.88425 0.88425
2.2253657E-6 -3.84532E-11 2.227847E-6 2.4568176E-6 1.5692431E-6 2.2274492E-6 2.2274492E-6 2.227847E-6 0.88475 0.88475
2.2245E-6 -5.0640565E-11 2.2272227E-6 2.4565888E-6 1.569097E-6 2.2272438E-6 2.2272438E-6 2.2272227E-6 0.88525 0.88525
2.2241293E-6 -5.3691936E-11 2.2272227E-6 2.4563599E-6 1.5689508E-6 2.2270383E-6 2.2270383E-6 2.2272227E-6 0.88575 0.88575
2.2254085E-6 -2.6289972E-11 2.2269105E-6 2.456131E-6 1.5688046E-6 2.226833E-6 2.226833E-6 2.2269105E-6 0.88625 0.88625
2.2278098E-6 2.1820263E-11 2.2269105E-6 2.4559022E-6 1.5686584E-6 2.2266277E-6 2.2266277E-6 2.2269105E-6 0.88675 0.88675
2.2298811E-6 6.383983E-11 2.2269105E-6 2.4556732E-6 1.5685122E-6 2.226422E-6 2.226422E-6 2.2269105E-6 0.88725 0.88725
2.2296094E-6 6.261566E-11 2.2262861E-6 2.4554442E-6 1.568366E-6 2.2262168E-6 2.2262168E-6 2.2262861E-6 0.88775 0.88775
2.2309878E-6 9.184482E-11 2.2262861E-6 2.4549865E-6 1.5680736E-6 2.2260112E-6 2.2260112E-6 2.2262861E-6 0.88825 0.88825
2.231112E-6 9.7929456E-11 2.225974E-6 2.4547576E-6 1.5679274E-6 2.225806E-6 2.225806E-6 2.225974E-6 0.88875 0.88875
2.2291572E-6 6.564289E-11 2.2253496E-6 2.4545288E-6 1.5677812E-6 2.2256004E-6 2.2256004E-6 2.2253496E-6 0.88925 0.88925
2.2260144E-6 1.1429913E-11 2.2253496E-6 2.4542999E-6 1.567635E-6 2.225395E-6 2.225395E-6 2.2253496E-6 0.88975 0.88975
2.2253466E-6 2.896942E-12 2.2250374E-6 2.4540711E-6 1.5674888E-6 2.2251897E-6 2.2251897E-6 2.2250374E-6 0.89025 0.89025
2.2242168E-6 -1.41629625E-11 2.2253496E-6 2.4538422E-6 1.5673426E-6 2.2249842E-6 2.2249842E-6 2.2253496E-6 0.89075 0.89075
2.2218655E-6 -5.3758345E-11 2.224413E-6 2.4536132E-6 1.5671964E-6 2.2247784E-6 2.2247784E-6 2.224413E-6 0.89125 0.89125
2.2216268E-6 -5.437345E-11 2.2247252E-6 2.4533845E-6 1.5670502E-6 2.2245729E-6 2.2245729E-6 2.2247252E-6 0.89175 0.89175
2.22284E-6 -2.8189616E-11 2.2250374E-6 2.4531555E-6 1.5669041E-6 2.2243676E-6 2.2243676E-6 2.2250374E-6 0.89225 0.89225
2.2236904E-6 -8.705519E-12 2.224413E-6 2.4529265E-6 1.5667579E-6 2.224162E-6 2.224162E-6 2.224413E-6 0.89275 0.89275
2.2252007E-6 2.2959913E-11 2.224413E-6 2.4526978E-6 1.5666117E-6 2.2239567E-6 2.2239567E-6 2.224413E-6 0.89325 0.89325
2.224434E-6 1.2599744E-11 2.2234767E-6 2.45224E-6 1.5663193E-6 2.2237514E-6 2.2237514E-6 2.2234767E-6 0.89375 0.89375
2.2243933E-6 1.5639042E-11 2.223789E-6 2.4520111E-6 1.5661731E-6 2.2235458E-6 2.2235458E-6 2.223789E-6 0.89425 0.89425
2.2236925E-6 6.4970048E-12 2.2231645E-6 2.4517822E-6 1.5660269E-6 2.2233405E-6 2.2233405E-6 2.2231645E-6 0.89475 0.89475
2.2236848E-6 1.0145369E-11 2.2228523E-6 2.4515534E-6 1.5658807E-6 2.223135E-6 2.223135E-6 2.2228523E-6 0.89525 0.89525
2.223446E-6 9.530266E-12 2.2231645E-6 2.4513245E-6 1.5657345E-6 2.2229297E-6 2.2229297E-6 2.2231645E-6 0.89575 0.89575
2.2239988E-6 2.3532752E-11 2.2231645E-6 2.4510955E-6 1.5655883E-6 2.2227237E-6 2.2227237E-6 2.2231645E-6 0.89625 0.89625
2.223199E-6 1.25635145E-11 2.222228E-6 2.4508668E-6 1.5654421E-6 2.2225183E-6 2.2225183E-6 2.222228E-6 0.89675 0.89675
2.2233564E-6 1.9257212E-11 2.222228E-6 2.4506378E-6 1.5652959E-6 2.222313E-6 2.222313E-6 2.222228E-6 0.89725 0.89725
2.2237775E-6 3.0823444E-11 2.222228E-6 2.4504088E-6 1.5651497E-6 2.2221075E-6 2.2221075E-6 2.222228E-6 0.89775 0.89775
2.224397E-6 4.6044075E-11 2.2219158E-6 2.45018E-6 1.5650035E-6 2.2219022E-6 2.2219022E-6 2.2219158E-6 0.89825 0.89825
2.2236632E-6 3.6292972E-11 2.2216036E-6 2.4499511E-6 1.5648573E-6 2.2216966E-6 2.2216966E-6 2.2216036E-6 0.89875 0.89875
2.2222694E-6 1.43605345E-11 2.2212914E-6 2.4494934E-6 1.564565E-6 2.2214913E-6 2.2214913E-6 2.2212914E-6 0.89925 0.89925
2.2223605E-6 1.98361E-11 2.2209792E-6 2.4492645E-6 1.5644188E-6 2.2212857E-6 2.2212857E-6 2.2209792E-6 0.89975 0.89975
2.2212964E-6 3.994315E-12 2.220667E-6 2.4490357E-6 1.5642726E-6 2.22108E-6 2.22108E-6 2.220667E-6 0.90025 0.90025
2.2187146E-6 -3.986452E-11 2.2209792E-6 2.4488068E-6 1.5641264E-6 2.2208746E-6 2.2208746E-6 2.2209792E-6 0.90075 0.90075
2.2180468E-6 -4.8397494E-11 2.220667E-6 2.4485778E-6 1.5639802E-6 2.220669E-6 2.220669E-6 2.220667E-6 0.90125 0.90125
2.218732E-6 -3.195873E-11 2.220667E-6 2.448349E-6 1.563834E-6 2.2204638E-6 2.2204638E-6 2.220667E-6 0.90175 0.90175
2.2213974E-6 2.1024038E-11 2.220355E-6 2.44812E-6 1.5636878E-6 2.2202582E-6 2.2202582E-6 2.220355E-6 0.90225 0.90225
2.2225777E-6 4.6598805E-11 2.220355E-6 2.4478911E-6 1.5635416E-6 2.220053E-6 2.220053E-6 2.220355E-6 0.90275 0.90275
2.2218435E-6 3.6847688E-11 2.220043E-6 2.4476624E-6 1.5633954E-6 2.219847E-6 2.219847E-6 2.220043E-6 0.90325 0.90325
2.2214729E-6 3.379632E-11 2.2197307E-6 2.4474334E-6 1.5632492E-6 2.2196416E-6 2.2196416E-6 2.2197307E-6 0.90375 0.90375
2.221696E-6 4.1708147E-11 2.2197307E-6 2.4472047E-6 1.563103E-6 2.219436E-6 2.219436E-6 2.2197307E-6 0.90425 0.90425
2.2208962E-6 3.073891E-11 2.2191064E-6 2.4467467E-6 1.5628106E-6 2.2192307E-6 2.2192307E-6 2.2191064E-6 0.90475 0.90475
2.2198656E-6 1.550621E-11 2.2191064E-6 2.446518E-6 1.5626644E-6 2.2190254E-6 2.2190254E-6 2.2191064E-6 0.90525 0.90525
2.2183392E-6 -8.862509E-12 2.2187942E-6 2.446289E-6 1.5625183E-6 2.2188194E-6 2.2188194E-6 2.2187942E-6 0.90575 0.90575
2.2154275E-6 -5.881201E-11 2.2187942E-6 2.44606E-6 1.5623721E-6 2.218614E-6 2.218614E-6 2.2187942E-6 0.90625 0.90625
2.2152876E-6 -5.7599918E-11 2.2187942E-6 2.4458313E-6 1.5622259E-6 2.2184086E-6 2.2184086E-6 2.2187942E-6 0.90675 0.90675
2.215412E-6 -5.1515285E-11 2.218482E-6 2.4456024E-6 1.5620797E-6 2.2182032E-6 2.2182032E-6 2.218482E-6 0.90725 0.90725
2.2178792E-6 -2.1869193E-12 2.2181698E-6 2.4453736E-6 1.5619335E-6 2.2179977E-6 2.2179977E-6 2.2181698E-6 0.90775 0.90775
2.220016E-6 4.1050767E-11 2.2178576E-6 2.4451447E-6 1.5617873E-6 2.217792E-6 2.217792E-6 2.2178576E-6 0.90825 0.90825
2.2209983E-6 6.2971135E-11 2.2175454E-6 2.4449157E-6 1.561641E-6 2.2175864E-6 2.2175864E-6 2.2175454E-6 0.90875 0.90875
2.2210238E-6 6.722856E-11 2.216921E-6 2.444687E-6 1.5614949E-6 2.217381E-6 2.217381E-6 2.216921E-6 0.90925 0.90925
2.219861E-6 4.9559593E-11 2.216921E-6 2.444229E-6 1.5612025E-6 2.2171757E-6 2.2171757E-6 2.216921E-6 0.90975 0.90975
2.2175757E-6 1.1182341E-11 2.216609E-6 2.4440003E-6 1.5610563E-6 2.2169697E-6 2.2169697E-6 2.216609E-6 0.91025 0.91025
2.2167428E-6 -3.9596305E-13 2.216609E-6 2.4437713E-6 1.56091E-6 2.2167644E-6 2.2167644E-6 2.216609E-6 0.91075 0.91075
2.2164052E-6 -2.8382654E-12 2.216297E-6 2.4435424E-6 1.5607638E-6 2.2165589E-6 2.2165589E-6 2.216297E-6 0.91125 0.91125
2.2161664E-6 -3.453368E-12 2.216297E-6 2.4433136E-6 1.5606176E-6 2.2163536E-6 2.2163536E-6 2.216297E-6 0.91175 0.91175
2.214871E-6 -2.3558619E-11 2.216297E-6 2.4430847E-6 1.5604714E-6 2.2161475E-6 2.2161475E-6 2.216297E-6 0.91225 0.91225
2.2156225E-6 -5.9017214E-12 2.216297E-6 2.442856E-6 1.5603254E-6 2.2159422E-6 2.2159422E-6 2.216297E-6 0.91275 0.91275
2.2173308E-6 2.941811E-11 2.216297E-6 2.442627E-6 1.5601792E-6 2.215737E-6 2.215737E-6 2.216297E-6 0.91325 0.91325
2.218049E-6 4.6465942E-11 2.2156726E-6 2.442398E-6 1.560033E-6 2.2155314E-6 2.2155314E-6 2.2156726E-6 0.91375 0.91375
2.218932E-6 6.65591E-11 2.2153604E-6 2.4421693E-6 1.5598868E-6 2.2153256E-6 2.2153256E-6 2.2153604E-6 0.91425 0.91425
2.2182642E-6 5.8026126E-11 2.2150482E-6 2.4419403E-6 1.5597406E-6 2.21512E-6 2.21512E-6 2.2150482E-6 0.91475 0.91475
2.2170354E-6 3.9139022E-11 2.214736E-6 2.4414826E-6 1.5594482E-6 2.2149147E-6 2.2149147E-6 2.214736E-6 0.91525 0.91525
2.2145196E-6 -3.5016835E-12 2.214736E-6 2.4412536E-6 1.559302E-6 2.2147092E-6 2.2147092E-6 2.214736E-6 0.91575 0.91575
2.2130594E-6 -2.6652269E-11 2.214736E-6 2.441025E-6 1.5591557E-6 2.2145034E-6 2.2145034E-6 2.214736E-6 0.91625 0.91625
2.2120946E-6 -4.0666838E-11 2.2141116E-6 2.440796E-6 1.5590095E-6 2.2142979E-6 2.2142979E-6 2.2141116E-6 0.91675 0.91675
2.2126478E-6 -2.6664341E-11 2.2144238E-6 2.440567E-6 1.5588633E-6 2.2140925E-6 2.2140925E-6 2.2144238E-6 0.91725 0.91725
2.2135637E-6 -5.9621227E-12 2.2137995E-6 2.4403382E-6 1.5587171E-6 2.2138865E-6 2.2138865E-6 2.2137995E-6 0.91775 0.91775
2.2148429E-6 2.1439843E-11 2.2137995E-6 2.4401093E-6 1.558571E-6 2.2136812E-6 2.2136812E-6 2.2137995E-6 0.91825 0.91825
2.2152972E-6 3.3615142E-11 2.2134873E-6 2.4398803E-6 1.5584247E-6 2.213476E-6 2.213476E-6 2.2134873E-6 0.91875 0.91875
2.2157515E-6 4.579044E-11 2.2134873E-6 2.4396516E-6 1.5582785E-6 2.2132704E-6 2.2132704E-6 2.2134873E-6 0.91925 0.91925
2.2149181E-6 3.4212123E-11 2.2137995E-6 2.4394226E-6 1.5581325E-6 2.2130646E-6 2.2130646E-6 2.2137995E-6 0.91975 0.91975
2.2131285E-6 4.9708844E-12 2.213175E-6 2.4391936E-6 1.5579863E-6 2.212859E-6 2.212859E-6 2.213175E-6 0.92025 0.92025
2.2118666E-6 -1.4525286E-11 2.212551E-6 2.438736E-6 1.5576938E-6 2.2126537E-6 2.2126537E-6 2.212551E-6 0.92075 0.92075
2.2115614E-6 -1.6358536E-11 2.212551E-6 2.4385072E-6 1.5575476E-6 2.2124477E-6 2.2124477E-6 2.212551E-6 0.92125 0.92125
2.2108936E-6 -2.4891506E-11 2.212551E-6 2.4382782E-6 1.5574014E-6 2.2122424E-6 2.2122424E-6 2.212551E-6 0.92175 0.92175
2.210853E-6 -2.185221E-11 2.2122388E-6 2.4380493E-6 1.5572552E-6 2.2120369E-6 2.2120369E-6 2.2122388E-6 0.92225 0.92225
2.2106467E-6 -2.185826E-11 2.2119266E-6 2.4378205E-6 1.557109E-6 2.211831E-6 2.211831E-6 2.2119266E-6 0.92275 0.92275
2.211233E-6 -7.2466933E-12 2.2113022E-6 2.4375915E-6 1.5569628E-6 2.2116258E-6 2.2116258E-6 2.2113022E-6 0.92325 0.92325
2.2122813E-6 1.5891805E-11 2.2113022E-6 2.4373626E-6 1.5568166E-6 2.2114202E-6 2.2114202E-6 2.2113022E-6 0.92375 0.92375
2.21422E-6 5.547509E-11 2.21099E-6 2.4371338E-6 1.5566704E-6 2.2112145E-6 2.2112145E-6 2.21099E-6 0.92425 0.92425
2.2141135E-6 5.7296258E-11 2.2113022E-6 2.4369049E-6 1.5565242E-6 2.211009E-6 2.211009E-6 2.2113022E-6 0.92475 0.92475
2.211696E-6 1.6482737E-11 2.21099E-6 2.436676E-6 1.556378E-6 2.2108031E-6 2.2108031E-6 2.21099E-6 0.92525 0.92525
2.2095103E-6 -2.0067302E-11 2.2103657E-6 2.4364472E-6 1.5562318E-6 2.2105976E-6 2.2105976E-6 2.2103657E-6 0.92575 0.92575
2.2075226E-6 -5.2962943E-11 2.2103657E-6 2.4359895E-6 1.5559395E-6 2.2103923E-6 2.2103923E-6 2.2103657E-6 0.92625 0.92625
2.2088343E-6 -2.495192E-11 2.2103657E-6 2.4357605E-6 1.5557933E-6 2.2101863E-6 2.2101863E-6 2.2103657E-6 0.92675 0.92675
2.2084637E-6 -2.800329E-11 2.2097413E-6 2.4355315E-6 1.5556471E-6 2.209981E-6 2.209981E-6 2.2097413E-6 0.92725 0.92725
2.2071358E-6 -4.8717596E-11 2.209429E-6 2.4353028E-6 1.555501E-6 2.2097754E-6 2.2097754E-6 2.209429E-6 0.92775 0.92775
2.2093716E-6 -3.652708E-12 2.209117E-6 2.4350738E-6 1.5553547E-6 2.2095696E-6 2.2095696E-6 2.209117E-6 0.92825 0.92825
2.212829E-6 6.394766E-11 2.208805E-6 2.4348449E-6 1.5552085E-6 2.2093643E-6 2.2093643E-6 2.208805E-6 0.92875 0.92875
2.2135798E-6 8.160454E-11 2.209117E-6 2.4346161E-6 1.5550623E-6 2.2091583E-6 2.2091583E-6 2.209117E-6 0.92925 0.92925
2.211955E-6 5.540864E-11 2.2084928E-6 2.4343872E-6 1.5549161E-6 2.208953E-6 2.208953E-6 2.2084928E-6 0.92975 0.92975
2.2115514E-6 5.1748203E-11 2.208805E-6 2.4341584E-6 1.5547699E-6 2.2087474E-6 2.2087474E-6 2.208805E-6 0.93025 0.93025
2.2108832E-6 4.3215223E-11 2.2084928E-6 2.4339295E-6 1.5546237E-6 2.2085417E-6 2.2085417E-6 2.2084928E-6 0.93075 0.93075
2.2103804E-6 3.7727585E-11 2.2078684E-6 2.4337005E-6 1.5544775E-6 2.2083361E-6 2.2083361E-6 2.2078684E-6 0.93125 0.93125
2.207765E-6 -6.7403357E-12 2.2081806E-6 2.4332428E-6 1.5541851E-6 2.2081304E-6 2.2081304E-6 2.2081806E-6 0.93175 0.93175
2.2044903E-6 -6.338958E-11 2.2078684E-6 2.4330138E-6 1.5540389E-6 2.2079248E-6 2.2079248E-6 2.2078684E-6 0.93225 0.93225
2.2027E-6 -9.263083E-11 2.2075562E-6 2.432785E-6 1.5538927E-6 2.207719E-6 2.207719E-6 2.2075562E-6 0.93275 0.93275
2.2046063E-6 -5.3656597E-11 2.207244E-6 2.4325561E-6 1.5537466E-6 2.2075135E-6 2.2075135E-6 2.207244E-6 0.93325 0.93325
2.2073707E-6 1.153374E-12 2.2078684E-6 2.4323272E-6 1.5536004E-6 2.2073082E-6 2.2073082E-6 2.2078684E-6 0.93375 0.93375
2.2079564E-6 1.5764924E-11 2.2075562E-6 2.4320984E-6 1.5534542E-6 2.2071022E-6 2.2071022E-6 2.2075562E-6 0.93425 0.93425
2.2085758E-6 3.0985554E-11 2.207244E-6 2.4318695E-6 1.553308E-6 2.2068969E-6 2.2068969E-6 2.207244E-6 0.93475 0.93475
2.2091615E-6 4.559711E-11 2.2069319E-6 2.4316407E-6 1.5531618E-6 2.2066909E-6 2.2066909E-6 2.2069319E-6 0.93525 0.93525
2.208527E-6 3.7673205E-11 2.2066197E-6 2.4314118E-6 1.5530156E-6 2.2064855E-6 2.2064855E-6 2.2066197E-6 0.93575 0.93575
2.2084855E-6 4.071249E-11 2.2063075E-6 2.4311828E-6 1.5528694E-6 2.2062798E-6 2.2062798E-6 2.2063075E-6 0.93625 0.93625
2.2078177E-6 3.2179516E-11 2.2056831E-6 2.430954E-6 1.5527232E-6 2.2060742E-6 2.2060742E-6 2.2056831E-6 0.93675 0.93675
2.2064896E-6 1.14652E-11 2.2059953E-6 2.4304961E-6 1.5524308E-6 2.2058684E-6 2.2058684E-6 2.2059953E-6 0.93725 0.93725
2.206944E-6 2.36405E-11 2.2059953E-6 2.4302674E-6 1.5522846E-6 2.205663E-6 2.205663E-6 2.2059953E-6 0.93775 0.93775
2.2070021E-6 2.8506995E-11 2.2050588E-6 2.4300384E-6 1.5521384E-6 2.2054576E-6 2.2054576E-6 2.2050588E-6 0.93825 0.93825
2.206301E-6 1.9364945E-11 2.2050588E-6 2.4298095E-6 1.5519922E-6 2.2052516E-6 2.2052516E-6 2.2050588E-6 0.93875 0.93875
2.204742E-6 -5.6128257E-12 2.2047468E-6 2.4295807E-6 1.551846E-6 2.2050463E-6 2.2050463E-6 2.2047468E-6 0.93925 0.93925
2.2047009E-6 -2.5735416E-12 2.2044346E-6 2.4293518E-6 1.5516998E-6 2.2048403E-6 2.2048403E-6 2.2044346E-6 0.93975 0.93975
2.2055513E-6 1.6910556E-11 2.2047468E-6 2.429123E-6 1.5515537E-6 2.204635E-6 2.204635E-6 2.2047468E-6 0.94025 0.94025
2.204685E-6 4.723173E-12 2.2044346E-6 2.428894E-6 1.5514075E-6 2.204429E-6 2.204429E-6 2.2044346E-6 0.94075 0.94075
2.2027632E-6 -2.6954333E-11 2.2038103E-6 2.428665E-6 1.5512613E-6 2.2042236E-6 2.2042236E-6 2.2038103E-6 0.94125 0.94125
2.200445E-6 -6.5940656E-11 2.2041224E-6 2.4284363E-6 1.5511151E-6 2.2040176E-6 2.2040176E-6 2.2041224E-6 0.94175 0.94175
2.201262E-6 -4.706562E-11 2.2041224E-6 2.4279784E-6 1.5508227E-6 2.2038123E-6 2.2038123E-6 2.2041224E-6 0.94225 0.94225
2.202079E-6 -2.8190601E-11 2.2038103E-6 2.4277497E-6 1.5506765E-6 2.2036063E-6 2.2036063E-6 2.2038103E-6 0.94275 0.94275
2.2044144E-6 1.87015E-11 2.2038103E-6 2.4275207E-6 1.5505303E-6 2.203401E-6 2.203401E-6 2.2038103E-6 0.94325 0.94325
2.206287E-6 5.7066653E-11 2.203498E-6 2.427292E-6 1.5503841E-6 2.2031952E-6 2.2031952E-6 2.203498E-6 0.94375 0.94375
2.2082265E-6 9.664995E-11 2.2031859E-6 2.427063E-6 1.5502379E-6 2.2029897E-6 2.2029897E-6 2.2031859E-6 0.94425 0.94425
2.2101653E-6 1.3623325E-10 2.2025615E-6 2.426834E-6 1.5500917E-6 2.202784E-6 2.202784E-6 2.2025615E-6 0.94475 0.94475
2.207781E-6 9.602878E-11 2.2025615E-6 2.4266053E-6 1.5499455E-6 2.202578E-6 2.202578E-6 2.2025615E-6 0.94525 0.94525
2.2040113E-6 3.0243544E-11 2.2022493E-6 2.4263763E-6 1.5497993E-6 2.2023726E-6 2.2023726E-6 2.2022493E-6 0.94575 0.94575
2.2027818E-6 1.1356427E-11 2.2022493E-6 2.4261474E-6 1.5496531E-6 2.2021666E-6 2.2021666E-6 2.2022493E-6 0.94625 0.94625
2.200167E-6 -3.311148E-11 2.2025615E-6 2.4259186E-6 1.5495069E-6 2.2019613E-6 2.2019613E-6 2.2025615E-6 0.94675 0.94675
2.1985747E-6 -5.869833E-11 2.201625E-6 2.4256897E-6 1.5493608E-6 2.2017553E-6 2.2017553E-6 2.201625E-6 0.94725 0.94725
2.1979401E-6 -6.6622236E-11 2.201625E-6 2.425232E-6 1.5490684E-6 2.20155E-6 2.20155E-6 2.201625E-6 0.94775 0.94775
2.1982949E-6 -5.6274152E-11 2.2010008E-6 2.425003E-6 1.5489222E-6 2.201344E-6 2.201344E-6 2.2010008E-6 0.94825 0.94825
2.2012243E-6 1.5811522E-12 2.2010008E-6 2.4247743E-6 1.548776E-6 2.2011386E-6 2.2011386E-6 2.2010008E-6 0.94875 0.94875
2.203526E-6 4.786417E-11 2.2010008E-6 2.4245453E-6 1.5486298E-6 2.2009326E-6 2.2009326E-6 2.2010008E-6 0.94925 0.94925
2.2034849E-6 5.090346E-11 2.2003765E-6 2.4243163E-6 1.5484836E-6 2.2007268E-6 2.2007268E-6 2.2003765E-6 0.94975 0.94975
2.203576E-6 5.637902E-11 2.2003765E-6 2.4240876E-6 1.5483374E-6 2.2005213E-6 2.2005213E-6 2.2003765E-6 0.95025 0.95025
2.202314E-6 3.6882837E-11 2.2000643E-6 2.4238586E-6 1.5481912E-6 2.2003155E-6 2.2003155E-6 2.2000643E-6 0.95075 0.95075
2.2005902E-6 8.859731E-12 2.2000643E-6 2.4236297E-6 1.548045E-6 2.20011E-6 2.20011E-6 2.2000643E-6 0.95125 0.95125
2.19847E-6 -2.6472187E-11 2.199752E-6 2.423401E-6 1.5478988E-6 2.1999042E-6 2.1999042E-6 2.199752E-6 0.95175 0.95175
2.1965482E-6 -5.8149693E-11 2.19944E-6 2.423172E-6 1.5477526E-6 2.1996989E-6 2.1996989E-6 2.19944E-6 0.95225 0.95225
2.1976948E-6 -3.3184008E-11 2.19944E-6 2.4229432E-6 1.5476064E-6 2.1994929E-6 2.1994929E-6 2.19944E-6 0.95275 0.95275
2.1999308E-6 1.1880879E-11 2.1991277E-6 2.4224853E-6 1.547314E-6 2.199287E-6 2.199287E-6 2.1991277E-6 0.95325 0.95325
2.201441E-6 4.3546312E-11 2.1985034E-6 2.4222566E-6 1.5471679E-6 2.1990816E-6 2.1990816E-6 2.1985034E-6 0.95375 0.95375
2.2022248E-6 6.1812264E-11 2.1988155E-6 2.4220276E-6 1.5470217E-6 2.1988758E-6 2.1988758E-6 2.1988155E-6 0.95425 0.95425
2.2025472E-6 7.15513E-11 2.1988155E-6 2.4217986E-6 1.5468755E-6 2.1986702E-6 2.1986702E-6 2.1988155E-6 0.95475 0.95475
2.201846E-6 6.2409244E-11 2.1981912E-6 2.42157E-6 1.5467293E-6 2.1984645E-6 2.1984645E-6 2.1981912E-6 0.95525 0.95525
2.2001545E-6 3.4995194E-11 2.197879E-6 2.421341E-6 1.5465831E-6 2.1982585E-6 2.1982585E-6 2.197879E-6 0.95575 0.95575
2.1975068E-6 -1.008178E-11 2.1975668E-6 2.421112E-6 1.5464369E-6 2.1980532E-6 2.1980532E-6 2.1975668E-6 0.95625 0.95625
2.1959477E-6 -3.5059566E-11 2.1975668E-6 2.4208832E-6 1.5462907E-6 2.1978472E-6 2.1978472E-6 2.1975668E-6 0.95675 0.95675
2.1941903E-6 -6.369175E-11 2.1975668E-6 2.4206543E-6 1.5461445E-6 2.1976414E-6 2.1976414E-6 2.1975668E-6 0.95725 0.95725
2.1941826E-6 -6.004339E-11 2.1969427E-6 2.4204255E-6 1.5459983E-6 2.1974358E-6 2.1974358E-6 2.1969427E-6 0.95775 0.95775
2.1957915E-6 -2.6550767E-11 2.1969427E-6 2.4201966E-6 1.5458521E-6 2.19723E-6 2.19723E-6 2.1969427E-6 0.95825 0.95825
2.1964436E-6 -1.0721068E-11 2.1969427E-6 2.4197388E-6 1.5455597E-6 2.1970245E-6 2.1970245E-6 2.1969427E-6 0.95875 0.95875
2.1966005E-6 -4.0273848E-12 2.1969427E-6 2.4195099E-6 1.5454135E-6 2.1968187E-6 2.1968187E-6 2.1969427E-6 0.95925 0.95925
2.1988362E-6 4.10375E-11 2.1972548E-6 2.419281E-6 1.5452673E-6 2.1966127E-6 2.1966127E-6 2.1972548E-6 0.95975 0.95975
2.2004126E-6 7.392107E-11 2.1963183E-6 2.4190522E-6 1.5451211E-6 2.1964074E-6 2.1964074E-6 2.1963183E-6 0.96025 0.96025
2.1999754E-6 6.965155E-11 2.196006E-6 2.4188232E-6 1.544975E-6 2.1962014E-6 2.1962014E-6 2.196006E-6 0.96075 0.96075
2.1973271E-6 2.4574565E-11 2.1963183E-6 2.4185942E-6 1.5448288E-6 2.1959956E-6 2.1959956E-6 2.1963183E-6 0.96125 0.96125
2.1954054E-6 -7.10294E-12 2.195694E-6 2.4183655E-6 1.5446826E-6 2.19579E-6 2.19579E-6 2.195694E-6 0.96175 0.96175
2.1940111E-6 -2.903539E-11 2.195694E-6 2.4181365E-6 1.5445364E-6 2.1955843E-6 2.1955843E-6 2.195694E-6 0.96225 0.96225
2.1951248E-6 -4.678774E-12 2.1953817E-6 2.4179078E-6 1.5443902E-6 2.1953783E-6 2.1953783E-6 2.1953817E-6 0.96275 0.96275
2.1959092E-6 1.3587192E-11 2.1950696E-6 2.4176788E-6 1.544244E-6 2.195173E-6 2.195173E-6 2.1950696E-6 0.96325 0.96325
2.196033E-6 1.967181E-11 2.1944452E-6 2.4174499E-6 1.5440978E-6 2.194967E-6 2.194967E-6 2.1944452E-6 0.96375 0.96375
2.1977737E-6 5.5600698E-11 2.1944452E-6 2.4169922E-6 1.5438054E-6 2.1947612E-6 2.1947612E-6 2.1944452E-6 0.96425 0.96425
2.1989536E-6 8.117545E-11 2.1947574E-6 2.4167632E-6 1.5436592E-6 2.1945552E-6 2.1945552E-6 2.1947574E-6 0.96475 0.96475
2.1969988E-6 4.8888876E-11 2.1947574E-6 2.4165345E-6 1.543513E-6 2.19435E-6 2.19435E-6 2.1947574E-6 0.96525 0.96525
2.1962646E-6 3.913776E-11 2.194133E-6 2.4163055E-6 1.5433668E-6 2.194144E-6 2.194144E-6 2.194133E-6 0.96575 0.96575
2.1938142E-6 -2.284828E-12 2.1938208E-6 2.4160768E-6 1.5432206E-6 2.1939381E-6 2.1939381E-6 2.1938208E-6 0.96625 0.96625
2.1905064E-6 -5.9543134E-11 2.1938208E-6 2.4158478E-6 1.5430744E-6 2.1937328E-6 2.1937328E-6 2.1938208E-6 0.96675 0.96675
2.1887163E-6 -8.878439E-11 2.1938208E-6 2.4156188E-6 1.5429282E-6 2.1935268E-6 2.1935268E-6 2.1938208E-6 0.96725 0.96725
2.189203E-6 -7.600003E-11 2.1938208E-6 2.41539E-6 1.5427821E-6 2.1933208E-6 2.1933208E-6 2.1938208E-6 0.96775 0.96775
2.190647E-6 -4.5552753E-11 2.1931967E-6 2.4151611E-6 1.5426359E-6 2.193115E-6 2.193115E-6 2.1931967E-6 0.96825 0.96825
2.1931803E-6 4.9937506E-12 2.1925723E-6 2.4149322E-6 1.5424897E-6 2.1929097E-6 2.1929097E-6 2.1925723E-6 0.96875 0.96875
2.195515E-6 5.188584E-11 2.1925723E-6 2.4147034E-6 1.5423435E-6 2.1927037E-6 2.1927037E-6 2.1925723E-6 0.96925 0.96925
2.1971239E-6 8.5378454E-11 2.1928845E-6 2.4142455E-6 1.5420511E-6 2.192498E-6 2.192498E-6 2.1928845E-6 0.96975 0.96975
2.1990297E-6 1.2435268E-10 2.1922601E-6 2.4140168E-6 1.5419049E-6 2.192292E-6 2.192292E-6 2.1922601E-6 0.97025 0.97025
2.198296E-6 1.1460157E-10 2.1922601E-6 2.4137878E-6 1.5417587E-6 2.1920866E-6 2.1920866E-6 2.1922601E-6 0.97075 0.97075
2.1959117E-6 7.439712E-11 2.1916358E-6 2.413559E-6 1.5416125E-6 2.1918806E-6 2.1918806E-6 2.1916358E-6 0.97125 0.97125
2.1924384E-6 1.4093466E-11 2.1913236E-6 2.41333E-6 1.5414663E-6 2.1916749E-6 2.1916749E-6 2.1913236E-6 0.97175 0.97175
2.189394E-6 -3.829232E-11 2.1913236E-6 2.4131011E-6 1.5413201E-6 2.1914689E-6 2.1914689E-6 2.1913236E-6 0.97225 0.97225
2.1887922E-6 -4.560716E-11 2.1910114E-6 2.4128724E-6 1.5411739E-6 2.1912635E-6 2.1912635E-6 2.1910114E-6 0.97275 0.97275
2.188982E-6 -3.8304405E-11 2.1906992E-6 2.4126434E-6 1.5410277E-6 2.1910575E-6 2.1910575E-6 2.1906992E-6 0.97325 0.97325
2.1874228E-6 -6.328219E-11 2.1906992E-6 2.4124145E-6 1.5408815E-6 2.1908518E-6 2.1908518E-6 2.1906992E-6 0.97375 0.97375
2.1899557E-6 -1.2735704E-11 2.1910114E-6 2.4121857E-6 1.5407353E-6 2.1906458E-6 2.1906458E-6 2.1910114E-6 0.97425 0.97425
2.193248E-6 5.181933E-11 2.1910114E-6 2.4117278E-6 1.540443E-6 2.1904405E-6 2.1904405E-6 2.1910114E-6 0.97475 0.97475
2.195022E-6 8.835728E-11 2.190387E-6 2.411499E-6 1.5402968E-6 2.1902345E-6 2.1902345E-6 2.190387E-6 0.97525 0.97525
2.1946837E-6 8.591496E-11 2.1900748E-6 2.41127E-6 1.5401506E-6 2.1900287E-6 2.1900287E-6 2.1900748E-6 0.97575 0.97575
2.1929595E-6 5.7891848E-11 2.1900748E-6 2.4110414E-6 1.5400044E-6 2.1898227E-6 2.1898227E-6 2.1900748E-6 0.97625 0.97625
2.190311E-6 1.2814861E-11 2.1894507E-6 2.4108124E-6 1.5398582E-6 2.189617E-6 2.189617E-6 2.1894507E-6 0.97675 0.97675
2.1882242E-6 -2.1907977E-11 2.1900748E-6 2.4105834E-6 1.539712E-6 2.1894114E-6 2.1894114E-6 2.1900748E-6 0.97725 0.97725
2.185873E-6 -6.1503365E-11 2.1894507E-6 2.4103547E-6 1.5395658E-6 2.1892056E-6 2.1892056E-6 2.1894507E-6 0.97775 0.97775
2.185997E-6 -5.5418746E-11 2.1891385E-6 2.4101257E-6 1.5394196E-6 2.1889996E-6 2.1889996E-6 2.1891385E-6 0.97825 0.97825
2.1873748E-6 -2.6189596E-11 2.1888263E-6 2.4098968E-6 1.5392734E-6 2.1887938E-6 2.1887938E-6 2.1888263E-6 0.97875 0.97875
2.1892474E-6 1.2175558E-11 2.1885141E-6 2.409668E-6 1.5391272E-6 2.1885878E-6 2.1885878E-6 2.1885141E-6 0.97925 0.97925
2.192144E-6 6.942179E-11 2.1888263E-6 2.409439E-6 1.538981E-6 2.1883825E-6 2.1883825E-6 2.1888263E-6 0.97975 0.97975
2.1912447E-6 5.6625343E-11 2.1885141E-6 2.4089813E-6 1.5386886E-6 2.1881765E-6 2.1881765E-6 2.1885141E-6 0.98025 0.98025
2.1906753E-6 4.9919558E-11 2.1878898E-6 2.4087524E-6 1.5385424E-6 2.1879707E-6 2.1879707E-6 2.1878898E-6 0.98075 0.98075
2.1910962E-6 6.1485775E-11 2.1878898E-6 2.4085236E-6 1.5383963E-6 2.1877647E-6 2.1877647E-6 2.1878898E-6 0.98125 0.98125
2.188382E-6 1.5190656E-11 2.1875776E-6 2.4082947E-6 1.5382501E-6 2.187559E-6 2.187559E-6 2.1875776E-6 0.98175 0.98175
2.1852716E-6 -3.8413262E-11 2.1875776E-6 2.4080657E-6 1.5381039E-6 2.187353E-6 2.187353E-6 2.1875776E-6 0.98225 0.98225
2.1828548E-6 -7.922677E-11 2.1872654E-6 2.407837E-6 1.5379577E-6 2.1871476E-6 2.1871476E-6 2.1872654E-6 0.98275 0.98275
2.1834737E-6 -6.4006155E-11 2.186641E-6 2.407608E-6 1.5378115E-6 2.1869416E-6 2.1869416E-6 2.186641E-6 0.98325 0.98325
2.1843894E-6 -4.3303933E-11 2.1869532E-6 2.407379E-6 1.5376653E-6 2.1867359E-6 2.1867359E-6 2.1869532E-6 0.98375 0.98375
2.1861304E-6 -7.375048E-12 2.186641E-6 2.4071503E-6 1.5375191E-6 2.1865299E-6 2.1865299E-6 2.186641E-6 0.98425 0.98425
2.189158E-6 5.230744E-11 2.1857045E-6 2.4069213E-6 1.5373729E-6 2.186324E-6 2.186324E-6 2.1857045E-6 0.98475 0.98475
2.189744E-6 6.691899E-11 2.1863289E-6 2.4066926E-6 1.5372267E-6 2.186118E-6 2.186118E-6 2.1863289E-6 0.98525 0.98525
2.1887126E-6 5.1686273E-11 2.1857045E-6 2.4062347E-6 1.5369343E-6 2.1859123E-6 2.1859123E-6 2.1857045E-6 0.98575 0.98575
2.187748E-6 3.7671706E-11 2.1847682E-6 2.406006E-6 1.5367881E-6 2.1857068E-6 2.1857068E-6 2.1847682E-6 0.98625 0.98625
2.1877067E-6 4.0710987E-11 2.1853925E-6 2.405777E-6 1.5366419E-6 2.185501E-6 2.185501E-6 2.1853925E-6 0.98675 0.98675
2.1865105E-6 2.2432936E-11 2.1850803E-6 2.405548E-6 1.5364957E-6 2.185295E-6 2.185295E-6 2.1850803E-6 0.98725 0.98725
2.1839612E-6 -2.081685E-11 2.184456E-6 2.4053193E-6 1.5363495E-6 2.1850892E-6 2.1850892E-6 2.184456E-6 0.98775 0.98775
2.183656E-6 -2.2650102E-11 2.1850803E-6 2.4050903E-6 1.5362034E-6 2.1848832E-6 2.1848832E-6 2.1850803E-6 0.98825 0.98825
2.1854958E-6 1.5105986E-11 2.1850803E-6 2.4048613E-6 1.5360572E-6 2.1846774E-6 2.1846774E-6 2.1850803E-6 0.98875 0.98875
2.1868077E-6 4.3117003E-11 2.1847682E-6 2.4046326E-6 1.535911E-6 2.1844714E-6 2.1844714E-6 2.1847682E-6 0.98925 0.98925
2.1857104E-6 2.6666152E-11 2.1838316E-6 2.4044036E-6 1.5357648E-6 2.1842657E-6 2.1842657E-6 2.1838316E-6 0.98975 0.98975
2.1844812E-6 7.779034E-12 2.1838316E-6 2.404175E-6 1.5356186E-6 2.1840597E-6 2.1840597E-6 2.1838316E-6 0.99025 0.99025
2.185298E-6 2.6654052E-11 2.1835194E-6 2.403946E-6 1.5354724E-6 2.1838537E-6 2.1838537E-6 2.1835194E-6 0.99075 0.99075
2.1842343E-6 1.08122825E-11 2.1835194E-6 2.4034882E-6 1.53518E-6 2.1836483E-6 2.1836483E-6 2.1835194E-6 0.99125 0.99125
2.1816188E-6 -3.3655637E-11 2.1835194E-6 2.4032593E-6 1.5350338E-6 2.1834426E-6 2.1834426E-6 2.1835194E-6 0.99175 0.99175
2.1804556E-6 -5.1324625E-11 2.1835194E-6 2.4030303E-6 1.5348876E-6 2.1832366E-6 2.1832366E-6 2.1835194E-6 0.99225 0.99225
2.1798865E-6 -5.8030403E-11 2.182895E-6 2.4028016E-6 1.5347414E-6 2.1830308E-6 2.1830308E-6 2.182895E-6 0.99275 0.99275
2.1802412E-6 -4.768232E-11 2.1825829E-6 2.4025726E-6 1.5345952E-6 2.1828248E-6 2.1828248E-6 2.1825829E-6 0.99325 0.99325
2.181619E-6 -1.845317E-11 2.1819585E-6 2.4023439E-6 1.534449E-6 2.1826188E-6 2.1826188E-6 2.1819585E-6 0.99375 0.99375
2.182964E-6 1.0166916E-11 2.1822707E-6 2.402115E-6 1.5343028E-6 2.182413E-6 2.182413E-6 2.1822707E-6 0.99425 0.99425
2.1834178E-6 2.2342201E-11 2.1819585E-6 2.401886E-6 1.5341566E-6 2.182207E-6 2.182207E-6 2.1819585E-6 0.99475 0.99475
2.1855215E-6 6.497082E-11 2.1816466E-6 2.4016572E-6 1.5340105E-6 2.1820013E-6 2.1820013E-6 2.1816466E-6 0.99525 0.99525
2.1857772E-6 7.3491706E-11 2.1810222E-6 2.4014282E-6 1.5338643E-6 2.1817953E-6 2.1817953E-6 2.1810222E-6 0.99575 0.99575
2.186E-6 8.140352E-11 2.1810222E-6 2.4011993E-6 1.5337181E-6 2.1815895E-6 2.1815895E-6 2.1810222E-6 0.99625 0.99625
2.185728E-6 8.0179335E-11 2.1810222E-6 2.4007416E-6 1.5334257E-6 2.1813835E-6 2.1813835E-6 2.1810222E-6 0.99675 0.99675
2.1833766E-6 4.0583953E-11 2.1810222E-6 2.4005126E-6 1.5332795E-6 2.1811777E-6 2.1811777E-6 2.1810222E-6 0.99725 0.99725
2.1800024E-6 -1.7892502E-11 2.18071E-6 2.4002838E-6 1.5331333E-6 2.1809717E-6 2.1809717E-6 2.18071E-6 0.99775 0.99775
2.178179E-6 -4.774282E-11 2.18071E-6 2.4000549E-6 1.5329871E-6 2.180766E-6 2.180766E-6 2.18071E-6 0.99825 0.99825
2.1785668E-6 -3.678567E-11 2.18071E-6 2.3998261E-6 1.5328409E-6 2.18056E-6 2.18056E-6 2.18071E-6 0.99875 0.99875
2.1791197E-6 -2.2783187E-11 2.1803978E-6 2.3995972E-6 1.5326947E-6 2.1803542E-6 2.1803542E-6 2.1803978E-6 0.99925 0.99925
2.1771314E-6 -5.5678837E-11 2.1800856E-6 2.3993682E-6 1.5325485E-6 2.1801482E-6 2.1801482E-6 2.1800856E-6 0.99975 0.99975
2.1784763E-6 -2.7058751E-11 2.1797734E-6 2.3991395E-6 1.5324023E-6 2.1799424E-6 2.1799424E-6 2.1797734E-6 1.00025 1.00025
2.181438E-6 3.14056E-11 2.1797734E-6 2.3989105E-6 1.5322561E-6 2.1797364E-6 2.1797364E-6 2.1797734E-6 1.00075 1.00075
2.1814958E-6 3.6272086E-11 2.1794613E-6 2.3986815E-6 1.5321099E-6 2.1795306E-6 2.1795306E-6 2.1794613E-6 1.00125 1.00125
2.1813228E-6 3.6875104E-11 2.178837E-6 2.3984528E-6 1.5319637E-6 2.1793246E-6 2.1793246E-6 2.178837E-6 1.00175 1.00175
2.1816115E-6 4.6005054E-11 2.1785247E-6 2.397995E-6 1.5316714E-6 2.1791188E-6 2.1791188E-6 2.1785247E-6 1.00225 1.00225
2.1820983E-6 5.8789404E-11 2.1785247E-6 2.3977661E-6 1.5315252E-6 2.1789128E-6 2.1789128E-6 2.1785247E-6 1.00275 1.00275
2.180737E-6 3.746602E-11 2.1782125E-6 2.3975372E-6 1.531379E-6 2.178707E-6 2.178707E-6 2.1782125E-6 1.00325 1.00325
2.1781877E-6 -5.7837676E-12 2.1782125E-6 2.3973084E-6 1.5312328E-6 2.178501E-6 2.178501E-6 2.1782125E-6 1.00375 1.00375
2.1781466E-6 -2.7444837E-12 2.1782125E-6 2.3970795E-6 1.5310866E-6 2.1782953E-6 2.1782953E-6 2.1782125E-6 1.00425 1.00425
2.1782373E-6 2.7310667E-12 2.1772762E-6 2.3968505E-6 1.5309404E-6 2.1780893E-6 2.1780893E-6 2.1772762E-6 1.00475 1.00475
2.1798132E-6 3.561462E-11 2.1775884E-6 2.3966218E-6 1.5307942E-6 2.1778835E-6 2.1778835E-6 2.1775884E-6 1.00525 1.00525
2.179838E-6 3.9872036E-11 2.176964E-6 2.3963928E-6 1.530648E-6 2.1776775E-6 2.1776775E-6 2.176964E-6 1.00575 1.00575
2.1785427E-6 1.9766785E-11 2.1772762E-6 2.3961638E-6 1.5305018E-6 2.1774717E-6 2.1774717E-6 2.1772762E-6 1.00625 1.00625
2.1788974E-6 3.011487E-11 2.1766518E-6 2.395935E-6 1.5303556E-6 2.1772657E-6 2.1772657E-6 2.1766518E-6 1.00675 1.00675
2.1777673E-6 1.3054951E-11 2.176964E-6 2.3954774E-6 1.5300632E-6 2.17706E-6 2.17706E-6 2.176964E-6 1.00725 1.00725
2.176373E-6 -8.8775E-12 2.1763396E-6 2.3952484E-6 1.529917E-6 2.176854E-6 2.176854E-6 2.1763396E-6 1.00775 1.00775
2.1746816E-6 -3.6291553E-11 2.1766518E-6 2.3950195E-6 1.5297708E-6 2.176648E-6 2.176648E-6 2.1766518E-6 1.00825 1.00825
2.1737494E-6 -4.969707E-11 2.1757153E-6 2.3947907E-6 1.5296247E-6 2.1764422E-6 2.1764422E-6 2.1757153E-6 1.00875 1.00875
2.1746653E-6 -2.8994852E-11 2.1757153E-6 2.3945618E-6 1.5294785E-6 2.1762362E-6 2.1762362E-6 2.1757153E-6 1.00925 1.00925
2.1767362E-6 1.3024701E-11 2.175403E-6 2.3943328E-6 1.5293323E-6 2.1760304E-6 2.1760304E-6 2.175403E-6 1.00975 1.00975
2.176959E-6 2.0936518E-11 2.175091E-6 2.394104E-6 1.5291861E-6 2.1758244E-6 2.1758244E-6 2.175091E-6 1.01025 1.01025
2.1760268E-6 7.531001E-12 2.175403E-6 2.393875E-6 1.5290399E-6 2.1756186E-6 2.1756186E-6 2.175403E-6 1.01075 1.01075
2.177041E-6 3.0060406E-11 2.175091E-6 2.3936461E-6 1.5288937E-6 2.1754122E-6 2.1754122E-6 2.175091E-6 1.01125 1.01125
2.1797389E-6 8.3652224E-11 2.1747787E-6 2.3934174E-6 1.5287475E-6 2.1752064E-6 2.1752064E-6 2.1747787E-6 1.01175 1.01175
2.1794997E-6 8.303711E-11 2.1747787E-6 2.3931884E-6 1.5286013E-6 2.1750004E-6 2.1750004E-6 2.1747787E-6 1.01225 1.01225
2.1765213E-6 3.1869455E-11 2.1744665E-6 2.3927307E-6 1.5283089E-6 2.1747946E-6 2.1747946E-6 2.1744665E-6 1.01275 1.01275
2.173411E-6 -2.1734467E-11 2.1738424E-6 2.3925018E-6 1.5281627E-6 2.1745886E-6 2.1745886E-6 2.1738424E-6 1.01325 1.01325
2.171918E-6 -4.5494115E-11 2.1738424E-6 2.392273E-6 1.5280165E-6 2.1743829E-6 2.1743829E-6 2.1738424E-6 1.01375 1.01375
2.1710187E-6 -5.829057E-11 2.1738424E-6 2.392044E-6 1.5278703E-6 2.1741769E-6 2.1741769E-6 2.1738424E-6 1.01425 1.01425
2.1728583E-6 -2.053448E-11 2.1735302E-6 2.391815E-6 1.5277241E-6 2.173971E-6 2.173971E-6 2.1735302E-6 1.01475 1.01475
2.1740382E-6 5.0402707E-12 2.1735302E-6 2.3915863E-6 1.5275779E-6 2.173765E-6 2.173765E-6 2.1735302E-6 1.01525 1.01525
2.173832E-6 5.034221E-12 2.1729059E-6 2.3913574E-6 1.5274318E-6 2.1735593E-6 2.1735593E-6 2.1729059E-6 1.01575 1.01575
2.1738563E-6 9.291624E-12 2.173218E-6 2.3911286E-6 1.5272856E-6 2.1733529E-6 2.1733529E-6 2.173218E-6 1.01625 1.01625
2.1753992E-6 4.1566108E-11 2.1729059E-6 2.3908997E-6 1.5271394E-6 2.173147E-6 2.173147E-6 2.1729059E-6 1.01675 1.01675
2.177074E-6 7.627687E-11 2.1725937E-6 2.3906707E-6 1.5269932E-6 2.172941E-6 2.172941E-6 2.1725937E-6 1.01725 1.01725
2.1743267E-6 2.9372674E-11 2.1722815E-6 2.390442E-6 1.526847E-6 2.172735E-6 2.172735E-6 2.1722815E-6 1.01775 1.01775
2.1726355E-6 1.9586236E-12 2.1725937E-6 2.389984E-6 1.5265546E-6 2.1725293E-6 2.1725293E-6 2.1725937E-6 1.01825 1.01825
2.1720662E-6 -4.74716E-12 2.1722815E-6 2.3897553E-6 1.5264084E-6 2.1723233E-6 2.1723233E-6 2.1722815E-6 1.01875 1.01875
2.171464E-6 -1.206201E-11 2.1716571E-6 2.3895263E-6 1.5262622E-6 2.1721175E-6 2.1721175E-6 2.1716571E-6 1.01925 1.01925
2.1701353E-6 -3.2776344E-11 2.171345E-6 2.3892974E-6 1.526116E-6 2.171911E-6 2.171911E-6 2.171345E-6 1.01975 1.01975
2.1694011E-6 -4.252746E-11 2.1719693E-6 2.3890686E-6 1.5259698E-6 2.1717053E-6 2.1717053E-6 2.1719693E-6 1.02025 1.02025
2.171868E-6 6.800893E-12 2.1716571E-6 2.3888397E-6 1.5258236E-6 2.1714993E-6 2.1714993E-6 2.1716571E-6 1.02075 1.02075
2.1746648E-6 6.221992E-11 2.171345E-6 2.388611E-6 1.5256774E-6 2.1712935E-6 2.1712935E-6 2.171345E-6 1.02125 1.02125
2.1748876E-6 7.0131734E-11 2.1707206E-6 2.388382E-6 1.5255312E-6 2.1710875E-6 2.1710875E-6 2.1707206E-6 1.02175 1.02175
2.1742194E-6 6.159875E-11 2.1710327E-6 2.388153E-6 1.525385E-6 2.1708818E-6 2.1708818E-6 2.1710327E-6 1.02225 1.02225
2.1729236E-6 4.1493482E-11 2.1704084E-6 2.3879243E-6 1.5252389E-6 2.1706753E-6 2.1706753E-6 2.1704084E-6 1.02275 1.02275
2.1720243E-6 2.869703E-11 2.1700964E-6 2.3876953E-6 1.5250927E-6 2.1704695E-6 2.1704695E-6 2.1700964E-6 1.02325 1.02325
2.17063E-6 6.7645798E-12 2.1700964E-6 2.3872376E-6 1.5248003E-6 2.1702635E-6 2.1702635E-6 2.1700964E-6 1.02375 1.02375
2.1686749E-6 -2.5522006E-11 2.1697842E-6 2.3870086E-6 1.5246541E-6 2.1700578E-6 2.1700578E-6 2.1697842E-6 1.02425 1.02425
2.1678086E-6 -3.7709388E-11 2.1700964E-6 2.3867797E-6 1.5245079E-6 2.1698518E-6 2.1698518E-6 2.1700964E-6 1.02475 1.02475
2.1678E-6 -3.4061053E-11 2.169472E-6 2.386551E-6 1.5243617E-6 2.1696453E-6 2.1696453E-6 2.169472E-6 1.02525 1.02525
2.1674946E-6 -3.5894305E-11 2.169472E-6 2.386322E-6 1.5242155E-6 2.1694395E-6 2.1694395E-6 2.169472E-6 1.02575 1.02575
2.1679155E-6 -2.4328086E-11 2.1688477E-6 2.3860932E-6 1.5240693E-6 2.1692335E-6 2.1692335E-6 2.1688477E-6 1.02625 1.02625
2.1690623E-6 6.3759886E-13 2.1688477E-6 2.3858643E-6 1.5239231E-6 2.1690278E-6 2.1690278E-6 2.1688477E-6 1.02675 1.02675
2.1729481E-6 7.6155825E-11 2.1688477E-6 2.3856353E-6 1.5237769E-6 2.1688218E-6 2.1688218E-6 2.1688477E-6 1.02725 1.02725
2.1735336E-6 9.076736E-11 2.1685355E-6 2.3854066E-6 1.5236307E-6 2.1686155E-6 2.1686155E-6 2.1685355E-6 1.02775 1.02775
2.1717433E-6 6.152611E-11 2.1679111E-6 2.3851776E-6 1.5234845E-6 2.1684095E-6 2.1684095E-6 2.1679111E-6 1.02825 1.02825
2.170052E-6 3.4112053E-11 2.1679111E-6 2.3849486E-6 1.5233383E-6 2.1682038E-6 2.1682038E-6 2.1679111E-6 1.02875 1.02875
2.1695819E-6 2.923347E-11 2.167599E-6 2.384491E-6 1.523046E-6 2.1679978E-6 2.1679978E-6 2.167599E-6 1.02925 1.02925
2.167791E-6 -7.7954085E-15 2.167599E-6 2.3842622E-6 1.5228998E-6 2.1677915E-6 2.1677915E-6 2.167599E-6 1.02975 1.02975
2.1667267E-6 -1.584958E-11 2.1672868E-6 2.3840332E-6 1.5227536E-6 2.1675855E-6 2.1675855E-6 2.1672868E-6 1.03025 1.03025
2.1667515E-6 -1.1592162E-11 2.1672868E-6 2.3838043E-6 1.5226074E-6 2.1673798E-6 2.1673798E-6 2.1672868E-6 1.03075 1.03075
2.1661824E-6 -1.8297946E-11 2.1672868E-6 2.3835755E-6 1.5224612E-6 2.1671738E-6 2.1671738E-6 2.1672868E-6 1.03125 1.03125
2.1665367E-6 -7.949877E-12 2.1669746E-6 2.3833466E-6 1.522315E-6 2.1669673E-6 2.1669673E-6 2.1669746E-6 1.03175 1.03175
2.1660335E-6 -1.3437526E-11 2.1666624E-6 2.3831176E-6 1.5221688E-6 2.1667615E-6 2.1667615E-6 2.1666624E-6 1.03225 1.03225
2.1683022E-6 3.223643E-11 2.1663504E-6 2.3828889E-6 1.5220226E-6 2.1665555E-6 2.1665555E-6 2.1663504E-6 1.03275 1.03275
2.168756E-6 4.441171E-11 2.1663504E-6 2.3826599E-6 1.5218764E-6 2.1663498E-6 2.1663498E-6 2.1663504E-6 1.03325 1.03325
2.1670644E-6 1.6997645E-11 2.1660383E-6 2.382431E-6 1.5217302E-6 2.1661433E-6 2.1661433E-6 2.1660383E-6 1.03375 1.03375
2.1656701E-6 -4.9348065E-12 2.1660383E-6 2.3822022E-6 1.521584E-6 2.1659375E-6 2.1659375E-6 2.1660383E-6 1.03425 1.03425
2.1653318E-6 -7.377123E-12 2.165726E-6 2.3817445E-6 1.5212916E-6 2.1657315E-6 2.1657315E-6 2.165726E-6 1.03475 1.03475
2.1656538E-6 2.361894E-12 2.1651017E-6 2.3815155E-6 1.5211454E-6 2.1655258E-6 2.1655258E-6 2.1651017E-6 1.03525 1.03525
2.164193E-6 -2.0788704E-11 2.165414E-6 2.3812865E-6 1.5209991E-6 2.1653193E-6 2.1653193E-6 2.165414E-6 1.03575 1.03575
2.1644817E-6 -1.1658754E-11 2.1644773E-6 2.3810578E-6 1.5208531E-6 2.1651135E-6 2.1651135E-6 2.1644773E-6 1.03625 1.03625
2.1652324E-6 5.9981304E-12 2.1647895E-6 2.3808288E-6 1.5207069E-6 2.1649075E-6 2.1649075E-6 2.1647895E-6 1.03675 1.03675
2.167567E-6 5.2890203E-11 2.1641652E-6 2.3805999E-6 1.5205607E-6 2.164701E-6 2.164701E-6 2.1641652E-6 1.03725 1.03725
2.1682517E-6 6.932895E-11 2.1635408E-6 2.3803711E-6 1.5204145E-6 2.1644953E-6 2.1644953E-6 2.1635408E-6 1.03775 1.03775
2.1684416E-6 7.66317E-11 2.163853E-6 2.3801422E-6 1.5202683E-6 2.1642893E-6 2.1642893E-6 2.163853E-6 1.03825 1.03825
2.1674757E-6 6.2617106E-11 2.1635408E-6 2.3799134E-6 1.520122E-6 2.164083E-6 2.164083E-6 2.1635408E-6 1.03875 1.03875
2.1656526E-6 3.276679E-11 2.163853E-6 2.3796845E-6 1.5199759E-6 2.163877E-6 2.163877E-6 2.163853E-6 1.03925 1.03925
2.1636642E-6 -1.2886433E-13 2.163853E-6 2.3794555E-6 1.5198297E-6 2.1636713E-6 2.1636713E-6 2.163853E-6 1.03975 1.03975
2.162897E-6 -1.0489048E-11 2.1635408E-6 2.3789978E-6 1.5195372E-6 2.1634653E-6 2.1634653E-6 2.1635408E-6 1.04025 1.04025
2.1600504E-6 -5.922045E-11 2.1632286E-6 2.3787688E-6 1.519391E-6 2.163259E-6 2.163259E-6 2.1632286E-6 1.04075 1.04075
2.159415E-6 -6.7144366E-11 2.1626042E-6 2.37854E-6 1.5192448E-6 2.163053E-6 2.163053E-6 2.1626042E-6 1.04125 1.04125
2.1611888E-6 -3.0606413E-11 2.1629164E-6 2.3783111E-6 1.5190986E-6 2.1628473E-6 2.1628473E-6 2.1629164E-6 1.04175 1.04175
2.1637873E-6 2.1158193E-11 2.1622923E-6 2.3780822E-6 1.5189524E-6 2.1626408E-6 2.1626408E-6 2.1622923E-6 1.04225 1.04225
2.165066E-6 4.8560145E-11 2.1622923E-6 2.3778534E-6 1.5188062E-6 2.1624348E-6 2.1624348E-6 2.1622923E-6 1.04275 1.04275
2.1647934E-6 4.7335944E-11 2.16198E-6 2.3776245E-6 1.5186602E-6 2.1622286E-6 2.1622286E-6 2.16198E-6 1.04325 1.04325
2.163498E-6 2.7230695E-11 2.16198E-6 2.3773957E-6 1.518514E-6 2.1620226E-6 2.1620226E-6 2.16198E-6 1.04375 1.04375
2.16217E-6 6.5163777E-12 2.161668E-6 2.3771668E-6 1.5183678E-6 2.1618168E-6 2.1618168E-6 2.161668E-6 1.04425 1.04425
2.1619633E-6 6.510314E-12 2.161668E-6 2.3769378E-6 1.5182216E-6 2.1616104E-6 2.1616104E-6 2.161668E-6 1.04475 1.04475
2.161856E-6 8.331464E-12 2.161668E-6 2.37648E-6 1.5179291E-6 2.1614046E-6 2.1614046E-6 2.161668E-6 1.04525 1.04525
2.1596036E-6 -2.943672E-11 2.1610435E-6 2.3762511E-6 1.517783E-6 2.1611986E-6 2.1611986E-6 2.1610435E-6 1.04575 1.04575
2.158242E-6 -5.076012E-11 2.1607314E-6 2.3760224E-6 1.5176367E-6 2.1609924E-6 2.1609924E-6 2.1607314E-6 1.04625 1.04625
2.1592568E-6 -2.8230702E-11 2.1610435E-6 2.3757934E-6 1.5174905E-6 2.1607864E-6 2.1607864E-6 2.1610435E-6 1.04675 1.04675
2.1607336E-6 2.82565E-12 2.1604192E-6 2.3755645E-6 1.5173443E-6 2.1605806E-6 2.1605806E-6 2.1604192E-6 1.04725 1.04725
2.1618139E-6 2.6573188E-11 2.160107E-6 2.3753357E-6 1.5171981E-6 2.1603742E-6 2.1603742E-6 2.160107E-6 1.04775 1.04775
2.1632577E-6 5.7020475E-11 2.1597948E-6 2.3751068E-6 1.5170519E-6 2.1601682E-6 2.1601682E-6 2.1597948E-6 1.04825 1.04825
2.162721E-6 5.0923744E-11 2.1594826E-6 2.374878E-6 1.5169057E-6 2.159962E-6 2.159962E-6 2.1594826E-6 1.04875 1.04875
2.1606998E-6 1.7419023E-11 2.1594826E-6 2.374649E-6 1.5167595E-6 2.159756E-6 2.159756E-6 2.1594826E-6 1.04925 1.04925
2.1599326E-6 7.058839E-12 2.1591704E-6 2.37442E-6 1.5166133E-6 2.1595501E-6 2.1595501E-6 2.1591704E-6 1.04975 1.04975
2.1580759E-6 -2.3400561E-11 2.1591704E-6 2.3741914E-6 1.5164673E-6 2.1593437E-6 2.1593437E-6 2.1591704E-6 1.05025 1.05025
2.1568796E-6 -4.167861E-11 2.1585463E-6 2.3737334E-6 1.5161748E-6 2.159138E-6 2.159138E-6 2.1585463E-6 1.05075 1.05075
2.156409E-6 -4.655721E-11 2.1585463E-6 2.3735047E-6 1.5160286E-6 2.1589315E-6 2.1589315E-6 2.1585463E-6 1.05125 1.05125
2.1581498E-6 -1.0628323E-11 2.158234E-6 2.3732757E-6 1.5158824E-6 2.1587257E-6 2.1587257E-6 2.158234E-6 1.05175 1.05175
2.1586366E-6 2.156028E-12 2.158234E-6 2.373047E-6 1.5157362E-6 2.1585197E-6 2.1585197E-6 2.158234E-6 1.05225 1.05225
2.1594199E-6 2.0421964E-11 2.157922E-6 2.372818E-6 1.51559E-6 2.1583132E-6 2.1583132E-6 2.157922E-6 1.05275 1.05275
2.1597086E-6 2.9551916E-11 2.1585463E-6 2.372589E-6 1.5154438E-6 2.1581075E-6 2.1581075E-6 2.1585463E-6 1.05325 1.05325
2.160261E-6 4.3554386E-11 2.1576097E-6 2.3723603E-6 1.5152976E-6 2.157901E-6 2.157901E-6 2.1576097E-6 1.05375 1.05375
2.1598237E-6 3.928487E-11 2.1572976E-6 2.3721313E-6 1.5151514E-6 2.1576952E-6 2.1576952E-6 2.1572976E-6 1.05425 1.05425
2.159848E-6 4.354227E-11 2.1569854E-6 2.3719024E-6 1.5150052E-6 2.1574888E-6 2.1574888E-6 2.1569854E-6 1.05475 1.05475
2.1587177E-6 2.6482355E-11 2.1569854E-6 2.3716736E-6 1.514859E-6 2.157283E-6 2.157283E-6 2.1569854E-6 1.05525 1.05525
2.157488E-6 7.595222E-12 2.1566732E-6 2.3714447E-6 1.5147128E-6 2.1570766E-6 2.1570766E-6 2.1566732E-6 1.05575 1.05575
2.1563578E-6 -9.4646955E-12 2.156361E-6 2.370987E-6 1.5144204E-6 2.1568706E-6 2.1568706E-6 2.156361E-6 1.05625 1.05625
2.1564485E-6 -3.9891445E-12 2.1569854E-6 2.370758E-6 1.5142743E-6 2.1566648E-6 2.1566648E-6 2.1569854E-6 1.05675 1.05675
2.158156E-6 3.133066E-11 2.1560488E-6 2.3705293E-6 1.5141281E-6 2.1564583E-6 2.1564583E-6 2.1560488E-6 1.05725 1.05725
2.1574547E-6 2.218861E-11 2.1557366E-6 2.3703003E-6 1.5139819E-6 2.1562525E-6 2.1562525E-6 2.1557366E-6 1.05775 1.05775
2.1577762E-6 3.1927613E-11 2.1560488E-6 2.3700713E-6 1.5138357E-6 2.156046E-6 2.156046E-6 2.1560488E-6 1.05825 1.05825
2.1581639E-6 4.2884765E-11 2.1557366E-6 2.3698426E-6 1.5136895E-6 2.1558403E-6 2.1558403E-6 2.1557366E-6 1.05875 1.05875
2.1578912E-6 4.1660567E-11 2.1554245E-6 2.3696136E-6 1.5135433E-6 2.1556339E-6 2.1556339E-6 2.1554245E-6 1.05925 1.05925
2.1568599E-6 2.642785E-11 2.1548003E-6 2.3693847E-6 1.5133971E-6 2.155428E-6 2.155428E-6 2.1548003E-6 1.05975 1.05975
2.154112E-6 -2.0476352E-11 2.1554245E-6 2.369156E-6 1.5132509E-6 2.1552216E-6 2.1552216E-6 2.1554245E-6 1.06025 1.06025
2.153741E-6 -2.3527737E-11 2.1548003E-6 2.368927E-6 1.5131047E-6 2.1550156E-6 2.1550156E-6 2.1548003E-6 1.06075 1.06075
2.1535673E-6 -2.2924732E-11 2.1548003E-6 2.368698E-6 1.5129585E-6 2.1548094E-6 2.1548094E-6 2.1548003E-6 1.06125 1.06125
2.153691E-6 -1.6840116E-11 2.1544881E-6 2.3682403E-6 1.5126661E-6 2.1546034E-6 2.1546034E-6 2.1544881E-6 1.06175 1.06175
2.1521644E-6 -4.120885E-11 2.154176E-6 2.3680116E-6 1.5125199E-6 2.1543972E-6 2.1543972E-6 2.154176E-6 1.06225 1.06225
2.152585E-6 -2.964263E-11 2.1538638E-6 2.3677826E-6 1.5123737E-6 2.1541912E-6 2.1541912E-6 2.1538638E-6 1.06275 1.06275
2.1549524E-6 1.785851E-11 2.1535516E-6 2.3675536E-6 1.5122275E-6 2.153985E-6 2.153985E-6 2.1535516E-6 1.06325 1.06325
2.1553074E-6 2.8206593E-11 2.1535516E-6 2.367325E-6 1.5120814E-6 2.153779E-6 2.153779E-6 2.1535516E-6 1.06375 1.06375
2.1561236E-6 4.7081596E-11 2.1529272E-6 2.367096E-6 1.5119352E-6 2.1535725E-6 2.1535725E-6 2.1529272E-6 1.06425 1.06425
2.1566434E-6 6.0475014E-11 2.1535516E-6 2.366867E-6 1.511789E-6 2.1533667E-6 2.1533667E-6 2.1535516E-6 1.06475 1.06475
2.1567998E-6 6.716869E-11 2.1529272E-6 2.3666382E-6 1.5116428E-6 2.1531603E-6 2.1531603E-6 2.1529272E-6 1.06525 1.06525
2.1550425E-6 3.85365E-11 2.152615E-6 2.3664093E-6 1.5114966E-6 2.1529545E-6 2.1529545E-6 2.152615E-6 1.06575 1.06575
2.1536478E-6 1.6604034E-11 2.152615E-6 2.3661805E-6 1.5113504E-6 2.152748E-6 2.152748E-6 2.152615E-6 1.06625 1.06625
2.1531116E-6 1.0507317E-11 2.1523028E-6 2.3659516E-6 1.5112042E-6 2.1525423E-6 2.1525423E-6 2.1523028E-6 1.06675 1.06675
2.152674E-6 6.2377863E-12 2.1523028E-6 2.3654939E-6 1.5109118E-6 2.1523358E-6 2.1523358E-6 2.1523028E-6 1.06725 1.06725
2.151246E-6 -1.6303747E-11 2.1519907E-6 2.365265E-6 1.5107656E-6 2.1521294E-6 2.1521294E-6 2.1519907E-6 1.06775 1.06775
2.1527228E-6 1.4752607E-11 2.1519907E-6 2.365036E-6 1.5106194E-6 2.1519236E-6 2.1519236E-6 2.1519907E-6 1.06825 1.06825
2.1534731E-6 3.2409478E-11 2.1519907E-6 2.3648072E-6 1.5104732E-6 2.1517171E-6 2.1517171E-6 2.1519907E-6 1.06875 1.06875
2.152871E-6 2.5094626E-11 2.1516785E-6 2.3645782E-6 1.510327E-6 2.1515114E-6 2.1515114E-6 2.1516785E-6 1.06925 1.06925
2.1519713E-6 1.2298162E-11 2.1507421E-6 2.3643493E-6 1.5101808E-6 2.151305E-6 2.151305E-6 2.1507421E-6 1.06975 1.06975
2.151666E-6 1.0464912E-11 2.1501178E-6 2.3641205E-6 1.5100346E-6 2.1510991E-6 2.1510991E-6 2.1501178E-6 1.07025 1.07025
2.1508984E-6 1.0471357E-13 2.15043E-6 2.3638916E-6 1.5098885E-6 2.1508927E-6 2.1508927E-6 2.15043E-6 1.07075 1.07075
2.1490087E-6 -3.0963752E-11 2.1501178E-6 2.3636628E-6 1.5097423E-6 2.1506862E-6 2.1506862E-6 2.1501178E-6 1.07125 1.07125
2.1486703E-6 -3.340607E-11 2.1507421E-6 2.3634339E-6 1.5095961E-6 2.1504804E-6 2.1504804E-6 2.1507421E-6 1.07175 1.07175
2.1494868E-6 -1.45310665E-11 2.15043E-6 2.3632049E-6 1.5094499E-6 2.150274E-6 2.150274E-6 2.15043E-6 1.07225 1.07225
2.1506005E-6 9.8255536E-12 2.1494934E-6 2.3627472E-6 1.5091575E-6 2.1500682E-6 2.1500682E-6 2.1494934E-6 1.07275 1.07275
2.152473E-6 4.8190694E-11 2.1498056E-6 2.3625182E-6 1.5090113E-6 2.1498618E-6 2.1498618E-6 2.1498056E-6 1.07325 1.07325
2.1517058E-6 3.783051E-11 2.1494934E-6 2.3622895E-6 1.5088651E-6 2.149656E-6 2.149656E-6 2.1494934E-6 1.07375 1.07375
2.151796E-6 4.3306043E-11 2.1491812E-6 2.3620605E-6 1.5087189E-6 2.1494495E-6 2.1494495E-6 2.1491812E-6 1.07425 1.07425
2.1523483E-6 5.7308512E-11 2.1494934E-6 2.3618318E-6 1.5085727E-6 2.149243E-6 2.149243E-6 2.1494934E-6 1.07475 1.07475
2.152439E-6 6.278406E-11 2.148869E-6 2.3616028E-6 1.5084265E-6 2.1490373E-6 2.1490373E-6 2.148869E-6 1.07525 1.07525
2.1500214E-6 2.1970533E-11 2.1482447E-6 2.3613738E-6 1.5082803E-6 2.1488308E-6 2.1488308E-6 2.1482447E-6 1.07575 1.07575
2.1479666E-6 -1.2143267E-11 2.1479325E-6 2.361145E-6 1.5081341E-6 2.1486246E-6 2.1486246E-6 2.1479325E-6 1.07625 1.07625
2.1468034E-6 -2.9812253E-11 2.1476203E-6 2.3609161E-6 1.5079879E-6 2.1484186E-6 2.1484186E-6 2.1476203E-6 1.07675 1.07675
2.1451117E-6 -5.722632E-11 2.1476203E-6 2.3606872E-6 1.5078417E-6 2.1482124E-6 2.1482124E-6 2.1476203E-6 1.07725 1.07725
2.1461265E-6 -3.4696898E-11 2.1479325E-6 2.3602295E-6 1.5075494E-6 2.1480064E-6 2.1480064E-6 2.1479325E-6 1.07775 1.07775
2.1497149E-6 3.5339707E-11 2.1476203E-6 2.3600005E-6 1.5074032E-6 2.1478E-6 2.1478E-6 2.1476203E-6 1.07825 1.07825
2.1505311E-6 5.4214713E-11 2.1473081E-6 2.3597718E-6 1.507257E-6 2.1475937E-6 2.1475937E-6 2.1473081E-6 1.07875 1.07875
2.15082E-6 6.334466E-11 2.1469962E-6 2.3595428E-6 1.5071108E-6 2.1473877E-6 2.1473877E-6 2.1469962E-6 1.07925 1.07925
2.1486333E-6 2.6794596E-11 2.1469962E-6 2.359314E-6 1.5069646E-6 2.1471815E-6 2.1471815E-6 2.1469962E-6 1.07975 1.07975
2.1492185E-6 4.1406135E-11 2.1469962E-6 2.359085E-6 1.5068184E-6 2.146975E-6 2.146975E-6 2.1469962E-6 1.08025 1.08025
2.1485173E-6 3.2264084E-11 2.1463718E-6 2.3588561E-6 1.5066722E-6 2.1467692E-6 2.1467692E-6 2.1463718E-6 1.08075 1.08075
2.1458025E-6 -1.4031051E-11 2.1463718E-6 2.3586274E-6 1.506526E-6 2.1465628E-6 2.1465628E-6 2.1463718E-6 1.08125 1.08125
2.1430217E-6 -6.154432E-11 2.1463718E-6 2.3583984E-6 1.5063798E-6 2.1463563E-6 2.1463563E-6 2.1463718E-6 1.08175 1.08175
2.1434096E-6 -5.058717E-11 2.1457474E-6 2.3581695E-6 1.5062336E-6 2.1461506E-6 2.1461506E-6 2.1457474E-6 1.08225 1.08225
2.14515E-6 -1.4658297E-11 2.1454352E-6 2.3579407E-6 1.5060874E-6 2.145944E-6 2.145944E-6 2.1454352E-6 1.08275 1.08275
2.1446463E-6 -2.0145961E-11 2.1457474E-6 2.3574828E-6 1.505795E-6 2.1457379E-6 2.1457379E-6 2.1457474E-6 1.08325 1.08325
2.144572E-6 -1.7715744E-11 2.1448109E-6 2.357254E-6 1.5056488E-6 2.1455319E-6 2.1455319E-6 2.1448109E-6 1.08375 1.08375
2.1459164E-6 1.0904328E-11 2.1448109E-6 2.357025E-6 1.5055027E-6 2.1453254E-6 2.1453254E-6 2.1448109E-6 1.08425 1.08425
2.1470958E-6 3.6479066E-11 2.1441865E-6 2.3567964E-6 1.5053565E-6 2.1451192E-6 2.1451192E-6 2.1441865E-6 1.08475 1.08475
2.1486055E-6 6.814448E-11 2.1448109E-6 2.3565674E-6 1.5052103E-6 2.1449132E-6 2.1449132E-6 2.1448109E-6 1.08525 1.08525
2.1467818E-6 3.8294153E-11 2.1441865E-6 2.3563384E-6 1.5050641E-6 2.144707E-6 2.144707E-6 2.1441865E-6 1.08575 1.08575
2.143902E-6 -1.1046315E-11 2.1444987E-6 2.3561097E-6 1.5049179E-6 2.1445005E-6 2.1445005E-6 2.1444987E-6 1.08625 1.08625
2.1437288E-6 -1.0443298E-11 2.1438743E-6 2.3558807E-6 1.5047717E-6 2.1442947E-6 2.1442947E-6 2.1438743E-6 1.08675 1.08675
2.1430271E-6 -1.9585363E-11 2.1438743E-6 2.3556518E-6 1.5046255E-6 2.1440883E-6 2.1440883E-6 2.1438743E-6 1.08725 1.08725
2.1428204E-6 -1.9591427E-11 2.142938E-6 2.355423E-6 1.5044793E-6 2.1438818E-6 2.1438818E-6 2.142938E-6 1.08775 1.08775
2.1428118E-6 -1.5943092E-11 2.142938E-6 2.355194E-6 1.5043331E-6 2.1436756E-6 2.1436756E-6 2.142938E-6 1.08825 1.08825
2.1448495E-6 2.5467396E-11 2.142938E-6 2.3547364E-6 1.5040407E-6 2.1434696E-6 2.1434696E-6 2.142938E-6 1.08875 1.08875
2.1461278E-6 5.2869334E-11 2.1432502E-6 2.3545074E-6 1.5038945E-6 2.1432634E-6 2.1432634E-6 2.1432502E-6 1.08925 1.08925
2.1453932E-6 4.31182E-11 2.142938E-6 2.3542786E-6 1.5037483E-6 2.143057E-6 2.143057E-6 2.142938E-6 1.08975 1.08975
2.144956E-6 3.8848688E-11 2.1423136E-6 2.3540497E-6 1.5036021E-6 2.1428511E-6 2.1428511E-6 2.1423136E-6 1.09025 1.09025
2.1445842E-6 3.579729E-11 2.1420014E-6 2.3538207E-6 1.5034559E-6 2.1426447E-6 2.1426447E-6 2.1420014E-6 1.09075 1.09075
2.1430246E-6 1.08194885E-11 2.1420014E-6 2.353592E-6 1.5033098E-6 2.1424382E-6 2.1424382E-6 2.1420014E-6 1.09125 1.09125
2.1425537E-6 5.940891E-12 2.1420014E-6 2.353363E-6 1.5031636E-6 2.142232E-6 2.142232E-6 2.1420014E-6 1.09175 1.09175
2.1407636E-6 -2.330036E-11 2.1416893E-6 2.353134E-6 1.5030174E-6 2.142026E-6 2.142026E-6 2.1416893E-6 1.09225 1.09225
2.139138E-6 -4.9496296E-11 2.1420014E-6 2.3529053E-6 1.5028712E-6 2.1418198E-6 2.1418198E-6 2.1420014E-6 1.09275 1.09275
2.1399871E-6 -3.0012222E-11 2.141377E-6 2.3526763E-6 1.502725E-6 2.1416133E-6 2.1416133E-6 2.141377E-6 1.09325 1.09325
2.1413646E-6 -7.8308464E-13 2.141377E-6 2.3524476E-6 1.5025788E-6 2.1414069E-6 2.1414069E-6 2.141377E-6 1.09375 1.09375
2.1421813E-6 1.8091934E-11 2.1407527E-6 2.3519897E-6 1.5022864E-6 2.141201E-6 2.141201E-6 2.1407527E-6 1.09425 1.09425
2.1438887E-6 5.3411737E-11 2.1407527E-6 2.351761E-6 1.5021402E-6 2.1409946E-6 2.1409946E-6 2.1407527E-6 1.09475 1.09475
2.145068E-6 7.898648E-11 2.1407527E-6 2.351532E-6 1.501994E-6 2.1407884E-6 2.1407884E-6 2.1407527E-6 1.09525 1.09525
2.1442013E-6 6.679908E-11 2.1401283E-6 2.351303E-6 1.5018478E-6 2.140582E-6 2.140582E-6 2.1401283E-6 1.09575 1.09575
2.1420146E-6 3.024901E-11 2.1404405E-6 2.3510743E-6 1.5017016E-6 2.1403755E-6 2.1403755E-6 2.1404405E-6 1.09625 1.09625
2.1406863E-6 9.534693E-12 2.1398162E-6 2.3508453E-6 1.5015554E-6 2.1401697E-6 2.1401697E-6 2.1398162E-6 1.09675 1.09675
2.1385986E-6 -2.5188174E-11 2.139504E-6 2.3506163E-6 1.5014092E-6 2.1399633E-6 2.1399633E-6 2.139504E-6 1.09725 1.09725
2.1377978E-6 -3.6157438E-11 2.1398162E-6 2.3503876E-6 1.501263E-6 2.139757E-6 2.139757E-6 2.1398162E-6 1.09775 1.09775
2.1377891E-6 -3.25091E-11 2.139504E-6 2.3501586E-6 1.5011169E-6 2.1395506E-6 2.1395506E-6 2.139504E-6 1.09825 1.09825
2.13821E-6 -2.0942883E-11 2.1388798E-6 2.34993E-6 1.5009707E-6 2.1393446E-6 2.1393446E-6 2.1388798E-6 1.09875 1.09875
2.1397193E-6 1.0722521E-11 2.139192E-6 2.349701E-6 1.5008245E-6 2.1391384E-6 2.1391384E-6 2.139192E-6 1.09925 1.09925
2.1414266E-6 4.6042326E-11 2.1388798E-6 2.3492432E-6 1.5005321E-6 2.138932E-6 2.138932E-6 2.1388798E-6 1.09975 1.09975
2.142243E-6 6.4917335E-11 2.1385677E-6 2.3490143E-6 1.5003859E-6 2.1387257E-6 2.1387257E-6 2.1385677E-6 1.10025 1.10025
2.1420692E-6 6.552033E-11 2.1382555E-6 2.3487853E-6 1.5002397E-6 2.1385192E-6 2.1385192E-6 2.1382555E-6 1.10075 1.10075
2.1403446E-6 3.7497203E-11 2.1379433E-6 2.3485566E-6 1.5000935E-6 2.1383128E-6 2.1383128E-6 2.1379433E-6 1.10125 1.10125
2.1371352E-6 -1.793392E-11 2.137631E-6 2.3483276E-6 1.4999473E-6 2.138107E-6 2.138107E-6 2.137631E-6 1.10175 1.10175
2.1344206E-6 -6.422905E-11 2.1370067E-6 2.3480989E-6 1.4998011E-6 2.1379005E-6 2.1379005E-6 2.1370067E-6 1.10225 1.10225
2.1326298E-6 -9.347032E-11 2.137319E-6 2.34787E-6 1.4996549E-6 2.1376943E-6 2.1376943E-6 2.137319E-6 1.10275 1.10275
2.133512E-6 -7.3377186E-11 2.137319E-6 2.347641E-6 1.4995087E-6 2.1374879E-6 2.1374879E-6 2.137319E-6 1.10325 1.10325
2.1353844E-6 -3.5012042E-11 2.1370067E-6 2.3474122E-6 1.4993625E-6 2.1372814E-6 2.1372814E-6 2.1370067E-6 1.10375 1.10375
2.1389728E-6 3.5024563E-11 2.137319E-6 2.3471832E-6 1.4992163E-6 2.1370752E-6 2.1370752E-6 2.137319E-6 1.10425 1.10425
2.1424958E-6 1.0384305E-10 2.137319E-6 2.3469543E-6 1.4990701E-6 2.1368692E-6 2.1368692E-6 2.137319E-6 1.10475 1.10475
2.143279E-6 1.2210899E-10 2.1366945E-6 2.3464966E-6 1.4987778E-6 2.136663E-6 2.136663E-6 2.1366945E-6 1.10525 1.10525
2.1421154E-6 1.0443999E-10 2.1366945E-6 2.3462676E-6 1.4986316E-6 2.1364565E-6 2.1364565E-6 2.1366945E-6 1.10575 1.10575
2.1405885E-6 8.007126E-11 2.1370067E-6 2.3460389E-6 1.4984854E-6 2.13625E-6 2.13625E-6 2.1370067E-6 1.10625 1.10625
2.137379E-6 2.4640125E-11 2.1360702E-6 2.34581E-6 1.4983392E-6 2.1360438E-6 2.1360438E-6 2.1360702E-6 1.10675 1.10675
2.134301E-6 -2.8354742E-11 2.135446E-6 2.3455812E-6 1.498193E-6 2.1358373E-6 2.1358373E-6 2.135446E-6 1.10725 1.10725
2.1318174E-6 -7.038641E-11 2.1351339E-6 2.3453522E-6 1.4980468E-6 2.1356311E-6 2.1356311E-6 2.1351339E-6 1.10775 1.10775
2.129598E-6 -1.0754553E-10 2.1351339E-6 2.3451232E-6 1.4979006E-6 2.1354251E-6 2.1354251E-6 2.1351339E-6 1.10825 1.10825
2.1292924E-6 -1.093788E-10 2.1345095E-6 2.3448945E-6 1.4977544E-6 2.135219E-6 2.135219E-6 2.1345095E-6 1.10875 1.10875
2.1322867E-6 -5.0305385E-11 2.1345095E-6 2.3446655E-6 1.4976082E-6 2.1350124E-6 2.1350124E-6 2.1345095E-6 1.10925 1.10925
2.136634E-6 3.3739754E-11 2.1345095E-6 2.3444366E-6 1.497462E-6 2.134806E-6 2.134806E-6 2.1345095E-6 1.10975 1.10975
2.1391006E-6 8.30681E-11 2.1341973E-6 2.3439788E-6 1.4971696E-6 2.1345998E-6 2.1345998E-6 2.1341973E-6 1.11025 1.11025
2.1392568E-6 8.976177E-11 2.1338851E-6 2.3437499E-6 1.4970234E-6 2.1343933E-6 2.1343933E-6 2.1338851E-6 1.11075 1.11075
2.137433E-6 5.991143E-11 2.1338851E-6 2.3435211E-6 1.4968772E-6 2.1341868E-6 2.1341868E-6 2.1338851E-6 1.11125 1.11125
2.1364015E-6 4.46787E-11 2.133573E-6 2.3432922E-6 1.4967311E-6 2.1339806E-6 2.1339806E-6 2.133573E-6 1.11175 1.11175
2.1354356E-6 3.0664103E-11 2.1341973E-6 2.3430634E-6 1.4965849E-6 2.1337742E-6 2.1337742E-6 2.1341973E-6 1.11225 1.11225
2.1314013E-6 -3.9993685E-11 2.1332608E-6 2.3428345E-6 1.4964387E-6 2.1335684E-6 2.1335684E-6 2.1332608E-6 1.11275 1.11275
2.1281585E-6 -9.603389E-11 2.1332608E-6 2.3426055E-6 1.4962925E-6 2.133362E-6 2.133362E-6 2.1332608E-6 1.11325 1.11325
2.131219E-6 -3.5742347E-11 2.1329486E-6 2.3423768E-6 1.4961463E-6 2.1331555E-6 2.1331555E-6 2.1329486E-6 1.11375 1.11375
2.1339495E-6 1.8458526E-11 2.1326364E-6 2.3421478E-6 1.4960001E-6 2.1329492E-6 2.1329492E-6 2.1326364E-6 1.11425 1.11425
2.1335447E-6 1.4798062E-11 2.1326364E-6 2.3419188E-6 1.4958539E-6 2.1327428E-6 2.1327428E-6 2.1326364E-6 1.11475 1.11475
2.134196E-6 3.0627733E-11 2.1323242E-6 2.34169E-6 1.4957077E-6 2.1325366E-6 2.1325366E-6 2.1323242E-6 1.11525 1.11525
2.1353424E-6 5.55934E-11 2.132012E-6 2.3412324E-6 1.4954153E-6 2.13233E-6 2.13233E-6 2.132012E-6 1.11575 1.11575
2.1355977E-6 6.4114276E-11 2.132012E-6 2.3410034E-6 1.4952691E-6 2.1321237E-6 2.1321237E-6 2.132012E-6 1.11625 1.11625
2.1348299E-6 5.3754078E-11 2.132012E-6 2.3407745E-6 1.4951229E-6 2.1319174E-6 2.1319174E-6 2.132012E-6 1.11675 1.11675
2.1326762E-6 1.7813076E-11 2.1313879E-6 2.3405457E-6 1.4949767E-6 2.131711E-6 2.131711E-6 2.1313879E-6 1.11725 1.11725
2.1291694E-6 -4.309966E-11 2.1310757E-6 2.3403168E-6 1.4948305E-6 2.1315047E-6 2.1315047E-6 2.1310757E-6 1.11775 1.11775
2.1258277E-6 -1.0096706E-10 2.1313879E-6 2.3400878E-6 1.4946843E-6 2.1312983E-6 2.1312983E-6 2.1313879E-6 1.11825 1.11825
2.126347E-6 -8.757366E-11 2.1307635E-6 2.339859E-6 1.4945382E-6 2.1310918E-6 2.1310918E-6 2.1307635E-6 1.11875 1.11875
2.1293083E-6 -2.9109316E-11 2.1304513E-6 2.33963E-6 1.494392E-6 2.1308856E-6 2.1308856E-6 2.1304513E-6 1.11925 1.11925
2.1326987E-6 3.7272893E-11 2.1304513E-6 2.3394011E-6 1.4942458E-6 2.1306791E-6 2.1306791E-6 2.1304513E-6 1.11975 1.11975
2.1335482E-6 5.675696E-11 2.1304513E-6 2.3391724E-6 1.4940996E-6 2.130473E-6 2.130473E-6 2.1304513E-6 1.12025 1.12025
2.1339024E-6 6.710504E-11 2.1301391E-6 2.3389434E-6 1.4939534E-6 2.1302665E-6 2.1302665E-6 2.1301391E-6 1.12075 1.12075
2.1361377E-6 1.12169905E-10 2.129827E-6 2.3384857E-6 1.493661E-6 2.13006E-6 2.13006E-6 2.129827E-6 1.12125 1.12125
2.135436E-6 1.0302784E-10 2.129827E-6 2.3382568E-6 1.4935148E-6 2.1298538E-6 2.1298538E-6 2.129827E-6 1.12175 1.12175
2.1311043E-6 2.6888436E-11 2.1292026E-6 2.338028E-6 1.4933686E-6 2.1296473E-6 2.1296473E-6 2.1292026E-6 1.12225 1.12225
2.1268713E-6 -4.7423766E-11 2.1295148E-6 2.337799E-6 1.4932224E-6 2.1294409E-6 2.1294409E-6 2.1295148E-6 1.12275 1.12275
2.1252786E-6 -7.301063E-11 2.1288904E-6 2.33757E-6 1.4930762E-6 2.1292346E-6 2.1292346E-6 2.1288904E-6 1.12325 1.12325
2.125369E-6 -6.7535096E-11 2.1285782E-6 2.3373414E-6 1.49293E-6 2.1290282E-6 2.1290282E-6 2.1285782E-6 1.12375 1.12375
2.1264823E-6 -4.3178492E-11 2.1288904E-6 2.3371124E-6 1.4927838E-6 2.128822E-6 2.128822E-6 2.1288904E-6 1.12425 1.12425
2.1276617E-6 -1.7603754E-11 2.1288904E-6 2.3368837E-6 1.4926376E-6 2.1286155E-6 2.1286155E-6 2.1288904E-6 1.12475 1.12475
2.129633E-6 2.2588587E-11 2.1285782E-6 2.3366547E-6 1.4924914E-6 2.128409E-6 2.128409E-6 2.1285782E-6 1.12525 1.12525
2.1320004E-6 7.0089726E-11 2.128266E-6 2.3364257E-6 1.4923453E-6 2.1282028E-6 2.1282028E-6 2.128266E-6 1.12575 1.12575
2.1347307E-6 1.242906E-10 2.1279538E-6 2.336197E-6 1.4921991E-6 2.1279964E-6 2.1279964E-6 2.1279538E-6 1.12625 1.12625
2.1341612E-6 1.175848E-10 2.1279538E-6 2.335739E-6 1.4919067E-6 2.1277901E-6 2.1277901E-6 2.1279538E-6 1.12675 1.12675
2.1299284E-6 4.32726E-11 2.1273297E-6 2.3355103E-6 1.4917605E-6 2.1275837E-6 2.1275837E-6 2.1273297E-6 1.12725 1.12725
2.1265205E-6 -1.5812938E-11 2.1273297E-6 2.3352814E-6 1.4916143E-6 2.1273772E-6 2.1273772E-6 2.1273297E-6 1.12775 1.12775
2.1260169E-6 -2.13006E-11 2.1270175E-6 2.3350524E-6 1.4914681E-6 2.127171E-6 2.127171E-6 2.1270175E-6 1.12825 1.12825
2.125249E-6 -3.16608E-11 2.1263932E-6 2.3348236E-6 1.4913219E-6 2.1269645E-6 2.1269645E-6 2.1263932E-6 1.12875 1.12875
2.1240194E-6 -5.054793E-11 2.1263932E-6 2.3345947E-6 1.4911757E-6 2.126758E-6 2.126758E-6 2.1263932E-6 1.12925 1.12925
2.1251328E-6 -2.6191325E-11 2.1263932E-6 2.334366E-6 1.4910295E-6 2.1265519E-6 2.1265519E-6 2.1263932E-6 1.12975 1.12975
2.1258832E-6 -8.534455E-12 2.1257688E-6 2.334137E-6 1.4908833E-6 2.1263454E-6 2.1263454E-6 2.1257688E-6 1.13025 1.13025
2.1288115E-6 4.9320818E-11 2.1263932E-6 2.333908E-6 1.4907371E-6 2.1261392E-6 2.1261392E-6 2.1263932E-6 1.13075 1.13075
2.1317069E-6 1.06567026E-10 2.126081E-6 2.3336793E-6 1.4905909E-6 2.1259327E-6 2.1259327E-6 2.126081E-6 1.13125 1.13125
2.1302792E-6 8.4025495E-11 2.1257688E-6 2.3334503E-6 1.4904447E-6 2.1257263E-6 2.1257263E-6 2.1257688E-6 1.13175 1.13175
2.1269373E-6 2.6158091E-11 2.1251444E-6 2.3329926E-6 1.4901524E-6 2.12552E-6 2.12552E-6 2.1251444E-6 1.13225 1.13225
2.1246185E-6 -1.2828242E-11 2.1254566E-6 2.3327636E-6 1.4900062E-6 2.1253136E-6 2.1253136E-6 2.1254566E-6 1.13275 1.13275
2.1242467E-6 -1.587964E-11 2.1248322E-6 2.3325347E-6 1.48986E-6 2.1251074E-6 2.1251074E-6 2.1248322E-6 1.13325 1.13325
2.122786E-6 -3.9030237E-11 2.1248322E-6 2.332306E-6 1.4897138E-6 2.124901E-6 2.124901E-6 2.1248322E-6 1.13375 1.13375
2.1215894E-6 -5.7308304E-11 2.12452E-6 2.332077E-6 1.4895676E-6 2.1246944E-6 2.1246944E-6 2.12452E-6 1.13425 1.13425
2.1224716E-6 -3.721517E-11 2.123896E-6 2.3318482E-6 1.4894214E-6 2.1244882E-6 2.1244882E-6 2.123896E-6 1.13475 1.13475
2.1253336E-6 1.9421959E-11 2.1235837E-6 2.3316193E-6 1.4892752E-6 2.1242813E-6 2.1242813E-6 2.1235837E-6 1.13525 1.13525
2.12747E-6 6.2659634E-11 2.1232715E-6 2.3313903E-6 1.489129E-6 2.1240749E-6 2.1240749E-6 2.1232715E-6 1.13575 1.13575
2.1286164E-6 8.76253E-11 2.123896E-6 2.3311616E-6 1.4889828E-6 2.1238686E-6 2.1238686E-6 2.123896E-6 1.13625 1.13625
2.1272217E-6 6.569284E-11 2.1235837E-6 2.3309326E-6 1.4888366E-6 2.1236622E-6 2.1236622E-6 2.1235837E-6 1.13675 1.13675
2.1241108E-6 1.2088904E-11 2.1232715E-6 2.3307036E-6 1.4886904E-6 2.123456E-6 2.123456E-6 2.1232715E-6 1.13725 1.13725
2.1232772E-6 5.105721E-13 2.123896E-6 2.330246E-6 1.488398E-6 2.1232495E-6 2.1232495E-6 2.123896E-6 1.13775 1.13775
2.1225094E-6 -9.849626E-12 2.1229594E-6 2.3300172E-6 1.4882518E-6 2.123043E-6 2.123043E-6 2.1229594E-6 1.13825 1.13825
2.1200256E-6 -5.188129E-11 2.1226472E-6 2.3297882E-6 1.4881056E-6 2.1228368E-6 2.1228368E-6 2.1226472E-6 1.13875 1.13875
2.119423E-6 -5.9196155E-11 2.1226472E-6 2.3295593E-6 1.4879595E-6 2.1226303E-6 2.1226303E-6 2.1226472E-6 1.13925 1.13925
2.121097E-6 -2.4485435E-11 2.1220228E-6 2.3293305E-6 1.4878133E-6 2.1224234E-6 2.1224234E-6 2.1220228E-6 1.13975 1.13975
2.1236622E-6 2.6670107E-11 2.1220228E-6 2.3291016E-6 1.4876671E-6 2.1222172E-6 2.1222172E-6 2.1220228E-6 1.14025 1.14025
2.1260296E-6 7.4171246E-11 2.1213984E-6 2.3288726E-6 1.4875209E-6 2.1220108E-6 2.1220108E-6 2.1213984E-6 1.14075 1.14075
2.125757E-6 7.2947044E-11 2.1213984E-6 2.3286439E-6 1.4873747E-6 2.1218045E-6 2.1218045E-6 2.1213984E-6 1.14125 1.14125
2.1258143E-6 7.781351E-11 2.120774E-6 2.328415E-6 1.4872285E-6 2.121598E-6 2.121598E-6 2.120774E-6 1.14175 1.14175
2.1240235E-6 4.8572254E-11 2.120774E-6 2.328186E-6 1.4870823E-6 2.1213916E-6 2.1213916E-6 2.120774E-6 1.14225 1.14225
2.1225628E-6 2.5421653E-11 2.1213984E-6 2.3277282E-6 1.4867899E-6 2.1211854E-6 2.1211854E-6 2.1213984E-6 1.14275 1.14275
2.1199135E-6 -1.965536E-11 2.1204619E-6 2.3274995E-6 1.4866437E-6 2.1209785E-6 2.1209785E-6 2.1204619E-6 1.14325 1.14325
2.1174628E-6 -6.107796E-11 2.1204619E-6 2.3272705E-6 1.4864975E-6 2.120772E-6 2.120772E-6 2.1204619E-6 1.14375 1.14375
2.11554E-6 -9.275549E-11 2.1201497E-6 2.3270416E-6 1.4863513E-6 2.1205658E-6 2.1205658E-6 2.1201497E-6 1.14425 1.14425
2.1172802E-6 -5.682662E-11 2.1204619E-6 2.3268128E-6 1.4862051E-6 2.1203593E-6 2.1203593E-6 2.1204619E-6 1.14475 1.14475
2.1190867E-6 -1.9679617E-11 2.1198377E-6 2.3265839E-6 1.4860589E-6 2.120153E-6 2.120153E-6 2.1198377E-6 1.14525 1.14525
2.1206952E-6 1.3812988E-11 2.1198377E-6 2.326355E-6 1.4859127E-6 2.1199467E-6 2.1199467E-6 2.1198377E-6 1.14575 1.14575
2.1218739E-6 3.9387712E-11 2.1192134E-6 2.3261262E-6 1.4857666E-6 2.1197397E-6 2.1197397E-6 2.1192134E-6 1.14625 1.14625
2.1233172E-6 6.9834985E-11 2.1189012E-6 2.3258972E-6 1.4856204E-6 2.1195335E-6 2.1195335E-6 2.1189012E-6 1.14675 1.14675
2.1253547E-6 1.1124545E-10 2.1189012E-6 2.3256682E-6 1.4854742E-6 2.119327E-6 2.119327E-6 2.1189012E-6 1.14725 1.14725
2.1236958E-6 8.4440455E-11 2.118589E-6 2.3254395E-6 1.485328E-6 2.1191206E-6 2.1191206E-6 2.118589E-6 1.14775 1.14775
2.117978E-6 -1.7279749E-11 2.118589E-6 2.3249818E-6 1.4850356E-6 2.1189144E-6 2.1189144E-6 2.118589E-6 1.14825 1.14825
2.116055E-6 -4.8957297E-11 2.118589E-6 2.3247528E-6 1.4848894E-6 2.1187075E-6 2.1187075E-6 2.118589E-6 1.14875 1.14875
2.1154851E-6 -5.5663092E-11 2.1182768E-6 2.3245238E-6 1.4847432E-6 2.118501E-6 2.118501E-6 2.1182768E-6 1.14925 1.14925
2.1139583E-6 -8.003182E-11 2.1179646E-6 2.324295E-6 1.484597E-6 2.1182948E-6 2.1182948E-6 2.1179646E-6 1.14975 1.14975
2.1124977E-6 -1.0318242E-10 2.1173403E-6 2.3240661E-6 1.4844508E-6 2.1180883E-6 2.1180883E-6 2.1173403E-6 1.15025 1.15025
2.115129E-6 -5.080875E-11 2.1176525E-6 2.3238372E-6 1.4843046E-6 2.117882E-6 2.117882E-6 2.1176525E-6 1.15075 1.15075
2.1207961E-6 5.7599044E-11 2.1173403E-6 2.3236084E-6 1.4841584E-6 2.1176752E-6 2.1176752E-6 2.1173403E-6 1.15125 1.15125
2.1240874E-6 1.2215405E-10 2.117028E-6 2.3233795E-6 1.4840122E-6 2.1174687E-6 2.1174687E-6 2.117028E-6 1.15175 1.15175
2.1232208E-6 1.09966654E-10 2.117028E-6 2.3231507E-6 1.483866E-6 2.1172625E-6 2.1172625E-6 2.117028E-6 1.15225 1.15225
2.120704E-6 6.7325916E-11 2.117028E-6 2.3229218E-6 1.4837198E-6 2.117056E-6 2.117056E-6 2.117028E-6 1.15275 1.15275
2.1176593E-6 1.494012E-11 2.1164037E-6 2.3226928E-6 1.4835737E-6 2.1168496E-6 2.1168496E-6 2.1164037E-6 1.15325 1.15325
2.116858E-6 3.970842E-12 2.1160918E-6 2.322235E-6 1.4832813E-6 2.116643E-6 2.116643E-6 2.1160918E-6 1.15375 1.15375
2.1144733E-6 -3.6233627E-11 2.1164037E-6 2.3220061E-6 1.4831351E-6 2.1164365E-6 2.1164365E-6 2.1164037E-6 1.15425 1.15425
2.1113956E-6 -8.922849E-11 2.1160918E-6 2.3217774E-6 1.4829889E-6 2.1162302E-6 2.1162302E-6 2.1160918E-6 1.15475 1.15475
2.1105618E-6 -1.0080682E-10 2.1160918E-6 2.3215484E-6 1.4828427E-6 2.1160238E-6 2.1160238E-6 2.1160918E-6 1.15525 1.15525
2.1123017E-6 -6.4877964E-11 2.1160918E-6 2.3213195E-6 1.4826965E-6 2.1158169E-6 2.1158169E-6 2.1160918E-6 1.15575 1.15575
2.116847E-6 2.2821576E-11 2.1157796E-6 2.3210907E-6 1.4825503E-6 2.1156106E-6 2.1156106E-6 2.1157796E-6 1.15625 1.15625
2.1199405E-6 8.372218E-11 2.1154674E-6 2.3208618E-6 1.4824041E-6 2.1154042E-6 2.1154042E-6 2.1154674E-6 1.15675 1.15675
2.122077E-6 1.2695986E-10 2.114843E-6 2.320633E-6 1.4822579E-6 2.1151977E-6 2.1151977E-6 2.114843E-6 1.15725 1.15725
2.1217377E-6 1.2451752E-10 2.1154674E-6 2.320404E-6 1.4821117E-6 2.114991E-6 2.114991E-6 2.1154674E-6 1.15775 1.15775
2.1192868E-6 8.3094906E-11 2.1145308E-6 2.320175E-6 1.4819655E-6 2.1147846E-6 2.1147846E-6 2.1145308E-6 1.15825 1.15825
2.1158462E-6 2.340031E-11 2.1145308E-6 2.3199464E-6 1.4818193E-6 2.1145781E-6 2.1145781E-6 2.1145308E-6 1.15875 1.15875
2.111382E-6 -5.5175375E-11 2.1142187E-6 2.3194884E-6 1.4815269E-6 2.1143715E-6 2.1143715E-6 2.1142187E-6 1.15925 1.15925
2.108799E-6 -9.903424E-11 2.1145308E-6 2.3192597E-6 1.4813808E-6 2.114165E-6 2.114165E-6 2.1145308E-6 1.15975 1.15975
2.1090214E-6 -9.1122436E-11 2.113282E-6 2.3190307E-6 1.4812346E-6 2.1139588E-6 2.1139588E-6 2.113282E-6 1.16025 1.16025
2.1113888E-6 -4.3621298E-11 2.11297E-6 2.318802E-6 1.4810884E-6 2.1137523E-6 2.1137523E-6 2.11297E-6 1.16075 1.16075
2.1129636E-6 -1.0737774E-11 2.11297E-6 2.318573E-6 1.4809422E-6 2.1135454E-6 2.1135454E-6 2.11297E-6 1.16125 1.16125
2.115232E-6 3.4936165E-11 2.1126577E-6 2.318344E-6 1.480796E-6 2.1133392E-6 2.1133392E-6 2.1126577E-6 1.16175 1.16175
2.1167743E-6 6.721063E-11 2.1126577E-6 2.3181153E-6 1.4806498E-6 2.1131327E-6 2.1131327E-6 2.1126577E-6 1.16225 1.16225
2.1175572E-6 8.5476556E-11 2.1126577E-6 2.3178864E-6 1.4805036E-6 2.1129258E-6 2.1129258E-6 2.1126577E-6 1.16275 1.16275
2.1173175E-6 8.486143E-11 2.1126577E-6 2.3176574E-6 1.4803574E-6 2.1127196E-6 2.1127196E-6 2.1126577E-6 1.16325 1.16325
2.1146689E-6 3.978443E-11 2.1117214E-6 2.3174287E-6 1.4802112E-6 2.1125131E-6 2.1125131E-6 2.1117214E-6 1.16375 1.16375
2.1117885E-6 -9.556053E-12 2.1114092E-6 2.3171997E-6 1.480065E-6 2.1123062E-6 2.1123062E-6 2.1114092E-6 1.16425 1.16425
2.1089747E-6 -5.7678386E-11 2.1114092E-6 2.316742E-6 1.4797725E-6 2.1121E-6 2.1121E-6 2.1114092E-6 1.16475 1.16475
2.107745E-6 -7.656552E-11 2.1114092E-6 2.316513E-6 1.4796263E-6 2.1118935E-6 2.1118935E-6 2.1114092E-6 1.16525 1.16525
2.1062842E-6 -9.971612E-11 2.1114092E-6 2.3162843E-6 1.4794801E-6 2.1116873E-6 2.1116873E-6 2.1114092E-6 1.16575 1.16575
2.108024E-6 -6.378726E-11 2.1104727E-6 2.3160553E-6 1.479334E-6 2.1114804E-6 2.1114804E-6 2.1104727E-6 1.16625 1.16625
2.1121407E-6 1.5994416E-11 2.111097E-6 2.3158264E-6 1.4791879E-6 2.111274E-6 2.111274E-6 2.111097E-6 1.16675 1.16675
2.1158605E-6 8.8467275E-11 2.1107849E-6 2.3155976E-6 1.4790417E-6 2.111067E-6 2.111067E-6 2.1107849E-6 1.16725 1.16725
2.116281E-6 1.0003348E-10 2.111097E-6 2.3153686E-6 1.4788955E-6 2.1108608E-6 2.1108608E-6 2.111097E-6 1.16775 1.16775
2.1149851E-6 7.992821E-11 2.1104727E-6 2.3151397E-6 1.4787493E-6 2.1106543E-6 2.1106543E-6 2.1104727E-6 1.16825 1.16825
2.1146789E-6 7.809493E-11 2.1101605E-6 2.314911E-6 1.478603E-6 2.1104477E-6 2.1104477E-6 2.1101605E-6 1.16875 1.16875
2.1126243E-6 4.3981138E-11 2.1104727E-6 2.314682E-6 1.4784569E-6 2.1102412E-6 2.1102412E-6 2.1104727E-6 1.16925 1.16925
2.1092824E-6 -1.38862645E-11 2.1098483E-6 2.314453E-6 1.4783107E-6 2.1100348E-6 2.1100348E-6 2.1098483E-6 1.16975 1.16975
2.1050491E-6 -8.819848E-11 2.109224E-6 2.3139953E-6 1.4780182E-6 2.109828E-6 2.109828E-6 2.109224E-6 1.17025 1.17025
2.1041164E-6 -1.0160401E-10 2.109224E-6 2.3137666E-6 1.477872E-6 2.1096216E-6 2.1096216E-6 2.109224E-6 1.17075 1.17075
2.1049657E-6 -8.211994E-11 2.109224E-6 2.3135376E-6 1.4777258E-6 2.1094152E-6 2.1094152E-6 2.109224E-6 1.17125 1.17125
2.1076296E-6 -2.9137217E-11 2.109224E-6 2.3133086E-6 1.4775796E-6 2.1092085E-6 2.1092085E-6 2.109224E-6 1.17175 1.17175
2.111152E-6 3.968126E-11 2.1085996E-6 2.31308E-6 1.4774334E-6 2.109002E-6 2.109002E-6 2.1085996E-6 1.17225 1.17225
2.113123E-6 7.987358E-11 2.1089118E-6 2.312851E-6 1.4772872E-6 2.1087951E-6 2.1087951E-6 2.1089118E-6 1.17275 1.17275
2.1139062E-6 9.813952E-11 2.1079754E-6 2.312622E-6 1.477141E-6 2.108589E-6 2.108589E-6 2.1079754E-6 1.17325 1.17325
2.1133696E-6 9.204279E-11 2.1079754E-6 2.3123932E-6 1.476995E-6 2.1083824E-6 2.1083824E-6 2.1079754E-6 1.17375 1.17375
2.1116114E-6 6.3410575E-11 2.1076632E-6 2.3121643E-6 1.4768488E-6 2.1081755E-6 2.1081755E-6 2.1076632E-6 1.17425 1.17425
2.1081705E-6 3.7159737E-12 2.107351E-6 2.3119355E-6 1.4767026E-6 2.1079693E-6 2.1079693E-6 2.107351E-6 1.17475 1.17475
2.104961E-6 -5.171516E-11 2.107351E-6 2.3114776E-6 1.4764101E-6 2.1077628E-6 2.1077628E-6 2.107351E-6 1.17525 1.17525
2.1044896E-6 -5.6593775E-11 2.1076632E-6 2.3112489E-6 1.476264E-6 2.107556E-6 2.107556E-6 2.1076632E-6 1.17575 1.17575
2.1040519E-6 -6.086331E-11 2.1070389E-6 2.31102E-6 1.4761177E-6 2.1073497E-6 2.1073497E-6 2.1070389E-6 1.17625 1.17625
2.1042738E-6 -5.2951515E-11 2.1067267E-6 2.310791E-6 1.4759715E-6 2.1071428E-6 2.1071428E-6 2.1067267E-6 1.17675 1.17675
2.1061462E-6 -1.4586374E-11 2.1064145E-6 2.3105622E-6 1.4758253E-6 2.1069366E-6 2.1069366E-6 2.1064145E-6 1.17725 1.17725
2.108216E-6 2.743315E-11 2.1061023E-6 2.3103332E-6 1.4756791E-6 2.1067297E-6 2.1067297E-6 2.1061023E-6 1.17775 1.17775
2.1087683E-6 4.1435622E-11 2.1061023E-6 2.3101043E-6 1.4755329E-6 2.1065232E-6 2.1065232E-6 2.1061023E-6 1.17825 1.17825
2.1080666E-6 3.2293557E-11 2.1061023E-6 2.3098755E-6 1.4753867E-6 2.106317E-6 2.106317E-6 2.1061023E-6 1.17875 1.17875
2.1077274E-6 2.9851212E-11 2.1061023E-6 2.3096466E-6 1.4752405E-6 2.10611E-6 2.10611E-6 2.1061023E-6 1.17925 1.17925
2.1060687E-6 3.0462115E-12 2.1061023E-6 2.3094178E-6 1.4750943E-6 2.1059036E-6 2.1059036E-6 2.1061023E-6 1.17975 1.17975
2.1046076E-6 -2.01044E-11 2.105478E-6 2.3091889E-6 1.4749481E-6 2.105697E-6 2.105697E-6 2.105478E-6 1.18025 1.18025
2.1030478E-6 -4.5082202E-11 2.1051658E-6 2.3087312E-6 1.4746558E-6 2.1054905E-6 2.1054905E-6 2.1051658E-6 1.18075 1.18075
2.1039295E-6 -2.4989079E-11 2.1045416E-6 2.3085022E-6 1.4745096E-6 2.1052836E-6 2.1052836E-6 2.1045416E-6 1.18125 1.18125
2.104713E-6 -6.7231394E-12 2.1051658E-6 2.3082732E-6 1.4743634E-6 2.1050773E-6 2.1050773E-6 2.1051658E-6 1.18175 1.18175
2.106981E-6 3.8950787E-11 2.1042295E-6 2.3080445E-6 1.4742172E-6 2.1048704E-6 2.1048704E-6 2.1042295E-6 1.18225 1.18225
2.1081273E-6 6.391646E-11 2.1042295E-6 2.3078155E-6 1.474071E-6 2.104664E-6 2.104664E-6 2.1042295E-6 1.18275 1.18275
2.1081514E-6 6.817386E-11 2.1039173E-6 2.3075866E-6 1.4739248E-6 2.1044577E-6 2.1044577E-6 2.1039173E-6 1.18325 1.18325
2.1068224E-6 4.7459512E-11 2.1039173E-6 2.3073578E-6 1.4737786E-6 2.1042508E-6 2.1042508E-6 2.1039173E-6 1.18375 1.18375
2.1063847E-6 4.3189983E-11 2.1039173E-6 2.3071289E-6 1.4736324E-6 2.1040444E-6 2.1040444E-6 2.1039173E-6 1.18425 1.18425
2.1047913E-6 1.7603103E-11 2.103293E-6 2.3069001E-6 1.4734862E-6 2.1038377E-6 2.1038377E-6 2.103293E-6 1.18475 1.18475
2.1029678E-6 -1.2247229E-11 2.103293E-6 2.3066711E-6 1.47334E-6 2.1036312E-6 2.1036312E-6 2.103293E-6 1.18525 1.18525
2.1012424E-6 -4.0270377E-11 2.103293E-6 2.3064422E-6 1.4731938E-6 2.1034243E-6 2.1034243E-6 2.103293E-6 1.18575 1.18575
2.1000128E-6 -5.915751E-11 2.1026685E-6 2.3059845E-6 1.4729014E-6 2.103218E-6 2.103218E-6 2.1026685E-6 1.18625 1.18625
2.1002675E-6 -5.0636655E-11 2.1026685E-6 2.3057555E-6 1.4727552E-6 2.1030112E-6 2.1030112E-6 2.1026685E-6 1.18675 1.18675
2.101381E-6 -2.628005E-11 2.1023563E-6 2.3055268E-6 1.4726091E-6 2.1028047E-6 2.1028047E-6 2.1023563E-6 1.18725 1.18725
2.1022627E-6 -6.1869242E-12 2.1020442E-6 2.3052978E-6 1.4724629E-6 2.102598E-6 2.102598E-6 2.1020442E-6 1.18775 1.18775
2.1036071E-6 2.2433147E-11 2.1020442E-6 2.305069E-6 1.4723167E-6 2.1023916E-6 2.1023916E-6 2.1020442E-6 1.18825 1.18825
2.104357E-6 4.0090004E-11 2.101732E-6 2.30484E-6 1.4721705E-6 2.1021847E-6 2.1021847E-6 2.101732E-6 1.18875 1.18875
2.1053054E-6 6.140127E-11 2.1020442E-6 2.3046111E-6 1.4720243E-6 2.1019785E-6 2.1019785E-6 2.1020442E-6 1.18925 1.18925
2.104273E-6 4.6168527E-11 2.101732E-6 2.3043824E-6 1.4718781E-6 2.1017715E-6 2.1017715E-6 2.101732E-6 1.18975 1.18975
2.1025153E-6 1.753633E-11 2.1007957E-6 2.3041534E-6 1.4717319E-6 2.101565E-6 2.101565E-6 2.1007957E-6 1.19025 1.19025
2.1015162E-6 2.9126506E-12 2.1011076E-6 2.3039245E-6 1.4715857E-6 2.1013584E-6 2.1013584E-6 2.1011076E-6 1.19075 1.19075
2.1000885E-6 -1.9628882E-11 2.1004835E-6 2.3036957E-6 1.4714395E-6 2.101152E-6 2.101152E-6 2.1004835E-6 1.19125 1.19125
2.0993202E-6 -2.9989095E-11 2.1004835E-6 2.3032378E-6 1.4711471E-6 2.100945E-6 2.100945E-6 2.1004835E-6 1.19175 1.19175
2.0998395E-6 -1.659569E-11 2.1001713E-6 2.303009E-6 1.4710009E-6 2.1007388E-6 2.1007388E-6 2.1001713E-6 1.19225 1.19225
2.0996324E-6 -1.6601769E-11 2.1001713E-6 2.30278E-6 1.4708547E-6 2.100532E-6 2.100532E-6 2.1001713E-6 1.19275 1.19275
2.0996233E-6 -1.2953445E-11 2.1001713E-6 2.3025514E-6 1.4707085E-6 2.100325E-6 2.100325E-6 2.1001713E-6 1.19325 1.19325
2.1001094E-6 -1.6910842E-13 2.099859E-6 2.3023224E-6 1.4705623E-6 2.1001188E-6 2.1001188E-6 2.099859E-6 1.19375 1.19375
2.1028725E-6 5.4640816E-11 2.099547E-6 2.3020934E-6 1.4704162E-6 2.0999119E-6 2.0999119E-6 2.099547E-6 1.19425 1.19425
2.1025007E-6 5.158942E-11 2.099547E-6 2.3018647E-6 1.47027E-6 2.0997054E-6 2.0997054E-6 2.099547E-6 1.19475 1.19475
2.1015346E-6 3.7574808E-11 2.0992347E-6 2.3016357E-6 1.4701238E-6 2.0994987E-6 2.0994987E-6 2.0992347E-6 1.19525 1.19525
2.1004698E-6 2.173301E-11 2.0992347E-6 2.3014068E-6 1.4699776E-6 2.0992923E-6 2.0992923E-6 2.0992347E-6 1.19575 1.19575
2.0987115E-6 -6.899204E-12 2.0989226E-6 2.301178E-6 1.4698314E-6 2.0990853E-6 2.0990853E-6 2.0989226E-6 1.19625 1.19625
2.09702E-6 -3.431327E-11 2.0992347E-6 2.300949E-6 1.4696852E-6 2.0988791E-6 2.0988791E-6 2.0992347E-6 1.19675 1.19675
2.0976377E-6 -1.909268E-11 2.0986104E-6 2.3004914E-6 1.4693928E-6 2.0986722E-6 2.0986722E-6 2.0986104E-6 1.19725 1.19725
2.0978925E-6 -1.0571825E-11 2.097986E-6 2.3002624E-6 1.4692466E-6 2.0984653E-6 2.0984653E-6 2.097986E-6 1.19775 1.19775
2.098775E-6 9.521313E-12 2.097986E-6 2.3000337E-6 1.4691004E-6 2.098259E-6 2.098259E-6 2.097986E-6 1.19825 1.19825
2.0994257E-6 2.535097E-11 2.097986E-6 2.2998047E-6 1.4689542E-6 2.0980522E-6 2.0980522E-6 2.097986E-6 1.19875 1.19875
2.101133E-6 6.0670774E-11 2.0976738E-6 2.2995757E-6 1.468808E-6 2.0978457E-6 2.0978457E-6 2.0976738E-6 1.19925 1.19925
2.1012559E-6 6.675536E-11 2.0976738E-6 2.299347E-6 1.4686618E-6 2.097639E-6 2.097639E-6 2.0976738E-6 1.19975 1.19975
2.1000587E-6 4.8477285E-11 2.0973616E-6 2.299118E-6 1.4685156E-6 2.0974321E-6 2.0974321E-6 2.0973616E-6 1.20025 1.20025
2.098103E-6 1.6190686E-11 2.0970494E-6 2.298889E-6 1.4683694E-6 2.0972257E-6 2.0972257E-6 2.0970494E-6 1.20075 1.20075
2.0963778E-6 -1.1832461E-11 2.0970494E-6 2.2986603E-6 1.4682233E-6 2.097019E-6 2.097019E-6 2.0970494E-6 1.20125 1.20125
2.096204E-6 -1.1229458E-11 2.0967375E-6 2.2984314E-6 1.4680771E-6 2.0968125E-6 2.0968125E-6 2.0967375E-6 1.20175 1.20175
2.096261E-6 -6.3630026E-12 2.0961131E-6 2.2982026E-6 1.4679309E-6 2.0966056E-6 2.0966056E-6 2.0961131E-6 1.20225 1.20225
2.0949647E-6 -2.6468282E-11 2.0961131E-6 2.2977447E-6 1.4676385E-6 2.096399E-6 2.096399E-6 2.0961131E-6 1.20275 1.20275
2.095154E-6 -1.9165546E-11 2.0961131E-6 2.297516E-6 1.4674923E-6 2.0961925E-6 2.0961925E-6 2.0961131E-6 1.20325 1.20325
2.096432E-6 8.236379E-12 2.095801E-6 2.297287E-6 1.4673461E-6 2.0959856E-6 2.0959856E-6 2.095801E-6 1.20375 1.20375
2.0970172E-6 2.2847916E-11 2.0954888E-6 2.297058E-6 1.4671999E-6 2.0957793E-6 2.0957793E-6 2.0954888E-6 1.20425 1.20425
2.0976681E-6 3.867757E-11 2.0954888E-6 2.2968293E-6 1.4670537E-6 2.0955724E-6 2.0955724E-6 2.0954888E-6 1.20475 1.20475
2.097329E-6 3.623523E-11 2.0954888E-6 2.2966003E-6 1.4669075E-6 2.0953655E-6 2.0953655E-6 2.0954888E-6 1.20525 1.20525
2.0962973E-6 2.1002497E-11 2.0954888E-6 2.2963713E-6 1.4667613E-6 2.0951593E-6 2.0951593E-6 2.0954888E-6 1.20575 1.20575
2.095001E-6 8.97216E-13 2.0945522E-6 2.2961426E-6 1.4666151E-6 2.0949524E-6 2.0949524E-6 2.0945522E-6 1.20625 1.20625
2.0937377E-6 -1.8598997E-11 2.0948644E-6 2.2959136E-6 1.4664689E-6 2.0947455E-6 2.0947455E-6 2.0948644E-6 1.20675 1.20675
2.0936632E-6 -1.6168795E-11 2.0945522E-6 2.295685E-6 1.4663227E-6 2.0945392E-6 2.0945392E-6 2.0945522E-6 1.20725 1.20725
2.0936538E-6 -1.2520471E-11 2.0939278E-6 2.295227E-6 1.4660304E-6 2.0943323E-6 2.0943323E-6 2.0939278E-6 1.20775 1.20775
2.0933148E-6 -1.4962816E-11 2.0936156E-6 2.2949982E-6 1.4658842E-6 2.0941254E-6 2.0941254E-6 2.0936156E-6 1.20825 1.20825
2.093009E-6 -1.6796082E-11 2.0936156E-6 2.2947693E-6 1.465738E-6 2.0939192E-6 2.0939192E-6 2.0936156E-6 1.20875 1.20875
2.093858E-6 2.6879764E-12 2.0936156E-6 2.2945403E-6 1.4655918E-6 2.0937123E-6 2.0937123E-6 2.0936156E-6 1.20925 1.20925
2.0958948E-6 4.4098433E-11 2.0929915E-6 2.2943116E-6 1.4654456E-6 2.0935054E-6 2.0935054E-6 2.0929915E-6 1.20975 1.20975
2.095259E-6 3.6174504E-11 2.0929915E-6 2.2940826E-6 1.4652994E-6 2.0932991E-6 2.0932991E-6 2.0929915E-6 1.21025 1.21025
2.095019E-6 3.5559358E-11 2.0923671E-6 2.2938539E-6 1.4651532E-6 2.0930922E-6 2.0930922E-6 2.0923671E-6 1.21075 1.21075
2.0947787E-6 3.4944218E-11 2.0926793E-6 2.293625E-6 1.465007E-6 2.0928853E-6 2.0928853E-6 2.0926793E-6 1.21125 1.21125
2.093945E-6 2.3365882E-11 2.092055E-6 2.293396E-6 1.4648608E-6 2.092679E-6 2.092679E-6 2.092055E-6 1.21175 1.21175
2.0933749E-6 1.6660071E-11 2.0923671E-6 2.2931672E-6 1.4647146E-6 2.0924722E-6 2.0924722E-6 2.0923671E-6 1.21225 1.21225
2.0927057E-6 8.127059E-12 2.092055E-6 2.2929382E-6 1.4645684E-6 2.0922653E-6 2.0922653E-6 2.092055E-6 1.21275 1.21275
2.09141E-6 -1.1978206E-11 2.092055E-6 2.2924805E-6 1.464276E-6 2.092059E-6 2.092059E-6 2.092055E-6 1.21325 1.21325
2.0909058E-6 -1.7465885E-11 2.092055E-6 2.2922516E-6 1.4641298E-6 2.0918521E-6 2.0918521E-6 2.092055E-6 1.21375 1.21375
2.0922826E-6 1.176324E-11 2.0914306E-6 2.2920226E-6 1.4639836E-6 2.0916452E-6 2.0916452E-6 2.0914306E-6 1.21425 1.21425
2.092241E-6 1.4802508E-11 2.0911184E-6 2.2917939E-6 1.4638375E-6 2.091439E-6 2.091439E-6 2.0911184E-6 1.21475 1.21475
2.0917037E-6 8.705764E-12 2.0911184E-6 2.291565E-6 1.4636913E-6 2.091232E-6 2.091232E-6 2.0911184E-6 1.21525 1.21525
2.0922555E-6 2.270822E-11 2.0908062E-6 2.2913362E-6 1.4635451E-6 2.0910252E-6 2.0910252E-6 2.0908062E-6 1.21575 1.21575
2.0930054E-6 4.0365076E-11 2.0911184E-6 2.2911072E-6 1.4633989E-6 2.0908183E-6 2.0908183E-6 2.0911184E-6 1.21625 1.21625
2.0921718E-6 2.8786746E-11 2.0901819E-6 2.2908782E-6 1.4632527E-6 2.090612E-6 2.090612E-6 2.0901819E-6 1.21675 1.21675
2.0899186E-6 -8.981468E-12 2.0898697E-6 2.2906495E-6 1.4631065E-6 2.0904051E-6 2.0904051E-6 2.0898697E-6 1.21725 1.21725
2.0887544E-6 -2.6650482E-11 2.0901819E-6 2.2904205E-6 1.4629603E-6 2.0901982E-6 2.0901982E-6 2.0901819E-6 1.21775 1.21775
2.0892737E-6 -1.3257077E-11 2.0901819E-6 2.2901916E-6 1.4628141E-6 2.089992E-6 2.089992E-6 2.0901819E-6 1.21825 1.21825
2.0899904E-6 3.7907125E-12 2.0898697E-6 2.2897339E-6 1.4625217E-6 2.089785E-6 2.089785E-6 2.0898697E-6 1.21875 1.21875
2.0908724E-6 2.3883836E-11 2.0898697E-6 2.289505E-6 1.4623755E-6 2.0895782E-6 2.0895782E-6 2.0898697E-6 1.21925 1.21925
2.091556E-6 4.0322558E-11 2.0892453E-6 2.2892762E-6 1.4622293E-6 2.0893715E-6 2.0893715E-6 2.0892453E-6 1.21975 1.21975
2.0930656E-6 7.1987964E-11 2.0889333E-6 2.2890472E-6 1.4620831E-6 2.089165E-6 2.089165E-6 2.0889333E-6 1.22025 1.22025
2.0938155E-6 8.964482E-11 2.0886212E-6 2.2888185E-6 1.4619369E-6 2.0889581E-6 2.0889581E-6 2.0886212E-6 1.22075 1.22075
2.09077E-6 3.725901E-11 2.0879968E-6 2.2885895E-6 1.4617907E-6 2.0887514E-6 2.0887514E-6 2.0879968E-6 1.22125 1.22125
2.0879888E-6 -1.0254276E-11 2.0889333E-6 2.2883605E-6 1.4616446E-6 2.0885445E-6 2.0885445E-6 2.0889333E-6 1.22175 1.22175
2.0881123E-6 -4.1696724E-12 2.088309E-6 2.2881318E-6 1.4614984E-6 2.088338E-6 2.088338E-6 2.088309E-6 1.22225 1.22225
2.086651E-6 -2.7320285E-11 2.088309E-6 2.2879028E-6 1.4613522E-6 2.0881314E-6 2.0881314E-6 2.088309E-6 1.22275 1.22275
2.0860477E-6 -3.4635166E-11 2.088309E-6 2.2876739E-6 1.461206E-6 2.0879245E-6 2.0879245E-6 2.088309E-6 1.22325 1.22325
2.0865007E-6 -2.2459907E-11 2.0876846E-6 2.287445E-6 1.4610598E-6 2.0877176E-6 2.0877176E-6 2.0876846E-6 1.22375 1.22375
2.0861614E-6 -2.4902252E-11 2.0879968E-6 2.2869874E-6 1.4607674E-6 2.0875107E-6 2.0875107E-6 2.0879968E-6 1.22425 1.22425
2.0870768E-6 -4.200048E-12 2.0873724E-6 2.2867584E-6 1.4606212E-6 2.0873044E-6 2.0873044E-6 2.0873724E-6 1.22475 1.22475
2.0905989E-6 6.461841E-11 2.0873724E-6 2.2865295E-6 1.460475E-6 2.0870975E-6 2.0870975E-6 2.0873724E-6 1.22525 1.22525
2.0900286E-6 5.7912602E-11 2.0870602E-6 2.2863007E-6 1.4603288E-6 2.0868906E-6 2.0868906E-6 2.0870602E-6 1.22575 1.22575
2.0876103E-6 1.7099053E-11 2.0870602E-6 2.2860718E-6 1.4601826E-6 2.086684E-6 2.086684E-6 2.0870602E-6 1.22625 1.22625
2.0867767E-6 5.5207215E-12 2.086748E-6 2.2858428E-6 1.4600364E-6 2.0864775E-6 2.0864775E-6 2.086748E-6 1.22675 1.22675
2.0854804E-6 -1.4584558E-11 2.0861237E-6 2.285614E-6 1.4598902E-6 2.0862706E-6 2.0862706E-6 2.0861237E-6 1.22725 1.22725
2.0852733E-6 -1.4590634E-11 2.0864359E-6 2.285385E-6 1.459744E-6 2.086064E-6 2.086064E-6 2.0864359E-6 1.22775 1.22775
2.0853302E-6 -9.72418E-12 2.0858115E-6 2.2851561E-6 1.4595978E-6 2.085857E-6 2.085857E-6 2.0858115E-6 1.22825 1.22825
2.08443E-6 -2.2520659E-11 2.0858115E-6 2.2849274E-6 1.4594517E-6 2.08565E-6 2.08565E-6 2.0858115E-6 1.22875 1.22875
2.0840248E-6 -2.6181137E-11 2.0854993E-6 2.2846984E-6 1.4593055E-6 2.0854434E-6 2.0854434E-6 2.0854993E-6 1.22925 1.22925
2.0854682E-6 4.2661343E-12 2.0851874E-6 2.2842407E-6 1.4590131E-6 2.085237E-6 2.085237E-6 2.0851874E-6 1.22975 1.22975
2.087439E-6 4.445846E-11 2.0851874E-6 2.2840118E-6 1.4588669E-6 2.08503E-6 2.08503E-6 2.0851874E-6 1.23025 1.23025
2.0886507E-6 7.064225E-11 2.0848752E-6 2.283783E-6 1.4587207E-6 2.0848233E-6 2.0848233E-6 2.0848752E-6 1.23075 1.23075
2.0874206E-6 5.1755104E-11 2.084563E-6 2.283554E-6 1.4585745E-6 2.0846164E-6 2.0846164E-6 2.084563E-6 1.23125 1.23125
2.0874775E-6 5.6621558E-11 2.0848752E-6 2.283325E-6 1.4584283E-6 2.0844095E-6 2.0844095E-6 2.0848752E-6 1.23175 1.23175
2.0860828E-6 3.4689095E-11 2.084563E-6 2.2830964E-6 1.4582821E-6 2.0842033E-6 2.0842033E-6 2.084563E-6 1.23225 1.23225
2.0842915E-6 5.447814E-12 2.0842508E-6 2.2828674E-6 1.4581359E-6 2.0839964E-6 2.0839964E-6 2.0842508E-6 1.23275 1.23275
2.0828634E-6 -1.7093733E-11 2.0839386E-6 2.2826384E-6 1.4579897E-6 2.0837895E-6 2.0837895E-6 2.0839386E-6 1.23325 1.23325
2.0825241E-6 -1.9536078E-11 2.0839386E-6 2.2824097E-6 1.4578435E-6 2.0835826E-6 2.0835826E-6 2.0839386E-6 1.23375 1.23375
2.08169E-6 -3.111442E-11 2.0836264E-6 2.2821807E-6 1.4576973E-6 2.0833759E-6 2.0833759E-6 2.0836264E-6 1.23425 1.23425
2.082077E-6 -2.01573E-11 2.083002E-6 2.281952E-6 1.4575511E-6 2.083169E-6 2.083169E-6 2.083002E-6 1.23475 1.23475
2.0820346E-6 -1.7118045E-11 2.083002E-6 2.281494E-6 1.4572588E-6 2.082962E-6 2.082962E-6 2.083002E-6 1.23525 1.23525
2.08328E-6 9.674827E-12 2.08269E-6 2.2812653E-6 1.4571126E-6 2.0827558E-6 2.0827558E-6 2.08269E-6 1.23575 1.23575
2.0845907E-6 3.7685816E-11 2.0823777E-6 2.2810364E-6 1.4569664E-6 2.082549E-6 2.082549E-6 2.0823777E-6 1.23625 1.23625
2.0843506E-6 3.7070676E-11 2.0820655E-6 2.2808074E-6 1.4568202E-6 2.082342E-6 2.082342E-6 2.0820655E-6 1.23675 1.23675
2.0832854E-6 2.122886E-11 2.0823777E-6 2.2805787E-6 1.456674E-6 2.0821353E-6 2.0821353E-6 2.0823777E-6 1.23725 1.23725
2.0821212E-6 3.5598484E-12 2.0820655E-6 2.2803497E-6 1.4565278E-6 2.0819284E-6 2.0819284E-6 2.0820655E-6 1.23775 1.23775
2.082145E-6 7.817237E-12 2.0814414E-6 2.280121E-6 1.4563816E-6 2.0817215E-6 2.0817215E-6 2.0814414E-6 1.23825 1.23825
2.081047E-6 -8.6336415E-12 2.0811292E-6 2.279892E-6 1.4562354E-6 2.0815146E-6 2.0815146E-6 2.0811292E-6 1.23875 1.23875
2.0803118E-6 -1.8384787E-11 2.080817E-6 2.279663E-6 1.4560892E-6 2.081308E-6 2.081308E-6 2.080817E-6 1.23925 1.23925
2.081095E-6 -1.1884946E-13 2.0811292E-6 2.2794343E-6 1.455943E-6 2.0811015E-6 2.0811015E-6 2.0811292E-6 1.23975 1.23975
2.0822079E-6 2.423774E-11 2.0811292E-6 2.2792053E-6 1.4557968E-6 2.0808945E-6 2.0808945E-6 2.0811292E-6 1.24025 1.24025
2.0828259E-6 3.9458332E-11 2.0805048E-6 2.2787476E-6 1.4555044E-6 2.0806879E-6 2.0806879E-6 2.0805048E-6 1.24075 1.24075
2.0833445E-6 5.285172E-11 2.0801926E-6 2.2785187E-6 1.4553582E-6 2.080481E-6 2.080481E-6 2.0801926E-6 1.24125 1.24125
2.0825435E-6 4.1882442E-11 2.0801926E-6 2.2782897E-6 1.455212E-6 2.080274E-6 2.080274E-6 2.0801926E-6 1.24175 1.24175
2.0816433E-6 2.9085963E-11 2.0798805E-6 2.278061E-6 1.4550659E-6 2.0800674E-6 2.0800674E-6 2.0798805E-6 1.24225 1.24225
2.080413E-6 1.0198817E-11 2.0798805E-6 2.277832E-6 1.4549197E-6 2.0798605E-6 2.0798605E-6 2.0798805E-6 1.24275 1.24275
2.0807008E-6 1.932874E-11 2.0795683E-6 2.2776032E-6 1.4547735E-6 2.0796535E-6 2.0796535E-6 2.0795683E-6 1.24325 1.24325
2.0790746E-6 -6.867207E-12 2.079256E-6 2.2773743E-6 1.4546273E-6 2.0794466E-6 2.0794466E-6 2.079256E-6 1.24375 1.24375
2.0769205E-6 -4.280822E-11 2.0786317E-6 2.2771453E-6 1.4544811E-6 2.07924E-6 2.07924E-6 2.0786317E-6 1.24425 1.24425
2.0763832E-6 -4.8904967E-11 2.0786317E-6 2.2769166E-6 1.4543349E-6 2.079033E-6 2.079033E-6 2.0786317E-6 1.24475 1.24475
2.0773311E-6 -2.7593709E-11 2.079256E-6 2.2766876E-6 1.4541887E-6 2.0788261E-6 2.0788261E-6 2.079256E-6 1.24525 1.24525
2.0789394E-6 5.898896E-12 2.0786317E-6 2.27623E-6 1.4538963E-6 2.07862E-6 2.07862E-6 2.0786317E-6 1.24575 1.24575
2.0796233E-6 2.233762E-11 2.0786317E-6 2.276001E-6 1.4537501E-6 2.078413E-6 2.078413E-6 2.0786317E-6 1.24625 1.24625
2.078294E-6 1.6232732E-12 2.0780074E-6 2.2757722E-6 1.4536039E-6 2.078206E-6 2.078206E-6 2.0780074E-6 1.24675 1.24675
2.077295E-6 -1.30004054E-11 2.0780074E-6 2.2755432E-6 1.4534577E-6 2.0779994E-6 2.0779994E-6 2.0780074E-6 1.24725 1.24725
2.0790349E-6 2.2928453E-11 2.0776952E-6 2.2753143E-6 1.4533115E-6 2.0777925E-6 2.0777925E-6 2.0776952E-6 1.24775 1.24775
2.0795205E-6 3.5712776E-11 2.0776952E-6 2.2750855E-6 1.4531653E-6 2.0775856E-6 2.0775856E-6 2.0776952E-6 1.24825 1.24825
2.0790494E-6 3.0834165E-11 2.0776952E-6 2.2748566E-6 1.4530191E-6 2.0773787E-6 2.0773787E-6 2.0776952E-6 1.24875 1.24875
2.0774232E-6 4.638217E-12 2.0773832E-6 2.2746276E-6 1.452873E-6 2.077172E-6 2.077172E-6 2.0773832E-6 1.24925 1.24925
2.077216E-6 4.632139E-12 2.0767588E-6 2.2743989E-6 1.4527268E-6 2.076965E-6 2.076965E-6 2.0767588E-6 1.24975 1.24975
2.0761179E-6 -1.18187396E-11 2.077071E-6 2.27417E-6 1.4525806E-6 2.0767582E-6 2.0767582E-6 2.077071E-6 1.25025 1.25025
2.0775938E-6 1.9237585E-11 2.0767588E-6 2.273941E-6 1.4524344E-6 2.0765515E-6 2.0765515E-6 2.0767588E-6 1.25075 1.25075
2.0774526E-6 2.044964E-11 2.0761345E-6 2.2734832E-6 1.452142E-6 2.0763446E-6 2.0763446E-6 2.0761345E-6 1.25125 1.25125
2.0774764E-6 2.4707028E-11 2.0764467E-6 2.2732545E-6 1.4519958E-6 2.0761377E-6 2.0761377E-6 2.0764467E-6 1.25175 1.25175
2.0763123E-6 7.038016E-12 2.07551E-6 2.2730255E-6 1.4518496E-6 2.0759308E-6 2.0759308E-6 2.07551E-6 1.25225 1.25225
2.075709E-6 -2.7686227E-13 2.07551E-6 2.2727966E-6 1.4517034E-6 2.075724E-6 2.075724E-6 2.07551E-6 1.25275 1.25275
2.0761288E-6 1.1289327E-11 2.0748857E-6 2.2725678E-6 1.4515572E-6 2.0755172E-6 2.0755172E-6 2.0748857E-6 1.25325 1.25325
2.0747007E-6 -1.1252219E-11 2.07551E-6 2.2723389E-6 1.451411E-6 2.0753102E-6 2.0753102E-6 2.07551E-6 1.25375 1.25375
2.0738664E-6 -2.2830564E-11 2.075198E-6 2.27211E-6 1.4512648E-6 2.0751036E-6 2.0751036E-6 2.075198E-6 1.25425 1.25425
2.0750454E-6 2.7441593E-12 2.0748857E-6 2.2718812E-6 1.4511186E-6 2.0748967E-6 2.0748967E-6 2.0748857E-6 1.25475 1.25475
2.0743432E-6 -6.397919E-12 2.0748857E-6 2.2716522E-6 1.4509724E-6 2.0746897E-6 2.0746897E-6 2.0748857E-6 1.25525 1.25525
2.0744E-6 -1.5314636E-12 2.0745736E-6 2.2714232E-6 1.4508262E-6 2.0744828E-6 2.0744828E-6 2.0745736E-6 1.25575 1.25575
2.0730047E-6 -2.3463943E-11 2.0739492E-6 2.2711945E-6 1.4506801E-6 2.0742762E-6 2.0742762E-6 2.0739492E-6 1.25625 1.25625
2.0739196E-6 -2.7617528E-12 2.0739492E-6 2.2707368E-6 1.4503877E-6 2.0740692E-6 2.0740692E-6 2.0739492E-6 1.25675 1.25675
2.0764185E-6 4.7175642E-11 2.0739492E-6 2.2705078E-6 1.4502415E-6 2.0738623E-6 2.0738623E-6 2.0739492E-6 1.25725 1.25725
2.0771683E-6 6.4832494E-11 2.0736372E-6 2.2702789E-6 1.4500953E-6 2.0736557E-6 2.0736557E-6 2.0736372E-6 1.25775 1.25775
2.0757732E-6 4.2900017E-11 2.0730129E-6 2.2700501E-6 1.4499491E-6 2.0734487E-6 2.0734487E-6 2.0730129E-6 1.25825 1.25825
2.074609E-6 2.5231003E-11 2.0730129E-6 2.2698212E-6 1.4498029E-6 2.0732418E-6 2.0732418E-6 2.0730129E-6 1.25875 1.25875
2.075821E-6 5.1414793E-11 2.0723885E-6 2.2695922E-6 1.4496567E-6 2.0730351E-6 2.0730351E-6 2.0723885E-6 1.25925 1.25925
2.0753166E-6 4.5927116E-11 2.0723885E-6 2.2693634E-6 1.4495105E-6 2.0728282E-6 2.0728282E-6 2.0723885E-6 1.25975 1.25975
2.0733605E-6 1.3640502E-11 2.0723885E-6 2.2691345E-6 1.4493643E-6 2.0726213E-6 2.0726213E-6 2.0723885E-6 1.26025 1.26025
2.0721302E-6 -5.2466434E-12 2.0727007E-6 2.2689057E-6 1.4492181E-6 2.0724144E-6 2.0724144E-6 2.0727007E-6 1.26075 1.26075
2.073672E-6 2.7027814E-11 2.0723885E-6 2.2686768E-6 1.4490719E-6 2.0722077E-6 2.0722077E-6 2.0723885E-6 1.26125 1.26125
2.07297E-6 1.7885736E-11 2.0717641E-6 2.2684478E-6 1.4489257E-6 2.0720008E-6 2.0720008E-6 2.0717641E-6 1.26175 1.26175
2.0701552E-6 -3.0236626E-11 2.071452E-6 2.26799E-6 1.4486333E-6 2.0717935E-6 2.0717935E-6 2.071452E-6 1.26225 1.26225
2.067737E-6 -7.105017E-11 2.071452E-6 2.2677611E-6 1.4484872E-6 2.0715866E-6 2.0715866E-6 2.071452E-6 1.26275 1.26275
2.0701368E-6 -2.2939982E-11 2.0711398E-6 2.2675324E-6 1.448341E-6 2.0713799E-6 2.0713799E-6 2.0711398E-6 1.26325 1.26325
2.0706557E-6 -9.546592E-12 2.0708276E-6 2.2673034E-6 1.4481948E-6 2.071173E-6 2.071173E-6 2.0708276E-6 1.26375 1.26375
2.0703826E-6 -1.07708035E-11 2.0708276E-6 2.2670745E-6 1.4480486E-6 2.070966E-6 2.070966E-6 2.0708276E-6 1.26425 1.26425
2.0708023E-6 7.9538606E-13 2.0705154E-6 2.2668457E-6 1.4479024E-6 2.0707594E-6 2.0707594E-6 2.0705154E-6 1.26475 1.26475
2.0698692E-6 -1.26101594E-11 2.0702032E-6 2.2666168E-6 1.4477562E-6 2.0705525E-6 2.0705525E-6 2.0702032E-6 1.26525 1.26525
2.069827E-6 -9.570904E-12 2.0702032E-6 2.266388E-6 1.44761E-6 2.0703455E-6 2.0703455E-6 2.0702032E-6 1.26575 1.26575
2.072788E-6 4.889342E-11 2.0702032E-6 2.266159E-6 1.4474638E-6 2.0701386E-6 2.0701386E-6 2.0702032E-6 1.26625 1.26625
2.0748907E-6 9.152202E-11 2.0698913E-6 2.26593E-6 1.4473176E-6 2.069932E-6 2.069932E-6 2.0698913E-6 1.26675 1.26675
2.0724397E-6 5.00994E-11 2.0702032E-6 2.2657014E-6 1.4471714E-6 2.069725E-6 2.069725E-6 2.0702032E-6 1.26725 1.26725
2.0688333E-6 -1.2640549E-11 2.069579E-6 2.2652434E-6 1.446879E-6 2.0695181E-6 2.0695181E-6 2.069579E-6 1.26775 1.26775
2.0694176E-6 1.9709599E-12 2.069579E-6 2.2650147E-6 1.4467328E-6 2.069311E-6 2.069311E-6 2.069579E-6 1.26825 1.26825
2.0701345E-6 1.901875E-11 2.0692669E-6 2.2647857E-6 1.4465866E-6 2.069104E-6 2.069104E-6 2.0692669E-6 1.26875 1.26875
2.0690034E-6 1.958804E-12 2.0692669E-6 2.2645568E-6 1.4464404E-6 2.0688972E-6 2.0688972E-6 2.0692669E-6 1.26925 1.26925
2.0696873E-6 1.8397527E-11 2.0689547E-6 2.264328E-6 1.4462943E-6 2.0686903E-6 2.0686903E-6 2.0689547E-6 1.26975 1.26975
2.07014E-6 3.0572784E-11 2.0686425E-6 2.264099E-6 1.4461481E-6 2.0684836E-6 2.0684836E-6 2.0686425E-6 1.27025 1.27025
2.0693058E-6 1.8994438E-11 2.0680181E-6 2.2638703E-6 1.4460019E-6 2.0682767E-6 2.0682767E-6 2.0680181E-6 1.27075 1.27075
2.0694288E-6 2.5079027E-11 2.0680181E-6 2.2636414E-6 1.4458557E-6 2.0680698E-6 2.0680698E-6 2.0680181E-6 1.27125 1.27125
2.0705745E-6 5.0044684E-11 2.0673938E-6 2.2634124E-6 1.4457095E-6 2.067863E-6 2.067863E-6 2.0673938E-6 1.27175 1.27175
2.0690804E-6 2.6285004E-11 2.0673938E-6 2.2631837E-6 1.4455633E-6 2.0676562E-6 2.0676562E-6 2.0673938E-6 1.27225 1.27225
2.0669916E-6 -8.43789E-12 2.0673938E-6 2.2629547E-6 1.4454171E-6 2.0674488E-6 2.0674488E-6 2.0673938E-6 1.27275 1.27275
2.0663886E-6 -1.5752767E-11 2.0667694E-6 2.262497E-6 1.4451247E-6 2.067242E-6 2.067242E-6 2.0667694E-6 1.27325 1.27325
2.0661812E-6 -1.5758846E-11 2.0670816E-6 2.262268E-6 1.4449785E-6 2.0670352E-6 2.0670352E-6 2.0670816E-6 1.27375 1.27375
2.0651821E-6 -3.0382523E-11 2.0664572E-6 2.2620393E-6 1.4448323E-6 2.0668283E-6 2.0668283E-6 2.0664572E-6 1.27425 1.27425
2.0656348E-6 -1.8207269E-11 2.066145E-6 2.2618103E-6 1.4446861E-6 2.0666214E-6 2.0666214E-6 2.066145E-6 1.27475 1.27475
2.0669129E-6 9.194655E-12 2.0664572E-6 2.2615814E-6 1.4445399E-6 2.0664147E-6 2.0664147E-6 2.0664572E-6 1.27525 1.27525
2.0673326E-6 2.0760844E-11 2.0667694E-6 2.2613526E-6 1.4443937E-6 2.0662078E-6 2.0662078E-6 2.0667694E-6 1.27575 1.27575
2.066597E-6 1.1009685E-11 2.065833E-6 2.2611237E-6 1.4442475E-6 2.0660004E-6 2.0660004E-6 2.065833E-6 1.27625 1.27625
2.0669509E-6 2.1357742E-11 2.065833E-6 2.2608947E-6 1.4441014E-6 2.0657935E-6 2.0657935E-6 2.065833E-6 1.27675 1.27675
2.0675686E-6 3.6578334E-11 2.065521E-6 2.260666E-6 1.4439552E-6 2.0655868E-6 2.0655868E-6 2.065521E-6 1.27725 1.27725
2.0675595E-6 4.0226655E-11 2.065521E-6 2.260437E-6 1.443809E-6 2.06538E-6 2.06538E-6 2.065521E-6 1.27775 1.27775
2.0684743E-6 6.0928845E-11 2.0648965E-6 2.2599793E-6 1.4435166E-6 2.065173E-6 2.065173E-6 2.0648965E-6 1.27825 1.27825
2.0676398E-6 4.9350486E-11 2.0645844E-6 2.2597503E-6 1.4433704E-6 2.0649657E-6 2.0649657E-6 2.0645844E-6 1.27875 1.27875
2.0674324E-6 4.9344407E-11 2.0645844E-6 2.2595216E-6 1.4432242E-6 2.064759E-6 2.064759E-6 2.0645844E-6 1.27925 1.27925
2.0664993E-6 3.593886E-11 2.0645844E-6 2.2592926E-6 1.443078E-6 2.064552E-6 2.064552E-6 2.0645844E-6 1.27975 1.27975
2.062959E-6 -2.5582954E-11 2.06396E-6 2.2590636E-6 1.4429318E-6 2.0643452E-6 2.0643452E-6 2.06396E-6 1.28025 1.28025
2.0612667E-6 -5.2997034E-11 2.0642722E-6 2.258835E-6 1.4427856E-6 2.0641385E-6 2.0641385E-6 2.0642722E-6 1.28075 1.28075
2.0605976E-6 -6.1530045E-11 2.0642722E-6 2.258606E-6 1.4426394E-6 2.0639316E-6 2.0639316E-6 2.0642722E-6 1.28125 1.28125
2.06105E-6 -4.9354805E-11 2.0636478E-6 2.258377E-6 1.4424932E-6 2.0637242E-6 2.0637242E-6 2.0636478E-6 1.28175 1.28175
2.0617008E-6 -3.3525148E-11 2.0636478E-6 2.2581482E-6 1.442347E-6 2.0635173E-6 2.0635173E-6 2.0636478E-6 1.28225 1.28225
2.0629457E-6 -6.7322905E-12 2.0636478E-6 2.2579193E-6 1.4422008E-6 2.0633106E-6 2.0633106E-6 2.0636478E-6 1.28275 1.28275
2.0648506E-6 3.22419E-11 2.0633356E-6 2.2576905E-6 1.4420546E-6 2.0631037E-6 2.0631037E-6 2.0633356E-6 1.28325 1.28325
2.065666E-6 5.1116875E-11 2.0630234E-6 2.2572326E-6 1.4417623E-6 2.0628963E-6 2.0628963E-6 2.0630234E-6 1.28375 1.28375
2.064667E-6 3.64932E-11 2.0630234E-6 2.2570039E-6 1.4416161E-6 2.0626894E-6 2.0626894E-6 2.0630234E-6 1.28425 1.28425
2.0653176E-6 5.2322854E-11 2.062399E-6 2.256775E-6 1.4414699E-6 2.0624827E-6 2.0624827E-6 2.062399E-6 1.28475 1.28475
2.0652426E-6 5.4753042E-11 2.062399E-6 2.256546E-6 1.4413237E-6 2.0622758E-6 2.0622758E-6 2.062399E-6 1.28525 1.28525
2.0643422E-6 4.1956563E-11 2.061775E-6 2.2563172E-6 1.4411775E-6 2.062069E-6 2.062069E-6 2.061775E-6 1.28575 1.28575
2.0634086E-6 2.8551005E-11 2.061775E-6 2.2560882E-6 1.4410313E-6 2.0618616E-6 2.0618616E-6 2.061775E-6 1.28625 1.28625
2.0627065E-6 1.9408926E-11 2.0614627E-6 2.2558593E-6 1.4408851E-6 2.0616549E-6 2.0616549E-6 2.0614627E-6 1.28675 1.28675
2.0631924E-6 3.2193248E-11 2.0611506E-6 2.2556305E-6 1.4407389E-6 2.061448E-6 2.061448E-6 2.0611506E-6 1.28725 1.28725
2.062424E-6 2.1833037E-11 2.0608384E-6 2.2554016E-6 1.4405927E-6 2.061241E-6 2.061241E-6 2.0608384E-6 1.28775 1.28775
2.0602363E-6 -1.4717057E-11 2.0614627E-6 2.2551728E-6 1.4404465E-6 2.061034E-6 2.061034E-6 2.0614627E-6 1.28825 1.28825
2.057917E-6 -5.3703403E-11 2.0608384E-6 2.2549439E-6 1.4403003E-6 2.060827E-6 2.060827E-6 2.0608384E-6 1.28875 1.28875
2.058502E-6 -3.9091883E-11 2.0608384E-6 2.2544862E-6 1.4400078E-6 2.06062E-6 2.06062E-6 2.0608384E-6 1.28925 1.28925
2.0588889E-6 -2.8134758E-11 2.0605262E-6 2.2542572E-6 1.4398616E-6 2.0604132E-6 2.0604132E-6 2.0605262E-6 1.28975 1.28975
2.057196E-6 -5.554885E-11 2.060214E-6 2.2540282E-6 1.4397156E-6 2.060206E-6 2.060206E-6 2.060214E-6 1.29025 1.29025
2.05623E-6 -6.9563466E-11 2.060214E-6 2.2537995E-6 1.4395694E-6 2.0599991E-6 2.0599991E-6 2.060214E-6 1.29075 1.29075
2.0582338E-6 -2.8762074E-11 2.0599018E-6 2.2535705E-6 1.4394232E-6 2.0597922E-6 2.0597922E-6 2.0599018E-6 1.29125 1.29125
2.0600398E-6 8.384918E-12 2.0599018E-6 2.2533416E-6 1.439277E-6 2.0595853E-6 2.0595853E-6 2.0599018E-6 1.29175 1.29175
2.0615482E-6 4.0050296E-11 2.0592774E-6 2.2531128E-6 1.4391308E-6 2.0593782E-6 2.0593782E-6 2.0592774E-6 1.29225 1.29225
2.0611099E-6 3.578075E-11 2.0595896E-6 2.2528839E-6 1.4389846E-6 2.0591713E-6 2.0591713E-6 2.0595896E-6 1.29275 1.29275
2.0602429E-6 2.3593337E-11 2.0583411E-6 2.2526551E-6 1.4388384E-6 2.0589644E-6 2.0589644E-6 2.0583411E-6 1.29325 1.29325
2.059837E-6 1.9932845E-11 2.0583411E-6 2.2524262E-6 1.4386922E-6 2.058757E-6 2.058757E-6 2.0583411E-6 1.29375 1.29375
2.059036E-6 8.963567E-12 2.0583411E-6 2.2521972E-6 1.438546E-6 2.0585503E-6 2.0585503E-6 2.0583411E-6 1.29425 1.29425
2.0600828E-6 3.2102022E-11 2.058029E-6 2.2517395E-6 1.4382535E-6 2.0583434E-6 2.0583434E-6 2.058029E-6 1.29475 1.29475
2.0593477E-6 2.2350878E-11 2.0583411E-6 2.2515105E-6 1.4381073E-6 2.0581365E-6 2.0581365E-6 2.0583411E-6 1.29525 1.29525
2.059272E-6 2.4781052E-11 2.0577168E-6 2.2512818E-6 1.4379611E-6 2.0579294E-6 2.0579294E-6 2.0577168E-6 1.29575 1.29575
2.0591638E-6 2.6602175E-11 2.0577168E-6 2.2510528E-6 1.437815E-6 2.0577224E-6 2.0577224E-6 2.0577168E-6 1.29625 1.29625
2.0591547E-6 3.02505E-11 2.0574046E-6 2.250824E-6 1.4376687E-6 2.0575155E-6 2.0575155E-6 2.0574046E-6 1.29675 1.29675
2.0591779E-6 3.4507872E-11 2.0570924E-6 2.2505951E-6 1.4375227E-6 2.0573082E-6 2.0573082E-6 2.0570924E-6 1.29725 1.29725
2.0577497E-6 1.1966326E-11 2.0567802E-6 2.2503662E-6 1.4373765E-6 2.0571015E-6 2.0571015E-6 2.0567802E-6 1.29775 1.29775
2.0561565E-6 -1.3620553E-11 2.0567802E-6 2.2501374E-6 1.4372303E-6 2.0568946E-6 2.0568946E-6 2.0567802E-6 1.29825 1.29825
2.055256E-6 -2.6417047E-11 2.0561558E-6 2.2499084E-6 1.437084E-6 2.0566872E-6 2.0566872E-6 2.0561558E-6 1.29875 1.29875
2.0549496E-6 -2.8250324E-11 2.0558437E-6 2.2496795E-6 1.4369379E-6 2.0564803E-6 2.0564803E-6 2.0558437E-6 1.29925 1.29925
2.0547755E-6 -2.7647336E-11 2.0561558E-6 2.2494507E-6 1.4367916E-6 2.0562736E-6 2.0562736E-6 2.0561558E-6 1.29975 1.29975
2.0557559E-6 -5.7270256E-12 2.0555315E-6 2.2489928E-6 1.4364992E-6 2.0560663E-6 2.0560663E-6 2.0555315E-6 1.30025 1.30025
2.0563737E-6 9.493564E-12 2.0558437E-6 2.248764E-6 1.436353E-6 2.0558593E-6 2.0558593E-6 2.0558437E-6 1.30075 1.30075
2.0568925E-6 2.2886954E-11 2.0555315E-6 2.248535E-6 1.4362068E-6 2.0556524E-6 2.0556524E-6 2.0555315E-6 1.30125 1.30125
2.0574769E-6 3.7498463E-11 2.0552193E-6 2.2483064E-6 1.4360606E-6 2.0554453E-6 2.0554453E-6 2.0552193E-6 1.30175 1.30175
2.0581278E-6 5.332812E-11 2.0552193E-6 2.2480774E-6 1.4359144E-6 2.0552384E-6 2.0552384E-6 2.0552193E-6 1.30225 1.30225
2.0587456E-6 6.854871E-11 2.054595E-6 2.2478484E-6 1.4357682E-6 2.0550315E-6 2.0550315E-6 2.054595E-6 1.30275 1.30275
2.058307E-6 6.427915E-11 2.054595E-6 2.2476197E-6 1.435622E-6 2.054824E-6 2.054824E-6 2.054595E-6 1.30325 1.30325
2.0561529E-6 2.8338137E-11 2.054595E-6 2.2473907E-6 1.4354758E-6 2.0546174E-6 2.0546174E-6 2.054595E-6 1.30375 1.30375
2.0545597E-6 2.7512565E-12 2.054283E-6 2.2471618E-6 1.4353298E-6 2.0544105E-6 2.0544105E-6 2.054283E-6 1.30425 1.30425
2.055639E-6 2.6498765E-11 2.0536586E-6 2.246933E-6 1.4351835E-6 2.0542032E-6 2.0542032E-6 2.0536586E-6 1.30475 1.30475
2.0539467E-6 -9.153135E-13 2.0539708E-6 2.246704E-6 1.4350373E-6 2.0539962E-6 2.0539962E-6 2.0539708E-6 1.30525 1.30525
2.052023E-6 -3.2592876E-11 2.0536586E-6 2.2462464E-6 1.434745E-6 2.053789E-6 2.053789E-6 2.0536586E-6 1.30575 1.30575
2.051882E-6 -3.1380818E-11 2.0533464E-6 2.2460174E-6 1.4345987E-6 2.0535822E-6 2.0535822E-6 2.0533464E-6 1.30625 1.30625
2.0535558E-6 3.3299054E-12 2.0533464E-6 2.2457887E-6 1.4344525E-6 2.0533753E-6 2.0533753E-6 2.0533464E-6 1.30675 1.30675
2.0526882E-6 -8.8575215E-12 2.0530342E-6 2.2455597E-6 1.4343063E-6 2.053168E-6 2.053168E-6 2.0530342E-6 1.30725 1.30725
2.0514578E-6 -2.7744668E-11 2.0530342E-6 2.2453307E-6 1.4341601E-6 2.0529612E-6 2.0529612E-6 2.0530342E-6 1.30775 1.30775
2.0510197E-6 -3.201421E-11 2.0524099E-6 2.245102E-6 1.4340139E-6 2.0527543E-6 2.0527543E-6 2.0524099E-6 1.30825 1.30825
2.0533862E-6 1.54869E-11 2.052722E-6 2.244873E-6 1.4338677E-6 2.052547E-6 2.052547E-6 2.052722E-6 1.30875 1.30875
2.054136E-6 3.3143755E-11 2.0514733E-6 2.244644E-6 1.4337215E-6 2.0523403E-6 2.0523403E-6 2.0514733E-6 1.30925 1.30925
2.0525754E-6 8.16593E-12 2.0517855E-6 2.2444153E-6 1.4335753E-6 2.052133E-6 2.052133E-6 2.0517855E-6 1.30975 1.30975
2.0524012E-6 8.768918E-12 2.0517855E-6 2.2441864E-6 1.4334291E-6 2.051926E-6 2.051926E-6 2.0517855E-6 1.31025 1.31025
2.0531504E-6 2.6425761E-11 2.0514733E-6 2.2437287E-6 1.4331368E-6 2.0517186E-6 2.0517186E-6 2.0514733E-6 1.31075 1.31075
2.0548243E-6 6.1136485E-11 2.0514733E-6 2.2434997E-6 1.4329906E-6 2.0515117E-6 2.0515117E-6 2.0514733E-6 1.31125 1.31125
2.053297E-6 3.6767738E-11 2.0514733E-6 2.243271E-6 1.4328444E-6 2.051305E-6 2.051305E-6 2.0514733E-6 1.31175 1.31175
2.0519674E-6 1.6053379E-11 2.050537E-6 2.243042E-6 1.4326982E-6 2.0510977E-6 2.0510977E-6 2.050537E-6 1.31225 1.31225
2.0515622E-6 1.23929E-11 2.050849E-6 2.242813E-6 1.432552E-6 2.0508908E-6 2.0508908E-6 2.050849E-6 1.31275 1.31275
2.0530706E-6 4.4058274E-11 2.050849E-6 2.2425843E-6 1.4324058E-6 2.0506834E-6 2.0506834E-6 2.050849E-6 1.31325 1.31325
2.0522366E-6 3.2479932E-11 2.0502248E-6 2.2423553E-6 1.4322596E-6 2.0504767E-6 2.0504767E-6 2.0502248E-6 1.31375 1.31375
2.0493233E-6 -1.7469616E-11 2.050849E-6 2.2421264E-6 1.4321134E-6 2.0502698E-6 2.0502698E-6 2.050849E-6 1.31425 1.31425
2.0472676E-6 -5.1583442E-11 2.0502248E-6 2.2418976E-6 1.4319672E-6 2.0500624E-6 2.0500624E-6 2.0502248E-6 1.31475 1.31475
2.0473244E-6 -4.6716988E-11 2.0496004E-6 2.2416687E-6 1.431821E-6 2.0498558E-6 2.0498558E-6 2.0496004E-6 1.31525 1.31525
2.0474138E-6 -4.124148E-11 2.0496004E-6 2.24144E-6 1.4316748E-6 2.0496484E-6 2.0496484E-6 2.0496004E-6 1.31575 1.31575
2.0479656E-6 -2.7239022E-11 2.0492882E-6 2.240982E-6 1.4313824E-6 2.0494415E-6 2.0494415E-6 2.0492882E-6 1.31625 1.31625
2.048682E-6 -1.0191247E-11 2.0486639E-6 2.2407532E-6 1.4312362E-6 2.0492341E-6 2.0492341E-6 2.0486639E-6 1.31675 1.31675
2.0488708E-6 -2.8885247E-12 2.048976E-6 2.2405243E-6 1.43109E-6 2.0490272E-6 2.0490272E-6 2.048976E-6 1.31725 1.31725
2.0512043E-6 4.400352E-11 2.0483517E-6 2.2402953E-6 1.4309439E-6 2.04882E-6 2.04882E-6 2.0483517E-6 1.31775 1.31775
2.0529772E-6 8.054145E-11 2.0483517E-6 2.2400666E-6 1.4307977E-6 2.0486132E-6 2.0486132E-6 2.0483517E-6 1.31825 1.31825
2.0543205E-6 1.09161485E-10 2.0477273E-6 2.2398376E-6 1.4306515E-6 2.0484058E-6 2.0484058E-6 2.0477273E-6 1.31875 1.31875
2.0515063E-6 6.103914E-11 2.0480395E-6 2.2396089E-6 1.4305053E-6 2.048199E-6 2.048199E-6 2.0480395E-6 1.31925 1.31925
2.0493521E-6 2.5098125E-11 2.0477273E-6 2.23938E-6 1.4303591E-6 2.0479922E-6 2.0479922E-6 2.0477273E-6 1.31975 1.31975
2.0478244E-6 7.2936584E-13 2.0477273E-6 2.239151E-6 1.4302129E-6 2.0477848E-6 2.0477848E-6 2.0477273E-6 1.32025 1.32025
2.0482441E-6 1.2295555E-11 2.047103E-6 2.2389222E-6 1.4300667E-6 2.047578E-6 2.047578E-6 2.047103E-6 1.32075 1.32075
2.0475086E-6 2.5443961E-12 2.0474151E-6 2.2386932E-6 1.4299205E-6 2.0473706E-6 2.0473706E-6 2.0474151E-6 1.32125 1.32125
2.0445293E-6 -4.8623286E-11 2.047103E-6 2.2382355E-6 1.4296281E-6 2.047164E-6 2.047164E-6 2.047103E-6 1.32175 1.32175
2.0436946E-6 -6.020165E-11 2.0461666E-6 2.2380066E-6 1.4294819E-6 2.0469565E-6 2.0469565E-6 2.0461666E-6 1.32225 1.32225
2.0443454E-6 -4.437199E-11 2.0464788E-6 2.2377776E-6 1.4293357E-6 2.0467496E-6 2.0467496E-6 2.0464788E-6 1.32275 1.32275
2.0467448E-6 3.7381894E-12 2.0458544E-6 2.2375489E-6 1.4291895E-6 2.0465422E-6 2.0465422E-6 2.0458544E-6 1.32325 1.32325
2.0483528E-6 3.723078E-11 2.04523E-6 2.23732E-6 1.4290433E-6 2.0463356E-6 2.0463356E-6 2.04523E-6 1.32375 1.32375
2.0488712E-6 5.0624154E-11 2.0458544E-6 2.2370912E-6 1.4288971E-6 2.0461282E-6 2.0461282E-6 2.0458544E-6 1.32425 1.32425
2.049192E-6 6.0363145E-11 2.0458544E-6 2.2368622E-6 1.428751E-6 2.0459213E-6 2.0459213E-6 2.0458544E-6 1.32475 1.32475
2.0485222E-6 5.183012E-11 2.0455423E-6 2.2366332E-6 1.4286048E-6 2.045714E-6 2.045714E-6 2.0455423E-6 1.32525 1.32525
2.0467312E-6 2.258884E-11 2.04523E-6 2.2364045E-6 1.4284586E-6 2.0455072E-6 2.0455072E-6 2.04523E-6 1.32575 1.32575
2.0462594E-6 1.7710214E-11 2.04523E-6 2.2361755E-6 1.4283124E-6 2.0452999E-6 2.0452999E-6 2.04523E-6 1.32625 1.32625
2.0458212E-6 1.3440669E-11 2.04523E-6 2.2359466E-6 1.4281662E-6 2.045093E-6 2.045093E-6 2.04523E-6 1.32675 1.32675
2.0446237E-6 -4.8374243E-12 2.0446057E-6 2.2354889E-6 1.4278738E-6 2.0448856E-6 2.0448856E-6 2.0446057E-6 1.32725 1.32725
2.044845E-6 3.0743513E-12 2.0442935E-6 2.23526E-6 1.4277276E-6 2.0446785E-6 2.0446785E-6 2.0442935E-6 1.32775 1.32775
2.0461227E-6 3.0476274E-11 2.0446057E-6 2.2350312E-6 1.4275814E-6 2.0444716E-6 2.0444716E-6 2.0446057E-6 1.32825 1.32825
2.0470043E-6 5.0569385E-11 2.0442935E-6 2.2348022E-6 1.4274352E-6 2.0442642E-6 2.0442642E-6 2.0442935E-6 1.32875 1.32875
2.0467971E-6 5.0563307E-11 2.0436692E-6 2.2345735E-6 1.427289E-6 2.0440573E-6 2.0440573E-6 2.0436692E-6 1.32925 1.32925
2.0453024E-6 2.6803613E-11 2.0436692E-6 2.2343445E-6 1.4271428E-6 2.0438501E-6 2.0438501E-6 2.0436692E-6 1.32975 1.32975
2.0437421E-6 1.8258001E-12 2.043357E-6 2.2341155E-6 1.4269966E-6 2.0436432E-6 2.0436432E-6 2.043357E-6 1.33025 1.33025
2.0426105E-6 -1.523416E-11 2.043357E-6 2.2338868E-6 1.4268504E-6 2.0434359E-6 2.0434359E-6 2.043357E-6 1.33075 1.33075
2.0423372E-6 -1.6458371E-11 2.0427328E-6 2.2336578E-6 1.4267042E-6 2.043229E-6 2.043229E-6 2.0427328E-6 1.33125 1.33125
2.0415357E-6 -2.7427663E-11 2.0424206E-6 2.2334289E-6 1.4265581E-6 2.0430216E-6 2.0430216E-6 2.0424206E-6 1.33175 1.33175
2.0407344E-6 -3.8396945E-11 2.0424206E-6 2.2332001E-6 1.4264119E-6 2.042815E-6 2.042815E-6 2.0424206E-6 1.33225 1.33225
2.0405269E-6 -3.8403034E-11 2.0421085E-6 2.2327424E-6 1.4261195E-6 2.0426075E-6 2.0426075E-6 2.0421085E-6 1.33275 1.33275
2.041705E-6 -1.2828324E-11 2.0424206E-6 2.2325135E-6 1.4259733E-6 2.0424002E-6 2.0424002E-6 2.0424206E-6 1.33325 1.33325
2.0435111E-6 2.4318667E-11 2.0417963E-6 2.2322845E-6 1.4258271E-6 2.0421933E-6 2.0421933E-6 2.0417963E-6 1.33375 1.33375
2.0442603E-6 4.197551E-11 2.0417963E-6 2.2320557E-6 1.4256809E-6 2.0419861E-6 2.0419861E-6 2.0417963E-6 1.33425 1.33425
2.0442842E-6 4.62329E-11 2.0417963E-6 2.2318268E-6 1.4255347E-6 2.0417792E-6 2.0417792E-6 2.0417963E-6 1.33475 1.33475
2.0431196E-6 2.8563872E-11 2.0417963E-6 2.2315978E-6 1.4253885E-6 2.0415719E-6 2.0415719E-6 2.0417963E-6 1.33525 1.33525
2.0422524E-6 1.637646E-11 2.041484E-6 2.231369E-6 1.4252423E-6 2.041365E-6 2.041365E-6 2.041484E-6 1.33575 1.33575
2.0420118E-6 1.57613E-11 2.041484E-6 2.2311401E-6 1.4250961E-6 2.0411578E-6 2.0411578E-6 2.041484E-6 1.33625 1.33625
2.041837E-6 1.6364276E-11 2.041172E-6 2.2309112E-6 1.4249499E-6 2.0409504E-6 2.0409504E-6 2.041172E-6 1.33675 1.33675
2.0418279E-6 2.0012597E-11 2.0405475E-6 2.2306824E-6 1.4248037E-6 2.0407435E-6 2.0407435E-6 2.0405475E-6 1.33725 1.33725
2.0401353E-6 -7.401496E-12 2.0402354E-6 2.2304534E-6 1.4246575E-6 2.0405362E-6 2.0405362E-6 2.0402354E-6 1.33775 1.33775
2.039103E-6 -2.2634242E-11 2.0402354E-6 2.2299957E-6 1.4243652E-6 2.0403295E-6 2.0403295E-6 2.0402354E-6 1.33825 1.33825
2.0405123E-6 7.2039354E-12 2.0399232E-6 2.2297668E-6 1.424219E-6 2.0401221E-6 2.0401221E-6 2.0399232E-6 1.33875 1.33875
2.0415919E-6 3.0951446E-11 2.0399232E-6 2.229538E-6 1.4240728E-6 2.0399148E-6 2.0399148E-6 2.0399232E-6 1.33925 1.33925
2.0406917E-6 1.8154967E-11 2.0392988E-6 2.229309E-6 1.4239266E-6 2.0397079E-6 2.0397079E-6 2.0392988E-6 1.33975 1.33975
2.0402529E-6 1.3885408E-11 2.0392988E-6 2.22908E-6 1.4237804E-6 2.0395005E-6 2.0395005E-6 2.0392988E-6 1.34025 1.34025
2.0387588E-6 -9.874272E-12 2.0392988E-6 2.2288514E-6 1.4236342E-6 2.0392938E-6 2.0392938E-6 2.0392988E-6 1.34075 1.34075
2.037594E-6 -2.7543298E-11 2.0389868E-6 2.2286224E-6 1.423488E-6 2.0390864E-6 2.0390864E-6 2.0389868E-6 1.34125 1.34125
2.0387724E-6 -1.968589E-12 2.0386747E-6 2.2283934E-6 1.4233418E-6 2.038879E-6 2.038879E-6 2.0386747E-6 1.34175 1.34175
2.0387304E-6 1.0706663E-12 2.0389868E-6 2.2281647E-6 1.4231956E-6 2.0386722E-6 2.0386722E-6 2.0389868E-6 1.34225 1.34225
2.0394796E-6 1.8727509E-11 2.0386747E-6 2.2279357E-6 1.4230494E-6 2.038465E-6 2.038465E-6 2.0386747E-6 1.34275 1.34275
2.040757E-6 4.612942E-11 2.0386747E-6 2.227478E-6 1.422757E-6 2.0382577E-6 2.0382577E-6 2.0386747E-6 1.34325 1.34325
2.042101E-6 7.474948E-11 2.0380503E-6 2.227249E-6 1.4226108E-6 2.0380508E-6 2.0380508E-6 2.0380503E-6 1.34375 1.34375
2.0424543E-6 8.509752E-11 2.037738E-6 2.2270203E-6 1.4224646E-6 2.0378434E-6 2.0378434E-6 2.037738E-6 1.34425 1.34425
2.0417517E-6 7.595542E-11 2.037426E-6 2.2267914E-6 1.4223184E-6 2.0376362E-6 2.0376362E-6 2.037426E-6 1.34475 1.34475
2.0390694E-6 3.0269346E-11 2.037426E-6 2.2265624E-6 1.4221723E-6 2.0374293E-6 2.0374293E-6 2.037426E-6 1.34525 1.34525
2.0376408E-6 7.7277846E-12 2.0371137E-6 2.2263337E-6 1.4220261E-6 2.037222E-6 2.037222E-6 2.0371137E-6 1.34575 1.34575
2.035915E-6 -2.0295376E-11 2.0368016E-6 2.2261047E-6 1.4218799E-6 2.0370146E-6 2.0370146E-6 2.0368016E-6 1.34625 1.34625
2.0332657E-6 -6.537239E-11 2.0368016E-6 2.225876E-6 1.4217337E-6 2.036808E-6 2.036808E-6 2.0368016E-6 1.34675 1.34675
2.032662E-6 -7.268728E-11 2.0364894E-6 2.225647E-6 1.4215875E-6 2.0366006E-6 2.0366006E-6 2.0364894E-6 1.34725 1.34725
2.0326195E-6 -6.964804E-11 2.0361772E-6 2.225418E-6 1.4214413E-6 2.0363932E-6 2.0363932E-6 2.0361772E-6 1.34775 1.34775
2.0342604E-6 -3.5546382E-11 2.035865E-6 2.2251893E-6 1.4212951E-6 2.0361863E-6 2.0361863E-6 2.035865E-6 1.34825 1.34825
2.0364616E-6 8.909394E-12 2.035865E-6 2.2247314E-6 1.4210027E-6 2.035979E-6 2.035979E-6 2.035865E-6 1.34875 1.34875
2.0376071E-6 3.3875038E-11 2.0361772E-6 2.2245026E-6 1.4208565E-6 2.0357718E-6 2.0357718E-6 2.0361772E-6 1.34925 1.34925
2.03806E-6 4.6050296E-11 2.0352406E-6 2.2242737E-6 1.4207103E-6 2.0355649E-6 2.0355649E-6 2.0352406E-6 1.34975 1.34975
2.0377533E-6 4.4217E-11 2.0349287E-6 2.2240447E-6 1.4205641E-6 2.0353575E-6 2.0353575E-6 2.0349287E-6 1.35025 1.35025
2.0373807E-6 4.1165574E-11 2.0349287E-6 2.223816E-6 1.4204179E-6 2.0351501E-6 2.0351501E-6 2.0349287E-6 1.35075 1.35075
2.0368766E-6 3.5677898E-11 2.0349287E-6 2.223587E-6 1.4202717E-6 2.0349435E-6 2.0349435E-6 2.0349287E-6 1.35125 1.35125
2.0376258E-6 5.333474E-11 2.0349287E-6 2.2233583E-6 1.4201255E-6 2.034736E-6 2.034736E-6 2.0349287E-6 1.35175 1.35175
2.0376492E-6 5.7592115E-11 2.0346165E-6 2.2231293E-6 1.4199794E-6 2.0345287E-6 2.0345287E-6 2.0346165E-6 1.35225 1.35225
2.035495E-6 2.1651101E-11 2.03368E-6 2.2229003E-6 1.4198332E-6 2.0343218E-6 2.0343218E-6 2.03368E-6 1.35275 1.35275
2.0328123E-6 -2.4034994E-11 2.03368E-6 2.2226716E-6 1.419687E-6 2.0341145E-6 2.0341145E-6 2.03368E-6 1.35325 1.35325
2.0337266E-6 -3.3328175E-12 2.0339921E-6 2.2224426E-6 1.4195408E-6 2.0339073E-6 2.0339073E-6 2.0339921E-6 1.35375 1.35375
2.034839E-6 2.1023759E-11 2.03368E-6 2.221985E-6 1.4192484E-6 2.0337E-6 2.0337E-6 2.03368E-6 1.35425 1.35425
2.0338068E-6 5.791013E-12 2.03368E-6 2.221756E-6 1.4191022E-6 2.033493E-6 2.033493E-6 2.03368E-6 1.35475 1.35475
2.0329721E-6 -5.7873463E-12 2.0333678E-6 2.221527E-6 1.418956E-6 2.0332857E-6 2.0332857E-6 2.0333678E-6 1.35525 1.35525
2.0313785E-6 -3.137424E-11 2.0330556E-6 2.2212982E-6 1.4188098E-6 2.0330783E-6 2.0330783E-6 2.0330556E-6 1.35575 1.35575
2.0313694E-6 -2.7725917E-11 2.032119E-6 2.2210693E-6 1.4186636E-6 2.0328716E-6 2.0328716E-6 2.032119E-6 1.35625 1.35625
2.0309305E-6 -3.1995476E-11 2.0324312E-6 2.2208405E-6 1.4185174E-6 2.0326643E-6 2.0326643E-6 2.0324312E-6 1.35675 1.35675
2.031911E-6 -1.0075167E-11 2.0324312E-6 2.2206116E-6 1.4183712E-6 2.032457E-6 2.032457E-6 2.0324312E-6 1.35725 1.35725
2.0332545E-6 1.8544877E-11 2.0324312E-6 2.2203826E-6 1.418225E-6 2.0322495E-6 2.0322495E-6 2.0324312E-6 1.35775 1.35775
2.0333114E-6 2.3411332E-11 2.0327434E-6 2.2201539E-6 1.4180788E-6 2.0320429E-6 2.0320429E-6 2.0327434E-6 1.35825 1.35825
2.0334337E-6 2.949591E-11 2.0318068E-6 2.219925E-6 1.4179326E-6 2.0318355E-6 2.0318355E-6 2.0318068E-6 1.35875 1.35875
2.033094E-6 2.7053547E-11 2.0314947E-6 2.219696E-6 1.4177865E-6 2.0316281E-6 2.0316281E-6 2.0314947E-6 1.35925 1.35925
2.0320283E-6 1.1211722E-11 2.0308705E-6 2.2192382E-6 1.4174941E-6 2.0314208E-6 2.0314208E-6 2.0308705E-6 1.35975 1.35975
2.0322502E-6 1.9123512E-11 2.0311827E-6 2.2190095E-6 1.4173479E-6 2.031214E-6 2.031214E-6 2.0311827E-6 1.36025 1.36025
2.0326036E-6 2.9471554E-11 2.0311827E-6 2.2187805E-6 1.4172017E-6 2.0310067E-6 2.0310067E-6 2.0311827E-6 1.36075 1.36075
2.034112E-6 6.113693E-11 2.0305583E-6 2.2185516E-6 1.4170555E-6 2.0307994E-6 2.0307994E-6 2.0305583E-6 1.36125 1.36125
2.0347952E-6 7.757563E-11 2.0305583E-6 2.2183228E-6 1.4169093E-6 2.030592E-6 2.030592E-6 2.0305583E-6 1.36175 1.36175
2.033367E-6 5.5034092E-11 2.0305583E-6 2.2180939E-6 1.4167631E-6 2.030385E-6 2.030385E-6 2.0305583E-6 1.36225 1.36225
2.0314103E-6 2.2747465E-11 2.0302462E-6 2.217865E-6 1.4166169E-6 2.030178E-6 2.030178E-6 2.0302462E-6 1.36275 1.36275
2.0306418E-6 1.238724E-11 2.0296218E-6 2.2176362E-6 1.4164707E-6 2.0299706E-6 2.0299706E-6 2.0296218E-6 1.36325 1.36325
2.027959E-6 -3.3298857E-11 2.0296218E-6 2.2174072E-6 1.4163245E-6 2.0297632E-6 2.0297632E-6 2.0296218E-6 1.36375 1.36375
2.0270913E-6 -4.548628E-11 2.0293096E-6 2.2171782E-6 1.4161783E-6 2.0295558E-6 2.0295558E-6 2.0293096E-6 1.36425 1.36425
2.0278412E-6 -2.7829425E-11 2.0289974E-6 2.2169495E-6 1.4160321E-6 2.029349E-6 2.029349E-6 2.0289974E-6 1.36475 1.36475
2.0282605E-6 -1.626325E-11 2.0289974E-6 2.2164918E-6 1.4157397E-6 2.0291418E-6 2.0291418E-6 2.0289974E-6 1.36525 1.36525
2.028449E-6 -8.960541E-12 2.028373E-6 2.2162628E-6 1.4155936E-6 2.0289344E-6 2.0289344E-6 2.028373E-6 1.36575 1.36575
2.0289342E-6 3.823768E-12 2.0289974E-6 2.2160339E-6 1.4154474E-6 2.028727E-6 2.028727E-6 2.0289974E-6 1.36625 1.36625
2.0288592E-6 6.253957E-12 2.0286852E-6 2.2158051E-6 1.4153012E-6 2.0285202E-6 2.0285202E-6 2.0286852E-6 1.36675 1.36675
2.0282225E-6 -1.6700021E-12 2.0280609E-6 2.2155762E-6 1.415155E-6 2.028313E-6 2.028313E-6 2.0280609E-6 1.36725 1.36725
2.0296648E-6 2.8777243E-11 2.0280609E-6 2.2153472E-6 1.4150088E-6 2.0281057E-6 2.0281057E-6 2.0280609E-6 1.36775 1.36775
2.0303482E-6 4.521595E-11 2.0280609E-6 2.2151185E-6 1.4148626E-6 2.0278983E-6 2.0278983E-6 2.0280609E-6 1.36825 1.36825
2.0297775E-6 3.8510122E-11 2.0277487E-6 2.2148895E-6 1.4147164E-6 2.027691E-6 2.027691E-6 2.0277487E-6 1.36875 1.36875
2.0278212E-6 6.2235113E-12 2.0268124E-6 2.2146608E-6 1.4145702E-6 2.027484E-6 2.027484E-6 2.0268124E-6 1.36925 1.36925
2.0277787E-6 9.262753E-12 2.0268124E-6 2.2144318E-6 1.414424E-6 2.0272769E-6 2.0272769E-6 2.0268124E-6 1.36975 1.36975
2.030244E-6 5.859106E-11 2.0268124E-6 2.2142028E-6 1.4142778E-6 2.0270695E-6 2.0270695E-6 2.0268124E-6 1.37025 1.37025
2.0315874E-6 8.7211106E-11 2.0265002E-6 2.2137451E-6 1.4139854E-6 2.0268621E-6 2.0268621E-6 2.0265002E-6 1.37075 1.37075
2.0304558E-6 7.015115E-11 2.0265002E-6 2.2135162E-6 1.4138392E-6 2.0266548E-6 2.0266548E-6 2.0265002E-6 1.37125 1.37125
2.0283342E-6 3.4819186E-11 2.0265002E-6 2.2132874E-6 1.413693E-6 2.0264474E-6 2.0264474E-6 2.0265002E-6 1.37175 1.37175
2.026081E-6 -2.9490273E-12 2.026188E-6 2.2130585E-6 1.4135468E-6 2.0262407E-6 2.0262407E-6 2.026188E-6 1.37225 1.37225
2.0235632E-6 -4.558979E-11 2.026188E-6 2.2128295E-6 1.4134007E-6 2.0260334E-6 2.0260334E-6 2.026188E-6 1.37275 1.37275
2.0217715E-6 -7.483108E-11 2.0258758E-6 2.2126007E-6 1.4132545E-6 2.025826E-6 2.025826E-6 2.0258758E-6 1.37325 1.37325
2.0202767E-6 -9.8590774E-11 2.0252514E-6 2.2123718E-6 1.4131083E-6 2.0256186E-6 2.0256186E-6 2.0252514E-6 1.37375 1.37375
2.0217192E-6 -6.814353E-11 2.0252514E-6 2.212143E-6 1.4129621E-6 2.0254113E-6 2.0254113E-6 2.0252514E-6 1.37425 1.37425
2.0238215E-6 -2.5514955E-11 2.0249392E-6 2.211914E-6 1.4128159E-6 2.0252041E-6 2.0252041E-6 2.0249392E-6 1.37475 1.37475
2.025792E-6 1.4677357E-11 2.024627E-6 2.2116851E-6 1.4126697E-6 2.0249968E-6 2.0249968E-6 2.024627E-6 1.37525 1.37525
2.0272348E-6 4.5124612E-11 2.024627E-6 2.2112274E-6 1.4123773E-6 2.0247899E-6 2.0247899E-6 2.024627E-6 1.37575 1.37575
2.0276873E-6 5.7299856E-11 2.0240027E-6 2.2109984E-6 1.4122311E-6 2.0245825E-6 2.0245825E-6 2.0240027E-6 1.37625 1.37625
2.0265227E-6 3.9630826E-11 2.024627E-6 2.2107697E-6 1.4120849E-6 2.0243754E-6 2.0243754E-6 2.024627E-6 1.37675 1.37675
2.026414E-6 4.145194E-11 2.0243149E-6 2.2105407E-6 1.4119387E-6 2.024168E-6 2.024168E-6 2.0243149E-6 1.37725 1.37725
2.0262062E-6 4.1445847E-11 2.0240027E-6 2.2103118E-6 1.4117925E-6 2.0239606E-6 2.0239606E-6 2.0240027E-6 1.37775 1.37775
2.0252396E-6 2.7431219E-11 2.0236905E-6 2.210083E-6 1.4116463E-6 2.0237533E-6 2.0237533E-6 2.0236905E-6 1.37825 1.37825
2.023613E-6 1.2352582E-12 2.0233786E-6 2.209854E-6 1.4115001E-6 2.023546E-6 2.023546E-6 2.0233786E-6 1.37875 1.37875
2.021293E-6 -3.7751104E-11 2.0227542E-6 2.2096253E-6 1.4113539E-6 2.0233388E-6 2.0233388E-6 2.0227542E-6 1.37925 1.37925
2.021647E-6 -2.7403049E-11 2.022442E-6 2.2093964E-6 1.4112078E-6 2.0231319E-6 2.0231319E-6 2.022442E-6 1.37975 1.37975
2.0233865E-6 8.525796E-12 2.0227542E-6 2.2091674E-6 1.4110616E-6 2.0229245E-6 2.0229245E-6 2.0227542E-6 1.38025 1.38025
2.0244E-6 3.1055172E-11 2.022442E-6 2.2089387E-6 1.4109154E-6 2.0227171E-6 2.0227171E-6 2.022442E-6 1.38075 1.38075
2.0229381E-6 7.904546E-12 2.0227542E-6 2.2084807E-6 1.410623E-6 2.0225098E-6 2.0225098E-6 2.0227542E-6 1.38125 1.38125
2.0223345E-6 5.8965376E-13 2.0227542E-6 2.208252E-6 1.4104768E-6 2.0223026E-6 2.0223026E-6 2.0227542E-6 1.38175 1.38175
2.0214668E-6 -1.1597772E-11 2.022442E-6 2.208023E-6 1.4103306E-6 2.0220953E-6 2.0220953E-6 2.022442E-6 1.38225 1.38225
2.0222162E-6 6.0590703E-12 2.0221298E-6 2.2077943E-6 1.4101844E-6 2.021888E-6 2.021888E-6 2.0221298E-6 1.38275 1.38275
2.0212165E-6 -8.564622E-12 2.0218176E-6 2.2075653E-6 1.4100382E-6 2.0216805E-6 2.0216805E-6 2.0218176E-6 1.38325 1.38325
2.02025E-6 -2.257925E-11 2.0211933E-6 2.2073364E-6 1.409892E-6 2.0214732E-6 2.0214732E-6 2.0211933E-6 1.38375 1.38375
2.0212963E-6 5.5919397E-13 2.020881E-6 2.2071076E-6 1.4097458E-6 2.021266E-6 2.021266E-6 2.020881E-6 1.38425 1.38425
2.021617E-6 1.0298183E-11 2.020569E-6 2.2068787E-6 1.4095996E-6 2.0210591E-6 2.0210591E-6 2.020569E-6 1.38475 1.38475
2.0217394E-6 1.6382758E-11 2.020569E-6 2.2066497E-6 1.4094534E-6 2.0208518E-6 2.0208518E-6 2.020569E-6 1.38525 1.38525
2.0207729E-6 2.3681322E-12 2.020569E-6 2.206421E-6 1.4093072E-6 2.0206444E-6 2.0206444E-6 2.020569E-6 1.38575 1.38575
2.0218192E-6 2.5506574E-11 2.020569E-6 2.206192E-6 1.409161E-6 2.020437E-6 2.020437E-6 2.020569E-6 1.38625 1.38625
2.0231955E-6 5.4735685E-11 2.0202567E-6 2.2057343E-6 1.4088687E-6 2.0202299E-6 2.0202299E-6 2.0202567E-6 1.38675 1.38675
2.0233508E-6 6.142933E-11 2.0196326E-6 2.2055053E-6 1.4087225E-6 2.0200225E-6 2.0200225E-6 2.0196326E-6 1.38725 1.38725
2.0214272E-6 2.9751767E-11 2.0190082E-6 2.2052766E-6 1.4085763E-6 2.0198152E-6 2.0198152E-6 2.0190082E-6 1.38775 1.38775
2.0209554E-6 2.487314E-11 2.0190082E-6 2.2050476E-6 1.4084301E-6 2.0196078E-6 2.0196078E-6 2.0190082E-6 1.38825 1.38825
2.019461E-6 1.1134471E-12 2.018696E-6 2.2048187E-6 1.4082839E-6 2.0194004E-6 2.0194004E-6 2.018696E-6 1.38875 1.38875
2.017834E-6 -2.5082512E-11 2.0190082E-6 2.20459E-6 1.4081377E-6 2.0191933E-6 2.0191933E-6 2.0190082E-6 1.38925 1.38925
2.0159764E-6 -5.5541943E-11 2.0183838E-6 2.204361E-6 1.4079915E-6 2.018986E-6 2.018986E-6 2.0183838E-6 1.38975 1.38975
2.0177488E-6 -1.9004031E-11 2.0180717E-6 2.204132E-6 1.4078453E-6 2.0187786E-6 2.0187786E-6 2.0180717E-6 1.39025 1.39025
2.0200164E-6 2.666988E-11 2.0180717E-6 2.2039033E-6 1.4076991E-6 2.0185712E-6 2.0185712E-6 2.0180717E-6 1.39075 1.39075
2.0194127E-6 1.9354988E-11 2.0180717E-6 2.2036743E-6 1.4075529E-6 2.0183638E-6 2.0183638E-6 2.0180717E-6 1.39125 1.39125
2.019238E-6 1.9957964E-11 2.0177595E-6 2.2034453E-6 1.4074067E-6 2.0181567E-6 2.0181567E-6 2.0177595E-6 1.39175 1.39175
2.0193604E-6 2.6042538E-11 2.0174473E-6 2.2029876E-6 1.4071143E-6 2.0179493E-6 2.0179493E-6 2.0174473E-6 1.39225 1.39225
2.0195816E-6 3.3954315E-11 2.0174473E-6 2.2027589E-6 1.4069681E-6 2.017742E-6 2.017742E-6 2.0174473E-6 1.39275 1.39275
2.017823E-6 5.3220865E-12 2.017135E-6 2.20253E-6 1.406822E-6 2.0175346E-6 2.0175346E-6 2.017135E-6 1.39325 1.39325
2.0154373E-6 -3.488241E-11 2.0165107E-6 2.202301E-6 1.4066758E-6 2.0173272E-6 2.0173272E-6 2.0165107E-6 1.39375 1.39375
2.0136126E-6 -6.473277E-11 2.0165107E-6 2.2020722E-6 1.4065296E-6 2.01712E-6 2.01712E-6 2.0165107E-6 1.39425 1.39425
2.014626E-6 -4.220339E-11 2.016823E-6 2.2018432E-6 1.4063834E-6 2.0169127E-6 2.0169127E-6 2.016823E-6 1.39475 1.39475
2.0169928E-6 5.2977327E-12 2.0165107E-6 2.2016143E-6 1.4062372E-6 2.0167058E-6 2.0167058E-6 2.0165107E-6 1.39525 1.39525
2.0191942E-6 4.975351E-11 2.0165107E-6 2.2013855E-6 1.406091E-6 2.0164985E-6 2.0164985E-6 2.0165107E-6 1.39575 1.39575
2.0200098E-6 6.8628485E-11 2.0161986E-6 2.2011566E-6 1.4059448E-6 2.016291E-6 2.016291E-6 2.0161986E-6 1.39625 1.39625
2.0203302E-6 7.8367465E-11 2.0165107E-6 2.2009278E-6 1.4057986E-6 2.016084E-6 2.016084E-6 2.0165107E-6 1.39675 1.39675
2.0197265E-6 7.1052574E-11 2.0158866E-6 2.2006989E-6 1.4056524E-6 2.0158766E-6 2.0158766E-6 2.0158866E-6 1.39725 1.39725
2.0166476E-6 1.8057673E-11 2.0155744E-6 2.2002412E-6 1.40536E-6 2.0156692E-6 2.0156692E-6 2.0155744E-6 1.39775 1.39775
2.0163736E-6 1.6833434E-11 2.0152622E-6 2.2000122E-6 1.4052138E-6 2.0154614E-6 2.0154614E-6 2.0152622E-6 1.39825 1.39825
2.0154398E-6 3.4278747E-12 2.01495E-6 2.1997832E-6 1.4050676E-6 2.015254E-6 2.015254E-6 2.01495E-6 1.39875 1.39875
2.0145721E-6 -8.759551E-12 2.0152622E-6 2.1995545E-6 1.4049214E-6 2.015047E-6 2.015047E-6 2.0152622E-6 1.39925 1.39925
2.0140014E-6 -1.5465377E-11 2.0146379E-6 2.1993255E-6 1.4047752E-6 2.0148395E-6 2.0148395E-6 2.0146379E-6 1.39975 1.39975
2.0152459E-6 1.1327466E-11 2.0143257E-6 2.1990966E-6 1.4046291E-6 2.0146322E-6 2.0146322E-6 2.0143257E-6 1.40025 1.40025
2.0154343E-6 1.8630176E-11 2.0137013E-6 2.1988678E-6 1.4044829E-6 2.0144248E-6 2.0144248E-6 2.0137013E-6 1.40075 1.40075
2.0128834E-6 -2.4619654E-11 2.0137013E-6 2.1986389E-6 1.4043367E-6 2.0142174E-6 2.0142174E-6 2.0137013E-6 1.40125 1.40125
2.0117188E-6 -4.228868E-11 2.0137013E-6 2.1984101E-6 1.4041905E-6 2.01401E-6 2.01401E-6 2.0137013E-6 1.40175 1.40175
2.0109171E-6 -5.3257974E-11 2.0133891E-6 2.1981812E-6 1.4040443E-6 2.013803E-6 2.013803E-6 2.0133891E-6 1.40225 1.40225
2.0113696E-6 -4.108273E-11 2.0133891E-6 2.1979522E-6 1.4038981E-6 2.0135956E-6 2.0135956E-6 2.0133891E-6 1.40275 1.40275
2.0112939E-6 -3.8652557E-11 2.0133891E-6 2.1974945E-6 1.4036057E-6 2.0133882E-6 2.0133882E-6 2.0133891E-6 1.40325 1.40325
2.0128352E-6 -6.3781124E-12 2.0127648E-6 2.1972655E-6 1.4034595E-6 2.0131808E-6 2.0131808E-6 2.0127648E-6 1.40375 1.40375
2.0143436E-6 2.5287264E-11 2.0127648E-6 2.1970368E-6 1.4033133E-6 2.0129735E-6 2.0129735E-6 2.0127648E-6 1.40425 1.40425
2.0149942E-6 4.111691E-11 2.0124526E-6 2.1968078E-6 1.4031671E-6 2.0127663E-6 2.0127663E-6 2.0124526E-6 1.40475 1.40475
2.0170305E-6 8.2527346E-11 2.0124526E-6 2.196579E-6 1.4030209E-6 2.012559E-6 2.012559E-6 2.0124526E-6 1.40525 1.40525
2.017054E-6 8.6784725E-11 2.0121404E-6 2.1963501E-6 1.4028747E-6 2.0123516E-6 2.0123516E-6 2.0121404E-6 1.40575 1.40575
2.0140412E-6 3.5007965E-11 2.0118284E-6 2.1961212E-6 1.4027285E-6 2.0121443E-6 2.0121443E-6 2.0118284E-6 1.40625 1.40625
2.0108305E-6 -2.04232E-11 2.0118284E-6 2.1958924E-6 1.4025823E-6 2.0119369E-6 2.0119369E-6 2.0118284E-6 1.40675 1.40675
2.0105567E-6 -2.1647423E-11 2.0118284E-6 2.1956635E-6 1.4024362E-6 2.0117297E-6 2.0117297E-6 2.0118284E-6 1.40725 1.40725
2.0108112E-6 -1.3126581E-11 2.0115162E-6 2.1954345E-6 1.40229E-6 2.0115224E-6 2.0115224E-6 2.0115162E-6 1.40775 1.40775
2.0103726E-6 -1.739614E-11 2.011204E-6 2.1952058E-6 1.4021438E-6 2.011315E-6 2.011315E-6 2.011204E-6 1.40825 1.40825
2.0097689E-6 -2.4711034E-11 2.0105797E-6 2.1947478E-6 1.4018514E-6 2.0111077E-6 2.0111077E-6 2.0105797E-6 1.40875 1.40875
2.0133557E-6 4.5325535E-11 2.0108919E-6 2.194519E-6 1.4017052E-6 2.0108998E-6 2.0108998E-6 2.0108919E-6 1.40925 1.40925
2.013709E-6 5.5673577E-11 2.011204E-6 2.1942901E-6 1.401559E-6 2.0106927E-6 2.0106927E-6 2.011204E-6 1.40975 1.40975
2.0124785E-6 3.6786414E-11 2.0105797E-6 2.1940614E-6 1.4014128E-6 2.0104853E-6 2.0104853E-6 2.0105797E-6 1.41025 1.41025
2.0107857E-6 9.372321E-12 2.0105797E-6 2.1938324E-6 1.4012666E-6 2.010278E-6 2.010278E-6 2.0105797E-6 1.41075 1.41075
2.00972E-6 -6.4695055E-12 2.0105797E-6 2.1936034E-6 1.4011204E-6 2.0100706E-6 2.0100706E-6 2.0105797E-6 1.41125 1.41125
2.0092814E-6 -1.0739065E-11 2.0099553E-6 2.1933747E-6 1.4009742E-6 2.0098632E-6 2.0098632E-6 2.0099553E-6 1.41175 1.41175
2.0087107E-6 -1.744489E-11 2.0096431E-6 2.1931457E-6 1.400828E-6 2.0096559E-6 2.0096559E-6 2.0096431E-6 1.41225 1.41225
2.008008E-6 -2.6586984E-11 2.009331E-6 2.1929168E-6 1.4006818E-6 2.0094487E-6 2.0094487E-6 2.009331E-6 1.41275 1.41275
2.0071734E-6 -3.8165342E-11 2.009331E-6 2.192688E-6 1.4005356E-6 2.0092414E-6 2.0092414E-6 2.009331E-6 1.41325 1.41325
2.0087148E-6 -5.890899E-12 2.0087066E-6 2.19223E-6 1.4002433E-6 2.009034E-6 2.009034E-6 2.0087066E-6 1.41375 1.41375
2.0109817E-6 3.9783E-11 2.0083944E-6 2.1920014E-6 1.4000971E-6 2.0088262E-6 2.0088262E-6 2.0083944E-6 1.41425 1.41425
2.009883E-6 2.3332105E-11 2.0080824E-6 2.1917724E-6 1.3999509E-6 2.0086188E-6 2.0086188E-6 2.0080824E-6 1.41475 1.41475
2.0098405E-6 2.6371346E-11 2.0077703E-6 2.1915437E-6 1.3998047E-6 2.0084117E-6 2.0084117E-6 2.0077703E-6 1.41525 1.41525
2.0099628E-6 3.2455923E-11 2.0080824E-6 2.1913147E-6 1.3996585E-6 2.0082043E-6 2.0082043E-6 2.0080824E-6 1.41575 1.41575
2.009194E-6 2.2095697E-11 2.0077703E-6 2.1910857E-6 1.3995123E-6 2.007997E-6 2.007997E-6 2.0077703E-6 1.41625 1.41625
2.0083264E-6 9.90827E-12 2.0077703E-6 2.190857E-6 1.399366E-6 2.0077896E-6 2.0077896E-6 2.0077703E-6 1.41675 1.41675
2.0075909E-6 1.571107E-13 2.0077703E-6 2.190628E-6 1.3992199E-6 2.0075822E-6 2.0075822E-6 2.0077703E-6 1.41725 1.41725
2.0067562E-6 -1.1421249E-11 2.007458E-6 2.190399E-6 1.3990737E-6 2.007375E-6 2.007375E-6 2.007458E-6 1.41775 1.41775
2.005756E-6 -2.6044956E-11 2.0065215E-6 2.1901703E-6 1.3989275E-6 2.0071673E-6 2.0071673E-6 2.0065215E-6 1.41825 1.41825
2.0067694E-6 -3.5155795E-12 2.0068337E-6 2.1899414E-6 1.3987813E-6 2.00696E-6 2.00696E-6 2.0068337E-6 1.41875 1.41875
2.0073867E-6 1.1704996E-11 2.0065215E-6 2.1894837E-6 1.3984888E-6 2.0067525E-6 2.0067525E-6 2.0065215E-6 1.41925 1.41925
2.005298E-6 -2.3017898E-11 2.0065215E-6 2.1892547E-6 1.3983426E-6 2.0065452E-6 2.0065452E-6 2.0065215E-6 1.41975 1.41975
2.0040343E-6 -4.2514124E-11 2.0065215E-6 2.189026E-6 1.3981964E-6 2.0063378E-6 2.0063378E-6 2.0065215E-6 1.42025 1.42025
2.0056418E-6 -9.021547E-12 2.0062093E-6 2.188797E-6 1.3980504E-6 2.0061307E-6 2.0061307E-6 2.0062093E-6 1.42075 1.42075
2.0069851E-6 1.9598496E-11 2.0058972E-6 2.188568E-6 1.3979042E-6 2.0059233E-6 2.0059233E-6 2.0058972E-6 1.42125 1.42125
2.007008E-6 2.3855857E-11 2.005585E-6 2.1883393E-6 1.397758E-6 2.0057155E-6 2.0057155E-6 2.005585E-6 1.42175 1.42175
2.0067014E-6 2.2022564E-11 2.0052728E-6 2.1881103E-6 1.3976118E-6 2.0055081E-6 2.0055081E-6 2.0052728E-6 1.42225 1.42225
2.0062957E-6 1.8362072E-11 2.0049606E-6 2.1878814E-6 1.3974656E-6 2.0053008E-6 2.0053008E-6 2.0049606E-6 1.42275 1.42275
2.006682E-6 2.9319182E-11 2.0052728E-6 2.1876526E-6 1.3973194E-6 2.0050934E-6 2.0050934E-6 2.0052728E-6 1.42325 1.42325
2.0063756E-6 2.748589E-11 2.0046484E-6 2.1874237E-6 1.3971732E-6 2.0048863E-6 2.0048863E-6 2.0046484E-6 1.42375 1.42375
2.0069267E-6 4.148833E-11 2.0043365E-6 2.187195E-6 1.397027E-6 2.004679E-6 2.004679E-6 2.0043365E-6 1.42425 1.42425
2.0062896E-6 3.356436E-11 2.0046484E-6 2.186737E-6 1.3967345E-6 2.004471E-6 2.004471E-6 2.0046484E-6 1.42475 1.42475
2.0057191E-6 2.6858533E-11 2.0046484E-6 2.1865083E-6 1.3965883E-6 2.0042637E-6 2.0042637E-6 2.0046484E-6 1.42525 1.42525
2.0040593E-6 5.3505384E-14 2.0046484E-6 2.1862793E-6 1.3964421E-6 2.0040563E-6 2.0040563E-6 2.0046484E-6 1.42575 1.42575
2.0024327E-6 -2.6142455E-11 2.003712E-6 2.1860503E-6 1.3962959E-6 2.0038492E-6 2.0038492E-6 2.003712E-6 1.42625 1.42625
2.002588E-6 -1.9448814E-11 2.0034E-6 2.1858216E-6 1.3961497E-6 2.0036418E-6 2.0036418E-6 2.0034E-6 1.42675 1.42675
2.002644E-6 -1.4582386E-11 2.0034E-6 2.1855926E-6 1.3960035E-6 2.003434E-6 2.003434E-6 2.0034E-6 1.42725 1.42725
2.0012812E-6 -3.5905813E-11 2.0034E-6 2.1853637E-6 1.3958575E-6 2.0032267E-6 2.0032267E-6 2.0034E-6 1.42775 1.42775
2.0013044E-6 -3.1648437E-11 2.0034E-6 2.185135E-6 1.3957113E-6 2.0030193E-6 2.0030193E-6 2.0034E-6 1.42825 1.42825
2.003341E-6 9.762007E-12 2.0024634E-6 2.184906E-6 1.395565E-6 2.002812E-6 2.002812E-6 2.0024634E-6 1.42875 1.42875
2.0048165E-6 4.0818317E-11 2.0024634E-6 2.1846772E-6 1.3954188E-6 2.0026048E-6 2.0026048E-6 2.0024634E-6 1.42925 1.42925
2.0051693E-6 5.1166345E-11 2.0021512E-6 2.1844482E-6 1.3952726E-6 2.002397E-6 2.002397E-6 2.0021512E-6 1.42975 1.42975
2.0054897E-6 6.090532E-11 2.0021512E-6 2.1839905E-6 1.3949802E-6 2.0021896E-6 2.0021896E-6 2.0021512E-6 1.43025 1.43025
2.004028E-6 3.775469E-11 2.0021512E-6 2.1837616E-6 1.394834E-6 2.0019822E-6 2.0019822E-6 2.0021512E-6 1.43075 1.43075
2.002104E-6 6.077133E-12 2.001839E-6 2.1835326E-6 1.3946878E-6 2.0017749E-6 2.0017749E-6 2.001839E-6 1.43125 1.43125
2.00018E-6 -2.5600442E-11 2.0015268E-6 2.1833039E-6 1.3945416E-6 2.001567E-6 2.001567E-6 2.0015268E-6 1.43175 1.43175
1.9995105E-6 -3.4133467E-11 2.0012146E-6 2.183075E-6 1.3943954E-6 2.00136E-6 2.00136E-6 2.0012146E-6 1.43225 1.43225
1.9991708E-6 -3.6575826E-11 2.0005903E-6 2.1828462E-6 1.3942492E-6 2.0011526E-6 2.0011526E-6 2.0005903E-6 1.43275 1.43275
1.999161E-6 -3.292752E-11 2.0009024E-6 2.1826172E-6 1.394103E-6 2.0009452E-6 2.0009452E-6 2.0009024E-6 1.43325 1.43325
2.0006364E-6 -1.871208E-12 2.0009024E-6 2.1823882E-6 1.3939568E-6 2.0007378E-6 2.0007378E-6 2.0009024E-6 1.43375 1.43375
2.0016494E-6 2.0658154E-11 2.0005903E-6 2.1821595E-6 1.3938106E-6 2.00053E-6 2.00053E-6 2.0005903E-6 1.43425 1.43425
2.0022337E-6 3.5269662E-11 1.9999661E-6 2.1819305E-6 1.3936645E-6 2.0003226E-6 2.0003226E-6 1.9999661E-6 1.43475 1.43475
2.0012342E-6 2.0645971E-11 1.9999661E-6 2.1817016E-6 1.3935183E-6 2.0001155E-6 2.0001155E-6 1.9999661E-6 1.43525 1.43525
2.0021484E-6 4.1348144E-11 1.9993417E-6 2.1812439E-6 1.393226E-6 1.9999081E-6 1.9999081E-6 1.9993417E-6 1.43575 1.43575
2.0028974E-6 5.9004975E-11 1.9993417E-6 2.181015E-6 1.3930797E-6 1.9997003E-6 1.9997003E-6 1.9993417E-6 1.43625 1.43625
2.0017326E-6 4.133595E-11 1.9990296E-6 2.1807862E-6 1.3929335E-6 1.999493E-6 1.999493E-6 1.9990296E-6 1.43675 1.43675
1.999116E-6 -3.1320129E-12 1.9990296E-6 2.1805572E-6 1.3927873E-6 1.9992856E-6 1.9992856E-6 1.9990296E-6 1.43725 1.43725
1.9981494E-6 -1.7146638E-11 1.9993417E-6 2.1803285E-6 1.3926411E-6 1.9990784E-6 1.9990784E-6 1.9993417E-6 1.43775 1.43775
1.9996571E-6 1.4518724E-11 1.9984052E-6 2.1800995E-6 1.3924949E-6 1.9988706E-6 1.9988706E-6 1.9984052E-6 1.43825 1.43825
2.0001755E-6 2.79121E-11 1.9984052E-6 2.1798705E-6 1.3923487E-6 1.9986633E-6 1.9986633E-6 1.9984052E-6 1.43875 1.43875
1.9998029E-6 2.4860673E-11 1.9984052E-6 2.1796418E-6 1.3922025E-6 1.998456E-6 1.998456E-6 1.9984052E-6 1.43925 1.43925
1.9976808E-6 -1.0471302E-11 1.9984052E-6 2.1794128E-6 1.3920563E-6 1.998248E-6 1.998248E-6 1.9984052E-6 1.43975 1.43975
1.997341E-6 -1.2913661E-11 1.998093E-6 2.1791839E-6 1.3919101E-6 1.9980407E-6 1.9980407E-6 1.998093E-6 1.44025 1.44025
1.9978265E-6 -1.293514E-13 1.9977808E-6 2.1789551E-6 1.3917639E-6 1.9978336E-6 1.9978336E-6 1.9977808E-6 1.44075 1.44075
1.9967279E-6 -1.6580244E-11 1.9977808E-6 2.1784974E-6 1.3914716E-6 1.9976262E-6 1.9976262E-6 1.9977808E-6 1.44125 1.44125
1.9951667E-6 -4.1558083E-11 1.9977808E-6 2.1782685E-6 1.3913254E-6 1.9974184E-6 1.9974184E-6 1.9977808E-6 1.44175 1.44175
1.9952229E-6 -3.6691643E-11 1.9968443E-6 2.1780395E-6 1.3911792E-6 1.997211E-6 1.997211E-6 1.9968443E-6 1.44225 1.44225
1.9959393E-6 -1.9643868E-11 1.9971565E-6 2.1778108E-6 1.391033E-6 1.9970037E-6 1.9970037E-6 1.9971565E-6 1.44275 1.44275
1.9959623E-6 -1.5386506E-11 1.9962201E-6 2.1775818E-6 1.3908868E-6 1.9967958E-6 1.9967958E-6 1.9962201E-6 1.44325 1.44325
1.9965796E-6 -1.6593117E-13 1.9965323E-6 2.1773528E-6 1.3907406E-6 1.9965887E-6 1.9965887E-6 1.9965323E-6 1.44375 1.44375
1.997263E-6 1.6272778E-11 1.9962201E-6 2.177124E-6 1.3905944E-6 1.9963813E-6 1.9963813E-6 1.9962201E-6 1.44425 1.44425
1.9989359E-6 5.0983474E-11 1.995908E-6 2.1768951E-6 1.3904482E-6 1.9961735E-6 1.9961735E-6 1.995908E-6 1.44475 1.44475
1.9982663E-6 4.2450446E-11 1.9962201E-6 2.1766662E-6 1.390302E-6 1.9959662E-6 1.9959662E-6 1.9962201E-6 1.44525 1.44525
1.9968045E-6 1.9299822E-11 1.995908E-6 2.1764374E-6 1.3901558E-6 1.9957588E-6 1.9957588E-6 1.995908E-6 1.44575 1.44575
1.9955078E-6 -8.054716E-13 1.9952836E-6 2.1759797E-6 1.3898634E-6 1.9955514E-6 1.9955514E-6 1.9952836E-6 1.44625 1.44625
1.9952338E-6 -2.029711E-12 1.9955958E-6 2.1757508E-6 1.3897172E-6 1.9953438E-6 1.9953438E-6 1.9955958E-6 1.44675 1.44675
1.994267E-6 -1.6044338E-11 1.9949714E-6 2.1755218E-6 1.389571E-6 1.9951365E-6 1.9951365E-6 1.9949714E-6 1.44725 1.44725
1.9943893E-6 -9.959762E-12 1.9946592E-6 2.175293E-6 1.3894248E-6 1.994929E-6 1.994929E-6 1.9946592E-6 1.44775 1.44775
1.9947092E-6 -2.2080081E-13 1.994347E-6 2.175064E-6 1.3892787E-6 1.9947213E-6 1.9947213E-6 1.994347E-6 1.44825 1.44825
1.9940726E-6 -8.14476E-12 1.9946592E-6 2.1748351E-6 1.3891325E-6 1.994514E-6 1.994514E-6 1.9946592E-6 1.44875 1.44875
1.993469E-6 -1.5459653E-11 1.9940348E-6 2.1746064E-6 1.3889863E-6 1.9943066E-6 1.9943066E-6 1.9940348E-6 1.44925 1.44925
1.9942838E-6 3.4153097E-12 1.9937227E-6 2.1743774E-6 1.3888401E-6 1.9940987E-6 1.9940987E-6 1.9937227E-6 1.44975 1.44975
1.9955944E-6 3.1426285E-11 1.9937227E-6 2.1741484E-6 1.3886939E-6 1.9938916E-6 1.9938916E-6 1.9937227E-6 1.45025 1.45025
1.9953536E-6 3.0811128E-11 1.9934105E-6 2.1739197E-6 1.3885477E-6 1.9936842E-6 1.9936842E-6 1.9934105E-6 1.45075 1.45075
1.9942875E-6 1.4969288E-11 1.9930983E-6 2.1736907E-6 1.3884015E-6 1.9934764E-6 1.9934764E-6 1.9930983E-6 1.45125 1.45125
1.9923968E-6 -1.6099207E-11 1.9930983E-6 2.173233E-6 1.3881091E-6 1.993269E-6 1.993269E-6 1.9930983E-6 1.45175 1.45175
1.9917927E-6 -2.3414114E-11 1.9924742E-6 2.173004E-6 1.3879629E-6 1.9930612E-6 1.9930612E-6 1.9924742E-6 1.45225 1.45225
1.993796E-6 1.7387265E-11 1.9924742E-6 2.1727753E-6 1.3878167E-6 1.9928539E-6 1.9928539E-6 1.9924742E-6 1.45275 1.45275
1.9931595E-6 9.463305E-12 1.9924742E-6 2.1725464E-6 1.3876705E-6 1.9926467E-6 1.9926467E-6 1.9924742E-6 1.45325 1.45325
1.9907402E-6 -3.135027E-11 1.9927863E-6 2.1723174E-6 1.3875243E-6 1.992439E-6 1.992439E-6 1.9927863E-6 1.45375 1.45375
1.9914896E-6 -1.36934275E-11 1.9918498E-6 2.1720887E-6 1.3873781E-6 1.9922315E-6 1.9922315E-6 1.9918498E-6 1.45425 1.45425
1.993625E-6 2.9544218E-11 1.9918498E-6 2.1718597E-6 1.3872319E-6 1.9920242E-6 1.9920242E-6 1.9918498E-6 1.45475 1.45475
1.9937138E-6 3.501971E-11 1.9915376E-6 2.171631E-6 1.3870858E-6 1.9918164E-6 1.9918164E-6 1.9915376E-6 1.45525 1.45525
1.9932752E-6 3.0750152E-11 1.9912254E-6 2.171402E-6 1.3869396E-6 1.991609E-6 1.991609E-6 1.9912254E-6 1.45575 1.45575
1.9918791E-6 8.8176445E-12 1.9909132E-6 2.171173E-6 1.3867934E-6 1.9914014E-6 1.9914014E-6 1.9909132E-6 1.45625 1.45625
1.9916054E-6 7.593419E-12 1.9912254E-6 2.1709443E-6 1.3866472E-6 1.991194E-6 1.991194E-6 1.9912254E-6 1.45675 1.45675
1.9916947E-6 1.3068928E-11 1.990601E-6 2.1704864E-6 1.3863548E-6 1.9909867E-6 1.9909867E-6 1.990601E-6 1.45725 1.45725
1.9911565E-6 6.9721546E-12 1.9902889E-6 2.1702576E-6 1.3862086E-6 1.9907789E-6 1.9907789E-6 1.9902889E-6 1.45775 1.45775
1.9900249E-6 -1.0087805E-11 1.990601E-6 2.1700287E-6 1.3860624E-6 1.9905715E-6 1.9905715E-6 1.990601E-6 1.45825 1.45825
1.9881013E-6 -4.1765365E-11 1.9902889E-6 2.1697997E-6 1.3859162E-6 1.9903641E-6 1.9903641E-6 1.9902889E-6 1.45875 1.45875
1.9880251E-6 -3.9335205E-11 1.9899767E-6 2.169571E-6 1.38577E-6 1.9901565E-6 1.9901565E-6 1.9899767E-6 1.45925 1.45925
1.9900285E-6 1.4661722E-12 1.9896645E-6 2.169342E-6 1.3856238E-6 1.9899492E-6 1.9899492E-6 1.9896645E-6 1.45975 1.45975
1.9903814E-6 1.18142E-11 1.9896645E-6 2.1691133E-6 1.3854776E-6 1.9897413E-6 1.9897413E-6 1.9896645E-6 1.46025 1.46025
1.9889528E-6 -1.072736E-11 1.9893523E-6 2.1688843E-6 1.3853314E-6 1.989534E-6 1.989534E-6 1.9893523E-6 1.46075 1.46075
1.9900647E-6 1.3629203E-11 1.9893523E-6 2.1686553E-6 1.3851852E-6 1.9893262E-6 1.9893262E-6 1.9893523E-6 1.46125 1.46125
1.9920021E-6 5.321245E-11 1.988416E-6 2.1684266E-6 1.385039E-6 1.9891188E-6 1.9891188E-6 1.988416E-6 1.46175 1.46175
1.9928834E-6 7.3305556E-11 1.988416E-6 2.1681976E-6 1.3848929E-6 1.9889114E-6 1.9889114E-6 1.988416E-6 1.46225 1.46225
1.9915203E-6 5.1982117E-11 1.9887282E-6 2.16774E-6 1.3846005E-6 1.9887038E-6 1.9887038E-6 1.9887282E-6 1.46275 1.46275
1.9893655E-6 1.6041087E-11 1.9881038E-6 2.167511E-6 1.3844543E-6 1.9884965E-6 1.9884965E-6 1.9881038E-6 1.46325 1.46325
1.9874415E-6 -1.5636487E-11 1.9881038E-6 2.167282E-6 1.3843081E-6 1.9882887E-6 1.9882887E-6 1.9881038E-6 1.46375 1.46375
1.9889499E-6 1.602889E-11 1.9877916E-6 2.1670533E-6 1.3841619E-6 1.9880813E-6 1.9880813E-6 1.9877916E-6 1.46425 1.46425
1.988478E-6 1.1150264E-11 1.9877916E-6 2.1668243E-6 1.3840157E-6 1.987874E-6 1.987874E-6 1.9877916E-6 1.46475 1.46475
1.987841E-6 3.226291E-12 1.9871673E-6 2.1665956E-6 1.3838695E-6 1.987666E-6 1.987666E-6 1.9871673E-6 1.46525 1.46525
1.9863794E-6 -1.9924336E-11 1.9871673E-6 2.1663666E-6 1.3837233E-6 1.987459E-6 1.987459E-6 1.9871673E-6 1.46575 1.46575
1.9868971E-6 -6.5309745E-12 1.9862307E-6 2.1661376E-6 1.3835771E-6 1.9872512E-6 1.9872512E-6 1.9862307E-6 1.46625 1.46625
1.9874815E-6 8.0805345E-12 1.9871673E-6 2.1659089E-6 1.3834309E-6 1.9870438E-6 1.9870438E-6 1.9871673E-6 1.46675 1.46675
1.9873726E-6 9.901629E-12 1.986855E-6 2.16568E-6 1.3832847E-6 1.986836E-6 1.986836E-6 1.986855E-6 1.46725 1.46725
1.9847887E-6 -3.3957264E-11 1.9862307E-6 2.165451E-6 1.3831385E-6 1.9866286E-6 1.9866286E-6 1.9862307E-6 1.46775 1.46775
1.9844485E-6 -3.639964E-11 1.9865429E-6 2.1649932E-6 1.3828461E-6 1.9864208E-6 1.9864208E-6 1.9865429E-6 1.46825 1.46825
1.984274E-6 -3.5796664E-11 1.9862307E-6 2.1647645E-6 1.3827E-6 1.9862134E-6 1.9862134E-6 1.9862307E-6 1.46875 1.46875
1.9839008E-6 -3.8848105E-11 1.9859185E-6 2.1645355E-6 1.3825538E-6 1.9860058E-6 1.9860058E-6 1.9859185E-6 1.46925 1.46925
1.9840893E-6 -3.1545395E-11 1.9856063E-6 2.1643066E-6 1.3824076E-6 1.9857985E-6 1.9857985E-6 1.9856063E-6 1.46975 1.46975
1.9868846E-6 2.3873584E-11 1.9856063E-6 2.1640778E-6 1.3822614E-6 1.985591E-6 1.985591E-6 1.9856063E-6 1.47025 1.47025
1.9893826E-6 7.381094E-11 1.9856063E-6 2.1638489E-6 1.3821152E-6 1.9853833E-6 1.9853833E-6 1.9856063E-6 1.47075 1.47075
1.9885479E-6 6.223259E-11 1.98467E-6 2.16362E-6 1.381969E-6 1.985176E-6 1.985176E-6 1.98467E-6 1.47125 1.47125
1.9879108E-6 5.4308617E-11 1.98467E-6 2.1633912E-6 1.3818228E-6 1.984968E-6 1.984968E-6 1.98467E-6 1.47175 1.47175
1.9872741E-6 4.6384657E-11 1.9843578E-6 2.1631622E-6 1.3816766E-6 1.984761E-6 1.984761E-6 1.9843578E-6 1.47225 1.47225
1.9846239E-6 1.3076133E-12 1.9843578E-6 2.1629332E-6 1.3815304E-6 1.9845531E-6 1.9845531E-6 1.9843578E-6 1.47275 1.47275
1.9820402E-6 -4.2551282E-11 1.9837335E-6 2.1627045E-6 1.3813842E-6 1.9843458E-6 1.9843458E-6 1.9837335E-6 1.47325 1.47325
1.980116E-6 -7.422886E-11 1.9843578E-6 2.1622468E-6 1.3810918E-6 1.984138E-6 1.984138E-6 1.9843578E-6 1.47375 1.47375
1.9792813E-6 -8.5807215E-11 1.9840456E-6 2.1620178E-6 1.3809456E-6 1.9839306E-6 1.9839306E-6 1.9840456E-6 1.47425 1.47425
1.9790732E-6 -8.581332E-11 1.9837335E-6 2.1617889E-6 1.3807994E-6 1.9837228E-6 1.9837228E-6 1.9837335E-6 1.47475 1.47475
1.9802517E-6 -6.023861E-11 1.9834213E-6 2.1615601E-6 1.3806532E-6 1.9835154E-6 1.9835154E-6 1.9834213E-6 1.47525 1.47525
1.9825186E-6 -1.4564714E-11 1.983109E-6 2.1613312E-6 1.3805071E-6 1.9833078E-6 1.9833078E-6 1.983109E-6 1.47575 1.47575
1.984786E-6 3.1109195E-11 1.983109E-6 2.1611022E-6 1.3803609E-6 1.9831004E-6 1.9831004E-6 1.983109E-6 1.47625 1.47625
1.986954E-6 7.4955896E-11 1.983109E-6 2.1608735E-6 1.3802147E-6 1.9828926E-6 1.9828926E-6 1.983109E-6 1.47675 1.47675
1.9873403E-6 8.5913006E-11 1.9821725E-6 2.1606445E-6 1.3800685E-6 1.9826853E-6 1.9826853E-6 1.9821725E-6 1.47725 1.47725
1.9859442E-6 6.3980495E-11 1.9818604E-6 2.1604155E-6 1.3799223E-6 1.9824774E-6 1.9824774E-6 1.9818604E-6 1.47775 1.47775
1.9843174E-6 3.7784536E-11 1.9818604E-6 2.1601868E-6 1.3797761E-6 1.98227E-6 1.98227E-6 1.9818604E-6 1.47825 1.47825
1.9838783E-6 3.351496E-11 1.9821725E-6 2.159729E-6 1.3794837E-6 1.9820623E-6 1.9820623E-6 1.9821725E-6 1.47875 1.47875
1.9831757E-6 2.4372868E-11 1.9815482E-6 2.1595001E-6 1.3793375E-6 1.9818551E-6 1.9818551E-6 1.9815482E-6 1.47925 1.47925
1.9808883E-6 -1.400444E-11 1.9815482E-6 2.1592712E-6 1.3791913E-6 1.9816473E-6 1.9816473E-6 1.9815482E-6 1.47975 1.47975
1.9803178E-6 -2.0710267E-11 1.981236E-6 2.1590424E-6 1.3790451E-6 1.98144E-6 1.98144E-6 1.981236E-6 1.48025 1.48025
1.9808026E-6 -7.925971E-12 1.981236E-6 2.1588135E-6 1.3788989E-6 1.9812321E-6 1.9812321E-6 1.981236E-6 1.48075 1.48075
1.9803965E-6 -1.15864774E-11 1.981236E-6 2.1585845E-6 1.3787527E-6 1.9810243E-6 1.9810243E-6 1.981236E-6 1.48125 1.48125
1.9799909E-6 -1.5246969E-11 1.980924E-6 2.1583558E-6 1.3786065E-6 1.980817E-6 1.980817E-6 1.980924E-6 1.48175 1.48175
1.9802778E-6 -6.1170747E-12 1.980924E-6 2.1581268E-6 1.3784603E-6 1.980609E-6 1.980609E-6 1.980924E-6 1.48225 1.48225
1.9808622E-6 8.494434E-12 1.9806118E-6 2.157898E-6 1.3783142E-6 1.980402E-6 1.980402E-6 1.9806118E-6 1.48275 1.48275
1.981545E-6 2.4933128E-11 1.9796753E-6 2.157669E-6 1.378168E-6 1.9801942E-6 1.9801942E-6 1.9796753E-6 1.48325 1.48325
1.9808754E-6 1.6400105E-11 1.9796753E-6 2.1574401E-6 1.3780218E-6 1.9799868E-6 1.9799868E-6 1.9796753E-6 1.48375 1.48375
1.9781592E-6 -2.9895073E-11 1.9799875E-6 2.1569824E-6 1.3777294E-6 1.979779E-6 1.979779E-6 1.9799875E-6 1.48425 1.48425
1.9786446E-6 -1.7110762E-11 1.9796753E-6 2.1567535E-6 1.3775832E-6 1.9795716E-6 1.9795716E-6 1.9796753E-6 1.48475 1.48475
1.9779084E-6 -2.6861936E-11 1.979363E-6 2.1565247E-6 1.377437E-6 1.9793638E-6 1.9793638E-6 1.979363E-6 1.48525 1.48525
1.9777663E-6 -2.564991E-11 1.9787387E-6 2.1562957E-6 1.3772908E-6 1.979156E-6 1.979156E-6 1.9787387E-6 1.48575 1.48575
1.9773936E-6 -2.8701336E-11 1.9787387E-6 2.1560668E-6 1.3771446E-6 1.9789488E-6 1.9789488E-6 1.9787387E-6 1.48625 1.48625
1.9783406E-6 -7.390106E-12 1.9784266E-6 2.155838E-6 1.3769984E-6 1.978741E-6 1.978741E-6 1.9784266E-6 1.48675 1.48675
1.980344E-6 3.341127E-11 1.9781144E-6 2.155609E-6 1.3768522E-6 1.9785336E-6 1.9785336E-6 1.9781144E-6 1.48725 1.48725
1.9814559E-6 5.7767836E-11 1.9787387E-6 2.1553803E-6 1.376706E-6 1.9783258E-6 1.9783258E-6 1.9787387E-6 1.48775 1.48775
1.981182E-6 5.654361E-11 1.9784266E-6 2.1551514E-6 1.3765598E-6 1.9781185E-6 1.9781185E-6 1.9784266E-6 1.48825 1.48825
1.980941E-6 5.592844E-11 1.9781144E-6 2.1549224E-6 1.3764136E-6 1.9779106E-6 1.9779106E-6 1.9781144E-6 1.48875 1.48875
1.9799409E-6 4.130473E-11 1.97749E-6 2.1546937E-6 1.3762674E-6 1.9777028E-6 1.9777028E-6 1.97749E-6 1.48925 1.48925
1.9769282E-6 -1.0472032E-11 1.97749E-6 2.1542357E-6 1.3759751E-6 1.9774957E-6 1.9774957E-6 1.97749E-6 1.48975 1.48975
1.973717E-6 -6.5903207E-11 1.97749E-6 2.154007E-6 1.3758289E-6 1.9772879E-6 1.9772879E-6 1.97749E-6 1.49025 1.49025
1.9741694E-6 -5.3727967E-11 1.9768659E-6 2.153778E-6 1.3756827E-6 1.9770805E-6 1.9770805E-6 1.9768659E-6 1.49075 1.49075
1.9761062E-6 -1.4144737E-11 1.9762415E-6 2.1535493E-6 1.3755365E-6 1.9768727E-6 1.9768727E-6 1.9762415E-6 1.49125 1.49125
1.9762942E-6 -6.8420426E-12 1.9762415E-6 2.1533203E-6 1.3753903E-6 1.9766649E-6 1.9766649E-6 1.9762415E-6 1.49175 1.49175
1.9762515E-6 -3.8028005E-12 1.9765537E-6 2.1530914E-6 1.3752441E-6 1.9764575E-6 1.9764575E-6 1.9765537E-6 1.49225 1.49225
1.9765384E-6 5.327094E-12 1.9765537E-6 2.1528626E-6 1.3750979E-6 1.9762497E-6 1.9762497E-6 1.9765537E-6 1.49275 1.49275
1.9781787E-6 3.9428738E-11 1.9759293E-6 2.1526337E-6 1.3749517E-6 1.9760425E-6 1.9760425E-6 1.9759293E-6 1.49325 1.49325
1.9760237E-6 3.4876958E-12 1.9756171E-6 2.1524047E-6 1.3748055E-6 1.9758347E-6 1.9758347E-6 1.9756171E-6 1.49375 1.49375
1.9732083E-6 -4.4634678E-11 1.9749928E-6 2.152176E-6 1.3746593E-6 1.975627E-6 1.975627E-6 1.9749928E-6 1.49425 1.49425
1.9738918E-6 -2.819597E-11 1.975305E-6 2.151947E-6 1.3745131E-6 1.9754195E-6 1.9754195E-6 1.975305E-6 1.49475 1.49475
1.9749377E-6 -5.057542E-12 1.9749928E-6 2.1514893E-6 1.3742207E-6 1.9752117E-6 1.9752117E-6 1.9749928E-6 1.49525 1.49525
1.9742681E-6 -1.3590568E-11 1.975305E-6 2.1512603E-6 1.3740745E-6 1.9750044E-6 1.9750044E-6 1.975305E-6 1.49575 1.49575
1.9733668E-6 -2.6387075E-11 1.9746806E-6 2.1510316E-6 1.3739284E-6 1.9747965E-6 1.9747965E-6 1.9746806E-6 1.49625 1.49625
1.9741817E-6 -7.5121125E-12 1.9743684E-6 2.1508026E-6 1.3737822E-6 1.9745887E-6 1.9745887E-6 1.9743684E-6 1.49675 1.49675
1.9761192E-6 3.207113E-11 1.9743684E-6 2.1505737E-6 1.373636E-6 1.9743816E-6 1.9743816E-6 1.9743684E-6 1.49725 1.49725
1.977264E-6 5.703676E-11 1.973744E-6 2.150345E-6 1.3734898E-6 1.9741738E-6 1.9741738E-6 1.973744E-6 1.49775 1.49775
1.976858E-6 5.337625E-11 1.973744E-6 2.150116E-6 1.3733436E-6 1.973966E-6 1.973966E-6 1.973744E-6 1.49825 1.49825
1.9767824E-6 5.5806432E-11 1.973744E-6 2.149887E-6 1.3731974E-6 1.9737586E-6 1.9737586E-6 1.973744E-6 1.49875 1.49875
1.9757822E-6 4.1182724E-11 1.9731199E-6 2.1496583E-6 1.3730512E-6 1.9735508E-6 1.9735508E-6 1.9731199E-6 1.49925 1.49925
1.973957E-6 1.1332347E-11 1.9731199E-6 2.1494293E-6 1.372905E-6 1.973343E-6 1.973343E-6 1.9731199E-6 1.49975 1.49975
1.9720333E-6 -2.0345213E-11 1.9731199E-6 2.1492003E-6 1.3727588E-6 1.9731356E-6 1.9731356E-6 1.9731199E-6 1.50025 1.50025
1.9706372E-6 -4.227772E-11 1.9724955E-6 2.1487426E-6 1.3724664E-6 1.9729277E-6 1.9729277E-6 1.9724955E-6 1.50075 1.50075
1.9705615E-6 -3.9847545E-11 1.9724955E-6 2.1485139E-6 1.3723202E-6 1.9727206E-6 1.9727206E-6 1.9724955E-6 1.50125 1.50125
1.9711124E-6 -2.5845118E-11 1.9721833E-6 2.148285E-6 1.372174E-6 1.9725128E-6 1.9725128E-6 1.9721833E-6 1.50175 1.50175
1.9708052E-6 -2.7678426E-11 1.9718711E-6 2.148056E-6 1.3720278E-6 1.972305E-6 1.972305E-6 1.9718711E-6 1.50225 1.50225
1.9723466E-6 4.5960197E-12 1.9718711E-6 2.1478272E-6 1.3718816E-6 1.9720976E-6 1.9720976E-6 1.9718711E-6 1.50275 1.50275
1.9742506E-6 4.3570182E-11 1.9718711E-6 2.1475983E-6 1.3717355E-6 1.9718898E-6 1.9718898E-6 1.9718711E-6 1.50325 1.50325
1.9739764E-6 4.2345943E-11 1.9718711E-6 2.1473693E-6 1.3715893E-6 1.971682E-6 1.971682E-6 1.9718711E-6 1.50375 1.50375
1.9741979E-6 5.0257718E-11 1.9709346E-6 2.1471405E-6 1.3714431E-6 1.9714746E-6 1.9714746E-6 1.9709346E-6 1.50425 1.50425
1.9752108E-6 7.278708E-11 1.9712468E-6 2.1469116E-6 1.3712969E-6 1.971267E-6 1.971267E-6 1.9712468E-6 1.50475 1.50475
1.9740125E-6 5.4508977E-11 1.9709346E-6 2.1466828E-6 1.3711507E-6 1.9710592E-6 1.9710592E-6 1.9709346E-6 1.50525 1.50525
1.9715274E-6 1.2477266E-11 1.9709346E-6 2.1464539E-6 1.3710045E-6 1.9708514E-6 1.9708514E-6 1.9709346E-6 1.50575 1.50575
1.9684487E-6 -4.051763E-11 1.9706224E-6 2.1459962E-6 1.3707121E-6 1.970644E-6 1.970644E-6 1.9706224E-6 1.50625 1.50625
1.9680094E-6 -4.47872E-11 1.969998E-6 2.1457672E-6 1.3705659E-6 1.9704362E-6 1.9704362E-6 1.969998E-6 1.50675 1.50675
1.9682964E-6 -3.5657307E-11 1.9696859E-6 2.1455382E-6 1.3704197E-6 1.9702284E-6 1.9702284E-6 1.9696859E-6 1.50725 1.50725
1.9679896E-6 -3.74906E-11 1.9696859E-6 2.1453095E-6 1.3702735E-6 1.970021E-6 1.970021E-6 1.9696859E-6 1.50775 1.50775
1.9699266E-6 2.0926295E-12 1.9696859E-6 2.1450805E-6 1.3701273E-6 1.9698132E-6 1.9698132E-6 1.9696859E-6 1.50825 1.50825
1.9719296E-6 4.2893994E-11 1.9690617E-6 2.1448516E-6 1.3699811E-6 1.9696056E-6 1.9696056E-6 1.9690617E-6 1.50875 1.50875
1.972382E-6 5.5069234E-11 1.969374E-6 2.1446228E-6 1.3698349E-6 1.9693982E-6 1.9693982E-6 1.969374E-6 1.50925 1.50925
1.972471E-6 6.054473E-11 1.969374E-6 2.1443939E-6 1.3696887E-6 1.9691904E-6 1.9691904E-6 1.969374E-6 1.50975 1.50975
1.9709428E-6 3.6175958E-11 1.9690617E-6 2.1441651E-6 1.3695426E-6 1.9689826E-6 1.9689826E-6 1.9690617E-6 1.51025 1.51025
1.9678964E-6 -1.6209888E-11 1.9687495E-6 2.1439362E-6 1.3693964E-6 1.9687748E-6 1.9687748E-6 1.9687495E-6 1.51075 1.51075
1.9669958E-6 -2.9006382E-11 1.9684373E-6 2.1434785E-6 1.369104E-6 1.9685674E-6 1.9685674E-6 1.9684373E-6 1.51125 1.51125
1.9670517E-6 -2.4139952E-11 1.9684373E-6 2.1432495E-6 1.3689578E-6 1.9683596E-6 1.9683596E-6 1.9684373E-6 1.51175 1.51175
1.9671077E-6 -1.9273524E-11 1.967813E-6 2.1430205E-6 1.3688116E-6 1.9681518E-6 1.9681518E-6 1.967813E-6 1.51225 1.51225
1.966735E-6 -2.2324951E-11 1.967813E-6 2.1427918E-6 1.3686654E-6 1.9679446E-6 1.9679446E-6 1.967813E-6 1.51275 1.51275
1.9693318E-6 2.9439614E-11 1.967813E-6 2.1425628E-6 1.3685192E-6 1.9677368E-6 1.9677368E-6 1.967813E-6 1.51325 1.51325
1.9708068E-6 6.049591E-11 1.9675008E-6 2.1423339E-6 1.368373E-6 1.967529E-6 1.967529E-6 1.9675008E-6 1.51375 1.51375
1.9707306E-6 6.292607E-11 1.9668764E-6 2.1421051E-6 1.3682268E-6 1.9673212E-6 1.9673212E-6 1.9668764E-6 1.51425 1.51425
1.9690049E-6 3.490291E-11 1.9671886E-6 2.1418762E-6 1.3680806E-6 1.9671138E-6 1.9671138E-6 1.9671886E-6 1.51475 1.51475
1.9655627E-6 -2.4791733E-11 1.9671886E-6 2.1416474E-6 1.3679344E-6 1.966906E-6 1.966906E-6 1.9671886E-6 1.51525 1.51525
1.9637375E-6 -5.464211E-11 1.9671886E-6 2.1414185E-6 1.3677882E-6 1.9666982E-6 1.9666982E-6 1.9671886E-6 1.51575 1.51575
1.9609224E-6 -1.02764484E-10 1.9665642E-6 2.1411895E-6 1.367642E-6 1.9664903E-6 1.9664903E-6 1.9665642E-6 1.51625 1.51625
1.9606816E-6 -1.03379645E-10 1.966252E-6 2.1407318E-6 1.3673497E-6 1.9662832E-6 1.9662832E-6 1.966252E-6 1.51675 1.51675
1.9631136E-6 -5.466041E-11 1.966252E-6 2.1405028E-6 1.3672035E-6 1.9660754E-6 1.9660754E-6 1.966252E-6 1.51725 1.51725
1.9660076E-6 2.585753E-12 1.966252E-6 2.140274E-6 1.3670573E-6 1.9658676E-6 1.9658676E-6 1.966252E-6 1.51775 1.51775
1.9690997E-6 6.348631E-11 1.9659399E-6 2.1400451E-6 1.3669111E-6 1.9656597E-6 1.9656597E-6 1.9659399E-6 1.51825 1.51825
1.970212E-6 8.784289E-11 1.965628E-6 2.1398164E-6 1.3667649E-6 1.9654524E-6 1.9654524E-6 1.965628E-6 1.51875 1.51875
1.970004E-6 8.783679E-11 1.9650035E-6 2.1395874E-6 1.3666187E-6 1.9652446E-6 1.9652446E-6 1.9650035E-6 1.51925 1.51925
1.9688716E-6 7.0776815E-11 1.9646914E-6 2.1393585E-6 1.3664725E-6 1.9650367E-6 1.9650367E-6 1.9646914E-6 1.51975 1.51975
1.9654956E-6 1.2300305E-11 1.9646914E-6 2.1391297E-6 1.3663263E-6 1.964829E-6 1.964829E-6 1.9646914E-6 1.52025 1.52025
1.9628787E-6 -3.2167657E-11 1.9650035E-6 2.1389008E-6 1.3661801E-6 1.9646218E-6 1.9646218E-6 1.9650035E-6 1.52075 1.52075
1.9631327E-6 -2.364683E-11 1.9646914E-6 2.1386718E-6 1.3660339E-6 1.964414E-6 1.964414E-6 1.9646914E-6 1.52125 1.52125
1.9640136E-6 -3.5537337E-12 1.9643792E-6 2.138443E-6 1.3658877E-6 1.9642061E-6 1.9642061E-6 1.9643792E-6 1.52175 1.52175
1.9641354E-6 2.5308273E-12 1.9637548E-6 2.1379851E-6 1.3655953E-6 1.9639983E-6 1.9639983E-6 1.9637548E-6 1.52225 1.52225
1.9634324E-6 -6.6112797E-12 1.9637548E-6 2.1377564E-6 1.3654491E-6 1.9637905E-6 1.9637905E-6 1.9637548E-6 1.52275 1.52275
1.9657657E-6 4.0280765E-11 1.9637548E-6 2.1375274E-6 1.3653029E-6 1.9635831E-6 1.9635831E-6 1.9637548E-6 1.52325 1.52325
1.9679337E-6 8.412746E-11 1.964067E-6 2.1372987E-6 1.3651568E-6 1.9633753E-6 1.9633753E-6 1.964067E-6 1.52375 1.52375
1.9661086E-6 5.427709E-11 1.9631304E-6 2.1370697E-6 1.3650106E-6 1.9631675E-6 1.9631675E-6 1.9631304E-6 1.52425 1.52425
1.9632273E-6 4.9365785E-12 1.9628183E-6 2.1368407E-6 1.3648644E-6 1.9629597E-6 1.9629597E-6 1.9628183E-6 1.52475 1.52475
1.9609406E-6 -3.3440715E-11 1.9628183E-6 2.136612E-6 1.3647182E-6 1.9627525E-6 1.9627525E-6 1.9628183E-6 1.52525 1.52525
1.9600063E-6 -4.684629E-11 1.9631304E-6 2.136383E-6 1.364572E-6 1.9625447E-6 1.9625447E-6 1.9631304E-6 1.52575 1.52575
1.9598642E-6 -4.5634264E-11 1.962506E-6 2.136154E-6 1.3644258E-6 1.962337E-6 1.962337E-6 1.962506E-6 1.52625 1.52625
1.9586332E-6 -6.452144E-11 1.962194E-6 2.1359253E-6 1.3642796E-6 1.962129E-6 1.962129E-6 1.962194E-6 1.52675 1.52675
1.96024E-6 -3.1028874E-11 1.961882E-6 2.1356964E-6 1.3641334E-6 1.9619213E-6 1.9619213E-6 1.961882E-6 1.52725 1.52725
1.962672E-6 1.7690358E-11 1.9612576E-6 2.1352387E-6 1.363841E-6 1.9617135E-6 1.9617135E-6 1.9612576E-6 1.52775 1.52775
1.9641143E-6 4.81376E-11 1.9609454E-6 2.1350097E-6 1.3636948E-6 1.961506E-6 1.961506E-6 1.9609454E-6 1.52825 1.52825
1.9638733E-6 4.752243E-11 1.9609454E-6 2.134781E-6 1.3635486E-6 1.9612983E-6 1.9612983E-6 1.9609454E-6 1.52875 1.52875
1.9637641E-6 4.9343522E-11 1.9612576E-6 2.134552E-6 1.3634024E-6 1.9610907E-6 1.9610907E-6 1.9612576E-6 1.52925 1.52925
1.96151E-6 1.1575281E-11 1.9609454E-6 2.134323E-6 1.3632562E-6 1.9608829E-6 1.9608829E-6 1.9609454E-6 1.52975 1.52975
1.96249E-6 3.3495578E-11 1.9609454E-6 2.1340943E-6 1.36311E-6 1.960675E-6 1.960675E-6 1.9609454E-6 1.53025 1.53025
1.9617212E-6 2.313535E-11 1.9600088E-6 2.1338653E-6 1.3629639E-6 1.9604677E-6 1.9604677E-6 1.9600088E-6 1.53075 1.53075
1.960028E-6 -4.2787575E-12 1.9600088E-6 2.1336364E-6 1.3628177E-6 1.9602599E-6 1.9602599E-6 1.9600088E-6 1.53125 1.53125
1.9586319E-6 -2.6211266E-11 1.9596966E-6 2.1334076E-6 1.3626715E-6 1.960052E-6 1.960052E-6 1.9596966E-6 1.53175 1.53175
1.9585557E-6 -2.3781106E-11 1.960321E-6 2.1331787E-6 1.3625253E-6 1.9598442E-6 1.9598442E-6 1.960321E-6 1.53225 1.53225
1.9585457E-6 -2.013281E-11 1.9596966E-6 2.13295E-6 1.3623791E-6 1.9596364E-6 1.9596364E-6 1.9596966E-6 1.53275 1.53275
1.9596246E-6 3.6146856E-12 1.9596966E-6 2.132492E-6 1.3620867E-6 1.9594286E-6 1.9594286E-6 1.9596966E-6 1.53325 1.53325
1.959648E-6 7.872061E-12 1.9596966E-6 2.1322633E-6 1.3619405E-6 1.9592214E-6 1.9592214E-6 1.9596966E-6 1.53375 1.53375
1.9592746E-6 4.8206213E-12 1.9593845E-6 2.1320343E-6 1.3617943E-6 1.9590136E-6 1.9590136E-6 1.9593845E-6 1.53425 1.53425
1.9590007E-6 3.5963817E-12 1.9593845E-6 2.1318053E-6 1.3616481E-6 1.9588058E-6 1.9588058E-6 1.9593845E-6 1.53475 1.53475
1.9583965E-6 -3.7185246E-12 1.958448E-6 2.1315766E-6 1.3615019E-6 1.958598E-6 1.958598E-6 1.958448E-6 1.53525 1.53525
1.9584193E-6 5.388362E-13 1.9590723E-6 2.1313476E-6 1.3613557E-6 1.9583902E-6 1.9583902E-6 1.9590723E-6 1.53575 1.53575
1.9581123E-6 -1.29447E-12 1.9578238E-6 2.1311187E-6 1.3612095E-6 1.9581823E-6 1.9581823E-6 1.9578238E-6 1.53625 1.53625
1.9577722E-6 -3.7368424E-12 1.9575116E-6 2.13089E-6 1.3610633E-6 1.9579745E-6 1.9579745E-6 1.9575116E-6 1.53675 1.53675
1.9584554E-6 1.27018665E-11 1.9575116E-6 2.130661E-6 1.360917E-6 1.9577672E-6 1.9577672E-6 1.9575116E-6 1.53725 1.53725
1.9602273E-6 4.923976E-11 1.9571994E-6 2.1304322E-6 1.360771E-6 1.9575596E-6 1.9575596E-6 1.9571994E-6 1.53775 1.53775
1.9621314E-6 8.821393E-11 1.9575116E-6 2.1302033E-6 1.3606248E-6 1.9573517E-6 1.9573517E-6 1.9575116E-6 1.53825 1.53825
1.9622532E-6 9.4298486E-11 1.9568872E-6 2.1297456E-6 1.3603324E-6 1.957144E-6 1.957144E-6 1.9568872E-6 1.53875 1.53875
1.9613851E-6 8.211105E-11 1.956575E-6 2.1295166E-6 1.3601862E-6 1.956936E-6 1.956936E-6 1.956575E-6 1.53925 1.53925
1.9588338E-6 3.8861202E-11 1.9562628E-6 2.1292876E-6 1.36004E-6 1.9567283E-6 1.9567283E-6 1.9562628E-6 1.53975 1.53975
1.9566128E-6 1.7020299E-12 1.9562628E-6 2.1290589E-6 1.3598938E-6 1.9565205E-6 1.9565205E-6 1.9562628E-6 1.54025 1.54025
1.9535994E-6 -5.0074746E-11 1.9562628E-6 2.12883E-6 1.3597476E-6 1.9563126E-6 1.9563126E-6 1.9562628E-6 1.54075 1.54075
1.9515103E-6 -8.4797655E-11 1.956575E-6 2.1286012E-6 1.3596014E-6 1.9561048E-6 1.9561048E-6 1.956575E-6 1.54125 1.54125
1.9513686E-6 -8.358562E-11 1.9562628E-6 2.1283722E-6 1.3594552E-6 1.9558975E-6 1.9558975E-6 1.9562628E-6 1.54175 1.54175
1.9508634E-6 -8.9073325E-11 1.9556385E-6 2.1281433E-6 1.359309E-6 1.9556899E-6 1.9556899E-6 1.9556385E-6 1.54225 1.54225
1.9532295E-6 -4.157222E-11 1.9556385E-6 2.1279145E-6 1.3591628E-6 1.955482E-6 1.955482E-6 1.9556385E-6 1.54275 1.54275
1.9567174E-6 2.6637144E-11 1.9553263E-6 2.1276855E-6 1.3590166E-6 1.9552742E-6 1.9552742E-6 1.9553263E-6 1.54325 1.54325
1.9584234E-6 6.195691E-11 1.9556385E-6 2.1272278E-6 1.3587241E-6 1.9550664E-6 1.9550664E-6 1.9556385E-6 1.54375 1.54375
1.9592383E-6 8.083187E-11 1.9553263E-6 2.1269989E-6 1.3585781E-6 1.9548586E-6 1.9548586E-6 1.9553263E-6 1.54425 1.54425
1.958502E-6 7.10807E-11 1.9543897E-6 2.12677E-6 1.3584319E-6 1.9546508E-6 1.9546508E-6 1.9543897E-6 1.54475 1.54475
1.957073E-6 4.853912E-11 1.9540778E-6 2.1265412E-6 1.3582857E-6 1.954443E-6 1.954443E-6 1.9540778E-6 1.54525 1.54525
1.9536308E-6 -1.1155522E-11 1.9543897E-6 2.1263122E-6 1.3581395E-6 1.9542351E-6 1.9542351E-6 1.9543897E-6 1.54575 1.54575
1.9518056E-6 -4.10059E-11 1.9537656E-6 2.1260835E-6 1.3579933E-6 1.9540273E-6 1.9540273E-6 1.9537656E-6 1.54625 1.54625
1.9510364E-6 -5.1366137E-11 1.9540778E-6 2.1258545E-6 1.357847E-6 1.9538195E-6 1.9538195E-6 1.9540778E-6 1.54675 1.54675
1.9514887E-6 -3.9190894E-11 1.9534534E-6 2.1256255E-6 1.3577009E-6 1.9536124E-6 1.9536124E-6 1.9534534E-6 1.54725 1.54725
1.9516767E-6 -3.18882E-11 1.9534534E-6 2.1253968E-6 1.3575547E-6 1.9534045E-6 1.9534045E-6 1.9534534E-6 1.54775 1.54775
1.9546367E-6 2.6576099E-11 1.9531412E-6 2.1251678E-6 1.3574085E-6 1.9531967E-6 1.9531967E-6 1.9531412E-6 1.54825 1.54825
1.9572005E-6 7.77316E-11 1.952829E-6 2.1249389E-6 1.3572622E-6 1.952989E-6 1.952989E-6 1.952829E-6 1.54875 1.54875
1.9560684E-6 6.067162E-11 1.9525169E-6 2.1244812E-6 1.3569698E-6 1.952781E-6 1.952781E-6 1.9525169E-6 1.54925 1.54925
1.9551012E-6 4.665698E-11 1.9522047E-6 2.1242522E-6 1.3568236E-6 1.9525733E-6 1.9525733E-6 1.9522047E-6 1.54975 1.54975
1.9529791E-6 1.1325006E-11 1.9518925E-6 2.1240235E-6 1.3566774E-6 1.9523654E-6 1.9523654E-6 1.9518925E-6 1.55025 1.55025
1.952969E-6 1.49733E-11 1.9525169E-6 2.1237945E-6 1.3565312E-6 1.9521576E-6 1.9521576E-6 1.9525169E-6 1.55075 1.55075
1.9501867E-6 -3.254001E-11 1.9515803E-6 2.1235658E-6 1.3563852E-6 1.9519498E-6 1.9519498E-6 1.9515803E-6 1.55125 1.55125
1.9477015E-6 -7.457172E-11 1.9515803E-6 2.1233368E-6 1.356239E-6 1.951742E-6 1.951742E-6 1.9515803E-6 1.55175 1.55175
1.9481865E-6 -6.178742E-11 1.9515803E-6 2.1231078E-6 1.3560928E-6 1.9515344E-6 1.9515344E-6 1.9515803E-6 1.55225 1.55225
1.9495294E-6 -3.3167396E-11 1.9518925E-6 2.122879E-6 1.3559466E-6 1.9513266E-6 1.9513266E-6 1.9518925E-6 1.55275 1.55275
1.9502452E-6 -1.6119632E-11 1.9515803E-6 2.1226501E-6 1.3558004E-6 1.9511187E-6 1.9511187E-6 1.9515803E-6 1.55325 1.55325
1.9514891E-6 1.0673198E-11 1.950956E-6 2.1224212E-6 1.3556541E-6 1.950911E-6 1.950911E-6 1.950956E-6 1.55375 1.55375
1.9551092E-6 8.131883E-11 1.950956E-6 2.1221924E-6 1.355508E-6 1.950703E-6 1.950703E-6 1.950956E-6 1.55425 1.55425
1.955627E-6 9.471219E-11 1.9503318E-6 2.1217347E-6 1.3552155E-6 1.9504953E-6 1.9504953E-6 1.9503318E-6 1.55475 1.55475
1.9541978E-6 7.217062E-11 1.9506438E-6 2.1215058E-6 1.3550693E-6 1.9502875E-6 1.9502875E-6 1.9506438E-6 1.55525 1.55525
1.9493696E-6 -1.3104828E-11 1.9506438E-6 2.1212768E-6 1.3549231E-6 1.9500796E-6 1.9500796E-6 1.9506438E-6 1.55575 1.55575
1.9475774E-6 -4.2346137E-11 1.9506438E-6 2.121048E-6 1.3547769E-6 1.9498718E-6 1.9498718E-6 1.9506438E-6 1.55625 1.55625
1.9463794E-6 -6.062424E-11 1.9500196E-6 2.120819E-6 1.3546307E-6 1.949664E-6 1.949664E-6 1.9500196E-6 1.55675 1.55675
1.9472272E-6 -4.1140216E-11 1.9493953E-6 2.1205901E-6 1.3544845E-6 1.9494564E-6 1.9494564E-6 1.9493953E-6 1.55725 1.55725
1.945336E-6 -7.220872E-11 1.9493953E-6 2.1203614E-6 1.3543383E-6 1.9492486E-6 1.9492486E-6 1.9493953E-6 1.55775 1.55775
1.946976E-6 -3.8107094E-11 1.949083E-6 2.1201324E-6 1.3541922E-6 1.9490408E-6 1.9490408E-6 1.949083E-6 1.55825 1.55825
1.9508605E-6 3.7411085E-11 1.948771E-6 2.1199035E-6 1.354046E-6 1.9488334E-6 1.9488334E-6 1.948771E-6 1.55875 1.55875
1.9521704E-6 6.542205E-11 1.9484587E-6 2.1196747E-6 1.3538998E-6 1.9486256E-6 1.9486256E-6 1.9484587E-6 1.55925 1.55925
1.950477E-6 3.8007944E-11 1.9484587E-6 2.1194458E-6 1.3537536E-6 1.9484178E-6 1.9484178E-6 1.9484587E-6 1.55975 1.55975
1.948817E-6 1.12029015E-11 1.948771E-6 2.118988E-6 1.3534612E-6 1.94821E-6 1.94821E-6 1.948771E-6 1.56025 1.56025
1.948708E-6 1.3023995E-11 1.9484587E-6 2.118759E-6 1.353315E-6 1.9480021E-6 1.9480021E-6 1.9484587E-6 1.56075 1.56075
1.9472127E-6 -1.0735713E-11 1.9478343E-6 2.1185303E-6 1.3531688E-6 1.9477943E-6 1.9477943E-6 1.9478343E-6 1.56125 1.56125
1.9445956E-6 -5.520369E-11 1.9481465E-6 2.1183014E-6 1.3530226E-6 1.9475867E-6 1.9475867E-6 1.9481465E-6 1.56175 1.56175
1.9442555E-6 -5.764606E-11 1.9475222E-6 2.1180724E-6 1.3528764E-6 1.947379E-6 1.947379E-6 1.9475222E-6 1.56225 1.56225
1.946951E-6 -4.0543107E-12 1.94721E-6 2.1178437E-6 1.3527302E-6 1.9471706E-6 1.9471706E-6 1.94721E-6 1.56275 1.56275
1.9481947E-6 2.2738518E-11 1.94721E-6 2.1176147E-6 1.352584E-6 1.9469628E-6 1.9469628E-6 1.94721E-6 1.56325 1.56325
1.9503957E-6 6.7194285E-11 1.94721E-6 2.1173857E-6 1.3524378E-6 1.946755E-6 1.946755E-6 1.94721E-6 1.56375 1.56375
1.9511776E-6 8.5460174E-11 1.9468978E-6 2.117157E-6 1.3522916E-6 1.9465472E-6 1.9465472E-6 1.9468978E-6 1.56425 1.56425
1.9503095E-6 7.3272735E-11 1.9465856E-6 2.116928E-6 1.3521454E-6 1.9463394E-6 1.9463394E-6 1.9465856E-6 1.56475 1.56475
1.9484844E-6 4.3422363E-11 1.9462736E-6 2.1166993E-6 1.3519993E-6 1.9461315E-6 1.9461315E-6 1.9462736E-6 1.56525 1.56525
1.945702E-6 -4.0909463E-12 1.9462736E-6 2.1162414E-6 1.3517069E-6 1.9459237E-6 1.9459237E-6 1.9462736E-6 1.56575 1.56575
1.94259E-6 -5.7694922E-11 1.9459615E-6 2.1160126E-6 1.3515607E-6 1.945716E-6 1.945716E-6 1.9459615E-6 1.56625 1.56625
1.9414908E-6 -7.4145835E-11 1.9459615E-6 2.1157837E-6 1.3514145E-6 1.945508E-6 1.945508E-6 1.9459615E-6 1.56675 1.56675
1.9424047E-6 -5.3443666E-11 1.945337E-6 2.1155547E-6 1.3512683E-6 1.9453005E-6 1.9453005E-6 1.945337E-6 1.56725 1.56725
1.9426916E-6 -4.431377E-11 1.945337E-6 2.115326E-6 1.3511221E-6 1.9450927E-6 1.9450927E-6 1.945337E-6 1.56775 1.56775
1.9432425E-6 -3.0311344E-11 1.945025E-6 2.115097E-6 1.3509759E-6 1.9448848E-6 1.9448848E-6 1.945025E-6 1.56825 1.56825
1.9444533E-6 -4.1275824E-12 1.945025E-6 2.1148683E-6 1.3508297E-6 1.944677E-6 1.944677E-6 1.945025E-6 1.56875 1.56875
1.9472484E-6 5.129138E-11 1.9447127E-6 2.1146393E-6 1.3506835E-6 1.9444692E-6 1.9444692E-6 1.9447127E-6 1.56925 1.56925
1.9485913E-6 7.991142E-11 1.9447127E-6 2.1144103E-6 1.3505373E-6 1.9442614E-6 1.9442614E-6 1.9447127E-6 1.56975 1.56975
1.9495712E-6 1.0183171E-10 1.9447127E-6 2.1141816E-6 1.3503911E-6 1.9440536E-6 1.9440536E-6 1.9447127E-6 1.57025 1.57025
1.947647E-6 7.015413E-11 1.943464E-6 2.1139526E-6 1.3502449E-6 1.9438457E-6 1.9438457E-6 1.943464E-6 1.57075 1.57075
1.9443698E-6 1.3504822E-11 1.9440884E-6 2.113495E-6 1.3499525E-6 1.943638E-6 1.943638E-6 1.9440884E-6 1.57125 1.57125
1.9431716E-6 -4.7732846E-12 1.9431518E-6 2.113266E-6 1.3498064E-6 1.94343E-6 1.94343E-6 1.9431518E-6 1.57175 1.57175
1.9400923E-6 -5.7768196E-11 1.943464E-6 2.113037E-6 1.3496602E-6 1.9432225E-6 1.9432225E-6 1.943464E-6 1.57225 1.57225
1.9384322E-6 -8.457324E-11 1.9431518E-6 2.1128083E-6 1.349514E-6 1.9430147E-6 1.9430147E-6 1.9431518E-6 1.57275 1.57275
1.938851E-6 -7.300707E-11 1.9428396E-6 2.1125793E-6 1.3493678E-6 1.9428069E-6 1.9428069E-6 1.9428396E-6 1.57325 1.57325
1.94026E-6 -4.316891E-11 1.9428396E-6 2.1123506E-6 1.3492216E-6 1.942599E-6 1.942599E-6 1.9428396E-6 1.57375 1.57375
1.9414044E-6 -1.8203297E-11 1.9422155E-6 2.1121216E-6 1.3490754E-6 1.9423908E-6 1.9423908E-6 1.9422155E-6 1.57425 1.57425
1.9441004E-6 3.538847E-11 1.9422155E-6 2.1118926E-6 1.3489292E-6 1.942183E-6 1.942183E-6 1.9422155E-6 1.57475 1.57475
1.9443544E-6 4.3909296E-11 1.9419033E-6 2.111664E-6 1.348783E-6 1.9419751E-6 1.9419751E-6 1.9419033E-6 1.57525 1.57525
1.9448062E-6 5.6084526E-11 1.941279E-6 2.111435E-6 1.3486368E-6 1.9417673E-6 1.9417673E-6 1.941279E-6 1.57575 1.57575
1.944235E-6 4.9378685E-11 1.941279E-6 2.1109772E-6 1.3483444E-6 1.9415595E-6 1.9415595E-6 1.941279E-6 1.57625 1.57625
1.941387E-6 6.472419E-13 1.941279E-6 2.1107483E-6 1.3481982E-6 1.9413517E-6 1.9413517E-6 1.941279E-6 1.57675 1.57675
1.9397266E-6 -2.61578E-11 1.9409667E-6 2.1105195E-6 1.348052E-6 1.9411439E-6 1.9411439E-6 1.9409667E-6 1.57725 1.57725
1.9389904E-6 -3.5908974E-11 1.941279E-6 2.1102906E-6 1.3479058E-6 1.9409363E-6 1.9409363E-6 1.941279E-6 1.57775 1.57775
1.9394424E-6 -2.3733744E-11 1.9409667E-6 2.1100616E-6 1.3477596E-6 1.9407285E-6 1.9407285E-6 1.9409667E-6 1.57825 1.57825
1.9406864E-6 3.0590849E-12 1.941279E-6 2.1098328E-6 1.3476135E-6 1.9405206E-6 1.9405206E-6 1.941279E-6 1.57875 1.57875
1.9427882E-6 4.5687648E-11 1.9409667E-6 2.1096039E-6 1.3474673E-6 1.9403128E-6 1.9403128E-6 1.9409667E-6 1.57925 1.57925
1.9421836E-6 3.837273E-11 1.9400302E-6 2.109375E-6 1.3473211E-6 1.9401045E-6 1.9401045E-6 1.9400302E-6 1.57975 1.57975
1.9418105E-6 3.532129E-11 1.9400302E-6 2.1091462E-6 1.3471749E-6 1.9398967E-6 1.9398967E-6 1.9400302E-6 1.58025 1.58025
1.9420645E-6 4.3842117E-11 1.9394058E-6 2.1089172E-6 1.3470287E-6 1.939689E-6 1.939689E-6 1.9394058E-6 1.58075 1.58075
1.9392821E-6 -3.6711927E-12 1.9394058E-6 2.1086882E-6 1.3468825E-6 1.939481E-6 1.939481E-6 1.9394058E-6 1.58125 1.58125
1.938084E-6 -2.19493E-11 1.939718E-6 2.1082305E-6 1.3465901E-6 1.9392733E-6 1.9392733E-6 1.939718E-6 1.58175 1.58175
1.936556E-6 -4.6318074E-11 1.9390936E-6 2.1080018E-6 1.3464439E-6 1.9390654E-6 1.9390654E-6 1.9390936E-6 1.58225 1.58225
1.9355887E-6 -6.033272E-11 1.9390936E-6 2.1077728E-6 1.3462977E-6 1.9388576E-6 1.9388576E-6 1.9390936E-6 1.58275 1.58275
1.9341926E-6 -8.2265215E-11 1.9387815E-6 2.1075439E-6 1.3461515E-6 1.93865E-6 1.93865E-6 1.9387815E-6 1.58325 1.58325
1.935469E-6 -5.486334E-11 1.9387815E-6 2.1073151E-6 1.3460053E-6 1.9384418E-6 1.9384418E-6 1.9387815E-6 1.58375 1.58375
1.9383629E-6 2.3828246E-12 1.9384695E-6 2.1070862E-6 1.3458591E-6 1.938234E-6 1.938234E-6 1.9384695E-6 1.58425 1.58425
1.941158E-6 5.7801788E-11 1.9384695E-6 2.1068572E-6 1.3457129E-6 1.9380261E-6 1.9380261E-6 1.9384695E-6 1.58475 1.58475
1.9420058E-6 7.7285824E-11 1.9381573E-6 2.1066285E-6 1.3455667E-6 1.9378183E-6 1.9378183E-6 1.9381573E-6 1.58525 1.58525
1.9418308E-6 7.788878E-11 1.9378451E-6 2.1063995E-6 1.3454206E-6 1.9376105E-6 1.9376105E-6 1.9378451E-6 1.58575 1.58575
1.9397414E-6 4.316587E-11 1.937533E-6 2.1061705E-6 1.3452744E-6 1.9374027E-6 1.9374027E-6 1.937533E-6 1.58625 1.58625
1.9378174E-6 1.14882956E-11 1.9372208E-6 2.1059418E-6 1.3451282E-6 1.9371948E-6 1.9371948E-6 1.9372208E-6 1.58675 1.58675
1.9359923E-6 -1.836208E-11 1.9369086E-6 2.105484E-6 1.3448358E-6 1.936987E-6 1.936987E-6 1.9369086E-6 1.58725 1.58725
1.9354866E-6 -2.38498E-11 1.9369086E-6 2.1052551E-6 1.3446896E-6 1.9367787E-6 1.9367787E-6 1.9369086E-6 1.58775 1.58775
1.9353115E-6 -2.324684E-11 1.9369086E-6 2.1050262E-6 1.3445434E-6 1.936571E-6 1.936571E-6 1.9369086E-6 1.58825 1.58825
1.9345753E-6 -3.299801E-11 1.9369086E-6 2.1047974E-6 1.3443972E-6 1.936363E-6 1.936363E-6 1.9369086E-6 1.58875 1.58875
1.9358852E-6 -4.9870494E-12 1.9365964E-6 2.1045685E-6 1.344251E-6 1.9361555E-6 1.9361555E-6 1.9365964E-6 1.58925 1.58925
1.9390761E-6 5.7740715E-11 1.935972E-6 2.1043395E-6 1.3441048E-6 1.9359477E-6 1.9359477E-6 1.935972E-6 1.58975 1.58975
1.9402212E-6 8.270634E-11 1.935972E-6 2.1041108E-6 1.3439586E-6 1.9357399E-6 1.9357399E-6 1.935972E-6 1.59025 1.59025
1.9372733E-6 3.2147687E-11 1.9356598E-6 2.1038818E-6 1.3438124E-6 1.9355316E-6 1.9355316E-6 1.9356598E-6 1.59075 1.59075
1.9359102E-6 1.0824248E-11 1.935972E-6 2.103653E-6 1.3436662E-6 1.9353238E-6 1.9353238E-6 1.935972E-6 1.59125 1.59125
1.9342501E-6 -1.5980795E-11 1.935972E-6 2.103424E-6 1.34352E-6 1.935116E-6 1.935116E-6 1.935972E-6 1.59175 1.59175
1.9321278E-6 -5.131277E-11 1.9353477E-6 2.1031951E-6 1.3433738E-6 1.9349081E-6 1.9349081E-6 1.9353477E-6 1.59225 1.59225
1.9298077E-6 -9.029914E-11 1.9350355E-6 2.1027374E-6 1.3430815E-6 1.9347003E-6 1.9347003E-6 1.9350355E-6 1.59275 1.59275
1.9289066E-6 -1.0309565E-10 1.9350355E-6 2.1025085E-6 1.3429353E-6 1.9344925E-6 1.9344925E-6 1.9350355E-6 1.59325 1.59325
1.930612E-6 -6.77759E-11 1.9344113E-6 2.1022797E-6 1.3427891E-6 1.9342842E-6 1.9342842E-6 1.9344113E-6 1.59375 1.59375
1.933143E-6 -1.7229471E-11 1.9340991E-6 2.1020508E-6 1.3426429E-6 1.9340764E-6 1.9340764E-6 1.9340991E-6 1.59425 1.59425
1.9362349E-6 4.3671095E-11 1.933787E-6 2.1018218E-6 1.3424967E-6 1.9338686E-6 1.9338686E-6 1.933787E-6 1.59475 1.59475
1.9386669E-6 9.2390325E-11 1.933787E-6 2.101593E-6 1.3423505E-6 1.933661E-6 1.933661E-6 1.933787E-6 1.59525 1.59525
1.9387558E-6 9.786581E-11 1.933787E-6 2.101364E-6 1.3422043E-6 1.9334532E-6 1.9334532E-6 1.933787E-6 1.59575 1.59575
1.93924E-6 1.106501E-10 1.9334748E-6 2.1011354E-6 1.3420581E-6 1.933245E-6 1.933245E-6 1.9334748E-6 1.59625 1.59625
1.938768E-6 1.05771454E-10 1.9334748E-6 2.1009064E-6 1.3419119E-6 1.933037E-6 1.933037E-6 1.9334748E-6 1.59675 1.59675
1.9354577E-6 4.8513082E-11 1.9328504E-6 2.1006774E-6 1.3417657E-6 1.9328293E-6 1.9328293E-6 1.9328504E-6 1.59725 1.59725
1.9309925E-6 -3.006263E-11 1.9328504E-6 2.1004487E-6 1.3416195E-6 1.9326214E-6 1.9326214E-6 1.9328504E-6 1.59775 1.59775
1.9274514E-6 -9.158447E-11 1.9328504E-6 2.0999908E-6 1.3413271E-6 1.9324136E-6 1.9324136E-6 1.9328504E-6 1.59825 1.59825
1.9272757E-6 -9.098152E-11 1.9325382E-6 2.099762E-6 1.3411809E-6 1.9322054E-6 1.9322054E-6 1.9325382E-6 1.59875 1.59875
1.9283875E-6 -6.662496E-11 1.932226E-6 2.099533E-6 1.3410348E-6 1.9319975E-6 1.9319975E-6 1.932226E-6 1.59925 1.59925
1.9290046E-6 -5.14044E-11 1.9319139E-6 2.099304E-6 1.3408886E-6 1.9317897E-6 1.9317897E-6 1.9319139E-6 1.59975 1.59975
1.9299514E-6 -3.0093174E-11 1.9319139E-6 2.0990753E-6 1.3407424E-6 1.931582E-6 1.931582E-6 1.9319139E-6 1.60025 1.60025
1.9306674E-6 -1.304541E-11 1.9312895E-6 2.0988464E-6 1.3405962E-6 1.931374E-6 1.931374E-6 1.9312895E-6 1.60075 1.60075
1.9331649E-6 3.689194E-11 1.9316017E-6 2.0986176E-6 1.34045E-6 1.9311658E-6 1.9311658E-6 1.9316017E-6 1.60125 1.60125
1.9334516E-6 4.6021836E-11 1.9309775E-6 2.0983887E-6 1.3403038E-6 1.9309582E-6 1.9309582E-6 1.9309775E-6 1.60175 1.60175
1.9332765E-6 4.6624798E-11 1.9309775E-6 2.0981597E-6 1.3401576E-6 1.9307504E-6 1.9307504E-6 1.9309775E-6 1.60225 1.60225
1.9321114E-6 2.8955756E-11 1.9306653E-6 2.097931E-6 1.3400114E-6 1.9305426E-6 1.9305426E-6 1.9306653E-6 1.60275 1.60275
1.9322E-6 3.4431236E-11 1.9306653E-6 2.097702E-6 1.3398652E-6 1.9303343E-6 1.9303343E-6 1.9306653E-6 1.60325 1.60325
1.9324207E-6 4.2342997E-11 1.9297288E-6 2.0972443E-6 1.3395728E-6 1.9301265E-6 1.9301265E-6 1.9297288E-6 1.60375 1.60375
1.9319816E-6 3.8073423E-11 1.930041E-6 2.0970153E-6 1.3394266E-6 1.9299187E-6 1.9299187E-6 1.930041E-6 1.60425 1.60425
1.9324334E-6 5.0248652E-11 1.9297288E-6 2.0967866E-6 1.3392804E-6 1.9297108E-6 1.9297108E-6 1.9297288E-6 1.60475 1.60475
1.9333468E-6 7.09508E-11 1.9291044E-6 2.0965576E-6 1.3391342E-6 1.9295026E-6 1.9295026E-6 1.9291044E-6 1.60525 1.60525
1.9318188E-6 4.6582026E-11 1.9294166E-6 2.0963287E-6 1.338988E-6 1.9292947E-6 1.9292947E-6 1.9294166E-6 1.60575 1.60575
1.9286074E-6 -8.849151E-12 1.9291044E-6 2.0961E-6 1.3388419E-6 1.929087E-6 1.929087E-6 1.9291044E-6 1.60625 1.60625
1.9279043E-6 -1.7991256E-11 1.9287922E-6 2.095871E-6 1.3386957E-6 1.928879E-6 1.928879E-6 1.9287922E-6 1.60675 1.60675
1.9261447E-6 -4.6623514E-11 1.9287922E-6 2.095642E-6 1.3385495E-6 1.9286708E-6 1.9286708E-6 1.9287922E-6 1.60725 1.60725
1.9226366E-6 -1.0753629E-10 1.9287922E-6 2.0954133E-6 1.3384033E-6 1.928463E-6 1.928463E-6 1.9287922E-6 1.60775 1.60775
1.9233194E-6 -9.1097595E-11 1.92848E-6 2.0951843E-6 1.3382571E-6 1.9282554E-6 1.9282554E-6 1.92848E-6 1.60825 1.60825
1.9256522E-6 -4.4205563E-11 1.9278557E-6 2.0949553E-6 1.3381109E-6 1.9280476E-6 1.9280476E-6 1.9278557E-6 1.60875 1.60875
1.9285128E-6 1.243152E-11 1.9281679E-6 2.0944976E-6 1.3378185E-6 1.9278393E-6 1.9278393E-6 1.9281679E-6 1.60925 1.60925
1.9282056E-6 1.0598215E-11 1.9278557E-6 2.094269E-6 1.3376723E-6 1.9276315E-6 1.9276315E-6 1.9278557E-6 1.60975 1.60975
1.9297136E-6 4.2263578E-11 1.9269194E-6 2.09404E-6 1.3375261E-6 1.9274237E-6 1.9274237E-6 1.9269194E-6 1.61025 1.61025
1.9327726E-6 1.02555076E-10 1.9272313E-6 2.093811E-6 1.3373799E-6 1.9272159E-6 1.9272159E-6 1.9272313E-6 1.61075 1.61075
1.933125E-6 1.1290309E-10 1.9269194E-6 2.0935822E-6 1.3372337E-6 1.9270076E-6 1.9270076E-6 1.9269194E-6 1.61125 1.61125
1.932092E-6 9.767031E-11 1.9266072E-6 2.0933533E-6 1.3370875E-6 1.9267998E-6 1.9267998E-6 1.9266072E-6 1.61175 1.61175
1.9317517E-6 9.5227944E-11 1.9266072E-6 2.0931243E-6 1.3369413E-6 1.926592E-6 1.926592E-6 1.9266072E-6 1.61225 1.61225
1.9298604E-6 6.415944E-11 1.9259828E-6 2.0928956E-6 1.3367951E-6 1.9263841E-6 1.9263841E-6 1.9259828E-6 1.61275 1.61275
1.9260879E-6 -1.6258896E-12 1.926295E-6 2.0926666E-6 1.336649E-6 1.9261759E-6 1.9261759E-6 1.926295E-6 1.61325 1.61325
1.9223485E-6 -6.680213E-11 1.9259828E-6 2.0924379E-6 1.3365028E-6 1.925968E-6 1.925968E-6 1.9259828E-6 1.61375 1.61375
1.9222725E-6 -6.437197E-11 1.926295E-6 2.09198E-6 1.3362104E-6 1.9257602E-6 1.9257602E-6 1.926295E-6 1.61425 1.61425
1.92477E-6 -1.4434623E-11 1.9256706E-6 2.0917512E-6 1.3360642E-6 1.925552E-6 1.925552E-6 1.9256706E-6 1.61475 1.61475
1.9244299E-6 -1.6876995E-11 1.9253584E-6 2.0915222E-6 1.335918E-6 1.9253443E-6 1.9253443E-6 1.9253584E-6 1.61525 1.61525
1.9237266E-6 -2.6019102E-11 1.9253584E-6 2.0912933E-6 1.3357718E-6 1.9251365E-6 1.9251365E-6 1.9253584E-6 1.61575 1.61575
1.922462E-6 -4.5515355E-11 1.9250463E-6 2.0910645E-6 1.3356256E-6 1.9249283E-6 1.9249283E-6 1.9250463E-6 1.61625 1.61625
1.922683E-6 -3.7603594E-11 1.924734E-6 2.0908356E-6 1.3354794E-6 1.9247204E-6 1.9247204E-6 1.924734E-6 1.61675 1.61675
1.923201E-6 -2.4210235E-11 1.924422E-6 2.0906066E-6 1.3353332E-6 1.9245126E-6 1.9245126E-6 1.924422E-6 1.61725 1.61725
1.9223658E-6 -3.5788605E-11 1.924422E-6 2.0903778E-6 1.335187E-6 1.9243048E-6 1.9243048E-6 1.924422E-6 1.61775 1.61775
1.921497E-6 -4.797606E-11 1.9237975E-6 2.0901489E-6 1.3350408E-6 1.9240965E-6 1.9240965E-6 1.9237975E-6 1.61825 1.61825
1.924094E-6 3.7885034E-12 1.9241097E-6 2.0899201E-6 1.3348946E-6 1.9238887E-6 1.9238887E-6 1.9241097E-6 1.61875 1.61875
1.9255028E-6 3.3626667E-11 1.9237975E-6 2.0896912E-6 1.3347484E-6 1.9236809E-6 1.9236809E-6 1.9237975E-6 1.61925 1.61925
1.9244362E-6 1.7784812E-11 1.9234853E-6 2.0892335E-6 1.3344561E-6 1.9234726E-6 1.9234726E-6 1.9234853E-6 1.61975 1.61975
1.9246243E-6 2.5087507E-11 1.9234853E-6 2.0890045E-6 1.3343099E-6 1.9232648E-6 1.9232648E-6 1.9234853E-6 1.62025 1.62025
1.9264621E-6 6.2843536E-11 1.9228612E-6 2.0887755E-6 1.3341637E-6 1.923057E-6 1.923057E-6 1.9228612E-6 1.62075 1.62075
1.9285635E-6 1.0547208E-10 1.922549E-6 2.0885468E-6 1.3340175E-6 1.9228487E-6 1.9228487E-6 1.922549E-6 1.62125 1.62125
1.9275965E-6 9.1457446E-11 1.9228612E-6 2.0883178E-6 1.3338713E-6 1.9226409E-6 1.9226409E-6 1.9228612E-6 1.62175 1.62175
1.9241872E-6 3.237187E-11 1.9228612E-6 2.0880889E-6 1.3337251E-6 1.9224333E-6 1.9224333E-6 1.9228612E-6 1.62225 1.62225
1.9201834E-6 -3.7676924E-11 1.922549E-6 2.0878601E-6 1.3335789E-6 1.922225E-6 1.922225E-6 1.922549E-6 1.62275 1.62275
1.9199094E-6 -3.8901164E-11 1.9222368E-6 2.0876312E-6 1.3334327E-6 1.9220172E-6 1.9220172E-6 1.9222368E-6 1.62325 1.62325
1.9199651E-6 -3.4034733E-11 1.9219246E-6 2.0874024E-6 1.3332865E-6 1.9218094E-6 1.9218094E-6 1.9219246E-6 1.62375 1.62375
1.9177764E-6 -7.058486E-11 1.9216125E-6 2.0871735E-6 1.3331403E-6 1.921601E-6 1.921601E-6 1.9216125E-6 1.62425 1.62425
1.9177664E-6 -6.693657E-11 1.9213003E-6 2.0869445E-6 1.3329941E-6 1.9213933E-6 1.9213933E-6 1.9213003E-6 1.62475 1.62475
1.9195054E-6 -3.100773E-11 1.9213003E-6 2.0864868E-6 1.3327017E-6 1.9211855E-6 1.9211855E-6 1.9213003E-6 1.62525 1.62525
1.9210788E-6 1.8757496E-12 1.920988E-6 2.0862578E-6 1.3325555E-6 1.9209772E-6 1.9209772E-6 1.920988E-6 1.62575 1.62575
1.9220918E-6 2.4405113E-11 1.9213003E-6 2.086029E-6 1.3324093E-6 1.9207694E-6 1.9207694E-6 1.9213003E-6 1.62625 1.62625
1.9228405E-6 4.206194E-11 1.920676E-6 2.0858001E-6 1.3322632E-6 1.9205615E-6 1.9205615E-6 1.920676E-6 1.62675 1.62675
1.923853E-6 6.4591284E-11 1.9203637E-6 2.0855714E-6 1.332117E-6 1.9203533E-6 1.9203533E-6 1.9203637E-6 1.62725 1.62725
1.924305E-6 7.6766524E-11 1.9203637E-6 2.0853424E-6 1.3319708E-6 1.9201455E-6 1.9201455E-6 1.9203637E-6 1.62775 1.62775
1.9235354E-6 6.640627E-11 1.9200515E-6 2.0851135E-6 1.3318246E-6 1.9199372E-6 1.9199372E-6 1.9200515E-6 1.62825 1.62825
1.9223041E-6 4.751909E-11 1.9194274E-6 2.0848847E-6 1.3316784E-6 1.9197294E-6 1.9197294E-6 1.9194274E-6 1.62875 1.62875
1.92137E-6 3.4113514E-11 1.9191152E-6 2.0846558E-6 1.3315322E-6 1.9195215E-6 1.9195215E-6 1.9191152E-6 1.62925 1.62925
1.9203035E-6 1.827166E-11 1.918803E-6 2.0844268E-6 1.331386E-6 1.9193133E-6 1.9193133E-6 1.918803E-6 1.62975 1.62975
1.9216463E-6 4.689169E-11 1.9191152E-6 2.084198E-6 1.3312398E-6 1.9191057E-6 1.9191057E-6 1.9191152E-6 1.63025 1.63025
1.9210752E-6 4.0185848E-11 1.9184909E-6 2.0837401E-6 1.3309474E-6 1.9188979E-6 1.9188979E-6 1.9184909E-6 1.63075 1.63075
1.9202726E-6 2.921653E-11 1.9184909E-6 2.0835114E-6 1.3308012E-6 1.9186896E-6 1.9186896E-6 1.9184909E-6 1.63125 1.63125
1.9176553E-6 -1.5251446E-11 1.9184909E-6 2.0832824E-6 1.330655E-6 1.9184818E-6 1.9184818E-6 1.9184909E-6 1.63175 1.63175
1.9167537E-6 -2.8047967E-11 1.918803E-6 2.0830537E-6 1.3305088E-6 1.9182735E-6 1.9182735E-6 1.918803E-6 1.63225 1.63225
1.9163806E-6 -3.1099404E-11 1.9181787E-6 2.0828247E-6 1.3303626E-6 1.9180657E-6 1.9180657E-6 1.9181787E-6 1.63275 1.63275
1.9138954E-6 -7.313111E-11 1.9178665E-6 2.0825958E-6 1.3302164E-6 1.9178578E-6 1.9178578E-6 1.9178665E-6 1.63325 1.63325
1.9135218E-6 -7.618257E-11 1.9178665E-6 2.082367E-6 1.3300703E-6 1.9176496E-6 1.9176496E-6 1.9178665E-6 1.63375 1.63375
1.9148647E-6 -4.7562537E-11 1.9178665E-6 2.082138E-6 1.3299241E-6 1.9174418E-6 1.9174418E-6 1.9178665E-6 1.63425 1.63425
1.9170657E-6 -3.1067755E-12 1.9175543E-6 2.081909E-6 1.3297779E-6 1.917234E-6 1.917234E-6 1.9175543E-6 1.63475 1.63475
1.917517E-6 9.068439E-12 1.9172421E-6 2.0816803E-6 1.3296317E-6 1.9170257E-6 1.9170257E-6 1.9172421E-6 1.63525 1.63525
1.917375E-6 1.0280467E-11 1.9172421E-6 2.0814514E-6 1.3294855E-6 1.9168178E-6 1.9168178E-6 1.9172421E-6 1.63575 1.63575
1.9171664E-6 1.02743465E-11 1.9166177E-6 2.0809937E-6 1.3291931E-6 1.9166096E-6 1.9166096E-6 1.9166177E-6 1.63625 1.63625
1.9207862E-6 8.091998E-11 1.9166177E-6 2.0807647E-6 1.3290469E-6 1.9164017E-6 1.9164017E-6 1.9166177E-6 1.63675 1.63675
1.9213367E-6 9.492239E-11 1.9159934E-6 2.080536E-6 1.3289007E-6 1.9161935E-6 1.9161935E-6 1.9159934E-6 1.63725 1.63725
1.9199076E-6 7.238082E-11 1.9159934E-6 2.080307E-6 1.3287545E-6 1.9159856E-6 1.9159856E-6 1.9159934E-6 1.63775 1.63775
1.9160693E-6 5.3773743E-12 1.9159934E-6 2.080078E-6 1.3286083E-6 1.915778E-6 1.915778E-6 1.9159934E-6 1.63825 1.63825
1.9144748E-6 -2.0209546E-11 1.9156812E-6 2.0798493E-6 1.3284621E-6 1.9155698E-6 1.9155698E-6 1.9156812E-6 1.63875 1.63875
1.9149925E-6 -6.8161856E-12 1.9159934E-6 2.0796203E-6 1.3283159E-6 1.915362E-6 1.915362E-6 1.9159934E-6 1.63925 1.63925
1.9146848E-6 -8.649506E-12 1.915057E-6 2.0793914E-6 1.3281697E-6 1.9151537E-6 1.9151537E-6 1.915057E-6 1.63975 1.63975
1.9131237E-6 -3.3627344E-11 1.9153692E-6 2.0791626E-6 1.3280235E-6 1.9149459E-6 1.9149459E-6 1.9153692E-6 1.64025 1.64025
1.9136746E-6 -1.9624918E-11 1.915057E-6 2.0789337E-6 1.3278774E-6 1.914738E-6 1.914738E-6 1.915057E-6 1.64075 1.64075
1.9148522E-6 5.9497637E-12 1.9144327E-6 2.078705E-6 1.3277312E-6 1.9145298E-6 1.9145298E-6 1.9144327E-6 1.64125 1.64125
1.9144459E-6 2.2892575E-12 1.9141205E-6 2.078247E-6 1.3274388E-6 1.914322E-6 1.914322E-6 1.9141205E-6 1.64175 1.64175
1.9135773E-6 -9.898197E-12 1.9141205E-6 2.0780183E-6 1.3272926E-6 1.9141137E-6 1.9141137E-6 1.9141205E-6 1.64225 1.64225
1.9125112E-6 -2.5740037E-11 1.9147449E-6 2.0777893E-6 1.3271464E-6 1.9139059E-6 1.9139059E-6 1.9147449E-6 1.64275 1.64275
1.9129295E-6 -1.41738895E-11 1.9141205E-6 2.0775603E-6 1.3270002E-6 1.9136976E-6 1.9136976E-6 1.9141205E-6 1.64325 1.64325
1.9129195E-6 -1.0525595E-11 1.9134961E-6 2.0773316E-6 1.326854E-6 1.9134898E-6 1.9134898E-6 1.9134961E-6 1.64375 1.64375
1.9133379E-6 1.0405522E-12 1.9134961E-6 2.0771026E-6 1.3267078E-6 1.9132815E-6 1.9132815E-6 1.9134961E-6 1.64425 1.64425
1.9144827E-6 2.6006182E-11 1.9138083E-6 2.0768737E-6 1.3265616E-6 1.9130737E-6 1.9130737E-6 1.9138083E-6 1.64475 1.64475
1.9144068E-6 2.8436342E-11 1.9134961E-6 2.076645E-6 1.3264154E-6 1.9128659E-6 1.9128659E-6 1.9134961E-6 1.64525 1.64525
1.913406E-6 1.3812621E-11 1.913184E-6 2.076416E-6 1.3262692E-6 1.9126576E-6 1.9126576E-6 1.913184E-6 1.64575 1.64575
1.91432E-6 3.4514783E-11 1.9128718E-6 2.0761872E-6 1.326123E-6 1.9124498E-6 1.9124498E-6 1.9128718E-6 1.64625 1.64625
1.9158274E-6 6.618014E-11 1.9122474E-6 2.0757293E-6 1.3258306E-6 1.9122415E-6 1.9122415E-6 1.9122474E-6 1.64675 1.64675
1.9151903E-6 5.8256164E-11 1.9122474E-6 2.0755006E-6 1.3256845E-6 1.912034E-6 1.912034E-6 1.9122474E-6 1.64725 1.64725
1.9124407E-6 1.1351903E-11 1.911311E-6 2.0752716E-6 1.3255383E-6 1.9118256E-6 1.9118256E-6 1.911311E-6 1.64775 1.64775
1.9102524E-6 -2.5198206E-11 1.9122474E-6 2.0750426E-6 1.3253921E-6 1.9116178E-6 1.9116178E-6 1.9122474E-6 1.64825 1.64825
1.9090207E-6 -4.408539E-11 1.9116233E-6 2.074814E-6 1.3252459E-6 1.9114095E-6 1.9114095E-6 1.9116233E-6 1.64875 1.64875
1.9090767E-6 -3.9218965E-11 1.911311E-6 2.074585E-6 1.3250997E-6 1.9112017E-6 1.9112017E-6 1.911311E-6 1.64925 1.64925
1.910485E-6 -9.380817E-12 1.9116233E-6 2.0743562E-6 1.3249535E-6 1.9109934E-6 1.9109934E-6 1.9116233E-6 1.64975 1.64975
1.910508E-6 -5.1234563E-12 1.9106867E-6 2.0741272E-6 1.3248073E-6 1.9107856E-6 1.9107856E-6 1.9106867E-6 1.65025 1.65025
1.9108604E-6 5.2245573E-12 1.9103745E-6 2.0738983E-6 1.3246611E-6 1.9105773E-6 1.9105773E-6 1.9103745E-6 1.65075 1.65075
1.9109164E-6 1.0090985E-11 1.9106867E-6 2.0736695E-6 1.3245149E-6 1.9103695E-6 1.9103695E-6 1.9106867E-6 1.65125 1.65125
1.9119623E-6 3.3229416E-11 1.9103745E-6 2.0734406E-6 1.3243687E-6 1.9101617E-6 1.9101617E-6 1.9103745E-6 1.65175 1.65175
1.9119186E-6 3.6268627E-11 1.9103745E-6 2.0729829E-6 1.3240763E-6 1.9099534E-6 1.9099534E-6 1.9103745E-6 1.65225 1.65225
1.9117103E-6 3.626252E-11 1.9100623E-6 2.072754E-6 1.3239301E-6 1.9097456E-6 1.9097456E-6 1.9100623E-6 1.65275 1.65275
1.9103468E-6 1.4939067E-11 1.909438E-6 2.072525E-6 1.3237839E-6 1.9095373E-6 1.9095373E-6 1.909438E-6 1.65325 1.65325
1.9093136E-6 -2.937066E-13 1.909438E-6 2.0722962E-6 1.3236377E-6 1.9093295E-6 1.9093295E-6 1.909438E-6 1.65375 1.65375
1.909699E-6 1.0663375E-11 1.9097502E-6 2.0720672E-6 1.3234916E-6 1.9091212E-6 1.9091212E-6 1.9097502E-6 1.65425 1.65425
1.9084018E-6 -9.441933E-12 1.9088136E-6 2.0718385E-6 1.3233454E-6 1.9089134E-6 1.9089134E-6 1.9088136E-6 1.65475 1.65475
1.9079953E-6 -1.3102454E-11 1.9088136E-6 2.0716095E-6 1.3231992E-6 1.9087051E-6 1.9087051E-6 1.9088136E-6 1.65525 1.65525
1.9083482E-6 -2.7544254E-12 1.9085014E-6 2.0713805E-6 1.323053E-6 1.9084973E-6 1.9084973E-6 1.9085014E-6 1.65575 1.65575
[truncated: 1,509,527 more chars]
