# Supplementary material for: A Combined AFM and Lateral Stretch Device Enables Microindentation Analyses of Living Cells at High Strains
Source: Methods Protoc. 2019 May 24;2(2):43. doi: 10.3390/mps2020043 (PMC6632168; doi:10.3390/mps2020043)
Supplement: Supplementary file 1 [file mps-02-00043-s001.zip › indentations_on_empty_chamber/indentations_empty_chamber/25%strain/force-save-2017.11.08-11.41.20.610.txt]

# TEXT EXPORT
# data-description.comment: no comment entry
# data-description.name: no name entry
# data-description.probe: no probe entry
# data-description.user-name: d.ahrens
# data-description.instrument: A0051
# data-description.source-software: 5.0.82
# data-description.modification-software: spm-5.0.96
# index: 0
# xPosition: 1.8916153542232834E-16
# yPosition: -5.211875050785585E-16
# approachID: 2017.11.08-10.04.22-00157
# force-settings.type: segmented-force-settings
# force-settings.global-settings.control-settings-type: segment-control-settings
# force-settings.global-settings.closed-loop: false
# force-settings.global-settings.start-option.type: continue
# force-settings.global-settings.ttl-outputs.pins.list: 
# force-settings.global-settings.pause-before-first.type: constant-height-pause
# force-settings.global-settings.pause-before-first.identifier.type: standard
# force-settings.global-settings.pause-before-first.identifier.name: pause-spm
# force-settings.global-settings.pause-before-first.style: pause
# force-settings.global-settings.pause-before-first.duration: 0.0
# force-settings.global-settings.pause-before-first.num-points: 0
# force-settings.global-settings.pause-before-first.pause-option.type: constant-height
# force-settings.global-settings.pause-before-first.height-limit: NaN
# force-settings.global-settings.force-baseline-adjust-settings.enabled: true
# force-settings.global-settings.force-baseline-adjust-settings.interval: 1
# force-settings.global-settings.force-baseline-adjust-settings.beginOfLine: true
# force-settings.global-settings.force-baseline-adjust-settings.deadtimeBeforeSamples: 100
# force-settings.global-settings.force-baseline-adjust-settings.averageSamples: 100
# force-settings.segments.size: 4
# force-settings.segment.0.type: z-extend-force
# force-settings.segment.0.identifier.type: standard
# force-settings.segment.0.identifier.name: extend-spm
# force-settings.segment.0.style: extend
# force-settings.segment.0.duration: 4.0
# force-settings.segment.0.num-points: 8000
# force-settings.segment.0.z-start: 2.0E-6
# force-settings.segment.0.z-end: 0.0
# force-settings.segment.0.setpoint: 0.7717870165531471
# force-settings.segment.1.type: constant-force-pause
# force-settings.segment.1.identifier.type: standard
# force-settings.segment.1.identifier.name: pause-at-end-spm
# force-settings.segment.1.style: pause
# force-settings.segment.1.duration: 0.0
# force-settings.segment.1.num-points: 0
# force-settings.segment.1.pause-option.type: feedback-on
# force-settings.segment.1.i-gain: 10.0
# force-settings.segment.1.p-gain: 0.0010
# force-settings.segment.2.type: z-retract-height
# force-settings.segment.2.identifier.type: standard
# force-settings.segment.2.identifier.name: retract-spm
# force-settings.segment.2.style: retract
# force-settings.segment.2.duration: 2.5
# force-settings.segment.2.num-points: 5000
# force-settings.segment.2.z-start: 4.9999999999999996E-6
# force-settings.segment.2.z-end: 0.0
# force-settings.segment.2.setpoint: NaN
# force-settings.segment.3.type: constant-height-pause
# force-settings.segment.3.identifier.type: standard
# force-settings.segment.3.identifier.name: pause-at-start-spm
# force-settings.segment.3.style: pause
# force-settings.segment.3.duration: 2.0
# force-settings.segment.3.num-points: 4096
# force-settings.segment.3.pause-option.type: constant-height
# force-settings.segment.3.height-limit: NaN
# force-settings.data-description.comment: 
# force-settings.data-description.name: 
# force-settings.data-description.probe: 
# force-settings.data-description.user-name: 
# force-settings.data-description.instrument: 
# force-settings.data-description.source-software: 
# force-settings.data-description.modification-software: 
# feedbackMode: contact
# pauseBeforeFirst: 0.0
# pauseOnTipsaver: 0
# scanner: false
# date: Wed Nov 08 11:41:20 CET 2017
#
# segmentIndex: 0
# segment: extend
# columns: verticalTipPosition vDeflection strainGaugeHeight height head-height smoothedStrainGaugeHeight smoothedMeasuredHeight measuredHeight seriesTime time
# fancyNames: "Vertical Tip Position" "Vertical Deflection" "Head Height (measured)" "Height" "Head Height" "Head Height (measured & smoothed)" "Height (measured & smoothed)" "Height (measured)" "Series Time" "Segment Time"
# heightMultiplier: 0.63873
# heightOffset: 0.0
# sensitivity: 1.0530665200379007E-7
# springConstant: 0.01845601715417544
# calibrationSlots: nominal force nominal nominal calibrated nominal nominal nominal elapsed elapsed
# units: m N m m m m m m s s
#
2.2398801E-6 7.8237533E-10 2.1972548E-6 2.467575E-6 1.5761142E-6 2.1974888E-6 2.1974888E-6 2.1972548E-6 2.5E-4 2.5E-4
2.2197075E-6 4.138867E-10 2.1963183E-6 2.4673461E-6 1.575968E-6 2.197282E-6 2.197282E-6 2.1963183E-6 7.5E-4 7.5E-4
2.184883E-6 -2.2502754E-10 2.1963183E-6 2.4671174E-6 1.5758218E-6 2.1970757E-6 2.1970757E-6 2.1963183E-6 0.00125 0.00125
2.154678E-6 -7.786724E-10 2.196006E-6 2.4668884E-6 1.5756757E-6 2.1968688E-6 2.1968688E-6 2.196006E-6 0.00175 0.00175
2.1452313E-6 -9.492144E-10 2.195694E-6 2.4664307E-6 1.5753833E-6 2.1966623E-6 2.1966623E-6 2.195694E-6 0.00225 0.00225
2.1572346E-6 -7.2386297E-10 2.195694E-6 2.4662017E-6 1.5752371E-6 2.1964556E-6 2.1964556E-6 2.195694E-6 0.00275 0.00275
2.1828348E-6 -2.4757604E-10 2.1953817E-6 2.4659728E-6 1.5750909E-6 2.1962492E-6 2.1962492E-6 2.1953817E-6 0.00325 0.00325
2.2065865E-6 1.9460311E-10 2.1953817E-6 2.465744E-6 1.5749447E-6 2.1960423E-6 2.1960423E-6 2.1953817E-6 0.00375 0.00375
2.2255865E-6 5.490767E-10 2.1950696E-6 2.465515E-6 1.5747985E-6 2.195836E-6 2.195836E-6 2.1950696E-6 0.00425 0.00425
2.2359068E-6 7.433657E-10 2.1944452E-6 2.4652863E-6 1.5746523E-6 2.1956291E-6 2.1956291E-6 2.1944452E-6 0.00475 0.00475
2.2340503E-6 7.1290907E-10 2.1947574E-6 2.4650574E-6 1.5745061E-6 2.1954227E-6 2.1954227E-6 2.1947574E-6 0.00525 0.00525
2.2182342E-6 4.2481726E-10 2.194133E-6 2.4648284E-6 1.5743599E-6 2.1952164E-6 2.1952164E-6 2.194133E-6 0.00575 0.00575
2.1896133E-6 -9.959243E-11 2.1938208E-6 2.4645997E-6 1.5742137E-6 2.1950095E-6 2.1950095E-6 2.1938208E-6 0.00625 0.00625
2.160102E-6 -6.404469E-10 2.194133E-6 2.4643707E-6 1.5740675E-6 2.194803E-6 2.194803E-6 2.194133E-6 0.00675 0.00675
2.1495325E-6 -8.3169716E-10 2.1944452E-6 2.4641417E-6 1.5739213E-6 2.1945964E-6 2.1945964E-6 2.1944452E-6 0.00725 0.00725
2.1592923E-6 -6.477623E-10 2.1938208E-6 2.463684E-6 1.5736289E-6 2.19439E-6 2.19439E-6 2.1938208E-6 0.00775 0.00775
2.1793815E-6 -2.7318947E-10 2.1938208E-6 2.4634553E-6 1.5734828E-6 2.1941835E-6 2.1941835E-6 2.1938208E-6 0.00825 0.00825
2.200757E-6 1.2513687E-10 2.1928845E-6 2.4632263E-6 1.5733366E-6 2.1939768E-6 2.1939768E-6 2.1928845E-6 0.00875 0.00875
2.218305E-6 4.528115E-10 2.1935086E-6 2.4629974E-6 1.5731904E-6 2.1937703E-6 2.1937703E-6 2.1935086E-6 0.00925 0.00925
2.2293189E-6 6.598909E-10 2.1935086E-6 2.4627686E-6 1.5730442E-6 2.193564E-6 2.193564E-6 2.1935086E-6 0.00975 0.00975
2.2301679E-6 6.793778E-10 2.1925723E-6 2.4625397E-6 1.572898E-6 2.1933572E-6 2.1933572E-6 2.1925723E-6 0.01025 0.01025
2.2156057E-6 4.1443052E-10 2.1925723E-6 2.4623107E-6 1.5727518E-6 2.1931507E-6 2.1931507E-6 2.1925723E-6 0.01075 0.01075
2.1896585E-6 -6.064478E-11 2.1922601E-6 2.462082E-6 1.5726056E-6 2.1929445E-6 2.1929445E-6 2.1922601E-6 0.01125 0.01125
2.1641067E-6 -5.2841126E-10 2.1922601E-6 2.461853E-6 1.5724594E-6 2.1927376E-6 2.1927376E-6 2.1922601E-6 0.01175 0.01175
2.1519538E-6 -7.488967E-10 2.1922601E-6 2.461624E-6 1.5723132E-6 2.1925312E-6 2.1925312E-6 2.1922601E-6 0.01225 0.01225
2.1590736E-6 -6.136871E-10 2.191948E-6 2.4613953E-6 1.572167E-6 2.192325E-6 2.192325E-6 2.191948E-6 0.01275 0.01275
2.1790631E-6 -2.4094157E-10 2.1916358E-6 2.4609376E-6 1.5718746E-6 2.192118E-6 2.192118E-6 2.1916358E-6 0.01325 0.01325
2.1978321E-6 1.0926851E-10 2.1916358E-6 2.4607086E-6 1.5717284E-6 2.1919116E-6 2.1919116E-6 2.1916358E-6 0.01375 0.01375
2.2100999E-6 3.394925E-10 2.1913236E-6 2.4604797E-6 1.5715822E-6 2.1917053E-6 2.1917053E-6 2.1913236E-6 0.01425 0.01425
2.2162956E-6 4.5764817E-10 2.1910114E-6 2.460251E-6 1.571436E-6 2.1914989E-6 2.1914989E-6 2.1910114E-6 0.01475 0.01475
2.2158576E-6 4.5338142E-10 2.190387E-6 2.460022E-6 1.5712899E-6 2.191292E-6 2.191292E-6 2.190387E-6 0.01525 0.01525
2.2081267E-6 3.1451095E-10 2.1906992E-6 2.459793E-6 1.5711437E-6 2.1910857E-6 2.1910857E-6 2.1906992E-6 0.01575 0.01575
2.193928E-6 5.6263407E-11 2.1910114E-6 2.4595643E-6 1.5709975E-6 2.1908793E-6 2.1908793E-6 2.1910114E-6 0.01625 0.01625
2.1760327E-6 -2.701996E-10 2.190387E-6 2.4593353E-6 1.5708513E-6 2.190673E-6 2.190673E-6 2.190387E-6 0.01675 0.01675
2.1663545E-6 -4.4500503E-10 2.1897627E-6 2.4591066E-6 1.5707051E-6 2.1904661E-6 2.1904661E-6 2.1897627E-6 0.01725 0.01725
2.16925E-6 -3.8775602E-10 2.1897627E-6 2.4588776E-6 1.5705589E-6 2.1902597E-6 2.1902597E-6 2.1897627E-6 0.01775 0.01775
2.1806927E-6 -1.7275872E-10 2.1894507E-6 2.4584199E-6 1.5702665E-6 2.1900535E-6 2.1900535E-6 2.1894507E-6 0.01825 0.01825
2.1900896E-6 4.4764335E-12 2.1894507E-6 2.458191E-6 1.5701203E-6 2.189847E-6 2.189847E-6 2.1894507E-6 0.01875 0.01875
2.1942062E-6 8.426091E-11 2.1891385E-6 2.457962E-6 1.5699741E-6 2.1896406E-6 2.1896406E-6 2.1891385E-6 0.01925 0.01925
2.1966391E-6 1.3298299E-10 2.1888263E-6 2.4577332E-6 1.5698279E-6 2.1894339E-6 2.1894339E-6 2.1888263E-6 0.01975 0.01975
2.1991718E-6 1.8353226E-10 2.1888263E-6 2.4575043E-6 1.5696817E-6 2.1892274E-6 2.1892274E-6 2.1888263E-6 0.02025 0.02025
2.2000543E-6 2.036282E-10 2.1888263E-6 2.4572753E-6 1.5695355E-6 2.189021E-6 2.189021E-6 2.1888263E-6 0.02075 0.02075
2.1970427E-6 1.5185427E-10 2.188202E-6 2.4570465E-6 1.5693893E-6 2.1888147E-6 2.1888147E-6 2.188202E-6 0.02125 0.02125
2.1885858E-6 -4.156646E-13 2.1878898E-6 2.4568176E-6 1.5692431E-6 2.1886083E-6 2.1886083E-6 2.1878898E-6 0.02175 0.02175
2.180723E-6 -1.417224E-10 2.1878898E-6 2.4565888E-6 1.569097E-6 2.188402E-6 2.188402E-6 2.1878898E-6 0.02225 0.02225
2.1816716E-6 -1.2040832E-10 2.1875776E-6 2.4563599E-6 1.5689508E-6 2.1881956E-6 2.1881956E-6 2.1875776E-6 0.02275 0.02275
2.1853916E-6 -4.7932654E-11 2.1875776E-6 2.456131E-6 1.5688046E-6 2.1879887E-6 2.1879887E-6 2.1875776E-6 0.02325 0.02325
2.184195E-6 -6.6207914E-11 2.1869532E-6 2.4556732E-6 1.5685122E-6 2.1877825E-6 2.1877825E-6 2.1869532E-6 0.02375 0.02375
2.1819424E-6 -1.0397331E-10 2.1869532E-6 2.4554442E-6 1.568366E-6 2.187576E-6 2.187576E-6 2.1869532E-6 0.02425 0.02425
2.1794588E-6 -1.4600217E-10 2.186641E-6 2.4552155E-6 1.5682198E-6 2.1873695E-6 2.1873695E-6 2.186641E-6 0.02475 0.02475
2.1823873E-6 -8.8144096E-11 2.186641E-6 2.4549865E-6 1.5680736E-6 2.1871633E-6 2.1871633E-6 2.186641E-6 0.02525 0.02525
2.188814E-6 3.427505E-11 2.186641E-6 2.4547576E-6 1.5679274E-6 2.1869569E-6 2.1869569E-6 2.186641E-6 0.02575 0.02575
2.1958676E-6 1.6826647E-10 2.1863289E-6 2.4545288E-6 1.5677812E-6 2.1867506E-6 2.1867506E-6 2.1863289E-6 0.02625 0.02625
2.1982353E-6 2.1577042E-10 2.1863289E-6 2.4542999E-6 1.567635E-6 2.1865442E-6 2.1865442E-6 2.1863289E-6 0.02675 0.02675
2.1945966E-6 1.5242421E-10 2.1850803E-6 2.4540711E-6 1.5674888E-6 2.1863377E-6 2.1863377E-6 2.1850803E-6 0.02725 0.02725
2.191882E-6 1.0613189E-10 2.1853925E-6 2.4538422E-6 1.5673426E-6 2.1861315E-6 2.1861315E-6 2.1853925E-6 0.02775 0.02775
2.1870883E-6 2.1468355E-11 2.1853925E-6 2.4536132E-6 1.5671964E-6 2.185925E-6 2.185925E-6 2.1853925E-6 0.02825 0.02825
2.1793576E-6 -1.1740212E-10 2.1847682E-6 2.4533845E-6 1.5670502E-6 2.1857188E-6 2.1857188E-6 2.1847682E-6 0.02875 0.02875
2.1706037E-6 -2.7515365E-10 2.1850803E-6 2.4529265E-6 1.5667579E-6 2.1855124E-6 2.1855124E-6 2.1850803E-6 0.02925 0.02925
2.166041E-6 -3.5555373E-10 2.1847682E-6 2.4526978E-6 1.5666117E-6 2.185306E-6 2.185306E-6 2.1847682E-6 0.02975 0.02975
2.1721708E-6 -2.3861618E-10 2.1847682E-6 2.4524688E-6 1.5664655E-6 2.1850997E-6 2.1850997E-6 2.1847682E-6 0.03025 0.03025
2.1822934E-6 -4.798155E-11 2.184456E-6 2.45224E-6 1.5663193E-6 2.1848932E-6 2.1848932E-6 2.184456E-6 0.03075 0.03075
2.1947592E-6 1.8589681E-10 2.184456E-6 2.4520111E-6 1.5661731E-6 2.1846868E-6 2.1846868E-6 2.184456E-6 0.03125 0.03125
2.201549E-6 3.1501568E-10 2.1841438E-6 2.4517822E-6 1.5660269E-6 2.1844805E-6 2.1844805E-6 2.1841438E-6 0.03175 0.03175
2.2022334E-6 3.3145725E-10 2.1838316E-6 2.4515534E-6 1.5658807E-6 2.184274E-6 2.184274E-6 2.1838316E-6 0.03225 0.03225
2.1968458E-6 2.358305E-10 2.1841438E-6 2.4513245E-6 1.5657345E-6 2.1840679E-6 2.1840679E-6 2.1841438E-6 0.03275 0.03275
2.1857159E-6 3.422616E-11 2.1835194E-6 2.4510955E-6 1.5655883E-6 2.1838614E-6 2.1838614E-6 2.1835194E-6 0.03325 0.03325
2.171418E-6 -2.2584859E-10 2.182895E-6 2.4508668E-6 1.5654421E-6 2.183655E-6 2.183655E-6 2.182895E-6 0.03375 0.03375
2.1620372E-6 -3.951724E-10 2.1832072E-6 2.4506378E-6 1.5652959E-6 2.1834487E-6 2.1834487E-6 2.1832072E-6 0.03425 0.03425
2.1594215E-6 -4.396375E-10 2.1832072E-6 2.45018E-6 1.5650035E-6 2.1832423E-6 2.1832423E-6 2.1832072E-6 0.03475 0.03475
2.1660132E-6 -3.1417305E-10 2.1825829E-6 2.4499511E-6 1.5648573E-6 2.183036E-6 2.183036E-6 2.1825829E-6 0.03525 0.03525
2.179634E-6 -5.8977344E-11 2.182895E-6 2.4497224E-6 1.5647112E-6 2.1828296E-6 2.1828296E-6 2.182895E-6 0.03575 0.03575
2.1923643E-6 1.7977356E-10 2.1822707E-6 2.4494934E-6 1.564565E-6 2.1826236E-6 2.1826236E-6 2.1822707E-6 0.03625 0.03625
2.2046981E-6 4.1121564E-10 2.1822707E-6 2.4492645E-6 1.5644188E-6 2.1824173E-6 2.1824173E-6 2.1822707E-6 0.03675 0.03675
2.2096729E-6 5.0683585E-10 2.1819585E-6 2.4490357E-6 1.5642726E-6 2.182211E-6 2.182211E-6 2.1819585E-6 0.03725 0.03725
2.201546E-6 3.606566E-10 2.1819585E-6 2.4488068E-6 1.5641264E-6 2.1820047E-6 2.1820047E-6 2.1819585E-6 0.03775 0.03775
2.1829578E-6 2.140317E-11 2.1816466E-6 2.4485778E-6 1.5639802E-6 2.1817982E-6 2.1817982E-6 2.1816466E-6 0.03825 0.03825
2.1627857E-6 -3.4708544E-10 2.1813344E-6 2.448349E-6 1.563834E-6 2.1815918E-6 2.1815918E-6 2.1813344E-6 0.03875 0.03875
2.152613E-6 -5.3102683E-10 2.18071E-6 2.44812E-6 1.5636878E-6 2.1813855E-6 2.1813855E-6 2.18071E-6 0.03925 0.03925
2.1527694E-6 -5.243304E-10 2.1803978E-6 2.4478911E-6 1.5635416E-6 2.181179E-6 2.181179E-6 2.1803978E-6 0.03975 0.03975
2.1647736E-6 -2.9897895E-10 2.1803978E-6 2.4474334E-6 1.5632492E-6 2.1809733E-6 2.1809733E-6 2.1803978E-6 0.04025 0.04025
2.1784276E-6 -4.3174193E-11 2.18071E-6 2.4472047E-6 1.563103E-6 2.1807668E-6 2.1807668E-6 2.18071E-6 0.04075 0.04075
2.1919825E-6 2.1080336E-10 2.1800856E-6 2.4469757E-6 1.5629568E-6 2.1805604E-6 2.1805604E-6 2.1800856E-6 0.04125 0.04125
2.2043823E-6 4.4346357E-10 2.1794613E-6 2.4467467E-6 1.5628106E-6 2.1803542E-6 2.1803542E-6 2.1794613E-6 0.04175 0.04175
2.2100498E-6 5.518742E-10 2.1800856E-6 2.446518E-6 1.5626644E-6 2.1801477E-6 2.1801477E-6 2.1800856E-6 0.04225 0.04225
2.2039037E-6 4.422389E-10 2.1797734E-6 2.446289E-6 1.5625183E-6 2.179942E-6 2.179942E-6 2.1797734E-6 0.04275 0.04275
2.1836654E-6 7.2532196E-11 2.179149E-6 2.44606E-6 1.5623721E-6 2.1797355E-6 2.1797355E-6 2.179149E-6 0.04325 0.04325
2.1620413E-6 -3.2275538E-10 2.1797734E-6 2.4458313E-6 1.5622259E-6 2.179529E-6 2.179529E-6 2.1797734E-6 0.04375 0.04375
2.1493274E-6 -5.535949E-10 2.1794613E-6 2.4456024E-6 1.5620797E-6 2.1793228E-6 2.1793228E-6 2.1794613E-6 0.04425 0.04425
2.1498804E-6 -5.3958965E-10 2.178837E-6 2.4453736E-6 1.5619335E-6 2.1791168E-6 2.1791168E-6 2.178837E-6 0.04475 0.04475
2.1605642E-6 -3.3860087E-10 2.178837E-6 2.4451447E-6 1.5617873E-6 2.1789106E-6 2.1789106E-6 2.178837E-6 0.04525 0.04525
2.174449E-6 -7.8532646E-11 2.178837E-6 2.444687E-6 1.5614949E-6 2.178704E-6 2.178704E-6 2.178837E-6 0.04575 0.04575
2.187707E-6 1.6996332E-10 2.1785247E-6 2.444458E-6 1.5613487E-6 2.1784977E-6 2.1784977E-6 2.1785247E-6 0.04625 0.04625
2.2024503E-6 4.4586726E-10 2.1775884E-6 2.444229E-6 1.5612025E-6 2.1782919E-6 2.1782919E-6 2.1775884E-6 0.04675 0.04675
2.2081838E-6 5.5549604E-10 2.1775884E-6 2.4440003E-6 1.5610563E-6 2.1780854E-6 2.1780854E-6 2.1775884E-6 0.04725 0.04725
2.2024E-6 4.525605E-10 2.1779006E-6 2.4437713E-6 1.56091E-6 2.1778792E-6 2.1778792E-6 2.1779006E-6 0.04775 0.04775
2.1865512E-6 1.6385962E-10 2.1772762E-6 2.4435424E-6 1.5607638E-6 2.1776727E-6 2.1776727E-6 2.1772762E-6 0.04825 0.04825
2.1650924E-6 -2.2838259E-10 2.1772762E-6 2.4433136E-6 1.5606176E-6 2.177467E-6 2.177467E-6 2.1772762E-6 0.04875 0.04875
2.1521805E-6 -4.6287654E-10 2.176964E-6 2.4430847E-6 1.5604714E-6 2.1772605E-6 2.1772605E-6 2.176964E-6 0.04925 0.04925
2.1495648E-6 -5.0734167E-10 2.1766518E-6 2.442856E-6 1.5603254E-6 2.177054E-6 2.177054E-6 2.1766518E-6 0.04975 0.04975
2.157114E-6 -3.6421424E-10 2.1763396E-6 2.442627E-6 1.5601792E-6 2.1768483E-6 2.1768483E-6 2.1763396E-6 0.05025 0.05025
2.169514E-6 -1.3155402E-10 2.1766518E-6 2.4421693E-6 1.5598868E-6 2.1766418E-6 2.1766418E-6 2.1766518E-6 0.05075 0.05075
2.1830028E-6 1.212054E-10 2.1760275E-6 2.4419403E-6 1.5597406E-6 2.1764356E-6 2.1764356E-6 2.1760275E-6 0.05125 0.05125
2.194776E-6 3.422934E-10 2.1766518E-6 2.4417113E-6 1.5595944E-6 2.1762296E-6 2.1762296E-6 2.1766518E-6 0.05175 0.05175
2.2007407E-6 4.561856E-10 2.1760275E-6 2.4414826E-6 1.5594482E-6 2.1760234E-6 2.1760234E-6 2.1760275E-6 0.05225 0.05225
2.1982576E-6 4.1415674E-10 2.175091E-6 2.4412536E-6 1.559302E-6 2.1758174E-6 2.1758174E-6 2.175091E-6 0.05275 0.05275
2.1870287E-6 2.1072517E-10 2.175091E-6 2.441025E-6 1.5591557E-6 2.175611E-6 2.175611E-6 2.175091E-6 0.05325 0.05325
2.1690346E-6 -1.1756503E-10 2.175091E-6 2.440796E-6 1.5590095E-6 2.1754047E-6 2.1754047E-6 2.175091E-6 0.05375 0.05375
2.154242E-6 -3.8677578E-10 2.1747787E-6 2.440567E-6 1.5588633E-6 2.1751987E-6 2.1751987E-6 2.1747787E-6 0.05425 0.05425
2.1499434E-6 -4.6230328E-10 2.1747787E-6 2.4403382E-6 1.5587171E-6 2.1749925E-6 2.1749925E-6 2.1747787E-6 0.05475 0.05475
2.156139E-6 -3.4414763E-10 2.1741544E-6 2.4401093E-6 1.558571E-6 2.174786E-6 2.174786E-6 2.1741544E-6 0.05525 0.05525
2.1668893E-6 -1.4194072E-10 2.1741544E-6 2.4398803E-6 1.5584247E-6 2.1745802E-6 2.1745802E-6 2.1741544E-6 0.05575 0.05575
2.175263E-6 1.6413365E-11 2.1738424E-6 2.4394226E-6 1.5581325E-6 2.1743738E-6 2.1743738E-6 2.1738424E-6 0.05625 0.05625
2.1856833E-6 2.1252959E-10 2.1738424E-6 2.4391936E-6 1.5579863E-6 2.1741678E-6 2.1741678E-6 2.1738424E-6 0.05675 0.05675
2.191747E-6 3.28249E-10 2.1738424E-6 2.4389649E-6 1.55784E-6 2.1739615E-6 2.1739615E-6 2.1738424E-6 0.05725 0.05725
2.1919368E-6 3.3555456E-10 2.1735302E-6 2.438736E-6 1.5576938E-6 2.1737555E-6 2.1737555E-6 2.1735302E-6 0.05775 0.05775
2.1862852E-6 2.3505528E-10 2.1738424E-6 2.4385072E-6 1.5575476E-6 2.1735493E-6 2.1735493E-6 2.1738424E-6 0.05825 0.05825
2.1738688E-6 9.697352E-12 2.173218E-6 2.4382782E-6 1.5574014E-6 2.1733433E-6 2.1733433E-6 2.173218E-6 0.05875 0.05875
2.163531E-6 -1.7728939E-10 2.1735302E-6 2.4380493E-6 1.5572552E-6 2.173137E-6 2.173137E-6 2.1735302E-6 0.05925 0.05925
2.156526E-6 -3.027604E-10 2.1729059E-6 2.4378205E-6 1.557109E-6 2.1729306E-6 2.1729306E-6 2.1729059E-6 0.05975 0.05975
2.155099E-6 -3.2529912E-10 2.1729059E-6 2.4375915E-6 1.5569628E-6 2.1727246E-6 2.1727246E-6 2.1729059E-6 0.06025 0.06025
2.1599417E-6 -2.3211516E-10 2.1719693E-6 2.4373626E-6 1.5568166E-6 2.1725184E-6 2.1725184E-6 2.1719693E-6 0.06075 0.06075
2.1683818E-6 -7.254293E-11 2.1716571E-6 2.4371338E-6 1.5566704E-6 2.1723124E-6 2.1723124E-6 2.1716571E-6 0.06125 0.06125
2.1757326E-6 6.6930086E-11 2.171345E-6 2.436676E-6 1.556378E-6 2.1721062E-6 2.1721062E-6 2.171345E-6 0.06175 0.06175
2.1825556E-6 1.9665805E-10 2.1716571E-6 2.4364472E-6 1.5562318E-6 2.1719002E-6 2.1719002E-6 2.1716571E-6 0.06225 0.06225
2.1846922E-6 2.3989852E-10 2.1716571E-6 2.4362182E-6 1.5560856E-6 2.1716937E-6 2.1716937E-6 2.1716571E-6 0.06275 0.06275
2.1823082E-6 1.9969686E-10 2.171345E-6 2.4359895E-6 1.5559395E-6 2.171488E-6 2.171488E-6 2.171345E-6 0.06325 0.06325
2.1768878E-6 1.0346108E-10 2.1710327E-6 2.4357605E-6 1.5557933E-6 2.171282E-6 2.171282E-6 2.1710327E-6 0.06375 0.06375
2.170411E-6 -1.22648645E-11 2.1710327E-6 2.4355315E-6 1.5556471E-6 2.1710757E-6 2.1710757E-6 2.1710327E-6 0.06425 0.06425
2.1637368E-6 -1.316452E-10 2.1707206E-6 2.4353028E-6 1.555501E-6 2.1708697E-6 2.1708697E-6 2.1707206E-6 0.06475 0.06475
2.157194E-6 -2.4858926E-10 2.1707206E-6 2.4350738E-6 1.5553547E-6 2.1706635E-6 2.1706635E-6 2.1707206E-6 0.06525 0.06525
2.1574501E-6 -2.4006558E-10 2.1704084E-6 2.4348449E-6 1.5552085E-6 2.1704575E-6 2.1704575E-6 2.1704084E-6 0.06575 0.06575
2.1643389E-6 -1.091195E-10 2.1700964E-6 2.4346161E-6 1.5550623E-6 2.1702513E-6 2.1702513E-6 2.1700964E-6 0.06625 0.06625
2.172119E-6 3.8271393E-11 2.1700964E-6 2.4343872E-6 1.5549161E-6 2.1700453E-6 2.1700453E-6 2.1700964E-6 0.06675 0.06675
2.1746514E-6 8.8820666E-11 2.1700964E-6 2.4339295E-6 1.5546237E-6 2.1698388E-6 2.1698388E-6 2.1700964E-6 0.06725 0.06725
2.1748745E-6 9.673529E-11 2.169472E-6 2.4337005E-6 1.5544775E-6 2.169633E-6 2.169633E-6 2.169472E-6 0.06775 0.06775
2.1766155E-6 1.3266697E-10 2.1688477E-6 2.4334718E-6 1.5543313E-6 2.169427E-6 2.169427E-6 2.1688477E-6 0.06825 0.06825
2.17763E-6 1.5519917E-10 2.1685355E-6 2.4332428E-6 1.5541851E-6 2.1692208E-6 2.1692208E-6 2.1685355E-6 0.06875 0.06875
2.1758729E-6 1.265698E-10 2.1688477E-6 2.4330138E-6 1.5540389E-6 2.1690148E-6 2.1690148E-6 2.1688477E-6 0.06925 0.06925
2.166063E-6 -5.0671876E-11 2.1688477E-6 2.432785E-6 1.5538927E-6 2.1688086E-6 2.1688086E-6 2.1688477E-6 0.06975 0.06975
2.1560227E-6 -2.32177E-10 2.1682233E-6 2.4325561E-6 1.5537466E-6 2.1686026E-6 2.1686026E-6 2.1682233E-6 0.07025 0.07025
2.1559815E-6 -2.2913493E-10 2.1685355E-6 2.4323272E-6 1.5536004E-6 2.1683968E-6 2.1683968E-6 2.1685355E-6 0.07075 0.07075
2.1641242E-6 -7.504431E-11 2.1682233E-6 2.4320984E-6 1.5534542E-6 2.1681903E-6 2.1681903E-6 2.1682233E-6 0.07125 0.07125
2.1715084E-6 6.503778E-11 2.1679111E-6 2.4318695E-6 1.553308E-6 2.1679846E-6 2.1679846E-6 2.1679111E-6 0.07175 0.07175
2.1733813E-6 1.03405735E-10 2.167599E-6 2.4316407E-6 1.5531618E-6 2.1677786E-6 2.1677786E-6 2.167599E-6 0.07225 0.07225
2.171657E-6 7.5385406E-11 2.1679111E-6 2.4311828E-6 1.5528694E-6 2.1675721E-6 2.1675721E-6 2.1679111E-6 0.07275 0.07275
2.1693386E-6 3.640188E-11 2.1669746E-6 2.430954E-6 1.5527232E-6 2.1673663E-6 2.1673663E-6 2.1669746E-6 0.07325 0.07325
2.1699907E-6 5.2234366E-11 2.1672868E-6 2.430725E-6 1.552577E-6 2.1671603E-6 2.1671603E-6 2.1672868E-6 0.07375 0.07375
2.1703122E-6 6.1976174E-11 2.1666624E-6 2.4304961E-6 1.5524308E-6 2.1669541E-6 2.1669541E-6 2.1666624E-6 0.07425 0.07425
2.162846E-6 -7.202176E-11 2.1666624E-6 2.4302674E-6 1.5522846E-6 2.1667481E-6 2.1667481E-6 2.1666624E-6 0.07475 0.07475
2.1545216E-6 -2.2185541E-10 2.1663504E-6 2.4300384E-6 1.5521384E-6 2.1665423E-6 2.1665423E-6 2.1663504E-6 0.07525 0.07525
2.154381E-6 -2.2064055E-10 2.1663504E-6 2.4298095E-6 1.5519922E-6 2.166336E-6 2.166336E-6 2.1663504E-6 0.07575 0.07575
2.1631843E-6 -5.4368586E-11 2.165726E-6 2.4295807E-6 1.551846E-6 2.1661301E-6 2.1661301E-6 2.165726E-6 0.07625 0.07625
2.1730104E-6 1.3078444E-10 2.165726E-6 2.4293518E-6 1.5516998E-6 2.1659241E-6 2.1659241E-6 2.165726E-6 0.07675 0.07675
2.1753783E-6 1.782884E-10 2.165726E-6 2.429123E-6 1.5515537E-6 2.1657183E-6 2.1657183E-6 2.165726E-6 0.07725 0.07725
2.1718058E-6 1.1616033E-10 2.165414E-6 2.428894E-6 1.5514075E-6 2.165512E-6 2.165512E-6 2.165414E-6 0.07775 0.07775
2.1661215E-6 1.5052001E-11 2.1651017E-6 2.4284363E-6 1.5511151E-6 2.165306E-6 2.165306E-6 2.1651017E-6 0.07825 0.07825
2.1619223E-6 -5.864832E-11 2.165414E-6 2.4282074E-6 1.5509689E-6 2.1651E-6 2.1651E-6 2.165414E-6 0.07875 0.07875
2.1616172E-6 -6.0478775E-11 2.1651017E-6 2.4279784E-6 1.5508227E-6 2.164894E-6 2.164894E-6 2.1651017E-6 0.07925 0.07925
2.1558335E-6 -1.6341431E-10 2.1647895E-6 2.4277497E-6 1.5506765E-6 2.1646879E-6 2.1646879E-6 2.1647895E-6 0.07975 0.07975
2.1504793E-6 -2.5843197E-10 2.1641652E-6 2.4275207E-6 1.5505303E-6 2.1644819E-6 2.1644819E-6 2.1641652E-6 0.08025 0.08025
2.1518574E-6 -2.2920002E-10 2.1641652E-6 2.427292E-6 1.5503841E-6 2.164276E-6 2.164276E-6 2.1641652E-6 0.08075 0.08075
2.1610565E-6 -5.5619256E-11 2.1641652E-6 2.427063E-6 1.5502379E-6 2.16407E-6 2.16407E-6 2.1641652E-6 0.08125 0.08125
2.1729613E-6 1.6790497E-10 2.1635408E-6 2.426834E-6 1.5500917E-6 2.1638639E-6 2.1638639E-6 2.1635408E-6 0.08175 0.08175
2.1796855E-6 2.958057E-10 2.1632286E-6 2.4266053E-6 1.5499455E-6 2.1636579E-6 2.1636579E-6 2.1632286E-6 0.08225 0.08225
2.1783244E-6 2.7448513E-10 2.1632286E-6 2.4263763E-6 1.5497993E-6 2.163452E-6 2.163452E-6 2.1632286E-6 0.08275 0.08275
2.1696371E-6 1.1795175E-10 2.1632286E-6 2.4259186E-6 1.5495069E-6 2.163246E-6 2.163246E-6 2.1632286E-6 0.08325 0.08325
2.1595638E-6 -6.416246E-11 2.1629164E-6 2.4256897E-6 1.5493608E-6 2.1630403E-6 2.1630403E-6 2.1629164E-6 0.08375 0.08375
2.151734E-6 -2.0486013E-10 2.1622923E-6 2.4254607E-6 1.5492146E-6 2.1628339E-6 2.1628339E-6 2.1622923E-6 0.08425 0.08425
2.148888E-6 -2.535887E-10 2.1622923E-6 2.425232E-6 1.5490684E-6 2.1626279E-6 2.1626279E-6 2.1622923E-6 0.08475 0.08475
2.1462067E-6 -2.9927197E-10 2.16198E-6 2.425003E-6 1.5489222E-6 2.162422E-6 2.162422E-6 2.16198E-6 0.08525 0.08525
2.1445485E-6 -3.2607417E-10 2.16198E-6 2.4247743E-6 1.548776E-6 2.162216E-6 2.162216E-6 2.16198E-6 0.08575 0.08575
2.1536487E-6 -1.543206E-10 2.16198E-6 2.4245453E-6 1.5486298E-6 2.1620103E-6 2.1620103E-6 2.16198E-6 0.08625 0.08625
2.1725502E-6 1.9832579E-10 2.16198E-6 2.4243163E-6 1.5484836E-6 2.1618043E-6 2.1618043E-6 2.16198E-6 0.08675 0.08675
2.1879537E-6 4.864111E-10 2.1613557E-6 2.4240876E-6 1.5483374E-6 2.1615986E-6 2.1615986E-6 2.1613557E-6 0.08725 0.08725
2.1887702E-6 5.0528887E-10 2.1613557E-6 2.4238586E-6 1.5481912E-6 2.161392E-6 2.161392E-6 2.1613557E-6 0.08775 0.08775
2.1746378E-6 2.482595E-10 2.1610435E-6 2.4236297E-6 1.548045E-6 2.1611863E-6 2.1611863E-6 2.1610435E-6 0.08825 0.08825
2.158591E-6 -4.4095793E-11 2.1607314E-6 2.423172E-6 1.5477526E-6 2.1609803E-6 2.1609803E-6 2.1607314E-6 0.08875 0.08875
2.1472968E-6 -2.4874547E-10 2.1604192E-6 2.4229432E-6 1.5476064E-6 2.1607746E-6 2.1607746E-6 2.1604192E-6 0.08925 0.08925
2.1398305E-6 -3.827434E-10 2.1604192E-6 2.4227143E-6 1.5474602E-6 2.1605686E-6 2.1605686E-6 2.1604192E-6 0.08975 0.08975
2.1360602E-6 -4.4852586E-10 2.1604192E-6 2.4224853E-6 1.547314E-6 2.1603628E-6 2.1603628E-6 2.1604192E-6 0.09025 0.09025
2.1398473E-6 -3.7483203E-10 2.160107E-6 2.4222566E-6 1.5471679E-6 2.1601568E-6 2.1601568E-6 2.160107E-6 0.09075 0.09075
2.1500036E-6 -1.8358833E-10 2.160107E-6 2.4220276E-6 1.5470217E-6 2.159951E-6 2.159951E-6 2.160107E-6 0.09125 0.09125
2.1703902E-6 1.9646605E-10 2.160107E-6 2.4217986E-6 1.5468755E-6 2.159745E-6 2.159745E-6 2.160107E-6 0.09175 0.09175
2.189753E-6 5.576394E-10 2.1597948E-6 2.42157E-6 1.5467293E-6 2.1595386E-6 2.1595386E-6 2.1597948E-6 0.09225 0.09225
2.1938042E-6 6.362057E-10 2.1594826E-6 2.421341E-6 1.5465831E-6 2.1593328E-6 2.1593328E-6 2.1594826E-6 0.09275 0.09275
2.1783517E-6 3.5481362E-10 2.1597948E-6 2.421112E-6 1.5464369E-6 2.1591268E-6 2.1591268E-6 2.1597948E-6 0.09325 0.09325
2.1587741E-6 -2.711785E-12 2.1594826E-6 2.4208832E-6 1.5462907E-6 2.158921E-6 2.158921E-6 2.1594826E-6 0.09375 0.09375
2.1448066E-6 -2.5669586E-10 2.1591704E-6 2.4204255E-6 1.5459983E-6 2.158715E-6 2.158715E-6 2.1591704E-6 0.09425 0.09425
2.1359872E-6 -4.1566553E-10 2.1585463E-6 2.4201966E-6 1.5458521E-6 2.1585092E-6 2.1585092E-6 2.1585463E-6 0.09475 0.09475
2.1311942E-6 -5.0032906E-10 2.1585463E-6 2.4199676E-6 1.5457059E-6 2.1583032E-6 2.1583032E-6 2.1585463E-6 0.09525 0.09525
2.1360042E-6 -4.0775416E-10 2.157922E-6 2.4197388E-6 1.5455597E-6 2.1580975E-6 2.1580975E-6 2.157922E-6 0.09575 0.09575
2.1499884E-6 -1.4585871E-10 2.157922E-6 2.4195099E-6 1.5454135E-6 2.1578915E-6 2.1578915E-6 2.157922E-6 0.09625 0.09625
2.167405E-6 1.7937965E-10 2.1576097E-6 2.419281E-6 1.5452673E-6 2.1576857E-6 2.1576857E-6 2.1576097E-6 0.09675 0.09675
2.1824123E-6 4.6015616E-10 2.1572976E-6 2.4190522E-6 1.5451211E-6 2.1574797E-6 2.1574797E-6 2.1572976E-6 0.09725 0.09725
2.1880473E-6 5.679577E-10 2.1569854E-6 2.4188232E-6 1.544975E-6 2.157274E-6 2.157274E-6 2.1569854E-6 0.09775 0.09775
2.1792941E-6 4.1020617E-10 2.1566732E-6 2.4185942E-6 1.5448288E-6 2.157068E-6 2.157068E-6 2.1566732E-6 0.09825 0.09825
2.1625876E-6 1.0566957E-10 2.1566732E-6 2.4183655E-6 1.5446826E-6 2.1568621E-6 2.1568621E-6 2.1566732E-6 0.09875 0.09875
2.147696E-6 -1.6536837E-10 2.156361E-6 2.4181365E-6 1.5445364E-6 2.1566561E-6 2.1566561E-6 2.156361E-6 0.09925 0.09925
2.1375897E-6 -3.480916E-10 2.156361E-6 2.4176788E-6 1.544244E-6 2.1564504E-6 2.1564504E-6 2.156361E-6 0.09975 0.09975
2.1354035E-6 -3.846389E-10 2.1560488E-6 2.4174499E-6 1.5440978E-6 2.1562444E-6 2.1562444E-6 2.1560488E-6 0.10025 0.10025
2.1367816E-6 -3.5540695E-10 2.1560488E-6 2.4172211E-6 1.5439516E-6 2.1560386E-6 2.1560386E-6 2.1560488E-6 0.10075 0.10075
2.1448257E-6 -2.0314352E-10 2.1554245E-6 2.4169922E-6 1.5438054E-6 2.1558326E-6 2.1558326E-6 2.1554245E-6 0.10125 0.10125
2.155972E-6 6.3721858E-12 2.1554245E-6 2.4167632E-6 1.5436592E-6 2.1556268E-6 2.1556268E-6 2.1554245E-6 0.10175 0.10175
2.1655671E-6 1.8726176E-10 2.1551123E-6 2.4165345E-6 1.543513E-6 2.1554208E-6 2.1554208E-6 2.1551123E-6 0.10225 0.10225
2.1757235E-6 3.7850545E-10 2.1548003E-6 2.4163055E-6 1.5433668E-6 2.155215E-6 2.155215E-6 2.1548003E-6 0.10275 0.10275
2.1808635E-6 4.77171E-10 2.1551123E-6 2.4160768E-6 1.5432206E-6 2.155009E-6 2.155009E-6 2.1551123E-6 0.10325 0.10325
2.1720443E-6 3.1820133E-10 2.1548003E-6 2.4158478E-6 1.5430744E-6 2.1548033E-6 2.1548033E-6 2.1548003E-6 0.10375 0.10375
2.1525E-6 -3.8715007E-11 2.1548003E-6 2.4156188E-6 1.5429282E-6 2.1545977E-6 2.1545977E-6 2.1548003E-6 0.10425 0.10425
2.1386977E-6 -2.8965375E-10 2.154176E-6 2.41539E-6 1.5427821E-6 2.154392E-6 2.154392E-6 2.154176E-6 0.10475 0.10475
2.1357193E-6 -3.408186E-10 2.1544881E-6 2.4149322E-6 1.5424897E-6 2.154186E-6 2.154186E-6 2.1544881E-6 0.10525 0.10525
2.1386816E-6 -2.8235145E-10 2.1538638E-6 2.4147034E-6 1.5423435E-6 2.1539802E-6 2.1539802E-6 2.1538638E-6 0.10575 0.10575
2.1378814E-6 -2.933179E-10 2.1538638E-6 2.4144745E-6 1.5421973E-6 2.1537742E-6 2.1537742E-6 2.1538638E-6 0.10625 0.10625
2.1389294E-6 -2.701766E-10 2.1532394E-6 2.4142455E-6 1.5420511E-6 2.1535684E-6 2.1535684E-6 2.1532394E-6 0.10675 0.10675
2.1503397E-6 -5.5788388E-11 2.1532394E-6 2.4140168E-6 1.5419049E-6 2.1533624E-6 2.1533624E-6 2.1532394E-6 0.10725 0.10725
2.1705612E-6 3.2122066E-10 2.1529272E-6 2.4137878E-6 1.5417587E-6 2.1531566E-6 2.1531566E-6 2.1529272E-6 0.10775 0.10775
2.1818394E-6 5.331726E-10 2.152615E-6 2.413559E-6 1.5416125E-6 2.1529506E-6 2.1529506E-6 2.152615E-6 0.10825 0.10825
2.1754297E-6 4.1866485E-10 2.152615E-6 2.41333E-6 1.5414663E-6 2.1527453E-6 2.1527453E-6 2.152615E-6 0.10875 0.10875
2.157931E-6 9.951062E-11 2.1523028E-6 2.4131011E-6 1.5413201E-6 2.1525393E-6 2.1525393E-6 2.1523028E-6 0.10925 0.10925
2.1448216E-6 -1.3863771E-10 2.152615E-6 2.4128724E-6 1.5411739E-6 2.1523335E-6 2.1523335E-6 2.152615E-6 0.10975 0.10975
2.1417115E-6 -1.9223884E-10 2.1516785E-6 2.4126434E-6 1.5410277E-6 2.1521275E-6 2.1521275E-6 2.1516785E-6 0.11025 0.11025
2.1411424E-6 -1.9894182E-10 2.1519907E-6 2.4121857E-6 1.5407353E-6 2.1519218E-6 2.1519218E-6 2.1519907E-6 0.11075 0.11075
2.13262E-6 -3.524299E-10 2.1513663E-6 2.4119568E-6 1.5405892E-6 2.1517158E-6 2.1517158E-6 2.1513663E-6 0.11125 0.11125
2.1250219E-6 -4.8886406E-10 2.1513663E-6 2.4117278E-6 1.540443E-6 2.15151E-6 2.15151E-6 2.1513663E-6 0.11175 0.11175
2.1334295E-6 -3.299009E-10 2.1513663E-6 2.411499E-6 1.5402968E-6 2.1513044E-6 2.1513044E-6 2.1513663E-6 0.11225 0.11225
2.1607132E-6 1.774484E-10 2.1513663E-6 2.41127E-6 1.5401506E-6 2.1510987E-6 2.1510987E-6 2.1513663E-6 0.11275 0.11275
2.1800108E-6 5.3740357E-10 2.151054E-6 2.4110414E-6 1.5400044E-6 2.1508927E-6 2.1508927E-6 2.151054E-6 0.11325 0.11325
2.1755475E-6 4.5883075E-10 2.151054E-6 2.4108124E-6 1.5398582E-6 2.150687E-6 2.150687E-6 2.151054E-6 0.11375 0.11375
2.160524E-6 1.8535652E-10 2.1498056E-6 2.4105834E-6 1.539712E-6 2.150481E-6 2.150481E-6 2.1498056E-6 0.11425 0.11425
2.1533883E-6 5.7449264E-11 2.1501178E-6 2.4103547E-6 1.5395658E-6 2.1502756E-6 2.1502756E-6 2.1501178E-6 0.11475 0.11475
2.1517963E-6 3.1865212E-11 2.1498056E-6 2.4101257E-6 1.5394196E-6 2.1500696E-6 2.1500696E-6 2.1498056E-6 0.11525 0.11525
2.1459468E-6 -7.228845E-11 2.1498056E-6 2.4098968E-6 1.5392734E-6 2.1498638E-6 2.1498638E-6 2.1498056E-6 0.11575 0.11575
2.1282503E-6 -3.9509707E-10 2.1498056E-6 2.409439E-6 1.538981E-6 2.1496578E-6 2.1496578E-6 2.1498056E-6 0.11625 0.11625
2.1152068E-6 -6.3202726E-10 2.1494934E-6 2.4092103E-6 1.5388348E-6 2.149452E-6 2.149452E-6 2.1494934E-6 0.11675 0.11675
2.1251656E-6 -4.4443796E-10 2.1491812E-6 2.4089813E-6 1.5386886E-6 2.1492465E-6 2.1492465E-6 2.1491812E-6 0.11725 0.11725
2.1498752E-6 1.5404154E-11 2.148869E-6 2.4087524E-6 1.5385424E-6 2.1490407E-6 2.1490407E-6 2.148869E-6 0.11775 0.11775
2.1687767E-6 3.6805053E-10 2.148869E-6 2.4085236E-6 1.5383963E-6 2.1488347E-6 2.1488347E-6 2.148869E-6 0.11825 0.11825
2.1736528E-6 4.6184354E-10 2.1485569E-6 2.4082947E-6 1.5382501E-6 2.148629E-6 2.148629E-6 2.1485569E-6 0.11875 0.11875
2.167012E-6 3.430723E-10 2.1485569E-6 2.4080657E-6 1.5381039E-6 2.1484234E-6 2.1484234E-6 2.1485569E-6 0.11925 0.11925
2.163308E-6 2.7850797E-10 2.1482447E-6 2.407837E-6 1.5379577E-6 2.1482176E-6 2.1482176E-6 2.1482447E-6 0.11975 0.11975
2.1618807E-6 2.5596925E-10 2.1479325E-6 2.407608E-6 1.5378115E-6 2.1480116E-6 2.1480116E-6 2.1479325E-6 0.12025 0.12025
2.1494643E-6 3.0611316E-11 2.1476203E-6 2.407379E-6 1.5376653E-6 2.1478058E-6 2.1478058E-6 2.1476203E-6 0.12075 0.12075
2.125234E-6 -4.127925E-10 2.1473081E-6 2.4069213E-6 1.5373729E-6 2.1476003E-6 2.1476003E-6 2.1473081E-6 0.12125 0.12125
2.1085275E-6 -7.173291E-10 2.1469962E-6 2.4066926E-6 1.5372267E-6 2.1473945E-6 2.1473945E-6 2.1469962E-6 0.12175 0.12175
2.1166707E-6 -5.632385E-10 2.1473081E-6 2.4064636E-6 1.5370805E-6 2.1471885E-6 2.1471885E-6 2.1473081E-6 0.12225 0.12225
2.1368592E-6 -1.868385E-10 2.1476203E-6 2.4062347E-6 1.5369343E-6 2.1469828E-6 2.1469828E-6 2.1476203E-6 0.12275 0.12275
2.153253E-6 1.1951881E-10 2.1469962E-6 2.406006E-6 1.5367881E-6 2.1467772E-6 2.1467772E-6 2.1469962E-6 0.12325 0.12325
2.1626174E-6 2.9614491E-10 2.1473081E-6 2.405777E-6 1.5366419E-6 2.1465714E-6 2.1465714E-6 2.1473081E-6 0.12375 0.12375
2.1685826E-6 4.1003714E-10 2.1463718E-6 2.405548E-6 1.5364957E-6 2.1463654E-6 2.1463654E-6 2.1463718E-6 0.12425 0.12425
2.1727E-6 4.898216E-10 2.146684E-6 2.4053193E-6 1.5363495E-6 2.14616E-6 2.14616E-6 2.146684E-6 0.12475 0.12475
2.1695569E-6 4.3561144E-10 2.1460596E-6 2.4050903E-6 1.5362034E-6 2.145954E-6 2.145954E-6 2.1460596E-6 0.12525 0.12525
2.1538074E-6 1.4873777E-10 2.1460596E-6 2.4048613E-6 1.5360572E-6 2.1457483E-6 2.1457483E-6 2.1460596E-6 0.12575 0.12575
2.129115E-6 -3.03193E-10 2.1457474E-6 2.4046326E-6 1.535911E-6 2.1455428E-6 2.1455428E-6 2.1457474E-6 0.12625 0.12625
2.1121443E-6 -6.126021E-10 2.1454352E-6 2.404175E-6 1.5356186E-6 2.145337E-6 2.145337E-6 2.1454352E-6 0.12675 0.12675
2.1108494E-6 -6.3270456E-10 2.145123E-6 2.403946E-6 1.5354724E-6 2.145131E-6 2.145131E-6 2.145123E-6 0.12725 0.12725
2.1232831E-6 -3.9943526E-10 2.145123E-6 2.403717E-6 1.5353262E-6 2.1449257E-6 2.1449257E-6 2.145123E-6 0.12775 0.12775
2.1403366E-6 -8.089664E-11 2.1448109E-6 2.4034882E-6 1.53518E-6 2.1447197E-6 2.1447197E-6 2.1448109E-6 0.12825 0.12825
2.154882E-6 1.9135293E-10 2.1444987E-6 2.4032593E-6 1.5350338E-6 2.144514E-6 2.144514E-6 2.1444987E-6 0.12875 0.12875
2.1671178E-6 4.2096782E-10 2.1444987E-6 2.4030303E-6 1.5348876E-6 2.1443084E-6 2.1443084E-6 2.1444987E-6 0.12925 0.12925
2.1726207E-6 5.263331E-10 2.1441865E-6 2.4028016E-6 1.5347414E-6 2.1441026E-6 2.1441026E-6 2.1441865E-6 0.12975 0.12975
2.1713263E-6 5.0623067E-10 2.1438743E-6 2.4025726E-6 1.5345952E-6 2.143897E-6 2.143897E-6 2.1438743E-6 0.13025 0.13025
2.1579197E-6 2.6260075E-10 2.1441865E-6 2.4023439E-6 1.534449E-6 2.1436913E-6 2.1436913E-6 2.1441865E-6 0.13075 0.13075
2.137451E-6 -1.1136947E-10 2.1435621E-6 2.402115E-6 1.5343028E-6 2.1434853E-6 2.1434853E-6 2.1435621E-6 0.13125 0.13125
2.118303E-6 -4.6097698E-10 2.1435621E-6 2.401886E-6 1.5341566E-6 2.14328E-6 2.14328E-6 2.1435621E-6 0.13175 0.13175
2.1086585E-6 -6.351733E-10 2.1432502E-6 2.4014282E-6 1.5338643E-6 2.143074E-6 2.143074E-6 2.1432502E-6 0.13225 0.13225
2.1110266E-6 -5.876694E-10 2.1426258E-6 2.4011993E-6 1.5337181E-6 2.1428682E-6 2.1428682E-6 2.1426258E-6 0.13275 0.13275
2.1247145E-6 -3.3125555E-10 2.142938E-6 2.4009705E-6 1.5335719E-6 2.1426629E-6 2.1426629E-6 2.142938E-6 0.13325 0.13325
2.146322E-6 7.1334307E-11 2.1423136E-6 2.4007416E-6 1.5334257E-6 2.1424569E-6 2.1424569E-6 2.1423136E-6 0.13375 0.13375
2.1642009E-6 4.050996E-10 2.1420014E-6 2.4005126E-6 1.5332795E-6 2.1422516E-6 2.1422516E-6 2.1420014E-6 0.13425 0.13425
2.1743572E-6 5.963433E-10 2.1416893E-6 2.4002838E-6 1.5331333E-6 2.1420456E-6 2.1420456E-6 2.1416893E-6 0.13475 0.13475
2.1738547E-6 5.908585E-10 2.1416893E-6 2.4000549E-6 1.5329871E-6 2.1418402E-6 2.1418402E-6 2.1416893E-6 0.13525 0.13525
2.1622632E-6 3.807272E-10 2.141377E-6 2.3998261E-6 1.5328409E-6 2.1416342E-6 2.1416342E-6 2.141377E-6 0.13575 0.13575
2.1429826E-6 2.8683386E-11 2.141377E-6 2.3995972E-6 1.5326947E-6 2.1414285E-6 2.1414285E-6 2.141377E-6 0.13625 0.13625
2.1215574E-6 -3.6294975E-10 2.141377E-6 2.3993682E-6 1.5325485E-6 2.141223E-6 2.141223E-6 2.141377E-6 0.13675 0.13675
2.1075239E-6 -6.18152E-10 2.141065E-6 2.3991395E-6 1.5324023E-6 2.1410171E-6 2.1410171E-6 2.141065E-6 0.13725 0.13725
2.1080114E-6 -6.053648E-10 2.141065E-6 2.3986815E-6 1.5321099E-6 2.1408116E-6 2.1408116E-6 2.141065E-6 0.13775 0.13775
2.1200156E-6 -3.8001335E-10 2.1407527E-6 2.3984528E-6 1.5319637E-6 2.1406058E-6 2.1406058E-6 2.1407527E-6 0.13825 0.13825
2.1372346E-6 -5.842939E-11 2.1401283E-6 2.3982238E-6 1.5318176E-6 2.1404003E-6 2.1404003E-6 2.1401283E-6 0.13875 0.13875
2.1528028E-6 2.3270123E-10 2.1401283E-6 2.397995E-6 1.5316714E-6 2.1401945E-6 2.1401945E-6 2.1401283E-6 0.13925 0.13925
2.1641147E-6 4.4526227E-10 2.1401283E-6 2.3977661E-6 1.5315252E-6 2.139989E-6 2.139989E-6 2.1401283E-6 0.13975 0.13975
2.1710698E-6 5.774265E-10 2.1398162E-6 2.3975372E-6 1.531379E-6 2.1397832E-6 2.1397832E-6 2.1398162E-6 0.14025 0.14025
2.1666401E-6 4.9946275E-10 2.139504E-6 2.3973084E-6 1.5312328E-6 2.1395776E-6 2.1395776E-6 2.139504E-6 0.14075 0.14075
2.1493065E-6 1.8335385E-10 2.139504E-6 2.3970795E-6 1.5310866E-6 2.1393719E-6 2.1393719E-6 2.139504E-6 0.14125 0.14125
2.1267592E-6 -2.2898757E-10 2.139504E-6 2.3968505E-6 1.5309404E-6 2.1391666E-6 2.1391666E-6 2.139504E-6 0.14175 0.14175
2.1112078E-6 -5.1220683E-10 2.139192E-6 2.3966218E-6 1.5307942E-6 2.1389606E-6 2.1389606E-6 2.139192E-6 0.14225 0.14225
2.1108372E-6 -5.152554E-10 2.1388798E-6 2.3963928E-6 1.530648E-6 2.1387552E-6 2.1387552E-6 2.1388798E-6 0.14275 0.14275
2.1196734E-6 -3.4837438E-10 2.1388798E-6 2.395935E-6 1.5303556E-6 2.1385492E-6 2.1385492E-6 2.1388798E-6 0.14325 0.14325
2.1298301E-6 -1.5713068E-10 2.1382555E-6 2.3957061E-6 1.5302094E-6 2.138344E-6 2.138344E-6 2.1382555E-6 0.14375 0.14375
2.1388973E-6 1.40138135E-11 2.1382555E-6 2.3954774E-6 1.5300632E-6 2.138138E-6 2.138138E-6 2.1382555E-6 0.14425 0.14425
2.150572E-6 2.3327457E-10 2.1379433E-6 2.3952484E-6 1.529917E-6 2.1379326E-6 2.1379326E-6 2.1379433E-6 0.14475 0.14475
2.1634344E-6 4.7446175E-10 2.137631E-6 2.3950195E-6 1.5297708E-6 2.1377266E-6 2.1377266E-6 2.137631E-6 0.14525 0.14525
2.1642518E-6 4.933396E-10 2.137631E-6 2.3947907E-6 1.5296247E-6 2.1375213E-6 2.1375213E-6 2.137631E-6 0.14575 0.14575
2.1494593E-6 2.2412883E-10 2.137631E-6 2.3945618E-6 1.5294785E-6 2.1373153E-6 2.1373153E-6 2.137631E-6 0.14625 0.14625
2.1303772E-6 -1.2426057E-10 2.137319E-6 2.3943328E-6 1.5293323E-6 2.13711E-6 2.13711E-6 2.137319E-6 0.14675 0.14675
2.1199407E-6 -3.130745E-10 2.1366945E-6 2.394104E-6 1.5291861E-6 2.136904E-6 2.136904E-6 2.1366945E-6 0.14725 0.14725
2.120329E-6 -3.0211456E-10 2.1370067E-6 2.393875E-6 1.5290399E-6 2.1366986E-6 2.1366986E-6 2.1370067E-6 0.14775 0.14775
2.1205192E-6 -2.94809E-10 2.1370067E-6 2.3936461E-6 1.5288937E-6 2.1364926E-6 2.1364926E-6 2.1370067E-6 0.14825 0.14825
2.1212375E-6 -2.7775837E-10 2.1366945E-6 2.3931884E-6 1.5286013E-6 2.1362873E-6 2.1362873E-6 2.1366945E-6 0.14875 0.14875
2.1270048E-6 -1.6752055E-10 2.1360702E-6 2.3929597E-6 1.5284551E-6 2.1360813E-6 2.1360813E-6 2.1360702E-6 0.14925 0.14925
2.1406595E-6 8.828421E-11 2.1360702E-6 2.3927307E-6 1.5283089E-6 2.135876E-6 2.135876E-6 2.1360702E-6 0.14975 0.14975
2.1554363E-6 3.6479725E-10 2.1360702E-6 2.3925018E-6 1.5281627E-6 2.1356707E-6 2.1356707E-6 2.1360702E-6 0.15025 0.15025
2.1577384E-6 4.1108308E-10 2.1348217E-6 2.392273E-6 1.5280165E-6 2.1354647E-6 2.1354647E-6 2.1348217E-6 0.15075 0.15075
2.1479625E-6 2.344505E-10 2.135446E-6 2.392044E-6 1.5278703E-6 2.1352594E-6 2.1352594E-6 2.135446E-6 0.15125 0.15125
2.138714E-6 6.7562955E-11 2.135446E-6 2.391815E-6 1.5277241E-6 2.1350534E-6 2.1350534E-6 2.135446E-6 0.15175 0.15175
2.1353405E-6 9.089308E-12 2.1345095E-6 2.3915863E-6 1.5275779E-6 2.134848E-6 2.134848E-6 2.1345095E-6 0.15225 0.15225
2.1307458E-6 -7.19198E-11 2.135446E-6 2.3913574E-6 1.5274318E-6 2.1346425E-6 2.1346425E-6 2.135446E-6 0.15275 0.15275
2.1193853E-6 -2.777876E-10 2.1348217E-6 2.3911286E-6 1.5272856E-6 2.1344367E-6 2.1344367E-6 2.1348217E-6 0.15325 0.15325
2.1099395E-6 -4.4832954E-10 2.1341973E-6 2.3906707E-6 1.5269932E-6 2.1342312E-6 2.1342312E-6 2.1341973E-6 0.15375 0.15375
2.1118785E-6 -4.0874346E-10 2.1341973E-6 2.390442E-6 1.526847E-6 2.1340254E-6 2.1340254E-6 2.1341973E-6 0.15425 0.15425
2.1285034E-6 -9.812267E-11 2.1341973E-6 2.390213E-6 1.5267008E-6 2.1338199E-6 2.1338199E-6 2.1341973E-6 0.15475 0.15475
2.1458543E-6 2.2589758E-10 2.1341973E-6 2.389984E-6 1.5265546E-6 2.1336145E-6 2.1336145E-6 2.1341973E-6 0.15525 0.15525
2.1498395E-6 3.032458E-10 2.1338851E-6 2.3897553E-6 1.5264084E-6 2.1334088E-6 2.1334088E-6 2.1338851E-6 0.15575 0.15575
2.1449478E-6 2.1675509E-10 2.1332608E-6 2.3895263E-6 1.5262622E-6 2.1332032E-6 2.1332032E-6 2.1332608E-6 0.15625 0.15625
2.144247E-6 2.0761584E-10 2.1326364E-6 2.3892974E-6 1.526116E-6 2.132998E-6 2.132998E-6 2.1326364E-6 0.15675 0.15675
2.147671E-6 2.7460992E-10 2.1329486E-6 2.3890686E-6 1.5259698E-6 2.132792E-6 2.132792E-6 2.1329486E-6 0.15725 0.15725
2.1427463E-6 1.8751015E-10 2.1323242E-6 2.3888397E-6 1.5258236E-6 2.1325866E-6 2.1325866E-6 2.1323242E-6 0.15775 0.15775
2.1249837E-6 -1.365166E-10 2.132012E-6 2.388611E-6 1.5256774E-6 2.1323806E-6 2.1323806E-6 2.132012E-6 0.15825 0.15825
2.1052085E-6 -4.976964E-10 2.1323242E-6 2.388382E-6 1.5255312E-6 2.1321753E-6 2.1321753E-6 2.1323242E-6 0.15875 0.15875
2.102396E-6 -5.4581595E-10 2.132012E-6 2.3879243E-6 1.5252389E-6 2.1319697E-6 2.1319697E-6 2.132012E-6 0.15925 0.15925
2.1156213E-6 -2.9792901E-10 2.1323242E-6 2.3876953E-6 1.5250927E-6 2.131764E-6 2.131764E-6 2.1323242E-6 0.15975 0.15975
2.1334013E-6 3.400909E-11 2.1313879E-6 2.3874663E-6 1.5249465E-6 2.1315584E-6 2.1315584E-6 2.1313879E-6 0.16025 0.16025
2.141248E-6 1.8261812E-10 2.1313879E-6 2.3872376E-6 1.5248003E-6 2.131353E-6 2.131353E-6 2.1313879E-6 0.16075 0.16075
2.143715E-6 2.3194927E-10 2.1310757E-6 2.3870086E-6 1.5246541E-6 2.1311473E-6 2.1311473E-6 2.1310757E-6 0.16125 0.16125
2.1464793E-6 2.8676203E-10 2.1310757E-6 2.3867797E-6 1.5245079E-6 2.1309418E-6 2.1309418E-6 2.1310757E-6 0.16175 0.16175
2.152346E-6 3.9882705E-10 2.1304513E-6 2.386551E-6 1.5243617E-6 2.1307364E-6 2.1307364E-6 2.1304513E-6 0.16225 0.16225
2.1494013E-6 3.4827127E-10 2.1304513E-6 2.386322E-6 1.5242155E-6 2.130531E-6 2.130531E-6 2.1304513E-6 0.16275 0.16275
2.1311107E-6 1.44994685E-11 2.1304513E-6 2.3860932E-6 1.5240693E-6 2.1303251E-6 2.1303251E-6 2.1304513E-6 0.16325 0.16325
2.1064843E-6 -4.3621315E-10 2.1301391E-6 2.3858643E-6 1.5239231E-6 2.1301196E-6 2.1301196E-6 2.1301391E-6 0.16375 0.16375
2.0983255E-6 -5.830015E-10 2.1301391E-6 2.3856353E-6 1.5237769E-6 2.1299143E-6 2.1299143E-6 2.1301391E-6 0.16425 0.16425
2.1072938E-6 -4.1368417E-10 2.1304513E-6 2.3851776E-6 1.5234845E-6 2.1297083E-6 2.1297083E-6 2.1304513E-6 0.16475 0.16475
2.1201565E-6 -1.7249699E-10 2.129827E-6 2.3849486E-6 1.5233383E-6 2.129503E-6 2.129503E-6 2.129827E-6 0.16525 0.16525
2.1301482E-6 1.5701374E-11 2.1301391E-6 2.38472E-6 1.523192E-6 2.1292976E-6 2.1292976E-6 2.1301391E-6 0.16575 0.16575
2.1388526E-6 1.8014612E-10 2.1292026E-6 2.384491E-6 1.523046E-6 2.1290916E-6 2.1290916E-6 2.1292026E-6 0.16625 0.16625
2.1510223E-6 4.085429E-10 2.1288904E-6 2.3842622E-6 1.5228998E-6 2.1288863E-6 2.1288863E-6 2.1288904E-6 0.16675 0.16675
2.158407E-6 5.48625E-10 2.1292026E-6 2.3840332E-6 1.5227536E-6 2.1286808E-6 2.1286808E-6 2.1292026E-6 0.16725 0.16725
2.1526241E-6 4.4568949E-10 2.1285782E-6 2.3838043E-6 1.5226074E-6 2.1284754E-6 2.1284754E-6 2.1285782E-6 0.16775 0.16775
2.1302744E-6 3.7002474E-11 2.128266E-6 2.3835755E-6 1.5224612E-6 2.1282694E-6 2.1282694E-6 2.128266E-6 0.16825 0.16825
2.104922E-6 -4.2710963E-10 2.1279538E-6 2.3833466E-6 1.522315E-6 2.1280641E-6 2.1280641E-6 2.1279538E-6 0.16875 0.16875
2.091978E-6 -6.622126E-10 2.128266E-6 2.3831176E-6 1.5221688E-6 2.1278586E-6 2.1278586E-6 2.128266E-6 0.16925 0.16925
2.0973496E-6 -5.5928356E-10 2.128266E-6 2.3828889E-6 1.5220226E-6 2.1276533E-6 2.1276533E-6 2.128266E-6 0.16975 0.16975
2.113149E-6 -2.6388947E-10 2.127642E-6 2.382431E-6 1.5217302E-6 2.1274473E-6 2.1274473E-6 2.127642E-6 0.17025 0.17025
2.130302E-6 5.6476376E-11 2.1273297E-6 2.3822022E-6 1.521584E-6 2.127242E-6 2.127242E-6 2.1273297E-6 0.17075 0.17075
2.1414817E-6 2.6660116E-10 2.127642E-6 2.3819732E-6 1.5214378E-6 2.1270366E-6 2.1270366E-6 2.127642E-6 0.17125 0.17125
2.1508465E-6 4.4322723E-10 2.1270175E-6 2.3817445E-6 1.5212916E-6 2.126831E-6 2.126831E-6 2.1270175E-6 0.17175 0.17175
2.1557555E-6 5.3762933E-10 2.1270175E-6 2.3815155E-6 1.5211454E-6 2.1266253E-6 2.1266253E-6 2.1270175E-6 0.17225 0.17225
2.1497087E-6 4.298213E-10 2.1263932E-6 2.3812865E-6 1.5209991E-6 2.1264198E-6 2.1264198E-6 2.1263932E-6 0.17275 0.17275
2.1297355E-6 6.498708E-11 2.1267053E-6 2.3810578E-6 1.5208531E-6 2.1262144E-6 2.1262144E-6 2.1267053E-6 0.17325 0.17325
2.1055052E-6 -3.7841674E-10 2.1267053E-6 2.3808288E-6 1.5207069E-6 2.126009E-6 2.126009E-6 2.1267053E-6 0.17375 0.17375
2.0897232E-6 -6.6589945E-10 2.1263932E-6 2.3805999E-6 1.5205607E-6 2.1258036E-6 2.1258036E-6 2.1263932E-6 0.17425 0.17425
2.088461E-6 -6.8539285E-10 2.1257688E-6 2.3803711E-6 1.5204145E-6 2.1255976E-6 2.1255976E-6 2.1257688E-6 0.17475 0.17475
2.104294E-6 -3.8938966E-10 2.1257688E-6 2.3801422E-6 1.5202683E-6 2.1253923E-6 2.1253923E-6 2.1257688E-6 0.17525 0.17525
2.1286742E-6 6.436178E-11 2.1254566E-6 2.3796845E-6 1.5199759E-6 2.125187E-6 2.125187E-6 2.1254566E-6 0.17575 0.17575
2.149622E-6 4.547703E-10 2.1251444E-6 2.3794555E-6 1.5198297E-6 2.1249814E-6 2.1249814E-6 2.1251444E-6 0.17625 0.17625
2.1574358E-6 6.027703E-10 2.1251444E-6 2.3792268E-6 1.5196835E-6 2.124776E-6 2.124776E-6 2.1251444E-6 0.17675 0.17675
2.1531046E-6 5.266337E-10 2.1248322E-6 2.3789978E-6 1.5195372E-6 2.12457E-6 2.12457E-6 2.1248322E-6 0.17725 0.17725
2.1404246E-6 2.964032E-10 2.12452E-6 2.3787688E-6 1.519391E-6 2.1243648E-6 2.1243648E-6 2.12452E-6 0.17775 0.17775
2.1240487E-6 -2.0427215E-12 2.1242079E-6 2.37854E-6 1.5192448E-6 2.1241592E-6 2.1241592E-6 2.1242079E-6 0.17825 0.17825
2.1048675E-6 -3.5225933E-10 2.123896E-6 2.3783111E-6 1.5190986E-6 2.123954E-6 2.123954E-6 2.123896E-6 0.17875 0.17875
2.0863133E-6 -6.9090367E-10 2.1235837E-6 2.3780822E-6 1.5189524E-6 2.1237486E-6 2.1237486E-6 2.1235837E-6 0.17925 0.17925
2.0818177E-6 -7.700856E-10 2.1235837E-6 2.3778534E-6 1.5188062E-6 2.123543E-6 2.123543E-6 2.1235837E-6 0.17975 0.17975
2.100158E-6 -4.2779336E-10 2.123896E-6 2.3776245E-6 1.5186602E-6 2.1233373E-6 2.1233373E-6 2.123896E-6 0.18025 0.18025
2.1311714E-6 1.4838053E-10 2.1232715E-6 2.3773957E-6 1.518514E-6 2.1231317E-6 2.1231317E-6 2.1232715E-6 0.18075 0.18075
2.1571027E-6 6.307581E-10 2.1226472E-6 2.3769378E-6 1.5182216E-6 2.1229264E-6 2.1229264E-6 2.1226472E-6 0.18125 0.18125
2.1650812E-6 7.818034E-10 2.1229594E-6 2.376709E-6 1.5180754E-6 2.1227208E-6 2.1227208E-6 2.1229594E-6 0.18175 0.18175
2.1531603E-6 5.6558147E-10 2.122335E-6 2.37648E-6 1.5179291E-6 2.1225155E-6 2.1225155E-6 2.122335E-6 0.18225 0.18225
2.1339463E-6 2.1475582E-10 2.1220228E-6 2.3762511E-6 1.517783E-6 2.1223102E-6 2.1223102E-6 2.1220228E-6 0.18275 0.18275
2.115689E-6 -1.1840691E-10 2.1220228E-6 2.3760224E-6 1.5176367E-6 2.1221047E-6 2.1221047E-6 2.1220228E-6 0.18325 0.18325
2.0962104E-6 -4.7410514E-10 2.1217106E-6 2.3757934E-6 1.5174905E-6 2.121899E-6 2.121899E-6 2.1217106E-6 0.18375 0.18375
2.0797024E-6 -7.7498735E-10 2.1213984E-6 2.3755645E-6 1.5173443E-6 2.1216933E-6 2.1216933E-6 2.1213984E-6 0.18425 0.18425
2.0777147E-6 -8.0788015E-10 2.1217106E-6 2.3753357E-6 1.5171981E-6 2.121488E-6 2.121488E-6 2.1217106E-6 0.18475 0.18475
2.1023588E-6 -3.4925618E-10 2.1213984E-6 2.3751068E-6 1.5170519E-6 2.1212825E-6 2.1212825E-6 2.1213984E-6 0.18525 0.18525
2.1362102E-6 2.7929742E-10 2.1213984E-6 2.374878E-6 1.5169057E-6 2.1210772E-6 2.1210772E-6 2.1213984E-6 0.18575 0.18575
2.1606563E-6 7.34267E-10 2.1213984E-6 2.37442E-6 1.5166133E-6 2.1208718E-6 2.1208718E-6 2.1213984E-6 0.18625 0.18625
2.1645099E-6 8.09179E-10 2.120774E-6 2.3741914E-6 1.5164673E-6 2.1206663E-6 2.1206663E-6 2.120774E-6 0.18675 0.18675
2.150477E-6 5.5397675E-10 2.1204619E-6 2.3739624E-6 1.516321E-6 2.120461E-6 2.120461E-6 2.1204619E-6 0.18725 0.18725
2.12717E-6 1.2762683E-10 2.1204619E-6 2.3737334E-6 1.5161748E-6 2.120255E-6 2.120255E-6 2.1204619E-6 0.18775 0.18775
2.106405E-6 -2.5182498E-10 2.1204619E-6 2.3735047E-6 1.5160286E-6 2.1200497E-6 2.1200497E-6 2.1204619E-6 0.18825 0.18825
2.089666E-6 -5.5697064E-10 2.1195256E-6 2.3732757E-6 1.5158824E-6 2.119844E-6 2.119844E-6 2.1195256E-6 0.18875 0.18875
2.077514E-6 -7.7745604E-10 2.1198377E-6 2.373047E-6 1.5157362E-6 2.1196388E-6 2.1196388E-6 2.1198377E-6 0.18925 0.18925
2.0825555E-6 -6.806177E-10 2.1192134E-6 2.372818E-6 1.51559E-6 2.1194332E-6 2.1194332E-6 2.1192134E-6 0.18975 0.18975
2.1057476E-6 -2.4879263E-10 2.1195256E-6 2.372589E-6 1.5154438E-6 2.119228E-6 2.119228E-6 2.1195256E-6 0.19025 0.19025
2.138015E-6 3.5052578E-10 2.1189012E-6 2.3723603E-6 1.5152976E-6 2.1190226E-6 2.1190226E-6 2.1189012E-6 0.19075 0.19075
2.15926E-6 7.4641593E-10 2.1189012E-6 2.3721313E-6 1.5151514E-6 2.118817E-6 2.118817E-6 2.1189012E-6 0.19125 0.19125
2.1611006E-6 7.841748E-10 2.1182768E-6 2.3716736E-6 1.514859E-6 2.1186117E-6 2.1186117E-6 2.1182768E-6 0.19175 0.19175
2.1426454E-6 4.4735762E-10 2.118589E-6 2.3714447E-6 1.5147128E-6 2.1184062E-6 2.1184062E-6 2.118589E-6 0.19225 0.19225
2.118943E-6 1.3698902E-11 2.1182768E-6 2.3712157E-6 1.5145666E-6 2.1182009E-6 2.1182009E-6 2.1182768E-6 0.19275 0.19275
2.101346E-6 -3.0728248E-10 2.1179646E-6 2.370987E-6 1.5144204E-6 2.1179956E-6 2.1179956E-6 2.1179646E-6 0.19325 0.19325
2.0906461E-6 -5.00969E-10 2.1182768E-6 2.370758E-6 1.5142743E-6 2.11779E-6 2.11779E-6 2.1182768E-6 0.19375 0.19375
2.0842358E-6 -6.154767E-10 2.1176525E-6 2.3705293E-6 1.5141281E-6 2.1175842E-6 2.1175842E-6 2.1176525E-6 0.19425 0.19425
2.0841292E-6 -6.136528E-10 2.1173403E-6 2.3703003E-6 1.5139819E-6 2.1173787E-6 2.1173787E-6 2.1173403E-6 0.19475 0.19475
2.1035262E-6 -2.518704E-10 2.1173403E-6 2.3700713E-6 1.5138357E-6 2.1171734E-6 2.1171734E-6 2.1173403E-6 0.19525 0.19525
2.1326916E-6 2.9019573E-10 2.116716E-6 2.3698426E-6 1.5136895E-6 2.1169678E-6 2.1169678E-6 2.116716E-6 0.19575 0.19575
2.1569397E-6 7.415109E-10 2.1173403E-6 2.3696136E-6 1.5135433E-6 2.1167625E-6 2.1167625E-6 2.1173403E-6 0.19625 0.19625
2.157526E-6 7.561253E-10 2.116716E-6 2.3693847E-6 1.5133971E-6 2.116557E-6 2.116557E-6 2.116716E-6 0.19675 0.19675
2.138378E-6 4.065177E-10 2.1164037E-6 2.368927E-6 1.5131047E-6 2.1163517E-6 2.1163517E-6 2.1164037E-6 0.19725 0.19725
2.1156327E-6 -9.478089E-12 2.1164037E-6 2.368698E-6 1.5129585E-6 2.1161463E-6 2.1161463E-6 2.1164037E-6 0.19775 0.19775
2.0971115E-6 -3.4751338E-10 2.1164037E-6 2.3684693E-6 1.5128123E-6 2.1159408E-6 2.1159408E-6 2.1164037E-6 0.19825 0.19825
2.0872037E-6 -5.265822E-10 2.1157796E-6 2.3682403E-6 1.5126661E-6 2.1157355E-6 2.1157355E-6 2.1157796E-6 0.19875 0.19875
2.081817E-6 -6.2220895E-10 2.1160918E-6 2.3680116E-6 1.5125199E-6 2.11553E-6 2.11553E-6 2.1160918E-6 0.19925 0.19925
2.0851094E-6 -5.576511E-10 2.1157796E-6 2.3677826E-6 1.5123737E-6 2.1153246E-6 2.1153246E-6 2.1157796E-6 0.19975 0.19975
2.1066844E-6 -1.5567032E-10 2.1154674E-6 2.3675536E-6 1.5122275E-6 2.1151193E-6 2.1151193E-6 2.1154674E-6 0.20025 0.20025
2.1354538E-6 3.79087E-10 2.1154674E-6 2.367325E-6 1.5120814E-6 2.1149137E-6 2.1149137E-6 2.1154674E-6 0.20075 0.20075
2.1523426E-6 6.945803E-10 2.1151552E-6 2.367096E-6 1.5119352E-6 2.1147084E-6 2.1147084E-6 2.1151552E-6 0.20125 0.20125
2.147121E-6 6.0199895E-10 2.114843E-6 2.366867E-6 1.511789E-6 2.1145029E-6 2.1145029E-6 2.114843E-6 0.20175 0.20175
2.1246726E-6 1.9148472E-10 2.114843E-6 2.3666382E-6 1.5116428E-6 2.1142976E-6 2.1142976E-6 2.114843E-6 0.20225 0.20225
2.1058545E-6 -1.5203214E-10 2.1142187E-6 2.3661805E-6 1.5113504E-6 2.114092E-6 2.114092E-6 2.1142187E-6 0.20275 0.20275
2.1005999E-6 -2.452226E-10 2.1139065E-6 2.3659516E-6 1.5112042E-6 2.1138867E-6 2.1138867E-6 2.1139065E-6 0.20325 0.20325
2.09419E-6 -3.5973038E-10 2.1139065E-6 2.3657226E-6 1.511058E-6 2.1136814E-6 2.1136814E-6 2.1139065E-6 0.20375 0.20375
2.0888363E-6 -4.5474802E-10 2.1135943E-6 2.3654939E-6 1.5109118E-6 2.1134758E-6 2.1134758E-6 2.1135943E-6 0.20425 0.20425
2.0901819E-6 -4.2612514E-10 2.1126577E-6 2.365265E-6 1.5107656E-6 2.1132705E-6 2.1132705E-6 2.1126577E-6 0.20475 0.20475
2.1049916E-6 -1.4900303E-10 2.11297E-6 2.365036E-6 1.5106194E-6 2.113065E-6 2.113065E-6 2.11297E-6 0.20525 0.20525
2.1271608E-6 2.6394095E-10 2.1126577E-6 2.3648072E-6 1.5104732E-6 2.1128596E-6 2.1128596E-6 2.1126577E-6 0.20575 0.20575
2.1382084E-6 4.7162946E-10 2.1123458E-6 2.3645782E-6 1.510327E-6 2.112654E-6 2.112654E-6 2.1123458E-6 0.20625 0.20625
2.1330197E-6 3.7965714E-10 2.1123458E-6 2.3643493E-6 1.5101808E-6 2.1124488E-6 2.1124488E-6 2.1123458E-6 0.20675 0.20675
2.1195146E-6 1.342E-10 2.1126577E-6 2.3641205E-6 1.5100346E-6 2.1122435E-6 2.1122435E-6 2.1126577E-6 0.20725 0.20725
2.1108938E-6 -2.1115248E-11 2.1120336E-6 2.3638916E-6 1.5098885E-6 2.112038E-6 2.112038E-6 2.1120336E-6 0.20775 0.20775
2.1060353E-6 -1.069969E-10 2.1117214E-6 2.3634339E-6 1.5095961E-6 2.1118326E-6 2.1118326E-6 2.1117214E-6 0.20825 0.20825
2.0996913E-6 -2.2028655E-10 2.1114092E-6 2.3632049E-6 1.5094499E-6 2.111627E-6 2.111627E-6 2.1114092E-6 0.20875 0.20875
2.0956581E-6 -2.9094152E-10 2.1114092E-6 2.3629761E-6 1.5093037E-6 2.1114222E-6 2.1114222E-6 2.1114092E-6 0.20925 0.20925
2.0967395E-6 -2.6719119E-10 2.111097E-6 2.3627472E-6 1.5091575E-6 2.1112169E-6 2.1112169E-6 2.111097E-6 0.20975 0.20975
2.1059063E-6 -9.4219466E-11 2.111097E-6 2.3625182E-6 1.5090113E-6 2.1110113E-6 2.1110113E-6 2.111097E-6 0.21025 0.21025
2.11669E-6 1.085965E-10 2.111097E-6 2.3622895E-6 1.5088651E-6 2.110806E-6 2.110806E-6 2.111097E-6 0.21075 0.21075
2.1225237E-6 2.2005246E-10 2.1107849E-6 2.3620605E-6 1.5087189E-6 2.1106005E-6 2.1106005E-6 2.1107849E-6 0.21125 0.21125
2.119645E-6 1.7071482E-10 2.1104727E-6 2.3618318E-6 1.5085727E-6 2.1103951E-6 2.1103951E-6 2.1104727E-6 0.21175 0.21175
2.1127732E-6 4.7680096E-11 2.1101605E-6 2.3616028E-6 1.5084265E-6 2.1101898E-6 2.1101898E-6 2.1101605E-6 0.21225 0.21225
2.1089704E-6 -1.871142E-11 2.1095361E-6 2.3613738E-6 1.5082803E-6 2.1099843E-6 2.1099843E-6 2.1095361E-6 0.21275 0.21275
2.1078738E-6 -3.5159466E-11 2.1098483E-6 2.361145E-6 1.5081341E-6 2.109779E-6 2.109779E-6 2.1098483E-6 0.21325 0.21325
2.1073054E-6 -4.1862444E-11 2.1098483E-6 2.3606872E-6 1.5078417E-6 2.1095734E-6 2.1095734E-6 2.1098483E-6 0.21375 0.21375
2.1074957E-6 -3.455689E-11 2.1098483E-6 2.3604584E-6 1.5076956E-6 2.109368E-6 2.109368E-6 2.1098483E-6 0.21425 0.21425
2.106366E-6 -5.1613998E-11 2.1095361E-6 2.3602295E-6 1.5075494E-6 2.1091626E-6 2.1091626E-6 2.1095361E-6 0.21475 0.21475
2.1084375E-6 -9.591642E-12 2.1098483E-6 2.3600005E-6 1.5074032E-6 2.1089572E-6 2.1089572E-6 2.1098483E-6 0.21525 0.21525
2.110476E-6 3.1821646E-11 2.1085996E-6 2.3597718E-6 1.507257E-6 2.108752E-6 2.108752E-6 2.1085996E-6 0.21575 0.21575
2.1076307E-6 -1.6906922E-11 2.109224E-6 2.3595428E-6 1.5071108E-6 2.1085468E-6 2.1085468E-6 2.109224E-6 0.21625 0.21625
2.1043231E-6 -7.416244E-11 2.1085996E-6 2.359314E-6 1.5069646E-6 2.1083415E-6 2.1083415E-6 2.1085996E-6 0.21675 0.21675
2.1030285E-6 -9.426488E-11 2.1079754E-6 2.359085E-6 1.5068184E-6 2.108136E-6 2.108136E-6 2.1079754E-6 0.21725 0.21725
2.104704E-6 -5.955133E-11 2.1076632E-6 2.3588561E-6 1.5066722E-6 2.1079306E-6 2.1079306E-6 2.1076632E-6 0.21775 0.21775
2.1083924E-6 1.2315301E-11 2.1076632E-6 2.3586274E-6 1.506526E-6 2.1077253E-6 2.1077253E-6 2.1076632E-6 0.21825 0.21825
2.114787E-6 1.3412539E-10 2.1076632E-6 2.3581695E-6 1.5062336E-6 2.1075198E-6 2.1075198E-6 2.1076632E-6 0.21875 0.21875
2.1190037E-6 2.157371E-10 2.1079754E-6 2.3579407E-6 1.5060874E-6 2.1073145E-6 2.1073145E-6 2.1079754E-6 0.21925 0.21925
2.116389E-6 1.7127198E-10 2.1067267E-6 2.3577118E-6 1.5059412E-6 2.107109E-6 2.107109E-6 2.1067267E-6 0.21975 0.21975
2.1094181E-6 4.641006E-11 2.1061023E-6 2.3574828E-6 1.505795E-6 2.1069036E-6 2.1069036E-6 2.1061023E-6 0.22025 0.22025
2.103669E-6 -5.5916386E-11 2.1064145E-6 2.357254E-6 1.5056488E-6 2.1066987E-6 2.1066987E-6 2.1064145E-6 0.22075 0.22075
2.0967311E-6 -1.8016924E-10 2.1070389E-6 2.357025E-6 1.5055027E-6 2.1064932E-6 2.1064932E-6 2.1070389E-6 0.22125 0.22125
2.0899913E-6 -3.007677E-10 2.1070389E-6 2.3567964E-6 1.5053565E-6 2.1062879E-6 2.1062879E-6 2.1070389E-6 0.22175 0.22175
2.0916668E-6 -2.6605412E-10 2.1067267E-6 2.3565674E-6 1.5052103E-6 2.1060823E-6 2.1060823E-6 2.1067267E-6 0.22225 0.22225
2.0983255E-6 -1.393715E-10 2.1061023E-6 2.3563384E-6 1.5050641E-6 2.105877E-6 2.105877E-6 2.1061023E-6 0.22275 0.22275
2.1100332E-6 8.049834E-11 2.1061023E-6 2.3561097E-6 1.5049179E-6 2.1056715E-6 2.1056715E-6 2.1061023E-6 0.22325 0.22325
2.1210149E-6 2.869687E-10 2.105478E-6 2.3558807E-6 1.5047717E-6 2.1054661E-6 2.1054661E-6 2.105478E-6 0.22375 0.22375
2.123978E-6 3.4543587E-10 2.105478E-6 2.355423E-6 1.5044793E-6 2.1052613E-6 2.1052613E-6 2.105478E-6 0.22425 0.22425
2.1191192E-6 2.5955424E-10 2.1051658E-6 2.355194E-6 1.5043331E-6 2.1050557E-6 2.1050557E-6 2.1051658E-6 0.22475 0.22475
2.1108945E-6 1.1154777E-10 2.1051658E-6 2.3549653E-6 1.5041869E-6 2.1048504E-6 2.1048504E-6 2.1051658E-6 0.22525 0.22525
2.1019105E-6 -5.0467224E-11 2.1042295E-6 2.3547364E-6 1.5040407E-6 2.1046449E-6 2.1046449E-6 2.1042295E-6 0.22575 0.22575
2.0926957E-6 -2.1674569E-10 2.1045416E-6 2.3545074E-6 1.5038945E-6 2.1044395E-6 2.1044395E-6 2.1045416E-6 0.22625 0.22625
2.0832497E-6 -3.8728762E-10 2.1045416E-6 2.3542786E-6 1.5037483E-6 2.1042342E-6 2.1042342E-6 2.1045416E-6 0.22675 0.22675
2.082153E-6 -4.0373566E-10 2.1042295E-6 2.3540497E-6 1.5036021E-6 2.1040287E-6 2.1040287E-6 2.1042295E-6 0.22725 0.22725
2.0916505E-6 -2.2467328E-10 2.103605E-6 2.3538207E-6 1.5034559E-6 2.1038238E-6 2.1038238E-6 2.103605E-6 0.22775 0.22775
2.1067572E-6 5.7930435E-11 2.1039173E-6 2.353592E-6 1.5033098E-6 2.1036183E-6 2.1036183E-6 2.1039173E-6 0.22825 0.22825
2.118993E-6 2.8754535E-10 2.103605E-6 2.353363E-6 1.5031636E-6 2.103413E-6 2.103413E-6 2.103605E-6 0.22875 0.22875
2.1229785E-6 3.6489356E-10 2.103605E-6 2.353134E-6 1.5030174E-6 2.1032076E-6 2.1032076E-6 2.103605E-6 0.22925 0.22925
2.1189119E-6 2.936295E-10 2.103293E-6 2.3526763E-6 1.502725E-6 2.103002E-6 2.103002E-6 2.103293E-6 0.22975 0.22975
2.112997E-6 1.8825771E-10 2.103293E-6 2.3524476E-6 1.5025788E-6 2.1027968E-6 2.1027968E-6 2.103293E-6 0.23025 0.23025
2.1035517E-6 1.7715818E-11 2.103293E-6 2.3522186E-6 1.5024326E-6 2.1025917E-6 2.1025917E-6 2.103293E-6 0.23075 0.23075
2.0925547E-6 -1.8145224E-10 2.1026685E-6 2.3519897E-6 1.5022864E-6 2.1023864E-6 2.1023864E-6 2.1026685E-6 0.23125 0.23125
2.0841649E-6 -3.3250402E-10 2.1020442E-6 2.351761E-6 1.5021402E-6 2.102181E-6 2.102181E-6 2.1020442E-6 0.23175 0.23175
2.0813852E-6 -3.8001446E-10 2.1020442E-6 2.351532E-6 1.501994E-6 2.1019755E-6 2.1019755E-6 2.1020442E-6 0.23225 0.23225
2.08679E-6 -2.7647637E-10 2.101732E-6 2.351303E-6 1.5018478E-6 2.1017702E-6 2.1017702E-6 2.101732E-6 0.23275 0.23275
2.09797E-6 -6.6351605E-11 2.1014198E-6 2.3510743E-6 1.5017016E-6 2.101565E-6 2.101565E-6 2.1014198E-6 0.23325 0.23325
2.1118558E-6 1.9371664E-10 2.1014198E-6 2.3508453E-6 1.5015554E-6 2.1013598E-6 2.1013598E-6 2.1014198E-6 0.23375 0.23375
2.1174915E-6 3.015182E-10 2.1014198E-6 2.3506163E-6 1.5014092E-6 2.1011545E-6 2.1011545E-6 2.1014198E-6 0.23425 0.23425
2.1161638E-6 2.8080668E-10 2.1011076E-6 2.3503876E-6 1.501263E-6 2.100949E-6 2.100949E-6 2.1011076E-6 0.23475 0.23475
2.10916E-6 1.553357E-10 2.1011076E-6 2.34993E-6 1.5009707E-6 2.1007436E-6 2.1007436E-6 2.1011076E-6 0.23525 0.23525
2.0991868E-6 -2.4951282E-11 2.1007957E-6 2.349701E-6 1.5008245E-6 2.1005385E-6 2.1005385E-6 2.1007957E-6 0.23575 0.23575
2.0930738E-6 -1.3397747E-10 2.1007957E-6 2.349472E-6 1.5006783E-6 2.1003332E-6 2.1003332E-6 2.1007957E-6 0.23625 0.23625
2.0914822E-6 -1.5956152E-10 2.1004835E-6 2.3492432E-6 1.5005321E-6 2.1001279E-6 2.1001279E-6 2.1004835E-6 0.23675 0.23675
2.0894286E-6 -1.936725E-10 2.099859E-6 2.3490143E-6 1.5003859E-6 2.0999223E-6 2.0999223E-6 2.099859E-6 0.23725 0.23725
2.08952E-6 -1.8819414E-10 2.1001713E-6 2.3487853E-6 1.5002397E-6 2.099717E-6 2.099717E-6 2.1001713E-6 0.23775 0.23775
2.091592E-6 -1.4617177E-10 2.099859E-6 2.3485566E-6 1.5000935E-6 2.099512E-6 2.099512E-6 2.099859E-6 0.23825 0.23825
2.0987127E-6 -1.0962209E-11 2.099547E-6 2.3483276E-6 1.4999473E-6 2.0993066E-6 2.0993066E-6 2.099547E-6 0.23875 0.23875
2.1109154E-6 2.1804364E-10 2.099547E-6 2.3480989E-6 1.4998011E-6 2.0991013E-6 2.0991013E-6 2.099547E-6 0.23925 0.23925
2.1114688E-6 2.3204892E-10 2.0992347E-6 2.34787E-6 1.4996549E-6 2.0988957E-6 2.0988957E-6 2.0992347E-6 0.23975 0.23975
2.1053236E-6 1.2241368E-10 2.0989226E-6 2.347641E-6 1.4995087E-6 2.0986909E-6 2.0986909E-6 2.0989226E-6 0.24025 0.24025
2.0981217E-6 -6.7117115E-12 2.0986104E-6 2.3471832E-6 1.4992163E-6 2.0984853E-6 2.0984853E-6 2.0986104E-6 0.24075 0.24075
2.096167E-6 -3.8995494E-11 2.097986E-6 2.3469543E-6 1.4990701E-6 2.09828E-6 2.09828E-6 2.097986E-6 0.24125 0.24125
2.1007468E-6 4.9315937E-11 2.0976738E-6 2.3467255E-6 1.498924E-6 2.0980747E-6 2.0980747E-6 2.0976738E-6 0.24175 0.24175
2.0983964E-6 9.723363E-12 2.0976738E-6 2.3464966E-6 1.4987778E-6 2.0978696E-6 2.0978696E-6 2.0976738E-6 0.24225 0.24225
2.0887855E-6 -1.638639E-10 2.097986E-6 2.3462676E-6 1.4986316E-6 2.0976643E-6 2.0976643E-6 2.097986E-6 0.24275 0.24275
2.0824418E-6 -2.7715355E-10 2.097986E-6 2.3460389E-6 1.4984854E-6 2.0974587E-6 2.0974587E-6 2.097986E-6 0.24325 0.24325
2.0890016E-6 -1.5229812E-10 2.0976738E-6 2.34581E-6 1.4983392E-6 2.0972534E-6 2.0972534E-6 2.0976738E-6 0.24375 0.24375
2.1032504E-6 1.1446986E-10 2.0976738E-6 2.3455812E-6 1.498193E-6 2.097048E-6 2.097048E-6 2.0976738E-6 0.24425 0.24425
2.1060482E-6 1.6989168E-10 2.0973616E-6 2.3453522E-6 1.4980468E-6 2.096843E-6 2.096843E-6 2.0973616E-6 0.24475 0.24475
2.1008266E-6 7.7310304E-11 2.0970494E-6 2.3451232E-6 1.4979006E-6 2.0966377E-6 2.0966377E-6 2.0970494E-6 0.24525 0.24525
2.097123E-6 1.2745993E-11 2.0967375E-6 2.3448945E-6 1.4977544E-6 2.0964321E-6 2.0964321E-6 2.0967375E-6 0.24575 0.24575
2.101142E-6 9.07033E-11 2.0964253E-6 2.3444366E-6 1.497462E-6 2.0962273E-6 2.0962273E-6 2.0964253E-6 0.24625 0.24625
2.1087244E-6 2.344398E-10 2.095801E-6 2.3442078E-6 1.4973158E-6 2.096022E-6 2.096022E-6 2.095801E-6 0.24675 0.24675
2.1028427E-6 1.2967707E-10 2.095801E-6 2.3439788E-6 1.4971696E-6 2.0958164E-6 2.0958164E-6 2.095801E-6 0.24725 0.24725
2.0856417E-6 -1.8399553E-10 2.095801E-6 2.3437499E-6 1.4970234E-6 2.095611E-6 2.095611E-6 2.095801E-6 0.24775 0.24775
2.0766252E-6 -3.466196E-10 2.0954888E-6 2.3435211E-6 1.4968772E-6 2.0954062E-6 2.0954062E-6 2.0954888E-6 0.24825 0.24825
2.0811717E-6 -2.5891722E-10 2.0951766E-6 2.3432922E-6 1.4967311E-6 2.0952007E-6 2.0952007E-6 2.0951766E-6 0.24875 0.24875
2.0947277E-6 -4.939641E-12 2.0948644E-6 2.3430634E-6 1.4965849E-6 2.0949954E-6 2.0949954E-6 2.0948644E-6 0.24925 0.24925
2.0999012E-6 9.433499E-11 2.0954888E-6 2.3428345E-6 1.4964387E-6 2.0947898E-6 2.0947898E-6 2.0954888E-6 0.24975 0.24975
2.095439E-6 1.5762149E-11 2.0951766E-6 2.3426055E-6 1.4962925E-6 2.094585E-6 2.094585E-6 2.0951766E-6 0.25025 0.25025
2.0961245E-6 3.22037E-11 2.0948644E-6 2.3423768E-6 1.4961463E-6 2.0943796E-6 2.0943796E-6 2.0948644E-6 0.25075 0.25075
2.103806E-6 1.777674E-10 2.0945522E-6 2.3419188E-6 1.4958539E-6 2.094174E-6 2.094174E-6 2.0945522E-6 0.25125 0.25125
2.109574E-6 2.8800526E-10 2.09424E-6 2.34169E-6 1.4957077E-6 2.0939692E-6 2.0939692E-6 2.09424E-6 0.25175 0.25175
2.1026033E-6 1.6314332E-10 2.09424E-6 2.3414611E-6 1.4955615E-6 2.0937637E-6 2.0937637E-6 2.09424E-6 0.25225 0.25225
2.0864252E-6 -1.316482E-10 2.0939278E-6 2.3412324E-6 1.4954153E-6 2.0935584E-6 2.0935584E-6 2.0939278E-6 0.25275 0.25275
2.0769135E-6 -3.0340827E-10 2.0939278E-6 2.3410034E-6 1.4952691E-6 2.0933528E-6 2.0933528E-6 2.0939278E-6 0.25325 0.25325
2.0788864E-6 -2.6321312E-10 2.0936156E-6 2.3407745E-6 1.4951229E-6 2.093148E-6 2.093148E-6 2.0936156E-6 0.25375 0.25375
2.085677E-6 -1.3409421E-10 2.0933035E-6 2.3405457E-6 1.4949767E-6 2.0929426E-6 2.0929426E-6 2.0933035E-6 0.25425 0.25425
2.0907185E-6 -3.7255844E-11 2.0929915E-6 2.3403168E-6 1.4948305E-6 2.092737E-6 2.092737E-6 2.0929915E-6 0.25475 0.25475
2.0921964E-6 -6.196679E-12 2.0926793E-6 2.3400878E-6 1.4946843E-6 2.0925322E-6 2.0925322E-6 2.0926793E-6 0.25525 0.25525
2.096281E-6 7.297875E-11 2.0923671E-6 2.339859E-6 1.4945382E-6 2.092327E-6 2.092327E-6 2.0923671E-6 0.25575 0.25575
2.1062726E-6 2.611771E-10 2.092055E-6 2.33963E-6 1.494392E-6 2.0921213E-6 2.0921213E-6 2.092055E-6 0.25625 0.25625
2.1111168E-6 3.5436107E-10 2.0923671E-6 2.3391724E-6 1.4940996E-6 2.0919165E-6 2.0919165E-6 2.0923671E-6 0.25675 0.25675
2.103387E-6 2.1549064E-10 2.0923671E-6 2.3389434E-6 1.4939534E-6 2.091711E-6 2.091711E-6 2.0923671E-6 0.25725 0.25725
2.087176E-6 -7.990997E-11 2.092055E-6 2.3387147E-6 1.4938072E-6 2.0915056E-6 2.0915056E-6 2.092055E-6 0.25775 0.25775
2.0749249E-6 -3.0222255E-10 2.0911184E-6 2.3384857E-6 1.493661E-6 2.0913003E-6 2.0913003E-6 2.0911184E-6 0.25825 0.25825
2.0720797E-6 -3.5095113E-10 2.0911184E-6 2.3382568E-6 1.4935148E-6 2.0910952E-6 2.0910952E-6 2.0911184E-6 0.25875 0.25875
2.0779794E-6 -2.3827704E-10 2.0911184E-6 2.338028E-6 1.4933686E-6 2.09089E-6 2.09089E-6 2.0911184E-6 0.25925 0.25925
2.086849E-6 -7.078693E-11 2.0908062E-6 2.337799E-6 1.4932224E-6 2.0906843E-6 2.0906843E-6 2.0908062E-6 0.25975 0.25975
2.090505E-6 4.706325E-13 2.0908062E-6 2.33757E-6 1.4930762E-6 2.0904795E-6 2.0904795E-6 2.0908062E-6 0.26025 0.26025
2.0958437E-6 1.0279059E-10 2.0901819E-6 2.3373414E-6 1.49293E-6 2.0902742E-6 2.0902742E-6 2.0901819E-6 0.26075 0.26075
2.1025353E-6 2.3008229E-10 2.0901819E-6 2.3371124E-6 1.4927838E-6 2.0900686E-6 2.0900686E-6 2.0901819E-6 0.26125 0.26125
2.1068183E-6 3.129121E-10 2.0901819E-6 2.3368837E-6 1.4926376E-6 2.0898638E-6 2.0898638E-6 2.0901819E-6 0.26175 0.26175
2.1026194E-6 2.392118E-10 2.0901819E-6 2.3364257E-6 1.4923453E-6 2.0896584E-6 2.0896584E-6 2.0901819E-6 0.26225 0.26225
2.0891475E-6 -5.636249E-12 2.0895575E-6 2.336197E-6 1.4921991E-6 2.089453E-6 2.089453E-6 2.0895575E-6 0.26275 0.26275
2.0717819E-6 -3.2235417E-10 2.0895575E-6 2.335968E-6 1.4920529E-6 2.089248E-6 2.089248E-6 2.0895575E-6 0.26325 0.26325
2.0667583E-6 -4.1128115E-10 2.0889333E-6 2.335739E-6 1.4919067E-6 2.0890425E-6 2.0890425E-6 2.0889333E-6 0.26375 0.26375
2.0728887E-6 -2.943436E-10 2.0889333E-6 2.3355103E-6 1.4917605E-6 2.0888372E-6 2.0888372E-6 2.0889333E-6 0.26425 0.26425
2.085983E-6 -4.889295E-11 2.0886212E-6 2.3352814E-6 1.4916143E-6 2.0886323E-6 2.0886323E-6 2.0886212E-6 0.26475 0.26475
2.0922787E-6 7.108995E-11 2.0886212E-6 2.3350524E-6 1.4914681E-6 2.0884268E-6 2.0884268E-6 2.0886212E-6 0.26525 0.26525
2.092964E-6 8.75315E-11 2.0879968E-6 2.3348236E-6 1.4913219E-6 2.0882214E-6 2.0882214E-6 2.0879968E-6 0.26575 0.26575
2.09629E-6 1.5269841E-10 2.0879968E-6 2.3345947E-6 1.4911757E-6 2.0880163E-6 2.0880163E-6 2.0879968E-6 0.26625 0.26625
2.0992527E-6 2.1116556E-10 2.0879968E-6 2.334366E-6 1.4910295E-6 2.087811E-6 2.087811E-6 2.0879968E-6 0.26675 0.26675
2.099938E-6 2.2760713E-10 2.0873724E-6 2.334137E-6 1.4908833E-6 2.0876057E-6 2.0876057E-6 2.0873724E-6 0.26725 0.26725
2.0885457E-6 2.1130266E-11 2.0876846E-6 2.3336793E-6 1.4905909E-6 2.0874006E-6 2.0874006E-6 2.0876846E-6 0.26775 0.26775
2.0730936E-6 -2.6026178E-10 2.0870602E-6 2.3334503E-6 1.4904447E-6 2.0871953E-6 2.0871953E-6 2.0870602E-6 0.26825 0.26825
2.0673772E-6 -3.6197917E-10 2.0870602E-6 2.3332213E-6 1.4902985E-6 2.0869904E-6 2.0869904E-6 2.0870602E-6 0.26875 0.26875
2.076346E-6 -1.9266187E-10 2.086748E-6 2.3329926E-6 1.4901524E-6 2.086785E-6 2.086785E-6 2.086748E-6 0.26925 0.26925
2.0890436E-6 4.5479967E-11 2.0864359E-6 2.3327636E-6 1.4900062E-6 2.0865796E-6 2.0865796E-6 2.0864359E-6 0.26975 0.26975
2.0896307E-6 6.009433E-11 2.0864359E-6 2.3325347E-6 1.48986E-6 2.0863745E-6 2.0863745E-6 2.0864359E-6 0.27025 0.27025
2.083848E-6 -4.2841185E-11 2.0861237E-6 2.332306E-6 1.4897138E-6 2.0861692E-6 2.0861692E-6 2.0861237E-6 0.27075 0.27075
2.0842363E-6 -3.188123E-11 2.0854993E-6 2.332077E-6 1.4895676E-6 2.0859638E-6 2.0859638E-6 2.0854993E-6 0.27125 0.27125
2.0947896E-6 1.6667127E-10 2.0851874E-6 2.3318482E-6 1.4894214E-6 2.0857588E-6 2.0857588E-6 2.0851874E-6 0.27175 0.27175
2.1024382E-6 3.116259E-10 2.0858115E-6 2.3316193E-6 1.4892752E-6 2.0855534E-6 2.0855534E-6 2.0858115E-6 0.27225 0.27225
2.0913753E-6 1.11239726E-10 2.0851874E-6 2.3313903E-6 1.489129E-6 2.085348E-6 2.085348E-6 2.0851874E-6 0.27275 0.27275
2.0753957E-6 -1.798974E-10 2.0858115E-6 2.3309326E-6 1.4888366E-6 2.085143E-6 2.085143E-6 2.0858115E-6 0.27325 0.27325
2.068854E-6 -2.9684147E-10 2.0851874E-6 2.3307036E-6 1.4886904E-6 2.0849377E-6 2.0849377E-6 2.0851874E-6 0.27375 0.27375
2.076536E-6 -1.5127775E-10 2.0851874E-6 2.330475E-6 1.4885442E-6 2.0847326E-6 2.0847326E-6 2.0851874E-6 0.27425 0.27425
2.0869898E-6 4.5447552E-11 2.0848752E-6 2.330246E-6 1.488398E-6 2.0845273E-6 2.0845273E-6 2.0848752E-6 0.27475 0.27475
2.0875102E-6 5.884378E-11 2.0848752E-6 2.3300172E-6 1.4882518E-6 2.0843217E-6 2.0843217E-6 2.0848752E-6 0.27525 0.27525
2.0814969E-6 -4.8355202E-11 2.0842508E-6 2.3297882E-6 1.4881056E-6 2.0841169E-6 2.0841169E-6 2.0842508E-6 0.27575 0.27575
2.0820833E-6 -3.3740847E-11 2.084563E-6 2.3295593E-6 1.4879595E-6 2.0839116E-6 2.0839116E-6 2.084563E-6 0.27625 0.27625
2.0882474E-6 8.380579E-11 2.0839386E-6 2.3293305E-6 1.4878133E-6 2.0837065E-6 2.0837065E-6 2.0839386E-6 0.27675 0.27675
2.0918699E-6 1.5445428E-10 2.0839386E-6 2.3291016E-6 1.4876671E-6 2.0835012E-6 2.0835012E-6 2.0839386E-6 0.27725 0.27725
2.0874731E-6 7.709956E-11 2.083002E-6 2.3288726E-6 1.4875209E-6 2.0832958E-6 2.0832958E-6 2.083002E-6 0.27775 0.27775
2.081526E-6 -2.8881276E-11 2.083002E-6 2.3286439E-6 1.4873747E-6 2.0830907E-6 2.0830907E-6 2.083002E-6 0.27825 0.27825
2.0796704E-6 -5.9337854E-11 2.08269E-6 2.328186E-6 1.4870823E-6 2.0828854E-6 2.0828854E-6 2.08269E-6 0.27875 0.27875
2.0813457E-6 -2.4624297E-11 2.083002E-6 2.3279572E-6 1.4869361E-6 2.0826799E-6 2.0826799E-6 2.083002E-6 0.27925 0.27925
2.0826917E-6 3.9985996E-12 2.0823777E-6 2.3277282E-6 1.4867899E-6 2.082475E-6 2.082475E-6 2.0823777E-6 0.27975 0.27975
2.079186E-6 -5.6911316E-11 2.0820655E-6 2.3274995E-6 1.4866437E-6 2.0822697E-6 2.0822697E-6 2.0820655E-6 0.28025 0.28025
2.0765387E-6 -1.0198549E-10 2.0820655E-6 2.3272705E-6 1.4864975E-6 2.0820646E-6 2.0820646E-6 2.0820655E-6 0.28075 0.28075
2.0838904E-6 3.748754E-11 2.0820655E-6 2.3270416E-6 1.4863513E-6 2.0818593E-6 2.0818593E-6 2.0820655E-6 0.28125 0.28125
2.091539E-6 1.8244217E-10 2.0817533E-6 2.3268128E-6 1.4862051E-6 2.0816537E-6 2.0816537E-6 2.0817533E-6 0.28175 0.28175
2.0863179E-6 8.98608E-11 2.0811292E-6 2.3265839E-6 1.4860589E-6 2.0814489E-6 2.0814489E-6 2.0811292E-6 0.28225 0.28225
2.0727798E-6 -1.562054E-10 2.0817533E-6 2.326355E-6 1.4859127E-6 2.0812436E-6 2.0812436E-6 2.0817533E-6 0.28275 0.28275
2.0714197E-6 -1.7752597E-10 2.0814414E-6 2.3261262E-6 1.4857666E-6 2.0810385E-6 2.0810385E-6 2.0814414E-6 0.28325 0.28325
2.0793984E-6 -2.6480668E-11 2.080817E-6 2.3256682E-6 1.4854742E-6 2.0808332E-6 2.0808332E-6 2.080817E-6 0.28375 0.28375
2.0891596E-6 1.5745424E-10 2.0805048E-6 2.3254395E-6 1.485328E-6 2.0806283E-6 2.0806283E-6 2.0805048E-6 0.28425 0.28425
2.090835E-6 1.921678E-10 2.0805048E-6 2.3252105E-6 1.4851818E-6 2.0804227E-6 2.0804227E-6 2.0805048E-6 0.28475 0.28475
2.0826433E-6 4.4770406E-11 2.0801926E-6 2.3249818E-6 1.4850356E-6 2.0802174E-6 2.0802174E-6 2.0801926E-6 0.28525 0.28525
2.076333E-6 -6.791017E-11 2.0801926E-6 2.3247528E-6 1.4848894E-6 2.0800123E-6 2.0800123E-6 2.0801926E-6 0.28575 0.28575
2.0745433E-6 -9.7148616E-11 2.0798805E-6 2.3245238E-6 1.4847432E-6 2.079807E-6 2.079807E-6 2.0798805E-6 0.28625 0.28625
2.0773741E-6 -4.1117713E-11 2.0795683E-6 2.324295E-6 1.484597E-6 2.0796022E-6 2.0796022E-6 2.0795683E-6 0.28675 0.28675
2.0784228E-6 -1.7976426E-11 2.079256E-6 2.3240661E-6 1.4844508E-6 2.0793966E-6 2.0793966E-6 2.079256E-6 0.28725 0.28725
2.0737618E-6 -1.0020368E-10 2.078944E-6 2.3238372E-6 1.4843046E-6 2.0791913E-6 2.0791913E-6 2.078944E-6 0.28775 0.28775
2.072897E-6 -1.1238825E-10 2.078944E-6 2.3236084E-6 1.4841584E-6 2.0789864E-6 2.0789864E-6 2.078944E-6 0.28825 0.28825
2.0784664E-6 -5.804816E-12 2.0786317E-6 2.3233795E-6 1.4840122E-6 2.0787809E-6 2.0787809E-6 2.0786317E-6 0.28875 0.28875
2.0839045E-6 9.834235E-11 2.0786317E-6 2.3229218E-6 1.4837198E-6 2.078576E-6 2.078576E-6 2.0786317E-6 0.28925 0.28925
2.0845569E-6 1.1417484E-10 2.0783195E-6 2.3226928E-6 1.4835737E-6 2.0783705E-6 2.0783705E-6 2.0783195E-6 0.28975 0.28975
2.0791047E-6 1.733E-11 2.0783195E-6 2.322464E-6 1.4834275E-6 2.0781656E-6 2.0781656E-6 2.0783195E-6 0.29025 0.29025
2.074906E-6 -5.6370318E-11 2.0783195E-6 2.322235E-6 1.4832813E-6 2.0779603E-6 2.0779603E-6 2.0783195E-6 0.29075 0.29075
2.0771424E-6 -1.1302625E-11 2.0783195E-6 2.3220061E-6 1.4831351E-6 2.0777547E-6 2.0777547E-6 2.0783195E-6 0.29125 0.29125
2.0766734E-6 -1.6178395E-11 2.0776952E-6 2.3217774E-6 1.4829889E-6 2.0775499E-6 2.0775499E-6 2.0776952E-6 0.29175 0.29175
2.0725736E-6 -8.805151E-11 2.0776952E-6 2.3215484E-6 1.4828427E-6 2.0773443E-6 2.0773443E-6 2.0776952E-6 0.29225 0.29225
2.0691673E-6 -1.4713422E-10 2.0773832E-6 2.3213195E-6 1.4826965E-6 2.0771395E-6 2.0771395E-6 2.0773832E-6 0.29275 0.29275
2.0687637E-6 -1.5079187E-10 2.077071E-6 2.3210907E-6 1.4825503E-6 2.0769342E-6 2.0769342E-6 2.077071E-6 0.29325 0.29325
2.0733107E-6 -6.30895E-11 2.077071E-6 2.3208618E-6 1.4824041E-6 2.076729E-6 2.076729E-6 2.077071E-6 0.29375 0.29375
2.0814875E-6 9.161021E-11 2.0767588E-6 2.320633E-6 1.4822579E-6 2.0765237E-6 2.0765237E-6 2.0767588E-6 0.29425 0.29425
2.0871564E-6 2.0002083E-10 2.0761345E-6 2.320175E-6 1.4819655E-6 2.0763189E-6 2.0763189E-6 2.0761345E-6 0.29475 0.29475
2.0846078E-6 1.5677386E-10 2.0761345E-6 2.3199464E-6 1.4818193E-6 2.0761133E-6 2.0761133E-6 2.0761345E-6 0.29525 0.29525
2.0784291E-6 4.6529544E-11 2.07551E-6 2.3197174E-6 1.481673E-6 2.075908E-6 2.075908E-6 2.07551E-6 0.29575 0.29575
2.0720197E-6 -6.7978234E-11 2.0761345E-6 2.3194884E-6 1.4815269E-6 2.0757032E-6 2.0757032E-6 2.0761345E-6 0.29625 0.29625
2.0707582E-6 -8.747162E-11 2.07551E-6 2.3192597E-6 1.4813808E-6 2.0754976E-6 2.0754976E-6 2.07551E-6 0.29675 0.29675
2.068177E-6 -1.3132766E-10 2.07551E-6 2.3190307E-6 1.4812346E-6 2.0752927E-6 2.0752927E-6 2.07551E-6 0.29725 0.29725
2.0658263E-6 -1.7092025E-10 2.075198E-6 2.318802E-6 1.4810884E-6 2.0750872E-6 2.0750872E-6 2.075198E-6 0.29775 0.29775
2.0686243E-6 -1.1549841E-10 2.0745736E-6 2.318573E-6 1.4809422E-6 2.0748823E-6 2.0748823E-6 2.0745736E-6 0.29825 0.29825
2.0741938E-6 -8.914975E-12 2.0748857E-6 2.318344E-6 1.480796E-6 2.074677E-6 2.074677E-6 2.0748857E-6 0.29875 0.29875
2.0775528E-6 5.6861E-11 2.0742614E-6 2.3181153E-6 1.4806498E-6 2.074472E-6 2.074472E-6 2.0742614E-6 0.29925 0.29925
2.0789644E-6 8.6702014E-11 2.0739492E-6 2.3178864E-6 1.4805036E-6 2.0742666E-6 2.0742666E-6 2.0739492E-6 0.29975 0.29975
2.0785938E-6 8.365344E-11 2.0742614E-6 2.3174287E-6 1.4802112E-6 2.074061E-6 2.074061E-6 2.0742614E-6 0.30025 0.30025
2.0776297E-6 6.9641674E-11 2.0742614E-6 2.3171997E-6 1.480065E-6 2.0738562E-6 2.0738562E-6 2.0742614E-6 0.30075 0.30075
2.078348E-6 8.6692285E-11 2.0739492E-6 2.3169707E-6 1.4799188E-6 2.0736509E-6 2.0736509E-6 2.0739492E-6 0.30125 0.30125
2.0767238E-6 6.049919E-11 2.0730129E-6 2.316742E-6 1.4797725E-6 2.0734458E-6 2.0734458E-6 2.0730129E-6 0.30175 0.30175
2.0700832E-6 -5.827207E-11 2.0730129E-6 2.316513E-6 1.4796263E-6 2.0732405E-6 2.0732405E-6 2.0730129E-6 0.30225 0.30225
2.0621228E-6 -2.0140599E-10 2.0730129E-6 2.3162843E-6 1.4794801E-6 2.0730356E-6 2.0730356E-6 2.0730129E-6 0.30275 0.30275
2.0605971E-6 -2.257719E-10 2.073325E-6 2.3160553E-6 1.479334E-6 2.07283E-6 2.07283E-6 2.073325E-6 0.30325 0.30325
2.065441E-6 -1.3258793E-10 2.0730129E-6 2.3158264E-6 1.4791879E-6 2.0726252E-6 2.0726252E-6 2.0730129E-6 0.30375 0.30375
2.0735517E-6 2.089364E-11 2.0727007E-6 2.3155976E-6 1.4790417E-6 2.0724196E-6 2.0724196E-6 2.0727007E-6 0.30425 0.30425
2.0756238E-6 6.2916006E-11 2.0727007E-6 2.3153686E-6 1.4788955E-6 2.0722148E-6 2.0722148E-6 2.0727007E-6 0.30475 0.30475
2.073471E-6 2.6977826E-11 2.0723885E-6 2.3151397E-6 1.4787493E-6 2.0720095E-6 2.0720095E-6 2.0723885E-6 0.30525 0.30525
2.077292E-6 1.01280734E-10 2.0717641E-6 2.314682E-6 1.4784569E-6 2.0718044E-6 2.0718044E-6 2.0717641E-6 0.30575 0.30575
2.0823006E-6 1.9751001E-10 2.0717641E-6 2.314453E-6 1.4783107E-6 2.071599E-6 2.071599E-6 2.0717641E-6 0.30625 0.30625
2.0824252E-6 2.0359744E-10 2.0711398E-6 2.3142243E-6 1.4781644E-6 2.0713937E-6 2.0713937E-6 2.0711398E-6 0.30675 0.30675
2.0736727E-6 4.5845935E-11 2.071452E-6 2.3139953E-6 1.4780182E-6 2.0711886E-6 2.0711886E-6 2.071452E-6 0.30725 0.30725
2.0640289E-6 -1.283504E-10 2.0708276E-6 2.3137666E-6 1.477872E-6 2.0709833E-6 2.0709833E-6 2.0708276E-6 0.30775 0.30775
2.0623718E-6 -1.5515256E-10 2.0708276E-6 2.3135376E-6 1.4777258E-6 2.0707782E-6 2.0707782E-6 2.0708276E-6 0.30825 0.30825
2.0626942E-6 -1.4541074E-10 2.0708276E-6 2.3133086E-6 1.4775796E-6 2.070573E-6 2.070573E-6 2.0708276E-6 0.30875 0.30875
2.06404E-6 -1.1678784E-10 2.0705154E-6 2.31308E-6 1.4774334E-6 2.070368E-6 2.070368E-6 2.0705154E-6 0.30925 0.30925
2.0634054E-6 -1.2470895E-10 2.0702032E-6 2.312851E-6 1.4772872E-6 2.0701625E-6 2.0701625E-6 2.0702032E-6 0.30975 0.30975
2.0665334E-6 -6.3196455E-11 2.069579E-6 2.312622E-6 1.477141E-6 2.0699576E-6 2.0699576E-6 2.069579E-6 0.31025 0.31025
2.0737532E-6 7.3840316E-11 2.069579E-6 2.3123932E-6 1.476995E-6 2.0697523E-6 2.0697523E-6 2.069579E-6 0.31075 0.31075
2.0835803E-6 2.5899338E-10 2.0692669E-6 2.3119355E-6 1.4767026E-6 2.0695472E-6 2.0695472E-6 2.0692669E-6 0.31125 0.31125
2.0846946E-6 2.8335279E-10 2.069579E-6 2.3117066E-6 1.4765563E-6 2.069342E-6 2.069342E-6 2.069579E-6 0.31175 0.31175
2.0784835E-6 1.724994E-10 2.0689547E-6 2.3114776E-6 1.4764101E-6 2.0691368E-6 2.0691368E-6 2.0689547E-6 0.31225 0.31225
2.0678494E-6 -1.9968924E-11 2.0683303E-6 2.3112489E-6 1.476264E-6 2.0689315E-6 2.0689315E-6 2.0683303E-6 0.31275 0.31275
2.0620673E-6 -1.2290444E-10 2.0686425E-6 2.31102E-6 1.4761177E-6 2.0687266E-6 2.0687266E-6 2.0686425E-6 0.31325 0.31325
2.0608386E-6 -1.4178875E-10 2.0686425E-6 2.310791E-6 1.4759715E-6 2.068521E-6 2.068521E-6 2.0686425E-6 0.31375 0.31375
2.0573664E-6 -2.0208958E-10 2.0683303E-6 2.3105622E-6 1.4758253E-6 2.0683162E-6 2.0683162E-6 2.0683303E-6 0.31425 0.31425
2.0527716E-6 -2.830987E-10 2.067706E-6 2.3103332E-6 1.4756791E-6 2.068111E-6 2.068111E-6 2.067706E-6 0.31475 0.31475
2.0549758E-6 -2.3864008E-10 2.067706E-6 2.3101043E-6 1.4755329E-6 2.0679058E-6 2.0679058E-6 2.067706E-6 0.31525 0.31525
2.0670134E-6 -1.2679569E-11 2.067706E-6 2.3098755E-6 1.4753867E-6 2.0677005E-6 2.0677005E-6 2.067706E-6 0.31575 0.31575
2.0798107E-6 2.2728949E-10 2.0673938E-6 2.3096466E-6 1.4752405E-6 2.0674956E-6 2.0674956E-6 2.0673938E-6 0.31625 0.31625
2.0863044E-6 3.509268E-10 2.0670816E-6 2.3091889E-6 1.4749481E-6 2.06729E-6 2.06729E-6 2.0670816E-6 0.31675 0.31675
2.0821722E-6 2.784446E-10 2.0673938E-6 2.30896E-6 1.474802E-6 2.0670852E-6 2.0670852E-6 2.0673938E-6 0.31725 0.31725
2.0720663E-6 9.572135E-11 2.0670816E-6 2.3087312E-6 1.4746558E-6 2.0668797E-6 2.0668797E-6 2.0670816E-6 0.31775 0.31775
2.065261E-6 -2.6095237E-11 2.0667694E-6 2.3085022E-6 1.4745096E-6 2.0666748E-6 2.0666748E-6 2.0667694E-6 0.31825 0.31825
2.0613263E-6 -9.492302E-11 2.0667694E-6 2.3082732E-6 1.4743634E-6 2.0664695E-6 2.0664695E-6 2.0667694E-6 0.31875 0.31875
2.056303E-6 -1.8384999E-10 2.0667694E-6 2.3080445E-6 1.4742172E-6 2.0662644E-6 2.0662644E-6 2.0667694E-6 0.31925 0.31925
2.0478471E-6 -3.3611994E-10 2.0670816E-6 2.3078155E-6 1.474071E-6 2.066059E-6 2.066059E-6 2.0670816E-6 0.31975 0.31975
2.046685E-6 -3.5378608E-10 2.066145E-6 2.3075866E-6 1.4739248E-6 2.0658542E-6 2.0658542E-6 2.066145E-6 0.32025 0.32025
2.0574357E-6 -1.515792E-10 2.065521E-6 2.3073578E-6 1.4737786E-6 2.0656487E-6 2.0656487E-6 2.065521E-6 0.32075 0.32075
2.074127E-6 1.6025974E-10 2.0652087E-6 2.3071289E-6 1.4736324E-6 2.0654438E-6 2.0654438E-6 2.0652087E-6 0.32125 0.32125
2.0849109E-6 3.6307568E-10 2.0652087E-6 2.3066711E-6 1.47334E-6 2.0652383E-6 2.0652383E-6 2.0652087E-6 0.32175 0.32175
2.0824946E-6 3.22265E-10 2.0652087E-6 2.3064422E-6 1.4731938E-6 2.0650334E-6 2.0650334E-6 2.0652087E-6 0.32225 0.32225
2.074831E-6 1.8461269E-10 2.0648965E-6 2.3062134E-6 1.4730476E-6 2.064828E-6 2.064828E-6 2.0648965E-6 0.32275 0.32275
2.0689827E-6 8.0459035E-11 2.0645844E-6 2.3059845E-6 1.4729014E-6 2.064623E-6 2.064623E-6 2.0645844E-6 0.32325 0.32325
2.0630018E-6 -2.6130889E-11 2.0645844E-6 2.3057555E-6 1.4727552E-6 2.0644177E-6 2.0644177E-6 2.0645844E-6 0.32375 0.32375
2.0532264E-6 -2.0276347E-10 2.0645844E-6 2.3055268E-6 1.4726091E-6 2.0642128E-6 2.0642128E-6 2.0645844E-6 0.32425 0.32425
2.0436814E-6 -3.751326E-10 2.0645844E-6 2.3052978E-6 1.4724629E-6 2.0640073E-6 2.0640073E-6 2.0645844E-6 0.32475 0.32475
2.0417604E-6 -4.068073E-10 2.0642722E-6 2.305069E-6 1.4723167E-6 2.0638024E-6 2.0638024E-6 2.0642722E-6 0.32525 0.32525
2.052511E-6 -2.0460039E-10 2.0636478E-6 2.30484E-6 1.4721705E-6 2.0635969E-6 2.0635969E-6 2.0636478E-6 0.32575 0.32575
2.0683774E-6 9.201185E-11 2.0636478E-6 2.3046111E-6 1.4720243E-6 2.063392E-6 2.063392E-6 2.0636478E-6 0.32625 0.32625
2.0791942E-6 2.954369E-10 2.0627112E-6 2.3043824E-6 1.4718781E-6 2.0631867E-6 2.0631867E-6 2.0627112E-6 0.32675 0.32675
2.078362E-6 2.8386138E-10 2.0627112E-6 2.3039245E-6 1.4715857E-6 2.0629816E-6 2.0629816E-6 2.0627112E-6 0.32725 0.32725
2.0745265E-6 2.1686081E-10 2.0630234E-6 2.3036957E-6 1.4714395E-6 2.0627763E-6 2.0627763E-6 2.0630234E-6 0.32775 0.32775
2.0704272E-6 1.4498769E-10 2.0627112E-6 2.3034668E-6 1.4712933E-6 2.0625714E-6 2.0625714E-6 2.0627112E-6 0.32825 0.32825
2.0626644E-6 5.508169E-12 2.062399E-6 2.3032378E-6 1.4711471E-6 2.0623659E-6 2.0623659E-6 2.062399E-6 0.32875 0.32875
2.0505129E-6 -2.1497722E-10 2.061775E-6 2.303009E-6 1.4710009E-6 2.062161E-6 2.062161E-6 2.061775E-6 0.32925 0.32925
2.040407E-6 -3.9770048E-10 2.062087E-6 2.30278E-6 1.4708547E-6 2.0619555E-6 2.0619555E-6 2.062087E-6 0.32975 0.32975
2.044162E-6 -3.246157E-10 2.062087E-6 2.3025514E-6 1.4707085E-6 2.0617506E-6 2.0617506E-6 2.062087E-6 0.33025 0.33025
2.0536586E-6 -1.4555333E-10 2.0611506E-6 2.3023224E-6 1.4705623E-6 2.0615453E-6 2.0615453E-6 2.0611506E-6 0.33075 0.33075
2.063717E-6 4.386317E-11 2.062087E-6 2.3020934E-6 1.4704162E-6 2.0613402E-6 2.0613402E-6 2.062087E-6 0.33125 0.33125
2.0668444E-6 1.05375667E-10 2.061775E-6 2.3018647E-6 1.47027E-6 2.0611349E-6 2.0611349E-6 2.061775E-6 0.33175 0.33175
2.0702034E-6 1.7115163E-10 2.0608384E-6 2.3016357E-6 1.4701238E-6 2.06093E-6 2.06093E-6 2.0608384E-6 0.33225 0.33225
2.075212E-6 2.6738095E-10 2.0608384E-6 2.301178E-6 1.4698314E-6 2.0607245E-6 2.0607245E-6 2.0608384E-6 0.33275 0.33275
2.0765249E-6 2.9539476E-10 2.0605262E-6 2.300949E-6 1.4696852E-6 2.0605196E-6 2.0605196E-6 2.0605262E-6 0.33325 0.33325
2.066287E-6 1.1023524E-10 2.060214E-6 2.3007203E-6 1.469539E-6 2.060314E-6 2.060314E-6 2.060214E-6 0.33375 0.33375
2.0506045E-6 -1.7542029E-10 2.060214E-6 2.3004914E-6 1.4693928E-6 2.0601092E-6 2.0601092E-6 2.060214E-6 0.33425 0.33425
2.0411915E-6 -3.4535313E-10 2.060214E-6 2.3002624E-6 1.4692466E-6 2.0599039E-6 2.0599039E-6 2.060214E-6 0.33475 0.33475
2.0429336E-6 -3.0942143E-10 2.0605262E-6 2.3000337E-6 1.4691004E-6 2.0596988E-6 2.0596988E-6 2.0605262E-6 0.33525 0.33525
2.049823E-6 -1.7847535E-10 2.060214E-6 2.2998047E-6 1.4689542E-6 2.0594935E-6 2.0594935E-6 2.060214E-6 0.33575 0.33575
2.0573402E-6 -3.5956974E-11 2.0595896E-6 2.2995757E-6 1.468808E-6 2.0592886E-6 2.0592886E-6 2.0595896E-6 0.33625 0.33625
2.063174E-6 7.5498996E-11 2.0592774E-6 2.299347E-6 1.4686618E-6 2.059083E-6 2.059083E-6 2.0592774E-6 0.33675 0.33675
2.068744E-6 1.8208243E-10 2.0589653E-6 2.299118E-6 1.4685156E-6 2.0588782E-6 2.0588782E-6 2.0589653E-6 0.33725 0.33725
2.0749405E-6 3.002381E-10 2.058653E-6 2.298889E-6 1.4683694E-6 2.0586726E-6 2.0586726E-6 2.058653E-6 0.33775 0.33775
2.0728544E-6 2.6551808E-10 2.058653E-6 2.2984314E-6 1.4680771E-6 2.0584678E-6 2.0584678E-6 2.058653E-6 0.33825 0.33825
2.064069E-6 1.071575E-10 2.058029E-6 2.2982026E-6 1.4679309E-6 2.058263E-6 2.058263E-6 2.058029E-6 0.33875 0.33875
2.049211E-6 -1.6327135E-10 2.0583411E-6 2.2979737E-6 1.4677847E-6 2.0580574E-6 2.0580574E-6 2.0583411E-6 0.33925 0.33925
2.0429336E-6 -2.7534286E-10 2.058029E-6 2.2977447E-6 1.4676385E-6 2.0578525E-6 2.0578525E-6 2.058029E-6 0.33975 0.33975
2.044213E-6 -2.4793811E-10 2.0577168E-6 2.297516E-6 1.4674923E-6 2.0576472E-6 2.0576472E-6 2.0577168E-6 0.34025 0.34025
2.048298E-6 -1.6876268E-10 2.0577168E-6 2.297287E-6 1.4673461E-6 2.057442E-6 2.057442E-6 2.0577168E-6 0.34075 0.34075
2.0515247E-6 -1.0542298E-10 2.0574046E-6 2.297058E-6 1.4671999E-6 2.0572368E-6 2.0572368E-6 2.0574046E-6 0.34125 0.34125
2.0557416E-6 -2.3811283E-11 2.0570924E-6 2.2968293E-6 1.4670537E-6 2.057032E-6 2.057032E-6 2.0570924E-6 0.34175 0.34175
2.0616083E-6 8.8253745E-11 2.0570924E-6 2.2966003E-6 1.4669075E-6 2.0568264E-6 2.0568264E-6 2.0570924E-6 0.34225 0.34225
2.0703794E-6 2.5391667E-10 2.0561558E-6 2.2963713E-6 1.4667613E-6 2.0566215E-6 2.0566215E-6 2.0561558E-6 0.34275 0.34275
2.073474E-6 3.148201E-10 2.0561558E-6 2.2961426E-6 1.4666151E-6 2.056416E-6 2.056416E-6 2.0561558E-6 0.34325 0.34325
2.0676916E-6 2.1188457E-10 2.0561558E-6 2.295685E-6 1.4663227E-6 2.056211E-6 2.056211E-6 2.0561558E-6 0.34375 0.34375
2.0547147E-6 -2.382749E-11 2.0561558E-6 2.295456E-6 1.4661765E-6 2.0560058E-6 2.0560058E-6 2.0561558E-6 0.34425 0.34425
2.0452362E-6 -1.9497848E-10 2.0561558E-6 2.295227E-6 1.4660304E-6 2.0558007E-6 2.0558007E-6 2.0561558E-6 0.34475 0.34475
2.0419616E-6 -2.5162492E-10 2.0561558E-6 2.2949982E-6 1.4658842E-6 2.0555954E-6 2.0555954E-6 2.0561558E-6 0.34525 0.34525
2.0445946E-6 -1.9924842E-10 2.0561558E-6 2.2947693E-6 1.465738E-6 2.0553905E-6 2.0553905E-6 2.0561558E-6 0.34575 0.34575
2.04858E-6 -1.219002E-10 2.0555315E-6 2.2945403E-6 1.4655918E-6 2.055185E-6 2.055185E-6 2.0555315E-6 0.34625 0.34625
2.051609E-6 -6.221489E-11 2.054907E-6 2.2943116E-6 1.4654456E-6 2.05498E-6 2.05498E-6 2.054907E-6 0.34675 0.34675
2.0562545E-6 2.7314668E-11 2.054907E-6 2.2940826E-6 1.4652994E-6 2.0547745E-6 2.0547745E-6 2.054907E-6 0.34725 0.34725
2.0631117E-6 1.5765171E-10 2.054283E-6 2.2938539E-6 1.4651532E-6 2.0545697E-6 2.0545697E-6 2.054283E-6 0.34775 0.34775
2.0668008E-6 2.2951833E-10 2.054595E-6 2.293625E-6 1.465007E-6 2.0543648E-6 2.0543648E-6 2.054595E-6 0.34825 0.34825
2.064846E-6 1.9723455E-10 2.0539708E-6 2.293396E-6 1.4648608E-6 2.0541593E-6 2.0541593E-6 2.0539708E-6 0.34875 0.34875
2.0583707E-6 8.150864E-11 2.0539708E-6 2.2929382E-6 1.4645684E-6 2.0539544E-6 2.0539544E-6 2.0539708E-6 0.34925 0.34925
2.050146E-6 -6.649781E-11 2.054595E-6 2.2927093E-6 1.4644222E-6 2.053749E-6 2.053749E-6 2.054595E-6 0.34975 0.34975
2.0465088E-6 -1.2984398E-10 2.0536586E-6 2.2924805E-6 1.464276E-6 2.053544E-6 2.053544E-6 2.0536586E-6 0.35025 0.35025
2.042541E-6 -1.9928083E-10 2.0536586E-6 2.2922516E-6 1.4641298E-6 2.0533387E-6 2.0533387E-6 2.0536586E-6 0.35075 0.35075
2.04293E-6 -1.8832086E-10 2.0530342E-6 2.2920226E-6 1.4639836E-6 2.0531338E-6 2.0531338E-6 2.0530342E-6 0.35125 0.35125
2.0464204E-6 -1.2010865E-10 2.0530342E-6 2.2917939E-6 1.4638375E-6 2.0529283E-6 2.0529283E-6 2.0530342E-6 0.35175 0.35175
2.0521225E-6 -1.10889345E-11 2.0524099E-6 2.291565E-6 1.4636913E-6 2.0527234E-6 2.0527234E-6 2.0524099E-6 0.35225 0.35225
2.056702E-6 7.722249E-11 2.0530342E-6 2.2913362E-6 1.4635451E-6 2.0525179E-6 2.0525179E-6 2.0530342E-6 0.35275 0.35275
2.061876E-6 1.7649714E-10 2.052722E-6 2.2911072E-6 1.4633989E-6 2.052313E-6 2.052313E-6 2.052722E-6 0.35325 0.35325
2.0614725E-6 1.7283949E-10 2.0520977E-6 2.2908782E-6 1.4632527E-6 2.0521077E-6 2.0521077E-6 2.0520977E-6 0.35375 0.35375
2.0574064E-6 1.0157545E-10 2.0524099E-6 2.2904205E-6 1.4629603E-6 2.0519026E-6 2.0519026E-6 2.0524099E-6 0.35425 0.35425
2.0513596E-6 -6.2326095E-12 2.0517855E-6 2.2901916E-6 1.4628141E-6 2.0516973E-6 2.0516973E-6 2.0517855E-6 0.35475 0.35475
2.0466332E-6 -8.967799E-11 2.0514733E-6 2.2899628E-6 1.4626679E-6 2.0514924E-6 2.0514924E-6 2.0514733E-6 0.35525 0.35525
2.0445466E-6 -1.2439803E-10 2.0517855E-6 2.2897339E-6 1.4625217E-6 2.0512869E-6 2.0512869E-6 2.0517855E-6 0.35575 0.35575
2.0437476E-6 -1.3536447E-10 2.0511611E-6 2.289505E-6 1.4623755E-6 2.051082E-6 2.051082E-6 2.0511611E-6 0.35625 0.35625
2.0431464E-6 -1.4267651E-10 2.0511611E-6 2.2892762E-6 1.4622293E-6 2.050877E-6 2.050877E-6 2.0511611E-6 0.35675 0.35675
2.04436E-6 -1.1648989E-10 2.050849E-6 2.2890472E-6 1.4620831E-6 2.0506716E-6 2.0506716E-6 2.050849E-6 0.35725 0.35725
2.050326E-6 -2.597647E-12 2.050537E-6 2.2888185E-6 1.4619369E-6 2.0504667E-6 2.0504667E-6 2.050537E-6 0.35775 0.35775
2.0575455E-6 1.3443911E-10 2.0502248E-6 2.2885895E-6 1.4617907E-6 2.0502612E-6 2.0502612E-6 2.0502248E-6 0.35825 0.35825
2.0626205E-6 2.3188655E-10 2.0502248E-6 2.2883605E-6 1.4616446E-6 2.0500563E-6 2.0500563E-6 2.0502248E-6 0.35875 0.35875
2.060468E-6 1.9594838E-10 2.0499126E-6 2.2881318E-6 1.4614984E-6 2.049851E-6 2.049851E-6 2.0499126E-6 0.35925 0.35925
2.0543227E-6 8.631312E-11 2.0499126E-6 2.2876739E-6 1.461206E-6 2.049646E-6 2.049646E-6 2.0499126E-6 0.35975 0.35975
2.0455368E-6 -7.204746E-11 2.0499126E-6 2.287445E-6 1.4610598E-6 2.0494406E-6 2.0494406E-6 2.0499126E-6 0.36025 0.36025
2.0404145E-6 -1.6280163E-10 2.0492882E-6 2.2872161E-6 1.4609136E-6 2.0492355E-6 2.0492355E-6 2.0492882E-6 0.36075 0.36075
2.038361E-6 -1.9691263E-10 2.0492882E-6 2.2869874E-6 1.4607674E-6 2.0490302E-6 2.0490302E-6 2.0492882E-6 0.36125 0.36125
2.0389477E-6 -1.8229825E-10 2.0492882E-6 2.2867584E-6 1.4606212E-6 2.0488253E-6 2.0488253E-6 2.0492882E-6 0.36175 0.36175
2.0413493E-6 -1.3418522E-10 2.0492882E-6 2.2865295E-6 1.460475E-6 2.0486198E-6 2.0486198E-6 2.0492882E-6 0.36225 0.36225
2.0467544E-6 -3.0647124E-11 2.0486639E-6 2.2863007E-6 1.4603288E-6 2.048415E-6 2.048415E-6 2.0486639E-6 0.36275 0.36275
2.054403E-6 1.1430751E-10 2.0486639E-6 2.2860718E-6 1.4601826E-6 2.0482096E-6 2.0482096E-6 2.0486639E-6 0.36325 0.36325
2.060633E-6 2.3307228E-10 2.0486639E-6 2.2858428E-6 1.4600364E-6 2.0480045E-6 2.0480045E-6 2.0486639E-6 0.36375 0.36375
2.061385E-6 2.5073196E-10 2.0474151E-6 2.285614E-6 1.4598902E-6 2.0477996E-6 2.0477996E-6 2.0474151E-6 0.36425 0.36425
2.0560972E-6 1.5693247E-10 2.047103E-6 2.285385E-6 1.459744E-6 2.0475943E-6 2.0475943E-6 2.047103E-6 0.36475 0.36475
2.0469488E-6 -8.127857E-12 2.047103E-6 2.2849274E-6 1.4594517E-6 2.0473892E-6 2.0473892E-6 2.047103E-6 0.36525 0.36525
2.038757E-6 -1.5552525E-10 2.0474151E-6 2.2846984E-6 1.4593055E-6 2.047184E-6 2.047184E-6 2.0474151E-6 0.36575 0.36575
2.034394E-6 -2.322709E-10 2.0474151E-6 2.2844697E-6 1.4591593E-6 2.0469788E-6 2.0469788E-6 2.0474151E-6 0.36625 0.36625
2.0323403E-6 -2.6638186E-10 2.0474151E-6 2.2842407E-6 1.4590131E-6 2.0467735E-6 2.0467735E-6 2.0474151E-6 0.36675 0.36675
2.0359632E-6 -1.9573337E-10 2.047103E-6 2.2840118E-6 1.4588669E-6 2.0465686E-6 2.0465686E-6 2.047103E-6 0.36725 0.36725
2.0418297E-6 -8.3668336E-11 2.0464788E-6 2.283783E-6 1.4587207E-6 2.046363E-6 2.046363E-6 2.0464788E-6 0.36775 0.36775
2.0511288E-6 9.173964E-11 2.0458544E-6 2.283554E-6 1.4585745E-6 2.0461582E-6 2.0461582E-6 2.0458544E-6 0.36825 0.36825
2.0599325E-6 2.580116E-10 2.0461666E-6 2.283325E-6 1.4584283E-6 2.045953E-6 2.045953E-6 2.0461666E-6 0.36875 0.36875
2.0612786E-6 2.8663452E-10 2.0461666E-6 2.2830964E-6 1.4582821E-6 2.0457478E-6 2.0457478E-6 2.0461666E-6 0.36925 0.36925
2.0570799E-6 2.1293418E-10 2.0458544E-6 2.2828674E-6 1.4581359E-6 2.0455425E-6 2.0455425E-6 2.0458544E-6 0.36975 0.36975
2.0476014E-6 4.1783205E-11 2.0458544E-6 2.2826384E-6 1.4579897E-6 2.0453374E-6 2.0453374E-6 2.0458544E-6 0.37025 0.37025
2.0374625E-6 -1.4154912E-10 2.044918E-6 2.2821807E-6 1.4576973E-6 2.045132E-6 2.045132E-6 2.044918E-6 0.37075 0.37075
2.0306902E-6 -2.6275662E-10 2.04523E-6 2.281952E-6 1.4575511E-6 2.0449272E-6 2.0449272E-6 2.04523E-6 0.37125 0.37125
2.029066E-6 -2.8894973E-10 2.044918E-6 2.281723E-6 1.4574049E-6 2.0447221E-6 2.0447221E-6 2.044918E-6 0.37175 0.37175
2.0333816E-6 -2.0551084E-10 2.0446057E-6 2.281494E-6 1.4572588E-6 2.0445168E-6 2.0445168E-6 2.0446057E-6 0.37225 0.37225
2.0391826E-6 -9.4663936E-11 2.0446057E-6 2.2812653E-6 1.4571126E-6 2.044312E-6 2.044312E-6 2.0446057E-6 0.37275 0.37275
2.0463362E-6 4.115469E-11 2.0439813E-6 2.2810364E-6 1.4569664E-6 2.0441064E-6 2.0441064E-6 2.0439813E-6 0.37325 0.37325
2.0562295E-6 2.2752589E-10 2.0439813E-6 2.2808074E-6 1.4568202E-6 2.0439015E-6 2.0439015E-6 2.0439813E-6 0.37375 0.37375
2.061997E-6 3.377637E-10 2.0430448E-6 2.2805787E-6 1.456674E-6 2.043696E-6 2.043696E-6 2.0430448E-6 0.37425 0.37425
2.0587229E-6 2.8111724E-10 2.043357E-6 2.2803497E-6 1.4565278E-6 2.0434911E-6 2.0434911E-6 2.043357E-6 0.37475 0.37475
2.048089E-6 8.8648935E-11 2.043357E-6 2.280121E-6 1.4563816E-6 2.0432858E-6 2.0432858E-6 2.043357E-6 0.37525 0.37525
2.0329674E-6 -1.8665246E-10 2.0427328E-6 2.279892E-6 1.4562354E-6 2.0430807E-6 2.0430807E-6 2.0427328E-6 0.37575 0.37575
2.0222014E-6 -3.8155704E-10 2.0436692E-6 2.2794343E-6 1.455943E-6 2.0428754E-6 2.0428754E-6 2.0436692E-6 0.37625 0.37625
2.0265174E-6 -2.9811814E-10 2.0430448E-6 2.2792053E-6 1.4557968E-6 2.0426705E-6 2.0426705E-6 2.0430448E-6 0.37675 0.37675
2.0355521E-6 -1.2758271E-10 2.0421085E-6 2.2789764E-6 1.4556506E-6 2.042465E-6 2.042465E-6 2.0421085E-6 0.37725 0.37725
2.0394393E-6 -5.2061674E-11 2.0421085E-6 2.2787476E-6 1.4555044E-6 2.0422601E-6 2.0422601E-6 2.0421085E-6 0.37775 0.37775
2.0419068E-6 -2.7305161E-12 2.0421085E-6 2.2785187E-6 1.4553582E-6 2.0420548E-6 2.0420548E-6 2.0421085E-6 0.37825 0.37825
2.049721E-6 1.4526946E-10 2.0417963E-6 2.2782897E-6 1.455212E-6 2.0418497E-6 2.0418497E-6 2.0417963E-6 0.37875 0.37875
2.0589541E-6 3.1945932E-10 2.041484E-6 2.278061E-6 1.4550659E-6 2.0416448E-6 2.0416448E-6 2.041484E-6 0.37925 0.37925
2.0606626E-6 3.5478193E-10 2.041484E-6 2.277832E-6 1.4549197E-6 2.0414393E-6 2.0414393E-6 2.041484E-6 0.37975 0.37975
2.046102E-6 8.9834674E-11 2.041172E-6 2.2776032E-6 1.4547735E-6 2.0412344E-6 2.0412344E-6 2.041172E-6 0.38025 0.38025
2.028967E-6 -2.2261981E-10 2.0405475E-6 2.2773743E-6 1.4546273E-6 2.0410291E-6 2.0410291E-6 2.0405475E-6 0.38075 0.38075
2.0208745E-6 -3.6818998E-10 2.0405475E-6 2.2771453E-6 1.4544811E-6 2.040824E-6 2.040824E-6 2.0405475E-6 0.38125 0.38125
2.026378E-6 -2.6282468E-10 2.0405475E-6 2.2766876E-6 1.4541887E-6 2.0406187E-6 2.0406187E-6 2.0405475E-6 0.38175 0.38175
2.0351163E-6 -9.777084E-11 2.0405475E-6 2.2764586E-6 1.4540425E-6 2.0404138E-6 2.0404138E-6 2.0405475E-6 0.38225 0.38225
2.0387718E-6 -2.6513281E-11 2.041172E-6 2.27623E-6 1.4538963E-6 2.0402083E-6 2.0402083E-6 2.041172E-6 0.38275 0.38275
2.0388636E-6 -2.1034919E-11 2.0402354E-6 2.276001E-6 1.4537501E-6 2.0400034E-6 2.0400034E-6 2.0402354E-6 0.38325 0.38325
2.0435423E-6 6.9103716E-11 2.0402354E-6 2.2757722E-6 1.4536039E-6 2.039798E-6 2.039798E-6 2.0402354E-6 0.38375 0.38375
2.0539635E-6 2.6521996E-10 2.0399232E-6 2.2755432E-6 1.4534577E-6 2.039593E-6 2.039593E-6 2.0399232E-6 0.38425 0.38425
2.058906E-6 3.6023112E-10 2.039611E-6 2.2753143E-6 1.4533115E-6 2.0393877E-6 2.0393877E-6 2.039611E-6 0.38475 0.38475
2.0482396E-6 1.6715374E-10 2.0389868E-6 2.2750855E-6 1.4531653E-6 2.0391826E-6 2.0391826E-6 2.0389868E-6 0.38525 0.38525
2.0305765E-6 -1.550458E-10 2.0392988E-6 2.2748566E-6 1.4530191E-6 2.0389773E-6 2.0389773E-6 2.0392988E-6 0.38575 0.38575
2.0220882E-6 -3.079248E-10 2.0389868E-6 2.2746276E-6 1.452873E-6 2.0387724E-6 2.0387724E-6 2.0389868E-6 0.38625 0.38625
2.0267007E-6 -2.1900429E-10 2.0383625E-6 2.27417E-6 1.4525806E-6 2.038567E-6 2.038567E-6 2.0383625E-6 0.38675 0.38675
2.0318416E-6 -1.2033873E-10 2.0389868E-6 2.273941E-6 1.4524344E-6 2.038362E-6 2.038362E-6 2.0389868E-6 0.38725 0.38725
2.0344082E-6 -6.9180356E-11 2.0383625E-6 2.2737122E-6 1.4522882E-6 2.0381565E-6 2.0381565E-6 2.0383625E-6 0.38775 0.38775
2.0365462E-6 -2.593986E-11 2.0380503E-6 2.2734832E-6 1.452142E-6 2.0379516E-6 2.0379516E-6 2.0380503E-6 0.38825 0.38825
2.0403343E-6 4.7753978E-11 2.0380503E-6 2.2732545E-6 1.4519958E-6 2.0377468E-6 2.0377468E-6 2.0380503E-6 0.38875 0.38875
2.0455736E-6 1.4824673E-10 2.037738E-6 2.2730255E-6 1.4518496E-6 2.0375412E-6 2.0375412E-6 2.037738E-6 0.38925 0.38925
2.0507478E-6 2.475214E-10 2.0371137E-6 2.2727966E-6 1.4517034E-6 2.0373363E-6 2.0373363E-6 2.0371137E-6 0.38975 0.38975
2.0486282E-6 2.1219226E-10 2.037426E-6 2.2725678E-6 1.4515572E-6 2.037131E-6 2.037131E-6 2.037426E-6 0.39025 0.39025
2.0417567E-6 8.915755E-11 2.037426E-6 2.2723389E-6 1.451411E-6 2.036926E-6 2.036926E-6 2.037426E-6 0.39075 0.39075
2.03307E-6 -6.737584E-11 2.0368016E-6 2.27211E-6 1.4512648E-6 2.0367206E-6 2.0367206E-6 2.0368016E-6 0.39125 0.39125
2.0269247E-6 -1.7701109E-10 2.0368016E-6 2.2718812E-6 1.4511186E-6 2.0365158E-6 2.0365158E-6 2.0368016E-6 0.39175 0.39175
2.025135E-6 -2.0624953E-10 2.0361772E-6 2.2714232E-6 1.4508262E-6 2.0363102E-6 2.0363102E-6 2.0361772E-6 0.39225 0.39225
2.028296E-6 -1.4412797E-10 2.0361772E-6 2.2711945E-6 1.4506801E-6 2.0361053E-6 2.0361053E-6 2.0361772E-6 0.39275 0.39275
2.0328425E-6 -5.6425604E-11 2.0361772E-6 2.2709655E-6 1.4505339E-6 2.0358998E-6 2.0358998E-6 2.0361772E-6 0.39325 0.39325
2.0344196E-6 -2.3539238E-11 2.0364894E-6 2.2707368E-6 1.4503877E-6 2.035695E-6 2.035695E-6 2.0364894E-6 0.39375 0.39375
2.035402E-6 -1.6160811E-12 2.035865E-6 2.2705078E-6 1.4502415E-6 2.0354896E-6 2.0354896E-6 2.035865E-6 0.39425 0.39425
2.03721E-6 3.5533753E-11 2.035865E-6 2.2702789E-6 1.4500953E-6 2.0352845E-6 2.0352845E-6 2.035865E-6 0.39475 0.39475
2.0415255E-6 1.1897265E-10 2.035865E-6 2.2700501E-6 1.4499491E-6 2.0350792E-6 2.0350792E-6 2.035865E-6 0.39525 0.39525
2.0475245E-6 2.3347396E-10 2.0355528E-6 2.2698212E-6 1.4498029E-6 2.0348743E-6 2.0348743E-6 2.0355528E-6 0.39575 0.39575
2.0459659E-6 2.0849895E-10 2.0349287E-6 2.2695922E-6 1.4496567E-6 2.0346688E-6 2.0346688E-6 2.0349287E-6 0.39625 0.39625
2.0355305E-6 1.9685056E-11 2.0346165E-6 2.2693634E-6 1.4495105E-6 2.034464E-6 2.034464E-6 2.0346165E-6 0.39675 0.39675
2.0280647E-6 -1.14312865E-10 2.0346165E-6 2.2691345E-6 1.4493643E-6 2.0342584E-6 2.0342584E-6 2.0346165E-6 0.39725 0.39725
2.0264076E-6 -1.4111504E-10 2.0343043E-6 2.2686768E-6 1.4490719E-6 2.0340535E-6 2.0340535E-6 2.0343043E-6 0.39775 0.39775
2.029007E-6 -8.934761E-11 2.0343043E-6 2.2684478E-6 1.4489257E-6 2.0338482E-6 2.0338482E-6 2.0343043E-6 0.39825 0.39825
2.0254029E-6 -1.5208472E-10 2.0339921E-6 2.268219E-6 1.4487795E-6 2.033643E-6 2.033643E-6 2.0339921E-6 0.39875 0.39875
2.0202801E-6 -2.4283892E-10 2.03368E-6 2.26799E-6 1.4486333E-6 2.0334378E-6 2.0334378E-6 2.03368E-6 0.39925 0.39925
2.020471E-6 -2.3553334E-10 2.0333678E-6 2.2677611E-6 1.4484872E-6 2.033233E-6 2.033233E-6 2.0333678E-6 0.39975 0.39975
2.0335317E-6 9.308232E-12 2.0333678E-6 2.2675324E-6 1.448341E-6 2.0330274E-6 2.0330274E-6 2.0333678E-6 0.40025 0.40025
2.0497612E-6 3.126202E-10 2.0327434E-6 2.2673034E-6 1.4481948E-6 2.0328225E-6 2.0328225E-6 2.0327434E-6 0.40075 0.40075
2.0536806E-6 3.887503E-10 2.0324312E-6 2.2670745E-6 1.4480486E-6 2.032617E-6 2.032617E-6 2.0324312E-6 0.40125 0.40125
2.0464463E-6 2.5901584E-10 2.0327434E-6 2.2668457E-6 1.4479024E-6 2.032412E-6 2.032412E-6 2.0327434E-6 0.40175 0.40175
2.0363404E-6 7.62926E-11 2.0327434E-6 2.2666168E-6 1.4477562E-6 2.0322068E-6 2.0322068E-6 2.0327434E-6 0.40225 0.40225
2.0301622E-6 -3.3951706E-11 2.032119E-6 2.266388E-6 1.44761E-6 2.0320017E-6 2.0320017E-6 2.032119E-6 0.40275 0.40275
2.0235543E-6 -1.5211389E-10 2.032119E-6 2.26593E-6 1.4473176E-6 2.0317964E-6 2.0317964E-6 2.032119E-6 0.40325 0.40325
2.013086E-6 -3.4153688E-10 2.032119E-6 2.2657014E-6 1.4471714E-6 2.0315915E-6 2.0315915E-6 2.032119E-6 0.40375 0.40375
2.0076006E-6 -4.389908E-10 2.0314947E-6 2.2654724E-6 1.4470252E-6 2.0313864E-6 2.0313864E-6 2.0314947E-6 0.40425 0.40425
2.0134673E-6 -3.2692576E-10 2.0314947E-6 2.2652434E-6 1.446879E-6 2.031181E-6 2.031181E-6 2.0314947E-6 0.40475 0.40475
2.0300597E-6 -1.6914038E-11 2.0308705E-6 2.2650147E-6 1.4467328E-6 2.0309762E-6 2.0309762E-6 2.0308705E-6 0.40525 0.40525
2.0503478E-6 3.6131315E-10 2.0311827E-6 2.2647857E-6 1.4465866E-6 2.0307707E-6 2.0307707E-6 2.0311827E-6 0.40575 0.40575
2.0553898E-6 4.5815154E-10 2.0308705E-6 2.2645568E-6 1.4464404E-6 2.0305658E-6 2.0305658E-6 2.0308705E-6 0.40625 0.40625
2.047462E-6 3.1562666E-10 2.0305583E-6 2.264328E-6 1.4462943E-6 2.0303603E-6 2.0303603E-6 2.0305583E-6 0.40675 0.40675
2.0369275E-6 1.2498554E-10 2.029934E-6 2.264099E-6 1.4461481E-6 2.0301554E-6 2.0301554E-6 2.029934E-6 0.40725 0.40725
2.0308148E-6 1.5959355E-11 2.0302462E-6 2.2638703E-6 1.4460019E-6 2.02995E-6 2.02995E-6 2.0302462E-6 0.40775 0.40775
2.0241084E-6 -1.0403003E-10 2.029934E-6 2.2636414E-6 1.4458557E-6 2.029745E-6 2.029745E-6 2.029934E-6 0.40825 0.40825
2.0136065E-6 -2.9406208E-10 2.029934E-6 2.2631837E-6 1.4455633E-6 2.0295397E-6 2.0295397E-6 2.029934E-6 0.40875 0.40875
2.0045902E-6 -4.5668613E-10 2.029934E-6 2.2629547E-6 1.4454171E-6 2.0293348E-6 2.0293348E-6 2.029934E-6 0.40925 0.40925
2.0077837E-6 -3.939555E-10 2.0296218E-6 2.2627257E-6 1.4452709E-6 2.0291293E-6 2.0291293E-6 2.0296218E-6 0.40975 0.40975
2.023452E-6 -1.00997655E-10 2.0293096E-6 2.262497E-6 1.4451247E-6 2.0289244E-6 2.0289244E-6 2.0293096E-6 0.41025 0.41025
2.041562E-6 2.3703114E-10 2.0289974E-6 2.262268E-6 1.4449785E-6 2.0287189E-6 2.0287189E-6 2.0289974E-6 0.41075 0.41075
2.049277E-6 3.8320389E-10 2.0286852E-6 2.2620393E-6 1.4448323E-6 2.028514E-6 2.028514E-6 2.0286852E-6 0.41125 0.41125
2.0446823E-6 3.0219477E-10 2.0286852E-6 2.2618103E-6 1.4446861E-6 2.0283087E-6 2.0283087E-6 2.0286852E-6 0.41175 0.41175
2.037679E-6 1.767238E-10 2.0286852E-6 2.2615814E-6 1.4445399E-6 2.0281036E-6 2.0281036E-6 2.0286852E-6 0.41225 0.41225
2.0333484E-6 1.00587226E-10 2.0277487E-6 2.2613526E-6 1.4443937E-6 2.0278983E-6 2.0278983E-6 2.0277487E-6 0.41275 0.41275
2.0270707E-6 -1.1484297E-11 2.028373E-6 2.2611237E-6 1.4442475E-6 2.027693E-6 2.027693E-6 2.028373E-6 0.41325 0.41325
2.0178231E-6 -1.7837182E-10 2.0277487E-6 2.2608947E-6 1.4441014E-6 2.0274879E-6 2.0274879E-6 2.0277487E-6 0.41375 0.41375
2.0065293E-6 -3.8302148E-10 2.0274367E-6 2.260437E-6 1.443809E-6 2.0272826E-6 2.0272826E-6 2.0274367E-6 0.41425 0.41425
2.004047E-6 -4.250503E-10 2.0274367E-6 2.260208E-6 1.4436628E-6 2.0270775E-6 2.0270775E-6 2.0274367E-6 0.41475 0.41475
2.018395E-6 -1.5645514E-10 2.0271245E-6 2.2599793E-6 1.4435166E-6 2.0268722E-6 2.0268722E-6 2.0271245E-6 0.41525 0.41525
2.0343603E-6 1.4198431E-10 2.0274367E-6 2.2597503E-6 1.4433704E-6 2.0266673E-6 2.0266673E-6 2.0274367E-6 0.41575 0.41575
2.039798E-6 2.4613148E-10 2.0271245E-6 2.2595216E-6 1.4432242E-6 2.0264617E-6 2.0264617E-6 2.0271245E-6 0.41625 0.41625
2.0359957E-6 1.7973996E-10 2.0265002E-6 2.2592926E-6 1.443078E-6 2.0262569E-6 2.0262569E-6 2.0265002E-6 0.41675 0.41675
2.03381E-6 1.4319271E-10 2.026188E-6 2.2590636E-6 1.4429318E-6 2.0260516E-6 2.0260516E-6 2.026188E-6 0.41725 0.41725
2.034331E-6 1.5658895E-10 2.0258758E-6 2.258835E-6 1.4427856E-6 2.0258465E-6 2.0258465E-6 2.0258758E-6 0.41775 0.41775
2.0322113E-6 1.2125984E-10 2.0255636E-6 2.258606E-6 1.4426394E-6 2.0256412E-6 2.0256412E-6 2.0255636E-6 0.41825 0.41825
2.024251E-6 -2.1874077E-11 2.0255636E-6 2.258377E-6 1.4424932E-6 2.025436E-6 2.025436E-6 2.0255636E-6 0.41875 0.41875
2.012033E-6 -2.435776E-10 2.0252514E-6 2.2579193E-6 1.4422008E-6 2.0252307E-6 2.0252307E-6 2.0252514E-6 0.41925 0.41925
2.0026866E-6 -4.122923E-10 2.0252514E-6 2.2576905E-6 1.4420546E-6 2.0250259E-6 2.0250259E-6 2.0252514E-6 0.41975 0.41975
2.0084542E-6 -3.020545E-10 2.0249392E-6 2.2574616E-6 1.4419085E-6 2.0248203E-6 2.0248203E-6 2.0249392E-6 0.42025 0.42025
2.0218124E-6 -5.173131E-11 2.0252514E-6 2.2572326E-6 1.4417623E-6 2.0246155E-6 2.0246155E-6 2.0252514E-6 0.42075 0.42075
2.0309462E-6 1.2063132E-10 2.024627E-6 2.2570039E-6 1.4416161E-6 2.0244102E-6 2.0244102E-6 2.024627E-6 0.42125 0.42125
2.0351301E-6 2.0163396E-10 2.024627E-6 2.256775E-6 1.4414699E-6 2.024205E-6 2.024205E-6 2.024627E-6 0.42175 0.42175
2.0361786E-6 2.2477525E-10 2.0243149E-6 2.256546E-6 1.4413237E-6 2.0239997E-6 2.0239997E-6 2.0243149E-6 0.42225 0.42225
2.0348516E-6 2.0406375E-10 2.0236905E-6 2.2563172E-6 1.4411775E-6 2.0237947E-6 2.0237947E-6 2.0236905E-6 0.42275 0.42275
2.0294979E-6 1.0904609E-10 2.0240027E-6 2.2560882E-6 1.4410313E-6 2.0235893E-6 2.0235893E-6 2.0240027E-6 0.42325 0.42325
2.0234186E-6 6.289818E-13 2.0236905E-6 2.2558593E-6 1.4408851E-6 2.0233845E-6 2.0233845E-6 2.0236905E-6 0.42375 0.42375
2.0180316E-6 -9.499774E-11 2.0240027E-6 2.2556305E-6 1.4407389E-6 2.023179E-6 2.023179E-6 2.0240027E-6 0.42425 0.42425
2.0132065E-6 -1.8027031E-10 2.0233786E-6 2.2551728E-6 1.4404465E-6 2.022974E-6 2.022974E-6 2.0233786E-6 0.42475 0.42475
2.0077537E-6 -2.7711516E-10 2.0227542E-6 2.2549439E-6 1.4403003E-6 2.0227687E-6 2.0227687E-6 2.0227542E-6 0.42525 0.42525
2.0075156E-6 -2.7772748E-10 2.0230664E-6 2.254715E-6 1.440154E-6 2.0225636E-6 2.0225636E-6 2.0230664E-6 0.42575 0.42575
2.0142072E-6 -1.5043576E-10 2.0230664E-6 2.2544862E-6 1.4400078E-6 2.0223583E-6 2.0223583E-6 2.0230664E-6 0.42625 0.42625
2.025981E-6 7.065219E-11 2.022442E-6 2.2542572E-6 1.4398616E-6 2.0221528E-6 2.0221528E-6 2.022442E-6 0.42675 0.42675
2.0362043E-6 2.6311403E-10 2.0221298E-6 2.2540282E-6 1.4397156E-6 2.021948E-6 2.021948E-6 2.0221298E-6 0.42725 0.42725
2.0408497E-6 3.526436E-10 2.0221298E-6 2.2537995E-6 1.4395694E-6 2.0217426E-6 2.0217426E-6 2.0221298E-6 0.42775 0.42775
2.0367174E-6 2.8016142E-10 2.0215055E-6 2.2535705E-6 1.4394232E-6 2.0215375E-6 2.0215375E-6 2.0215055E-6 0.42825 0.42825
2.0286907E-6 1.3580938E-10 2.0218176E-6 2.2533416E-6 1.439277E-6 2.0213322E-6 2.0213322E-6 2.0218176E-6 0.42875 0.42875
2.0201694E-6 -1.7678673E-11 2.020881E-6 2.2531128E-6 1.4391308E-6 2.0211273E-6 2.0211273E-6 2.020881E-6 0.42925 0.42925
2.0095354E-6 -2.10147E-10 2.020881E-6 2.2528839E-6 1.4389846E-6 2.0209218E-6 2.0209218E-6 2.020881E-6 0.42975 0.42975
2.002466E-6 -3.3683611E-10 2.020881E-6 2.2524262E-6 1.4386922E-6 2.020717E-6 2.020717E-6 2.020881E-6 0.43025 0.43025
2.0020625E-6 -3.4049374E-10 2.0202567E-6 2.2521972E-6 1.438546E-6 2.0205114E-6 2.0205114E-6 2.0202567E-6 0.43075 0.43075
2.0068076E-6 -2.49137E-10 2.0202567E-6 2.2519685E-6 1.4383997E-6 2.0203065E-6 2.0203065E-6 2.0202567E-6 0.43125 0.43125
2.0192745E-6 -1.5258614E-11 2.0202567E-6 2.2517395E-6 1.4382535E-6 2.0201012E-6 2.0201012E-6 2.0202567E-6 0.43175 0.43175
2.0308505E-6 2.0217497E-10 2.0196326E-6 2.2515105E-6 1.4381073E-6 2.019896E-6 2.019896E-6 2.0196326E-6 0.43225 0.43225
2.0380041E-6 3.379936E-10 2.0202567E-6 2.2512818E-6 1.4379611E-6 2.0196908E-6 2.0196908E-6 2.0202567E-6 0.43275 0.43275
2.0403727E-6 3.8549755E-10 2.0196326E-6 2.2510528E-6 1.437815E-6 2.0194855E-6 2.0194855E-6 2.0196326E-6 0.43325 0.43325
2.0334023E-6 2.6063562E-10 2.0190082E-6 2.250824E-6 1.4376687E-6 2.0192804E-6 2.0192804E-6 2.0190082E-6 0.43375 0.43375
2.0217456E-6 4.928625E-11 2.0193204E-6 2.2505951E-6 1.4375227E-6 2.019075E-6 2.019075E-6 2.0193204E-6 0.43425 0.43425
2.007251E-6 -2.1444287E-10 2.018696E-6 2.2503662E-6 1.4373765E-6 2.01887E-6 2.01887E-6 2.018696E-6 0.43475 0.43475
1.998696E-6 -3.6854E-10 2.018696E-6 2.2501374E-6 1.4372303E-6 2.0186646E-6 2.0186646E-6 2.018696E-6 0.43525 0.43525
1.99793E-6 -3.7889739E-10 2.0190082E-6 2.2496795E-6 1.4369379E-6 2.0184598E-6 2.0184598E-6 2.0190082E-6 0.43575 0.43575
2.0021134E-6 -2.9789476E-10 2.018696E-6 2.2494507E-6 1.4367916E-6 2.0182542E-6 2.0182542E-6 2.018696E-6 0.43625 0.43625
2.0100267E-6 -1.4806756E-10 2.0183838E-6 2.2492218E-6 1.4366454E-6 2.0180494E-6 2.0180494E-6 2.0183838E-6 0.43675 0.43675
2.0209754E-6 5.7793742E-11 2.0180717E-6 2.2489928E-6 1.4364992E-6 2.017844E-6 2.017844E-6 2.0180717E-6 0.43725 0.43725
2.033244E-6 2.8801772E-10 2.0180717E-6 2.248764E-6 1.436353E-6 2.0176385E-6 2.0176385E-6 2.0180717E-6 0.43775 0.43775
2.0409923E-6 4.3479956E-10 2.017135E-6 2.248535E-6 1.4362068E-6 2.0174336E-6 2.0174336E-6 2.017135E-6 0.43825 0.43825
2.0365626E-6 3.5683578E-10 2.016823E-6 2.2483064E-6 1.4360606E-6 2.017228E-6 2.017228E-6 2.016823E-6 0.43875 0.43875
2.0242792E-6 1.3391412E-10 2.017135E-6 2.2480774E-6 1.4359144E-6 2.0170232E-6 2.0170232E-6 2.017135E-6 0.43925 0.43925
2.009652E-6 -1.3225128E-10 2.016823E-6 2.2478484E-6 1.4357682E-6 2.016818E-6 2.016818E-6 2.016823E-6 0.43975 0.43975
1.9993486E-6 -3.1862896E-10 2.0165107E-6 2.2476197E-6 1.435622E-6 2.0166128E-6 2.0166128E-6 2.0165107E-6 0.44025 0.44025
1.99515E-6 -3.9232925E-10 2.016823E-6 2.2473907E-6 1.4354758E-6 2.0164075E-6 2.0164075E-6 2.016823E-6 0.44075 0.44075
1.9940537E-6 -4.087773E-10 2.0165107E-6 2.246933E-6 1.4351835E-6 2.0162026E-6 2.0162026E-6 2.0165107E-6 0.44125 0.44125
1.9986994E-6 -3.192477E-10 2.0158866E-6 2.246704E-6 1.4350373E-6 2.015997E-6 2.015997E-6 2.0158866E-6 0.44175 0.44175
2.0103412E-6 -1.0059602E-10 2.0161986E-6 2.246475E-6 1.4348911E-6 2.0157918E-6 2.0157918E-6 2.0161986E-6 0.44225 0.44225
2.0280556E-6 2.3012396E-10 2.0158866E-6 2.2462464E-6 1.434745E-6 2.0155867E-6 2.0155867E-6 2.0158866E-6 0.44275 0.44275
2.0416444E-6 4.847106E-10 2.0152622E-6 2.2460174E-6 1.4345987E-6 2.0153814E-6 2.0153814E-6 2.0152622E-6 0.44325 0.44325
2.0417692E-6 4.90798E-10 2.0152622E-6 2.2457887E-6 1.4344525E-6 2.0151765E-6 2.0151765E-6 2.0152622E-6 0.44375 0.44375
2.0308053E-6 2.9223904E-10 2.0152622E-6 2.2455597E-6 1.4343063E-6 2.014971E-6 2.014971E-6 2.0152622E-6 0.44425 0.44425
2.017433E-6 4.921819E-11 2.01495E-6 2.2453307E-6 1.4341601E-6 2.014766E-6 2.014766E-6 2.01495E-6 0.44475 0.44475
2.004621E-6 -1.8344853E-10 2.0146379E-6 2.245102E-6 1.4340139E-6 2.0145606E-6 2.0145606E-6 2.0146379E-6 0.44525 0.44525
1.995208E-6 -3.5338138E-10 2.0143257E-6 2.244873E-6 1.4338677E-6 2.0143552E-6 2.0143552E-6 2.0143257E-6 0.44575 0.44575
1.9890958E-6 -4.6240758E-10 2.0140135E-6 2.244644E-6 1.4337215E-6 2.0141504E-6 2.0141504E-6 2.0140135E-6 0.44625 0.44625
1.9896493E-6 -4.484023E-10 2.0140135E-6 2.2441864E-6 1.4334291E-6 2.0139448E-6 2.0139448E-6 2.0140135E-6 0.44675 0.44675
2.0005655E-6 -2.4315006E-10 2.0133891E-6 2.2439576E-6 1.4332829E-6 2.01374E-6 2.01374E-6 2.0133891E-6 0.44725 0.44725
2.0190714E-6 1.02187536E-10 2.0143257E-6 2.2437287E-6 1.4331368E-6 2.0135346E-6 2.0135346E-6 2.0143257E-6 0.44775 0.44775
2.0330233E-6 3.6347392E-10 2.0137013E-6 2.2434997E-6 1.4329906E-6 2.013329E-6 2.013329E-6 2.0137013E-6 0.44825 0.44825
2.0394514E-6 4.858931E-10 2.0133891E-6 2.243271E-6 1.4328444E-6 2.0131242E-6 2.0131242E-6 2.0133891E-6 0.44875 0.44875
2.0365726E-6 4.3655546E-10 2.013077E-6 2.243042E-6 1.4326982E-6 2.0129187E-6 2.0129187E-6 2.013077E-6 0.44925 0.44925
2.0288103E-6 2.9707595E-10 2.013077E-6 2.242813E-6 1.432552E-6 2.0127138E-6 2.0127138E-6 2.013077E-6 0.44975 0.44975
2.0136222E-6 2.0556393E-11 2.0127648E-6 2.2425843E-6 1.4324058E-6 2.0125085E-6 2.0125085E-6 2.0127648E-6 0.45025 0.45025
1.9991937E-6 -2.419546E-10 2.0124526E-6 2.2423553E-6 1.4322596E-6 2.0123034E-6 2.0123034E-6 2.0124526E-6 0.45075 0.45075
1.9856227E-6 -4.8862986E-10 2.0124526E-6 2.2421264E-6 1.4321134E-6 2.012098E-6 2.012098E-6 2.0124526E-6 0.45125 0.45125
1.981853E-6 -5.544123E-10 2.0121404E-6 2.2416687E-6 1.431821E-6 2.0118928E-6 2.0118928E-6 2.0121404E-6 0.45175 0.45175
1.9929012E-6 -3.467238E-10 2.0118284E-6 2.24144E-6 1.4316748E-6 2.0116877E-6 2.0116877E-6 2.0118284E-6 0.45225 0.45225
2.0086352E-6 -5.2547817E-11 2.0115162E-6 2.241211E-6 1.4315286E-6 2.0114824E-6 2.0114824E-6 2.0115162E-6 0.45275 0.45275
2.0201123E-6 1.6305855E-10 2.0115162E-6 2.240982E-6 1.4313824E-6 2.0112773E-6 2.0112773E-6 2.0115162E-6 0.45325 0.45325
2.02984E-6 3.463844E-10 2.011204E-6 2.2407532E-6 1.4312362E-6 2.011072E-6 2.011072E-6 2.011204E-6 0.45375 0.45375
2.0362347E-6 4.681945E-10 2.0115162E-6 2.2405243E-6 1.43109E-6 2.0108666E-6 2.0108666E-6 2.0115162E-6 0.45425 0.45425
2.0351386E-6 4.5174647E-10 2.011204E-6 2.2402953E-6 1.4309439E-6 2.0106615E-6 2.0106615E-6 2.011204E-6 0.45475 0.45475
2.0251316E-6 2.708504E-10 2.0105797E-6 2.2400666E-6 1.4307977E-6 2.0104562E-6 2.0104562E-6 2.0105797E-6 0.45525 0.45525
2.0066109E-6 -6.718486E-11 2.0102675E-6 2.2398376E-6 1.4306515E-6 2.0102514E-6 2.0102514E-6 2.0102675E-6 0.45575 0.45575
1.988354E-6 -4.0034762E-10 2.0102675E-6 2.2396089E-6 1.4305053E-6 2.0100458E-6 2.0100458E-6 2.0102675E-6 0.45625 0.45625
1.97904E-6 -5.684533E-10 2.0099553E-6 2.23938E-6 1.4303591E-6 2.0098405E-6 2.0098405E-6 2.0099553E-6 0.45675 0.45675
1.9854022E-6 -4.472522E-10 2.0099553E-6 2.2389222E-6 1.4300667E-6 2.0096354E-6 2.0096354E-6 2.0099553E-6 0.45725 0.45725
1.9964498E-6 -2.395637E-10 2.0099553E-6 2.2386932E-6 1.4299205E-6 2.00943E-6 2.00943E-6 2.0099553E-6 0.45775 0.45775
2.0083226E-6 -1.6648544E-11 2.0096431E-6 2.2384643E-6 1.4297743E-6 2.0092248E-6 2.0092248E-6 2.0096431E-6 0.45825 0.45825
2.0215818E-6 2.3184743E-10 2.009331E-6 2.2382355E-6 1.4296281E-6 2.0090197E-6 2.0090197E-6 2.009331E-6 0.45875 0.45875
2.0334876E-6 4.5537168E-10 2.0090188E-6 2.2380066E-6 1.4294819E-6 2.0088144E-6 2.0088144E-6 2.0090188E-6 0.45925 0.45925
2.0394536E-6 5.692639E-10 2.0090188E-6 2.2377776E-6 1.4293357E-6 2.0086093E-6 2.0086093E-6 2.0090188E-6 0.45975 0.45975
2.032747E-6 4.4927453E-10 2.0083944E-6 2.2375489E-6 1.4291895E-6 2.008404E-6 2.008404E-6 2.0083944E-6 0.46025 0.46025
2.0134337E-6 9.6621655E-11 2.0083944E-6 2.23732E-6 1.4290433E-6 2.0081986E-6 2.0081986E-6 2.0083944E-6 0.46075 0.46075
1.992702E-6 -2.8222108E-10 2.0077703E-6 2.2370912E-6 1.4288971E-6 2.0079935E-6 2.0079935E-6 2.0077703E-6 0.46125 0.46125
1.981474E-6 -4.856526E-10 2.0077703E-6 2.2368622E-6 1.428751E-6 2.0077882E-6 2.0077882E-6 2.0077703E-6 0.46175 0.46175
1.9811037E-6 -4.887012E-10 2.0077703E-6 2.2366332E-6 1.4286048E-6 2.0075827E-6 2.0075827E-6 2.0077703E-6 0.46225 0.46225
1.9885217E-6 -3.4801E-10 2.0077703E-6 2.2361755E-6 1.4283124E-6 2.0073778E-6 2.0073778E-6 2.0077703E-6 0.46275 0.46275
1.9991403E-6 -1.4823937E-10 2.007146E-6 2.2359466E-6 1.4281662E-6 2.0071725E-6 2.0071725E-6 2.007146E-6 0.46325 0.46325
2.0111127E-6 7.6503005E-11 2.007146E-6 2.2357178E-6 1.42802E-6 2.0069674E-6 2.0069674E-6 2.007146E-6 0.46375 0.46375
2.0240414E-6 3.1890832E-10 2.0065215E-6 2.2354889E-6 1.4278738E-6 2.006762E-6 2.006762E-6 2.0065215E-6 0.46425 0.46425
2.0341322E-6 5.089339E-10 2.0065215E-6 2.23526E-6 1.4277276E-6 2.0065568E-6 2.0065568E-6 2.0065215E-6 0.46475 0.46475
2.032772E-6 4.876133E-10 2.0068337E-6 2.2350312E-6 1.4275814E-6 2.0063517E-6 2.0063517E-6 2.0068337E-6 0.46525 0.46525
2.019135E-6 2.397199E-10 2.0065215E-6 2.2348022E-6 1.4274352E-6 2.0061464E-6 2.0061464E-6 2.0065215E-6 0.46575 0.46575
1.9982708E-6 -1.4155908E-10 2.0058972E-6 2.2345735E-6 1.427289E-6 2.0059408E-6 2.0059408E-6 2.0058972E-6 0.46625 0.46625
1.9850634E-6 -3.8153458E-10 2.005585E-6 2.2343445E-6 1.4271428E-6 2.005736E-6 2.005736E-6 2.005585E-6 0.46675 0.46675
1.9807655E-6 -4.570621E-10 2.005585E-6 2.2341155E-6 1.4269966E-6 2.0055306E-6 2.0055306E-6 2.005585E-6 0.46725 0.46725
1.982903E-6 -4.1382162E-10 2.0052728E-6 2.2338868E-6 1.4268504E-6 2.005325E-6 2.005325E-6 2.0052728E-6 0.46775 0.46775
1.9900242E-6 -2.7861205E-10 2.0049606E-6 2.2334289E-6 1.4265581E-6 2.0051202E-6 2.0051202E-6 2.0049606E-6 0.46825 0.46825
2.0022599E-6 -4.8997154E-11 2.0052728E-6 2.2332001E-6 1.4264119E-6 2.0049147E-6 2.0049147E-6 2.0052728E-6 0.46875 0.46875
2.0182583E-6 2.5005137E-10 2.0049606E-6 2.2329712E-6 1.4262657E-6 2.0047098E-6 2.0047098E-6 2.0049606E-6 0.46925 0.46925
2.030395E-6 4.778391E-10 2.0046484E-6 2.2327424E-6 1.4261195E-6 2.0045045E-6 2.0045045E-6 2.0046484E-6 0.46975 0.46975
2.0291995E-6 4.595638E-10 2.0040243E-6 2.2325135E-6 1.4259733E-6 2.004299E-6 2.004299E-6 2.0040243E-6 0.47025 0.47025
2.015695E-6 2.141067E-10 2.0040243E-6 2.2322845E-6 1.4258271E-6 2.004094E-6 2.004094E-6 2.0040243E-6 0.47075 0.47075
2.001068E-6 -5.2058694E-11 2.0034E-6 2.2320557E-6 1.4256809E-6 2.0038888E-6 2.0038888E-6 2.0034E-6 0.47125 0.47125
1.990071E-6 -2.5122676E-10 2.0040243E-6 2.2318268E-6 1.4255347E-6 2.0036832E-6 2.0036832E-6 2.0040243E-6 0.47175 0.47175
1.9841898E-6 -3.5598946E-10 2.003712E-6 2.2315978E-6 1.4253885E-6 2.0034784E-6 2.0034784E-6 2.003712E-6 0.47225 0.47225
1.9821362E-6 -3.9010045E-10 2.0034E-6 2.231369E-6 1.4252423E-6 2.0032728E-6 2.0032728E-6 2.0034E-6 0.47275 0.47275
1.9851977E-6 -3.2980607E-10 2.0034E-6 2.2311401E-6 1.4250961E-6 2.0030675E-6 2.0030675E-6 2.0034E-6 0.47325 0.47325
1.9952558E-6 -1.4038957E-10 2.0034E-6 2.2306824E-6 1.4248037E-6 2.0028626E-6 2.0028626E-6 2.0034E-6 0.47375 0.47375
2.0122106E-6 1.7632187E-10 2.0021512E-6 2.2304534E-6 1.4246575E-6 2.002657E-6 2.002657E-6 2.0021512E-6 0.47425 0.47425
2.0245786E-6 4.0837303E-10 2.0021512E-6 2.2302247E-6 1.4245113E-6 2.0024518E-6 2.0024518E-6 2.0021512E-6 0.47475 0.47475
2.0244725E-6 4.1019702E-10 2.0021512E-6 2.2299957E-6 1.4243652E-6 2.0022467E-6 2.0022467E-6 2.0021512E-6 0.47525 0.47525
2.0118914E-6 1.8179375E-10 2.0024634E-6 2.2297668E-6 1.424219E-6 2.0020414E-6 2.0020414E-6 2.0024634E-6 0.47575 0.47575
2.0009275E-6 -1.676525E-11 2.0021512E-6 2.229538E-6 1.4240728E-6 2.001836E-6 2.001836E-6 2.0021512E-6 0.47625 0.47625
1.9944523E-6 -1.3249116E-10 2.0024634E-6 2.229309E-6 1.4239266E-6 2.001631E-6 2.001631E-6 2.0024634E-6 0.47675 0.47675
1.9903525E-6 -2.0436428E-10 2.0015268E-6 2.22908E-6 1.4237804E-6 2.0014256E-6 2.0014256E-6 2.0015268E-6 0.47725 0.47725
1.986286E-6 -2.7562833E-10 2.0012146E-6 2.2288514E-6 1.4236342E-6 2.00122E-6 2.00122E-6 2.0012146E-6 0.47775 0.47775
1.9853546E-6 -2.8903102E-10 2.0012146E-6 2.2286224E-6 1.423488E-6 2.0010152E-6 2.0010152E-6 2.0012146E-6 0.47825 0.47825
1.9895053E-6 -2.0863747E-10 2.0009024E-6 2.2283934E-6 1.4233418E-6 2.00081E-6 2.00081E-6 2.0009024E-6 0.47875 0.47875
2.0030611E-6 4.5340107E-11 2.0005903E-6 2.2279357E-6 1.4230494E-6 2.0006044E-6 2.0006044E-6 2.0005903E-6 0.47925 0.47925
2.0133173E-6 2.38411E-10 2.0005903E-6 2.227707E-6 1.4229032E-6 2.0003995E-6 2.0003995E-6 2.0005903E-6 0.47975 0.47975
2.0144316E-6 2.6277044E-10 2.0002783E-6 2.227478E-6 1.422757E-6 2.0001942E-6 2.0001942E-6 2.0002783E-6 0.48025 0.48025
2.007725E-6 1.4278105E-10 2.0002783E-6 2.227249E-6 1.4226108E-6 1.9999886E-6 1.9999886E-6 2.0002783E-6 0.48075 0.48075
2.00115E-6 2.5227929E-11 1.9999661E-6 2.2270203E-6 1.4224646E-6 1.9997833E-6 1.9997833E-6 1.9999661E-6 0.48125 0.48125
1.99814E-6 -2.6545975E-11 1.999654E-6 2.2267914E-6 1.4223184E-6 1.9995782E-6 1.9995782E-6 1.999654E-6 0.48175 0.48175
1.9966803E-6 -4.9693756E-11 1.9999661E-6 2.2265624E-6 1.4221723E-6 1.999373E-6 1.999373E-6 1.9999661E-6 0.48225 0.48225
1.9943298E-6 -8.9286335E-11 1.9993417E-6 2.2263337E-6 1.4220261E-6 1.9991676E-6 1.9991676E-6 1.9993417E-6 0.48275 0.48275
1.9915176E-6 -1.3740584E-10 1.9990296E-6 2.2261047E-6 1.4218799E-6 1.9989625E-6 1.9989625E-6 1.9990296E-6 0.48325 0.48325
1.9903218E-6 -1.5568109E-10 1.9990296E-6 2.225876E-6 1.4217337E-6 1.9987572E-6 1.9987572E-6 1.9990296E-6 0.48375 0.48375
1.9948684E-6 -6.797873E-11 1.9987174E-6 2.225418E-6 1.4214413E-6 1.9985516E-6 1.9985516E-6 1.9987174E-6 0.48425 0.48425
2.0008674E-6 4.6522577E-11 1.9990296E-6 2.2251893E-6 1.4212951E-6 1.9983468E-6 1.9983468E-6 1.9990296E-6 0.48475 0.48475
2.001949E-6 7.0272926E-11 1.9984052E-6 2.2249603E-6 1.4211489E-6 1.9981414E-6 1.9981414E-6 1.9984052E-6 0.48525 0.48525
2.0009184E-6 5.5043022E-11 1.9984052E-6 2.2247314E-6 1.4210027E-6 1.997936E-6 1.997936E-6 1.9984052E-6 0.48575 0.48575
1.9979736E-6 4.487237E-12 1.998093E-6 2.2245026E-6 1.4208565E-6 1.9977306E-6 1.9977306E-6 1.998093E-6 0.48625 0.48625
1.9994845E-6 3.615547E-11 1.9977808E-6 2.2242737E-6 1.4207103E-6 1.9975255E-6 1.9975255E-6 1.9977808E-6 0.48675 0.48675
1.999279E-6 3.6152227E-11 1.9974686E-6 2.2240447E-6 1.4205641E-6 1.9973202E-6 1.9973202E-6 1.9974686E-6 0.48725 0.48725
1.9983145E-6 2.2140451E-11 1.9974686E-6 2.223816E-6 1.4204179E-6 1.9971149E-6 1.9971149E-6 1.9974686E-6 0.48775 0.48775
1.9961951E-6 -1.3188657E-11 1.9971565E-6 2.223587E-6 1.4202717E-6 1.9969098E-6 1.9969098E-6 1.9971565E-6 0.48825 0.48825
1.9956597E-6 -1.928257E-11 1.9971565E-6 2.2233583E-6 1.4201255E-6 1.9967044E-6 1.9967044E-6 1.9971565E-6 0.48875 0.48875
1.99486E-6 -3.0249015E-11 1.9968443E-6 2.2231293E-6 1.4199794E-6 1.996499E-6 1.996499E-6 1.9968443E-6 0.48925 0.48925
1.9942584E-6 -3.756106E-11 1.995908E-6 2.2226716E-6 1.419687E-6 1.9962936E-6 1.9962936E-6 1.995908E-6 0.48975 0.48975
1.9925683E-6 -6.49723E-11 1.9962201E-6 2.2224426E-6 1.4195408E-6 1.9960887E-6 1.9960887E-6 1.9962201E-6 0.49025 0.49025
1.9928248E-6 -5.644861E-11 1.9955958E-6 2.2222137E-6 1.4193946E-6 1.9958832E-6 1.9958832E-6 1.9955958E-6 0.49075 0.49075
1.992817E-6 -5.2797454E-11 1.9955958E-6 2.221985E-6 1.4192484E-6 1.9956778E-6 1.9956778E-6 1.9955958E-6 0.49125 0.49125
1.9934034E-6 -3.81831E-11 1.9955958E-6 2.221756E-6 1.4191022E-6 1.9954723E-6 1.9954723E-6 1.9955958E-6 0.49175 0.49175
1.9967295E-6 2.6983806E-11 1.9955958E-6 2.221527E-6 1.418956E-6 1.9952674E-6 1.9952674E-6 1.9955958E-6 0.49225 0.49225
1.999362E-6 7.93603E-11 1.9952836E-6 2.2212982E-6 1.4188098E-6 1.9950621E-6 1.9950621E-6 1.9952836E-6 0.49275 0.49275
2.0005095E-6 1.0432879E-10 1.9946592E-6 2.2210693E-6 1.4186636E-6 1.9948566E-6 1.9948566E-6 1.9946592E-6 0.49325 0.49325
2.0008983E-6 1.1528876E-10 1.9949714E-6 2.2208405E-6 1.4185174E-6 1.9946517E-6 1.9946517E-6 1.9949714E-6 0.49375 0.49375
1.9978218E-6 6.22967E-11 1.994347E-6 2.2206116E-6 1.4183712E-6 1.9944464E-6 1.9944464E-6 1.994347E-6 0.49425 0.49425
1.990851E-6 -6.256522E-11 1.994347E-6 2.2203826E-6 1.418225E-6 1.9942408E-6 1.9942408E-6 1.994347E-6 0.49475 0.49475
1.9852991E-6 -1.6123727E-10 1.9940348E-6 2.219925E-6 1.4179326E-6 1.9940355E-6 1.9940355E-6 1.9940348E-6 0.49525 0.49525
1.985094E-6 -1.6124051E-10 1.9940348E-6 2.219696E-6 1.4177865E-6 1.9938304E-6 1.9938304E-6 1.9940348E-6 0.49575 0.49575
1.9856805E-6 -1.4662616E-10 1.9937227E-6 2.2194672E-6 1.4176403E-6 1.9936251E-6 1.9936251E-6 1.9937227E-6 0.49625 0.49625
1.9864979E-6 -1.2774833E-10 1.9940348E-6 2.2192382E-6 1.4174941E-6 1.9934198E-6 1.9934198E-6 1.9940348E-6 0.49675 0.49675
1.9912095E-6 -3.700063E-11 1.9934105E-6 2.2190095E-6 1.4173479E-6 1.9932143E-6 1.9932143E-6 1.9934105E-6 0.49725 0.49725
1.9998486E-6 1.2622602E-10 1.9927863E-6 2.2187805E-6 1.4172017E-6 1.9930094E-6 1.9930094E-6 1.9927863E-6 0.49775 0.49775
2.0067712E-6 2.5778119E-10 1.9930983E-6 2.2185516E-6 1.4170555E-6 1.9928038E-6 1.9928038E-6 1.9930983E-6 0.49825 0.49825
2.0081827E-6 2.876222E-10 1.9927863E-6 2.2183228E-6 1.4169093E-6 1.9925985E-6 1.9925985E-6 1.9927863E-6 0.49875 0.49875
2.0009809E-6 1.5849681E-10 1.9924742E-6 2.2180939E-6 1.4167631E-6 1.9923932E-6 1.9923932E-6 1.9924742E-6 0.49925 0.49925
1.9907436E-6 -2.6662705E-11 1.9927863E-6 2.217865E-6 1.4166169E-6 1.9921881E-6 1.9921881E-6 1.9927863E-6 0.49975 0.49975
1.9806707E-6 -2.0877688E-10 1.9918498E-6 2.2176362E-6 1.4164707E-6 1.9919828E-6 1.9919828E-6 1.9918498E-6 0.50025 0.50025
1.977462E-6 -2.642052E-10 1.9918498E-6 2.2171782E-6 1.4161783E-6 1.9917773E-6 1.9917773E-6 1.9918498E-6 0.50075 0.50075
1.9778834E-6 -2.526362E-10 1.9915376E-6 2.2169495E-6 1.4160321E-6 1.991572E-6 1.991572E-6 1.9915376E-6 0.50125 0.50125
1.980714E-6 -1.966053E-10 1.9918498E-6 2.2167205E-6 1.4158859E-6 1.9913666E-6 1.9913666E-6 1.9918498E-6 0.50175 0.50175
1.987505E-6 -6.748639E-11 1.9915376E-6 2.2164918E-6 1.4157397E-6 1.9911615E-6 1.9911615E-6 1.9915376E-6 0.50225 0.50225
1.9970346E-6 1.1218504E-10 1.9912254E-6 2.2162628E-6 1.4155936E-6 1.9909562E-6 1.9909562E-6 1.9912254E-6 0.50275 0.50275
2.0074883E-6 3.0891037E-10 1.9909132E-6 2.2160339E-6 1.4154474E-6 1.9907507E-6 1.9907507E-6 1.9909132E-6 0.50325 0.50325
2.010253E-6 3.637231E-10 1.990601E-6 2.2158051E-6 1.4153012E-6 1.9905453E-6 1.9905453E-6 1.990601E-6 0.50375 0.50375
2.0026225E-6 2.2667987E-10 1.9902889E-6 2.2155762E-6 1.415155E-6 1.9903405E-6 1.9903405E-6 1.9902889E-6 0.50425 0.50425
1.9925496E-6 4.456567E-11 1.9902889E-6 2.2153472E-6 1.4150088E-6 1.990135E-6 1.990135E-6 1.9902889E-6 0.50475 0.50475
1.9816848E-6 -1.5216613E-10 1.9902889E-6 2.2151185E-6 1.4148626E-6 1.9899296E-6 1.9899296E-6 1.9902889E-6 0.50525 0.50525
1.97214E-6 -3.2453526E-10 1.9899767E-6 2.2148895E-6 1.4147164E-6 1.989724E-6 1.989724E-6 1.9899767E-6 0.50575 0.50575
1.9672482E-6 -4.1102596E-10 1.9896645E-6 2.2144318E-6 1.414424E-6 1.9895188E-6 1.9895188E-6 1.9896645E-6 0.50625 0.50625
1.9706401E-6 -3.4464093E-10 1.9902889E-6 2.2142028E-6 1.4142778E-6 1.989314E-6 1.989314E-6 1.9902889E-6 0.50675 0.50675
1.98314E-6 -1.1015349E-10 1.9890401E-6 2.213974E-6 1.4141316E-6 1.9891083E-6 1.9891083E-6 1.9890401E-6 0.50725 0.50725
1.9995998E-6 1.9742194E-10 1.9887282E-6 2.2137451E-6 1.4139854E-6 1.988903E-6 1.988903E-6 1.9887282E-6 0.50775 0.50775
2.0111427E-6 4.1424647E-10 1.9887282E-6 2.2135162E-6 1.4138392E-6 1.9886975E-6 1.9886975E-6 1.9887282E-6 0.50825 0.50825
2.0140392E-6 4.714955E-10 1.988416E-6 2.2132874E-6 1.413693E-6 1.9884922E-6 1.9884922E-6 1.988416E-6 0.50875 0.50875
2.009148E-6 3.8500478E-10 1.9881038E-6 2.2130585E-6 1.4135468E-6 1.9882873E-6 1.9882873E-6 1.9881038E-6 0.50925 0.50925
1.99627E-6 1.5111992E-10 1.9877916E-6 2.2128295E-6 1.4134007E-6 1.9880817E-6 1.9880817E-6 1.9877916E-6 0.50975 0.50975
1.9770557E-6 -1.9970575E-10 1.9877916E-6 2.2126007E-6 1.4132545E-6 1.9878764E-6 1.9878764E-6 1.9877916E-6 0.51025 0.51025
1.9609438E-6 -4.9327914E-10 1.9874794E-6 2.2123718E-6 1.4131083E-6 1.9876709E-6 1.9876709E-6 1.9874794E-6 0.51075 0.51075
1.956877E-6 -5.645432E-10 1.9877916E-6 2.212143E-6 1.4129621E-6 1.9874656E-6 1.9874656E-6 1.9877916E-6 0.51125 0.51125
1.9643942E-6 -4.2202486E-10 1.988416E-6 2.2116851E-6 1.4126697E-6 1.9872607E-6 1.9872607E-6 1.988416E-6 0.51175 0.51175
1.979501E-6 -1.3942113E-10 1.9877916E-6 2.2114564E-6 1.4125235E-6 1.9870552E-6 1.9870552E-6 1.9877916E-6 0.51225 0.51225
1.995004E-6 1.5049138E-10 1.9871673E-6 2.2112274E-6 1.4123773E-6 1.9868498E-6 1.9868498E-6 1.9871673E-6 0.51275 0.51275
2.0078337E-6 3.910695E-10 1.9871673E-6 2.2109984E-6 1.4122311E-6 1.9866443E-6 1.9866443E-6 1.9871673E-6 0.51325 0.51325
2.0169014E-6 5.6221394E-10 1.9862307E-6 2.2107697E-6 1.4120849E-6 1.986439E-6 1.986439E-6 1.9862307E-6 0.51375 0.51375
2.0140226E-6 5.1287635E-10 1.9859185E-6 2.2105407E-6 1.4119387E-6 1.9862334E-6 1.9862334E-6 1.9859185E-6 0.51425 0.51425
1.999231E-6 2.4366562E-10 1.9859185E-6 2.2103118E-6 1.4117925E-6 1.9860286E-6 1.9860286E-6 1.9859185E-6 0.51475 0.51475
1.976222E-6 -1.7720272E-10 1.9856063E-6 2.210083E-6 1.4116463E-6 1.9858232E-6 1.9858232E-6 1.9856063E-6 0.51525 0.51525
1.9580966E-6 -5.079292E-10 1.9865429E-6 2.209854E-6 1.4115001E-6 1.9856177E-6 1.9856177E-6 1.9865429E-6 0.51575 0.51575
1.952116E-6 -6.145191E-10 1.9856063E-6 2.2096253E-6 1.4113539E-6 1.9854124E-6 1.9854124E-6 1.9856063E-6 0.51625 0.51625
1.9565634E-6 -5.2864396E-10 1.9856063E-6 2.2093964E-6 1.4112078E-6 1.9852068E-6 1.9852068E-6 1.9856063E-6 0.51675 0.51675
1.9715053E-6 -2.4908559E-10 1.9856063E-6 2.2089387E-6 1.4109154E-6 1.9850015E-6 1.9850015E-6 1.9856063E-6 0.51725 0.51725
1.9901438E-6 9.868829E-11 1.9856063E-6 2.2087097E-6 1.4107692E-6 1.9847967E-6 1.9847967E-6 1.9856063E-6 0.51775 0.51775
2.0082537E-6 4.3671708E-10 1.98467E-6 2.2084807E-6 1.410623E-6 1.984591E-6 1.984591E-6 1.98467E-6 0.51825 0.51825
2.0172224E-6 6.0603433E-10 1.98467E-6 2.208252E-6 1.4104768E-6 1.9843858E-6 1.9843858E-6 1.98467E-6 0.51875 0.51875
2.0127927E-6 5.280706E-10 1.9840456E-6 2.208023E-6 1.4103306E-6 1.9841802E-6 1.9841802E-6 1.9840456E-6 0.51925 0.51925
1.9959546E-6 2.2109771E-10 1.9840456E-6 2.2077943E-6 1.4101844E-6 1.983975E-6 1.983975E-6 1.9840456E-6 0.51975 0.51975
1.9756515E-6 -1.4982715E-10 1.9834213E-6 2.2075653E-6 1.4100382E-6 1.9837696E-6 1.9837696E-6 1.9834213E-6 0.52025 0.52025
1.9602653E-6 -4.300011E-10 1.9840456E-6 2.2073364E-6 1.409892E-6 1.983564E-6 1.983564E-6 1.9840456E-6 0.52075 0.52075
1.953889E-6 -5.438998E-10 1.9840456E-6 2.2071076E-6 1.4097458E-6 1.9833592E-6 1.9833592E-6 1.9840456E-6 0.52125 0.52125
1.9552015E-6 -5.1588595E-10 1.9837335E-6 2.2068787E-6 1.4095996E-6 1.9831537E-6 1.9831537E-6 1.9837335E-6 0.52175 0.52175
1.9654574E-6 -3.2281508E-10 1.9834213E-6 2.206421E-6 1.4093072E-6 1.9829483E-6 1.9829483E-6 1.9834213E-6 0.52225 0.52225
1.9848874E-6 3.9576377E-11 1.983109E-6 2.206192E-6 1.409161E-6 1.982743E-6 1.982743E-6 1.983109E-6 0.52275 0.52275
2.0039872E-6 3.9587716E-10 1.9824847E-6 2.205963E-6 1.4090149E-6 1.9825375E-6 1.9825375E-6 1.9824847E-6 0.52325 0.52325
2.011768E-6 5.4326804E-10 1.982797E-6 2.2057343E-6 1.4088687E-6 1.9823322E-6 1.9823322E-6 1.982797E-6 0.52375 0.52375
2.0075693E-6 4.695677E-10 1.9818604E-6 2.2055053E-6 1.4087225E-6 1.9821266E-6 1.9821266E-6 1.9818604E-6 0.52425 0.52425
1.9937013E-6 2.1741087E-10 1.9821725E-6 2.2052766E-6 1.4085763E-6 1.9819213E-6 1.9819213E-6 1.9821725E-6 0.52475 0.52475
1.9783486E-6 -6.215398E-11 1.9821725E-6 2.2050476E-6 1.4084301E-6 1.9817164E-6 1.9817164E-6 1.9821725E-6 0.52525 0.52525
1.9649756E-6 -3.0517486E-10 1.9821725E-6 2.2048187E-6 1.4082839E-6 1.9815109E-6 1.9815109E-6 1.9821725E-6 0.52575 0.52575
1.9559589E-6 -4.677989E-10 1.9818604E-6 2.20459E-6 1.4081377E-6 1.9813056E-6 1.9813056E-6 1.9818604E-6 0.52625 0.52625
1.9534762E-6 -5.0982774E-10 1.981236E-6 2.204361E-6 1.4079915E-6 1.9811E-6 1.9811E-6 1.981236E-6 0.52675 0.52675
1.9618178E-6 -3.520827E-10 1.980924E-6 2.204132E-6 1.4078453E-6 1.9808947E-6 1.9808947E-6 1.980924E-6 0.52725 0.52725
1.9781128E-6 -4.75526E-11 1.981236E-6 2.2036743E-6 1.4075529E-6 1.9806894E-6 1.9806894E-6 1.981236E-6 0.52775 0.52775
1.9953316E-6 2.7403138E-10 1.981236E-6 2.2034453E-6 1.4074067E-6 1.9804838E-6 1.9804838E-6 1.981236E-6 0.52825 0.52825
2.0025184E-6 4.1045908E-10 1.9806118E-6 2.2032166E-6 1.4072605E-6 1.9802785E-6 1.9802785E-6 1.9806118E-6 0.52875 0.52875
2.0008606E-6 3.8365688E-10 1.9802997E-6 2.2029876E-6 1.4071143E-6 1.980073E-6 1.980073E-6 1.9802997E-6 0.52925 0.52925
1.9962665E-6 3.026478E-10 1.9799875E-6 2.2027589E-6 1.4069681E-6 1.979868E-6 1.979868E-6 1.9799875E-6 0.52975 0.52975
1.9837184E-6 7.485358E-11 1.9796753E-6 2.20253E-6 1.406822E-6 1.9796628E-6 1.9796628E-6 1.9796753E-6 0.53025 0.53025
1.9705435E-6 -1.6451288E-10 1.979051E-6 2.202301E-6 1.4066758E-6 1.9794572E-6 1.9794572E-6 1.979051E-6 0.53075 0.53075
1.9635727E-6 -2.8937477E-10 1.979363E-6 2.2020722E-6 1.4065296E-6 1.979252E-6 1.979252E-6 1.979363E-6 0.53125 0.53125
1.958219E-6 -3.8439243E-10 1.979051E-6 2.2018432E-6 1.4063834E-6 1.9790464E-6 1.9790464E-6 1.979051E-6 0.53175 0.53175
1.9598283E-6 -3.50897E-10 1.9787387E-6 2.2016143E-6 1.4062372E-6 1.978841E-6 1.978841E-6 1.9787387E-6 0.53225 0.53225
1.968038E-6 -1.9558825E-10 1.9784266E-6 2.2013855E-6 1.406091E-6 1.9786355E-6 1.9786355E-6 1.9784266E-6 0.53275 0.53275
1.980043E-6 2.9763185E-11 1.9787387E-6 2.2009278E-6 1.4057986E-6 1.9784302E-6 1.9784302E-6 1.9787387E-6 0.53325 0.53325
1.9901006E-6 2.1917969E-10 1.9787387E-6 2.2006989E-6 1.4056524E-6 1.9782249E-6 1.9782249E-6 1.9787387E-6 0.53375 0.53375
1.996198E-6 3.3550818E-10 1.9787387E-6 2.20047E-6 1.4055062E-6 1.9780193E-6 1.9780193E-6 1.9787387E-6 0.53425 0.53425
1.9964875E-6 3.4464095E-10 1.9781144E-6 2.2002412E-6 1.40536E-6 1.977814E-6 1.977814E-6 1.9781144E-6 0.53475 0.53475
1.9885601E-6 2.021161E-10 1.9778022E-6 2.2000122E-6 1.4052138E-6 1.977609E-6 1.977609E-6 1.9778022E-6 0.53525 0.53525
1.9773984E-6 -9.729675E-14 1.9778022E-6 2.1997832E-6 1.4050676E-6 1.9774036E-6 1.9774036E-6 1.9778022E-6 0.53575 0.53575
1.9678205E-6 -1.7307548E-10 1.977178E-6 2.1995545E-6 1.4049214E-6 1.9771983E-6 1.9771983E-6 1.977178E-6 0.53625 0.53625
1.9608497E-6 -2.9793742E-10 1.9768659E-6 2.1993255E-6 1.4047752E-6 1.9769927E-6 1.9769927E-6 1.9768659E-6 0.53675 0.53675
1.9601491E-6 -3.0707667E-10 1.977178E-6 2.1990966E-6 1.4046291E-6 1.9767874E-6 1.9767874E-6 1.977178E-6 0.53725 0.53725
1.9646957E-6 -2.1937428E-10 1.9765537E-6 2.1988678E-6 1.4044829E-6 1.9765819E-6 1.9765819E-6 1.9765537E-6 0.53775 0.53775
1.9717172E-6 -8.599192E-11 1.9762415E-6 2.1986389E-6 1.4043367E-6 1.9763766E-6 1.9763766E-6 1.9762415E-6 0.53825 0.53825
1.982336E-6 1.13778716E-10 1.9765537E-6 2.1981812E-6 1.4040443E-6 1.976171E-6 1.976171E-6 1.9765537E-6 0.53875 0.53875
1.9890936E-6 2.4228855E-10 1.9762415E-6 2.1979522E-6 1.4038981E-6 1.9759657E-6 1.9759657E-6 1.9762415E-6 0.53925 0.53925
1.990637E-6 2.7456584E-10 1.9756171E-6 2.1977235E-6 1.4037519E-6 1.9757604E-6 1.9757604E-6 1.9756171E-6 0.53975 0.53975
1.9865704E-6 2.0330179E-10 1.9759293E-6 2.1974945E-6 1.4036057E-6 1.9755548E-6 1.9755548E-6 1.9759293E-6 0.54025 0.54025
1.9786096E-6 6.0167864E-11 1.975305E-6 2.1972655E-6 1.4034595E-6 1.9753495E-6 1.9753495E-6 1.975305E-6 0.54075 0.54075
1.9717706E-6 -6.225779E-11 1.9749928E-6 2.1970368E-6 1.4033133E-6 1.975144E-6 1.975144E-6 1.9749928E-6 0.54125 0.54125
1.965559E-6 -1.7311118E-10 1.9749928E-6 2.1968078E-6 1.4031671E-6 1.9749386E-6 1.9749386E-6 1.9749928E-6 0.54175 0.54175
1.9622512E-6 -2.3036668E-10 1.9749928E-6 2.196579E-6 1.4030209E-6 1.9747333E-6 1.9747333E-6 1.9749928E-6 0.54225 0.54225
1.9604947E-6 -2.5899607E-10 1.9749928E-6 2.1963501E-6 1.4028747E-6 1.9745278E-6 1.9745278E-6 1.9749928E-6 0.54275 0.54275
1.9643812E-6 -1.8347504E-10 1.9743684E-6 2.1961212E-6 1.4027285E-6 1.9743225E-6 1.9743225E-6 1.9743684E-6 0.54325 0.54325
1.976452E-6 4.3094524E-11 1.9743684E-6 2.1958924E-6 1.4025823E-6 1.974117E-6 1.974117E-6 1.9743684E-6 0.54375 0.54375
1.9864437E-6 2.312929E-10 1.973744E-6 2.1954345E-6 1.40229E-6 1.9739116E-6 1.9739116E-6 1.973744E-6 0.54425 0.54425
1.986205E-6 2.3068059E-10 1.9740562E-6 2.1952058E-6 1.4021438E-6 1.973706E-6 1.973706E-6 1.9740562E-6 0.54475 0.54475
1.9803233E-6 1.2591787E-10 1.973744E-6 2.1949768E-6 1.4019976E-6 1.9735007E-6 1.9735007E-6 1.973744E-6 0.54525 0.54525
1.9735505E-6 4.710345E-12 1.973744E-6 2.1947478E-6 1.4018514E-6 1.9732954E-6 1.9732954E-6 1.973744E-6 0.54575 0.54575
1.974137E-6 1.93247E-11 1.973744E-6 2.194519E-6 1.4017052E-6 1.9730899E-6 1.9730899E-6 1.973744E-6 0.54625 0.54625
1.9747895E-6 3.515719E-11 1.973432E-6 2.1942901E-6 1.401559E-6 1.9728845E-6 1.9728845E-6 1.973432E-6 0.54675 0.54675
1.9688086E-6 -7.143273E-11 1.9731199E-6 2.1940614E-6 1.4014128E-6 1.972679E-6 1.972679E-6 1.9731199E-6 0.54725 0.54725
1.9618708E-6 -1.9568558E-10 1.9728077E-6 2.1938324E-6 1.4012666E-6 1.9724737E-6 1.9724737E-6 1.9728077E-6 0.54775 0.54775
1.9593551E-6 -2.383235E-10 1.9721833E-6 2.1936034E-6 1.4011204E-6 1.9722681E-6 1.9722681E-6 1.9721833E-6 0.54825 0.54825
1.9670367E-6 -9.275979E-11 1.9724955E-6 2.1933747E-6 1.4009742E-6 1.9720628E-6 1.9720628E-6 1.9724955E-6 0.54875 0.54875
1.9776226E-6 1.0640177E-10 1.9721833E-6 2.1931457E-6 1.400828E-6 1.9718575E-6 1.9718575E-6 1.9721833E-6 0.54925 0.54925
1.980519E-6 1.636508E-10 1.9718711E-6 2.192688E-6 1.4005356E-6 1.971652E-6 1.971652E-6 1.9718711E-6 0.54975 0.54975
1.9767824E-6 9.847742E-11 1.9718711E-6 2.192459E-6 1.4003894E-6 1.9714466E-6 1.9714466E-6 1.9718711E-6 0.55025 0.55025
1.9719237E-6 1.2595767E-11 1.971559E-6 2.19223E-6 1.4002433E-6 1.971241E-6 1.971241E-6 1.971559E-6 0.55075 0.55075
1.974919E-6 7.1671995E-11 1.9712468E-6 2.1920014E-6 1.4000971E-6 1.9710358E-6 1.9710358E-6 1.9712468E-6 0.55125 0.55125
1.9782776E-6 1.3744796E-10 1.9709346E-6 2.1917724E-6 1.3999509E-6 1.9708305E-6 1.9708305E-6 1.9709346E-6 0.55175 0.55175
1.9717029E-6 1.9894832E-11 1.9709346E-6 2.1915437E-6 1.3998047E-6 1.970625E-6 1.970625E-6 1.9709346E-6 0.55225 0.55225
1.961069E-6 -1.725735E-10 1.9706224E-6 2.1913147E-6 1.3996585E-6 1.9704196E-6 1.9704196E-6 1.9706224E-6 0.55275 0.55275
1.9578604E-6 -2.2800181E-10 1.9703102E-6 2.1910857E-6 1.3995123E-6 1.970214E-6 1.970214E-6 1.9703102E-6 0.55325 0.55325
1.963661E-6 -1.1715491E-10 1.9696859E-6 2.190857E-6 1.399366E-6 1.9700087E-6 1.9700087E-6 1.9696859E-6 0.55375 0.55375
1.9691645E-6 -1.17896136E-11 1.9703102E-6 2.190628E-6 1.3992199E-6 1.9698032E-6 1.9698032E-6 1.9703102E-6 0.55425 0.55425
1.968992E-6 -1.1183789E-11 1.9703102E-6 2.1901703E-6 1.3989275E-6 1.9695979E-6 1.9695979E-6 1.9703102E-6 0.55475 0.55475
1.9668391E-6 -4.7121973E-11 1.9690617E-6 2.1899414E-6 1.3987813E-6 1.9693925E-6 1.9693925E-6 1.9690617E-6 0.55525 0.55525
1.9698348E-6 1.1954253E-11 1.969374E-6 2.1897126E-6 1.398635E-6 1.969187E-6 1.969187E-6 1.969374E-6 0.55575 0.55575
1.9778795E-6 1.6421768E-10 1.9687495E-6 2.1894837E-6 1.3984888E-6 1.9689817E-6 1.9689817E-6 1.9687495E-6 0.55625 0.55625
1.981634E-6 2.3730243E-10 1.9687495E-6 2.1892547E-6 1.3983426E-6 1.9687761E-6 1.9687761E-6 1.9687495E-6 0.55675 0.55675
1.9757192E-6 1.3193066E-10 1.9687495E-6 2.189026E-6 1.3981964E-6 1.9685708E-6 1.9685708E-6 1.9687495E-6 0.55725 0.55725
1.9648212E-6 -6.54102E-11 1.9687495E-6 2.188797E-6 1.3980504E-6 1.9683653E-6 1.9683653E-6 1.9687495E-6 0.55775 0.55775
1.9604245E-6 -1.4276491E-10 1.9687495E-6 2.188568E-6 1.3979042E-6 1.96816E-6 1.96816E-6 1.9687495E-6 0.55825 0.55825
1.961473E-6 -1.1962363E-10 1.9684373E-6 2.1883393E-6 1.397758E-6 1.9679546E-6 1.9679546E-6 1.9684373E-6 0.55875 0.55875
1.9591882E-6 -1.5799807E-10 1.967813E-6 2.1881103E-6 1.3976118E-6 1.967749E-6 1.967749E-6 1.967813E-6 0.55925 0.55925
1.9541317E-6 -2.4753413E-10 1.967813E-6 2.1878814E-6 1.3974656E-6 1.9675438E-6 1.9675438E-6 1.967813E-6 0.55975 0.55975
1.953992E-6 -2.4631922E-10 1.967813E-6 2.1874237E-6 1.3971732E-6 1.9673382E-6 1.9673382E-6 1.967813E-6 0.56025 0.56025
1.9649738E-6 -3.984886E-11 1.9675008E-6 2.187195E-6 1.397027E-6 1.967133E-6 1.967133E-6 1.9675008E-6 0.56075 0.56075
1.9802126E-6 2.4519112E-10 1.9671886E-6 2.186966E-6 1.3968807E-6 1.9669276E-6 1.9669276E-6 1.9671886E-6 0.56125 0.56125
1.9850231E-6 3.37766E-10 1.9668764E-6 2.186737E-6 1.3967345E-6 1.966722E-6 1.966722E-6 1.9668764E-6 0.56175 0.56175
1.978712E-6 2.2508542E-10 1.9665642E-6 2.1865083E-6 1.3965883E-6 1.9665163E-6 1.9665163E-6 1.9665642E-6 0.56225 0.56225
1.968441E-6 3.9316828E-11 1.9665642E-6 2.1862793E-6 1.3964421E-6 1.9663107E-6 1.9663107E-6 1.9665642E-6 0.56275 0.56275
1.9654965E-6 -1.1238954E-11 1.966252E-6 2.1860503E-6 1.3962959E-6 1.9661054E-6 1.9661054E-6 1.966252E-6 0.56325 0.56325
1.9625518E-6 -6.1794736E-11 1.966252E-6 2.1858216E-6 1.3961497E-6 1.9658999E-6 1.9658999E-6 1.966252E-6 0.56375 0.56375
1.95436E-6 -2.0919212E-10 1.965628E-6 2.1855926E-6 1.3960035E-6 1.9656945E-6 1.9656945E-6 1.965628E-6 0.56425 0.56425
1.9456731E-6 -3.657255E-10 1.9653157E-6 2.1853637E-6 1.3958575E-6 1.965489E-6 1.965489E-6 1.9653157E-6 0.56475 0.56475
1.9457975E-6 -3.596381E-10 1.9650035E-6 2.185135E-6 1.3957113E-6 1.9652837E-6 1.9652837E-6 1.9650035E-6 0.56525 0.56525
1.9596173E-6 -1.0078799E-10 1.9650035E-6 2.1846772E-6 1.3954188E-6 1.9650784E-6 1.9650784E-6 1.9650035E-6 0.56575 0.56575
1.9771662E-6 2.2688665E-10 1.9646914E-6 2.1844482E-6 1.3952726E-6 1.9648728E-6 1.9648728E-6 1.9646914E-6 0.56625 0.56625
1.9844188E-6 3.645325E-10 1.9650035E-6 2.1842193E-6 1.3951264E-6 1.9646675E-6 1.9646675E-6 1.9650035E-6 0.56675 0.56675
1.977316E-6 2.372343E-10 1.9646914E-6 2.1839905E-6 1.3949802E-6 1.964462E-6 1.964462E-6 1.9646914E-6 0.56725 0.56725
1.970477E-6 1.1480865E-10 1.9646914E-6 2.1837616E-6 1.394834E-6 1.9642562E-6 1.9642562E-6 1.9646914E-6 0.56775 0.56775
1.9705353E-6 1.1967793E-10 1.9646914E-6 2.1835326E-6 1.3946878E-6 1.9640506E-6 1.9640506E-6 1.9646914E-6 0.56825 0.56825
1.9689435E-6 9.409389E-11 1.964067E-6 2.1833039E-6 1.3945416E-6 1.9638453E-6 1.9638453E-6 1.964067E-6 0.56875 0.56875
1.9581446E-6 -1.0141977E-10 1.9637548E-6 2.183075E-6 1.3943954E-6 1.96364E-6 1.96364E-6 1.9637548E-6 0.56925 0.56925
1.9425606E-6 -3.852481E-10 1.964067E-6 2.1828462E-6 1.3942492E-6 1.9634344E-6 1.9634344E-6 1.964067E-6 0.56975 0.56975
1.9345339E-6 -5.296002E-10 1.9634426E-6 2.1826172E-6 1.394103E-6 1.9632291E-6 1.9632291E-6 1.9634426E-6 0.57025 0.57025
1.9465056E-6 -3.0485778E-10 1.9628183E-6 2.1823882E-6 1.3939568E-6 1.9630236E-6 1.9630236E-6 1.9628183E-6 0.57075 0.57075
1.9668266E-6 7.397847E-11 1.9631304E-6 2.1819305E-6 1.3936645E-6 1.9628183E-6 1.9628183E-6 1.9631304E-6 0.57125 0.57125
1.9785998E-6 2.9506644E-10 1.9628183E-6 2.1817016E-6 1.3935183E-6 1.9626123E-6 1.9626123E-6 1.9628183E-6 0.57175 0.57175
1.9818265E-6 3.5840614E-10 1.962194E-6 2.1814728E-6 1.3933721E-6 1.962407E-6 1.962407E-6 1.962194E-6 0.57225 0.57225
1.9814888E-6 3.5596662E-10 1.962506E-6 2.1812439E-6 1.393226E-6 1.9622016E-6 1.9622016E-6 1.962506E-6 0.57275 0.57275
1.9784452E-6 3.0358363E-10 1.962506E-6 2.181015E-6 1.3930797E-6 1.961996E-6 1.961996E-6 1.962506E-6 0.57325 0.57325
1.9712434E-6 1.7445824E-10 1.961882E-6 2.1807862E-6 1.3929335E-6 1.9617908E-6 1.9617908E-6 1.961882E-6 0.57375 0.57375
1.9534812E-6 -1.495685E-10 1.9615698E-6 2.1805572E-6 1.3927873E-6 1.9615852E-6 1.9615852E-6 1.9615698E-6 0.57425 0.57425
1.934597E-6 -4.943035E-10 1.9615698E-6 2.1803285E-6 1.3926411E-6 1.96138E-6 1.96138E-6 1.9615698E-6 0.57475 0.57475
1.9304969E-6 -5.661766E-10 1.9615698E-6 2.1800995E-6 1.3924949E-6 1.961174E-6 1.961174E-6 1.9615698E-6 0.57525 0.57525
1.9422378E-6 -3.4569772E-10 1.9609454E-6 2.1798705E-6 1.3923487E-6 1.9609686E-6 1.9609686E-6 1.9609454E-6 0.57575 0.57575
1.9586976E-6 -3.8122273E-11 1.9609454E-6 2.1796418E-6 1.3922025E-6 1.9607633E-6 1.9607633E-6 1.9609454E-6 0.57625 0.57625
1.9677323E-6 1.3241316E-10 1.9606332E-6 2.1791839E-6 1.3919101E-6 1.9605577E-6 1.9605577E-6 1.9606332E-6 0.57675 0.57675
1.977262E-6 3.1208458E-10 1.960321E-6 2.1789551E-6 1.3917639E-6 1.9603524E-6 1.9603524E-6 1.960321E-6 0.57725 0.57725
1.9823694E-6 4.1014112E-10 1.9606332E-6 2.1787262E-6 1.3916177E-6 1.9601468E-6 1.9601468E-6 1.9606332E-6 0.57775 0.57775
1.9810088E-6 3.8882053E-10 1.960321E-6 2.1784974E-6 1.3914716E-6 1.9599415E-6 1.9599415E-6 1.960321E-6 0.57825 0.57825
1.9714635E-6 2.1645137E-10 1.9600088E-6 2.1782685E-6 1.3913254E-6 1.9597355E-6 1.9597355E-6 1.9600088E-6 0.57875 0.57875
1.9556815E-6 -7.103135E-11 1.9593845E-6 2.1780395E-6 1.3911792E-6 1.9595302E-6 1.9595302E-6 1.9593845E-6 0.57925 0.57925
1.9390745E-6 -3.7374073E-10 1.9600088E-6 2.1778108E-6 1.391033E-6 1.9593247E-6 1.9593247E-6 1.9600088E-6 0.57975 0.57975
1.9320046E-6 -5.0042986E-10 1.9590723E-6 2.1775818E-6 1.3908868E-6 1.9591193E-6 1.9591193E-6 1.9590723E-6 0.58025 0.58025
1.9378383E-6 -3.889739E-10 1.9596966E-6 2.1773528E-6 1.3907406E-6 1.958914E-6 1.958914E-6 1.9596966E-6 0.58075 0.58075
1.9500735E-6 -1.5935901E-10 1.958448E-6 2.177124E-6 1.3905944E-6 1.958708E-6 1.958708E-6 1.958448E-6 0.58125 0.58125
1.9616493E-6 5.807456E-11 1.958448E-6 2.1768951E-6 1.3904482E-6 1.9585027E-6 1.9585027E-6 1.958448E-6 0.58175 0.58175
1.972961E-6 2.706356E-10 1.958448E-6 2.1764374E-6 1.3901558E-6 1.9582972E-6 1.9582972E-6 1.958448E-6 0.58225 0.58225
1.9779366E-6 3.6625583E-10 1.95876E-6 2.1762085E-6 1.3900096E-6 1.9580918E-6 1.9580918E-6 1.95876E-6 0.58275 0.58275
1.97585E-6 3.3153577E-10 1.9581357E-6 2.1759797E-6 1.3898634E-6 1.9578863E-6 1.9578863E-6 1.9581357E-6 0.58325 0.58325
1.9686147E-6 2.0180133E-10 1.9575116E-6 2.1757508E-6 1.3897172E-6 1.9576805E-6 1.9576805E-6 1.9575116E-6 0.58375 0.58375
1.958707E-6 2.2732462E-11 1.9568872E-6 2.1755218E-6 1.389571E-6 1.9574752E-6 1.9574752E-6 1.9568872E-6 0.58425 0.58425
1.9453998E-6 -2.1907028E-10 1.9571994E-6 2.175293E-6 1.3894248E-6 1.9572697E-6 1.9572697E-6 1.9571994E-6 0.58475 0.58475
1.9366469E-6 -3.768218E-10 1.9568872E-6 2.175064E-6 1.3892787E-6 1.9570643E-6 1.9570643E-6 1.9568872E-6 0.58525 0.58525
1.9370025E-6 -3.664709E-10 1.9562628E-6 2.1748351E-6 1.3891325E-6 1.9568588E-6 1.9568588E-6 1.9562628E-6 0.58575 0.58575
1.9430665E-6 -2.5075148E-10 1.956575E-6 2.1746064E-6 1.3889863E-6 1.956653E-6 1.956653E-6 1.956575E-6 0.58625 0.58625
1.9535203E-6 -5.4026172E-11 1.956575E-6 2.1743774E-6 1.3888401E-6 1.9564475E-6 1.9564475E-6 1.956575E-6 0.58675 0.58675
1.9636109E-6 1.359994E-10 1.9562628E-6 2.1739197E-6 1.3885477E-6 1.9562422E-6 1.9562422E-6 1.9562628E-6 0.58725 0.58725
1.9679926E-6 2.2065642E-10 1.9562628E-6 2.1736907E-6 1.3884015E-6 1.9560366E-6 1.9560366E-6 1.9562628E-6 0.58775 0.58775
1.971186E-6 2.8338706E-10 1.9559507E-6 2.173462E-6 1.3882553E-6 1.9558313E-6 1.9558313E-6 1.9559507E-6 0.58825 0.58825
1.972399E-6 3.0957364E-10 1.9556385E-6 2.173233E-6 1.3881091E-6 1.9556255E-6 1.9556255E-6 1.9556385E-6 0.58875 0.58875
1.9674412E-6 2.2186482E-10 1.9553263E-6 2.173004E-6 1.3879629E-6 1.95542E-6 1.95542E-6 1.9553263E-6 0.58925 0.58925
1.9538702E-6 -2.4810445E-11 1.954702E-6 2.1727753E-6 1.3878167E-6 1.9552147E-6 1.9552147E-6 1.954702E-6 0.58975 0.58975
1.9371312E-6 -3.299561E-10 1.954702E-6 2.1725464E-6 1.3876705E-6 1.955009E-6 1.955009E-6 1.954702E-6 0.59025 0.59025
1.932668E-6 -4.0852896E-10 1.954702E-6 2.1723174E-6 1.3875243E-6 1.9548033E-6 1.9548033E-6 1.954702E-6 0.59075 0.59075
1.9399865E-6 -2.69665E-10 1.9543897E-6 2.1720887E-6 1.3873781E-6 1.9545978E-6 1.9545978E-6 1.9543897E-6 0.59125 0.59125
1.9514305E-6 -5.46677E-11 1.9540778E-6 2.1718597E-6 1.3872319E-6 1.9543925E-6 1.9543925E-6 1.9540778E-6 0.59175 0.59175
1.955515E-6 2.4507726E-11 1.9537656E-6 2.171631E-6 1.3870858E-6 1.954187E-6 1.954187E-6 1.9537656E-6 0.59225 0.59225
1.9536258E-6 -6.5579265E-12 1.9540778E-6 2.171173E-6 1.3867934E-6 1.9539812E-6 1.9539812E-6 1.9540778E-6 0.59275 0.59275
1.9596905E-6 1.09161506E-10 1.9540778E-6 2.1709443E-6 1.3866472E-6 1.9537758E-6 1.9537758E-6 1.9540778E-6 0.59325 0.59325
1.9717943E-6 3.3634015E-10 1.9534534E-6 2.1707153E-6 1.386501E-6 1.9535703E-6 1.9535703E-6 1.9534534E-6 0.59375 0.59375
1.9766378E-6 4.295241E-10 1.9531412E-6 2.1704864E-6 1.3863548E-6 1.953365E-6 1.953365E-6 1.9531412E-6 0.59425 0.59425
1.9631652E-6 1.8467605E-10 1.9531412E-6 2.1702576E-6 1.3862086E-6 1.953159E-6 1.953159E-6 1.9531412E-6 0.59475 0.59475
1.94273E-6 -1.886851E-10 1.952829E-6 2.1700287E-6 1.3860624E-6 1.9529537E-6 1.9529537E-6 1.952829E-6 0.59525 0.59525
1.9343402E-6 -3.397369E-10 1.9525169E-6 2.1697997E-6 1.3859162E-6 1.952748E-6 1.952748E-6 1.9525169E-6 0.59575 0.59575
1.9370052E-6 -2.8675134E-10 1.952829E-6 2.169571E-6 1.38577E-6 1.9525423E-6 1.9525423E-6 1.952829E-6 0.59625 0.59625
1.9427068E-6 -1.7773165E-10 1.9522047E-6 2.169342E-6 1.3856238E-6 1.9523368E-6 1.9523368E-6 1.9522047E-6 0.59675 0.59675
1.9440192E-6 -1.4971782E-10 1.9522047E-6 2.1691133E-6 1.3854776E-6 1.9521315E-6 1.9521315E-6 1.9522047E-6 0.59725 0.59725
1.9414706E-6 -1.9296481E-10 1.9518925E-6 2.1688843E-6 1.3853314E-6 1.9519262E-6 1.9519262E-6 1.9518925E-6 0.59775 0.59775
1.9502409E-6 -2.7301907E-11 1.9518925E-6 2.1684266E-6 1.385039E-6 1.9517202E-6 1.9517202E-6 1.9518925E-6 0.59825 0.59825
1.9709248E-6 3.5823408E-10 1.9512681E-6 2.1681976E-6 1.3848929E-6 1.9515148E-6 1.9515148E-6 1.9512681E-6 0.59875 0.59875
1.9798606E-6 5.269423E-10 1.9515803E-6 2.1679687E-6 1.3847467E-6 1.9513093E-6 1.9513093E-6 1.9515803E-6 0.59925 0.59925
1.9706783E-6 3.612729E-10 1.950956E-6 2.16774E-6 1.3846005E-6 1.9511035E-6 1.9511035E-6 1.950956E-6 0.59975 0.59975
1.950507E-6 -7.2156933E-12 1.9506438E-6 2.167511E-6 1.3844543E-6 1.950898E-6 1.950898E-6 1.9506438E-6 0.60025 0.60025
1.9395761E-6 -2.0516562E-10 1.9506438E-6 2.167282E-6 1.3843081E-6 1.9506926E-6 1.9506926E-6 1.9506438E-6 0.60075 0.60075
1.936763E-6 -2.5328514E-10 1.9503318E-6 2.1670533E-6 1.3841619E-6 1.9504866E-6 1.9504866E-6 1.9503318E-6 0.60125 0.60125
1.9366564E-6 -2.5146119E-10 1.9503318E-6 2.1668243E-6 1.3840157E-6 1.9502813E-6 1.9502813E-6 1.9503318E-6 0.60175 0.60175
1.9333818E-6 -3.0810765E-10 1.9503318E-6 2.1665956E-6 1.3838695E-6 1.950076E-6 1.950076E-6 1.9503318E-6 0.60225 0.60225
1.9331758E-6 -3.081109E-10 1.9500196E-6 2.1663666E-6 1.3837233E-6 1.94987E-6 1.94987E-6 1.9500196E-6 0.60275 0.60275
1.9443555E-6 -9.798611E-11 1.9493953E-6 2.1661376E-6 1.3835771E-6 1.9496647E-6 1.9496647E-6 1.9493953E-6 0.60325 0.60325
1.9636534E-6 2.6196906E-10 1.948771E-6 2.16568E-6 1.3832847E-6 1.9494591E-6 1.9494591E-6 1.948771E-6 0.60375 0.60375
1.9750642E-6 4.7635734E-10 1.949083E-6 2.165451E-6 1.3831385E-6 1.9492538E-6 1.9492538E-6 1.949083E-6 0.60425 0.60425
1.972581E-6 4.3432846E-10 1.949083E-6 2.1652222E-6 1.3829923E-6 1.9490478E-6 1.9490478E-6 1.949083E-6 0.60475 0.60475
1.959934E-6 2.0470707E-10 1.948771E-6 2.1649932E-6 1.3828461E-6 1.9488425E-6 1.9488425E-6 1.948771E-6 0.60525 0.60525
1.9469237E-6 -3.1614083E-11 1.948771E-6 2.1647645E-6 1.3827E-6 1.9486365E-6 1.9486365E-6 1.948771E-6 0.60575 0.60575
1.9406789E-6 -1.4307654E-10 1.9481465E-6 2.1645355E-6 1.3825538E-6 1.9484312E-6 1.9484312E-6 1.9481465E-6 0.60625 0.60625
1.9350612E-6 -2.4296673E-10 1.9478343E-6 2.1643066E-6 1.3824076E-6 1.9482256E-6 1.9482256E-6 1.9478343E-6 0.60675 0.60675
1.9263077E-6 -4.0071826E-10 1.9478343E-6 2.1640778E-6 1.3822614E-6 1.9480199E-6 1.9480199E-6 1.9478343E-6 0.60725 0.60725
1.9234292E-6 -4.500559E-10 1.9475222E-6 2.1638489E-6 1.3821152E-6 1.9478143E-6 1.9478143E-6 1.9475222E-6 0.60775 0.60775
1.935962E-6 -2.1495938E-10 1.9475222E-6 2.16362E-6 1.381969E-6 1.947609E-6 1.947609E-6 1.9475222E-6 0.60825 0.60825
1.9550944E-6 1.4195044E-10 1.9475222E-6 2.1633912E-6 1.3818228E-6 1.9474032E-6 1.9474032E-6 1.9475222E-6 0.60875 0.60875
1.9679903E-6 3.8374667E-10 1.9468978E-6 2.1629332E-6 1.3815304E-6 1.9471977E-6 1.9471977E-6 1.9468978E-6 0.60925 0.60925
1.9697648E-6 4.2028742E-10 1.9465856E-6 2.1627045E-6 1.3813842E-6 1.9469924E-6 1.9469924E-6 1.9465856E-6 0.60975 0.60975
1.9643444E-6 3.2405165E-10 1.9465856E-6 2.1624755E-6 1.381238E-6 1.9467864E-6 1.9467864E-6 1.9465856E-6 0.61025 0.61025
1.9559545E-6 1.7299986E-10 1.9465856E-6 2.1622468E-6 1.3810918E-6 1.946581E-6 1.946581E-6 1.9465856E-6 0.61075 0.61075
1.9474328E-6 1.9511809E-11 1.9462736E-6 2.1620178E-6 1.3809456E-6 1.9463755E-6 1.9463755E-6 1.9462736E-6 0.61125 0.61125
1.9346533E-6 -2.1254586E-10 1.9462736E-6 2.1617889E-6 1.3807994E-6 1.9461697E-6 1.9461697E-6 1.9462736E-6 0.61175 0.61175
1.9233594E-6 -4.1719553E-10 1.9456493E-6 2.1615601E-6 1.3806532E-6 1.9459642E-6 1.9459642E-6 1.9456493E-6 0.61225 0.61225
1.9197212E-6 -4.805417E-10 1.9459615E-6 2.1613312E-6 1.3805071E-6 1.9457584E-6 1.9457584E-6 1.9459615E-6 0.61275 0.61275
1.926974E-6 -3.4289588E-10 1.9456493E-6 2.1611022E-6 1.3803609E-6 1.9455529E-6 1.9455529E-6 1.9456493E-6 0.61325 0.61325
1.9442919E-6 -1.9484697E-11 1.945337E-6 2.1608735E-6 1.3802147E-6 1.9453475E-6 1.9453475E-6 1.945337E-6 0.61375 0.61375
1.9604543E-6 2.8260913E-10 1.945025E-6 2.1606445E-6 1.3800685E-6 1.9451418E-6 1.9451418E-6 1.945025E-6 0.61425 0.61425
1.965892E-6 3.867563E-10 1.945025E-6 2.1601868E-6 1.3797761E-6 1.9449362E-6 1.9449362E-6 1.945025E-6 0.61475 0.61475
1.9635406E-6 3.4716371E-10 1.9444005E-6 2.1599578E-6 1.3796299E-6 1.9447305E-6 1.9447305E-6 1.9444005E-6 0.61525 0.61525
1.956207E-6 2.1560208E-10 1.9437762E-6 2.159729E-6 1.3794837E-6 1.944525E-6 1.944525E-6 1.9437762E-6 0.61575 0.61575
1.948807E-6 8.282228E-11 1.9444005E-6 2.1595001E-6 1.3793375E-6 1.9443196E-6 1.9443196E-6 1.9444005E-6 0.61625 0.61625
1.9378426E-6 -1.15736726E-10 1.9437762E-6 2.1592712E-6 1.3791913E-6 1.9441136E-6 1.9441136E-6 1.9437762E-6 0.61675 0.61675
1.9267468E-6 -3.16732E-10 1.9431518E-6 2.1590424E-6 1.3790451E-6 1.9439083E-6 1.9439083E-6 1.9431518E-6 0.61725 0.61725
1.9204356E-6 -4.294126E-10 1.9440884E-6 2.1588135E-6 1.3788989E-6 1.9437023E-6 1.9437023E-6 1.9440884E-6 0.61775 0.61775
1.922408E-6 -3.8921744E-10 1.9437762E-6 2.1585845E-6 1.3787527E-6 1.943497E-6 1.943497E-6 1.9437762E-6 0.61825 0.61825
1.9351382E-6 -1.5046653E-10 1.943464E-6 2.1583558E-6 1.3786065E-6 1.943291E-6 1.943291E-6 1.943464E-6 0.61875 0.61875
1.9500142E-6 1.2787371E-10 1.943464E-6 2.1581268E-6 1.3784603E-6 1.9430856E-6 1.9430856E-6 1.943464E-6 0.61925 0.61925
1.9600718E-6 3.1729022E-10 1.9431518E-6 2.157669E-6 1.378168E-6 1.9428803E-6 1.9428803E-6 1.9431518E-6 0.61975 0.61975
1.9612519E-6 3.4286776E-10 1.9425277E-6 2.1574401E-6 1.3780218E-6 1.9426743E-6 1.9426743E-6 1.9425277E-6 0.62025 0.62025
1.9580102E-6 2.868304E-10 1.9422155E-6 2.1572114E-6 1.3778756E-6 1.942469E-6 1.942469E-6 1.9422155E-6 0.62075 0.62075
1.949092E-6 1.2603352E-10 1.9422155E-6 2.1569824E-6 1.3777294E-6 1.942263E-6 1.942263E-6 1.9422155E-6 0.62125 0.62125
1.939184E-6 -5.3035333E-11 1.941591E-6 2.1567535E-6 1.3775832E-6 1.9420577E-6 1.9420577E-6 1.941591E-6 0.62175 0.62175
1.9301997E-6 -2.1505032E-10 1.9419033E-6 2.1565247E-6 1.377437E-6 1.9418517E-6 1.9418517E-6 1.9419033E-6 0.62225 0.62225
1.922866E-6 -3.46612E-10 1.941591E-6 2.1562957E-6 1.3772908E-6 1.9416464E-6 1.9416464E-6 1.941591E-6 0.62275 0.62275
1.9210759E-6 -3.7585043E-10 1.941591E-6 2.1560668E-6 1.3771446E-6 1.9414404E-6 1.9414404E-6 1.941591E-6 0.62325 0.62325
1.9297804E-6 -2.1140567E-10 1.9409667E-6 2.155838E-6 1.3769984E-6 1.941235E-6 1.941235E-6 1.9409667E-6 0.62375 0.62375
1.9426102E-6 2.9172432E-11 1.9409667E-6 2.155609E-6 1.3768522E-6 1.9410295E-6 1.9410295E-6 1.9409667E-6 0.62425 0.62425
1.9528654E-6 2.2224333E-10 1.9403424E-6 2.1553803E-6 1.376706E-6 1.9408237E-6 1.9408237E-6 1.9403424E-6 0.62475 0.62475
1.955399E-6 2.7279262E-10 1.9403424E-6 2.1549224E-6 1.3764136E-6 1.9406182E-6 1.9406182E-6 1.9403424E-6 0.62525 0.62525
1.953906E-6 2.4903576E-10 1.9406546E-6 2.1546937E-6 1.3762674E-6 1.9404124E-6 1.9404124E-6 1.9406546E-6 0.62575 0.62575
1.9492782E-6 1.6741758E-10 1.9400302E-6 2.1544647E-6 1.3761213E-6 1.9402069E-6 1.9402069E-6 1.9400302E-6 0.62625 0.62625
1.9414158E-6 2.611086E-11 1.939718E-6 2.1542357E-6 1.3759751E-6 1.940001E-6 1.940001E-6 1.939718E-6 0.62675 0.62675
1.933884E-6 -1.091052E-10 1.939718E-6 2.154007E-6 1.3758289E-6 1.9397958E-6 1.9397958E-6 1.939718E-6 0.62725 0.62725
1.9256918E-6 -2.565026E-10 1.9394058E-6 2.153778E-6 1.3756827E-6 1.9395898E-6 1.9395898E-6 1.9394058E-6 0.62775 0.62775
1.9221861E-6 -3.174125E-10 1.9394058E-6 2.1535493E-6 1.3755365E-6 1.9393844E-6 1.9393844E-6 1.9394058E-6 0.62825 0.62825
1.9258412E-6 -2.4615496E-10 1.9394058E-6 2.1533203E-6 1.3753903E-6 1.9391784E-6 1.9391784E-6 1.9394058E-6 0.62875 0.62875
1.9390668E-6 1.7319497E-12 1.9387815E-6 2.1530914E-6 1.3752441E-6 1.9389731E-6 1.9389731E-6 1.9387815E-6 0.62925 0.62925
1.948332E-6 1.7653085E-10 1.9387815E-6 2.1528626E-6 1.3750979E-6 1.9387671E-6 1.9387671E-6 1.9387815E-6 0.62975 0.62975
1.9487536E-6 1.8809986E-10 1.9381573E-6 2.1526337E-6 1.3749517E-6 1.9385618E-6 1.9385618E-6 1.9381573E-6 0.63025 0.63025
1.9450163E-6 1.2292647E-10 1.9384695E-6 2.152176E-6 1.3746593E-6 1.9383558E-6 1.9383558E-6 1.9384695E-6 0.63075 0.63075
1.9432928E-6 9.490616E-11 1.9384695E-6 2.151947E-6 1.3745131E-6 1.9381505E-6 1.9381505E-6 1.9384695E-6 0.63125 0.63125
1.9448687E-6 1.2779251E-10 1.9381573E-6 2.151718E-6 1.3743669E-6 1.9379445E-6 1.9379445E-6 1.9381573E-6 0.63175 0.63175
1.942518E-6 8.819993E-11 1.9381573E-6 2.1514893E-6 1.3742207E-6 1.9377392E-6 1.9377392E-6 1.9381573E-6 0.63225 0.63225
1.9314546E-6 -1.1218627E-10 1.9378451E-6 2.1512603E-6 1.3740745E-6 1.9375332E-6 1.9375332E-6 1.9378451E-6 0.63275 0.63275
1.9206227E-6 -3.08309E-10 1.9372208E-6 2.1510316E-6 1.3739284E-6 1.9373279E-6 1.9373279E-6 1.9372208E-6 0.63325 0.63325
1.9193276E-6 -3.2841146E-10 1.9372208E-6 2.1508026E-6 1.3737822E-6 1.9371219E-6 1.9371219E-6 1.9372208E-6 0.63375 0.63375
1.9307379E-6 -1.14023214E-10 1.9372208E-6 2.1505737E-6 1.373636E-6 1.936916E-6 1.936916E-6 1.9372208E-6 0.63425 0.63425
1.9427098E-6 1.1071915E-10 1.9365964E-6 2.150345E-6 1.3734898E-6 1.9367105E-6 1.9367105E-6 1.9365964E-6 0.63475 0.63475
1.9430977E-6 1.216791E-10 1.9365964E-6 2.150116E-6 1.3733436E-6 1.9365048E-6 1.9365048E-6 1.9365964E-6 0.63525 0.63525
1.9387999E-6 4.615159E-11 1.9362842E-6 2.149887E-6 1.3731974E-6 1.9362994E-6 1.9362994E-6 1.9362842E-6 0.63575 0.63575
1.939914E-6 7.0511E-11 1.9362842E-6 2.1494293E-6 1.372905E-6 1.9360934E-6 1.9360934E-6 1.9362842E-6 0.63625 0.63625
1.9466715E-6 1.9902083E-10 1.9362842E-6 2.1492003E-6 1.3727588E-6 1.9358881E-6 1.9358881E-6 1.9362842E-6 0.63675 0.63675
1.9468614E-6 2.0632637E-10 1.9353477E-6 2.1489716E-6 1.3726126E-6 1.9356821E-6 1.9356821E-6 1.9353477E-6 0.63725 0.63725
1.9344125E-6 -1.9640609E-11 1.9353477E-6 2.1487426E-6 1.3724664E-6 1.9354768E-6 1.9354768E-6 1.9353477E-6 0.63775 0.63775
1.9230522E-6 -2.255084E-10 1.9353477E-6 2.1485139E-6 1.3723202E-6 1.9352708E-6 1.9352708E-6 1.9353477E-6 0.63825 0.63825
1.9223842E-6 -2.340386E-10 1.9347235E-6 2.148285E-6 1.372174E-6 1.935065E-6 1.935065E-6 1.9347235E-6 0.63875 0.63875
1.9304287E-6 -8.177516E-11 1.9350355E-6 2.148056E-6 1.3720278E-6 1.9348595E-6 1.9348595E-6 1.9350355E-6 0.63925 0.63925
1.9332258E-6 -2.6353345E-11 1.9350355E-6 2.1478272E-6 1.3718816E-6 1.9346537E-6 1.9346537E-6 1.9350355E-6 0.63975 0.63975
1.9311392E-6 -6.107339E-11 1.9347235E-6 2.1475983E-6 1.3717355E-6 1.9344482E-6 1.9344482E-6 1.9347235E-6 0.64025 0.64025
1.92958E-6 -8.604838E-11 1.9344113E-6 2.1473693E-6 1.3715893E-6 1.9342424E-6 1.9342424E-6 1.9344113E-6 0.64075 0.64075
1.9372947E-6 6.0124385E-11 1.933787E-6 2.1471405E-6 1.3714431E-6 1.9340368E-6 1.9340368E-6 1.933787E-6 0.64125 0.64125
1.9497938E-6 2.9461183E-10 1.933787E-6 2.1466828E-6 1.3711507E-6 1.933831E-6 1.933831E-6 1.933787E-6 0.64175 0.64175
1.950941E-6 3.1958028E-10 1.9340991E-6 2.1464539E-6 1.3710045E-6 1.933625E-6 1.933625E-6 1.9340991E-6 0.64225 0.64225
1.93737E-6 7.290504E-11 1.933787E-6 2.146225E-6 1.3708583E-6 1.9334198E-6 1.9334198E-6 1.933787E-6 0.64275 0.64275
1.9237325E-6 -1.7498836E-10 1.9331626E-6 2.1459962E-6 1.3707121E-6 1.9332138E-6 1.9332138E-6 1.9331626E-6 0.64325 0.64325
1.9208537E-6 -2.2432602E-10 1.9325382E-6 2.1457672E-6 1.3705659E-6 1.9330084E-6 1.9330084E-6 1.9325382E-6 0.64375 0.64375
1.92606E-6 -1.2444232E-10 1.9325382E-6 2.1455382E-6 1.3704197E-6 1.9328024E-6 1.9328024E-6 1.9325382E-6 0.64425 0.64425
1.9266788E-6 -1.0921891E-10 1.9325382E-6 2.1453095E-6 1.3702735E-6 1.9325967E-6 1.9325967E-6 1.9325382E-6 0.64475 0.64475
1.9240972E-6 -1.5307496E-10 1.9319139E-6 2.1450805E-6 1.3701273E-6 1.9323911E-6 1.9323911E-6 1.9319139E-6 0.64525 0.64525
1.9248482E-6 -1.3541528E-10 1.9319139E-6 2.1448516E-6 1.3699811E-6 1.9321853E-6 1.9321853E-6 1.9319139E-6 0.64575 0.64575
1.9335193E-6 2.8420422E-11 1.9319139E-6 2.1446228E-6 1.3698349E-6 1.9319793E-6 1.9319793E-6 1.9319139E-6 0.64625 0.64625
1.9460522E-6 2.6351693E-10 1.9319139E-6 2.1443939E-6 1.3696887E-6 1.931774E-6 1.931774E-6 1.9319139E-6 0.64675 0.64675
1.9499053E-6 3.384289E-10 1.9316017E-6 2.1439362E-6 1.3693964E-6 1.9315682E-6 1.9315682E-6 1.9316017E-6 0.64725 0.64725
1.9392712E-6 1.4596056E-10 1.9316017E-6 2.1437072E-6 1.3692502E-6 1.9313627E-6 1.9313627E-6 1.9316017E-6 0.64775 0.64775
1.9280758E-6 -5.6861914E-11 1.9312895E-6 2.1434785E-6 1.369104E-6 1.931157E-6 1.931157E-6 1.9312895E-6 0.64825 0.64825
1.9221936E-6 -1.6162464E-10 1.9306653E-6 2.1432495E-6 1.3689578E-6 1.930951E-6 1.930951E-6 1.9306653E-6 0.64875 0.64875
1.9214601E-6 -1.7137296E-10 1.9303532E-6 2.1430205E-6 1.3688116E-6 1.9307456E-6 1.9307456E-6 1.9303532E-6 0.64925 0.64925
1.921584E-6 -1.6528554E-10 1.9303532E-6 2.1427918E-6 1.3686654E-6 1.9305396E-6 1.9305396E-6 1.9303532E-6 0.64975 0.64975
1.919827E-6 -1.9391491E-10 1.9303532E-6 2.1425628E-6 1.3685192E-6 1.9303338E-6 1.9303338E-6 1.9303532E-6 0.65025 0.65025
1.9219974E-6 -1.5006536E-10 1.9297288E-6 2.1423339E-6 1.368373E-6 1.9301283E-6 1.9301283E-6 1.9297288E-6 0.65075 0.65075
1.9294805E-6 -8.156073E-12 1.9294166E-6 2.1421051E-6 1.3682268E-6 1.9299225E-6 1.9299225E-6 1.9294166E-6 0.65125 0.65125
1.941023E-6 2.0866842E-10 1.9294166E-6 2.1418762E-6 1.3680806E-6 1.9297165E-6 1.9297165E-6 1.9294166E-6 0.65175 0.65175
1.9469553E-6 3.2195158E-10 1.9294166E-6 2.1414185E-6 1.3677882E-6 1.9295112E-6 1.9295112E-6 1.9294166E-6 0.65225 0.65225
1.9422612E-6 2.3911526E-10 1.9294166E-6 2.1411895E-6 1.367642E-6 1.9293052E-6 1.9293052E-6 1.9294166E-6 0.65275 0.65275
1.9301417E-6 1.9238926E-11 1.9291044E-6 2.1409608E-6 1.3674958E-6 1.9290994E-6 1.9290994E-6 1.9291044E-6 0.65325 0.65325
1.920729E-6 -1.5069393E-10 1.9281679E-6 2.1407318E-6 1.3673497E-6 1.9288939E-6 1.9288939E-6 1.9281679E-6 0.65375 0.65375
1.9177508E-6 -2.0185878E-10 1.9281679E-6 2.1405028E-6 1.3672035E-6 1.928688E-6 1.928688E-6 1.9281679E-6 0.65425 0.65425
1.9201518E-6 -1.5374577E-10 1.9291044E-6 2.140274E-6 1.3670573E-6 1.928482E-6 1.928482E-6 1.9291044E-6 0.65475 0.65475
1.9213321E-6 -1.2816821E-10 1.9287922E-6 2.1400451E-6 1.3669111E-6 1.9282768E-6 1.9282768E-6 1.9287922E-6 0.65525 0.65525
1.920202E-6 -1.4522533E-10 1.9278557E-6 2.1398164E-6 1.3667649E-6 1.9280708E-6 1.9280708E-6 1.9278557E-6 0.65575 0.65575
1.9216131E-6 -1.15384306E-10 1.9278557E-6 2.1395874E-6 1.3666187E-6 1.927865E-6 1.927865E-6 1.9278557E-6 0.65625 0.65625
1.9309118E-6 6.002365E-11 1.9275435E-6 2.1393585E-6 1.3664725E-6 1.9276595E-6 1.9276595E-6 1.9275435E-6 0.65675 0.65675
1.941662E-6 2.6223054E-10 1.9275435E-6 2.1391297E-6 1.3663263E-6 1.9274537E-6 1.9274537E-6 1.9275435E-6 0.65725 0.65725
1.9452511E-6 3.3226996E-10 1.9275435E-6 2.1386718E-6 1.3660339E-6 1.9272477E-6 1.9272477E-6 1.9275435E-6 0.65775 0.65775
1.9362667E-6 1.7025498E-10 1.9272313E-6 2.138443E-6 1.3658877E-6 1.927042E-6 1.927042E-6 1.9272313E-6 0.65825 0.65825
1.9212107E-6 -1.0382829E-10 1.9272313E-6 2.138214E-6 1.3657415E-6 1.9268364E-6 1.9268364E-6 1.9272313E-6 0.65875 0.65875
1.9153285E-6 -2.0859102E-10 1.926295E-6 2.1379851E-6 1.3655953E-6 1.9266306E-6 1.9266306E-6 1.926295E-6 0.65925 0.65925
1.9177626E-6 -1.5986894E-10 1.926295E-6 2.1377564E-6 1.3654491E-6 1.9264246E-6 1.9264246E-6 1.926295E-6 0.65975 0.65975
1.921484E-6 -8.739324E-11 1.9259828E-6 2.1375274E-6 1.3653029E-6 1.9262193E-6 1.9262193E-6 1.9259828E-6 0.66025 0.66025
1.919694E-6 -1.1663169E-10 1.9259828E-6 2.1372987E-6 1.3651568E-6 1.9260133E-6 1.9260133E-6 1.9259828E-6 0.66075 0.66075
1.9166828E-6 -1.6840561E-10 1.9253584E-6 2.1370697E-6 1.3650106E-6 1.9258075E-6 1.9258075E-6 1.9253584E-6 0.66125 0.66125
1.9222848E-6 -6.1213125E-11 1.9253584E-6 2.1368407E-6 1.3648644E-6 1.9256015E-6 1.9256015E-6 1.9253584E-6 0.66175 0.66175
1.9334977E-6 1.4952072E-10 1.9253584E-6 2.136612E-6 1.3647182E-6 1.9253962E-6 1.9253962E-6 1.9253584E-6 0.66225 0.66225
1.9387037E-6 2.4940439E-10 1.9253584E-6 2.136383E-6 1.364572E-6 1.9251902E-6 1.9251902E-6 1.9253584E-6 0.66275 0.66275
1.9315676E-6 1.2149713E-10 1.9250463E-6 2.1359253E-6 1.3642796E-6 1.9249844E-6 1.9249844E-6 1.9250463E-6 0.66325 0.66325
1.9225831E-6 -4.051786E-11 1.9253584E-6 2.1356964E-6 1.3641334E-6 1.9247784E-6 1.9247784E-6 1.9253584E-6 0.66375 0.66375
1.9216845E-6 -5.3311505E-11 1.9250463E-6 2.1354676E-6 1.3639872E-6 1.924573E-6 1.924573E-6 1.9250463E-6 0.66425 0.66425
1.9267916E-6 4.4744982E-11 1.9241097E-6 2.1352387E-6 1.363841E-6 1.924367E-6 1.924367E-6 1.9241097E-6 0.66475 0.66475
1.9279387E-6 6.9713464E-11 1.9237975E-6 2.1350097E-6 1.3636948E-6 1.9241613E-6 1.9241613E-6 1.9237975E-6 0.66525 0.66525
1.9182612E-6 -1.0509193E-10 1.9237975E-6 2.134781E-6 1.3635486E-6 1.9239553E-6 1.9239553E-6 1.9237975E-6 0.66575 0.66575
1.9091783E-6 -2.6893412E-10 1.924422E-6 2.134552E-6 1.3634024E-6 1.92375E-6 1.92375E-6 1.924422E-6 0.66625 0.66625
1.9113484E-6 -2.2508456E-10 1.9237975E-6 2.134323E-6 1.3632562E-6 1.9235442E-6 1.9235442E-6 1.9237975E-6 0.66675 0.66675
1.9243428E-6 1.853886E-11 1.9237975E-6 2.1340943E-6 1.36311E-6 1.9233382E-6 1.9233382E-6 1.9237975E-6 0.66725 0.66725
1.933377E-6 1.8907428E-10 1.9234853E-6 2.1338653E-6 1.3629639E-6 1.9231322E-6 1.9231322E-6 1.9234853E-6 0.66775 0.66775
1.931092E-6 1.5069984E-10 1.9231734E-6 2.1336364E-6 1.3628177E-6 1.9229265E-6 1.9229265E-6 1.9231734E-6 0.66825 0.66825
1.923626E-6 1.6701912E-11 1.922549E-6 2.1331787E-6 1.3625253E-6 1.9227211E-6 1.9227211E-6 1.922549E-6 0.66875 0.66875
1.9219679E-6 -1.0100275E-11 1.9222368E-6 2.13295E-6 1.3623791E-6 1.9225151E-6 1.9225151E-6 1.9222368E-6 0.66925 0.66925
1.9241709E-6 3.4358343E-11 1.9222368E-6 2.132721E-6 1.3622329E-6 1.9223094E-6 1.9223094E-6 1.9222368E-6 0.66975 0.66975
1.9278589E-6 1.0622496E-10 1.9222368E-6 2.132492E-6 1.3620867E-6 1.9221034E-6 1.9221034E-6 1.9222368E-6 0.67025 0.67025
1.9233628E-6 2.7043038E-11 1.9216125E-6 2.1322633E-6 1.3619405E-6 1.9218974E-6 1.9218974E-6 1.9216125E-6 0.67075 0.67075
1.9136858E-6 -1.4776236E-10 1.9219246E-6 2.1320343E-6 1.3617943E-6 1.921692E-6 1.921692E-6 1.9219246E-6 0.67125 0.67125
1.9089257E-6 -2.318168E-10 1.9216125E-6 2.1318053E-6 1.3616481E-6 1.9214863E-6 1.9214863E-6 1.9216125E-6 0.67175 0.67175
1.9136037E-6 -1.4167818E-10 1.9216125E-6 2.1315766E-6 1.3615019E-6 1.9212803E-6 1.9212803E-6 1.9216125E-6 0.67225 0.67225
1.920361E-6 -1.3168363E-11 1.920988E-6 2.1313476E-6 1.3613557E-6 1.9210745E-6 1.9210745E-6 1.920988E-6 0.67275 0.67275
1.923653E-6 5.1389455E-11 1.9203637E-6 2.1311187E-6 1.3612095E-6 1.9208685E-6 1.9208685E-6 1.9203637E-6 0.67325 0.67325
1.9247668E-6 7.574887E-11 1.920676E-6 2.13089E-6 1.3610633E-6 1.9206625E-6 1.9206625E-6 1.920676E-6 0.67375 0.67375
1.9259144E-6 1.0071736E-10 1.9203637E-6 2.1304322E-6 1.360771E-6 1.9204572E-6 1.9204572E-6 1.9203637E-6 0.67425 0.67425
1.9273914E-6 1.317765E-10 1.920676E-6 2.1302033E-6 1.3606248E-6 1.9202514E-6 1.9202514E-6 1.920676E-6 0.67475 0.67475
1.9263932E-6 1.1715566E-10 1.9200515E-6 2.1299743E-6 1.3604786E-6 1.9200454E-6 1.9200454E-6 1.9200515E-6 0.67525 0.67525
1.921798E-6 3.6146537E-11 1.9197394E-6 2.1297456E-6 1.3603324E-6 1.9198396E-6 1.9198396E-6 1.9197394E-6 0.67575 0.67575
1.9131767E-6 -1.1916873E-10 1.9194274E-6 2.1295166E-6 1.3601862E-6 1.9196336E-6 1.9196336E-6 1.9194274E-6 0.67625 0.67625
1.9047204E-6 -2.7143865E-10 1.9194274E-6 2.1292876E-6 1.36004E-6 1.9194276E-6 1.9194276E-6 1.9194274E-6 0.67675 0.67675
1.9031947E-6 -2.9580458E-10 1.9191152E-6 2.1290589E-6 1.3598938E-6 1.9192223E-6 1.9192223E-6 1.9191152E-6 0.67725 0.67725
1.9096549E-6 -1.7277635E-10 1.918803E-6 2.12883E-6 1.3597476E-6 1.9190165E-6 1.9190165E-6 1.918803E-6 0.67775 0.67775
1.9212303E-6 4.4657212E-11 1.918803E-6 2.1286012E-6 1.3596014E-6 1.9188105E-6 1.9188105E-6 1.918803E-6 0.67825 0.67825
1.9300005E-6 2.1032011E-10 1.9181787E-6 2.1283722E-6 1.3594552E-6 1.9186048E-6 1.9186048E-6 1.9181787E-6 0.67875 0.67875
1.9309164E-6 2.3102513E-10 1.9181787E-6 2.1281433E-6 1.359309E-6 1.9183988E-6 1.9183988E-6 1.9181787E-6 0.67925 0.67925
1.9294562E-6 2.0787733E-10 1.9184909E-6 2.1276855E-6 1.3590166E-6 1.9181928E-6 1.9181928E-6 1.9184909E-6 0.67975 0.67975
1.9282602E-6 1.8960208E-10 1.9184909E-6 2.1274566E-6 1.3588703E-6 1.917987E-6 1.917987E-6 1.9184909E-6 0.68025 0.68025
1.922147E-6 8.0575886E-11 1.9178665E-6 2.1272278E-6 1.3587241E-6 1.917781E-6 1.917781E-6 1.9178665E-6 0.68075 0.68075
1.911315E-6 -1.1554683E-10 1.9175543E-6 2.1269989E-6 1.3585781E-6 1.9175757E-6 1.9175757E-6 1.9175543E-6 0.68125 0.68125
1.8981066E-6 -3.5552236E-10 1.9172421E-6 2.12677E-6 1.3584319E-6 1.91737E-6 1.91737E-6 1.9172421E-6 0.68175 0.68175
1.8917293E-6 -4.694211E-10 1.91693E-6 2.1265412E-6 1.3582857E-6 1.917164E-6 1.917164E-6 1.91693E-6 0.68225 0.68225
1.8969024E-6 -3.701465E-10 1.9172421E-6 2.1263122E-6 1.3581395E-6 1.916958E-6 1.916958E-6 1.9172421E-6 0.68275 0.68275
1.914121E-6 -4.8562505E-11 1.91693E-6 2.1260835E-6 1.3579933E-6 1.9167521E-6 1.9167521E-6 1.91693E-6 0.68325 0.68325
1.9325603E-6 2.9555694E-10 1.9166177E-6 2.1258545E-6 1.357847E-6 1.9165461E-6 1.9165461E-6 1.9166177E-6 0.68375 0.68375
1.9412976E-6 4.6061074E-10 1.9163056E-6 2.1256255E-6 1.3577009E-6 1.9163404E-6 1.9163404E-6 1.9163056E-6 0.68425 0.68425
1.9382203E-6 4.0761872E-10 1.9163056E-6 2.1253968E-6 1.3575547E-6 1.9161344E-6 1.9161344E-6 1.9163056E-6 0.68475 0.68475
1.9305562E-6 2.6996638E-10 1.9159934E-6 2.1249389E-6 1.3572622E-6 1.9159286E-6 1.9159286E-6 1.9159934E-6 0.68525 0.68525
1.9217039E-6 1.10387643E-10 1.9153692E-6 2.1247101E-6 1.357116E-6 1.9157226E-6 1.9157226E-6 1.9153692E-6 0.68575 0.68575
1.9076042E-6 -1.460327E-10 1.9153692E-6 2.1244812E-6 1.3569698E-6 1.9155168E-6 1.9155168E-6 1.9153692E-6 0.68625 0.68625
1.8885552E-6 -4.9381305E-10 1.915057E-6 2.1242522E-6 1.3568236E-6 1.9153113E-6 1.9153113E-6 1.915057E-6 0.68675 0.68675
1.8786468E-6 -6.728819E-10 1.9147449E-6 2.1240235E-6 1.3566774E-6 1.9151055E-6 1.9151055E-6 1.9147449E-6 0.68725 0.68725
1.8846779E-6 -5.5777155E-10 1.9141205E-6 2.1237945E-6 1.3565312E-6 1.9148995E-6 1.9148995E-6 1.9141205E-6 0.68775 0.68775
1.9053945E-6 -1.7162649E-10 1.9147449E-6 2.1235658E-6 1.3563852E-6 1.9146937E-6 1.9146937E-6 1.9147449E-6 0.68825 0.68825
1.9327442E-6 3.3694098E-10 1.9144327E-6 2.1233368E-6 1.356239E-6 1.9144877E-6 1.9144877E-6 1.9144327E-6 0.68875 0.68875
1.9497318E-6 6.542615E-10 1.9144327E-6 2.1231078E-6 1.3560928E-6 1.914282E-6 1.914282E-6 1.9144327E-6 0.68925 0.68925
1.9505155E-6 6.725302E-10 1.9138083E-6 2.122879E-6 1.3559466E-6 1.914076E-6 1.914076E-6 1.9138083E-6 0.68975 0.68975
1.9386273E-6 4.5691737E-10 1.9138083E-6 2.1224212E-6 1.3556541E-6 1.9138702E-6 1.9138702E-6 1.9138083E-6 0.69025 0.69025
1.9216236E-6 1.4689913E-10 1.9134961E-6 2.1221924E-6 1.355508E-6 1.9136642E-6 1.9136642E-6 1.9134961E-6 0.69075 0.69075
1.901848E-6 -2.1428068E-10 1.9134961E-6 2.1219635E-6 1.3553617E-6 1.9134584E-6 1.9134584E-6 1.9134961E-6 0.69125 0.69125
1.8825014E-6 -5.675426E-10 1.913184E-6 2.1217347E-6 1.3552155E-6 1.9132524E-6 1.9132524E-6 1.913184E-6 0.69175 0.69175
1.8686329E-6 -8.1969953E-10 1.9128718E-6 2.1215058E-6 1.3550693E-6 1.9130466E-6 1.9130466E-6 1.9128718E-6 0.69225 0.69225
1.874697E-6 -7.0398004E-10 1.9128718E-6 2.1212768E-6 1.3549231E-6 1.9128406E-6 1.9128406E-6 1.9128718E-6 0.69275 0.69275
1.8988457E-6 -2.544921E-10 1.9125596E-6 2.121048E-6 1.3547769E-6 1.9126348E-6 1.9126348E-6 1.9125596E-6 0.69325 0.69325
1.9295285E-6 3.155911E-10 1.9128718E-6 2.120819E-6 1.3546307E-6 1.9124288E-6 1.9124288E-6 1.9128718E-6 0.69375 0.69375
1.9521592E-6 7.37062E-10 1.9122474E-6 2.1205901E-6 1.3544845E-6 1.912223E-6 1.912223E-6 1.9122474E-6 0.69425 0.69425
1.9551542E-6 7.961382E-10 1.9122474E-6 2.1203614E-6 1.3543383E-6 1.912017E-6 1.912017E-6 1.9122474E-6 0.69475 0.69475
1.9438598E-6 5.914886E-10 1.9116233E-6 2.1201324E-6 1.3541922E-6 1.9118113E-6 1.9118113E-6 1.9116233E-6 0.69525 0.69525
1.9237211E-6 2.2360903E-10 1.910999E-6 2.1196747E-6 1.3538998E-6 1.9116053E-6 1.9116053E-6 1.910999E-6 0.69575 0.69575
1.8989623E-6 -2.2953987E-10 1.9106867E-6 2.1194458E-6 1.3537536E-6 1.9113995E-6 1.9113995E-6 1.9106867E-6 0.69625 0.69625
1.8765465E-6 -6.39445E-10 1.910999E-6 2.119217E-6 1.3536074E-6 1.9111935E-6 1.9111935E-6 1.910999E-6 0.69675 0.69675
1.8650212E-6 -8.4835816E-10 1.910999E-6 2.118988E-6 1.3534612E-6 1.9109877E-6 1.9109877E-6 1.910999E-6 0.69725 0.69725
1.8714813E-6 -7.253299E-10 1.9106867E-6 2.118759E-6 1.353315E-6 1.9107817E-6 1.9107817E-6 1.9106867E-6 0.69775 0.69775
1.8952669E-6 -2.8254168E-10 1.9103745E-6 2.1185303E-6 1.3531688E-6 1.910576E-6 1.910576E-6 1.9103745E-6 0.69825 0.69825
1.9257518E-6 2.838871E-10 1.9097502E-6 2.1183014E-6 1.3530226E-6 1.91037E-6 1.91037E-6 1.9097502E-6 0.69875 0.69875
1.9489435E-6 7.1571216E-10 1.9097502E-6 2.1180724E-6 1.3528764E-6 1.9101642E-6 1.9101642E-6 1.9097502E-6 0.69925 0.69925
1.9536214E-6 8.058508E-10 1.909438E-6 2.1178437E-6 1.3527302E-6 1.9099582E-6 1.9099582E-6 1.909438E-6 0.69975 0.69975
1.9422282E-6 5.9937394E-10 1.9097502E-6 2.1176147E-6 1.352584E-6 1.9097522E-6 1.9097522E-6 1.9097502E-6 0.70025 0.70025
1.9203073E-6 1.9860476E-10 1.909438E-6 2.1173857E-6 1.3524378E-6 1.9095464E-6 1.9095464E-6 1.909438E-6 0.70075 0.70075
1.8938986E-6 -2.8499747E-10 1.9091258E-6 2.116928E-6 1.3521454E-6 1.9093404E-6 1.9093404E-6 1.9091258E-6 0.70125 0.70125
1.8734959E-6 -6.577495E-10 1.9088136E-6 2.1166993E-6 1.3519993E-6 1.9091347E-6 1.9091347E-6 1.9088136E-6 0.70175 0.70175
1.8640495E-6 -8.2829144E-10 1.9088136E-6 2.1164703E-6 1.3518531E-6 1.9089287E-6 1.9089287E-6 1.9088136E-6 0.70225 0.70225
1.8704436E-6 -7.064814E-10 1.9085014E-6 2.1162414E-6 1.3517069E-6 1.9087229E-6 1.9087229E-6 1.9085014E-6 0.70275 0.70275
1.8912262E-6 -3.191182E-10 1.9078773E-6 2.1160126E-6 1.3515607E-6 1.9085169E-6 1.9085169E-6 1.9078773E-6 0.70325 0.70325
1.9210177E-6 2.3452018E-10 1.9078773E-6 2.1157837E-6 1.3514145E-6 1.9083107E-6 1.9083107E-6 1.9078773E-6 0.70375 0.70375
1.9471793E-6 7.2116124E-10 1.9078773E-6 2.1155547E-6 1.3512683E-6 1.9081047E-6 1.9081047E-6 1.9078773E-6 0.70425 0.70425
1.9552895E-6 8.7464275E-10 1.9072528E-6 2.115326E-6 1.3511221E-6 1.9078989E-6 1.9078989E-6 1.9072528E-6 0.70475 0.70475
1.942015E-6 6.334491E-10 1.9072528E-6 2.115097E-6 1.3509759E-6 1.9076929E-6 1.9076929E-6 1.9072528E-6 0.70525 0.70525
1.914451E-6 1.2852956E-10 1.9072528E-6 2.1148683E-6 1.3508297E-6 1.907487E-6 1.907487E-6 1.9072528E-6 0.70575 0.70575
1.8885044E-6 -3.4654574E-10 1.9072528E-6 2.1146393E-6 1.3506835E-6 1.9072811E-6 1.9072811E-6 1.9072528E-6 0.70625 0.70625
1.8712698E-6 -6.608274E-10 1.9069407E-6 2.1141816E-6 1.3503911E-6 1.9070752E-6 1.9070752E-6 1.9069407E-6 0.70675 0.70675
1.8641995E-6 -7.875165E-10 1.9072528E-6 2.1139526E-6 1.3502449E-6 1.9068693E-6 1.9068693E-6 1.9072528E-6 0.70725 0.70725
1.8695706E-6 -6.845875E-10 1.9066285E-6 2.1137237E-6 1.3500987E-6 1.9066634E-6 1.9066634E-6 1.9066285E-6 0.70775 0.70775
1.8897591E-6 -3.0818753E-10 1.9063164E-6 2.113495E-6 1.3499525E-6 1.9064576E-6 1.9064576E-6 1.9063164E-6 0.70825 0.70825
1.920343E-6 2.6006847E-10 1.9060042E-6 2.113266E-6 1.3498064E-6 1.9062517E-6 1.9062517E-6 1.9060042E-6 0.70875 0.70875
1.9450192E-6 7.193015E-10 1.9063164E-6 2.113037E-6 1.3496602E-6 1.9060453E-6 1.9060453E-6 1.9063164E-6 0.70925 0.70925
1.9527004E-6 8.6486523E-10 1.9060042E-6 2.1128083E-6 1.349514E-6 1.9058394E-6 1.9058394E-6 1.9060042E-6 0.70975 0.70975
1.9366207E-6 5.7190086E-10 1.9060042E-6 2.1125793E-6 1.3493678E-6 1.9056336E-6 1.9056336E-6 1.9060042E-6 0.71025 0.71025
1.910707E-6 9.743464E-11 1.9050676E-6 2.1123506E-6 1.3492216E-6 1.9054277E-6 1.9054277E-6 1.9050676E-6 0.71075 0.71075
1.8890503E-6 -2.98462E-10 1.9047555E-6 2.1121216E-6 1.3490754E-6 1.9052218E-6 1.9052218E-6 1.9047555E-6 0.71125 0.71125
1.8763038E-6 -5.299106E-10 1.9047555E-6 2.1118926E-6 1.3489292E-6 1.9050159E-6 1.9050159E-6 1.9047555E-6 0.71175 0.71175
1.8669565E-6 -6.9862527E-10 1.9050676E-6 2.111435E-6 1.3486368E-6 1.90481E-6 1.90481E-6 1.9050676E-6 0.71225 0.71225
1.8690935E-6 -6.553848E-10 1.9044434E-6 2.111206E-6 1.3484906E-6 1.9046041E-6 1.9046041E-6 1.9044434E-6 0.71275 0.71275
1.8856514E-6 -3.459822E-10 1.9041312E-6 2.1109772E-6 1.3483444E-6 1.9043978E-6 1.9043978E-6 1.9041312E-6 0.71325 0.71325
1.9156082E-6 2.1070153E-10 1.903819E-6 2.1107483E-6 1.3481982E-6 1.9041918E-6 1.9041918E-6 1.903819E-6 0.71375 0.71375
1.940615E-6 6.7602524E-10 1.9035068E-6 2.1105195E-6 1.348052E-6 1.9039859E-6 1.9039859E-6 1.9035068E-6 0.71425 0.71425
1.9473391E-6 8.0392604E-10 1.9035068E-6 2.1102906E-6 1.3479058E-6 1.90378E-6 1.90378E-6 1.9035068E-6 0.71475 0.71475
1.9304016E-6 4.9512594E-10 1.903819E-6 2.1100616E-6 1.3477596E-6 1.9035741E-6 1.9035741E-6 1.903819E-6 0.71525 0.71525
1.9073918E-6 7.4257565E-11 1.9035068E-6 2.1098328E-6 1.3476135E-6 1.9033682E-6 1.9033682E-6 1.9035068E-6 0.71575 0.71575
1.8907177E-6 -2.2966998E-10 1.9031946E-6 2.1096039E-6 1.3474673E-6 1.9031619E-6 1.9031619E-6 1.9031946E-6 0.71625 0.71625
1.8797863E-6 -4.276199E-10 1.9028826E-6 2.109375E-6 1.3473211E-6 1.902956E-6 1.902956E-6 1.9028826E-6 0.71675 0.71675
1.870307E-6 -5.987709E-10 1.9025704E-6 2.1091462E-6 1.3471749E-6 1.9027501E-6 1.9027501E-6 1.9025704E-6 0.71725 0.71725
1.869507E-6 -6.0973737E-10 1.9022582E-6 2.1086882E-6 1.3468825E-6 1.9025442E-6 1.9025442E-6 1.9022582E-6 0.71775 0.71775
1.8857353E-6 -3.0642539E-10 1.9022582E-6 2.1084595E-6 1.3467363E-6 1.9023383E-6 1.9023383E-6 1.9022582E-6 0.71825 0.71825
1.9133486E-6 2.0701457E-10 1.9025704E-6 2.1082305E-6 1.3465901E-6 1.902132E-6 1.902132E-6 1.9025704E-6 0.71875 0.71875
1.9344282E-6 5.998594E-10 1.9022582E-6 2.1080018E-6 1.3464439E-6 1.9019261E-6 1.9019261E-6 1.9022582E-6 0.71925 0.71925
1.9370932E-6 6.528449E-10 1.901946E-6 2.1077728E-6 1.3462977E-6 1.9017202E-6 1.9017202E-6 1.901946E-6 0.71975 0.71975
1.9224326E-6 3.8607045E-10 1.9013216E-6 2.1075439E-6 1.3461515E-6 1.9015143E-6 1.9015143E-6 1.9013216E-6 0.72025 0.72025
1.9052311E-6 7.239784E-11 1.9013216E-6 2.1073151E-6 1.3460053E-6 1.9013085E-6 1.9013085E-6 1.9013216E-6 0.72075 0.72075
1.8908671E-6 -1.8889505E-10 1.9006974E-6 2.1070862E-6 1.3458591E-6 1.901102E-6 1.901102E-6 1.9006974E-6 0.72125 0.72125
1.8798697E-6 -3.880631E-10 1.9010096E-6 2.1068572E-6 1.3457129E-6 1.9008961E-6 1.9008961E-6 1.9010096E-6 0.72175 0.72175
1.8728986E-6 -5.1292504E-10 1.9006974E-6 2.1066285E-6 1.3455667E-6 1.9006902E-6 1.9006902E-6 1.9006974E-6 0.72225 0.72225
1.8733194E-6 -5.01356E-10 1.9013216E-6 2.1061705E-6 1.3452744E-6 1.9004843E-6 1.9004843E-6 1.9013216E-6 0.72275 0.72275
1.8871389E-6 -2.4250593E-10 1.9010096E-6 2.1059418E-6 1.3451282E-6 1.9002784E-6 1.9002784E-6 1.9010096E-6 0.72325 0.72325
1.909175E-6 1.6800178E-10 1.9003852E-6 2.1057128E-6 1.344982E-6 1.9000721E-6 1.9000721E-6 1.9003852E-6 0.72375 0.72375
1.9264264E-6 4.9019483E-10 1.900073E-6 2.105484E-6 1.3448358E-6 1.8998662E-6 1.8998662E-6 1.900073E-6 0.72425 0.72425
1.9275074E-6 5.1394516E-10 1.8991366E-6 2.1052551E-6 1.3446896E-6 1.8996603E-6 1.8996603E-6 1.8991366E-6 0.72475 0.72475
1.917401E-6 3.3122188E-10 1.8991366E-6 2.1050262E-6 1.3445434E-6 1.8994544E-6 1.8994544E-6 1.8991366E-6 0.72525 0.72525
1.9037301E-6 8.271943E-11 1.8994486E-6 2.1047974E-6 1.3443972E-6 1.8992481E-6 1.8992481E-6 1.8994486E-6 0.72575 0.72575
1.8951747E-6 -7.137771E-11 1.8988244E-6 2.1045685E-6 1.344251E-6 1.8990422E-6 1.8990422E-6 1.8988244E-6 0.72625 0.72625
1.8854314E-6 -2.4740124E-10 1.8991366E-6 2.1043395E-6 1.3441048E-6 1.8988363E-6 1.8988363E-6 1.8991366E-6 0.72675 0.72675
1.8760841E-6 -4.1611598E-10 1.8988244E-6 2.1041108E-6 1.3439586E-6 1.8986304E-6 1.8986304E-6 1.8988244E-6 0.72725 0.72725
1.8734685E-6 -4.605811E-10 1.8982E-6 2.1038818E-6 1.3438124E-6 1.898424E-6 1.898424E-6 1.8982E-6 0.72775 0.72775
1.8819417E-6 -3.003998E-10 1.8982E-6 2.103424E-6 1.34352E-6 1.8982181E-6 1.8982181E-6 1.8982E-6 0.72825 0.72825
1.8987971E-6 1.4484433E-11 1.8978878E-6 2.1031951E-6 1.3433738E-6 1.8980122E-6 1.8980122E-6 1.8978878E-6 0.72875 0.72875
1.9182262E-6 3.7687586E-10 1.8978878E-6 2.1029664E-6 1.3432277E-6 1.8978059E-6 1.8978059E-6 1.8978878E-6 0.72925 0.72925
1.9245213E-6 4.968588E-10 1.8975757E-6 2.1027374E-6 1.3430815E-6 1.8976E-6 1.8976E-6 1.8975757E-6 0.72975 0.72975
1.919662E-6 4.109771E-10 1.8969514E-6 2.1025085E-6 1.3429353E-6 1.8973941E-6 1.8973941E-6 1.8969514E-6 0.73025 0.73025
1.9080046E-6 1.9962769E-10 1.8972636E-6 2.1022797E-6 1.3427891E-6 1.8971882E-6 1.8971882E-6 1.8972636E-6 0.73075 0.73075
1.8960167E-6 -1.7812378E-11 1.8966392E-6 2.1020508E-6 1.3426429E-6 1.8969819E-6 1.8969819E-6 1.8966392E-6 0.73125 0.73125
1.8850193E-6 -2.1698045E-10 1.896327E-6 2.1018218E-6 1.3424967E-6 1.896776E-6 1.896776E-6 1.896327E-6 0.73175 0.73175
1.8768931E-6 -3.631597E-10 1.8960149E-6 2.101593E-6 1.3423505E-6 1.8965701E-6 1.8965701E-6 1.8960149E-6 0.73225 0.73225
1.8714724E-6 -4.593955E-10 1.896327E-6 2.101364E-6 1.3422043E-6 1.8963636E-6 1.8963636E-6 1.896327E-6 0.73275 0.73275
1.8742033E-6 -4.0519182E-10 1.896327E-6 2.1011354E-6 1.3420581E-6 1.8961578E-6 1.8961578E-6 1.896327E-6 0.73325 0.73325
1.8879236E-6 -1.4816892E-10 1.8969514E-6 2.1006774E-6 1.3417657E-6 1.8959519E-6 1.8959519E-6 1.8969514E-6 0.73375 0.73375
1.9052407E-6 1.7524224E-10 1.8957027E-6 2.1004487E-6 1.3416195E-6 1.8957455E-6 1.8957455E-6 1.8957027E-6 0.73425 0.73425
1.91873E-6 4.280017E-10 1.8957027E-6 2.1002197E-6 1.3414733E-6 1.8955396E-6 1.8955396E-6 1.8957027E-6 0.73475 0.73475
1.922451E-6 5.004773E-10 1.8953905E-6 2.0999908E-6 1.3413271E-6 1.8953338E-6 1.8953338E-6 1.8953905E-6 0.73525 0.73525
1.9162053E-6 3.890149E-10 1.894454E-6 2.099762E-6 1.3411809E-6 1.8951274E-6 1.8951274E-6 1.894454E-6 0.73575 0.73575
1.9017428E-6 1.2589482E-10 1.8950784E-6 2.099533E-6 1.3410348E-6 1.8949215E-6 1.8949215E-6 1.8950784E-6 0.73625 0.73625
1.8868514E-6 -1.4514312E-10 1.894454E-6 2.099304E-6 1.3408886E-6 1.8947156E-6 1.8947156E-6 1.894454E-6 0.73675 0.73675
1.8754574E-6 -3.5161998E-10 1.894454E-6 2.0990753E-6 1.3407424E-6 1.8945093E-6 1.8945093E-6 1.894454E-6 0.73725 0.73725
1.8706313E-6 -4.3689258E-10 1.8947662E-6 2.0988464E-6 1.3405962E-6 1.8943034E-6 1.8943034E-6 1.8947662E-6 0.73775 0.73775
1.8696331E-6 -4.5151344E-10 1.8938297E-6 2.0986176E-6 1.34045E-6 1.8940975E-6 1.8940975E-6 1.8938297E-6 0.73825 0.73825
1.8777758E-6 -2.9742284E-10 1.8938297E-6 2.0983887E-6 1.3403038E-6 1.8938911E-6 1.8938911E-6 1.8938297E-6 0.73875 0.73875
1.8950933E-6 2.598835E-11 1.8938297E-6 2.097931E-6 1.3400114E-6 1.8936852E-6 1.8936852E-6 1.8938297E-6 0.73925 0.73925
1.9113218E-6 3.293003E-10 1.8935175E-6 2.097702E-6 1.3398652E-6 1.8934793E-6 1.8934793E-6 1.8935175E-6 0.73975 0.73975
1.9195304E-6 4.846091E-10 1.8932054E-6 2.097473E-6 1.339719E-6 1.893273E-6 1.893273E-6 1.8932054E-6 0.74025 0.74025
1.9159254E-6 4.2187193E-10 1.8928932E-6 2.0972443E-6 1.3395728E-6 1.8930671E-6 1.8930671E-6 1.8928932E-6 0.74075 0.74075
1.9051585E-6 2.2696733E-10 1.8932054E-6 2.0970153E-6 1.3394266E-6 1.8928607E-6 1.8928607E-6 1.8932054E-6 0.74125 0.74125
1.892775E-6 2.218478E-12 1.892581E-6 2.0967866E-6 1.3392804E-6 1.8926548E-6 1.8926548E-6 1.892581E-6 0.74175 0.74175
1.8825366E-6 -1.8294107E-10 1.892581E-6 2.0965576E-6 1.3391342E-6 1.892449E-6 1.892449E-6 1.892581E-6 0.74225 0.74225
1.8725289E-6 -3.6383713E-10 1.8922689E-6 2.0963287E-6 1.338988E-6 1.8922425E-6 1.8922425E-6 1.8922689E-6 0.74275 0.74275
1.8636105E-6 -5.24634E-10 1.892581E-6 2.0961E-6 1.3388419E-6 1.8920366E-6 1.8920366E-6 1.892581E-6 0.74325 0.74325
1.864691E-6 -5.0088367E-10 1.8922689E-6 2.095871E-6 1.3386957E-6 1.8918303E-6 1.8918303E-6 1.8922689E-6 0.74375 0.74375
1.8809194E-6 -1.9757168E-10 1.8919567E-6 2.095642E-6 1.3385495E-6 1.8916244E-6 1.8916244E-6 1.8919567E-6 0.74425 0.74425
1.90355E-6 2.2389925E-10 1.8916445E-6 2.0951843E-6 1.3382571E-6 1.8914185E-6 1.8914185E-6 1.8916445E-6 0.74475 0.74475
1.9194479E-6 5.211205E-10 1.8913324E-6 2.0949553E-6 1.3381109E-6 1.8912122E-6 1.8912122E-6 1.8913324E-6 0.74525 0.74525
1.921651E-6 5.6557914E-10 1.8910202E-6 2.0947266E-6 1.3379647E-6 1.8910063E-6 1.8910063E-6 1.8910202E-6 0.74575 0.74575
1.9124022E-6 3.986916E-10 1.8907081E-6 2.0944976E-6 1.3378185E-6 1.8907999E-6 1.8907999E-6 1.8907081E-6 0.74625 0.74625
1.9005797E-6 1.8429686E-10 1.8907081E-6 2.094269E-6 1.3376723E-6 1.890594E-6 1.890594E-6 1.8907081E-6 0.74675 0.74675
1.8862157E-6 -7.699601E-11 1.8903959E-6 2.09404E-6 1.3375261E-6 1.8903876E-6 1.8903876E-6 1.8903959E-6 0.74725 0.74725
1.8680572E-6 -4.0833156E-10 1.8900837E-6 2.093811E-6 1.3373799E-6 1.8901817E-6 1.8901817E-6 1.8900837E-6 0.74775 0.74775
1.8555087E-6 -6.361257E-10 1.8903959E-6 2.0935822E-6 1.3372337E-6 1.8899758E-6 1.8899758E-6 1.8903959E-6 0.74825 0.74825
1.8558632E-6 -6.257749E-10 1.8897715E-6 2.0933533E-6 1.3370875E-6 1.8897695E-6 1.8897695E-6 1.8897715E-6 0.74875 0.74875
1.8719596E-6 -3.2489916E-10 1.8894594E-6 2.0931243E-6 1.3369413E-6 1.8895636E-6 1.8895636E-6 1.8894594E-6 0.74925 0.74925
1.8951507E-6 1.06925864E-10 1.8891473E-6 2.0928956E-6 1.3367951E-6 1.8893572E-6 1.8893572E-6 1.8891473E-6 0.74975 0.74975
1.9140523E-6 4.595722E-10 1.8891473E-6 2.0924379E-6 1.3365028E-6 1.8891513E-6 1.8891513E-6 1.8891473E-6 0.75025 0.75025
1.923383E-6 6.3558925E-10 1.8888351E-6 2.092209E-6 1.3363566E-6 1.888945E-6 1.888945E-6 1.8888351E-6 0.75075 0.75075
1.9200418E-6 5.777247E-10 1.8888351E-6 2.09198E-6 1.3362104E-6 1.8887391E-6 1.8887391E-6 1.8888351E-6 0.75125 0.75125
1.9081529E-6 3.6211179E-10 1.8878985E-6 2.0917512E-6 1.3360642E-6 1.8885327E-6 1.8885327E-6 1.8878985E-6 0.75175 0.75175
1.8896643E-6 2.4685583E-11 1.8878985E-6 2.0915222E-6 1.335918E-6 1.8883268E-6 1.8883268E-6 1.8878985E-6 0.75225 0.75225
1.8680402E-6 -3.70602E-10 1.8882107E-6 2.0912933E-6 1.3357718E-6 1.8881204E-6 1.8881204E-6 1.8882107E-6 0.75275 0.75275
1.8499805E-6 -7.001103E-10 1.8878985E-6 2.0910645E-6 1.3356256E-6 1.8879146E-6 1.8879146E-6 1.8878985E-6 0.75325 0.75325
1.8454509E-6 -7.799013E-10 1.8878985E-6 2.0908356E-6 1.3354794E-6 1.8877082E-6 1.8877082E-6 1.8878985E-6 0.75375 0.75375
1.8595673E-6 -5.1556964E-10 1.8875864E-6 2.0906066E-6 1.3353332E-6 1.8875023E-6 1.8875023E-6 1.8875864E-6 0.75425 0.75425
1.8847385E-6 -4.7200573E-11 1.8872743E-6 2.0903778E-6 1.335187E-6 1.887296E-6 1.887296E-6 1.8872743E-6 0.75475 0.75475
1.9125503E-6 4.6989385E-10 1.8869621E-6 2.0899201E-6 1.3348946E-6 1.8870901E-6 1.8870901E-6 1.8869621E-6 0.75525 0.75525
1.9285471E-6 7.689423E-10 1.8866499E-6 2.0896912E-6 1.3347484E-6 1.8868836E-6 1.8868836E-6 1.8866499E-6 0.75575 0.75575
1.925734E-6 7.208228E-10 1.8866499E-6 2.0894622E-6 1.3346022E-6 1.8866778E-6 1.8866778E-6 1.8866499E-6 0.75625 0.75625
1.910743E-6 4.4795764E-10 1.8863377E-6 2.0892335E-6 1.3344561E-6 1.8864714E-6 1.8864714E-6 1.8863377E-6 0.75675 0.75675
1.8911654E-6 9.0432224E-11 1.8860255E-6 2.0890045E-6 1.3343099E-6 1.8862655E-6 1.8862655E-6 1.8860255E-6 0.75725 0.75725
1.8702012E-6 -2.92674E-10 1.8860255E-6 2.0887755E-6 1.3341637E-6 1.8860592E-6 1.8860592E-6 1.8860255E-6 0.75775 0.75775
1.8503266E-6 -6.5568095E-10 1.8854013E-6 2.0885468E-6 1.3340175E-6 1.8858533E-6 1.8858533E-6 1.8854013E-6 0.75825 0.75825
1.8386357E-6 -8.6763946E-10 1.8854013E-6 2.0883178E-6 1.3338713E-6 1.885647E-6 1.885647E-6 1.8854013E-6 0.75875 0.75875
1.8457558E-6 -7.3242995E-10 1.8857135E-6 2.0880889E-6 1.3337251E-6 1.885441E-6 1.885441E-6 1.8857135E-6 0.75925 0.75925
1.8733691E-6 -2.1898995E-10 1.8854013E-6 2.0878601E-6 1.3335789E-6 1.8852346E-6 1.8852346E-6 1.8854013E-6 0.75975 0.75975
1.9086062E-6 4.3514448E-10 1.8850891E-6 2.0876312E-6 1.3334327E-6 1.8850287E-6 1.8850287E-6 1.8850891E-6 0.76025 0.76025
1.9321274E-6 8.730601E-10 1.8844647E-6 2.0871735E-6 1.3331403E-6 1.8848224E-6 1.8848224E-6 1.8844647E-6 0.76075 0.76075
1.93532E-6 9.357908E-10 1.8847769E-6 2.0869445E-6 1.3329941E-6 1.884616E-6 1.884616E-6 1.8847769E-6 0.76125 0.76125
1.9168313E-6 5.983646E-10 1.8844647E-6 2.0867158E-6 1.3328479E-6 1.8844102E-6 1.8844102E-6 1.8844647E-6 0.76175 0.76175
1.8898938E-6 1.0501726E-10 1.8841525E-6 2.0864868E-6 1.3327017E-6 1.8842038E-6 1.8842038E-6 1.8841525E-6 0.76225 0.76225
1.8627591E-6 -3.9198444E-10 1.8835283E-6 2.0862578E-6 1.3325555E-6 1.8839978E-6 1.8839978E-6 1.8835283E-6 0.76275 0.76275
1.8422569E-6 -7.665637E-10 1.8838404E-6 2.086029E-6 1.3324093E-6 1.8837915E-6 1.8837915E-6 1.8838404E-6 0.76325 0.76325
1.8317545E-6 -9.565958E-10 1.8838404E-6 2.0858001E-6 1.3322632E-6 1.8835856E-6 1.8835856E-6 1.8838404E-6 0.76375 0.76375
1.8418443E-6 -7.665702E-10 1.8838404E-6 2.0855714E-6 1.332117E-6 1.8833792E-6 1.8833792E-6 1.8838404E-6 0.76425 0.76425
1.8709096E-6 -2.263313E-10 1.8829039E-6 2.0853424E-6 1.3319708E-6 1.8831729E-6 1.8831729E-6 1.8829039E-6 0.76475 0.76475
1.9062786E-6 4.3023937E-10 1.8832161E-6 2.0851135E-6 1.3318246E-6 1.882967E-6 1.882967E-6 1.8832161E-6 0.76525 0.76525
1.9281167E-6 8.370927E-10 1.8825917E-6 2.0848847E-6 1.3316784E-6 1.8827607E-6 1.8827607E-6 1.8825917E-6 0.76575 0.76575
1.9295276E-6 8.669337E-10 1.8822795E-6 2.0844268E-6 1.331386E-6 1.8825547E-6 1.8825547E-6 1.8822795E-6 0.76625 0.76625
1.9134807E-6 5.745784E-10 1.8825917E-6 2.084198E-6 1.3312398E-6 1.8823483E-6 1.8823483E-6 1.8825917E-6 0.76675 0.76675
1.8905695E-6 1.5553724E-10 1.8825917E-6 2.083969E-6 1.3310936E-6 1.882142E-6 1.882142E-6 1.8825917E-6 0.76725 0.76725
1.8656457E-6 -3.0065697E-10 1.8822795E-6 2.0837401E-6 1.3309474E-6 1.8819361E-6 1.8819361E-6 1.8822795E-6 0.76775 0.76775
1.8442855E-6 -6.9107203E-10 1.8822795E-6 2.0835114E-6 1.3308012E-6 1.8817298E-6 1.8817298E-6 1.8822795E-6 0.76825 0.76825
1.8345091E-6 -8.677046E-10 1.8816553E-6 2.0832824E-6 1.330655E-6 1.8815239E-6 1.8815239E-6 1.8816553E-6 0.76875 0.76875
1.8412987E-6 -7.385857E-10 1.8816553E-6 2.0830537E-6 1.3305088E-6 1.8813175E-6 1.8813175E-6 1.8816553E-6 0.76925 0.76925
1.865678E-6 -2.8483427E-10 1.8819674E-6 2.0828247E-6 1.3303626E-6 1.8811111E-6 1.8811111E-6 1.8819674E-6 0.76975 0.76975
1.8976808E-6 3.0961156E-10 1.8813431E-6 2.0825958E-6 1.3302164E-6 1.8809052E-6 1.8809052E-6 1.8813431E-6 0.77025 0.77025
1.920113E-6 7.2742806E-10 1.8813431E-6 2.082367E-6 1.3300703E-6 1.8806988E-6 1.8806988E-6 1.8813431E-6 0.77075 0.77075
1.9258136E-6 8.3644774E-10 1.8807187E-6 2.082138E-6 1.3299241E-6 1.8804925E-6 1.8804925E-6 1.8807187E-6 0.77125 0.77125
1.9133972E-6 6.1108985E-10 1.8807187E-6 2.0816803E-6 1.3296317E-6 1.8802866E-6 1.8802866E-6 1.8807187E-6 0.77175 0.77175
1.8919051E-6 2.1823854E-10 1.8800944E-6 2.0814514E-6 1.3294855E-6 1.8800803E-6 1.8800803E-6 1.8800944E-6 0.77225 0.77225
1.8679708E-6 -2.1968369E-10 1.8800944E-6 2.0812224E-6 1.3293393E-6 1.8798738E-6 1.8798738E-6 1.8800944E-6 0.77275 0.77275
1.8474691E-6 -5.942629E-10 1.8797823E-6 2.0809937E-6 1.3291931E-6 1.8796679E-6 1.8796679E-6 1.8797823E-6 0.77325 0.77325
1.8396723E-6 -7.343516E-10 1.8800944E-6 2.0807647E-6 1.3290469E-6 1.8794616E-6 1.8794616E-6 1.8800944E-6 0.77375 0.77375
1.8447789E-6 -6.3629507E-10 1.8797823E-6 2.080536E-6 1.3289007E-6 1.8792553E-6 1.8792553E-6 1.8797823E-6 0.77425 0.77425
1.8621294E-6 -3.1227484E-10 1.8791579E-6 2.080307E-6 1.3287545E-6 1.8790494E-6 1.8790494E-6 1.8791579E-6 0.77475 0.77475
1.8862446E-6 1.3660406E-10 1.8785336E-6 2.080078E-6 1.3286083E-6 1.878843E-6 1.878843E-6 1.8785336E-6 0.77525 0.77525
1.9075876E-6 5.3432136E-10 1.8785336E-6 2.0798493E-6 1.3284621E-6 1.8786366E-6 1.8786366E-6 1.8785336E-6 0.77575 0.77575
1.91583E-6 6.902392E-10 1.8782214E-6 2.0796203E-6 1.3283159E-6 1.8784307E-6 1.8784307E-6 1.8782214E-6 0.77625 0.77625
1.9108052E-6 6.0131217E-10 1.8775971E-6 2.0793914E-6 1.3281697E-6 1.8782243E-6 1.8782243E-6 1.8775971E-6 0.77675 0.77675
1.8944611E-6 3.034753E-10 1.877285E-6 2.0789337E-6 1.3278774E-6 1.878018E-6 1.878018E-6 1.877285E-6 0.77725 0.77725
1.873167E-6 -8.572158E-11 1.8779093E-6 2.078705E-6 1.3277312E-6 1.8778117E-6 1.8778117E-6 1.8779093E-6 0.77775 0.77775
1.8532263E-6 -4.4994672E-10 1.877285E-6 2.078476E-6 1.327585E-6 1.8776058E-6 1.8776058E-6 1.877285E-6 0.77825 0.77825
1.8438456E-6 -6.192705E-10 1.8769728E-6 2.078247E-6 1.3274388E-6 1.8773993E-6 1.8773993E-6 1.8769728E-6 0.77875 0.77875
1.846081E-6 -5.7420285E-10 1.8766606E-6 2.0780183E-6 1.3272926E-6 1.877193E-6 1.877193E-6 1.8766606E-6 0.77925 0.77925
1.8596033E-6 -3.2083436E-10 1.8766606E-6 2.0777893E-6 1.3271464E-6 1.8769871E-6 1.8769871E-6 1.8766606E-6 0.77975 0.77975
1.8772174E-6 8.0584055E-12 1.8769728E-6 2.0775603E-6 1.3270002E-6 1.8767807E-6 1.8767807E-6 1.8769728E-6 0.78025 0.78025
1.8929503E-6 3.0223438E-10 1.8766606E-6 2.0773316E-6 1.326854E-6 1.8765744E-6 1.8765744E-6 1.8766606E-6 0.78075 0.78075
1.900037E-6 4.3683482E-10 1.8763484E-6 2.0771026E-6 1.3267078E-6 1.876368E-6 1.876368E-6 1.8763484E-6 0.78125 0.78125
1.8996329E-6 4.3317722E-10 1.8760363E-6 2.0768737E-6 1.3265616E-6 1.8761621E-6 1.8761621E-6 1.8760363E-6 0.78175 0.78175
1.8918362E-6 2.930886E-10 1.8760363E-6 2.076645E-6 1.3264154E-6 1.8759557E-6 1.8759557E-6 1.8760363E-6 0.78225 0.78225
1.8798482E-6 7.564852E-11 1.8760363E-6 2.0761872E-6 1.326123E-6 1.8757494E-6 1.8757494E-6 1.8760363E-6 0.78275 0.78275
1.8680583E-6 -1.3813715E-10 1.8760363E-6 2.0759583E-6 1.3259768E-6 1.875543E-6 1.875543E-6 1.8760363E-6 0.78325 0.78325
1.857787E-6 -3.2390574E-10 1.8750998E-6 2.0757293E-6 1.3258306E-6 1.8753371E-6 1.8753371E-6 1.8750998E-6 0.78375 0.78375
1.8522013E-6 -4.231869E-10 1.8757241E-6 2.0755006E-6 1.3256845E-6 1.8751307E-6 1.8751307E-6 1.8757241E-6 0.78425 0.78425
1.8551298E-6 -3.653288E-10 1.8747876E-6 2.0752716E-6 1.3255383E-6 1.8749244E-6 1.8749244E-6 1.8747876E-6 0.78475 0.78475
1.8647246E-6 -1.8443924E-10 1.8747876E-6 2.0750426E-6 1.3253921E-6 1.874718E-6 1.874718E-6 1.8747876E-6 0.78525 0.78525
1.8740558E-6 -8.422228E-12 1.8744754E-6 2.074814E-6 1.3252459E-6 1.8745121E-6 1.8745121E-6 1.8744754E-6 0.78575 0.78575
1.8836505E-6 1.7246732E-10 1.8741632E-6 2.074585E-6 1.3250997E-6 1.8743058E-6 1.8743058E-6 1.8741632E-6 0.78625 0.78625
1.8907702E-6 3.0767686E-10 1.8738511E-6 2.0743562E-6 1.3249535E-6 1.8740994E-6 1.8740994E-6 1.8738511E-6 0.78675 0.78675
1.8931378E-6 3.5518083E-10 1.8732268E-6 2.0741272E-6 1.3248073E-6 1.873893E-6 1.873893E-6 1.8732268E-6 0.78725 0.78725
1.8869911E-6 2.4554556E-10 1.873539E-6 2.0736695E-6 1.3245149E-6 1.8736866E-6 1.8736866E-6 1.873539E-6 0.78775 0.78775
1.8770827E-6 6.647669E-11 1.873539E-6 2.0734406E-6 1.3243687E-6 1.8734808E-6 1.8734808E-6 1.873539E-6 0.78825 0.78825
1.8677348E-6 -1.0223805E-10 1.8729146E-6 2.0732116E-6 1.3242225E-6 1.8732744E-6 1.8732744E-6 1.8729146E-6 0.78875 0.78875
1.8612582E-6 -2.1796398E-10 1.8732268E-6 2.0729829E-6 1.3240763E-6 1.8730681E-6 1.8730681E-6 1.8732268E-6 0.78925 0.78925
1.8591376E-6 -2.532931E-10 1.8729146E-6 2.072754E-6 1.3239301E-6 1.8728616E-6 1.8728616E-6 1.8729146E-6 0.78975 0.78975
1.861241E-6 -2.106617E-10 1.8729146E-6 2.072525E-6 1.3237839E-6 1.8726553E-6 1.8726553E-6 1.8729146E-6 0.79025 0.79025
1.861266E-6 -2.0640148E-10 1.8722902E-6 2.0722962E-6 1.3236377E-6 1.8724494E-6 1.8724494E-6 1.8722902E-6 0.79075 0.79075
1.8645906E-6 -1.4123461E-10 1.871666E-6 2.0720672E-6 1.3234916E-6 1.872243E-6 1.872243E-6 1.871666E-6 0.79125 0.79125
1.8746803E-6 4.879094E-11 1.871666E-6 2.0718385E-6 1.3233454E-6 1.8720367E-6 1.8720367E-6 1.871666E-6 0.79175 0.79175
1.8856281E-6 2.5465224E-10 1.8719782E-6 2.0716095E-6 1.3231992E-6 1.8718302E-6 1.8718302E-6 1.8719782E-6 0.79225 0.79225
1.8904047E-6 3.4661807E-10 1.8713538E-6 2.0713805E-6 1.323053E-6 1.8716239E-6 1.8716239E-6 1.8713538E-6 0.79275 0.79275
1.8867E-6 2.820537E-10 1.8710416E-6 2.0709228E-6 1.3227606E-6 1.8714176E-6 1.8714176E-6 1.8710416E-6 0.79325 0.79325
1.8789362E-6 1.4257417E-10 1.8707294E-6 2.0706939E-6 1.3226144E-6 1.8712112E-6 1.8712112E-6 1.8707294E-6 0.79375 0.79375
1.87147E-6 8.57625E-12 1.8707294E-6 2.0704651E-6 1.3224682E-6 1.8710053E-6 1.8710053E-6 1.8707294E-6 0.79425 0.79425
1.8636072E-6 -1.3273048E-10 1.8707294E-6 2.0702362E-6 1.322322E-6 1.870799E-6 1.870799E-6 1.8707294E-6 0.79475 0.79475
1.8530384E-6 -3.2398068E-10 1.8707294E-6 2.0700072E-6 1.3221758E-6 1.8705925E-6 1.8705925E-6 1.8707294E-6 0.79525 0.79525
1.8456376E-6 -4.567605E-10 1.8704172E-6 2.0697785E-6 1.3220296E-6 1.8703862E-6 1.8703862E-6 1.8704172E-6 0.79575 0.79575
1.8479061E-6 -4.1108375E-10 1.8704172E-6 2.0695495E-6 1.3218834E-6 1.8701799E-6 1.8701799E-6 1.8704172E-6 0.79625 0.79625
1.860966E-6 -1.6624219E-10 1.8701052E-6 2.0693208E-6 1.3217372E-6 1.8699735E-6 1.8699735E-6 1.8701052E-6 0.79675 0.79675
1.878646E-6 1.6386871E-10 1.8701052E-6 2.0690918E-6 1.321591E-6 1.8697671E-6 1.8697671E-6 1.8701052E-6 0.79725 0.79725
1.8923329E-6 4.202825E-10 1.869793E-6 2.0688628E-6 1.3214448E-6 1.8695607E-6 1.8695607E-6 1.869793E-6 0.79775 0.79775
1.8958889E-6 4.897129E-10 1.869793E-6 2.068634E-6 1.3212987E-6 1.8693548E-6 1.8693548E-6 1.869793E-6 0.79825 0.79825
1.8912602E-6 4.080947E-10 1.8694808E-6 2.0681762E-6 1.3210063E-6 1.8691485E-6 1.8691485E-6 1.8694808E-6 0.79875 0.79875
1.8800644E-6 2.052722E-10 1.8688564E-6 2.0679474E-6 1.3208601E-6 1.8689421E-6 1.8689421E-6 1.8688564E-6 0.79925 0.79925
1.8640833E-6 -8.586494E-11 1.8682322E-6 2.0677185E-6 1.3207139E-6 1.8687357E-6 1.8687357E-6 1.8682322E-6 0.79975 0.79975
1.8472773E-6 -3.9222878E-10 1.8685442E-6 2.0674897E-6 1.3205677E-6 1.8685294E-6 1.8685294E-6 1.8685442E-6 0.80025 0.80025
1.8339693E-6 -6.340315E-10 1.86792E-6 2.0672608E-6 1.3204215E-6 1.868323E-6 1.868323E-6 1.86792E-6 0.80075 0.80075
1.8351489E-6 -6.0845395E-10 1.8682322E-6 2.0670318E-6 1.3202753E-6 1.8681167E-6 1.8681167E-6 1.8682322E-6 0.80125 0.80125
1.8526639E-6 -2.8138838E-10 1.86792E-6 2.066803E-6 1.3201291E-6 1.8679103E-6 1.8679103E-6 1.86792E-6 0.80175 0.80175
1.874898E-6 1.3277371E-10 1.8676078E-6 2.066574E-6 1.3199829E-6 1.8677039E-6 1.8677039E-6 1.8676078E-6 0.80225 0.80225
1.891258E-6 4.385219E-10 1.8676078E-6 2.0663451E-6 1.3198367E-6 1.8674975E-6 1.8674975E-6 1.8676078E-6 0.80275 0.80275
1.8985756E-6 5.773859E-10 1.8672956E-6 2.0661164E-6 1.3196905E-6 1.8672912E-6 1.8672912E-6 1.8672956E-6 0.80325 0.80325
1.895762E-6 5.2926635E-10 1.8666713E-6 2.0658874E-6 1.3195443E-6 1.8670848E-6 1.8670848E-6 1.8666713E-6 0.80375 0.80375
1.8839065E-6 3.1426256E-10 1.8669834E-6 2.0654297E-6 1.3192519E-6 1.866879E-6 1.866879E-6 1.8669834E-6 0.80425 0.80425
1.8652195E-6 -2.6818055E-11 1.8663592E-6 2.0652008E-6 1.3191058E-6 1.8666725E-6 1.8666725E-6 1.8663592E-6 0.80475 0.80475
1.8443543E-6 -4.0809708E-10 1.8663592E-6 2.064972E-6 1.3189596E-6 1.8664662E-6 1.8664662E-6 1.8663592E-6 0.80525 0.80525
1.8307494E-6 -6.5538147E-10 1.866047E-6 2.064743E-6 1.3188134E-6 1.8662598E-6 1.8662598E-6 1.866047E-6 0.80575 0.80575
1.8305758E-6 -6.547756E-10 1.866047E-6 2.064514E-6 1.3186672E-6 1.8660535E-6 1.8660535E-6 1.866047E-6 0.80625 0.80625
1.8479918E-6 -3.2953726E-10 1.8651104E-6 2.0642854E-6 1.318521E-6 1.865847E-6 1.865847E-6 1.8651104E-6 0.80675 0.80675
1.8706879E-6 9.315179E-11 1.8654226E-6 2.0640564E-6 1.3183748E-6 1.8656407E-6 1.8656407E-6 1.8654226E-6 0.80725 0.80725
1.8880049E-6 4.1656292E-10 1.8651104E-6 2.0638274E-6 1.3182286E-6 1.8654343E-6 1.8654343E-6 1.8651104E-6 0.80775 0.80775
1.8950586E-6 5.505544E-10 1.8651104E-6 2.0635987E-6 1.3180824E-6 1.865228E-6 1.865228E-6 1.8651104E-6 0.80825 0.80825
1.893499E-6 5.2557936E-10 1.8644862E-6 2.0633697E-6 1.3179362E-6 1.8650217E-6 1.8650217E-6 1.8644862E-6 0.80875 0.80875
1.8848772E-6 3.702641E-10 1.8647983E-6 2.0631408E-6 1.31779E-6 1.8648152E-6 1.8648152E-6 1.8647983E-6 0.80925 0.80925
1.865431E-6 1.5174948E-11 1.8647983E-6 2.062683E-6 1.3174975E-6 1.8646089E-6 1.8646089E-6 1.8647983E-6 0.80975 0.80975
1.846777E-6 -3.252966E-10 1.8644862E-6 2.0624543E-6 1.3173513E-6 1.8644025E-6 1.8644025E-6 1.8644862E-6 0.81025 0.81025
1.832017E-6 -5.938983E-10 1.8644862E-6 2.0622253E-6 1.3172051E-6 1.8641962E-6 1.8641962E-6 1.8644862E-6 0.81075 0.81075
1.8299625E-6 -6.2800926E-10 1.8638618E-6 2.0619964E-6 1.317059E-6 1.8639897E-6 1.8639897E-6 1.8638618E-6 0.81125 0.81125
1.8424282E-6 -3.941309E-10 1.8635496E-6 2.0617676E-6 1.3169129E-6 1.8637834E-6 1.8637834E-6 1.8635496E-6 0.81175 0.81175
1.8622203E-6 -2.5039752E-11 1.8632375E-6 2.0615387E-6 1.3167667E-6 1.863577E-6 1.863577E-6 1.8632375E-6 0.81225 0.81225
1.8802303E-6 3.1116182E-10 1.8632375E-6 2.0613097E-6 1.3166205E-6 1.8633707E-6 1.8633707E-6 1.8632375E-6 0.81275 0.81275
1.8915412E-6 5.2372284E-10 1.8632375E-6 2.061081E-6 1.3164743E-6 1.8631644E-6 1.8631644E-6 1.8632375E-6 0.81325 0.81325
1.8951627E-6 5.9437133E-10 1.8626131E-6 2.060852E-6 1.316328E-6 1.8629579E-6 1.8629579E-6 1.8626131E-6 0.81375 0.81375
1.8867389E-6 4.4271042E-10 1.862301E-6 2.0606233E-6 1.3161819E-6 1.8627516E-6 1.8627516E-6 1.862301E-6 0.81425 0.81425
1.8669957E-6 8.21397E-11 1.8616767E-6 2.0603943E-6 1.3160357E-6 1.8625452E-6 1.8625452E-6 1.8616767E-6 0.81475 0.81475
1.8463611E-6 -2.9487587E-10 1.8619888E-6 2.0599366E-6 1.3157432E-6 1.8623383E-6 1.8623383E-6 1.8619888E-6 0.81525 0.81525
1.8306112E-6 -5.8174954E-10 1.8626131E-6 2.0597076E-6 1.315597E-6 1.862132E-6 1.862132E-6 1.8626131E-6 0.81575 0.81575
1.8292495E-6 -6.0307015E-10 1.862301E-6 2.0594787E-6 1.3154508E-6 1.8619256E-6 1.8619256E-6 1.862301E-6 0.81625 0.81625
1.8408904E-6 -3.8441844E-10 1.8619888E-6 2.05925E-6 1.3153046E-6 1.8617193E-6 1.8617193E-6 1.8619888E-6 0.81675 0.81675
1.8572833E-6 -7.806116E-11 1.8613645E-6 2.059021E-6 1.3151584E-6 1.8615129E-6 1.8615129E-6 1.8613645E-6 0.81725 0.81725
1.8725872E-6 2.0819693E-10 1.8613645E-6 2.058792E-6 1.3150122E-6 1.8613065E-6 1.8613065E-6 1.8613645E-6 0.81775 0.81775
1.884129E-6 4.2502143E-10 1.8613645E-6 2.0585633E-6 1.314866E-6 1.8611001E-6 1.8611001E-6 1.8613645E-6 0.81825 0.81825
1.8904567E-6 5.456134E-10 1.8610523E-6 2.0583343E-6 1.31472E-6 1.8608938E-6 1.8608938E-6 1.8610523E-6 0.81875 0.81875
1.885168E-6 4.5181386E-10 1.8607401E-6 2.0581056E-6 1.3145738E-6 1.8606875E-6 1.8606875E-6 1.8607401E-6 0.81925 0.81925
1.87021E-6 1.7955777E-10 1.860428E-6 2.0578766E-6 1.3144275E-6 1.860481E-6 1.860481E-6 1.860428E-6 0.81975 0.81975
1.8522819E-6 -1.4751432E-10 1.8607401E-6 2.057419E-6 1.3141351E-6 1.8602747E-6 1.8602747E-6 1.8607401E-6 0.82025 0.82025
1.837258E-6 -4.2098855E-10 1.8601158E-6 2.05719E-6 1.313989E-6 1.8600683E-6 1.8600683E-6 1.8601158E-6 0.82075 0.82075
1.8324968E-6 -5.05043E-10 1.8598037E-6 2.056961E-6 1.3138427E-6 1.8598615E-6 1.8598615E-6 1.8598037E-6 0.82125 0.82125
1.8346664E-6 -4.6119347E-10 1.8594915E-6 2.0567322E-6 1.3136965E-6 1.8596551E-6 1.8596551E-6 1.8594915E-6 0.82175 0.82175
1.843733E-6 -2.9004898E-10 1.8594915E-6 2.0565033E-6 1.3135503E-6 1.8594487E-6 1.8594487E-6 1.8594915E-6 0.82225 0.82225
1.859202E-6 -7.4554967E-13 1.8594915E-6 2.0562743E-6 1.3134041E-6 1.8592424E-6 1.8592424E-6 1.8594915E-6 0.82275 0.82275
1.8752979E-6 3.0013014E-10 1.8591793E-6 2.0560456E-6 1.3132579E-6 1.859036E-6 1.859036E-6 1.8591793E-6 0.82325 0.82325
1.8856517E-6 4.9502824E-10 1.858555E-6 2.0558166E-6 1.3131117E-6 1.8588296E-6 1.8588296E-6 1.858555E-6 0.82375 0.82375
1.882541E-6 4.414271E-10 1.8582429E-6 2.0555879E-6 1.3129655E-6 1.8586232E-6 1.8586232E-6 1.8582429E-6 0.82425 0.82425
1.8709162E-6 2.3068676E-10 1.8582429E-6 2.055359E-6 1.3128193E-6 1.8584169E-6 1.8584169E-6 1.8582429E-6 0.82475 0.82475
1.8588948E-6 1.2637611E-11 1.8579307E-6 2.05513E-6 1.3126731E-6 1.8582101E-6 1.8582101E-6 1.8579307E-6 0.82525 0.82525
1.849052E-6 -1.6521313E-10 1.8582429E-6 2.0546722E-6 1.3123808E-6 1.8580037E-6 1.8580037E-6 1.8582429E-6 0.82575 0.82575
1.8403312E-6 -3.223556E-10 1.8576185E-6 2.0544433E-6 1.3122346E-6 1.8577973E-6 1.8577973E-6 1.8576185E-6 0.82625 0.82625
1.8333924E-6 -4.4660844E-10 1.8576185E-6 2.0542145E-6 1.3120884E-6 1.857591E-6 1.857591E-6 1.8576185E-6 0.82675 0.82675
1.8338459E-6 -4.344304E-10 1.8569941E-6 2.0539856E-6 1.3119422E-6 1.8573846E-6 1.8573846E-6 1.8569941E-6 0.82725 0.82725
1.8452557E-6 -2.2004218E-10 1.8569941E-6 2.0537568E-6 1.311796E-6 1.8571782E-6 1.8571782E-6 1.8569941E-6 0.82775 0.82775
1.8612521E-6 7.9006315E-11 1.856682E-6 2.0535279E-6 1.3116498E-6 1.8569714E-6 1.8569714E-6 1.856682E-6 0.82825 0.82825
1.8751041E-6 3.3846548E-10 1.856682E-6 2.0532989E-6 1.3115036E-6 1.856765E-6 1.856765E-6 1.856682E-6 0.82875 0.82875
1.8813657E-6 4.5783927E-10 1.8563699E-6 2.0530701E-6 1.3113574E-6 1.8565587E-6 1.8565587E-6 1.8563699E-6 0.82925 0.82925
1.876308E-6 3.6830325E-10 1.8560577E-6 2.0528412E-6 1.3112112E-6 1.8563522E-6 1.8563522E-6 1.8560577E-6 0.82975 0.82975
1.8686762E-6 2.3125996E-10 1.8557455E-6 2.0526122E-6 1.311065E-6 1.8561459E-6 1.8561459E-6 1.8557455E-6 0.83025 0.83025
1.8571834E-6 2.295588E-11 1.8560577E-6 2.0523835E-6 1.3109188E-6 1.8559396E-6 1.8559396E-6 1.8560577E-6 0.83075 0.83075
1.844931E-6 -1.9935674E-10 1.8557455E-6 2.0519255E-6 1.3106264E-6 1.8557326E-6 1.8557326E-6 1.8557455E-6 0.83125 0.83125
1.8330421E-6 -4.149696E-10 1.8551211E-6 2.0516968E-6 1.3104802E-6 1.8555263E-6 1.8555263E-6 1.8551211E-6 0.83175 0.83175
1.8323075E-6 -4.2471793E-10 1.8554333E-6 2.0514678E-6 1.3103341E-6 1.85532E-6 1.85532E-6 1.8554333E-6 0.83225 0.83225
1.8416052E-6 -2.4931E-10 1.8554333E-6 2.051239E-6 1.3101879E-6 1.8551136E-6 1.8551136E-6 1.8554333E-6 0.83275 0.83275
1.8503085E-6 -8.486524E-11 1.854809E-6 2.0510101E-6 1.3100417E-6 1.8549067E-6 1.8549067E-6 1.854809E-6 0.83325 0.83325
1.8597052E-6 9.236992E-11 1.8551211E-6 2.0507812E-6 1.3098955E-6 1.8547004E-6 1.8547004E-6 1.8551211E-6 0.83375 0.83375
1.867551E-6 2.4097893E-10 1.8544969E-6 2.0505524E-6 1.3097493E-6 1.854494E-6 1.854494E-6 1.8544969E-6 0.83425 0.83425
1.8735155E-6 3.5487116E-10 1.8544969E-6 2.0503235E-6 1.3096031E-6 1.8542877E-6 1.8542877E-6 1.8544969E-6 0.83475 0.83475
1.872979E-6 3.487772E-10 1.8535603E-6 2.0500945E-6 1.3094569E-6 1.8540812E-6 1.8540812E-6 1.8535603E-6 0.83525 0.83525
1.8649508E-6 2.0442513E-10 1.8541847E-6 2.0498658E-6 1.3093107E-6 1.8538744E-6 1.8538744E-6 1.8541847E-6 0.83575 0.83575
1.8512799E-6 -4.4077332E-11 1.8535603E-6 2.0496368E-6 1.3091645E-6 1.8536681E-6 1.8536681E-6 1.8535603E-6 0.83625 0.83625
1.8391929E-6 -2.633446E-10 1.8532481E-6 2.049179E-6 1.3088721E-6 1.8534618E-6 1.8534618E-6 1.8532481E-6 0.83675 0.83675
1.8325183E-6 -3.8272496E-10 1.8532481E-6 2.0489501E-6 1.3087259E-6 1.8532553E-6 1.8532553E-6 1.8532481E-6 0.83725 0.83725
1.8328392E-6 -3.7298312E-10 1.8526239E-6 2.0487214E-6 1.3085797E-6 1.8530485E-6 1.8530485E-6 1.8526239E-6 0.83775 0.83775
1.8405199E-6 -2.2741946E-10 1.8523117E-6 2.0484924E-6 1.3084335E-6 1.8528422E-6 1.8528422E-6 1.8523117E-6 0.83825 0.83825
1.8515007E-6 -2.0949104E-11 1.8523117E-6 2.0482635E-6 1.3082873E-6 1.8526358E-6 1.8526358E-6 1.8523117E-6 0.83875 0.83875
1.8656491E-6 2.4399166E-10 1.8519995E-6 2.0480347E-6 1.3081412E-6 1.8524289E-6 1.8524289E-6 1.8519995E-6 0.83925 0.83925
1.8744188E-6 4.0965453E-10 1.8523117E-6 2.0478058E-6 1.307995E-6 1.8522226E-6 1.8522226E-6 1.8523117E-6 0.83975 0.83975
1.8725622E-6 3.7919792E-10 1.8519995E-6 2.0475768E-6 1.3078488E-6 1.8520162E-6 1.8520162E-6 1.8519995E-6 0.84025 0.84025
1.8650295E-6 2.439819E-10 1.8513751E-6 2.047348E-6 1.3077026E-6 1.8518098E-6 1.8518098E-6 1.8513751E-6 0.84075 0.84075
1.8535691E-6 3.6286852E-11 1.8513751E-6 2.047119E-6 1.3075564E-6 1.851603E-6 1.851603E-6 1.8513751E-6 0.84125 0.84125
1.8398322E-6 -2.1343376E-10 1.851063E-6 2.0468904E-6 1.3074102E-6 1.8513966E-6 1.8513966E-6 1.851063E-6 0.84175 0.84175
1.8287353E-6 -4.1442902E-10 1.8513751E-6 2.0464324E-6 1.3071178E-6 1.8511903E-6 1.8511903E-6 1.8513751E-6 0.84225 0.84225
1.8274723E-6 -4.3392245E-10 1.851063E-6 2.0462037E-6 1.3069716E-6 1.8509834E-6 1.8509834E-6 1.851063E-6 0.84275 0.84275
1.8319848E-6 -3.4682915E-10 1.8507509E-6 2.0459747E-6 1.3068254E-6 1.850777E-6 1.850777E-6 1.8507509E-6 0.84325 0.84325
1.8430317E-6 -1.3914067E-10 1.851063E-6 2.0457458E-6 1.3066792E-6 1.8505707E-6 1.8505707E-6 1.851063E-6 0.84375 0.84375
1.8624602E-6 2.2325077E-10 1.851063E-6 2.045517E-6 1.306533E-6 1.8503638E-6 1.8503638E-6 1.851063E-6 0.84425 0.84425
1.8763451E-6 4.83319E-10 1.8498143E-6 2.045288E-6 1.3063868E-6 1.8501574E-6 1.8501574E-6 1.8498143E-6 0.84475 0.84475
1.8786795E-6 5.302139E-10 1.8495022E-6 2.045059E-6 1.3062406E-6 1.8499511E-6 1.8499511E-6 1.8495022E-6 0.84525 0.84525
1.8694963E-6 3.6454445E-10 1.8498143E-6 2.0448304E-6 1.3060944E-6 1.8497442E-6 1.8497442E-6 1.8498143E-6 0.84575 0.84575
1.8550663E-6 1.02033444E-10 1.8498143E-6 2.0446014E-6 1.3059483E-6 1.8495379E-6 1.8495379E-6 1.8498143E-6 0.84625 0.84625
1.8392833E-6 -1.8544931E-10 1.8495022E-6 2.0443726E-6 1.3058021E-6 1.8493315E-6 1.8493315E-6 1.8495022E-6 0.84675 0.84675
1.8245888E-6 -4.5283285E-10 1.84919E-6 2.0441437E-6 1.3056559E-6 1.8491247E-6 1.8491247E-6 1.84919E-6 0.84725 0.84725
1.8194652E-6 -5.4358706E-10 1.8488779E-6 2.043686E-6 1.3053635E-6 1.8489183E-6 1.8489183E-6 1.8488779E-6 0.84775 0.84775
1.8222947E-6 -4.8755616E-10 1.8488779E-6 2.043457E-6 1.3052173E-6 1.8487119E-6 1.8487119E-6 1.8488779E-6 0.84825 0.84825
1.8338691E-6 -2.7012265E-10 1.8488779E-6 2.043228E-6 1.3050711E-6 1.8485051E-6 1.8485051E-6 1.8488779E-6 0.84875 0.84875
1.8533641E-6 9.348693E-11 1.8482535E-6 2.0429993E-6 1.3049249E-6 1.8482987E-6 1.8482987E-6 1.8482535E-6 0.84925 0.84925
1.8710771E-6 4.242069E-10 1.8482535E-6 2.0427703E-6 1.3047787E-6 1.8480923E-6 1.8480923E-6 1.8482535E-6 0.84975 0.84975
1.8828164E-6 6.4468575E-10 1.8479413E-6 2.0425416E-6 1.3046325E-6 1.8478855E-6 1.8478855E-6 1.8479413E-6 0.85025 0.85025
1.8823129E-6 6.392009E-10 1.8476292E-6 2.0423126E-6 1.3044863E-6 1.8476792E-6 1.8476792E-6 1.8476292E-6 0.85075 0.85075
1.8657043E-6 3.364915E-10 1.847317E-6 2.0420837E-6 1.3043401E-6 1.8474723E-6 1.8474723E-6 1.847317E-6 0.85125 0.85125
1.8405161E-6 -1.2457525E-10 1.8470049E-6 2.041855E-6 1.3041939E-6 1.8472659E-6 1.8472659E-6 1.8470049E-6 0.85175 0.85175
1.8170108E-6 -5.545796E-10 1.847317E-6 2.041626E-6 1.3040477E-6 1.8470596E-6 1.8470596E-6 1.847317E-6 0.85225 0.85225
1.8091475E-6 -6.958864E-10 1.8466927E-6 2.0411683E-6 1.3037554E-6 1.8468527E-6 1.8468527E-6 1.8466927E-6 0.85275 0.85275
1.8122081E-6 -6.3559197E-10 1.8463805E-6 2.0409393E-6 1.3036092E-6 1.8466463E-6 1.8466463E-6 1.8463805E-6 0.85325 0.85325
1.8254325E-6 -3.8770515E-10 1.8460684E-6 2.0407103E-6 1.303463E-6 1.8464395E-6 1.8464395E-6 1.8460684E-6 0.85375 0.85375
1.8493167E-6 5.6910303E-11 1.8460684E-6 2.0404816E-6 1.3033168E-6 1.8462331E-6 1.8462331E-6 1.8460684E-6 0.85425 0.85425
1.8695373E-6 4.3391934E-10 1.8460684E-6 2.0402526E-6 1.3031706E-6 1.8460263E-6 1.8460263E-6 1.8460684E-6 0.85475 0.85475
1.8852372E-6 7.274862E-10 1.8451319E-6 2.040024E-6 1.3030244E-6 1.84582E-6 1.84582E-6 1.8451319E-6 0.85525 0.85525
1.8852617E-6 7.3174644E-10 1.8457562E-6 2.039795E-6 1.3028782E-6 1.8456136E-6 1.8456136E-6 1.8457562E-6 0.85575 0.85575
1.8702373E-6 4.582722E-10 1.8451319E-6 2.039566E-6 1.302732E-6 1.8454067E-6 1.8454067E-6 1.8451319E-6 0.85625 0.85625
1.8437619E-6 -2.6548149E-11 1.845444E-6 2.0393372E-6 1.3025858E-6 1.8452004E-6 1.8452004E-6 1.845444E-6 0.85675 0.85675
1.8170551E-6 -5.15632E-10 1.8451319E-6 2.0391083E-6 1.3024396E-6 1.8449934E-6 1.8449934E-6 1.8451319E-6 0.85725 0.85725
1.8047701E-6 -7.3855366E-10 1.8448197E-6 2.0388793E-6 1.3022934E-6 1.8447871E-6 1.8447871E-6 1.8448197E-6 0.85775 0.85775
1.8062132E-6 -7.081036E-10 1.8438832E-6 2.0384216E-6 1.302001E-6 1.8445803E-6 1.8445803E-6 1.8438832E-6 0.85825 0.85825
1.816699E-6 -5.1076926E-10 1.8438832E-6 2.0381926E-6 1.3018548E-6 1.844374E-6 1.844374E-6 1.8438832E-6 0.85875 0.85875
1.8392626E-6 -9.051647E-11 1.843571E-6 2.037964E-6 1.3017086E-6 1.8441671E-6 1.8441671E-6 1.843571E-6 0.85925 0.85925
1.8655229E-6 3.9795178E-10 1.8441954E-6 2.037735E-6 1.3015625E-6 1.8439607E-6 1.8439607E-6 1.8441954E-6 0.85975 0.85975
1.8861394E-6 7.8226964E-10 1.8438832E-6 2.0375062E-6 1.3014163E-6 1.8437539E-6 1.8437539E-6 1.8438832E-6 0.86025 0.86025
1.888045E-6 8.212466E-10 1.843571E-6 2.0372772E-6 1.3012701E-6 1.8435475E-6 1.8435475E-6 1.843571E-6 0.86075 0.86075
1.8679718E-6 4.545852E-10 1.843571E-6 2.0370483E-6 1.3011239E-6 1.8433411E-6 1.8433411E-6 1.843571E-6 0.86125 0.86125
1.8449941E-6 3.432589E-11 1.8429467E-6 2.0368195E-6 1.3009777E-6 1.8431343E-6 1.8431343E-6 1.8429467E-6 0.86175 0.86175
1.8206639E-6 -4.1090514E-10 1.8429467E-6 2.0365906E-6 1.3008315E-6 1.8429279E-6 1.8429279E-6 1.8429467E-6 0.86225 0.86225
1.8073225E-6 -6.5331696E-10 1.8426346E-6 2.0363616E-6 1.3006853E-6 1.8427211E-6 1.8427211E-6 1.8426346E-6 0.86275 0.86275
1.8035519E-6 -7.190994E-10 1.8426346E-6 2.0361329E-6 1.3005391E-6 1.8425147E-6 1.8425147E-6 1.8426346E-6 0.86325 0.86325
1.811562E-6 -5.674451E-10 1.8426346E-6 2.0356752E-6 1.3002467E-6 1.8423078E-6 1.8423078E-6 1.8426346E-6 0.86375 0.86375
1.8325087E-6 -1.7703658E-10 1.8426346E-6 2.0354462E-6 1.3001005E-6 1.842101E-6 1.842101E-6 1.8426346E-6 0.86425 0.86425
1.8564589E-6 2.6879698E-10 1.8423224E-6 2.0352172E-6 1.2999543E-6 1.8418947E-6 1.8418947E-6 1.8423224E-6 0.86475 0.86475
1.8755574E-6 6.2509775E-10 1.8413858E-6 2.0349885E-6 1.2998081E-6 1.8416878E-6 1.8416878E-6 1.8413858E-6 0.86525 0.86525
1.8818521E-6 7.450806E-10 1.8413858E-6 2.0347595E-6 1.2996619E-6 1.8414814E-6 1.8414814E-6 1.8413858E-6 0.86575 0.86575
1.8700617E-6 5.3129495E-10 1.8410738E-6 2.0345306E-6 1.2995157E-6 1.8412746E-6 1.8412746E-6 1.8410738E-6 0.86625 0.86625
1.8481074E-6 1.2991673E-10 1.841698E-6 2.0343018E-6 1.2993696E-6 1.8410682E-6 1.8410682E-6 1.841698E-6 0.86675 0.86675
1.8268458E-6 -2.5867108E-10 1.8407616E-6 2.0340728E-6 1.2992234E-6 1.8408614E-6 1.8408614E-6 1.8407616E-6 0.86725 0.86725
1.8103368E-6 -5.595533E-10 1.8404494E-6 2.0338439E-6 1.2990772E-6 1.840655E-6 1.840655E-6 1.8404494E-6 0.86775 0.86775
1.8064337E-6 -6.2777206E-10 1.8404494E-6 2.0336151E-6 1.298931E-6 1.8404481E-6 1.8404481E-6 1.8404494E-6 0.86825 0.86825
1.8108802E-6 -5.418969E-10 1.8401372E-6 2.0333862E-6 1.2987848E-6 1.8402418E-6 1.8402418E-6 1.8401372E-6 0.86875 0.86875
1.8248967E-6 -2.7939243E-10 1.839825E-6 2.0329285E-6 1.2984924E-6 1.840035E-6 1.840035E-6 1.839825E-6 0.86925 0.86925
1.8468993E-6 1.305062E-10 1.8401372E-6 2.0326995E-6 1.2983462E-6 1.8398281E-6 1.8398281E-6 1.8401372E-6 0.86975 0.86975
1.8693645E-6 5.489318E-10 1.8395128E-6 2.0324708E-6 1.2982E-6 1.8396217E-6 1.8396217E-6 1.8395128E-6 0.87025 0.87025
1.8742396E-6 6.4272476E-10 1.839825E-6 2.0322418E-6 1.2980538E-6 1.839415E-6 1.839415E-6 1.839825E-6 0.87075 0.87075
1.8662778E-6 4.995908E-10 1.8392008E-6 2.0320128E-6 1.2979076E-6 1.8392085E-6 1.8392085E-6 1.8392008E-6 0.87125 0.87125
1.8493392E-6 1.9079076E-10 1.8388886E-6 2.031784E-6 1.2977614E-6 1.8390017E-6 1.8390017E-6 1.8388886E-6 0.87175 0.87175
1.8323022E-6 -1.1983652E-10 1.8382642E-6 2.0315551E-6 1.2976152E-6 1.8387954E-6 1.8387954E-6 1.8382642E-6 0.87225 0.87225
1.8187628E-6 -3.6590272E-10 1.837952E-6 2.0313264E-6 1.297469E-6 1.8385884E-6 1.8385884E-6 1.837952E-6 0.87275 0.87275
1.8132426E-6 -4.6396575E-10 1.837952E-6 2.0310974E-6 1.2973228E-6 1.8383816E-6 1.8383816E-6 1.837952E-6 0.87325 0.87325
1.8139601E-6 -4.4691514E-10 1.837952E-6 2.0308685E-6 1.2971767E-6 1.8381753E-6 1.8381753E-6 1.837952E-6 0.87375 0.87375
1.8208153E-6 -3.1657812E-10 1.837952E-6 2.0306397E-6 1.2970305E-6 1.8379684E-6 1.8379684E-6 1.837952E-6 0.87425 0.87425
1.8336442E-6 -7.600004E-11 1.8376398E-6 2.0301818E-6 1.2967381E-6 1.837762E-6 1.837762E-6 1.8376398E-6 0.87475 0.87475
1.8525448E-6 2.7664632E-10 1.8373278E-6 2.029953E-6 1.2965919E-6 1.8375553E-6 1.8375553E-6 1.8373278E-6 0.87525 0.87525
1.861083E-6 4.380457E-10 1.8367034E-6 2.029724E-6 1.2964457E-6 1.8373483E-6 1.8373483E-6 1.8367034E-6 0.87575 0.87575
1.8572463E-6 3.710451E-10 1.8367034E-6 2.0294951E-6 1.2962995E-6 1.837142E-6 1.837142E-6 1.8367034E-6 0.87625 0.87625
1.84737E-6 1.9258532E-10 1.836079E-6 2.0292664E-6 1.2961533E-6 1.8369352E-6 1.8369352E-6 1.836079E-6 0.87675 0.87675
1.8386817E-6 3.6051905E-11 1.8367034E-6 2.0290374E-6 1.2960071E-6 1.8367283E-6 1.8367283E-6 1.8367034E-6 0.87725 0.87725
1.832139E-6 -8.089216E-11 1.836079E-6 2.0288087E-6 1.2958609E-6 1.836522E-6 1.836522E-6 1.836079E-6 0.87775 0.87775
1.8251008E-6 -2.0697223E-10 1.836079E-6 2.0285797E-6 1.2957147E-6 1.8363152E-6 1.8363152E-6 1.836079E-6 0.87825 0.87825
1.8176665E-6 -3.4036113E-10 1.836079E-6 2.0283508E-6 1.2955685E-6 1.8361083E-6 1.8361083E-6 1.836079E-6 0.87875 0.87875
1.8145889E-6 -3.9335318E-10 1.836079E-6 2.028122E-6 1.2954223E-6 1.8359019E-6 1.8359019E-6 1.836079E-6 0.87925 0.87925
1.8245462E-6 -2.0576389E-10 1.836079E-6 2.027893E-6 1.2952761E-6 1.8356951E-6 1.8356951E-6 1.836079E-6 0.87975 0.87975
1.8418297E-6 1.170382E-10 1.8354548E-6 2.0274354E-6 1.2949838E-6 1.8354882E-6 1.8354882E-6 1.8354548E-6 0.88025 0.88025
1.8514904E-6 2.9914587E-10 1.8351426E-6 2.0272064E-6 1.2948376E-6 1.8352819E-6 1.8352819E-6 1.8351426E-6 0.88075 0.88075
1.8468943E-6 2.1813673E-10 1.8348304E-6 2.0269774E-6 1.2946914E-6 1.835075E-6 1.835075E-6 1.8348304E-6 0.88125 0.88125
1.8440472E-6 1.6940814E-10 1.834206E-6 2.0267487E-6 1.2945452E-6 1.8348682E-6 1.8348682E-6 1.834206E-6 0.88175 0.88175
1.8451607E-6 1.9376753E-10 1.834206E-6 2.0265197E-6 1.294399E-6 1.8346618E-6 1.8346618E-6 1.834206E-6 0.88225 0.88225
1.8438647E-6 1.7366507E-10 1.8338939E-6 2.026291E-6 1.2942528E-6 1.8344549E-6 1.8344549E-6 1.8338939E-6 0.88275 0.88275
1.8305562E-6 -6.8137676E-11 1.8335818E-6 2.026062E-6 1.2941066E-6 1.8342481E-6 1.8342481E-6 1.8335818E-6 0.88325 0.88325
1.8152682E-6 -3.4648442E-10 1.8335818E-6 2.025833E-6 1.2939604E-6 1.8340418E-6 1.8340418E-6 1.8335818E-6 0.88375 0.88375
1.808164E-6 -4.737826E-10 1.8335818E-6 2.0256043E-6 1.2938142E-6 1.8338349E-6 1.8338349E-6 1.8335818E-6 0.88425 0.88425
1.8175932E-6 -2.959384E-10 1.8332696E-6 2.0253754E-6 1.293668E-6 1.8336281E-6 1.8336281E-6 1.8332696E-6 0.88475 0.88475
1.8342828E-6 1.5900467E-11 1.8332696E-6 2.0251464E-6 1.2935218E-6 1.8334212E-6 1.8334212E-6 1.8332696E-6 0.88525 0.88525
1.8413034E-6 1.4928282E-10 1.8332696E-6 2.0246887E-6 1.2932294E-6 1.8332148E-6 1.8332148E-6 1.8332696E-6 0.88575 0.88575
1.8404694E-6 1.3770729E-10 1.8332696E-6 2.02446E-6 1.2930832E-6 1.833008E-6 1.833008E-6 1.8332696E-6 0.88625 0.88625
1.8427045E-6 1.8277496E-10 1.8326452E-6 2.024231E-6 1.292937E-6 1.8328011E-6 1.8328011E-6 1.8326452E-6 0.88675 0.88675
1.8481076E-6 2.86313E-10 1.8329574E-6 2.024002E-6 1.2927909E-6 1.8325943E-6 1.8325943E-6 1.8329574E-6 0.88725 0.88725
1.8456569E-6 2.4489324E-10 1.8326452E-6 2.0237733E-6 1.2926447E-6 1.832388E-6 1.832388E-6 1.8326452E-6 0.88775 0.88775
1.8353846E-6 5.9124615E-11 1.8317088E-6 2.0235443E-6 1.2924985E-6 1.832181E-6 1.832181E-6 1.8317088E-6 0.88825 0.88825
1.8190071E-6 -2.3932134E-10 1.8313966E-6 2.0233153E-6 1.2923523E-6 1.8319743E-6 1.8319743E-6 1.8313966E-6 0.88875 0.88875
1.8102859E-6 -3.964638E-10 1.8313966E-6 2.0230866E-6 1.2922061E-6 1.8317675E-6 1.8317675E-6 1.8313966E-6 0.88925 0.88925
1.8136765E-6 -3.3007883E-10 1.8313966E-6 2.0228576E-6 1.2920599E-6 1.831561E-6 1.831561E-6 1.8313966E-6 0.88975 0.88975
1.8205976E-6 -1.9852367E-10 1.8307722E-6 2.0226287E-6 1.2919137E-6 1.8313542E-6 1.8313542E-6 1.8307722E-6 0.89025 0.89025
1.8253078E-6 -1.0777599E-10 1.8313966E-6 2.022171E-6 1.2916213E-6 1.8311473E-6 1.8311473E-6 1.8313966E-6 0.89075 0.89075
1.83411E-6 5.849595E-11 1.8304601E-6 2.0219422E-6 1.2914751E-6 1.8309405E-6 1.8309405E-6 1.8304601E-6 0.89125 0.89125
1.8452888E-6 2.686207E-10 1.8307722E-6 2.0217133E-6 1.2913289E-6 1.8307342E-6 1.8307342E-6 1.8307722E-6 0.89175 0.89175
1.853266E-6 4.1966597E-10 1.8304601E-6 2.0214843E-6 1.2911827E-6 1.8305273E-6 1.8305273E-6 1.8304601E-6 0.89225 0.89225
1.8511449E-6 3.8433684E-10 1.8298357E-6 2.0212556E-6 1.2910365E-6 1.8303205E-6 1.8303205E-6 1.8298357E-6 0.89275 0.89275
1.8387276E-6 1.589789E-10 1.8298357E-6 2.0210266E-6 1.2908903E-6 1.8301137E-6 1.8301137E-6 1.8298357E-6 0.89325 0.89325
1.822581E-6 -1.3520358E-10 1.8298357E-6 2.0207976E-6 1.2907441E-6 1.8299068E-6 1.8299068E-6 1.8298357E-6 0.89375 0.89375
1.8091412E-6 -3.794426E-10 1.8295236E-6 2.020569E-6 1.290598E-6 1.8297004E-6 1.8297004E-6 1.8295236E-6 0.89425 0.89425
1.804644E-6 -4.5862453E-10 1.8295236E-6 2.02034E-6 1.2904518E-6 1.8294936E-6 1.8294936E-6 1.8295236E-6 0.89475 0.89475
1.8079351E-6 -3.9406672E-10 1.8295236E-6 2.020111E-6 1.2903056E-6 1.8292867E-6 1.8292867E-6 1.8295236E-6 0.89525 0.89525
1.8204664E-6 -1.5897025E-10 1.8292114E-6 2.0198822E-6 1.2901594E-6 1.8290799E-6 1.8290799E-6 1.8292114E-6 0.89575 0.89575
1.8331958E-6 7.9780633E-11 1.8292114E-6 2.0194245E-6 1.289867E-6 1.828873E-6 1.828873E-6 1.8292114E-6 0.89625 0.89625
1.8455291E-6 3.1122271E-10 1.8292114E-6 2.0191956E-6 1.2897208E-6 1.8286662E-6 1.8286662E-6 1.8292114E-6 0.89675 0.89675
1.8503057E-6 4.0318854E-10 1.8282749E-6 2.0189666E-6 1.2895746E-6 1.8284599E-6 1.8284599E-6 1.8282749E-6 0.89725 0.89725
1.8528708E-6 4.543469E-10 1.8285871E-6 2.0187379E-6 1.2894284E-6 1.828253E-6 1.828253E-6 1.8285871E-6 0.89775 0.89775
1.8434235E-6 2.8380492E-10 1.8282749E-6 2.018509E-6 1.2892822E-6 1.8280462E-6 1.8280462E-6 1.8282749E-6 0.89825 0.89825
1.8253629E-6 -4.5703438E-11 1.8285871E-6 2.01828E-6 1.289136E-6 1.8278392E-6 1.8278392E-6 1.8285871E-6 0.89875 0.89875
1.8089854E-6 -3.4414938E-10 1.8279627E-6 2.0180512E-6 1.2889898E-6 1.8276324E-6 1.8276324E-6 1.8279627E-6 0.89925 0.89925
1.8026732E-6 -4.5683E-10 1.8273385E-6 2.0178222E-6 1.2888436E-6 1.8274256E-6 1.8274256E-6 1.8273385E-6 0.89975 0.89975
1.8031262E-6 -4.4465195E-10 1.8273385E-6 2.0175935E-6 1.2886974E-6 1.8272187E-6 1.8272187E-6 1.8273385E-6 0.90025 0.90025
1.816021E-6 -2.028557E-10 1.8270263E-6 2.0173645E-6 1.2885512E-6 1.8270124E-6 1.8270124E-6 1.8270263E-6 0.90075 0.90075
1.8307305E-6 7.2439166E-11 1.8267141E-6 2.0171356E-6 1.2884051E-6 1.8268055E-6 1.8268055E-6 1.8267141E-6 0.90125 0.90125
1.8402587E-6 2.5211058E-10 1.8264019E-6 2.0166779E-6 1.2881127E-6 1.8265987E-6 1.8265987E-6 1.8264019E-6 0.90175 0.90175
1.8439458E-6 3.239772E-10 1.8260897E-6 2.016449E-6 1.2879665E-6 1.8263919E-6 1.8263919E-6 1.8260897E-6 0.90225 0.90225
1.8442998E-6 3.3432807E-10 1.8257776E-6 2.0162202E-6 1.2878203E-6 1.826185E-6 1.826185E-6 1.8257776E-6 0.90275 0.90275
1.8400667E-6 2.6001865E-10 1.8257776E-6 2.0159912E-6 1.2876741E-6 1.8259782E-6 1.8259782E-6 1.8257776E-6 0.90325 0.90325
1.8299594E-6 7.729538E-11 1.8257776E-6 2.0157622E-6 1.2875279E-6 1.8257713E-6 1.8257713E-6 1.8257776E-6 0.90375 0.90375
1.816915E-6 -1.5963485E-10 1.8254655E-6 2.0155335E-6 1.2873817E-6 1.8255645E-6 1.8255645E-6 1.8254655E-6 0.90425 0.90425
1.8038046E-6 -3.977832E-10 1.8254655E-6 2.0153045E-6 1.2872355E-6 1.8253577E-6 1.8253577E-6 1.8254655E-6 0.90475 0.90475
1.801717E-6 -4.3250326E-10 1.8257776E-6 2.0150758E-6 1.2870893E-6 1.8251512E-6 1.8251512E-6 1.8257776E-6 0.90525 0.90525
1.8093972E-6 -2.8693958E-10 1.8251533E-6 2.0148468E-6 1.2869431E-6 1.8249444E-6 1.8249444E-6 1.8251533E-6 0.90575 0.90575
1.8215985E-6 -5.7933765E-11 1.8242167E-6 2.0146178E-6 1.2867969E-6 1.8247375E-6 1.8247375E-6 1.8242167E-6 0.90625 0.90625
1.8327439E-6 1.5158191E-10 1.8245289E-6 2.014389E-6 1.2866507E-6 1.8245307E-6 1.8245307E-6 1.8245289E-6 0.90675 0.90675
1.8410511E-6 3.0871786E-10 1.8239047E-6 2.0139312E-6 1.2863583E-6 1.8243239E-6 1.8243239E-6 1.8239047E-6 0.90725 0.90725
1.8418341E-6 3.269866E-10 1.8242167E-6 2.0137024E-6 1.2862122E-6 1.824117E-6 1.824117E-6 1.8242167E-6 0.90775 0.90775
1.8350269E-6 2.0516998E-10 1.8235925E-6 2.0134735E-6 1.286066E-6 1.8239102E-6 1.8239102E-6 1.8235925E-6 0.90825 0.90825
1.8269657E-6 6.0208845E-11 1.8235925E-6 2.0132447E-6 1.2859198E-6 1.8237033E-6 1.8237033E-6 1.8235925E-6 0.90875 0.90875
1.8168254E-6 -1.2312351E-10 1.8235925E-6 2.0130158E-6 1.2857736E-6 1.8234965E-6 1.8234965E-6 1.8235925E-6 0.90925 0.90925
1.807378E-6 -2.9366545E-10 1.8232803E-6 2.0127868E-6 1.2856274E-6 1.8232897E-6 1.8232897E-6 1.8232803E-6 0.90975 0.90975
1.805455E-6 -3.2534017E-10 1.8232803E-6 2.012558E-6 1.2854812E-6 1.8230828E-6 1.8230828E-6 1.8232803E-6 0.91025 0.91025
1.809802E-6 -2.4129226E-10 1.8226559E-6 2.012329E-6 1.285335E-6 1.822876E-6 1.822876E-6 1.8226559E-6 0.91075 0.91075
1.8200234E-6 -4.8830436E-11 1.8226559E-6 2.0121001E-6 1.2851888E-6 1.8226691E-6 1.8226691E-6 1.8226559E-6 0.91125 0.91125
1.8297826E-6 1.3510444E-10 1.8226559E-6 2.0118714E-6 1.2850426E-6 1.8224623E-6 1.8224623E-6 1.8226559E-6 0.91175 0.91175
1.8362748E-6 2.5874172E-10 1.8214073E-6 2.0116424E-6 1.2848964E-6 1.8222554E-6 1.8222554E-6 1.8214073E-6 0.91225 0.91225
1.8347478E-6 2.343758E-10 1.8223437E-6 2.0111847E-6 1.284604E-6 1.8220486E-6 1.8220486E-6 1.8223437E-6 0.91275 0.91275
1.8271816E-6 9.855063E-11 1.8220317E-6 2.0109558E-6 1.2844578E-6 1.8218418E-6 1.8218418E-6 1.8220317E-6 0.91325 0.91325
1.8218924E-6 4.751097E-12 1.8214073E-6 2.010727E-6 1.2843116E-6 1.8216349E-6 1.8216349E-6 1.8214073E-6 0.91375 0.91375
1.8192433E-6 -4.0323106E-11 1.8214073E-6 2.010498E-6 1.2841654E-6 1.8214281E-6 1.8214281E-6 1.8214073E-6 0.91425 0.91425
1.8135581E-6 -1.4143145E-10 1.8207829E-6 2.010269E-6 1.2840193E-6 1.8212212E-6 1.8212212E-6 1.8207829E-6 0.91475 0.91475
1.808401E-6 -2.3279471E-10 1.8210951E-6 2.0100404E-6 1.2838731E-6 1.8210144E-6 1.8210144E-6 1.8210951E-6 0.91525 0.91525
1.810669E-6 -1.8711799E-10 1.8207829E-6 2.0098114E-6 1.2837269E-6 1.8208076E-6 1.8208076E-6 1.8207829E-6 0.91575 0.91575
1.8194052E-6 -2.2064173E-11 1.8204707E-6 2.0095824E-6 1.2835807E-6 1.8206007E-6 1.8206007E-6 1.8204707E-6 0.91625 0.91625
1.8282734E-6 1.4542591E-10 1.8201586E-6 2.0093537E-6 1.2834345E-6 1.8203939E-6 1.8203939E-6 1.8201586E-6 0.91675 0.91675
1.8296505E-6 1.7465784E-10 1.8198465E-6 2.0091247E-6 1.2832883E-6 1.820187E-6 1.820187E-6 1.8198465E-6 0.91725 0.91725
1.8244273E-6 8.207644E-11 1.8195343E-6 2.0088958E-6 1.2831421E-6 1.8199802E-6 1.8199802E-6 1.8195343E-6 0.91775 0.91775
1.8183131E-6 -2.6949774E-11 1.8195343E-6 2.008438E-6 1.2828497E-6 1.8197733E-6 1.8197733E-6 1.8195343E-6 0.91825 0.91825
1.8172151E-6 -4.3397844E-11 1.8192221E-6 2.0082093E-6 1.2827035E-6 1.8195665E-6 1.8195665E-6 1.8192221E-6 0.91875 0.91875
1.8206382E-6 2.359623E-11 1.8189099E-6 2.0079804E-6 1.2825573E-6 1.8193597E-6 1.8193597E-6 1.8189099E-6 0.91925 0.91925
1.8187151E-6 -8.078509E-12 1.8189099E-6 2.0077514E-6 1.2824111E-6 1.8191528E-6 1.8191528E-6 1.8189099E-6 0.91975 0.91975
1.8132939E-6 -1.04314314E-10 1.8182856E-6 2.0075227E-6 1.2822649E-6 1.818946E-6 1.818946E-6 1.8182856E-6 0.92025 0.92025
1.8129549E-6 -1.0675385E-10 1.8182856E-6 2.0072937E-6 1.2821187E-6 1.8187391E-6 1.8187391E-6 1.8182856E-6 0.92075 0.92075
1.817137E-6 -2.5751245E-11 1.8179735E-6 2.0070647E-6 1.2819725E-6 1.8185323E-6 1.8185323E-6 1.8179735E-6 0.92125 0.92125
1.8208241E-6 4.6115358E-11 1.8182856E-6 2.006836E-6 1.2818264E-6 1.8183255E-6 1.8183255E-6 1.8182856E-6 0.92175 0.92175
1.8205506E-6 4.4893957E-11 1.8176613E-6 2.006607E-6 1.2816802E-6 1.8181181E-6 1.8181181E-6 1.8176613E-6 0.92225 0.92225
1.8180665E-6 2.865083E-12 1.8173491E-6 2.0063783E-6 1.281534E-6 1.8179113E-6 1.8179113E-6 1.8173491E-6 0.92275 0.92275
1.8147243E-6 -5.4999522E-11 1.8173491E-6 2.0059204E-6 1.2812416E-6 1.8177044E-6 1.8177044E-6 1.8173491E-6 0.92325 0.92325
1.8182794E-6 1.44308124E-11 1.8176613E-6 2.0056916E-6 1.2810954E-6 1.8174976E-6 1.8174976E-6 1.8176613E-6 0.92375 0.92375
1.8249697E-6 1.417225E-10 1.817037E-6 2.0054626E-6 1.2809492E-6 1.8172907E-6 1.8172907E-6 1.817037E-6 0.92425 0.92425
1.8234756E-6 1.1796562E-10 1.8167248E-6 2.0052337E-6 1.280803E-6 1.8170839E-6 1.8170839E-6 1.8167248E-6 0.92475 0.92475
1.8173944E-6 9.548478E-12 1.8164126E-6 2.005005E-6 1.2806568E-6 1.816877E-6 1.816877E-6 1.8164126E-6 0.92525 0.92525
1.8113462E-6 -9.8259595E-11 1.8164126E-6 2.004776E-6 1.2805106E-6 1.8166702E-6 1.8166702E-6 1.8164126E-6 0.92575 0.92575
1.805958E-6 -1.9388634E-10 1.8164126E-6 2.004547E-6 1.2803644E-6 1.8164634E-6 1.8164634E-6 1.8164126E-6 0.92625 0.92625
1.8074666E-6 -1.6221814E-10 1.8164126E-6 2.0043183E-6 1.2802182E-6 1.816256E-6 1.816256E-6 1.8164126E-6 0.92675 0.92675
1.8111207E-6 -9.09606E-11 1.8161005E-6 2.0040893E-6 1.280072E-6 1.8160492E-6 1.8160492E-6 1.8161005E-6 0.92725 0.92725
1.8142798E-6 -2.8839065E-11 1.8157883E-6 2.0038606E-6 1.2799258E-6 1.8158423E-6 1.8158423E-6 1.8157883E-6 0.92775 0.92775
1.8185609E-6 5.399074E-11 1.8157883E-6 2.0036316E-6 1.2797796E-6 1.8156355E-6 1.8156355E-6 1.8157883E-6 0.92825 0.92825
1.824591E-6 1.6910108E-10 1.815164E-6 2.003174E-6 1.2794873E-6 1.8154286E-6 1.8154286E-6 1.815164E-6 0.92875 0.92875
1.8248791E-6 1.7823382E-10 1.815164E-6 2.002945E-6 1.2793411E-6 1.8152218E-6 1.8152218E-6 1.815164E-6 0.92925 0.92925
1.822659E-6 1.4107748E-10 1.8145396E-6 2.002716E-6 1.2791949E-6 1.8150149E-6 1.8150149E-6 1.8145396E-6 0.92975 0.92975
1.8171382E-6 4.301446E-11 1.815164E-6 2.0024872E-6 1.2790487E-6 1.8148077E-6 1.8148077E-6 1.815164E-6 0.93025 0.93025
1.806866E-6 -1.4275416E-10 1.8139153E-6 2.0022583E-6 1.2789025E-6 1.8146008E-6 1.8146008E-6 1.8139153E-6 0.93075 0.93075
1.8005537E-6 -2.5543476E-10 1.8145396E-6 2.0020293E-6 1.2787563E-6 1.814394E-6 1.814394E-6 1.8145396E-6 0.93125 0.93125
1.7996207E-6 -2.6883748E-10 1.8136031E-6 2.0018006E-6 1.2786101E-6 1.8141872E-6 1.8141872E-6 1.8136031E-6 0.93175 0.93175
1.8034729E-6 -1.9392556E-10 1.8136031E-6 2.0015716E-6 1.2784639E-6 1.8139802E-6 1.8139802E-6 1.8136031E-6 0.93225 0.93225
1.8122421E-6 -2.8262679E-11 1.8136031E-6 2.0013429E-6 1.2783177E-6 1.8137735E-6 1.8137735E-6 1.8136031E-6 0.93275 0.93275
1.8223639E-6 1.6237192E-10 1.8136031E-6 2.001114E-6 1.2781715E-6 1.8135661E-6 1.8135661E-6 1.8136031E-6 0.93325 0.93325
1.827701E-6 2.6469188E-10 1.8136031E-6 2.000885E-6 1.2780253E-6 1.8133593E-6 1.8133593E-6 1.8136031E-6 0.93375 0.93375
1.827362E-6 2.6225233E-10 1.8126666E-6 2.0004272E-6 1.2777328E-6 1.8131524E-6 1.8131524E-6 1.8126666E-6 0.93425 0.93425
1.8239539E-6 2.031696E-10 1.8129788E-6 2.0001983E-6 1.2775866E-6 1.8129456E-6 1.8129456E-6 1.8129788E-6 0.93475 0.93475
1.8165852E-6 7.0998846E-11 1.8126666E-6 1.9999695E-6 1.2774406E-6 1.8127382E-6 1.8127382E-6 1.8126666E-6 0.93525 0.93525
1.8031118E-6 -1.7384924E-10 1.8120423E-6 1.9997406E-6 1.2772944E-6 1.8125314E-6 1.8125314E-6 1.8120423E-6 0.93575 0.93575
1.7905953E-6 -4.010344E-10 1.8120423E-6 1.9995118E-6 1.2771482E-6 1.8123245E-6 1.8123245E-6 1.8120423E-6 0.93625 0.93625
1.7875172E-6 -4.5402648E-10 1.8120423E-6 1.9992829E-6 1.277002E-6 1.8121177E-6 1.8121177E-6 1.8120423E-6 0.93675 0.93675
1.7972766E-6 -2.700916E-10 1.8117302E-6 1.999054E-6 1.2768558E-6 1.8119109E-6 1.8119109E-6 1.8117302E-6 0.93725 0.93725
1.8130415E-6 2.469343E-11 1.811418E-6 1.9988252E-6 1.2767096E-6 1.8117036E-6 1.8117036E-6 1.811418E-6 0.93775 0.93775
1.828906E-6 3.2130565E-10 1.811418E-6 1.9985962E-6 1.2765634E-6 1.8114968E-6 1.8114968E-6 1.811418E-6 0.93825 0.93825
1.8363552E-6 4.6260584E-10 1.8107936E-6 1.9983672E-6 1.2764172E-6 1.8112898E-6 1.8112898E-6 1.8107936E-6 0.93875 0.93875
1.8334421E-6 4.1265916E-10 1.8111058E-6 1.9981385E-6 1.276271E-6 1.811083E-6 1.811083E-6 1.8111058E-6 0.93925 0.93925
1.8209253E-6 1.8547396E-10 1.8107936E-6 1.9976806E-6 1.2759785E-6 1.8108757E-6 1.8108757E-6 1.8107936E-6 0.93975 0.93975
1.8108839E-6 3.9688175E-12 1.8104815E-6 1.9974518E-6 1.2758323E-6 1.8106689E-6 1.8106689E-6 1.8104815E-6 0.94025 0.94025
1.7972125E-6 -2.4453367E-10 1.8101694E-6 1.9972229E-6 1.2756861E-6 1.810462E-6 1.810462E-6 1.8101694E-6 0.94075 0.94075
1.7867421E-6 -4.3395668E-10 1.8104815E-6 1.9969941E-6 1.27554E-6 1.8102552E-6 1.8102552E-6 1.8104815E-6 0.94125 0.94125
1.7828715E-6 -5.0156634E-10 1.8104815E-6 1.9967651E-6 1.2753937E-6 1.8100478E-6 1.8100478E-6 1.8104815E-6 0.94175 0.94175
1.7955679E-6 -2.6342453E-10 1.8098572E-6 1.9965362E-6 1.2752477E-6 1.809841E-6 1.809841E-6 1.8098572E-6 0.94225 0.94225
1.8126204E-6 5.5114083E-11 1.8092328E-6 1.9963074E-6 1.2751015E-6 1.8096341E-6 1.8096341E-6 1.8092328E-6 0.94275 0.94275
1.8277253E-6 3.3771774E-10 1.8098572E-6 1.9960785E-6 1.2749553E-6 1.8094269E-6 1.8094269E-6 1.8098572E-6 0.94325 0.94325
1.8346135E-6 4.6866383E-10 1.8098572E-6 1.9958495E-6 1.274809E-6 1.80922E-6 1.80922E-6 1.8098572E-6 0.94375 0.94375
1.8287634E-6 3.6451017E-10 1.8086084E-6 1.9956208E-6 1.2746628E-6 1.8090132E-6 1.8090132E-6 1.8086084E-6 0.94425 0.94425
1.8178965E-6 1.6777833E-10 1.8082964E-6 1.9953918E-6 1.2745166E-6 1.8088058E-6 1.8088058E-6 1.8082964E-6 0.94475 0.94475
1.8081192E-6 -8.854274E-12 1.8082964E-6 1.994934E-6 1.2742242E-6 1.808599E-6 1.808599E-6 1.8082964E-6 0.94525 0.94525
1.7960318E-6 -2.2812155E-10 1.8082964E-6 1.9947051E-6 1.274078E-6 1.8083922E-6 1.8083922E-6 1.8082964E-6 0.94575 0.94575
1.7841095E-6 -4.443435E-10 1.8082964E-6 1.9944764E-6 1.2739318E-6 1.8081853E-6 1.8081853E-6 1.8082964E-6 0.94625 0.94625
1.7794798E-6 -5.259617E-10 1.807672E-6 1.9942474E-6 1.2737856E-6 1.807978E-6 1.807978E-6 1.807672E-6 0.94675 0.94675
1.786566E-6 -3.9136125E-10 1.807672E-6 1.9940185E-6 1.2736394E-6 1.8077711E-6 1.8077711E-6 1.807672E-6 0.94725 0.94725
1.8050706E-6 -4.602369E-11 1.8073598E-6 1.9937897E-6 1.2734932E-6 1.8075643E-6 1.8075643E-6 1.8073598E-6 0.94775 0.94775
1.8275018E-6 3.717928E-10 1.8070476E-6 1.9935608E-6 1.273347E-6 1.807357E-6 1.807357E-6 1.8070476E-6 0.94825 0.94825
1.8390431E-6 5.8861727E-10 1.8067354E-6 1.9933318E-6 1.2732008E-6 1.8071502E-6 1.8071502E-6 1.8067354E-6 0.94875 0.94875
1.8318724E-6 4.6010093E-10 1.8064234E-6 1.993103E-6 1.2730547E-6 1.8069428E-6 1.8069428E-6 1.8064234E-6 0.94925 0.94925
1.817838E-6 2.0489871E-10 1.805799E-6 1.992874E-6 1.2729085E-6 1.806736E-6 1.806736E-6 1.805799E-6 0.94975 0.94975
1.8047276E-6 -3.3249636E-11 1.8064234E-6 1.9926454E-6 1.2727623E-6 1.8065291E-6 1.8065291E-6 1.8064234E-6 0.95025 0.95025
1.7949498E-6 -2.0988226E-10 1.8061112E-6 1.9921874E-6 1.27247E-6 1.8063218E-6 1.8063218E-6 1.8061112E-6 0.95075 0.95075
1.7819384E-6 -4.462034E-10 1.805799E-6 1.9919587E-6 1.2723237E-6 1.8061149E-6 1.8061149E-6 1.805799E-6 0.95125 0.95125
1.7751642E-6 -5.6741095E-10 1.8054868E-6 1.9917297E-6 1.2721775E-6 1.8059081E-6 1.8059081E-6 1.8054868E-6 0.95175 0.95175
1.7817549E-6 -4.4194648E-10 1.8054868E-6 1.9915008E-6 1.2720313E-6 1.8057008E-6 1.8057008E-6 1.8054868E-6 0.95225 0.95225
1.8020085E-6 -6.432839E-11 1.805799E-6 1.991272E-6 1.2718851E-6 1.805494E-6 1.805494E-6 1.805799E-6 0.95275 0.95275
1.8236476E-6 3.388705E-10 1.8048624E-6 1.991043E-6 1.2717389E-6 1.8052866E-6 1.8052866E-6 1.8048624E-6 0.95325 0.95325
1.8362119E-6 5.7457605E-10 1.8045504E-6 1.990814E-6 1.2715927E-6 1.8050798E-6 1.8050798E-6 1.8045504E-6 0.95375 0.95375
1.8324079E-6 5.081845E-10 1.8045504E-6 1.9905854E-6 1.2714465E-6 1.8048729E-6 1.8048729E-6 1.8045504E-6 0.95425 0.95425
1.82131E-6 3.0718922E-10 1.8048624E-6 1.9903564E-6 1.2713003E-6 1.8046657E-6 1.8046657E-6 1.8048624E-6 0.95475 0.95475
1.8076386E-6 5.8686736E-11 1.8042382E-6 1.9901277E-6 1.2711541E-6 1.8044587E-6 1.8044587E-6 1.8042382E-6 0.95525 0.95525
1.7931087E-6 -2.056515E-10 1.803926E-6 1.9896697E-6 1.2708618E-6 1.8042515E-6 1.8042515E-6 1.803926E-6 0.95575 0.95575
1.7788102E-6 -4.6572624E-10 1.8036138E-6 1.989441E-6 1.2707156E-6 1.8040446E-6 1.8040446E-6 1.8036138E-6 0.95625 0.95625
1.7686699E-6 -6.490586E-10 1.803926E-6 1.989212E-6 1.2705694E-6 1.8038378E-6 1.8038378E-6 1.803926E-6 0.95675 0.95675
1.7755247E-6 -5.1872157E-10 1.8033016E-6 1.988983E-6 1.2704232E-6 1.8036304E-6 1.8036304E-6 1.8033016E-6 0.95725 0.95725
1.7989793E-6 -8.2024026E-11 1.8033016E-6 1.9887543E-6 1.270277E-6 1.8034236E-6 1.8034236E-6 1.8033016E-6 0.95775 0.95775
1.8238856E-6 3.8147246E-10 1.8026774E-6 1.9885254E-6 1.2701308E-6 1.8032163E-6 1.8032163E-6 1.8026774E-6 0.95825 0.95825
1.8334798E-6 5.62362E-10 1.8026774E-6 1.9882966E-6 1.2699846E-6 1.8030095E-6 1.8030095E-6 1.8026774E-6 0.95875 0.95875
1.8294772E-6 4.923161E-10 1.8026774E-6 1.9880677E-6 1.2698384E-6 1.8028021E-6 1.8028021E-6 1.8026774E-6 0.95925 0.95925
1.82102E-6 3.400461E-10 1.8023652E-6 1.9878387E-6 1.2696922E-6 1.8025953E-6 1.8025953E-6 1.8023652E-6 0.95975 0.95975
1.8090641E-6 1.232151E-10 1.802053E-6 1.98761E-6 1.269546E-6 1.8023879E-6 1.8023879E-6 1.802053E-6 0.96025 0.96025
1.7933136E-6 -1.636586E-10 1.802053E-6 1.987381E-6 1.2693998E-6 1.8021811E-6 1.8021811E-6 1.802053E-6 0.96075 0.96075
1.7762432E-6 -4.7489496E-10 1.8014287E-6 1.9869233E-6 1.2691074E-6 1.8019742E-6 1.8019742E-6 1.8014287E-6 0.96125 0.96125
1.7666963E-6 -6.472641E-10 1.8017408E-6 1.9866943E-6 1.2689612E-6 1.801767E-6 1.801767E-6 1.8017408E-6 0.96175 0.96175
1.7712745E-6 -5.5895266E-10 1.8017408E-6 1.9864653E-6 1.268815E-6 1.8015601E-6 1.8015601E-6 1.8017408E-6 0.96225 0.96225
1.7918906E-6 -1.7463488E-10 1.8011165E-6 1.9862366E-6 1.2686689E-6 1.8013528E-6 1.8013528E-6 1.8011165E-6 0.96275 0.96275
1.8162033E-6 2.7789843E-10 1.8004922E-6 1.9860076E-6 1.2685227E-6 1.8011459E-6 1.8011459E-6 1.8004922E-6 0.96325 0.96325
1.8277441E-6 4.9472293E-10 1.8008044E-6 1.985779E-6 1.2683765E-6 1.8009387E-6 1.8009387E-6 1.8008044E-6 0.96375 0.96375
1.8283952E-6 5.105554E-10 1.80018E-6 1.98555E-6 1.2682303E-6 1.8007318E-6 1.8007318E-6 1.80018E-6 0.96425 0.96425
1.8250525E-6 4.5269077E-10 1.7998678E-6 1.985321E-6 1.2680841E-6 1.8005245E-6 1.8005245E-6 1.7998678E-6 0.96475 0.96475
1.8167273E-6 3.0285707E-10 1.7992435E-6 1.9850922E-6 1.2679379E-6 1.8003176E-6 1.8003176E-6 1.7992435E-6 0.96525 0.96525
1.7986993E-6 -2.6042224E-11 1.7989313E-6 1.9848633E-6 1.2677917E-6 1.8001103E-6 1.8001103E-6 1.7989313E-6 0.96575 0.96575
1.7762826E-6 -4.3594736E-10 1.7992435E-6 1.9846343E-6 1.2676455E-6 1.7999034E-6 1.7999034E-6 1.7992435E-6 0.96625 0.96625
1.7642607E-6 -6.539966E-10 1.7995557E-6 1.9841766E-6 1.2673531E-6 1.7996962E-6 1.7996962E-6 1.7995557E-6 0.96675 0.96675
1.7650763E-6 -6.351188E-10 1.7998678E-6 1.9839476E-6 1.2672069E-6 1.7994888E-6 1.7994888E-6 1.7998678E-6 0.96725 0.96725
1.7794887E-6 -3.6530545E-10 1.7995557E-6 1.983719E-6 1.2670607E-6 1.799282E-6 1.799282E-6 1.7995557E-6 0.96775 0.96775
1.8002368E-6 2.1448624E-11 1.7989313E-6 1.98349E-6 1.2669145E-6 1.7990747E-6 1.7990747E-6 1.7989313E-6 0.96825 0.96825
1.8192693E-6 3.7653125E-10 1.7986192E-6 1.9832612E-6 1.2667683E-6 1.7988679E-6 1.7988679E-6 1.7986192E-6 0.96875 0.96875
1.8273121E-6 5.287947E-10 1.7986192E-6 1.9830322E-6 1.2666221E-6 1.7986605E-6 1.7986605E-6 1.7986192E-6 0.96925 0.96925
1.8291842E-6 5.671626E-10 1.7986192E-6 1.9828033E-6 1.266476E-6 1.7984536E-6 1.7984536E-6 1.7986192E-6 0.96975 0.96975
1.8258415E-6 5.09298E-10 1.7973705E-6 1.9825745E-6 1.2663298E-6 1.7982463E-6 1.7982463E-6 1.7973705E-6 0.97025 0.97025
1.8064279E-6 1.5481788E-10 1.7979949E-6 1.9823456E-6 1.2661836E-6 1.7980394E-6 1.7980394E-6 1.7979949E-6 0.97075 0.97075
1.7822288E-6 -2.879769E-10 1.7979949E-6 1.9821166E-6 1.2660374E-6 1.7978322E-6 1.7978322E-6 1.7979949E-6 0.97125 0.97125
1.7635737E-6 -6.2844846E-10 1.7976827E-6 1.9818879E-6 1.2658912E-6 1.7976248E-6 1.7976248E-6 1.7976827E-6 0.97175 0.97175
1.7578556E-6 -7.3016587E-10 1.7976827E-6 1.9814302E-6 1.2655988E-6 1.797418E-6 1.797418E-6 1.7976827E-6 0.97225 0.97225
1.7666242E-6 -5.64503E-10 1.7973705E-6 1.9812012E-6 1.2654526E-6 1.7972106E-6 1.7972106E-6 1.7973705E-6 0.97275 0.97275
1.7860858E-6 -2.015025E-10 1.7970583E-6 1.9809722E-6 1.2653064E-6 1.7970038E-6 1.7970038E-6 1.7970583E-6 0.97325 0.97325
1.806999E-6 1.8829692E-10 1.796434E-6 1.9807435E-6 1.2651602E-6 1.7967965E-6 1.7967965E-6 1.796434E-6 0.97375 0.97375
1.8222694E-6 4.7394594E-10 1.7958097E-6 1.9805145E-6 1.265014E-6 1.7965897E-6 1.7965897E-6 1.7958097E-6 0.97425 0.97425
1.8317642E-6 6.5300826E-10 1.7961219E-6 1.9802856E-6 1.2648678E-6 1.7963823E-6 1.7963823E-6 1.7961219E-6 0.97475 0.97475
1.8338008E-6 6.944215E-10 1.7958097E-6 1.9800568E-6 1.2647216E-6 1.7961751E-6 1.7961751E-6 1.7958097E-6 0.97525 0.97525
1.8183473E-6 4.1302947E-10 1.7958097E-6 1.9798279E-6 1.2645754E-6 1.7959682E-6 1.7959682E-6 1.7958097E-6 0.97575 0.97575
1.791013E-6 -8.762666E-11 1.7954975E-6 1.979599E-6 1.2644292E-6 1.7957609E-6 1.7957609E-6 1.7954975E-6 0.97625 0.97625
1.7640087E-6 -5.821921E-10 1.7958097E-6 1.9793702E-6 1.2642831E-6 1.7955535E-6 1.7955535E-6 1.7958097E-6 0.97675 0.97675
1.7502052E-6 -8.3313084E-10 1.7948732E-6 1.9791412E-6 1.2641369E-6 1.7953466E-6 1.7953466E-6 1.7948732E-6 0.97725 0.97725
1.7551789E-6 -7.3751066E-10 1.7951853E-6 1.9786835E-6 1.2638445E-6 1.7951394E-6 1.7951394E-6 1.7951853E-6 0.97775 0.97775
1.7738155E-6 -3.8973683E-10 1.7945611E-6 1.9784545E-6 1.2636983E-6 1.7949325E-6 1.7949325E-6 1.7945611E-6 0.97825 0.97825
1.7934085E-6 -2.4300081E-11 1.7942489E-6 1.9782258E-6 1.2635521E-6 1.7947252E-6 1.7947252E-6 1.7942489E-6 0.97875 0.97875
1.8150807E-6 3.7950787E-10 1.7945611E-6 1.9779968E-6 1.2634059E-6 1.7945179E-6 1.7945179E-6 1.7945611E-6 0.97925 0.97925
1.8383704E-6 8.131601E-10 1.7942489E-6 1.9777679E-6 1.2632597E-6 1.7943111E-6 1.7943111E-6 1.7942489E-6 0.97975 0.97975
1.842651E-6 8.959899E-10 1.7942489E-6 1.9775391E-6 1.2631135E-6 1.7941037E-6 1.7941037E-6 1.7942489E-6 0.98025 0.98025
1.824821E-6 5.70745E-10 1.7936245E-6 1.9773101E-6 1.2629673E-6 1.7938964E-6 1.7938964E-6 1.7936245E-6 0.98075 0.98075
1.7949131E-6 2.2581695E-11 1.7936245E-6 1.9770812E-6 1.2628211E-6 1.7936895E-6 1.7936895E-6 1.7936245E-6 0.98125 0.98125
1.7668198E-6 -4.9208293E-10 1.7936245E-6 1.9768524E-6 1.2626749E-6 1.7934823E-6 1.7934823E-6 1.7936245E-6 0.98175 0.98175
1.7484947E-6 -8.2646384E-10 1.7926881E-6 1.9766235E-6 1.2625287E-6 1.7932749E-6 1.7932749E-6 1.7926881E-6 0.98225 0.98225
1.7495747E-6 -8.027135E-10 1.7923759E-6 1.9763947E-6 1.2623825E-6 1.7930681E-6 1.7930681E-6 1.7923759E-6 0.98275 0.98275
1.7628316E-6 -5.5421756E-10 1.7923759E-6 1.9759368E-6 1.2620902E-6 1.7928608E-6 1.7928608E-6 1.7923759E-6 0.98325 0.98325
1.7828207E-6 -1.8147202E-10 1.7926881E-6 1.975708E-6 1.261944E-6 1.7926534E-6 1.7926534E-6 1.7926881E-6 0.98375 0.98375
1.80743E-6 2.7654287E-10 1.7920637E-6 1.975479E-6 1.2617978E-6 1.7924461E-6 1.7924461E-6 1.7920637E-6 0.98425 0.98425
1.8344158E-6 7.7841056E-10 1.7923759E-6 1.9752501E-6 1.2616516E-6 1.7922392E-6 1.7922392E-6 1.7923759E-6 0.98475 0.98475
1.8462537E-6 1.0007167E-9 1.7917515E-6 1.9750214E-6 1.2615054E-6 1.792032E-6 1.792032E-6 1.7917515E-6 0.98525 0.98525
1.8316578E-6 7.351603E-10 1.7917515E-6 1.9747924E-6 1.2613592E-6 1.7918246E-6 1.7918246E-6 1.7917515E-6 0.98575 0.98575
1.8007267E-6 1.6811592E-10 1.7914393E-6 1.9745637E-6 1.261213E-6 1.7916178E-6 1.7916178E-6 1.7914393E-6 0.98625 0.98625
1.7681123E-6 -4.2999088E-10 1.7908151E-6 1.9743347E-6 1.2610668E-6 1.7914105E-6 1.7914105E-6 1.7908151E-6 0.98675 0.98675
1.7469162E-6 -8.1736057E-10 1.7911273E-6 1.9741058E-6 1.2609206E-6 1.7912031E-6 1.7912031E-6 1.7911273E-6 0.98725 0.98725
1.7420556E-6 -9.0324226E-10 1.7911273E-6 1.973877E-6 1.2607744E-6 1.7909958E-6 1.7909958E-6 1.7911273E-6 0.98775 0.98775
1.7517158E-6 -7.2113454E-10 1.7908151E-6 1.973419E-6 1.260482E-6 1.7907889E-6 1.7907889E-6 1.7908151E-6 0.98825 0.98825
1.774081E-6 -3.045362E-10 1.7908151E-6 1.9731904E-6 1.2603358E-6 1.7905817E-6 1.7905817E-6 1.7908151E-6 0.98875 0.98875
1.8040364E-6 2.521475E-10 1.7901907E-6 1.9729614E-6 1.2601896E-6 1.7903743E-6 1.7903743E-6 1.7901907E-6 0.98925 0.98925
1.8330018E-6 7.905592E-10 1.7898785E-6 1.9727324E-6 1.2600434E-6 1.7901671E-6 1.7901671E-6 1.7898785E-6 0.98975 0.98975
1.8461601E-6 1.037228E-9 1.7895663E-6 1.9725037E-6 1.2598973E-6 1.7899602E-6 1.7899602E-6 1.7895663E-6 0.99025 0.99025
1.8346664E-6 8.289238E-10 1.7901907E-6 1.9722747E-6 1.2597511E-6 1.7897529E-6 1.7897529E-6 1.7901907E-6 0.99075 0.99075
1.807068E-6 3.233952E-10 1.7889421E-6 1.972046E-6 1.2596049E-6 1.7895455E-6 1.7895455E-6 1.7889421E-6 0.99125 0.99125
1.7738265E-6 -2.8628386E-10 1.7889421E-6 1.971817E-6 1.2594587E-6 1.7893382E-6 1.7893382E-6 1.7889421E-6 0.99175 0.99175
1.7426976E-6 -8.5698265E-10 1.7889421E-6 1.971588E-6 1.2593125E-6 1.7891314E-6 1.7891314E-6 1.7889421E-6 0.99225 0.99225
1.7286627E-6 -1.1121848E-9 1.7889421E-6 1.9713593E-6 1.2591663E-6 1.788924E-6 1.788924E-6 1.7889421E-6 0.99275 0.99275
1.7412596E-6 -8.7587027E-10 1.7889421E-6 1.9711304E-6 1.2590201E-6 1.7887168E-6 1.7887168E-6 1.7889421E-6 0.99325 0.99325
1.770192E-6 -3.3806763E-10 1.7889421E-6 1.9706727E-6 1.2587277E-6 1.7885094E-6 1.7885094E-6 1.7889421E-6 0.99375 0.99375
1.8042065E-6 2.9353128E-10 1.7886299E-6 1.9704437E-6 1.2585815E-6 1.788302E-6 1.788302E-6 1.7886299E-6 0.99425 0.99425
1.8313573E-6 7.984443E-10 1.7883177E-6 1.970215E-6 1.2584353E-6 1.7880952E-6 1.7880952E-6 1.7883177E-6 0.99475 0.99475
1.8440202E-6 1.0359771E-9 1.7886299E-6 1.969986E-6 1.2582891E-6 1.7878879E-6 1.7878879E-6 1.7886299E-6 0.99525 0.99525
1.8381695E-6 9.318234E-10 1.7876933E-6 1.969757E-6 1.2581429E-6 1.7876806E-6 1.7876806E-6 1.7876933E-6 0.99575 0.99575
1.8115612E-6 4.4456674E-10 1.7873812E-6 1.9695283E-6 1.2579967E-6 1.7874733E-6 1.7874733E-6 1.7873812E-6 0.99625 0.99625
1.7752836E-6 -2.2114646E-10 1.7867569E-6 1.9692993E-6 1.2578505E-6 1.787266E-6 1.787266E-6 1.7867569E-6 0.99675 0.99675
1.738115E-6 -9.033045E-10 1.7861325E-6 1.9690704E-6 1.2577044E-6 1.7870586E-6 1.7870586E-6 1.7861325E-6 0.99725 0.99725
1.7233216E-6 -1.1725152E-9 1.7864447E-6 1.9688416E-6 1.2575582E-6 1.7868518E-6 1.7868518E-6 1.7864447E-6 0.99775 0.99775
1.7376675E-6 -9.0392005E-10 1.7867569E-6 1.9686127E-6 1.257412E-6 1.7866445E-6 1.7866445E-6 1.7867569E-6 0.99825 0.99825
1.7674909E-6 -3.4967262E-10 1.7867569E-6 1.9683837E-6 1.2572658E-6 1.7864371E-6 1.7864371E-6 1.7867569E-6 0.99875 0.99875
1.7993603E-6 2.4233696E-10 1.7858204E-6 1.967926E-6 1.2569734E-6 1.7862299E-6 1.7862299E-6 1.7858204E-6 0.99925 0.99925
1.8237386E-6 6.960884E-10 1.7861325E-6 1.9676972E-6 1.2568272E-6 1.7860225E-6 1.7860225E-6 1.7861325E-6 0.99975 0.99975
1.8390415E-6 9.823464E-10 1.7855082E-6 1.9674683E-6 1.256681E-6 1.7858152E-6 1.7858152E-6 1.7855082E-6 1.00025 1.00025
1.838438E-6 9.750344E-10 1.7855082E-6 1.9672393E-6 1.2565348E-6 1.7856079E-6 1.7856079E-6 1.7855082E-6 1.00075 1.00075
1.8175064E-6 5.9253724E-10 1.7851961E-6 1.9670106E-6 1.2563886E-6 1.7854011E-6 1.7854011E-6 1.7851961E-6 1.00125 1.00125
1.7785887E-6 -1.2190131E-10 1.7848839E-6 1.9667816E-6 1.2562424E-6 1.7851937E-6 1.7851937E-6 1.7848839E-6 1.00175 1.00175
1.7389451E-6 -8.497393E-10 1.7845717E-6 1.9665526E-6 1.2560962E-6 1.7849864E-6 1.7849864E-6 1.7845717E-6 1.00225 1.00225
1.721511E-6 -1.1676754E-9 1.7845717E-6 1.966324E-6 1.25595E-6 1.7847791E-6 1.7847791E-6 1.7845717E-6 1.00275 1.00275
1.7334149E-6 -9.441512E-10 1.7842596E-6 1.966095E-6 1.2558038E-6 1.7845717E-6 1.7845717E-6 1.7842596E-6 1.00325 1.00325
1.7606642E-6 -4.3741094E-10 1.7845717E-6 1.965866E-6 1.2556576E-6 1.7843644E-6 1.7843644E-6 1.7845717E-6 1.00375 1.00375
1.7893987E-6 9.673727E-11 1.7842596E-6 1.9656372E-6 1.2555115E-6 1.7841571E-6 1.7841571E-6 1.7842596E-6 1.00425 1.00425
1.8156579E-6 5.852055E-10 1.7836352E-6 1.9651795E-6 1.2552191E-6 1.7839498E-6 1.7839498E-6 1.7836352E-6 1.00475 1.00475
1.836241E-6 9.689142E-10 1.7833231E-6 1.9649506E-6 1.2550729E-6 1.7837425E-6 1.7837425E-6 1.7833231E-6 1.00525 1.00525
1.8401921E-6 1.0456533E-9 1.7836352E-6 1.9647216E-6 1.2549267E-6 1.7835356E-6 1.7835356E-6 1.7836352E-6 1.00575 1.00575
1.817874E-6 6.3757544E-10 1.7830109E-6 1.9644929E-6 1.2547805E-6 1.7833283E-6 1.7833283E-6 1.7830109E-6 1.00625 1.00625
1.7802104E-6 -5.3718575E-11 1.7826987E-6 1.964264E-6 1.2546343E-6 1.783121E-6 1.783121E-6 1.7826987E-6 1.00675 1.00675
1.7437018E-6 -7.236952E-10 1.7830109E-6 1.964035E-6 1.2544881E-6 1.7829136E-6 1.7829136E-6 1.7830109E-6 1.00725 1.00725
1.7286768E-6 -9.971695E-10 1.7826987E-6 1.9638062E-6 1.2543419E-6 1.7827064E-6 1.7827064E-6 1.7826987E-6 1.00775 1.00775
1.7356635E-6 -8.6439617E-10 1.7820744E-6 1.9635772E-6 1.2541957E-6 1.782499E-6 1.782499E-6 1.7820744E-6 1.00825 1.00825
1.7525836E-6 -5.4829385E-10 1.7823866E-6 1.9633485E-6 1.2540495E-6 1.7822917E-6 1.7822917E-6 1.7823866E-6 1.00875 1.00875
1.7719126E-6 -1.8772962E-10 1.7817622E-6 1.9631195E-6 1.2539033E-6 1.7820844E-6 1.7820844E-6 1.7817622E-6 1.00925 1.00925
1.80002E-6 3.3484635E-10 1.7811379E-6 1.9628906E-6 1.2537571E-6 1.781877E-6 1.781877E-6 1.7811379E-6 1.00975 1.00975
1.8293483E-6 8.799577E-10 1.7811379E-6 1.9624329E-6 1.2534647E-6 1.7816698E-6 1.7816698E-6 1.7811379E-6 1.01025 1.01025
1.8387772E-6 1.057802E-9 1.7811379E-6 1.962204E-6 1.2533186E-6 1.7814624E-6 1.7814624E-6 1.7811379E-6 1.01075 1.01075
1.8226302E-6 7.636195E-10 1.7811379E-6 1.9619752E-6 1.2531724E-6 1.781255E-6 1.781255E-6 1.7811379E-6 1.01125 1.01125
1.7865176E-6 1.0095162E-10 1.7808258E-6 1.9617462E-6 1.2530262E-6 1.7810478E-6 1.7810478E-6 1.7808258E-6 1.01175 1.01175
1.7541012E-6 -4.9350074E-10 1.7802014E-6 1.9615172E-6 1.25288E-6 1.7808404E-6 1.7808404E-6 1.7802014E-6 1.01225 1.01225
1.7402973E-6 -7.444395E-10 1.7811379E-6 1.9612885E-6 1.2527338E-6 1.7806332E-6 1.7806332E-6 1.7811379E-6 1.01275 1.01275
1.7390007E-6 -7.64542E-10 1.7802014E-6 1.9610595E-6 1.2525876E-6 1.7804258E-6 1.7804258E-6 1.7802014E-6 1.01325 1.01325
1.7427534E-6 -6.914573E-10 1.7802014E-6 1.9608308E-6 1.2524414E-6 1.7802184E-6 1.7802184E-6 1.7802014E-6 1.01375 1.01375
1.7588153E-6 -3.9119066E-10 1.7798892E-6 1.9606018E-6 1.2522952E-6 1.7800112E-6 1.7800112E-6 1.7798892E-6 1.01425 1.01425
1.7858996E-6 1.1250425E-10 1.7798892E-6 1.9603729E-6 1.252149E-6 1.7798038E-6 1.7798038E-6 1.7798892E-6 1.01475 1.01475
1.815063E-6 6.5457034E-10 1.779265E-6 1.9601441E-6 1.2520028E-6 1.7795966E-6 1.7795966E-6 1.779265E-6 1.01525 1.01525
1.8274949E-6 8.878396E-10 1.779265E-6 1.9596862E-6 1.2517104E-6 1.7793892E-6 1.7793892E-6 1.779265E-6 1.01575 1.01575
1.8182121E-6 7.20343E-10 1.7789528E-6 1.9594574E-6 1.2515642E-6 1.7791818E-6 1.7791818E-6 1.7789528E-6 1.01625 1.01625
1.7932539E-6 2.635397E-10 1.7789528E-6 1.9592285E-6 1.251418E-6 1.7789746E-6 1.7789746E-6 1.7789528E-6 1.01675 1.01675
1.7710017E-6 -1.4332015E-10 1.7783284E-6 1.9589995E-6 1.2512718E-6 1.7787672E-6 1.7787672E-6 1.7783284E-6 1.01725 1.01725
1.7578249E-6 -3.8268666E-10 1.7783284E-6 1.9587708E-6 1.2511257E-6 1.77856E-6 1.77856E-6 1.7783284E-6 1.01775 1.01775
1.746892E-6 -5.806366E-10 1.7783284E-6 1.9585418E-6 1.2509795E-6 1.7783526E-6 1.7783526E-6 1.7783284E-6 1.01825 1.01825
1.7411404E-6 -6.829631E-10 1.7780162E-6 1.958313E-6 1.2508333E-6 1.7781452E-6 1.7781452E-6 1.7780162E-6 1.01875 1.01875
1.7495131E-6 -5.24609E-10 1.7780162E-6 1.958084E-6 1.2506871E-6 1.777938E-6 1.777938E-6 1.7780162E-6 1.01925 1.01925
1.7695683E-6 -1.5064533E-10 1.777392E-6 1.9578551E-6 1.2505409E-6 1.7777306E-6 1.7777306E-6 1.777392E-6 1.01975 1.01975
1.7939135E-6 3.0249703E-10 1.7770798E-6 1.9576264E-6 1.2503947E-6 1.7775234E-6 1.7775234E-6 1.7770798E-6 1.02025 1.02025
1.8096785E-6 5.9728206E-10 1.7770798E-6 1.9571685E-6 1.2501023E-6 1.777316E-6 1.777316E-6 1.7770798E-6 1.02075 1.02075
1.810428E-6 6.149417E-10 1.7761432E-6 1.9569397E-6 1.2499561E-6 1.7771087E-6 1.7771087E-6 1.7761432E-6 1.02125 1.02125
1.8014753E-6 4.5353576E-10 1.7764554E-6 1.9567108E-6 1.2498099E-6 1.7769014E-6 1.7769014E-6 1.7764554E-6 1.02175 1.02175
1.7900469E-6 2.4644978E-10 1.7761432E-6 1.956482E-6 1.2496637E-6 1.7766936E-6 1.7766936E-6 1.7761432E-6 1.02225 1.02225
1.775484E-6 -1.8497504E-11 1.7761432E-6 1.956253E-6 1.2495175E-6 1.7764862E-6 1.7764862E-6 1.7761432E-6 1.02275 1.02275
1.757456E-6 -3.473968E-10 1.7761432E-6 1.956024E-6 1.2493713E-6 1.776279E-6 1.776279E-6 1.7761432E-6 1.02325 1.02325
1.742365E-6 -6.2208916E-10 1.775831E-6 1.9557954E-6 1.2492251E-6 1.7760716E-6 1.7760716E-6 1.775831E-6 1.02375 1.02375
1.7416955E-6 -6.306194E-10 1.775831E-6 1.9555664E-6 1.2490789E-6 1.7758642E-6 1.7758642E-6 1.775831E-6 1.02425 1.02425
1.7545894E-6 -3.8882317E-10 1.775519E-6 1.9553374E-6 1.2489328E-6 1.775657E-6 1.775657E-6 1.775519E-6 1.02475 1.02475
1.7745785E-6 -1.6077611E-11 1.7752068E-6 1.9551087E-6 1.2487866E-6 1.7754496E-6 1.7754496E-6 1.7752068E-6 1.02525 1.02525
1.7925546E-6 3.1951486E-10 1.7748946E-6 1.9548797E-6 1.2486404E-6 1.7752424E-6 1.7752424E-6 1.7748946E-6 1.02575 1.02575
1.8036334E-6 5.278124E-10 1.7752068E-6 1.954422E-6 1.248348E-6 1.775035E-6 1.775035E-6 1.7752068E-6 1.02625 1.02625
1.8037559E-6 5.338998E-10 1.7748946E-6 1.954193E-6 1.2482018E-6 1.7748276E-6 1.7748276E-6 1.7748946E-6 1.02675 1.02675
1.7980698E-6 4.3279147E-10 1.7748946E-6 1.9539643E-6 1.2480556E-6 1.7746199E-6 1.7746199E-6 1.7748946E-6 1.02725 1.02725
1.7844309E-6 1.8489801E-10 1.7742702E-6 1.9537354E-6 1.2479094E-6 1.7744126E-6 1.7744126E-6 1.7742702E-6 1.02775 1.02775
1.7668318E-6 -1.3608341E-10 1.773958E-6 1.9535064E-6 1.2477632E-6 1.7742052E-6 1.7742052E-6 1.773958E-6 1.02825 1.02825
1.7489689E-6 -4.6193738E-10 1.773958E-6 1.9532777E-6 1.247617E-6 1.773998E-6 1.773998E-6 1.773958E-6 1.02875 1.02875
1.7397521E-6 -6.2821587E-10 1.7733338E-6 1.9530487E-6 1.2474708E-6 1.7737906E-6 1.7737906E-6 1.7733338E-6 1.02925 1.02925
1.7425476E-6 -5.727941E-10 1.7730216E-6 1.9528197E-6 1.2473246E-6 1.7735833E-6 1.7735833E-6 1.7730216E-6 1.02975 1.02975
1.7556391E-6 -3.2734346E-10 1.7730216E-6 1.952591E-6 1.2471784E-6 1.7733755E-6 1.7733755E-6 1.7730216E-6 1.03025 1.03025
1.7748362E-6 3.078449E-11 1.7733338E-6 1.952362E-6 1.2470322E-6 1.7731682E-6 1.7731682E-6 1.7733338E-6 1.03075 1.03075
1.7915581E-6 3.4323244E-10 1.7723972E-6 1.9521333E-6 1.246886E-6 1.7729609E-6 1.7729609E-6 1.7723972E-6 1.03125 1.03125
1.8036931E-6 5.710201E-10 1.7727094E-6 1.9516754E-6 1.2465937E-6 1.7727535E-6 1.7727535E-6 1.7727094E-6 1.03175 1.03175
1.8050696E-6 6.00252E-10 1.7723972E-6 1.9514466E-6 1.2464475E-6 1.7725462E-6 1.7725462E-6 1.7723972E-6 1.03225 1.03225
1.7968758E-6 4.5285464E-10 1.772085E-6 1.9512177E-6 1.2463013E-6 1.7723389E-6 1.7723389E-6 1.772085E-6 1.03275 1.03275
1.7785173E-6 1.1786463E-10 1.772085E-6 1.9509887E-6 1.2461551E-6 1.7721311E-6 1.7721311E-6 1.772085E-6 1.03325 1.03325
1.7553741E-6 -3.0543998E-10 1.7723972E-6 1.95076E-6 1.2460089E-6 1.7719237E-6 1.7719237E-6 1.7723972E-6 1.03375 1.03375
1.7367191E-6 -6.4591155E-10 1.772085E-6 1.950531E-6 1.2458627E-6 1.7717165E-6 1.7717165E-6 1.772085E-6 1.03425 1.03425
1.7318914E-6 -7.3118417E-10 1.771773E-6 1.950302E-6 1.2457165E-6 1.7715091E-6 1.7715091E-6 1.771773E-6 1.03475 1.03475
1.7432013E-6 -5.1862314E-10 1.7711486E-6 1.9500733E-6 1.2455703E-6 1.7713018E-6 1.7713018E-6 1.7711486E-6 1.03525 1.03525
1.7605169E-6 -1.9521203E-10 1.7714608E-6 1.9498443E-6 1.2454241E-6 1.771094E-6 1.771094E-6 1.7714608E-6 1.03575 1.03575
1.782255E-6 2.0981407E-10 1.7708364E-6 1.9496156E-6 1.2452779E-6 1.7708867E-6 1.7708867E-6 1.7708364E-6 1.03625 1.03625
1.79934E-6 5.2896176E-10 1.7708364E-6 1.9493866E-6 1.2451317E-6 1.7706793E-6 1.7706793E-6 1.7708364E-6 1.03675 1.03675
1.8105179E-6 7.390865E-10 1.7705242E-6 1.948929E-6 1.2448393E-6 1.7704721E-6 1.7704721E-6 1.7705242E-6 1.03725 1.03725
1.8064818E-6 6.684315E-10 1.7702121E-6 1.9487E-6 1.2446931E-6 1.7702642E-6 1.7702642E-6 1.7702121E-6 1.03775 1.03775
1.7883548E-6 3.3770495E-10 1.7699E-6 1.948471E-6 1.244547E-6 1.7700569E-6 1.7700569E-6 1.7699E-6 1.03825 1.03825
1.7581493E-6 -2.1593995E-10 1.7699E-6 1.9482422E-6 1.2444008E-6 1.7698496E-6 1.7698496E-6 1.7699E-6 1.03875 1.03875
1.7348082E-6 -6.4289896E-10 1.7695878E-6 1.9480133E-6 1.2442546E-6 1.7696423E-6 1.7696423E-6 1.7695878E-6 1.03925 1.03925
1.727571E-6 -7.7263346E-10 1.7695878E-6 1.9477843E-6 1.2441084E-6 1.7694344E-6 1.7694344E-6 1.7695878E-6 1.03975 1.03975
1.7350197E-6 -6.3133326E-10 1.7689634E-6 1.9475556E-6 1.2439622E-6 1.7692272E-6 1.7692272E-6 1.7689634E-6 1.04025 1.04025
1.7522037E-6 -3.103584E-10 1.7689634E-6 1.9473266E-6 1.243816E-6 1.7690198E-6 1.7690198E-6 1.7689634E-6 1.04075 1.04075
1.7736119E-6 8.857703E-11 1.7683391E-6 1.9470979E-6 1.2436698E-6 1.7688126E-6 1.7688126E-6 1.7683391E-6 1.04125 1.04125
1.7957456E-6 5.0091187E-10 1.7683391E-6 1.946869E-6 1.2435236E-6 1.7686048E-6 1.7686048E-6 1.7683391E-6 1.04175 1.04175
1.8115766E-6 7.9691503E-10 1.7683391E-6 1.94664E-6 1.2433774E-6 1.7683974E-6 1.7683974E-6 1.7683391E-6 1.04225 1.04225
1.8107751E-6 7.8594853E-10 1.7683391E-6 1.9461822E-6 1.243085E-6 1.7681901E-6 1.7681901E-6 1.7683391E-6 1.04275 1.04275
1.7875659E-6 3.614258E-10 1.768027E-6 1.9459533E-6 1.2429388E-6 1.7679828E-6 1.7679828E-6 1.768027E-6 1.04325 1.04325
1.7566999E-6 -2.0440045E-10 1.7674026E-6 1.9457245E-6 1.2427926E-6 1.767775E-6 1.767775E-6 1.7674026E-6 1.04375 1.04375
1.7359329E-6 -5.838523E-10 1.7674026E-6 1.9454956E-6 1.2426464E-6 1.7675677E-6 1.7675677E-6 1.7674026E-6 1.04425 1.04425
1.7301481E-6 -6.8678785E-10 1.7677148E-6 1.9452668E-6 1.2425002E-6 1.7673603E-6 1.7673603E-6 1.7677148E-6 1.04475 1.04475
1.7351543E-6 -5.905586E-10 1.7670905E-6 1.9450379E-6 1.2423541E-6 1.7671525E-6 1.7671525E-6 1.7670905E-6 1.04525 1.04525
1.7456392E-6 -3.9322423E-10 1.7670905E-6 1.944809E-6 1.2422079E-6 1.7669452E-6 1.7669452E-6 1.7670905E-6 1.04575 1.04575
1.7652653E-6 -2.7178414E-11 1.7661539E-6 1.9445802E-6 1.2420617E-6 1.7667379E-6 1.7667379E-6 1.7661539E-6 1.04625 1.04625
1.787993E-6 3.9611966E-10 1.7661539E-6 1.9443512E-6 1.2419155E-6 1.7665301E-6 1.7665301E-6 1.7661539E-6 1.04675 1.04675
1.8062001E-6 7.359756E-10 1.7661539E-6 1.9441222E-6 1.2417693E-6 1.7663227E-6 1.7663227E-6 1.7661539E-6 1.04725 1.04725
1.8064876E-6 7.451083E-10 1.7655296E-6 1.9438935E-6 1.2416231E-6 1.7661155E-6 1.7661155E-6 1.7655296E-6 1.04775 1.04775
1.786116E-6 3.729653E-10 1.7655296E-6 1.9434356E-6 1.2413307E-6 1.7659077E-6 1.7659077E-6 1.7655296E-6 1.04825 1.04825
1.7577587E-6 -1.4657188E-10 1.7655296E-6 1.9432068E-6 1.2411845E-6 1.7657003E-6 1.7657003E-6 1.7655296E-6 1.04875 1.04875
1.7413147E-6 -4.4623596E-10 1.7658418E-6 1.9429779E-6 1.2410383E-6 1.765493E-6 1.765493E-6 1.7658418E-6 1.04925 1.04925
1.7360576E-6 -5.3942645E-10 1.7652175E-6 1.9427491E-6 1.2408921E-6 1.7652852E-6 1.7652852E-6 1.7652175E-6 1.04975 1.04975
1.7385561E-6 -4.894863E-10 1.7649053E-6 1.9425202E-6 1.2407459E-6 1.7650779E-6 1.7650779E-6 1.7649053E-6 1.05025 1.05025
1.7462029E-6 -3.4453165E-10 1.7649053E-6 1.9422912E-6 1.2405997E-6 1.7648706E-6 1.7648706E-6 1.7649053E-6 1.05075 1.05075
1.7609113E-6 -6.92368E-11 1.7649053E-6 1.9420625E-6 1.2404535E-6 1.7646628E-6 1.7646628E-6 1.7649053E-6 1.05125 1.05125
1.7789864E-6 2.681829E-10 1.7642809E-6 1.9418335E-6 1.2403073E-6 1.7644554E-6 1.7644554E-6 1.7642809E-6 1.05175 1.05175
1.7945199E-6 5.587044E-10 1.7639688E-6 1.9416045E-6 1.2401612E-6 1.7642477E-6 1.7642477E-6 1.7639688E-6 1.05225 1.05225
1.7935533E-6 5.446926E-10 1.7636567E-6 1.9413758E-6 1.240015E-6 1.7640403E-6 1.7640403E-6 1.7636567E-6 1.05275 1.05275
1.7777033E-6 2.559917E-10 1.7633445E-6 1.9411468E-6 1.2398688E-6 1.763833E-6 1.763833E-6 1.7633445E-6 1.05325 1.05325
1.7572988E-6 -1.1676039E-10 1.7633445E-6 1.9406891E-6 1.2395764E-6 1.7636253E-6 1.7636253E-6 1.7633445E-6 1.05375 1.05375
1.746366E-6 -3.1471034E-10 1.7633445E-6 1.9404602E-6 1.2394302E-6 1.7634179E-6 1.7634179E-6 1.7633445E-6 1.05425 1.05425
1.7437164E-6 -3.5978456E-10 1.7633445E-6 1.9402314E-6 1.239284E-6 1.7632105E-6 1.7632105E-6 1.7633445E-6 1.05475 1.05475
1.7456535E-6 -3.201985E-10 1.7630323E-6 1.9400024E-6 1.2391378E-6 1.7630028E-6 1.7630028E-6 1.7630323E-6 1.05525 1.05525
1.7506602E-6 -2.2396923E-10 1.7627201E-6 1.9397735E-6 1.2389916E-6 1.7627955E-6 1.7627955E-6 1.7627201E-6 1.05575 1.05575
1.7582735E-6 -7.962371E-11 1.7624079E-6 1.9395447E-6 1.2388454E-6 1.7625877E-6 1.7625877E-6 1.7624079E-6 1.05625 1.05625
1.7690222E-6 1.2258317E-10 1.7624079E-6 1.9393158E-6 1.2386992E-6 1.7623804E-6 1.7623804E-6 1.7624079E-6 1.05675 1.05675
1.7806286E-6 3.4062575E-10 1.7617837E-6 1.9390868E-6 1.238553E-6 1.7621726E-6 1.7621726E-6 1.7617837E-6 1.05725 1.05725
1.778111E-6 2.9798783E-10 1.7620958E-6 1.938858E-6 1.2384068E-6 1.7619652E-6 1.7619652E-6 1.7620958E-6 1.05775 1.05775
1.7685643E-6 1.2561867E-10 1.7620958E-6 1.938629E-6 1.2382606E-6 1.761758E-6 1.761758E-6 1.7620958E-6 1.05825 1.05825
1.754793E-6 -1.2471103E-10 1.7614715E-6 1.9381714E-6 1.2379683E-6 1.7615502E-6 1.7615502E-6 1.7614715E-6 1.05875 1.05875
1.7505592E-6 -1.9902044E-10 1.7611593E-6 1.9379424E-6 1.2378221E-6 1.7613428E-6 1.7613428E-6 1.7611593E-6 1.05925 1.05925
1.7553344E-6 -1.0705465E-10 1.7614715E-6 1.9377137E-6 1.2376759E-6 1.761135E-6 1.761135E-6 1.7614715E-6 1.05975 1.05975
1.7606711E-6 -4.7347213E-12 1.7608471E-6 1.9374847E-6 1.2375297E-6 1.7609277E-6 1.7609277E-6 1.7608471E-6 1.06025 1.06025
1.7604962E-6 -4.1289355E-12 1.7608471E-6 1.9372558E-6 1.2373835E-6 1.7607199E-6 1.7607199E-6 1.7608471E-6 1.06075 1.06075
1.7560975E-6 -8.148368E-11 1.7602229E-6 1.937027E-6 1.2372373E-6 1.7605125E-6 1.7605125E-6 1.7602229E-6 1.06125 1.06125
1.7563846E-6 -7.2350965E-11 1.7602229E-6 1.936798E-6 1.237091E-6 1.7603047E-6 1.7603047E-6 1.7602229E-6 1.06175 1.06175
1.7612592E-6 2.144203E-11 1.7602229E-6 1.936569E-6 1.2369449E-6 1.7600975E-6 1.7600975E-6 1.7602229E-6 1.06225 1.06225
1.7636584E-6 6.955502E-11 1.7599107E-6 1.9363404E-6 1.2367987E-6 1.7598896E-6 1.7598896E-6 1.7599107E-6 1.06275 1.06275
1.7613057E-6 2.996241E-11 1.7595985E-6 1.9361114E-6 1.2366525E-6 1.7596823E-6 1.7596823E-6 1.7595985E-6 1.06325 1.06325
1.7589198E-6 -1.0239276E-11 1.7595985E-6 1.9358827E-6 1.2365063E-6 1.7594746E-6 1.7594746E-6 1.7595985E-6 1.06375 1.06375
1.7579202E-6 -2.4860149E-11 1.7589741E-6 1.9354247E-6 1.2362138E-6 1.7592672E-6 1.7592672E-6 1.7589741E-6 1.06425 1.06425
1.7624974E-6 6.345124E-11 1.7589741E-6 1.935196E-6 1.2360676E-6 1.7590594E-6 1.7590594E-6 1.7589741E-6 1.06475 1.06475
1.765887E-6 1.2983624E-10 1.7583499E-6 1.934967E-6 1.2359214E-6 1.7588521E-6 1.7588521E-6 1.7583499E-6 1.06525 1.06525
1.762346E-6 6.831721E-11 1.7580377E-6 1.934738E-6 1.2357754E-6 1.7586443E-6 1.7586443E-6 1.7580377E-6 1.06575 1.06575
1.7546142E-6 -7.0553265E-11 1.7583499E-6 1.9345093E-6 1.2356292E-6 1.758437E-6 1.758437E-6 1.7583499E-6 1.06625 1.06625
1.7499511E-6 -1.5278055E-10 1.7580377E-6 1.9342804E-6 1.235483E-6 1.7582291E-6 1.7582291E-6 1.7580377E-6 1.06675 1.06675
1.7522847E-6 -1.0588569E-10 1.7577255E-6 1.9340514E-6 1.2353368E-6 1.7580219E-6 1.7580219E-6 1.7577255E-6 1.06725 1.06725
1.7566969E-6 -2.0619638E-11 1.7574133E-6 1.9338227E-6 1.2351906E-6 1.7578141E-6 1.7578141E-6 1.7574133E-6 1.06775 1.06775
1.7561923E-6 -2.610451E-11 1.7577255E-6 1.9335937E-6 1.2350444E-6 1.7576067E-6 1.7576067E-6 1.7577255E-6 1.06825 1.06825
1.7532783E-6 -7.605126E-11 1.7574133E-6 1.933365E-6 1.2348981E-6 1.757399E-6 1.757399E-6 1.7574133E-6 1.06875 1.06875
1.7571629E-6 -5.302654E-13 1.756789E-6 1.933136E-6 1.234752E-6 1.7571916E-6 1.7571916E-6 1.756789E-6 1.06925 1.06925
1.7656672E-6 1.6026006E-10 1.7561647E-6 1.9326783E-6 1.2344595E-6 1.7569838E-6 1.7569838E-6 1.7561647E-6 1.06975 1.06975
1.7718944E-6 2.7902478E-10 1.7561647E-6 1.9324493E-6 1.2343133E-6 1.756776E-6 1.756776E-6 1.7561647E-6 1.07025 1.07025
1.7645257E-6 1.4685404E-10 1.7561647E-6 1.9322204E-6 1.2341671E-6 1.7565687E-6 1.7565687E-6 1.7561647E-6 1.07075 1.07075
1.7521073E-6 -7.8503926E-11 1.7558525E-6 1.9319916E-6 1.2340209E-6 1.7563609E-6 1.7563609E-6 1.7558525E-6 1.07125 1.07125
1.7366864E-6 -3.5928696E-10 1.7555403E-6 1.9317627E-6 1.2338747E-6 1.7561536E-6 1.7561536E-6 1.7555403E-6 1.07175 1.07175
1.7390855E-6 -3.1117398E-10 1.7558525E-6 1.931534E-6 1.2337285E-6 1.7559458E-6 1.7559458E-6 1.7558525E-6 1.07225 1.07225
1.7455442E-6 -1.8814576E-10 1.7555403E-6 1.931305E-6 1.2335825E-6 1.7557385E-6 1.7557385E-6 1.7555403E-6 1.07275 1.07275
1.7591966E-6 6.765897E-11 1.7552281E-6 1.931076E-6 1.2334363E-6 1.7555307E-6 1.7555307E-6 1.7552281E-6 1.07325 1.07325
1.7613647E-6 1.115085E-10 1.7552281E-6 1.9308472E-6 1.23329E-6 1.7553228E-6 1.7553228E-6 1.7552281E-6 1.07375 1.07375
1.7637643E-6 1.5962148E-10 1.7552281E-6 1.9306183E-6 1.2331438E-6 1.7551156E-6 1.7551156E-6 1.7552281E-6 1.07425 1.07425
1.7646454E-6 1.7971741E-10 1.7546038E-6 1.9303893E-6 1.2329976E-6 1.7549078E-6 1.7549078E-6 1.7546038E-6 1.07475 1.07475
1.768563E-6 2.5584745E-10 1.7539795E-6 1.9299316E-6 1.2327052E-6 1.7547004E-6 1.7547004E-6 1.7539795E-6 1.07525 1.07525
1.7634048E-6 1.6448418E-10 1.7539795E-6 1.9297026E-6 1.232559E-6 1.7544927E-6 1.7544927E-6 1.7539795E-6 1.07575 1.07575
1.7451783E-6 -1.6806953E-10 1.7536673E-6 1.929474E-6 1.2324128E-6 1.7542849E-6 1.7542849E-6 1.7536673E-6 1.07625 1.07625
1.7313084E-6 -4.202264E-10 1.7539795E-6 1.929245E-6 1.2322666E-6 1.7540775E-6 1.7540775E-6 1.7539795E-6 1.07675 1.07675
1.7301435E-6 -4.3789264E-10 1.7536673E-6 1.9290162E-6 1.2321204E-6 1.7538697E-6 1.7538697E-6 1.7536673E-6 1.07725 1.07725
1.7397042E-6 -2.5761215E-10 1.7539795E-6 1.9287872E-6 1.2319742E-6 1.7536624E-6 1.7536624E-6 1.7539795E-6 1.07775 1.07775
1.7584389E-6 9.198884E-11 1.7533551E-6 1.9285583E-6 1.231828E-6 1.7534546E-6 1.7534546E-6 1.7533551E-6 1.07825 1.07825
1.7686592E-6 2.8445066E-10 1.753043E-6 1.9283295E-6 1.2316818E-6 1.7532468E-6 1.7532468E-6 1.753043E-6 1.07875 1.07875
1.7727087E-6 3.6301698E-10 1.7533551E-6 1.9281006E-6 1.2315356E-6 1.7530394E-6 1.7530394E-6 1.7533551E-6 1.07925 1.07925
1.7688047E-6 2.9479824E-10 1.753043E-6 1.9278716E-6 1.2313895E-6 1.7528317E-6 1.7528317E-6 1.753043E-6 1.07975 1.07975
1.7668477E-6 2.6251443E-10 1.7524187E-6 1.9276429E-6 1.2312433E-6 1.7526239E-6 1.7526239E-6 1.7524187E-6 1.08025 1.08025
1.7536707E-6 2.3147914E-11 1.7521065E-6 1.9271852E-6 1.2309509E-6 1.7524166E-6 1.7524166E-6 1.7521065E-6 1.08075 1.08075
1.7345203E-6 -3.2645966E-10 1.7517943E-6 1.9269562E-6 1.2308047E-6 1.7522087E-6 1.7522087E-6 1.7517943E-6 1.08125 1.08125
1.7211119E-6 -5.7008964E-10 1.7521065E-6 1.9267272E-6 1.2306585E-6 1.752001E-6 1.752001E-6 1.7521065E-6 1.08175 1.08175
1.7279336E-6 -4.403617E-10 1.7517943E-6 1.9264985E-6 1.2305123E-6 1.7517937E-6 1.7517937E-6 1.7517943E-6 1.08225 1.08225
1.7450182E-6 -1.2121401E-10 1.7514822E-6 1.9262695E-6 1.2303661E-6 1.7515858E-6 1.7515858E-6 1.7514822E-6 1.08275 1.08275
1.7664588E-6 2.7833047E-10 1.7514822E-6 1.9260406E-6 1.2302199E-6 1.751378E-6 1.751378E-6 1.7514822E-6 1.08325 1.08325
1.7749636E-6 4.391208E-10 1.7508578E-6 1.9258118E-6 1.2300737E-6 1.7511708E-6 1.7511708E-6 1.7508578E-6 1.08375 1.08375
1.7710265E-6 3.7029296E-10 1.7505457E-6 1.9255829E-6 1.2299275E-6 1.750963E-6 1.750963E-6 1.7505457E-6 1.08425 1.08425
1.7622713E-6 2.1254143E-10 1.7508578E-6 1.925354E-6 1.2297813E-6 1.7507551E-6 1.7507551E-6 1.7508578E-6 1.08475 1.08475
1.7563871E-6 1.07778654E-10 1.7502335E-6 1.9251252E-6 1.2296351E-6 1.7505473E-6 1.7505473E-6 1.7502335E-6 1.08525 1.08525
1.7469064E-6 -6.337236E-11 1.7505457E-6 1.9248962E-6 1.2294889E-6 1.7503401E-6 1.7503401E-6 1.7505457E-6 1.08575 1.08575
1.733993E-6 -2.9786631E-10 1.7499214E-6 1.9244385E-6 1.2291966E-6 1.7501322E-6 1.7501322E-6 1.7499214E-6 1.08625 1.08625
1.7265248E-6 -4.318643E-10 1.7496092E-6 1.9242095E-6 1.2290504E-6 1.7499244E-6 1.7499244E-6 1.7496092E-6 1.08675 1.08675
1.7272083E-6 -4.1542278E-10 1.749297E-6 1.9239808E-6 1.2289042E-6 1.7497172E-6 1.7497172E-6 1.749297E-6 1.08725 1.08725
1.7378246E-6 -2.1565216E-10 1.749297E-6 1.9237518E-6 1.228758E-6 1.7495094E-6 1.7495094E-6 1.749297E-6 1.08775 1.08775
1.7570873E-6 1.4369392E-10 1.749297E-6 1.9235229E-6 1.2286118E-6 1.7493015E-6 1.7493015E-6 1.749297E-6 1.08825 1.08825
1.7752939E-6 4.8354987E-10 1.7489848E-6 1.9232941E-6 1.2284656E-6 1.7490937E-6 1.7490937E-6 1.7489848E-6 1.08875 1.08875
1.7797065E-6 5.6881594E-10 1.7483605E-6 1.9230652E-6 1.2283194E-6 1.7488865E-6 1.7488865E-6 1.7483605E-6 1.08925 1.08925
1.7663311E-6 3.2579503E-10 1.7486727E-6 1.9228362E-6 1.2281732E-6 1.7486786E-6 1.7486786E-6 1.7486727E-6 1.08975 1.08975
1.7464216E-6 -3.7821083E-11 1.7480484E-6 1.9226075E-6 1.228027E-6 1.7484708E-6 1.7484708E-6 1.7480484E-6 1.09025 1.09025
1.7300761E-6 -3.3565797E-10 1.7483605E-6 1.9223785E-6 1.2278808E-6 1.748263E-6 1.748263E-6 1.7483605E-6 1.09075 1.09075
1.7254465E-6 -4.1727619E-10 1.7480484E-6 1.9219208E-6 1.2275884E-6 1.7480558E-6 1.7480558E-6 1.7480484E-6 1.09125 1.09125
1.7313437E-6 -3.0460212E-10 1.747424E-6 1.9216918E-6 1.2274422E-6 1.7478479E-6 1.7478479E-6 1.747424E-6 1.09175 1.09175
1.740079E-6 -1.3954835E-10 1.747424E-6 1.921463E-6 1.227296E-6 1.7476401E-6 1.7476401E-6 1.747424E-6 1.09225 1.09225
1.7457781E-6 -3.0528687E-11 1.7471118E-6 1.9212341E-6 1.2271498E-6 1.7474323E-6 1.7474323E-6 1.7471118E-6 1.09275 1.09275
1.7525664E-6 9.859017E-11 1.7471118E-6 1.9210052E-6 1.2270037E-6 1.7472245E-6 1.7472245E-6 1.7471118E-6 1.09325 1.09325
1.7644372E-6 3.2150532E-10 1.7471118E-6 1.9207764E-6 1.2268575E-6 1.7470172E-6 1.7470172E-6 1.7471118E-6 1.09375 1.09375
1.7682884E-6 3.9641726E-10 1.7464876E-6 1.9205474E-6 1.2267113E-6 1.7468094E-6 1.7468094E-6 1.7464876E-6 1.09425 1.09425
1.7623713E-6 2.910454E-10 1.7467997E-6 1.9203187E-6 1.2265651E-6 1.7466016E-6 1.7466016E-6 1.7467997E-6 1.09475 1.09475
1.7458278E-6 -1.0445889E-11 1.7464876E-6 1.9200897E-6 1.2264189E-6 1.7463938E-6 1.7463938E-6 1.7464876E-6 1.09525 1.09525
1.7305053E-6 -2.8940172E-10 1.7464876E-6 1.9198608E-6 1.2262727E-6 1.7461861E-6 1.7461861E-6 1.7464876E-6 1.09575 1.09575
1.7263378E-6 -3.62493E-10 1.7461754E-6 1.919632E-6 1.2261265E-6 1.7459787E-6 1.7459787E-6 1.7461754E-6 1.09625 1.09625
1.7277798E-6 -3.3204295E-10 1.7458632E-6 1.919174E-6 1.2258341E-6 1.7457709E-6 1.7457709E-6 1.7458632E-6 1.09675 1.09675
1.733512E-6 -2.2241423E-10 1.745551E-6 1.9189454E-6 1.2256879E-6 1.745563E-6 1.745563E-6 1.745551E-6 1.09725 1.09725
1.7418183E-6 -6.52783E-11 1.7449266E-6 1.9187164E-6 1.2255417E-6 1.7453553E-6 1.7453553E-6 1.7449266E-6 1.09775 1.09775
1.7551077E-6 1.838267E-10 1.7449266E-6 1.9184874E-6 1.2253955E-6 1.7451475E-6 1.7451475E-6 1.7449266E-6 1.09825 1.09825
1.7700808E-6 4.6399412E-10 1.7449266E-6 1.9182587E-6 1.2252493E-6 1.7449402E-6 1.7449402E-6 1.7449266E-6 1.09875 1.09875
1.7724798E-6 5.1210713E-10 1.7449266E-6 1.9180297E-6 1.2251031E-6 1.7447323E-6 1.7447323E-6 1.7449266E-6 1.09925 1.09925
1.7542864E-6 1.8016248E-10 1.7449266E-6 1.917801E-6 1.2249569E-6 1.7445245E-6 1.7445245E-6 1.7449266E-6 1.09975 1.09975
1.7327927E-6 -2.1268884E-10 1.7443024E-6 1.917572E-6 1.2248108E-6 1.7443168E-6 1.7443168E-6 1.7443024E-6 1.10025 1.10025
1.7208364E-6 -4.2951986E-10 1.7439902E-6 1.917343E-6 1.2246646E-6 1.744109E-6 1.744109E-6 1.7439902E-6 1.10075 1.10075
1.7230375E-6 -3.8506126E-10 1.743678E-6 1.9171143E-6 1.2245184E-6 1.7439012E-6 1.7439012E-6 1.743678E-6 1.10125 1.10125
1.7322018E-6 -2.1208962E-10 1.7439902E-6 1.9168854E-6 1.2243722E-6 1.7436934E-6 1.7436934E-6 1.7439902E-6 1.10175 1.10175
1.7392545E-6 -7.809822E-11 1.743678E-6 1.9164277E-6 1.2240798E-6 1.7434861E-6 1.7434861E-6 1.743678E-6 1.10225 1.10225
1.7429406E-6 -6.2316315E-12 1.7427416E-6 1.9161987E-6 1.2239336E-6 1.7432783E-6 1.7432783E-6 1.7427416E-6 1.10275 1.10275
1.753491E-6 1.9232083E-10 1.7430536E-6 1.9159697E-6 1.2237874E-6 1.7430705E-6 1.7430705E-6 1.7430536E-6 1.10325 1.10325
1.7647013E-6 4.0305465E-10 1.7427416E-6 1.915741E-6 1.2236412E-6 1.7428627E-6 1.7428627E-6 1.7427416E-6 1.10375 1.10375
1.7653514E-6 4.1888706E-10 1.7424294E-6 1.915512E-6 1.223495E-6 1.7426548E-6 1.7426548E-6 1.7424294E-6 1.10425 1.10425
1.7495339E-6 1.3079525E-10 1.741805E-6 1.9152833E-6 1.2233488E-6 1.7424471E-6 1.7424471E-6 1.741805E-6 1.10475 1.10475
1.7309114E-6 -2.0906725E-10 1.7421172E-6 1.9150543E-6 1.2232026E-6 1.7422393E-6 1.7422393E-6 1.7421172E-6 1.10525 1.10525
1.7231132E-6 -3.4915587E-10 1.741805E-6 1.9148254E-6 1.2230564E-6 1.7420315E-6 1.7420315E-6 1.741805E-6 1.10575 1.10575
1.7222452E-6 -3.613405E-10 1.741805E-6 1.9145966E-6 1.2229102E-6 1.7418237E-6 1.7418237E-6 1.741805E-6 1.10625 1.10625
1.7290664E-6 -2.3161258E-10 1.741805E-6 1.9143677E-6 1.222764E-6 1.7416158E-6 1.7416158E-6 1.741805E-6 1.10675 1.10675
1.7350961E-6 -1.1650224E-10 1.7414928E-6 1.9141387E-6 1.2226179E-6 1.7414086E-6 1.7414086E-6 1.7414928E-6 1.10725 1.10725
1.7454155E-6 7.7786756E-11 1.7414928E-6 1.913681E-6 1.2223255E-6 1.7412008E-6 1.7412008E-6 1.7414928E-6 1.10775 1.10775
1.7573188E-6 3.0131098E-10 1.7411807E-6 1.9134523E-6 1.2221793E-6 1.740993E-6 1.740993E-6 1.7411807E-6 1.10825 1.10825
1.7639092E-6 4.2677542E-10 1.7408686E-6 1.9132233E-6 1.2220331E-6 1.7407851E-6 1.7407851E-6 1.7408686E-6 1.10875 1.10875
1.7560119E-6 2.8485958E-10 1.7405564E-6 1.9129943E-6 1.2218869E-6 1.7405774E-6 1.7405774E-6 1.7405564E-6 1.10925 1.10925
1.7406564E-6 5.294696E-12 1.7402442E-6 1.9127656E-6 1.2217407E-6 1.7403696E-6 1.7403696E-6 1.7402442E-6 1.10975 1.10975
1.7274791E-6 -2.340718E-10 1.7402442E-6 1.9125366E-6 1.2215945E-6 1.7401618E-6 1.7401618E-6 1.7402442E-6 1.11025 1.11025
1.7257531E-6 -2.6209215E-10 1.7402442E-6 1.9123077E-6 1.2214483E-6 1.739954E-6 1.739954E-6 1.7402442E-6 1.11075 1.11075
1.7296702E-6 -1.859621E-10 1.7389956E-6 1.912079E-6 1.2213021E-6 1.7397462E-6 1.7397462E-6 1.7389956E-6 1.11125 1.11125
1.7288022E-6 -1.9814671E-10 1.7393077E-6 1.91185E-6 1.2211559E-6 1.7395384E-6 1.7395384E-6 1.7393077E-6 1.11175 1.11175
1.7287263E-6 -1.9571374E-10 1.7389956E-6 1.911621E-6 1.2210097E-6 1.7393306E-6 1.7393306E-6 1.7389956E-6 1.11225 1.11225
1.7387816E-6 -6.2972683E-12 1.7386834E-6 1.9113922E-6 1.2208635E-6 1.7391228E-6 1.7391228E-6 1.7386834E-6 1.11275 1.11275
1.751312E-6 2.287992E-10 1.7383712E-6 1.9109345E-6 1.2205711E-6 1.738915E-6 1.738915E-6 1.7383712E-6 1.11325 1.11325
1.7559222E-6 3.1771966E-10 1.7383712E-6 1.9107056E-6 1.220425E-6 1.7387072E-6 1.7387072E-6 1.7383712E-6 1.11375 1.11375
1.747497E-6 1.6605876E-10 1.7383712E-6 1.9104766E-6 1.2202788E-6 1.7384995E-6 1.7384995E-6 1.7383712E-6 1.11425 1.11425
1.7393028E-6 1.8661336E-11 1.7377469E-6 1.9102479E-6 1.2201326E-6 1.7382916E-6 1.7382916E-6 1.7377469E-6 1.11475 1.11475
1.7379067E-6 -3.2683444E-12 1.738059E-6 1.910019E-6 1.2199864E-6 1.7380838E-6 1.7380838E-6 1.738059E-6 1.11525 1.11525
1.7356527E-6 -4.1033763E-11 1.7377469E-6 1.90979E-6 1.2198402E-6 1.737876E-6 1.737876E-6 1.7377469E-6 1.11575 1.11575
1.7270954E-6 -1.9513093E-10 1.7377469E-6 1.9095612E-6 1.219694E-6 1.7376682E-6 1.7376682E-6 1.7377469E-6 1.11625 1.11625
1.7200892E-6 -3.2060196E-10 1.7374347E-6 1.9093322E-6 1.2195478E-6 1.7374605E-6 1.7374605E-6 1.7374347E-6 1.11675 1.11675
1.7200794E-6 -3.1695083E-10 1.7368104E-6 1.9091035E-6 1.2194016E-6 1.7372527E-6 1.7372527E-6 1.7368104E-6 1.11725 1.11725
1.7325108E-6 -8.368156E-11 1.7371226E-6 1.9088745E-6 1.2192554E-6 1.7370448E-6 1.7370448E-6 1.7371226E-6 1.11775 1.11775
1.7450411E-6 1.5141491E-10 1.7364982E-6 1.9086456E-6 1.2191092E-6 1.736837E-6 1.736837E-6 1.7364982E-6 1.11825 1.11825
1.7452621E-6 1.5932948E-10 1.7364982E-6 1.9081879E-6 1.2188168E-6 1.7366292E-6 1.7366292E-6 1.7364982E-6 1.11875 1.11875
1.7423811E-6 1.0999181E-10 1.736186E-6 1.907959E-6 1.2186706E-6 1.7364215E-6 1.7364215E-6 1.736186E-6 1.11925 1.11925
1.7429321E-6 1.2399705E-10 1.7358739E-6 1.9077302E-6 1.2185244E-6 1.7362137E-6 1.7362137E-6 1.7358739E-6 1.11975 1.11975
1.7508754E-6 2.7443323E-10 1.7355617E-6 1.9075012E-6 1.2183782E-6 1.7360059E-6 1.7360059E-6 1.7355617E-6 1.12025 1.12025
1.7509975E-6 2.8052063E-10 1.7352496E-6 1.9072723E-6 1.2182321E-6 1.735798E-6 1.735798E-6 1.7352496E-6 1.12075 1.12075
1.735807E-6 4.0010686E-12 1.7349374E-6 1.9070435E-6 1.2180859E-6 1.7355902E-6 1.7355902E-6 1.7349374E-6 1.12125 1.12125
1.7166235E-6 -3.4621556E-10 1.7352496E-6 1.9068145E-6 1.2179397E-6 1.7353825E-6 1.7353825E-6 1.7352496E-6 1.12175 1.12175
1.7105414E-6 -4.5463275E-10 1.7349374E-6 1.9065857E-6 1.2177935E-6 1.7351747E-6 1.7351747E-6 1.7349374E-6 1.12225 1.12225
1.7163721E-6 -3.4317682E-10 1.7349374E-6 1.9063568E-6 1.2176473E-6 1.7349664E-6 1.7349664E-6 1.7349374E-6 1.12275 1.12275
1.7285395E-6 -1.14780074E-10 1.7343131E-6 1.906128E-6 1.2175011E-6 1.7347586E-6 1.7347586E-6 1.7343131E-6 1.12325 1.12325
1.7349647E-6 7.6390535E-12 1.7346252E-6 1.9056702E-6 1.2172087E-6 1.7345508E-6 1.7345508E-6 1.7346252E-6 1.12375 1.12375
1.742677E-6 1.5381177E-10 1.7340009E-6 1.9054413E-6 1.2170625E-6 1.734343E-6 1.734343E-6 1.7340009E-6 1.12425 1.12425
1.7546794E-6 3.7916317E-10 1.7340009E-6 1.9052123E-6 1.2169163E-6 1.7341353E-6 1.7341353E-6 1.7340009E-6 1.12475 1.12475
1.7580024E-6 4.4433004E-10 1.7336887E-6 1.9049835E-6 1.2167701E-6 1.7339274E-6 1.7339274E-6 1.7336887E-6 1.12525 1.12525
1.7538674E-6 3.718478E-10 1.7333765E-6 1.9047546E-6 1.2166239E-6 1.7337196E-6 1.7337196E-6 1.7333765E-6 1.12575 1.12575
1.736103E-6 4.7821042E-11 1.7333765E-6 1.9045258E-6 1.2164777E-6 1.7335118E-6 1.7335118E-6 1.7333765E-6 1.12625 1.12625
1.7207805E-6 -2.3113479E-10 1.7330644E-6 1.9042968E-6 1.2163315E-6 1.733304E-6 1.733304E-6 1.7330644E-6 1.12675 1.12675
1.7109032E-6 -4.095946E-10 1.7333765E-6 1.904068E-6 1.2161853E-6 1.7330963E-6 1.7330963E-6 1.7333765E-6 1.12725 1.12725
1.7082857E-6 -4.540598E-10 1.7330644E-6 1.9038391E-6 1.2160392E-6 1.732888E-6 1.732888E-6 1.7330644E-6 1.12775 1.12775
1.7138199E-6 -3.4808545E-10 1.7327523E-6 1.9036103E-6 1.215893E-6 1.7326802E-6 1.7326802E-6 1.7327523E-6 1.12825 1.12825
1.7229512E-6 -1.7572287E-10 1.7327523E-6 1.9033813E-6 1.2157468E-6 1.7324724E-6 1.7324724E-6 1.7327523E-6 1.12875 1.12875
1.7391777E-6 1.2758908E-10 1.7321279E-6 1.9029236E-6 1.2154544E-6 1.7322645E-6 1.7322645E-6 1.7321279E-6 1.12925 1.12925
1.7562622E-6 4.4673676E-10 1.7318157E-6 1.9026947E-6 1.2153082E-6 1.7320567E-6 1.7320567E-6 1.7318157E-6 1.12975 1.12975
1.7625885E-6 5.673287E-10 1.7315035E-6 1.9024658E-6 1.215162E-6 1.731849E-6 1.731849E-6 1.7315035E-6 1.13025 1.13025
1.7540312E-6 4.1323156E-10 1.7315035E-6 1.9022369E-6 1.2150158E-6 1.7316412E-6 1.7316412E-6 1.7315035E-6 1.13075 1.13075
1.7382138E-6 1.2513969E-10 1.7315035E-6 1.9020081E-6 1.2148696E-6 1.7314334E-6 1.7314334E-6 1.7315035E-6 1.13125 1.13125
1.7239139E-6 -1.3493509E-10 1.7308793E-6 1.9017792E-6 1.2147234E-6 1.7312251E-6 1.7312251E-6 1.7308793E-6 1.13175 1.13175
1.7150597E-6 -2.9451383E-10 1.7305671E-6 1.9015503E-6 1.2145772E-6 1.7310173E-6 1.7310173E-6 1.7305671E-6 1.13225 1.13225
1.7058095E-6 -4.6140142E-10 1.7305671E-6 1.9013214E-6 1.214431E-6 1.7308095E-6 1.7308095E-6 1.7305671E-6 1.13275 1.13275
1.7032584E-6 -5.0464843E-10 1.7302549E-6 1.9010926E-6 1.2142848E-6 1.7306018E-6 1.7306018E-6 1.7302549E-6 1.13325 1.13325
1.7129507E-6 -3.219317E-10 1.7302549E-6 1.9008636E-6 1.2141386E-6 1.7303939E-6 1.7303939E-6 1.7302549E-6 1.13375 1.13375
1.7299028E-6 -5.2203E-12 1.7299427E-6 1.9006347E-6 1.2139924E-6 1.7301857E-6 1.7301857E-6 1.7299427E-6 1.13425 1.13425
1.7503535E-6 3.760522E-10 1.7296305E-6 1.900177E-6 1.2137001E-6 1.7299778E-6 1.7299778E-6 1.7296305E-6 1.13475 1.13475
1.7588907E-6 5.374515E-10 1.7296305E-6 1.8999481E-6 1.2135539E-6 1.72977E-6 1.72977E-6 1.7296305E-6 1.13525 1.13525
1.7566697E-6 5.002952E-10 1.7296305E-6 1.8997192E-6 1.2134077E-6 1.7295622E-6 1.7295622E-6 1.7296305E-6 1.13575 1.13575
1.7461654E-6 3.1026312E-10 1.7290063E-6 1.8994904E-6 1.2132615E-6 1.7293545E-6 1.7293545E-6 1.7290063E-6 1.13625 1.13625
1.7308755E-6 3.191635E-11 1.7286941E-6 1.8992615E-6 1.2131153E-6 1.7291462E-6 1.7291462E-6 1.7286941E-6 1.13675 1.13675
1.713078E-6 -2.927195E-10 1.7286941E-6 1.8990326E-6 1.2129691E-6 1.7289384E-6 1.7289384E-6 1.7286941E-6 1.13725 1.13725
1.7004946E-6 -5.2112276E-10 1.7283819E-6 1.8988037E-6 1.2128229E-6 1.7287306E-6 1.7287306E-6 1.7283819E-6 1.13775 1.13775
1.6949405E-6 -6.197949E-10 1.7283819E-6 1.8985749E-6 1.2126767E-6 1.7285228E-6 1.7285228E-6 1.7283819E-6 1.13825 1.13825
1.7076359E-6 -3.8165307E-10 1.7283819E-6 1.898346E-6 1.2125305E-6 1.7283149E-6 1.7283149E-6 1.7283819E-6 1.13875 1.13875
1.7276901E-6 -7.689404E-12 1.7280697E-6 1.898117E-6 1.2123843E-6 1.7281067E-6 1.7281067E-6 1.7280697E-6 1.13925 1.13925
1.7456656E-6 3.2790307E-10 1.7277575E-6 1.8978882E-6 1.2122381E-6 1.727899E-6 1.727899E-6 1.7277575E-6 1.13975 1.13975
1.755919E-6 5.2097393E-10 1.7271333E-6 1.8974304E-6 1.2119457E-6 1.7276911E-6 1.7276911E-6 1.7271333E-6 1.14025 1.14025
1.755678E-6 5.203616E-10 1.7271333E-6 1.8972015E-6 1.2117995E-6 1.7274833E-6 1.7274833E-6 1.7271333E-6 1.14075 1.14075
1.7437542E-6 3.0413963E-10 1.7271333E-6 1.8969727E-6 1.2116534E-6 1.727275E-6 1.727275E-6 1.7271333E-6 1.14125 1.14125
1.7292898E-6 4.1019518E-11 1.7271333E-6 1.8967438E-6 1.2115072E-6 1.7270672E-6 1.7270672E-6 1.7271333E-6 1.14175 1.14175
1.7149245E-6 -2.2027338E-10 1.7268211E-6 1.8965148E-6 1.211361E-6 1.7268594E-6 1.7268594E-6 1.7268211E-6 1.14225 1.14225
1.700427E-6 -4.8400256E-10 1.7268211E-6 1.896286E-6 1.2112148E-6 1.7266517E-6 1.7266517E-6 1.7268211E-6 1.14275 1.14275
1.6957305E-6 -5.668389E-10 1.7265089E-6 1.8960571E-6 1.2110686E-6 1.7264434E-6 1.7264434E-6 1.7265089E-6 1.14325 1.14325
1.7021887E-6 -4.4381074E-10 1.7265089E-6 1.8958283E-6 1.2109224E-6 1.7262356E-6 1.7262356E-6 1.7265089E-6 1.14375 1.14375
1.7190752E-6 -1.2831745E-10 1.7261967E-6 1.8955993E-6 1.2107762E-6 1.7260278E-6 1.7260278E-6 1.7261967E-6 1.14425 1.14425
1.7379083E-6 2.2311074E-10 1.7261967E-6 1.8953705E-6 1.21063E-6 1.7258195E-6 1.7258195E-6 1.7261967E-6 1.14475 1.14475
1.7545968E-6 5.3494964E-10 1.7255725E-6 1.8951416E-6 1.2104838E-6 1.7256117E-6 1.7256117E-6 1.7255725E-6 1.14525 1.14525
1.758118E-6 6.0377087E-10 1.7252603E-6 1.8946838E-6 1.2101914E-6 1.7254039E-6 1.7254039E-6 1.7252603E-6 1.14575 1.14575
1.7485708E-6 4.3140175E-10 1.7249481E-6 1.894455E-6 1.2100452E-6 1.7251962E-6 1.7251962E-6 1.7249481E-6 1.14625 1.14625
1.7293867E-6 8.1185066E-11 1.7249481E-6 1.8942261E-6 1.209899E-6 1.7249879E-6 1.7249879E-6 1.7249481E-6 1.14675 1.14675
1.7110942E-6 -2.5258676E-10 1.7246359E-6 1.8939971E-6 1.2097528E-6 1.7247801E-6 1.7247801E-6 1.7246359E-6 1.14725 1.14725
1.6984449E-6 -4.822082E-10 1.7240116E-6 1.8937683E-6 1.2096066E-6 1.7245723E-6 1.7245723E-6 1.7240116E-6 1.14775 1.14775
1.6960253E-6 -5.2301896E-10 1.7243237E-6 1.8935394E-6 1.2094605E-6 1.724364E-6 1.724364E-6 1.7243237E-6 1.14825 1.14825
1.7045955E-6 -3.610105E-10 1.7243237E-6 1.8933106E-6 1.2093143E-6 1.7241562E-6 1.7241562E-6 1.7243237E-6 1.14875 1.14875
1.7141889E-6 -1.8012097E-10 1.7240116E-6 1.8930816E-6 1.2091681E-6 1.7239483E-6 1.7239483E-6 1.7240116E-6 1.14925 1.14925
1.731999E-6 1.5242617E-10 1.7240116E-6 1.8928528E-6 1.2090219E-6 1.7237401E-6 1.7237401E-6 1.7240116E-6 1.14975 1.14975
1.7460144E-6 4.1493062E-10 1.7233873E-6 1.8926239E-6 1.2088757E-6 1.7235324E-6 1.7235324E-6 1.7233873E-6 1.15025 1.15025
1.7474895E-6 4.4598977E-10 1.7233873E-6 1.8923951E-6 1.2087295E-6 1.7233245E-6 1.7233245E-6 1.7233873E-6 1.15075 1.15075
1.7408129E-6 3.2660938E-10 1.7227629E-6 1.8919372E-6 1.2084371E-6 1.7231163E-6 1.7231163E-6 1.7227629E-6 1.15125 1.15125
1.7287246E-6 1.07342094E-10 1.7230751E-6 1.8917084E-6 1.2082909E-6 1.7229085E-6 1.7229085E-6 1.7230751E-6 1.15175 1.15175
1.7175603E-6 -9.487133E-11 1.7230751E-6 1.8914795E-6 1.2081447E-6 1.7227006E-6 1.7227006E-6 1.7230751E-6 1.15225 1.15225
1.7060985E-6 -3.025664E-10 1.7224507E-6 1.8912506E-6 1.2079985E-6 1.7224924E-6 1.7224924E-6 1.7224507E-6 1.15275 1.15275
1.6995543E-6 -4.1951045E-10 1.7221386E-6 1.8910217E-6 1.2078523E-6 1.7222845E-6 1.7222845E-6 1.7221386E-6 1.15325 1.15325
1.7002703E-6 -4.0245987E-10 1.7221386E-6 1.8907929E-6 1.2077061E-6 1.7220768E-6 1.7220768E-6 1.7221386E-6 1.15375 1.15375
1.7104242E-6 -2.1121623E-10 1.7221386E-6 1.8905639E-6 1.2075599E-6 1.7218686E-6 1.7218686E-6 1.7221386E-6 1.15425 1.15425
1.7239446E-6 4.215225E-11 1.7218264E-6 1.890335E-6 1.2074137E-6 1.7216607E-6 1.7216607E-6 1.7218264E-6 1.15475 1.15475
1.7364416E-6 2.7663963E-10 1.7218264E-6 1.8901062E-6 1.2072676E-6 1.7214525E-6 1.7214525E-6 1.7218264E-6 1.15525 1.15525
1.7408868E-6 3.6251477E-10 1.7212021E-6 1.8898774E-6 1.2071214E-6 1.7212446E-6 1.7212446E-6 1.7212021E-6 1.15575 1.15575
1.7342436E-6 2.4374347E-10 1.7208899E-6 1.8894195E-6 1.206829E-6 1.7210368E-6 1.7210368E-6 1.7208899E-6 1.15625 1.15625
1.7269399E-6 1.1279084E-10 1.7208899E-6 1.8891907E-6 1.2066828E-6 1.7208285E-6 1.7208285E-6 1.7208899E-6 1.15675 1.15675
1.7179536E-6 -4.9224184E-11 1.7205778E-6 1.8889618E-6 1.2065366E-6 1.7206207E-6 1.7206207E-6 1.7205778E-6 1.15725 1.15725
1.711211E-6 -1.6982268E-10 1.7202656E-6 1.8887329E-6 1.2063904E-6 1.7204125E-6 1.7204125E-6 1.7202656E-6 1.15775 1.15775
1.7059868E-6 -2.624041E-10 1.7199534E-6 1.888504E-6 1.2062442E-6 1.7202048E-6 1.7202048E-6 1.7199534E-6 1.15825 1.15825
1.708386E-6 -2.1429111E-10 1.7196413E-6 1.8882752E-6 1.206098E-6 1.7199969E-6 1.7199969E-6 1.7196413E-6 1.15875 1.15875
1.7127646E-6 -1.2963414E-10 1.7193291E-6 1.8880463E-6 1.2059518E-6 1.7197887E-6 1.7197887E-6 1.7193291E-6 1.15925 1.15925
1.7164178E-6 -5.837661E-11 1.719017E-6 1.8878173E-6 1.2058056E-6 1.7195808E-6 1.7195808E-6 1.719017E-6 1.15975 1.15975
1.7215556E-6 4.028891E-11 1.7193291E-6 1.8875885E-6 1.2056594E-6 1.7193726E-6 1.7193726E-6 1.7193291E-6 1.16025 1.16025
1.7301588E-6 2.0290643E-10 1.7193291E-6 1.8873596E-6 1.2055132E-6 1.7191647E-6 1.7191647E-6 1.7193291E-6 1.16075 1.16075
1.7356596E-6 3.0827169E-10 1.7183926E-6 1.8871307E-6 1.205367E-6 1.7189565E-6 1.7189565E-6 1.7183926E-6 1.16125 1.16125
1.7293464E-6 1.9559106E-10 1.719017E-6 1.886673E-6 1.2050747E-6 1.7187486E-6 1.7187486E-6 1.719017E-6 1.16175 1.16175
1.7192706E-6 1.3476828E-11 1.7183926E-6 1.8864441E-6 1.2049285E-6 1.7185404E-6 1.7185404E-6 1.7183926E-6 1.16225 1.16225
1.7091953E-6 -1.686374E-10 1.7180804E-6 1.8862152E-6 1.2047823E-6 1.7183327E-6 1.7183327E-6 1.7180804E-6 1.16275 1.16275
1.7086904E-6 -1.7412229E-10 1.7180804E-6 1.8859863E-6 1.2046361E-6 1.7181248E-6 1.7181248E-6 1.7180804E-6 1.16325 1.16325
1.711815E-6 -1.1260984E-10 1.7180804E-6 1.8857575E-6 1.2044899E-6 1.7179166E-6 1.7179166E-6 1.7180804E-6 1.16375 1.16375
1.710683E-6 -1.2966699E-10 1.7174561E-6 1.8855286E-6 1.2043437E-6 1.7177088E-6 1.7177088E-6 1.7174561E-6 1.16425 1.16425
1.7119926E-6 -1.0165321E-10 1.717144E-6 1.8852996E-6 1.2041975E-6 1.7175005E-6 1.7175005E-6 1.717144E-6 1.16475 1.16475
1.7190448E-6 3.233819E-11 1.7174561E-6 1.8850708E-6 1.2040513E-6 1.7172927E-6 1.7172927E-6 1.7174561E-6 1.16525 1.16525
1.7263276E-6 1.7059304E-10 1.717144E-6 1.8848419E-6 1.2039051E-6 1.7170844E-6 1.7170844E-6 1.717144E-6 1.16575 1.16575
1.7280997E-6 2.0713377E-10 1.7168318E-6 1.8846131E-6 1.2037589E-6 1.7168766E-6 1.7168766E-6 1.7168318E-6 1.16625 1.16625
1.7189479E-6 4.2073393E-11 1.7165196E-6 1.8843841E-6 1.2036127E-6 1.7166683E-6 1.7166683E-6 1.7165196E-6 1.16675 1.16675
1.7112488E-6 -9.618803E-11 1.7168318E-6 1.8839264E-6 1.2033203E-6 1.7164606E-6 1.7164606E-6 1.7168318E-6 1.16725 1.16725
1.7131854E-6 -5.6601984E-11 1.7165196E-6 1.8836975E-6 1.2031741E-6 1.7162523E-6 1.7162523E-6 1.7165196E-6 1.16775 1.16775
1.7210626E-6 9.2616075E-11 1.7162074E-6 1.8834686E-6 1.2030279E-6 1.7160445E-6 1.7160445E-6 1.7162074E-6 1.16825 1.16825
1.7219103E-6 1.1210292E-10 1.7158953E-6 1.8832397E-6 1.2028818E-6 1.7158362E-6 1.7158362E-6 1.7158953E-6 1.16875 1.16875
1.7098549E-6 -1.06555306E-10 1.7155832E-6 1.8830109E-6 1.2027356E-6 1.7156284E-6 1.7156284E-6 1.7155832E-6 1.16925 1.16925
1.7028483E-6 -2.3202634E-10 1.7158953E-6 1.8827819E-6 1.2025894E-6 1.7154201E-6 1.7154201E-6 1.7158953E-6 1.16975 1.16975
1.7089105E-6 -1.1630695E-10 1.715271E-6 1.8825531E-6 1.2024432E-6 1.7152123E-6 1.7152123E-6 1.715271E-6 1.17025 1.17025
1.7186353E-6 6.701884E-11 1.715271E-6 1.8823242E-6 1.202297E-6 1.715004E-6 1.715004E-6 1.715271E-6 1.17075 1.17075
1.7195819E-6 8.833289E-11 1.7149588E-6 1.8820954E-6 1.2021508E-6 1.7147958E-6 1.7147958E-6 1.7149588E-6 1.17125 1.17125
1.7137968E-6 -1.460267E-11 1.7146466E-6 1.8818664E-6 1.2020046E-6 1.7145879E-6 1.7145879E-6 1.7146466E-6 1.17175 1.17175
1.7132253E-6 -2.1305693E-11 1.7146466E-6 1.8816376E-6 1.2018584E-6 1.7143797E-6 1.7143797E-6 1.7146466E-6 1.17225 1.17225
1.7219276E-6 1.4313903E-10 1.7146466E-6 1.8811799E-6 1.201566E-6 1.714172E-6 1.714172E-6 1.7146466E-6 1.17275 1.17275
1.7279564E-6 2.5824937E-10 1.7143344E-6 1.8809509E-6 1.2014198E-6 1.7139637E-6 1.7139637E-6 1.7143344E-6 1.17325 1.17325
1.7206202E-6 1.2668767E-10 1.7140223E-6 1.880722E-6 1.2012736E-6 1.7137559E-6 1.7137559E-6 1.7140223E-6 1.17375 1.17375
1.7069473E-6 -1.2181484E-10 1.7140223E-6 1.8804932E-6 1.2011274E-6 1.7135476E-6 1.7135476E-6 1.7140223E-6 1.17425 1.17425
1.699017E-6 -2.6433972E-10 1.7137102E-6 1.8802643E-6 1.2009812E-6 1.7133398E-6 1.7133398E-6 1.7137102E-6 1.17475 1.17475
1.7007227E-6 -2.2901715E-10 1.713398E-6 1.8800354E-6 1.200835E-6 1.7131315E-6 1.7131315E-6 1.713398E-6 1.17525 1.17525
1.7079725E-6 -9.137137E-11 1.7124614E-6 1.8798065E-6 1.2006889E-6 1.7129232E-6 1.7129232E-6 1.7124614E-6 1.17575 1.17575
1.7120216E-6 -1.2805045E-11 1.7127736E-6 1.8795777E-6 1.2005427E-6 1.7127154E-6 1.7127154E-6 1.7127736E-6 1.17625 1.17625
1.7137272E-6 2.2517535E-11 1.7124614E-6 1.8793487E-6 1.2003965E-6 1.7125071E-6 1.7125071E-6 1.7124614E-6 1.17675 1.17675
1.7178423E-6 1.02301986E-10 1.7124614E-6 1.8791198E-6 1.2002503E-6 1.7122993E-6 1.7122993E-6 1.7124614E-6 1.17725 1.17725
1.7250261E-6 2.3872965E-10 1.7124614E-6 1.878891E-6 1.2001041E-6 1.712091E-6 1.712091E-6 1.7124614E-6 1.17775 1.17775
1.7274907E-6 2.8806074E-10 1.7121492E-6 1.8784332E-6 1.1998117E-6 1.7118828E-6 1.7118828E-6 1.7121492E-6 1.17825 1.17825
1.7172835E-6 1.0351026E-10 1.7118372E-6 1.8782043E-6 1.1996655E-6 1.711675E-6 1.711675E-6 1.7118372E-6 1.17875 1.17875
1.7018616E-6 -1.7727278E-10 1.7112128E-6 1.8779755E-6 1.1995193E-6 1.7114668E-6 1.7114668E-6 1.7112128E-6 1.17925 1.17925
1.6918523E-6 -3.5816888E-10 1.711525E-6 1.8777466E-6 1.1993731E-6 1.711259E-6 1.711259E-6 1.711525E-6 1.17975 1.17975
1.694119E-6 -3.1249217E-10 1.711525E-6 1.8775177E-6 1.1992269E-6 1.7110507E-6 1.7110507E-6 1.711525E-6 1.18025 1.18025
1.7024907E-6 -1.541381E-10 1.7109006E-6 1.8772888E-6 1.1990807E-6 1.7108424E-6 1.7108424E-6 1.7109006E-6 1.18075 1.18075
1.7124801E-6 3.4060223E-11 1.7105884E-6 1.87706E-6 1.1989345E-6 1.7106346E-6 1.7106346E-6 1.7105884E-6 1.18125 1.18125
1.7199609E-6 1.7596948E-10 1.7105884E-6 1.8768311E-6 1.1987883E-6 1.7104263E-6 1.7104263E-6 1.7105884E-6 1.18175 1.18175
1.7218315E-6 2.1433738E-10 1.7102763E-6 1.8766021E-6 1.198642E-6 1.710218E-6 1.710218E-6 1.7102763E-6 1.18225 1.18225
1.7243295E-6 2.6427757E-10 1.709652E-6 1.8763733E-6 1.198496E-6 1.7100102E-6 1.7100102E-6 1.709652E-6 1.18275 1.18275
1.7217781E-6 2.2103055E-10 1.709652E-6 1.8761444E-6 1.1983498E-6 1.709802E-6 1.709802E-6 1.709652E-6 1.18325 1.18325
1.7112733E-6 3.0998447E-11 1.709652E-6 1.8756866E-6 1.1980574E-6 1.7095937E-6 1.7095937E-6 1.709652E-6 1.18375 1.18375
1.6963469E-6 -2.4064858E-10 1.709652E-6 1.8754578E-6 1.1979112E-6 1.7093859E-6 1.7093859E-6 1.709652E-6 1.18425 1.18425
1.684819E-6 -4.4956175E-10 1.709652E-6 1.8752289E-6 1.197765E-6 1.7091776E-6 1.7091776E-6 1.709652E-6 1.18475 1.18475
1.6837856E-6 -4.6479173E-10 1.7093398E-6 1.875E-6 1.1976188E-6 1.7089693E-6 1.7089693E-6 1.7093398E-6 1.18525 1.18525
1.6966791E-6 -2.2299552E-10 1.7090276E-6 1.8747711E-6 1.1974726E-6 1.7087616E-6 1.7087616E-6 1.7090276E-6 1.18575 1.18575
1.7151161E-6 1.2112389E-10 1.7087154E-6 1.8745422E-6 1.1973264E-6 1.7085533E-6 1.7085533E-6 1.7087154E-6 1.18625 1.18625
1.7286031E-6 3.7388329E-10 1.7080912E-6 1.8743134E-6 1.1971802E-6 1.708345E-6 1.708345E-6 1.7080912E-6 1.18675 1.18675
1.7313652E-6 4.2869602E-10 1.707779E-6 1.8740844E-6 1.197034E-6 1.7081372E-6 1.7081372E-6 1.707779E-6 1.18725 1.18725
1.7277576E-6 3.6595885E-10 1.7074668E-6 1.8738556E-6 1.1968878E-6 1.707929E-6 1.707929E-6 1.7074668E-6 1.18775 1.18775
1.718375E-6 1.9663501E-10 1.7071546E-6 1.8736267E-6 1.1967416E-6 1.7077207E-6 1.7077207E-6 1.7071546E-6 1.18825 1.18825
1.7015344E-6 -1.103379E-10 1.7071546E-6 1.8731689E-6 1.1964491E-6 1.7075129E-6 1.7075129E-6 1.7071546E-6 1.18875 1.18875
1.6849905E-6 -4.118292E-10 1.7071546E-6 1.8729401E-6 1.1963031E-6 1.7073046E-6 1.7073046E-6 1.7071546E-6 1.18925 1.18925
1.6745847E-6 -6.000341E-10 1.7071546E-6 1.8727112E-6 1.1961569E-6 1.7070963E-6 1.7070963E-6 1.7071546E-6 1.18975 1.18975
1.6803169E-6 -4.904054E-10 1.7065303E-6 1.8724822E-6 1.1960107E-6 1.7068885E-6 1.7068885E-6 1.7065303E-6 1.19025 1.19025
1.7001731E-6 -1.2009611E-10 1.7068425E-6 1.8722534E-6 1.1958645E-6 1.7066802E-6 1.7066802E-6 1.7068425E-6 1.19075 1.19075
1.7215143E-6 2.7762115E-10 1.7065303E-6 1.8720245E-6 1.1957183E-6 1.706472E-6 1.706472E-6 1.7065303E-6 1.19125 1.19125
1.7317342E-6 4.70083E-10 1.7065303E-6 1.8717957E-6 1.195572E-6 1.7062637E-6 1.7062637E-6 1.7065303E-6 1.19175 1.19175
1.7336052E-6 5.084509E-10 1.7055938E-6 1.8715667E-6 1.1954259E-6 1.706056E-6 1.706056E-6 1.7055938E-6 1.19225 1.19225
1.7301957E-6 4.4936813E-10 1.7052816E-6 1.8713379E-6 1.1952797E-6 1.7058477E-6 1.7058477E-6 1.7052816E-6 1.19275 1.19275
1.7168528E-6 2.0695627E-10 1.7055938E-6 1.871109E-6 1.1951334E-6 1.7056394E-6 1.7056394E-6 1.7055938E-6 1.19325 1.19325
1.6927187E-6 -2.3462038E-10 1.7046573E-6 1.8708802E-6 1.1949872E-6 1.7054311E-6 1.7054311E-6 1.7046573E-6 1.19375 1.19375
1.6710931E-6 -6.2990796E-10 1.7046573E-6 1.8704224E-6 1.1946948E-6 1.7052233E-6 1.7052233E-6 1.7046573E-6 1.19425 1.19425
1.6641194E-6 -7.547699E-10 1.7043452E-6 1.8701935E-6 1.1945486E-6 1.705015E-6 1.705015E-6 1.7043452E-6 1.19475 1.19475
1.6790254E-6 -4.7582066E-10 1.7046573E-6 1.8699646E-6 1.1944024E-6 1.7048068E-6 1.7048068E-6 1.7046573E-6 1.19525 1.19525
1.7038648E-6 -1.35423235E-11 1.7046573E-6 1.8697357E-6 1.1942562E-6 1.7045985E-6 1.7045985E-6 1.7046573E-6 1.19575 1.19575
1.7226653E-6 3.3727682E-10 1.7046573E-6 1.8695068E-6 1.1941102E-6 1.7043907E-6 1.7043907E-6 1.7046573E-6 1.19625 1.19625
1.7310701E-6 4.9623994E-10 1.7043452E-6 1.869278E-6 1.193964E-6 1.7041824E-6 1.7041824E-6 1.7043452E-6 1.19675 1.19675
1.7352507E-6 5.7724253E-10 1.704033E-6 1.869049E-6 1.1938178E-6 1.7039741E-6 1.7039741E-6 1.704033E-6 1.19725 1.19725
1.7305211E-6 4.937971E-10 1.7034087E-6 1.8688202E-6 1.1936716E-6 1.7037659E-6 1.7037659E-6 1.7034087E-6 1.19775 1.19775
1.7154953E-6 2.2032286E-10 1.7034087E-6 1.8685913E-6 1.1935253E-6 1.7035576E-6 1.7035576E-6 1.7034087E-6 1.19825 1.19825
1.6863785E-6 -3.132229E-10 1.7030965E-6 1.8683625E-6 1.1933791E-6 1.7033498E-6 1.7033498E-6 1.7030965E-6 1.19875 1.19875
1.6639274E-6 -7.237371E-10 1.7034087E-6 1.8681335E-6 1.193233E-6 1.7031415E-6 1.7031415E-6 1.7034087E-6 1.19925 1.19925
1.6609138E-6 -7.755111E-10 1.7027843E-6 1.8676758E-6 1.1929405E-6 1.7029332E-6 1.7029332E-6 1.7027843E-6 1.19975 1.19975
1.68242E-6 -3.7474848E-10 1.7027843E-6 1.8674469E-6 1.1927943E-6 1.702725E-6 1.702725E-6 1.7027843E-6 1.20025 1.20025
1.7045533E-6 3.75864E-11 1.7024721E-6 1.867218E-6 1.1926481E-6 1.7025167E-6 1.7025167E-6 1.7024721E-6 1.20075 1.20075
1.7207467E-6 3.4028927E-10 1.7024721E-6 1.8669891E-6 1.1925019E-6 1.7023089E-6 1.7023089E-6 1.7024721E-6 1.20125 1.20125
1.7273035E-6 4.6514467E-10 1.7024721E-6 1.8667603E-6 1.1923557E-6 1.7021006E-6 1.7021006E-6 1.7024721E-6 1.20175 1.20175
1.7335302E-6 5.8390937E-10 1.7015357E-6 1.8665314E-6 1.1922095E-6 1.7018923E-6 1.7018923E-6 1.7015357E-6 1.20225 1.20225
1.7318697E-6 5.5710714E-10 1.7012235E-6 1.8663025E-6 1.1920633E-6 1.701684E-6 1.701684E-6 1.7012235E-6 1.20275 1.20275
1.7090886E-6 1.4050223E-10 1.7015357E-6 1.8660736E-6 1.1919172E-6 1.7014758E-6 1.7014758E-6 1.7015357E-6 1.20325 1.20325
1.6778922E-6 -4.314147E-10 1.7012235E-6 1.8658448E-6 1.191771E-6 1.7012675E-6 1.7012675E-6 1.7012235E-6 1.20375 1.20375
1.6604578E-6 -7.493508E-10 1.7009113E-6 1.8656158E-6 1.1916248E-6 1.7010598E-6 1.7010598E-6 1.7009113E-6 1.20425 1.20425
1.6680375E-6 -6.0561434E-10 1.7009113E-6 1.8653869E-6 1.1914786E-6 1.7008515E-6 1.7008515E-6 1.7009113E-6 1.20475 1.20475
1.6878276E-6 -2.3652322E-10 1.7005991E-6 1.8649292E-6 1.1911862E-6 1.7006432E-6 1.7006432E-6 1.7005991E-6 1.20525 1.20525
1.7041857E-6 6.922499E-11 1.7005991E-6 1.8647003E-6 1.19104E-6 1.700435E-6 1.700435E-6 1.7005991E-6 1.20575 1.20575
1.7125245E-6 2.2696997E-10 1.7005991E-6 1.8644714E-6 1.1908938E-6 1.7002267E-6 1.7002267E-6 1.7005991E-6 1.20625 1.20625
1.7211934E-6 3.9080564E-10 1.6996627E-6 1.8642426E-6 1.1907476E-6 1.7000184E-6 1.7000184E-6 1.6996627E-6 1.20675 1.20675
1.7300272E-6 5.576866E-10 1.6999749E-6 1.8640137E-6 1.1906014E-6 1.6998101E-6 1.6998101E-6 1.6999749E-6 1.20725 1.20725
1.7265186E-6 4.967766E-10 1.6993505E-6 1.8637847E-6 1.1904552E-6 1.6996019E-6 1.6996019E-6 1.6993505E-6 1.20775 1.20775
1.7034739E-6 7.529922E-11 1.6993505E-6 1.8635559E-6 1.190309E-6 1.699394E-6 1.699394E-6 1.6993505E-6 1.20825 1.20825
1.6721126E-6 -4.9966303E-10 1.6990383E-6 1.863327E-6 1.1901628E-6 1.6991858E-6 1.6991858E-6 1.6990383E-6 1.20875 1.20875
1.6612778E-6 -6.957858E-10 1.6987261E-6 1.8630982E-6 1.1900166E-6 1.6989775E-6 1.6989775E-6 1.6987261E-6 1.20925 1.20925
1.6728507E-6 -4.783523E-10 1.6990383E-6 1.8628692E-6 1.1898704E-6 1.6987692E-6 1.6987692E-6 1.6990383E-6 1.20975 1.20975
1.6925749E-6 -1.1047929E-10 1.6987261E-6 1.8626404E-6 1.1897243E-6 1.6985609E-6 1.6985609E-6 1.6987261E-6 1.21025 1.21025
1.7030256E-6 8.6245955E-11 1.6981019E-6 1.8621826E-6 1.1894319E-6 1.6983527E-6 1.6983527E-6 1.6981019E-6 1.21075 1.21075
1.7099785E-6 2.1841015E-10 1.6974775E-6 1.8619537E-6 1.1892857E-6 1.6981444E-6 1.6981444E-6 1.6974775E-6 1.21125 1.21125
1.7186143E-6 3.8163675E-10 1.6974775E-6 1.8617249E-6 1.1891395E-6 1.6979361E-6 1.6979361E-6 1.6974775E-6 1.21175 1.21175
1.724973E-6 5.028377E-10 1.6974775E-6 1.861496E-6 1.1889933E-6 1.6977278E-6 1.6977278E-6 1.6974775E-6 1.21225 1.21225
1.7158873E-6 3.389955E-10 1.6968531E-6 1.861267E-6 1.1888471E-6 1.6975196E-6 1.6975196E-6 1.6968531E-6 1.21275 1.21275
1.6906971E-6 -1.220713E-10 1.6971653E-6 1.8610382E-6 1.1887009E-6 1.6973113E-6 1.6973113E-6 1.6971653E-6 1.21325 1.21325
1.6701605E-6 -4.972597E-10 1.6971653E-6 1.8608093E-6 1.1885547E-6 1.6971035E-6 1.6971035E-6 1.6971653E-6 1.21375 1.21375
1.667477E-6 -5.4294297E-10 1.6971653E-6 1.8605805E-6 1.1884085E-6 1.6968952E-6 1.6968952E-6 1.6971653E-6 1.21425 1.21425
1.681525E-6 -2.7982944E-10 1.6965411E-6 1.8603515E-6 1.1882623E-6 1.6966869E-6 1.6966869E-6 1.6965411E-6 1.21475 1.21475
1.6963979E-6 -1.4892419E-12 1.6965411E-6 1.8601227E-6 1.1881161E-6 1.6964786E-6 1.6964786E-6 1.6965411E-6 1.21525 1.21525
1.7028227E-6 1.2092988E-10 1.6965411E-6 1.8598938E-6 1.1879699E-6 1.6962704E-6 1.6962704E-6 1.6965411E-6 1.21575 1.21575
1.7069044E-6 2.0010527E-10 1.6959167E-6 1.859436E-6 1.1876775E-6 1.6960621E-6 1.6960621E-6 1.6959167E-6 1.21625 1.21625
1.711052E-6 2.804988E-10 1.6956045E-6 1.8592071E-6 1.1875314E-6 1.6958538E-6 1.6958538E-6 1.6956045E-6 1.21675 1.21675
1.7133517E-6 3.2678454E-10 1.6959167E-6 1.8589783E-6 1.1873852E-6 1.6956456E-6 1.6956456E-6 1.6959167E-6 1.21725 1.21725
1.704959E-6 1.7573272E-10 1.6952923E-6 1.8587494E-6 1.187239E-6 1.6954373E-6 1.6954373E-6 1.6952923E-6 1.21775 1.21775
1.687524E-6 -1.4220339E-10 1.6946681E-6 1.8585205E-6 1.1870928E-6 1.695229E-6 1.695229E-6 1.6946681E-6 1.21825 1.21825
1.6731912E-6 -4.0288725E-10 1.6949801E-6 1.8582916E-6 1.1869466E-6 1.6950207E-6 1.6950207E-6 1.6949801E-6 1.21875 1.21875
1.6725207E-6 -4.1141746E-10 1.6946681E-6 1.8580628E-6 1.1868004E-6 1.6948125E-6 1.6948125E-6 1.6946681E-6 1.21925 1.21925
1.6828066E-6 -2.1773754E-10 1.6949801E-6 1.8578338E-6 1.1866542E-6 1.6946042E-6 1.6946042E-6 1.6949801E-6 1.21975 1.21975
1.6952044E-6 1.4922657E-11 1.6937315E-6 1.857605E-6 1.186508E-6 1.6943959E-6 1.6943959E-6 1.6937315E-6 1.22025 1.22025
1.7051933E-6 2.0312098E-10 1.6934193E-6 1.8573761E-6 1.1863618E-6 1.6941876E-6 1.6941876E-6 1.6934193E-6 1.22075 1.22075
1.707691E-6 2.5306118E-10 1.6934193E-6 1.8569183E-6 1.1860694E-6 1.6939794E-6 1.6939794E-6 1.6934193E-6 1.22125 1.22125
1.7053045E-6 2.1285947E-10 1.6934193E-6 1.8566894E-6 1.1859232E-6 1.6937711E-6 1.6937711E-6 1.6934193E-6 1.22175 1.22175
1.7013009E-6 1.4281351E-10 1.6931072E-6 1.8564606E-6 1.185777E-6 1.6935628E-6 1.6935628E-6 1.6931072E-6 1.22225 1.22225
1.6942612E-6 1.6733413E-11 1.6931072E-6 1.8562317E-6 1.1856308E-6 1.6933545E-6 1.6933545E-6 1.6931072E-6 1.22275 1.22275
1.6847465E-6 -1.5502669E-10 1.6931072E-6 1.8560028E-6 1.1854846E-6 1.6931463E-6 1.6931463E-6 1.6931072E-6 1.22325 1.22325
1.6753968E-6 -3.2374148E-10 1.6924829E-6 1.8557739E-6 1.1853385E-6 1.692938E-6 1.692938E-6 1.6924829E-6 1.22375 1.22375
1.6754193E-6 -3.1948127E-10 1.6924829E-6 1.8555451E-6 1.1851923E-6 1.6927297E-6 1.6927297E-6 1.6924829E-6 1.22425 1.22425
1.6851442E-6 -1.3615549E-10 1.6921707E-6 1.8553162E-6 1.1850461E-6 1.6925214E-6 1.6925214E-6 1.6921707E-6 1.22475 1.22475
1.6990601E-6 1.2452177E-10 1.6921707E-6 1.8550872E-6 1.1848999E-6 1.6923132E-6 1.6923132E-6 1.6921707E-6 1.22525 1.22525
1.7072339E-6 2.7922142E-10 1.6918585E-6 1.8548584E-6 1.1847537E-6 1.6921049E-6 1.6921049E-6 1.6918585E-6 1.22575 1.22575
1.7024054E-6 1.9394879E-10 1.6915463E-6 1.8546295E-6 1.1846075E-6 1.6918966E-6 1.6918966E-6 1.6915463E-6 1.22625 1.22625
1.6931547E-6 2.706123E-11 1.6915463E-6 1.8541717E-6 1.1843151E-6 1.6916883E-6 1.6916883E-6 1.6915463E-6 1.22675 1.22675
1.689316E-6 -3.99394E-11 1.6912342E-6 1.8539429E-6 1.1841689E-6 1.6914801E-6 1.6914801E-6 1.6912342E-6 1.22725 1.22725
1.6896352E-6 -3.019763E-11 1.6912342E-6 1.853714E-6 1.1840227E-6 1.6912713E-6 1.6912713E-6 1.6912342E-6 1.22775 1.22775
1.6854996E-6 -1.0267986E-10 1.690922E-6 1.8534851E-6 1.1838765E-6 1.6910631E-6 1.6910631E-6 1.690922E-6 1.22825 1.22825
1.677503E-6 -2.4642288E-10 1.6906099E-6 1.8532562E-6 1.1837303E-6 1.6908548E-6 1.6908548E-6 1.6906099E-6 1.22875 1.22875
1.6768654E-6 -2.5434405E-10 1.6906099E-6 1.8530274E-6 1.1835841E-6 1.6906465E-6 1.6906465E-6 1.6906099E-6 1.22925 1.22925
1.6846102E-6 -1.0756226E-10 1.6902977E-6 1.8527985E-6 1.1834379E-6 1.6904382E-6 1.6904382E-6 1.6902977E-6 1.22975 1.22975
1.7020573E-6 2.1828514E-10 1.6902977E-6 1.8525695E-6 1.1832917E-6 1.69023E-6 1.69023E-6 1.6902977E-6 1.23025 1.23025
1.7099671E-6 3.6811226E-10 1.6896734E-6 1.8523407E-6 1.1831456E-6 1.6900217E-6 1.6900217E-6 1.6896734E-6 1.23075 1.23075
1.7023004E-6 2.304599E-10 1.6899855E-6 1.8521118E-6 1.1829994E-6 1.6898134E-6 1.6898134E-6 1.6899855E-6 1.23125 1.23125
1.6864495E-6 -5.8241016E-11 1.6893612E-6 1.851883E-6 1.1828532E-6 1.6896051E-6 1.6896051E-6 1.6893612E-6 1.23175 1.23175
1.6809939E-6 -1.5508592E-10 1.6896734E-6 1.8514252E-6 1.1825608E-6 1.6893969E-6 1.6893969E-6 1.6896734E-6 1.23225 1.23225
1.6848445E-6 -8.017399E-11 1.689049E-6 1.8511963E-6 1.1824146E-6 1.6891886E-6 1.6891886E-6 1.689049E-6 1.23275 1.23275
1.6863846E-6 -4.789676E-11 1.689049E-6 1.8509674E-6 1.1822684E-6 1.6889799E-6 1.6889799E-6 1.689049E-6 1.23325 1.23325
1.679147E-6 -1.7763126E-10 1.6881125E-6 1.8507385E-6 1.1821222E-6 1.6887716E-6 1.6887716E-6 1.6881125E-6 1.23375 1.23375
1.6738564E-6 -2.7143082E-10 1.6878004E-6 1.8505096E-6 1.181976E-6 1.6885633E-6 1.6885633E-6 1.6878004E-6 1.23425 1.23425
1.6824263E-6 -1.0942237E-10 1.6884247E-6 1.8502808E-6 1.1818298E-6 1.688355E-6 1.688355E-6 1.6884247E-6 1.23475 1.23475
1.6995433E-6 2.1033437E-10 1.6881125E-6 1.8500518E-6 1.1816836E-6 1.6881468E-6 1.6881468E-6 1.6881125E-6 1.23525 1.23525
1.70676E-6 3.4737108E-10 1.6874882E-6 1.849823E-6 1.1815374E-6 1.6879385E-6 1.6879385E-6 1.6874882E-6 1.23575 1.23575
1.6983344E-6 1.9571018E-10 1.6874882E-6 1.8495941E-6 1.1813912E-6 1.6877302E-6 1.6877302E-6 1.6874882E-6 1.23625 1.23625
1.6833415E-6 -7.715499E-11 1.6878004E-6 1.8493653E-6 1.181245E-6 1.687522E-6 1.687522E-6 1.6878004E-6 1.23675 1.23675
1.6797994E-6 -1.3867403E-10 1.6874882E-6 1.8491363E-6 1.1810988E-6 1.6873132E-6 1.6873132E-6 1.6874882E-6 1.23725 1.23725
1.682627E-6 -8.264318E-11 1.6868639E-6 1.8486786E-6 1.1808065E-6 1.6871049E-6 1.6871049E-6 1.6868639E-6 1.23775 1.23775
1.6855868E-6 -2.4176062E-11 1.6868639E-6 1.8484498E-6 1.1806603E-6 1.6868967E-6 1.6868967E-6 1.6868639E-6 1.23825 1.23825
1.6816822E-6 -9.239482E-11 1.6865517E-6 1.8482208E-6 1.1805141E-6 1.6866884E-6 1.6866884E-6 1.6865517E-6 1.23875 1.23875
1.6787017E-6 -1.4355972E-10 1.6865517E-6 1.8479919E-6 1.1803679E-6 1.6864801E-6 1.6864801E-6 1.6865517E-6 1.23925 1.23925
1.6835753E-6 -4.9766732E-11 1.6862396E-6 1.8477631E-6 1.1802217E-6 1.6862718E-6 1.6862718E-6 1.6862396E-6 1.23975 1.23975
1.6955438E-6 1.7497559E-10 1.6859274E-6 1.8475341E-6 1.1800755E-6 1.6860631E-6 1.6860631E-6 1.6859274E-6 1.24025 1.24025
1.6977774E-6 2.2004325E-10 1.6856152E-6 1.8473053E-6 1.1799293E-6 1.6858548E-6 1.6858548E-6 1.6856152E-6 1.24075 1.24075
1.6877347E-6 3.853806E-11 1.6856152E-6 1.8470764E-6 1.1797831E-6 1.6856466E-6 1.6856466E-6 1.6856152E-6 1.24125 1.24125
1.6751508E-6 -1.8986525E-10 1.685303E-6 1.8468476E-6 1.1796369E-6 1.6854383E-6 1.6854383E-6 1.685303E-6 1.24175 1.24175
1.6748763E-6 -1.9108667E-10 1.6849909E-6 1.8466186E-6 1.1794907E-6 1.68523E-6 1.68523E-6 1.6849909E-6 1.24225 1.24225
1.6873068E-6 4.2182587E-11 1.6846788E-6 1.8463898E-6 1.1793445E-6 1.6850212E-6 1.6850212E-6 1.6846788E-6 1.24275 1.24275
1.6945565E-6 1.7982839E-10 1.6843666E-6 1.845932E-6 1.1790521E-6 1.6848129E-6 1.6848129E-6 1.6843666E-6 1.24325 1.24325
1.689563E-6 9.15104E-11 1.6840544E-6 1.8457031E-6 1.1789059E-6 1.6846046E-6 1.6846046E-6 1.6840544E-6 1.24375 1.24375
1.6797512E-6 -8.573129E-11 1.6840544E-6 1.8454742E-6 1.1787598E-6 1.6843964E-6 1.6843964E-6 1.6840544E-6 1.24425 1.24425
1.6783878E-6 -1.07051916E-10 1.6837422E-6 1.8452454E-6 1.1786136E-6 1.6841881E-6 1.6841881E-6 1.6837422E-6 1.24475 1.24475
1.683591E-6 -7.1682725E-12 1.6837422E-6 1.8450165E-6 1.1784674E-6 1.6839793E-6 1.6839793E-6 1.6837422E-6 1.24525 1.24525
1.6851976E-6 2.6327107E-11 1.68343E-6 1.8447876E-6 1.1783212E-6 1.6837711E-6 1.6837711E-6 1.68343E-6 1.24575 1.24575
1.6776629E-6 -1.08888995E-10 1.68343E-6 1.8445587E-6 1.178175E-6 1.6835628E-6 1.6835628E-6 1.68343E-6 1.24625 1.24625
1.6713163E-6 -2.2217869E-10 1.68343E-6 1.8443299E-6 1.1780288E-6 1.6833545E-6 1.6833545E-6 1.68343E-6 1.24675 1.24675
1.6764535E-6 -1.2351319E-10 1.68343E-6 1.8441009E-6 1.1778826E-6 1.6831458E-6 1.6831458E-6 1.68343E-6 1.24725 1.24725
1.6934056E-6 1.9319821E-10 1.6824936E-6 1.843872E-6 1.1777364E-6 1.6829375E-6 1.6829375E-6 1.6824936E-6 1.24775 1.24775
1.7045164E-6 4.0210482E-10 1.6828058E-6 1.8436432E-6 1.1775902E-6 1.6827292E-6 1.6827292E-6 1.6828058E-6 1.24825 1.24825
1.6967838E-6 2.632343E-10 1.6821814E-6 1.8431854E-6 1.1772978E-6 1.682521E-6 1.682521E-6 1.6821814E-6 1.24875 1.24875
1.6795134E-6 -5.1656474E-11 1.6821814E-6 1.8429565E-6 1.1771516E-6 1.6823122E-6 1.6823122E-6 1.6821814E-6 1.24925 1.24925
1.6667645E-6 -2.8310512E-10 1.6821814E-6 1.8427277E-6 1.1770054E-6 1.682104E-6 1.682104E-6 1.6821814E-6 1.24975 1.24975
1.665236E-6 -3.0747108E-10 1.6818692E-6 1.8424988E-6 1.1768592E-6 1.6818957E-6 1.6818957E-6 1.6818692E-6 1.25025 1.25025
1.6681956E-6 -2.4900396E-10 1.681245E-6 1.8422699E-6 1.176713E-6 1.6816874E-6 1.6816874E-6 1.681245E-6 1.25075 1.25075
1.6710228E-6 -1.9297311E-10 1.681557E-6 1.842041E-6 1.1765669E-6 1.6814787E-6 1.6814787E-6 1.681557E-6 1.25125 1.25125
1.6725965E-6 -1.600868E-10 1.681245E-6 1.8418121E-6 1.1764207E-6 1.6812704E-6 1.6812704E-6 1.681245E-6 1.25175 1.25175
1.6832453E-6 4.0292856E-11 1.6809328E-6 1.8415833E-6 1.1762745E-6 1.6810621E-6 1.6810621E-6 1.6809328E-6 1.25225 1.25225
1.7001308E-6 3.5578612E-10 1.6803084E-6 1.8413543E-6 1.1761283E-6 1.6808534E-6 1.6808534E-6 1.6803084E-6 1.25275 1.25275
1.7119678E-6 5.7809213E-10 1.6803084E-6 1.8411255E-6 1.1759821E-6 1.6806451E-6 1.6806451E-6 1.6803084E-6 1.25325 1.25325
1.7058521E-6 4.6906595E-10 1.6803084E-6 1.8408966E-6 1.1758359E-6 1.6804369E-6 1.6804369E-6 1.6803084E-6 1.25375 1.25375
1.6849851E-6 8.778689E-11 1.6803084E-6 1.8404388E-6 1.1755435E-6 1.6802286E-6 1.6802286E-6 1.6803084E-6 1.25425 1.25425
1.6602564E-6 -3.6475298E-10 1.679684E-6 1.84021E-6 1.1753973E-6 1.6800197E-6 1.6800197E-6 1.679684E-6 1.25475 1.25475
1.6477386E-6 -5.9193817E-10 1.679684E-6 1.8399811E-6 1.1752511E-6 1.6798115E-6 1.6798115E-6 1.679684E-6 1.25525 1.25525
1.6522823E-6 -5.042358E-10 1.6793718E-6 1.8397521E-6 1.1751049E-6 1.6796032E-6 1.6796032E-6 1.6793718E-6 1.25575 1.25575
1.6616436E-6 -3.2760977E-10 1.679684E-6 1.8395233E-6 1.1749587E-6 1.6793945E-6 1.6793945E-6 1.679684E-6 1.25625 1.25625
1.6729525E-6 -1.1504879E-10 1.6790598E-6 1.8392944E-6 1.1748125E-6 1.6791862E-6 1.6791862E-6 1.6790598E-6 1.25675 1.25675
1.6860105E-6 1.2979275E-10 1.6784354E-6 1.8390656E-6 1.1746663E-6 1.6789779E-6 1.6789779E-6 1.6784354E-6 1.25725 1.25725
1.7028301E-6 4.4406787E-10 1.6787476E-6 1.8388366E-6 1.1745201E-6 1.6787692E-6 1.6787692E-6 1.6787476E-6 1.25775 1.25775
1.7157561E-6 6.864731E-10 1.6781232E-6 1.8386078E-6 1.174374E-6 1.6785609E-6 1.6785609E-6 1.6781232E-6 1.25825 1.25825
1.7139965E-6 6.578437E-10 1.6781232E-6 1.8383789E-6 1.1742278E-6 1.6783526E-6 1.6783526E-6 1.6781232E-6 1.25875 1.25875
1.6900269E-6 2.1931237E-10 1.677811E-6 1.8379211E-6 1.1739354E-6 1.6781439E-6 1.6781439E-6 1.677811E-6 1.25925 1.25925
1.6559924E-6 -4.049843E-10 1.677811E-6 1.8376923E-6 1.1737892E-6 1.6779356E-6 1.6779356E-6 1.677811E-6 1.25975 1.25975
1.6332443E-6 -8.209802E-10 1.6774989E-6 1.8374634E-6 1.173643E-6 1.6777274E-6 1.6777274E-6 1.6774989E-6 1.26025 1.26025
1.6352465E-6 -7.80176E-10 1.6771868E-6 1.8372345E-6 1.1734968E-6 1.6775186E-6 1.6775186E-6 1.6771868E-6 1.26075 1.26075
1.6538486E-6 -4.3301124E-10 1.6774989E-6 1.8370056E-6 1.1733506E-6 1.6773104E-6 1.6773104E-6 1.6774989E-6 1.26125 1.26125
1.6725492E-6 -8.401931E-11 1.6771868E-6 1.8367767E-6 1.1732044E-6 1.6771016E-6 1.6771016E-6 1.6771868E-6 1.26175 1.26175
1.6888742E-6 2.2111983E-10 1.6762502E-6 1.8365479E-6 1.1730582E-6 1.6768934E-6 1.6768934E-6 1.6762502E-6 1.26225 1.26225
1.7059252E-6 5.396584E-10 1.6765624E-6 1.8363189E-6 1.172912E-6 1.6766851E-6 1.6766851E-6 1.6765624E-6 1.26275 1.26275
1.7190157E-6 7.85109E-10 1.6762502E-6 1.8360901E-6 1.1727658E-6 1.6764762E-6 1.6764762E-6 1.6762502E-6 1.26325 1.26325
1.7163652E-6 7.400348E-10 1.675938E-6 1.8358612E-6 1.1726196E-6 1.676268E-6 1.676268E-6 1.675938E-6 1.26375 1.26375
1.689195E-6 2.42424E-10 1.675938E-6 1.8356324E-6 1.1724734E-6 1.6760597E-6 1.6760597E-6 1.675938E-6 1.26425 1.26425
1.653972E-6 -4.037991E-10 1.6756259E-6 1.8351745E-6 1.1721811E-6 1.675851E-6 1.675851E-6 1.6756259E-6 1.26475 1.26475
1.6292768E-6 -8.557299E-10 1.675938E-6 1.8349457E-6 1.1720349E-6 1.6756427E-6 1.6756427E-6 1.675938E-6 1.26525 1.26525
1.6292989E-6 -8.5146973E-10 1.6753138E-6 1.8347168E-6 1.1718887E-6 1.675434E-6 1.675434E-6 1.6753138E-6 1.26575 1.26575
1.6464819E-6 -5.3049487E-10 1.6753138E-6 1.8344879E-6 1.1717425E-6 1.6752257E-6 1.6752257E-6 1.6753138E-6 1.26625 1.26625
1.6705952E-6 -8.161597E-11 1.6746894E-6 1.834259E-6 1.1715963E-6 1.6750174E-6 1.6750174E-6 1.6746894E-6 1.26675 1.26675
1.693157E-6 3.3863676E-10 1.6746894E-6 1.8340302E-6 1.1714501E-6 1.6748087E-6 1.6748087E-6 1.6746894E-6 1.26725 1.26725
1.7102741E-6 6.583935E-10 1.6740651E-6 1.8338013E-6 1.1713039E-6 1.6746004E-6 1.6746004E-6 1.6740651E-6 1.26775 1.26775
1.7202624E-6 8.465918E-10 1.6737529E-6 1.8335724E-6 1.1711577E-6 1.6743917E-6 1.6743917E-6 1.6737529E-6 1.26825 1.26825
1.7131238E-6 7.1868456E-10 1.6731286E-6 1.8333435E-6 1.1710115E-6 1.6741834E-6 1.6741834E-6 1.6731286E-6 1.26875 1.26875
1.6859531E-6 2.2107373E-10 1.6731286E-6 1.8331147E-6 1.1708653E-6 1.6739747E-6 1.6739747E-6 1.6731286E-6 1.26925 1.26925
1.6499055E-6 -4.40376E-10 1.6728164E-6 1.8328857E-6 1.1707191E-6 1.6737664E-6 1.6737664E-6 1.6728164E-6 1.26975 1.26975
1.6238573E-6 -9.1727853E-10 1.6737529E-6 1.832428E-6 1.1704267E-6 1.6735581E-6 1.6735581E-6 1.6737529E-6 1.27025 1.27025
1.6218333E-6 -9.507805E-10 1.6731286E-6 1.8321991E-6 1.1702805E-6 1.6733493E-6 1.6733493E-6 1.6731286E-6 1.27075 1.27075
1.6430095E-6 -5.5610855E-10 1.6731286E-6 1.8319702E-6 1.1701343E-6 1.673141E-6 1.673141E-6 1.6731286E-6 1.27125 1.27125
1.6692674E-6 -6.7640366E-11 1.6731286E-6 1.8317413E-6 1.1699882E-6 1.6729323E-6 1.6729323E-6 1.6731286E-6 1.27175 1.27175
1.6956577E-6 4.2326412E-10 1.6731286E-6 1.8315125E-6 1.169842E-6 1.672724E-6 1.672724E-6 1.6731286E-6 1.27225 1.27225
1.7125433E-6 7.387574E-10 1.6718799E-6 1.8312836E-6 1.1696958E-6 1.6725153E-6 1.6725153E-6 1.6718799E-6 1.27275 1.27275
1.716262E-6 8.11233E-10 1.6725043E-6 1.8310546E-6 1.1695496E-6 1.672307E-6 1.672307E-6 1.6725043E-6 1.27325 1.27325
1.7074727E-6 6.5287237E-10 1.6721921E-6 1.8308258E-6 1.1694034E-6 1.6720983E-6 1.6720983E-6 1.6721921E-6 1.27375 1.27375
1.6843946E-6 2.3078586E-10 1.6718799E-6 1.830597E-6 1.1692572E-6 1.67189E-6 1.67189E-6 1.6718799E-6 1.27425 1.27425
1.6496007E-6 -4.0751935E-10 1.6715678E-6 1.8303681E-6 1.169111E-6 1.6716813E-6 1.6716813E-6 1.6715678E-6 1.27475 1.27475
1.6218694E-6 -9.154843E-10 1.6712556E-6 1.8301391E-6 1.1689648E-6 1.671473E-6 1.671473E-6 1.6712556E-6 1.27525 1.27525
1.6157533E-6 -1.0245105E-9 1.6712556E-6 1.8296814E-6 1.1686724E-6 1.6712642E-6 1.6712642E-6 1.6712556E-6 1.27575 1.27575
1.6362694E-6 -6.420199E-10 1.6712556E-6 1.8294525E-6 1.1685262E-6 1.6710559E-6 1.6710559E-6 1.6712556E-6 1.27625 1.27625
1.6686655E-6 -4.02653E-11 1.6709434E-6 1.8292236E-6 1.16838E-6 1.6708472E-6 1.6708472E-6 1.6709434E-6 1.27675 1.27675
1.6960458E-6 4.689112E-10 1.6706313E-6 1.8289948E-6 1.1682338E-6 1.6706389E-6 1.6706389E-6 1.6706313E-6 1.27725 1.27725
1.7090373E-6 7.125346E-10 1.6703191E-6 1.8287659E-6 1.1680876E-6 1.6704302E-6 1.6704302E-6 1.6703191E-6 1.27775 1.27775
1.713284E-6 7.9475526E-10 1.6700069E-6 1.8285369E-6 1.1679414E-6 1.6702219E-6 1.6702219E-6 1.6700069E-6 1.27825 1.27825
1.7058478E-6 6.6136635E-10 1.6696947E-6 1.8283081E-6 1.1677953E-6 1.6700131E-6 1.6700131E-6 1.6696947E-6 1.27875 1.27875
1.6847828E-6 2.7643293E-10 1.6693826E-6 1.8280792E-6 1.1676491E-6 1.6698049E-6 1.6698049E-6 1.6693826E-6 1.27925 1.27925
1.6513088E-6 -3.375096E-10 1.6690705E-6 1.8278504E-6 1.1675029E-6 1.6695961E-6 1.6695961E-6 1.6690705E-6 1.27975 1.27975
1.6217296E-6 -8.795823E-10 1.6687583E-6 1.8276214E-6 1.1673567E-6 1.6693879E-6 1.6693879E-6 1.6687583E-6 1.28025 1.28025
1.6170654E-6 -9.618096E-10 1.6687583E-6 1.8273926E-6 1.1672105E-6 1.6691791E-6 1.6691791E-6 1.6687583E-6 1.28075 1.28075
1.6361626E-6 -6.0550887E-10 1.6687583E-6 1.8269349E-6 1.1669181E-6 1.6689709E-6 1.6689709E-6 1.6687583E-6 1.28125 1.28125
1.6667766E-6 -3.6643837E-11 1.6687583E-6 1.8267059E-6 1.1667719E-6 1.668762E-6 1.668762E-6 1.6687583E-6 1.28175 1.28175
1.6911204E-6 4.1649847E-10 1.6684461E-6 1.826477E-6 1.1666257E-6 1.6685533E-6 1.6685533E-6 1.6684461E-6 1.28225 1.28225
1.7037823E-6 6.540312E-10 1.6684461E-6 1.8262482E-6 1.1664795E-6 1.668345E-6 1.668345E-6 1.6684461E-6 1.28275 1.28275
1.7034084E-6 6.509826E-10 1.6681339E-6 1.8260192E-6 1.1663333E-6 1.6681363E-6 1.6681363E-6 1.6681339E-6 1.28325 1.28325
1.6951147E-6 5.0175797E-10 1.6675097E-6 1.8257904E-6 1.1661871E-6 1.667928E-6 1.667928E-6 1.6675097E-6 1.28375 1.28375
1.6783392E-6 1.9600317E-10 1.6678217E-6 1.8255615E-6 1.1660409E-6 1.6677193E-6 1.6677193E-6 1.6678217E-6 1.28425 1.28425
1.6523901E-6 -2.7907215E-10 1.6675097E-6 1.8253327E-6 1.1658947E-6 1.667511E-6 1.667511E-6 1.6675097E-6 1.28475 1.28475
1.6312586E-6 -6.652237E-10 1.6671975E-6 1.8251037E-6 1.1657485E-6 1.6673023E-6 1.6673023E-6 1.6671975E-6 1.28525 1.28525
1.628542E-6 -7.115161E-10 1.6668853E-6 1.8248749E-6 1.1656024E-6 1.667094E-6 1.667094E-6 1.6668853E-6 1.28575 1.28575
1.6401144E-6 -4.9408255E-10 1.6668853E-6 1.824646E-6 1.1654562E-6 1.6668852E-6 1.6668852E-6 1.6668853E-6 1.28625 1.28625
1.6591121E-6 -1.3960906E-10 1.6665731E-6 1.8241882E-6 1.1651638E-6 1.6666764E-6 1.6666764E-6 1.6665731E-6 1.28675 1.28675
1.6805852E-6 2.605445E-10 1.6662609E-6 1.8239593E-6 1.1650176E-6 1.6664682E-6 1.6664682E-6 1.6662609E-6 1.28725 1.28725
1.6944348E-6 5.200036E-10 1.6656367E-6 1.8237305E-6 1.1648714E-6 1.6662594E-6 1.6662594E-6 1.6656367E-6 1.28775 1.28775
1.6976913E-6 5.8395233E-10 1.6659487E-6 1.8235016E-6 1.1647252E-6 1.6660512E-6 1.6660512E-6 1.6659487E-6 1.28825 1.28825
1.6869551E-6 3.8965675E-10 1.6656367E-6 1.8232727E-6 1.164579E-6 1.6658424E-6 1.6658424E-6 1.6656367E-6 1.28875 1.28875
1.6699157E-6 7.902943E-11 1.6662609E-6 1.8230438E-6 1.1644328E-6 1.6656337E-6 1.6656337E-6 1.6662609E-6 1.28925 1.28925
1.6520187E-6 -2.4743363E-10 1.6656367E-6 1.822815E-6 1.1642866E-6 1.6654254E-6 1.6654254E-6 1.6656367E-6 1.28975 1.28975
1.6412824E-6 -4.417292E-10 1.6653245E-6 1.822586E-6 1.1641404E-6 1.6652167E-6 1.6652167E-6 1.6653245E-6 1.29025 1.29025
1.6413376E-6 -4.3685996E-10 1.6650123E-6 1.8223571E-6 1.1639942E-6 1.6650079E-6 1.6650079E-6 1.6650123E-6 1.29075 1.29075
1.6476633E-6 -3.1626804E-10 1.6647001E-6 1.8221283E-6 1.163848E-6 1.6647996E-6 1.6647996E-6 1.6647001E-6 1.29125 1.29125
1.6587737E-6 -1.0736146E-10 1.6650123E-6 1.8216705E-6 1.1635556E-6 1.6645909E-6 1.6645909E-6 1.6650123E-6 1.29175 1.29175
1.6707427E-6 1.1738087E-10 1.6647001E-6 1.8214416E-6 1.1634095E-6 1.6643826E-6 1.6643826E-6 1.6647001E-6 1.29225 1.29225
1.6771999E-6 2.4040905E-10 1.6637637E-6 1.8212128E-6 1.1632633E-6 1.6641739E-6 1.6641739E-6 1.6637637E-6 1.29275 1.29275
1.6796971E-6 2.9034922E-10 1.6643879E-6 1.8209839E-6 1.1631171E-6 1.6639651E-6 1.6639651E-6 1.6643879E-6 1.29325 1.29325
1.6774426E-6 2.5258381E-10 1.6640757E-6 1.820755E-6 1.1629709E-6 1.6637568E-6 1.6637568E-6 1.6640757E-6 1.29375 1.29375
1.6706664E-6 1.3137623E-10 1.6637637E-6 1.8205261E-6 1.1628247E-6 1.6635481E-6 1.6635481E-6 1.6637637E-6 1.29425 1.29425
1.6621412E-6 -2.211189E-11 1.6637637E-6 1.8202973E-6 1.1626785E-6 1.6633393E-6 1.6633393E-6 1.6637637E-6 1.29475 1.29475
1.6570157E-6 -1.1286612E-10 1.6631393E-6 1.8200684E-6 1.1625323E-6 1.663131E-6 1.663131E-6 1.6631393E-6 1.29525 1.29525
1.6525166E-6 -1.9204809E-10 1.6628271E-6 1.8198394E-6 1.1623861E-6 1.6629223E-6 1.6629223E-6 1.6628271E-6 1.29575 1.29575
1.6488756E-6 -2.5539432E-10 1.6628271E-6 1.8196106E-6 1.1622399E-6 1.6627135E-6 1.6627135E-6 1.6628271E-6 1.29625 1.29625
1.6502842E-6 -2.2555334E-10 1.6625149E-6 1.8193817E-6 1.1620937E-6 1.6625053E-6 1.6625053E-6 1.6625149E-6 1.29675 1.29675
1.6583915E-6 -7.207183E-11 1.6628271E-6 1.8189239E-6 1.1618013E-6 1.6622965E-6 1.6622965E-6 1.6628271E-6 1.29725 1.29725
1.6654427E-6 6.1919546E-11 1.6622027E-6 1.8186951E-6 1.1616551E-6 1.6620878E-6 1.6620878E-6 1.6622027E-6 1.29775 1.29775
1.6702835E-6 1.5510347E-10 1.6622027E-6 1.8184662E-6 1.1615089E-6 1.6618795E-6 1.6618795E-6 1.6622027E-6 1.29825 1.29825
1.6711635E-6 1.7519937E-10 1.6618907E-6 1.8182373E-6 1.1613627E-6 1.6616707E-6 1.6616707E-6 1.6618907E-6 1.29875 1.29875
1.6657734E-6 7.9572605E-11 1.6615785E-6 1.8180084E-6 1.1612166E-6 1.661462E-6 1.661462E-6 1.6615785E-6 1.29925 1.29925
1.6660925E-6 8.9314375E-11 1.6615785E-6 1.8177795E-6 1.1610704E-6 1.6612532E-6 1.6612532E-6 1.6615785E-6 1.29975 1.29975
1.6667422E-6 1.0514682E-10 1.6612663E-6 1.8175507E-6 1.1609242E-6 1.661045E-6 1.661045E-6 1.6612663E-6 1.30025 1.30025
1.6633321E-6 4.6064045E-11 1.6612663E-6 1.8173217E-6 1.160778E-6 1.6608362E-6 1.6608362E-6 1.6612663E-6 1.30075 1.30075
1.656721E-6 -7.2098195E-11 1.6606419E-6 1.8170929E-6 1.1606318E-6 1.6606275E-6 1.6606275E-6 1.6606419E-6 1.30125 1.30125
1.6480973E-6 -2.2741349E-10 1.6603298E-6 1.816864E-6 1.1604856E-6 1.6604192E-6 1.6604192E-6 1.6603298E-6 1.30175 1.30175
1.6434662E-6 -3.0903172E-10 1.6603298E-6 1.8166352E-6 1.1603394E-6 1.6602105E-6 1.6602105E-6 1.6603298E-6 1.30225 1.30225
1.6481084E-6 -2.1950222E-10 1.6600177E-6 1.8161774E-6 1.160047E-6 1.6600017E-6 1.6600017E-6 1.6600177E-6 1.30275 1.30275
1.6560507E-6 -6.906604E-11 1.6597055E-6 1.8159485E-6 1.1599008E-6 1.6597929E-6 1.6597929E-6 1.6597055E-6 1.30325 1.30325
1.6609905E-6 2.5945076E-11 1.6593933E-6 1.8157197E-6 1.1597546E-6 1.6595847E-6 1.6595847E-6 1.6593933E-6 1.30375 1.30375
1.6666557E-6 1.3435565E-10 1.6593933E-6 1.8154907E-6 1.1596084E-6 1.6593759E-6 1.6593759E-6 1.6593933E-6 1.30425 1.30425
1.67473E-6 2.872281E-10 1.6590811E-6 1.8152618E-6 1.1594622E-6 1.6591672E-6 1.6591672E-6 1.6590811E-6 1.30475 1.30475
1.6778872E-6 3.493496E-10 1.658769E-6 1.815033E-6 1.159316E-6 1.6589585E-6 1.6589585E-6 1.658769E-6 1.30525 1.30525
1.6726956E-6 2.5737723E-10 1.6578325E-6 1.814804E-6 1.1591698E-6 1.6587502E-6 1.6587502E-6 1.6578325E-6 1.30575 1.30575
1.6588242E-6 5.220329E-12 1.6584568E-6 1.8145752E-6 1.1590237E-6 1.6585414E-6 1.6585414E-6 1.6584568E-6 1.30625 1.30625
1.64492E-6 -2.4754565E-10 1.6584568E-6 1.8143463E-6 1.1588775E-6 1.6583326E-6 1.6583326E-6 1.6584568E-6 1.30675 1.30675
1.6379128E-6 -3.730167E-10 1.6578325E-6 1.8141175E-6 1.1587313E-6 1.6581239E-6 1.6581239E-6 1.6578325E-6 1.30725 1.30725
1.6393213E-6 -3.431757E-10 1.6575203E-6 1.8138885E-6 1.1585851E-6 1.6579156E-6 1.6579156E-6 1.6575203E-6 1.30775 1.30775
1.6445576E-6 -2.42683E-10 1.6578325E-6 1.8134308E-6 1.1582927E-6 1.6577069E-6 1.6577069E-6 1.6578325E-6 1.30825 1.30825
1.6507179E-6 -1.2513643E-10 1.656896E-6 1.813202E-6 1.1581465E-6 1.6574982E-6 1.6574982E-6 1.656896E-6 1.30875 1.30875
1.6600462E-6 5.0880553E-11 1.656896E-6 1.812973E-6 1.1580003E-6 1.6572894E-6 1.6572894E-6 1.656896E-6 1.30925 1.30925
1.6737972E-6 3.085125E-10 1.656896E-6 1.8127441E-6 1.1578541E-6 1.6570812E-6 1.6570812E-6 1.656896E-6 1.30975 1.30975
1.6833236E-6 4.881839E-10 1.6565838E-6 1.8125153E-6 1.1577079E-6 1.6568723E-6 1.6568723E-6 1.6565838E-6 1.31025 1.31025
1.6816956E-6 4.619907E-10 1.6562716E-6 1.8122864E-6 1.1575617E-6 1.6566636E-6 1.6566636E-6 1.6562716E-6 1.31075 1.31075
1.6673953E-6 2.0191591E-10 1.6559595E-6 1.8120575E-6 1.1574155E-6 1.6564549E-6 1.6564549E-6 1.6559595E-6 1.31125 1.31125
1.6492007E-6 -1.3002874E-10 1.6556473E-6 1.8118286E-6 1.1572693E-6 1.6562461E-6 1.6562461E-6 1.6556473E-6 1.31175 1.31175
1.635891E-6 -3.718315E-10 1.6553352E-6 1.8115998E-6 1.157123E-6 1.6560379E-6 1.6560379E-6 1.6553352E-6 1.31225 1.31225
1.6312929E-6 -4.5284068E-10 1.655023E-6 1.8113708E-6 1.1569769E-6 1.6558291E-6 1.6558291E-6 1.655023E-6 1.31275 1.31275
1.632866E-6 -4.1995438E-10 1.6556473E-6 1.8111419E-6 1.1568308E-6 1.6556203E-6 1.6556203E-6 1.6556473E-6 1.31325 1.31325
1.6416664E-6 -2.5368246E-10 1.6553352E-6 1.8106842E-6 1.1565384E-6 1.6554116E-6 1.6554116E-6 1.6553352E-6 1.31375 1.31375
1.6551858E-6 -3.1400596E-13 1.6553352E-6 1.8104553E-6 1.1563922E-6 1.6552028E-6 1.6552028E-6 1.6553352E-6 1.31425 1.31425
1.6693983E-6 2.6584485E-10 1.655023E-6 1.8102264E-6 1.156246E-6 1.6549941E-6 1.6549941E-6 1.655023E-6 1.31475 1.31475
1.6784961E-6 4.3759835E-10 1.6547108E-6 1.8099976E-6 1.1560998E-6 1.6547858E-6 1.6547858E-6 1.6547108E-6 1.31525 1.31525
1.6799042E-6 4.6743936E-10 1.6547108E-6 1.8097687E-6 1.1559536E-6 1.6545771E-6 1.6545771E-6 1.6547108E-6 1.31575 1.31575
1.669201E-6 2.7375283E-10 1.6547108E-6 1.8095398E-6 1.1558074E-6 1.6543682E-6 1.6543682E-6 1.6547108E-6 1.31625 1.31625
1.6537456E-6 -7.639284E-12 1.6543986E-6 1.8093109E-6 1.1556612E-6 1.6541595E-6 1.6541595E-6 1.6543986E-6 1.31675 1.31675
1.6403693E-6 -2.506602E-10 1.6543986E-6 1.809082E-6 1.155515E-6 1.6539508E-6 1.6539508E-6 1.6543986E-6 1.31725 1.31725
1.6326692E-6 -3.8892164E-10 1.6537743E-6 1.8088532E-6 1.1553688E-6 1.6537421E-6 1.6537421E-6 1.6537743E-6 1.31775 1.31775
1.6300517E-6 -4.333868E-10 1.6537743E-6 1.8086242E-6 1.1552225E-6 1.6535338E-6 1.6535338E-6 1.6537743E-6 1.31825 1.31825
1.6339678E-6 -3.5725675E-10 1.6534622E-6 1.8083954E-6 1.1550763E-6 1.6533251E-6 1.6533251E-6 1.6534622E-6 1.31875 1.31875
1.6467283E-6 -1.1789683E-10 1.65315E-6 1.8079376E-6 1.154784E-6 1.6531163E-6 1.6531163E-6 1.65315E-6 1.31925 1.31925
1.6642409E-6 2.091687E-10 1.6525256E-6 1.8077087E-6 1.1546379E-6 1.6529075E-6 1.6529075E-6 1.6525256E-6 1.31975 1.31975
1.6762423E-6 4.3452006E-10 1.6525256E-6 1.8074799E-6 1.1544917E-6 1.6526988E-6 1.6526988E-6 1.6525256E-6 1.32025 1.32025
1.6744164E-6 4.0467252E-10 1.6519014E-6 1.807251E-6 1.1543455E-6 1.65249E-6 1.65249E-6 1.6519014E-6 1.32075 1.32075
1.6648681E-6 2.3230332E-10 1.6515892E-6 1.807022E-6 1.1541993E-6 1.6522813E-6 1.6522813E-6 1.6515892E-6 1.32125 1.32125
1.6545939E-6 4.653469E-11 1.6515892E-6 1.8067932E-6 1.154053E-6 1.6520726E-6 1.6520726E-6 1.6515892E-6 1.32175 1.32175
1.6449137E-6 -1.2827076E-10 1.651277E-6 1.8065643E-6 1.1539069E-6 1.6518637E-6 1.6518637E-6 1.651277E-6 1.32225 1.32225
1.636158E-6 -2.8602232E-10 1.6519014E-6 1.8063355E-6 1.1537606E-6 1.6516555E-6 1.6516555E-6 1.6519014E-6 1.32275 1.32275
1.6315599E-6 -3.670315E-10 1.651277E-6 1.8061065E-6 1.1536144E-6 1.6514467E-6 1.6514467E-6 1.651277E-6 1.32325 1.32325
1.633232E-6 -3.32318E-10 1.6509648E-6 1.8058777E-6 1.1534682E-6 1.651238E-6 1.651238E-6 1.6509648E-6 1.32375 1.32375
1.6413064E-6 -1.7944554E-10 1.6509648E-6 1.80542E-6 1.1531758E-6 1.6510293E-6 1.6510293E-6 1.6509648E-6 1.32425 1.32425
1.6560139E-6 9.584931E-11 1.6506526E-6 1.805191E-6 1.1530296E-6 1.6508205E-6 1.6508205E-6 1.6506526E-6 1.32475 1.32475
1.6677513E-6 3.1632816E-10 1.6509648E-6 1.8049622E-6 1.1528834E-6 1.6506118E-6 1.6506118E-6 1.6509648E-6 1.32525 1.32525
1.6694235E-6 3.5104167E-10 1.6503406E-6 1.8047333E-6 1.1527372E-6 1.650403E-6 1.650403E-6 1.6503406E-6 1.32575 1.32575
1.6619873E-6 2.1765277E-10 1.6500284E-6 1.8045043E-6 1.152591E-6 1.6501942E-6 1.6501942E-6 1.6500284E-6 1.32625 1.32625
1.6530331E-6 5.624679E-11 1.6490918E-6 1.8042755E-6 1.152445E-6 1.6499855E-6 1.6499855E-6 1.6490918E-6 1.32675 1.32675
1.6457619E-6 -7.4096784E-11 1.6490918E-6 1.8040466E-6 1.1522988E-6 1.6497768E-6 1.6497768E-6 1.6490918E-6 1.32725 1.32725
1.6388209E-6 -1.9834968E-10 1.6490918E-6 1.8038178E-6 1.1521525E-6 1.649568E-6 1.649568E-6 1.6490918E-6 1.32775 1.32775
1.6344538E-6 -2.750954E-10 1.6490918E-6 1.8035888E-6 1.1520063E-6 1.6493592E-6 1.6493592E-6 1.6490918E-6 1.32825 1.32825
1.6329908E-6 -2.9824324E-10 1.6487796E-6 1.80336E-6 1.1518601E-6 1.6491505E-6 1.6491505E-6 1.6487796E-6 1.32875 1.32875
1.6377655E-6 -2.0627744E-10 1.6490918E-6 1.8031311E-6 1.151714E-6 1.6489422E-6 1.6489422E-6 1.6490918E-6 1.32925 1.32925
1.6487769E-6 8.019457E-13 1.6481554E-6 1.8026733E-6 1.1514215E-6 1.6487335E-6 1.6487335E-6 1.6481554E-6 1.32975 1.32975
1.6589963E-6 1.9326372E-10 1.6481554E-6 1.8024444E-6 1.1512753E-6 1.6485247E-6 1.6485247E-6 1.6481554E-6 1.33025 1.33025
1.6607675E-6 2.2980444E-10 1.6484674E-6 1.8022156E-6 1.1511291E-6 1.648316E-6 1.648316E-6 1.6484674E-6 1.33075 1.33075
1.6585454E-6 1.9264806E-10 1.6472188E-6 1.8019867E-6 1.1509829E-6 1.6481072E-6 1.6481072E-6 1.6472188E-6 1.33125 1.33125
1.6552674E-6 1.3600157E-10 1.647531E-6 1.8017578E-6 1.1508367E-6 1.6478984E-6 1.6478984E-6 1.647531E-6 1.33175 1.33175
1.6512304E-6 6.534653E-11 1.647531E-6 1.8015289E-6 1.1506905E-6 1.6476897E-6 1.6476897E-6 1.647531E-6 1.33225 1.33225
1.6447183E-6 -5.0988512E-11 1.647531E-6 1.8013001E-6 1.1505443E-6 1.647481E-6 1.647481E-6 1.647531E-6 1.33275 1.33275
1.6381401E-6 -1.6854168E-10 1.6478432E-6 1.8010711E-6 1.1503981E-6 1.6472723E-6 1.6472723E-6 1.6478432E-6 1.33325 1.33325
1.6333441E-6 -2.5320526E-10 1.6472188E-6 1.8008423E-6 1.150252E-6 1.6470635E-6 1.6470635E-6 1.6472188E-6 1.33375 1.33375
1.6341912E-6 -2.3371843E-10 1.6469066E-6 1.8006134E-6 1.1501058E-6 1.6468547E-6 1.6468547E-6 1.6469066E-6 1.33425 1.33425
1.6423315E-6 -7.962783E-11 1.6465945E-6 1.8003846E-6 1.1499596E-6 1.646646E-6 1.646646E-6 1.6465945E-6 1.33475 1.33475
1.6503728E-6 7.263555E-11 1.6465945E-6 1.7999267E-6 1.1496672E-6 1.6464372E-6 1.6464372E-6 1.6465945E-6 1.33525 1.33525
1.65386E-6 1.4084772E-10 1.6459702E-6 1.7996979E-6 1.149521E-6 1.6462285E-6 1.6462285E-6 1.6459702E-6 1.33575 1.33575
1.652496E-6 1.195271E-10 1.6459702E-6 1.799469E-6 1.1493748E-6 1.6460198E-6 1.6460198E-6 1.6459702E-6 1.33625 1.33625
1.6516271E-6 1.07342454E-10 1.645658E-6 1.7992401E-6 1.1492286E-6 1.6458109E-6 1.6458109E-6 1.645658E-6 1.33675 1.33675
1.6504612E-6 8.967623E-11 1.6453458E-6 1.7990112E-6 1.1490824E-6 1.6456022E-6 1.6456022E-6 1.6453458E-6 1.33725 1.33725
1.6477111E-6 4.2774787E-11 1.6453458E-6 1.7987824E-6 1.1489362E-6 1.6453935E-6 1.6453935E-6 1.6453458E-6 1.33775 1.33775
1.6453902E-6 3.791227E-12 1.6453458E-6 1.7985535E-6 1.14879E-6 1.6451847E-6 1.6451847E-6 1.6453458E-6 1.33825 1.33825
1.638911E-6 -1.11934746E-10 1.6450336E-6 1.7983245E-6 1.1486438E-6 1.644976E-6 1.644976E-6 1.6450336E-6 1.33875 1.33875
1.633587E-6 -2.0634339E-10 1.6447215E-6 1.7980957E-6 1.1484976E-6 1.6447672E-6 1.6447672E-6 1.6447215E-6 1.33925 1.33925
1.6359521E-6 -1.5883948E-10 1.6444094E-6 1.7978668E-6 1.1483514E-6 1.6445584E-6 1.6445584E-6 1.6444094E-6 1.33975 1.33975
1.6435644E-6 -1.4493968E-11 1.6447215E-6 1.797638E-6 1.1482052E-6 1.6443497E-6 1.6443497E-6 1.6447215E-6 1.34025 1.34025
1.6491966E-6 9.330754E-11 1.6444094E-6 1.7971802E-6 1.1479129E-6 1.644141E-6 1.644141E-6 1.6444094E-6 1.34075 1.34075
1.6473701E-6 6.345997E-11 1.6440972E-6 1.7969513E-6 1.1477667E-6 1.6439318E-6 1.6439318E-6 1.6440972E-6 1.34125 1.34125
1.6433331E-6 -7.195064E-12 1.6440972E-6 1.7967224E-6 1.1476205E-6 1.643723E-6 1.643723E-6 1.6440972E-6 1.34175 1.34175
1.6426292E-6 -1.6334363E-11 1.6431607E-6 1.7964935E-6 1.1474743E-6 1.6435142E-6 1.6435142E-6 1.6431607E-6 1.34225 1.34225
1.6467764E-6 6.4059154E-11 1.6431607E-6 1.7962647E-6 1.1473281E-6 1.6433055E-6 1.6433055E-6 1.6431607E-6 1.34275 1.34275
1.6499006E-6 1.255716E-10 1.6431607E-6 1.7960358E-6 1.1471819E-6 1.6430968E-6 1.6430968E-6 1.6431607E-6 1.34325 1.34325
1.6446095E-6 3.177202E-11 1.6428485E-6 1.7958068E-6 1.1470357E-6 1.642888E-6 1.642888E-6 1.6428485E-6 1.34375 1.34375
1.6353252E-6 -1.3572463E-10 1.6428485E-6 1.795578E-6 1.1468895E-6 1.6426792E-6 1.6426792E-6 1.6428485E-6 1.34425 1.34425
1.6341924E-6 -1.527818E-10 1.641912E-6 1.7953491E-6 1.1467433E-6 1.6424705E-6 1.6424705E-6 1.641912E-6 1.34475 1.34475
1.6397915E-6 -4.558935E-11 1.6422242E-6 1.7951203E-6 1.1465971E-6 1.6422617E-6 1.6422617E-6 1.6422242E-6 1.34525 1.34525
1.6444668E-6 4.454923E-11 1.6415999E-6 1.7948913E-6 1.1464509E-6 1.642053E-6 1.642053E-6 1.6415999E-6 1.34575 1.34575
1.6443898E-6 4.69822E-11 1.6415999E-6 1.7944336E-6 1.1461585E-6 1.6418443E-6 1.6418443E-6 1.6415999E-6 1.34625 1.34625
1.6408809E-6 -1.3927771E-11 1.6415999E-6 1.7942048E-6 1.1460123E-6 1.6416355E-6 1.6416355E-6 1.6415999E-6 1.34675 1.34675
1.6402099E-6 -2.2458004E-11 1.6412877E-6 1.7939758E-6 1.1458662E-6 1.6414267E-6 1.6414267E-6 1.6412877E-6 1.34725 1.34725
1.6453466E-6 7.62075E-11 1.6406634E-6 1.793747E-6 1.14572E-6 1.6412175E-6 1.6412175E-6 1.6406634E-6 1.34775 1.34775
1.6515729E-6 1.949722E-10 1.6409755E-6 1.7935181E-6 1.1455738E-6 1.6410088E-6 1.6410088E-6 1.6409755E-6 1.34825 1.34825
1.6454898E-6 8.6555034E-11 1.6403512E-6 1.7932891E-6 1.1454276E-6 1.6408001E-6 1.6408001E-6 1.6403512E-6 1.34875 1.34875
1.6325095E-6 -1.4915708E-10 1.640039E-6 1.7930603E-6 1.1452814E-6 1.6405912E-6 1.6405912E-6 1.640039E-6 1.34925 1.34925
1.6274824E-6 -2.380841E-10 1.6397269E-6 1.7928314E-6 1.1451352E-6 1.6403825E-6 1.6403825E-6 1.6397269E-6 1.34975 1.34975
1.6332467E-6 -1.2784633E-10 1.640039E-6 1.7926026E-6 1.144989E-6 1.6401738E-6 1.6401738E-6 1.640039E-6 1.35025 1.35025
1.6428061E-6 5.2434116E-11 1.6397269E-6 1.7923736E-6 1.1448428E-6 1.639965E-6 1.639965E-6 1.6397269E-6 1.35075 1.35075
1.6458312E-6 1.1211935E-10 1.6397269E-6 1.7921448E-6 1.1446966E-6 1.6397563E-6 1.6397563E-6 1.6397269E-6 1.35125 1.35125
1.6414967E-6 3.598271E-11 1.6397269E-6 1.791687E-6 1.1444042E-6 1.639547E-6 1.639547E-6 1.6397269E-6 1.35175 1.35175
1.6400007E-6 1.2225811E-11 1.6394147E-6 1.7914581E-6 1.144258E-6 1.6393383E-6 1.6393383E-6 1.6394147E-6 1.35225 1.35225
1.6455999E-6 1.1941825E-10 1.6387904E-6 1.7912292E-6 1.1441118E-6 1.6391296E-6 1.6391296E-6 1.6387904E-6 1.35275 1.35275
1.6480972E-6 1.6935843E-10 1.6387904E-6 1.7910004E-6 1.1439656E-6 1.6389208E-6 1.6389208E-6 1.6387904E-6 1.35325 1.35325
1.641189E-6 4.571459E-11 1.638166E-6 1.7907715E-6 1.1438194E-6 1.6387121E-6 1.6387121E-6 1.638166E-6 1.35375 1.35375
1.6280106E-6 -1.9365191E-10 1.6384782E-6 1.7905426E-6 1.1436733E-6 1.6385032E-6 1.6385032E-6 1.6384782E-6 1.35425 1.35425
1.6222245E-6 -2.9658748E-10 1.6384782E-6 1.7903137E-6 1.1435271E-6 1.6382945E-6 1.6382945E-6 1.6384782E-6 1.35475 1.35475
1.6269984E-6 -2.0462172E-10 1.6384782E-6 1.7900849E-6 1.1433809E-6 1.6380853E-6 1.6380853E-6 1.6384782E-6 1.35525 1.35525
1.6386697E-6 1.4638988E-11 1.638166E-6 1.7898559E-6 1.1432347E-6 1.6378766E-6 1.6378766E-6 1.638166E-6 1.35575 1.35575
1.643576E-6 1.0904103E-10 1.6378539E-6 1.789627E-6 1.1430885E-6 1.6376678E-6 1.6376678E-6 1.6378539E-6 1.35625 1.35625
1.643796E-6 1.169556E-10 1.6375417E-6 1.7891693E-6 1.1427961E-6 1.637459E-6 1.637459E-6 1.6375417E-6 1.35675 1.35675
1.6439171E-6 1.2304298E-10 1.6372295E-6 1.7889404E-6 1.1426499E-6 1.6372503E-6 1.6372503E-6 1.6372295E-6 1.35725 1.35725
1.6468758E-6 1.8151006E-10 1.6369173E-6 1.7887115E-6 1.1425037E-6 1.6370411E-6 1.6370411E-6 1.6369173E-6 1.35775 1.35775
1.6458089E-6 1.6567105E-10 1.6362931E-6 1.7884827E-6 1.1423575E-6 1.6368323E-6 1.6368323E-6 1.6362931E-6 1.35825 1.35825
1.6381747E-6 2.8627734E-11 1.6362931E-6 1.7882538E-6 1.1422113E-6 1.6366236E-6 1.6366236E-6 1.6362931E-6 1.35875 1.35875
1.6265475E-6 -1.8211264E-10 1.6362931E-6 1.7880249E-6 1.1420651E-6 1.6364148E-6 1.6364148E-6 1.6362931E-6 1.35925 1.35925
1.6177253E-6 -3.4108236E-10 1.6366052E-6 1.787796E-6 1.1419189E-6 1.6362061E-6 1.6362061E-6 1.6366052E-6 1.35975 1.35975
1.620684E-6 -2.8261526E-10 1.6359809E-6 1.7875672E-6 1.1417727E-6 1.6359969E-6 1.6359969E-6 1.6359809E-6 1.36025 1.36025
1.6318934E-6 -7.188147E-11 1.6356687E-6 1.7873383E-6 1.1416265E-6 1.6357881E-6 1.6357881E-6 1.6356687E-6 1.36075 1.36075
1.6398357E-6 7.855471E-11 1.6359809E-6 1.7871093E-6 1.1414804E-6 1.6355793E-6 1.6355793E-6 1.6359809E-6 1.36125 1.36125
1.6430258E-6 1.4128529E-10 1.6359809E-6 1.7868805E-6 1.1413342E-6 1.6353706E-6 1.6353706E-6 1.6359809E-6 1.36175 1.36175
1.644599E-6 1.7417158E-10 1.6350443E-6 1.7864227E-6 1.1410418E-6 1.6351619E-6 1.6351619E-6 1.6350443E-6 1.36225 1.36225
1.6469967E-6 2.2228454E-10 1.6353565E-6 1.7861938E-6 1.1408956E-6 1.6349526E-6 1.6349526E-6 1.6353565E-6 1.36275 1.36275
1.6460947E-6 2.0949087E-10 1.6347323E-6 1.785965E-6 1.1407494E-6 1.6347439E-6 1.6347439E-6 1.6347323E-6 1.36325 1.36325
1.6381306E-6 6.635688E-11 1.6344201E-6 1.7857361E-6 1.1406032E-6 1.6345351E-6 1.6345351E-6 1.6344201E-6 1.36375 1.36375
1.6252162E-6 -1.681371E-10 1.6344201E-6 1.7855072E-6 1.140457E-6 1.6343264E-6 1.6343264E-6 1.6344201E-6 1.36425 1.36425
1.6156675E-6 -3.405063E-10 1.6344201E-6 1.7852783E-6 1.1403108E-6 1.6341171E-6 1.6341171E-6 1.6344201E-6 1.36475 1.36475
1.6185277E-6 -2.8386637E-10 1.6344201E-6 1.7850494E-6 1.1401646E-6 1.6339084E-6 1.6339084E-6 1.6344201E-6 1.36525 1.36525
1.626404E-6 -1.3464833E-10 1.6334835E-6 1.7848206E-6 1.1400184E-6 1.6336996E-6 1.6336996E-6 1.6334835E-6 1.36575 1.36575
1.6323003E-6 -2.1974285E-11 1.6334835E-6 1.7845916E-6 1.1398722E-6 1.6334909E-6 1.6334909E-6 1.6334835E-6 1.36625 1.36625
1.6388891E-6 1.03490154E-10 1.6331713E-6 1.7843628E-6 1.139726E-6 1.6332816E-6 1.6332816E-6 1.6331713E-6 1.36675 1.36675
1.6437293E-6 1.9667407E-10 1.6334835E-6 1.7841339E-6 1.1395798E-6 1.6330729E-6 1.6330729E-6 1.6334835E-6 1.36725 1.36725
1.6472825E-6 2.6610436E-10 1.6328593E-6 1.7836761E-6 1.1392875E-6 1.6328642E-6 1.6328642E-6 1.6328593E-6 1.36775 1.36775
1.6441035E-6 2.1128506E-10 1.6325471E-6 1.7834473E-6 1.1391413E-6 1.6326554E-6 1.6326554E-6 1.6325471E-6 1.36825 1.36825
1.6366998E-6 7.850522E-11 1.6322349E-6 1.7832184E-6 1.1389951E-6 1.6324462E-6 1.6324462E-6 1.6322349E-6 1.36875 1.36875
1.6258316E-6 -1.1822662E-10 1.6322349E-6 1.7829894E-6 1.1388489E-6 1.6322374E-6 1.6322374E-6 1.6322349E-6 1.36925 1.36925
1.6180984E-6 -2.5709712E-10 1.6322349E-6 1.7827606E-6 1.1387027E-6 1.6320287E-6 1.6320287E-6 1.6322349E-6 1.36975 1.36975
1.6156455E-6 -2.9851696E-10 1.6316105E-6 1.7825317E-6 1.1385565E-6 1.6318199E-6 1.6318199E-6 1.6316105E-6 1.37025 1.37025
1.6196932E-6 -2.1995065E-10 1.6316105E-6 1.7823029E-6 1.1384103E-6 1.6316108E-6 1.6316108E-6 1.6316105E-6 1.37075 1.37075
1.6267114E-6 -8.656835E-11 1.6312983E-6 1.7820739E-6 1.1382641E-6 1.6314019E-6 1.6314019E-6 1.6312983E-6 1.37125 1.37125
1.6341257E-6 5.4122762E-11 1.6312983E-6 1.7818451E-6 1.1381179E-6 1.6311932E-6 1.6311932E-6 1.6312983E-6 1.37175 1.37175
1.6407805E-6 1.8080532E-10 1.6303619E-6 1.7816162E-6 1.1379717E-6 1.630984E-6 1.630984E-6 1.6303619E-6 1.37225 1.37225
1.6454228E-6 2.7033484E-10 1.6303619E-6 1.7813874E-6 1.1378255E-6 1.6307753E-6 1.6307753E-6 1.6303619E-6 1.37275 1.37275
1.6411217E-6 1.9480727E-10 1.6303619E-6 1.7809296E-6 1.1375331E-6 1.6305664E-6 1.6305664E-6 1.6303619E-6 1.37325 1.37325
1.6335201E-6 5.837303E-11 1.6303619E-6 1.7807007E-6 1.1373869E-6 1.6303572E-6 1.6303572E-6 1.6303619E-6 1.37375 1.37375
1.626315E-6 -7.075242E-11 1.6303619E-6 1.7804718E-6 1.1372407E-6 1.6301485E-6 1.6301485E-6 1.6303619E-6 1.37425 1.37425
1.6202979E-6 -1.7795146E-10 1.6300497E-6 1.7802429E-6 1.1370946E-6 1.6299398E-6 1.6299398E-6 1.6300497E-6 1.37475 1.37475
1.6143463E-6 -2.8393238E-10 1.6297375E-6 1.780014E-6 1.1369484E-6 1.6297305E-6 1.6297305E-6 1.6297375E-6 1.37525 1.37525
1.6137743E-6 -2.906354E-10 1.6297375E-6 1.7797852E-6 1.1368022E-6 1.6295218E-6 1.6295218E-6 1.6297375E-6 1.37575 1.37575
1.6207927E-6 -1.5725309E-10 1.6294254E-6 1.7795563E-6 1.136656E-6 1.629313E-6 1.629313E-6 1.6294254E-6 1.37625 1.37625
1.6340146E-6 9.063376E-11 1.6291133E-6 1.7793274E-6 1.1365098E-6 1.6291038E-6 1.6291038E-6 1.6291133E-6 1.37675 1.37675
1.643013E-6 2.6056007E-10 1.6291133E-6 1.7790985E-6 1.1363636E-6 1.628895E-6 1.628895E-6 1.6291133E-6 1.37725 1.37725
1.643134E-6 2.6664745E-10 1.6288011E-6 1.7788697E-6 1.1362174E-6 1.6286863E-6 1.6286863E-6 1.6288011E-6 1.37775 1.37775
1.6370834E-6 1.5883933E-10 1.6281767E-6 1.7786407E-6 1.1360712E-6 1.6284771E-6 1.6284771E-6 1.6281767E-6 1.37825 1.37825
1.6320564E-6 6.991229E-11 1.6284889E-6 1.778183E-6 1.1357788E-6 1.6282684E-6 1.6282684E-6 1.6284889E-6 1.37875 1.37875
1.6262043E-6 -3.424141E-11 1.6278645E-6 1.7779541E-6 1.1356326E-6 1.6280595E-6 1.6280595E-6 1.6278645E-6 1.37925 1.37925
1.6164576E-6 -2.1026499E-10 1.6281767E-6 1.7777252E-6 1.1354864E-6 1.6278503E-6 1.6278503E-6 1.6281767E-6 1.37975 1.37975
1.6097144E-6 -3.308635E-10 1.6278645E-6 1.7774963E-6 1.1353402E-6 1.6276416E-6 1.6276416E-6 1.6278645E-6 1.38025 1.38025
1.6092085E-6 -3.363484E-10 1.6269281E-6 1.7772675E-6 1.135194E-6 1.6274329E-6 1.6274329E-6 1.6269281E-6 1.38075 1.38075
1.6208464E-6 -1.1769676E-10 1.6275524E-6 1.7770386E-6 1.1350478E-6 1.6272236E-6 1.6272236E-6 1.6275524E-6 1.38125 1.38125
1.6377651E-6 1.9840558E-10 1.6275524E-6 1.7768097E-6 1.1349017E-6 1.6270149E-6 1.6270149E-6 1.6275524E-6 1.38175 1.38175
1.6453439E-6 3.42142E-10 1.6269281E-6 1.7765808E-6 1.1347555E-6 1.6268057E-6 1.6268057E-6 1.6269281E-6 1.38225 1.38225
1.6389638E-6 2.2824324E-10 1.6263037E-6 1.776352E-6 1.1346093E-6 1.6265969E-6 1.6265969E-6 1.6263037E-6 1.38275 1.38275
1.6308346E-6 8.206393E-11 1.6263037E-6 1.7761231E-6 1.1344631E-6 1.6263881E-6 1.6263881E-6 1.6263037E-6 1.38325 1.38325
1.6276551E-6 2.7244621E-11 1.6259916E-6 1.7758941E-6 1.1343169E-6 1.6261789E-6 1.6261789E-6 1.6259916E-6 1.38375 1.38375
1.622298E-6 -6.777308E-11 1.6259916E-6 1.7754364E-6 1.1340245E-6 1.6259702E-6 1.6259702E-6 1.6259916E-6 1.38425 1.38425
1.6137728E-6 -2.2126119E-10 1.6256794E-6 1.7752075E-6 1.1338783E-6 1.6257615E-6 1.6257615E-6 1.6256794E-6 1.38475 1.38475
1.6083163E-6 -3.181061E-10 1.6256794E-6 1.7749786E-6 1.1337321E-6 1.6255522E-6 1.6255522E-6 1.6256794E-6 1.38525 1.38525
1.6139485E-6 -2.103046E-10 1.6253672E-6 1.7747498E-6 1.1335859E-6 1.6253434E-6 1.6253434E-6 1.6253672E-6 1.38575 1.38575
1.6261475E-6 1.8701192E-11 1.6253672E-6 1.7745209E-6 1.1334397E-6 1.6251342E-6 1.6251342E-6 1.6253672E-6 1.38625 1.38625
1.637588E-6 2.3369842E-10 1.6247429E-6 1.774292E-6 1.1332935E-6 1.6249255E-6 1.6249255E-6 1.6247429E-6 1.38675 1.38675
1.6396885E-6 2.763298E-10 1.6247429E-6 1.7740631E-6 1.1331473E-6 1.6247162E-6 1.6247162E-6 1.6247429E-6 1.38725 1.38725
1.6338034E-6 1.7156704E-10 1.6244308E-6 1.7738342E-6 1.1330011E-6 1.6245075E-6 1.6245075E-6 1.6244308E-6 1.38775 1.38775
1.6278194E-6 6.497706E-11 1.6241186E-6 1.7736054E-6 1.1328549E-6 1.6242988E-6 1.6242988E-6 1.6241186E-6 1.38825 1.38825
1.6223628E-6 -3.186785E-11 1.6234942E-6 1.7733764E-6 1.1327088E-6 1.6240895E-6 1.6240895E-6 1.6234942E-6 1.38875 1.38875
1.6135737E-6 -1.9022849E-10 1.6234942E-6 1.7729187E-6 1.1324164E-6 1.6238807E-6 1.6238807E-6 1.6234942E-6 1.38925 1.38925
1.605873E-6 -3.2848993E-10 1.6234942E-6 1.7726899E-6 1.1322702E-6 1.6236716E-6 1.6236716E-6 1.6234942E-6 1.38975 1.38975
1.6075452E-6 -2.9377645E-10 1.6238064E-6 1.7724609E-6 1.132124E-6 1.6234628E-6 1.6234628E-6 1.6238064E-6 1.39025 1.39025
1.6185561E-6 -8.669706E-11 1.6234942E-6 1.772232E-6 1.1319778E-6 1.6232535E-6 1.6232535E-6 1.6234942E-6 1.39075 1.39075
1.6327356E-6 1.7885274E-10 1.6225578E-6 1.7720032E-6 1.1318316E-6 1.6230448E-6 1.6230448E-6 1.6225578E-6 1.39125 1.39125
1.6382028E-6 2.836089E-10 1.62287E-6 1.7717742E-6 1.1316854E-6 1.6228361E-6 1.6228361E-6 1.62287E-6 1.39175 1.39175
1.6345613E-6 2.2026268E-10 1.6231821E-6 1.7715454E-6 1.1315392E-6 1.6226269E-6 1.6226269E-6 1.6231821E-6 1.39225 1.39225
1.6285442E-6 1.1306363E-10 1.62287E-6 1.7713165E-6 1.131393E-6 1.622418E-6 1.622418E-6 1.62287E-6 1.39275 1.39275
1.6229886E-6 1.4391513E-11 1.6222456E-6 1.7710877E-6 1.1312468E-6 1.6222089E-6 1.6222089E-6 1.6222456E-6 1.39325 1.39325
1.6162124E-6 -1.06816056E-10 1.6219334E-6 1.7708587E-6 1.1311006E-6 1.6220001E-6 1.6220001E-6 1.6219334E-6 1.39375 1.39375
1.6071918E-6 -2.6944016E-10 1.6213091E-6 1.7706299E-6 1.1309544E-6 1.6217908E-6 1.6217908E-6 1.6213091E-6 1.39425 1.39425
1.6025608E-6 -3.510584E-10 1.620997E-6 1.7701722E-6 1.130662E-6 1.6215821E-6 1.6215821E-6 1.620997E-6 1.39475 1.39475
1.6093476E-6 -2.2193958E-10 1.620997E-6 1.7699432E-6 1.1305159E-6 1.6213729E-6 1.6213729E-6 1.620997E-6 1.39525 1.39525
1.6260021E-6 8.929023E-11 1.6203726E-6 1.7697143E-6 1.1303697E-6 1.6211642E-6 1.6211642E-6 1.6203726E-6 1.39575 1.39575
1.6383661E-6 3.2134134E-10 1.6203726E-6 1.7694855E-6 1.1302235E-6 1.6209549E-6 1.6209549E-6 1.6203726E-6 1.39625 1.39625
1.6390483E-6 3.3778283E-10 1.620997E-6 1.7692566E-6 1.1300773E-6 1.6207462E-6 1.6207462E-6 1.620997E-6 1.39675 1.39675
1.6306216E-6 1.8612192E-10 1.620997E-6 1.7690277E-6 1.1299311E-6 1.620537E-6 1.620537E-6 1.620997E-6 1.39725 1.39725
1.6214034E-6 1.9843408E-11 1.6200604E-6 1.7687988E-6 1.1297849E-6 1.6203282E-6 1.6203282E-6 1.6200604E-6 1.39775 1.39775
1.6142637E-6 -1.08063905E-10 1.6200604E-6 1.76857E-6 1.1296387E-6 1.620119E-6 1.620119E-6 1.6200604E-6 1.39825 1.39825
1.6077187E-6 -2.25008E-10 1.6197482E-6 1.768341E-6 1.1294925E-6 1.6199102E-6 1.6199102E-6 1.6197482E-6 1.39875 1.39875
1.6016021E-6 -3.3403427E-10 1.6197482E-6 1.7681122E-6 1.1293463E-6 1.619701E-6 1.619701E-6 1.6197482E-6 1.39925 1.39925
1.6018552E-6 -3.2551062E-10 1.6197482E-6 1.7678833E-6 1.1292001E-6 1.6194922E-6 1.6194922E-6 1.6197482E-6 1.39975 1.39975
1.6127341E-6 -1.2086751E-10 1.619124E-6 1.7674255E-6 1.1289077E-6 1.619283E-6 1.619283E-6 1.619124E-6 1.40025 1.40025
1.6304447E-6 2.0985243E-10 1.6188118E-6 1.7671966E-6 1.1287615E-6 1.6190743E-6 1.6190743E-6 1.6188118E-6 1.40075 1.40075
1.6418186E-6 4.2363152E-10 1.6181874E-6 1.7669678E-6 1.1286153E-6 1.618865E-6 1.618865E-6 1.6181874E-6 1.40125 1.40125
1.6392667E-6 3.803845E-10 1.6184996E-6 1.7667389E-6 1.1284691E-6 1.6186563E-6 1.6186563E-6 1.6184996E-6 1.40175 1.40175
1.6286949E-6 1.8913425E-10 1.6181874E-6 1.76651E-6 1.128323E-6 1.6184471E-6 1.6184471E-6 1.6181874E-6 1.40225 1.40225
1.6148235E-6 -6.302267E-11 1.6178752E-6 1.7662811E-6 1.1281768E-6 1.6182383E-6 1.6182383E-6 1.6178752E-6 1.40275 1.40275
1.6041529E-6 -2.561001E-10 1.6181874E-6 1.7660523E-6 1.1280306E-6 1.618029E-6 1.618029E-6 1.6181874E-6 1.40325 1.40325
1.5998183E-6 -3.3223677E-10 1.6178752E-6 1.7658234E-6 1.1278844E-6 1.6178199E-6 1.6178199E-6 1.6178752E-6 1.40375 1.40375
1.5980913E-6 -3.6025713E-10 1.617251E-6 1.7655944E-6 1.1277382E-6 1.6176111E-6 1.6176111E-6 1.617251E-6 1.40425 1.40425
1.600621E-6 -3.097079E-10 1.6175632E-6 1.7653656E-6 1.127592E-6 1.6174018E-6 1.6174018E-6 1.6175632E-6 1.40475 1.40475
1.6126885E-6 -8.3138385E-11 1.6169388E-6 1.7651367E-6 1.1274458E-6 1.6171931E-6 1.6171931E-6 1.6169388E-6 1.40525 1.40525
1.6338967E-6 3.1214262E-10 1.6166266E-6 1.7646789E-6 1.1271534E-6 1.6169839E-6 1.6169839E-6 1.6166266E-6 1.40575 1.40575
1.6477462E-6 5.7160177E-10 1.6169388E-6 1.7644501E-6 1.1270072E-6 1.6167752E-6 1.6167752E-6 1.6169388E-6 1.40625 1.40625
1.6420586E-6 4.7049337E-10 1.6163144E-6 1.7642212E-6 1.126861E-6 1.6165659E-6 1.6165659E-6 1.6163144E-6 1.40675 1.40675
1.6245901E-6 1.5194816E-10 1.6163144E-6 1.7639923E-6 1.1267148E-6 1.6163572E-6 1.6163572E-6 1.6163144E-6 1.40725 1.40725
1.6064612E-6 -1.7877837E-10 1.6160022E-6 1.7637634E-6 1.1265686E-6 1.616148E-6 1.616148E-6 1.6160022E-6 1.40775 1.40775
1.5955264E-6 -3.7672834E-10 1.61569E-6 1.7635346E-6 1.1264224E-6 1.6159387E-6 1.6159387E-6 1.61569E-6 1.40825 1.40825
1.5916214E-6 -4.4494713E-10 1.61569E-6 1.7633057E-6 1.1262762E-6 1.61573E-6 1.61573E-6 1.61569E-6 1.40875 1.40875
1.5948111E-6 -3.8221656E-10 1.615378E-6 1.7630767E-6 1.1261301E-6 1.6155208E-6 1.6155208E-6 1.615378E-6 1.40925 1.40925
1.6030834E-6 -2.256897E-10 1.6150658E-6 1.7628479E-6 1.1259839E-6 1.615312E-6 1.615312E-6 1.6150658E-6 1.40975 1.40975
1.6194076E-6 7.9449405E-11 1.615378E-6 1.762619E-6 1.1258377E-6 1.6151027E-6 1.6151027E-6 1.615378E-6 1.41025 1.41025
1.6382397E-6 4.308776E-10 1.6144414E-6 1.7623902E-6 1.1256915E-6 1.6148936E-6 1.6148936E-6 1.6144414E-6 1.41075 1.41075
1.6492842E-6 6.3856603E-10 1.6144414E-6 1.7619324E-6 1.1253991E-6 1.6146848E-6 1.6146848E-6 1.6144414E-6 1.41125 1.41125
1.6429366E-6 5.252763E-10 1.6147536E-6 1.7617035E-6 1.1252529E-6 1.6144755E-6 1.6144755E-6 1.6147536E-6 1.41175 1.41175
1.622828E-6 1.580058E-10 1.6147536E-6 1.7614746E-6 1.1251067E-6 1.6142668E-6 1.6142668E-6 1.6147536E-6 1.41225 1.41225
1.5991219E-6 -2.75653E-10 1.6138171E-6 1.7612457E-6 1.1249605E-6 1.6140576E-6 1.6140576E-6 1.6138171E-6 1.41275 1.41275
1.5839961E-6 -5.5095445E-10 1.613505E-6 1.7610168E-6 1.1248143E-6 1.6138483E-6 1.6138483E-6 1.613505E-6 1.41325 1.41325
1.5832591E-6 -5.607028E-10 1.6131928E-6 1.760788E-6 1.1246681E-6 1.6136396E-6 1.6136396E-6 1.6131928E-6 1.41375 1.41375
1.5896829E-6 -4.3828371E-10 1.6128806E-6 1.760559E-6 1.1245219E-6 1.6134304E-6 1.6134304E-6 1.6128806E-6 1.41425 1.41425
1.5994729E-6 -2.537398E-10 1.6128806E-6 1.7603302E-6 1.1243757E-6 1.6132211E-6 1.6132211E-6 1.6128806E-6 1.41475 1.41475
1.6164244E-6 6.297159E-11 1.6128806E-6 1.7601013E-6 1.1242295E-6 1.6130124E-6 1.6130124E-6 1.6128806E-6 1.41525 1.41525
1.6391837E-6 4.868787E-10 1.6128806E-6 1.7598725E-6 1.1240833E-6 1.6128032E-6 1.6128032E-6 1.6128806E-6 1.41575 1.41575
1.6532641E-6 7.506013E-10 1.6122563E-6 1.7596435E-6 1.1239372E-6 1.6125945E-6 1.6125945E-6 1.6122563E-6 1.41625 1.41625
1.6463556E-6 6.2695743E-10 1.6119441E-6 1.7591858E-6 1.1236448E-6 1.6123852E-6 1.6123852E-6 1.6119441E-6 1.41675 1.41675
1.6239035E-6 2.164432E-10 1.6113198E-6 1.758957E-6 1.1234986E-6 1.612176E-6 1.612176E-6 1.6113198E-6 1.41725 1.41725
1.5974917E-6 -2.6715907E-10 1.611632E-6 1.758728E-6 1.1233524E-6 1.6119673E-6 1.6119673E-6 1.611632E-6 1.41775 1.41775
1.5815739E-6 -5.570781E-10 1.6110076E-6 1.7584991E-6 1.1232062E-6 1.611758E-6 1.611758E-6 1.6110076E-6 1.41825 1.41825
1.5791204E-6 -5.98498E-10 1.611632E-6 1.7582703E-6 1.12306E-6 1.6115488E-6 1.6115488E-6 1.611632E-6 1.41875 1.41875
1.5835976E-6 -5.1201376E-10 1.611632E-6 1.7580414E-6 1.1229138E-6 1.61134E-6 1.61134E-6 1.611632E-6 1.41925 1.41925
1.5917705E-6 -3.5731415E-10 1.6106954E-6 1.7578125E-6 1.1227676E-6 1.6111308E-6 1.6111308E-6 1.6106954E-6 1.41975 1.41975
1.6101076E-6 -1.5021973E-11 1.6106954E-6 1.7575836E-6 1.1226214E-6 1.6109216E-6 1.6109216E-6 1.6106954E-6 1.42025 1.42025
1.6353094E-6 4.5395607E-10 1.6103833E-6 1.7573548E-6 1.1224752E-6 1.6107128E-6 1.6107128E-6 1.6103833E-6 1.42075 1.42075
1.6508745E-6 7.4508666E-10 1.6103833E-6 1.7571258E-6 1.122329E-6 1.6105035E-6 1.6105035E-6 1.6103833E-6 1.42125 1.42125
1.645484E-6 6.4945993E-10 1.6100711E-6 1.756897E-6 1.1221828E-6 1.6102944E-6 1.6102944E-6 1.6100711E-6 1.42175 1.42175
1.6224053E-6 2.2737338E-10 1.609759E-6 1.7564392E-6 1.1218904E-6 1.6100856E-6 1.6100856E-6 1.609759E-6 1.42225 1.42225
1.5987982E-6 -2.0445823E-10 1.6094468E-6 1.7562103E-6 1.1217443E-6 1.6098763E-6 1.6098763E-6 1.6094468E-6 1.42275 1.42275
1.5870055E-6 -4.1824394E-10 1.609759E-6 1.7559814E-6 1.1215981E-6 1.6096672E-6 1.6096672E-6 1.609759E-6 1.42325 1.42325
1.583628E-6 -4.7671767E-10 1.6094468E-6 1.7557526E-6 1.1214519E-6 1.609458E-6 1.609458E-6 1.6094468E-6 1.42375 1.42375
1.5821321E-6 -5.0047455E-10 1.6094468E-6 1.7555237E-6 1.1213057E-6 1.6092491E-6 1.6092491E-6 1.6094468E-6 1.42425 1.42425
1.5850907E-6 -4.4200746E-10 1.6088225E-6 1.7552948E-6 1.1211595E-6 1.6090399E-6 1.6090399E-6 1.6088225E-6 1.42475 1.42475
1.6015468E-6 -1.3443208E-10 1.6088225E-6 1.7550659E-6 1.1210133E-6 1.6088308E-6 1.6088308E-6 1.6088225E-6 1.42525 1.42525
1.6286957E-6 3.7048092E-10 1.6085103E-6 1.7548371E-6 1.1208671E-6 1.608622E-6 1.608622E-6 1.6085103E-6 1.42575 1.42575
1.6470989E-6 7.1399126E-10 1.6081981E-6 1.7546082E-6 1.1207209E-6 1.6084127E-6 1.6084127E-6 1.6081981E-6 1.42625 1.42625
1.6407182E-6 6.000925E-10 1.607886E-6 1.7543792E-6 1.1205747E-6 1.6082035E-6 1.6082035E-6 1.607886E-6 1.42675 1.42675
1.6182662E-6 1.8957821E-10 1.607886E-6 1.7539215E-6 1.1202823E-6 1.6079942E-6 1.6079942E-6 1.607886E-6 1.42725 1.42725
1.6007317E-6 -1.3018511E-10 1.6081981E-6 1.7536926E-6 1.1201361E-6 1.6077855E-6 1.6077855E-6 1.6081981E-6 1.42775 1.42775
1.5954402E-6 -2.2398469E-10 1.6072617E-6 1.7534637E-6 1.1199899E-6 1.6075763E-6 1.6075763E-6 1.6072617E-6 1.42825 1.42825
1.5915676E-6 -2.9159442E-10 1.6069495E-6 1.7532349E-6 1.1198437E-6 1.607367E-6 1.607367E-6 1.6069495E-6 1.42875 1.42875
1.5840325E-6 -4.2681053E-10 1.6069495E-6 1.753006E-6 1.1196975E-6 1.6071583E-6 1.6071583E-6 1.6069495E-6 1.42925 1.42925
1.581348E-6 -4.724938E-10 1.6066373E-6 1.752777E-6 1.1195514E-6 1.6069491E-6 1.6069491E-6 1.6066373E-6 1.42975 1.42975
1.5972431E-6 -1.7527256E-10 1.6072617E-6 1.7525482E-6 1.1194052E-6 1.6067399E-6 1.6067399E-6 1.6072617E-6 1.43025 1.43025
1.6210585E-6 2.681247E-10 1.6072617E-6 1.7523193E-6 1.119259E-6 1.6065306E-6 1.6065306E-6 1.6072617E-6 1.43075 1.43075
1.6343799E-6 5.178387E-10 1.6066373E-6 1.7520905E-6 1.1191128E-6 1.6063219E-6 1.6063219E-6 1.6066373E-6 1.43125 1.43125
1.6294514E-6 4.3073892E-10 1.6063251E-6 1.7518615E-6 1.1189666E-6 1.6061127E-6 1.6061127E-6 1.6063251E-6 1.43175 1.43175
1.6141935E-6 1.5300118E-10 1.6057008E-6 1.7516327E-6 1.1188204E-6 1.6059034E-6 1.6059034E-6 1.6057008E-6 1.43225 1.43225
1.6037538E-6 -3.5812808E-11 1.6057008E-6 1.751175E-6 1.118528E-6 1.6056943E-6 1.6056943E-6 1.6057008E-6 1.43275 1.43275
1.6016303E-6 -7.114198E-11 1.6053887E-6 1.750946E-6 1.1183818E-6 1.605485E-6 1.605485E-6 1.6053887E-6 1.43325 1.43325
1.5990784E-6 -1.1438902E-10 1.6057008E-6 1.7507172E-6 1.1182356E-6 1.6052762E-6 1.6052762E-6 1.6057008E-6 1.43375 1.43375
1.5861635E-6 -3.48883E-10 1.6050765E-6 1.7504883E-6 1.1180894E-6 1.605067E-6 1.605067E-6 1.6050765E-6 1.43425 1.43425
1.5779679E-6 -4.9628046E-10 1.6050765E-6 1.7502593E-6 1.1179432E-6 1.6048577E-6 1.6048577E-6 1.6050765E-6 1.43475 1.43475
1.5882528E-6 -3.0260056E-10 1.6047643E-6 1.7500305E-6 1.117797E-6 1.6046486E-6 1.6046486E-6 1.6047643E-6 1.43525 1.43525
1.6126626E-6 1.5175992E-10 1.6047643E-6 1.7498016E-6 1.1176508E-6 1.6044398E-6 1.6044398E-6 1.6047643E-6 1.43575 1.43575
1.6292837E-6 4.6238063E-10 1.6044521E-6 1.7495728E-6 1.1175046E-6 1.6042306E-6 1.6042306E-6 1.6044521E-6 1.43625 1.43625
1.6243551E-6 3.7528078E-10 1.6038279E-6 1.7493438E-6 1.1173585E-6 1.6040213E-6 1.6040213E-6 1.6038279E-6 1.43675 1.43675
1.6089983E-6 9.571587E-11 1.6035157E-6 1.749115E-6 1.1172123E-6 1.6038122E-6 1.6038122E-6 1.6035157E-6 1.43725 1.43725
1.6024857E-6 -2.0619175E-11 1.6032035E-6 1.7488861E-6 1.1170661E-6 1.6036029E-6 1.6036029E-6 1.6032035E-6 1.43775 1.43775
1.6047188E-6 2.4448464E-11 1.6032035E-6 1.7484283E-6 1.1167737E-6 1.6033941E-6 1.6033941E-6 1.6032035E-6 1.43825 1.43825
1.6023314E-6 -1.575324E-11 1.6028913E-6 1.7481995E-6 1.1166275E-6 1.603185E-6 1.603185E-6 1.6028913E-6 1.43875 1.43875
1.5890536E-6 -2.5694696E-10 1.6028913E-6 1.7479706E-6 1.1164813E-6 1.6029757E-6 1.6029757E-6 1.6028913E-6 1.43925 1.43925
1.581221E-6 -3.9764467E-10 1.6025791E-6 1.7477417E-6 1.116335E-6 1.6027665E-6 1.6027665E-6 1.6025791E-6 1.43975 1.43975
1.5866547E-6 -2.934976E-10 1.6019549E-6 1.7475128E-6 1.1161889E-6 1.6025573E-6 1.6025573E-6 1.6019549E-6 1.44025 1.44025
1.6024843E-6 2.5055498E-12 1.6019549E-6 1.7472839E-6 1.1160427E-6 1.6023486E-6 1.6023486E-6 1.6019549E-6 1.44075 1.44075
1.6177194E-6 2.8754546E-10 1.6022669E-6 1.7470551E-6 1.1158965E-6 1.6021393E-6 1.6021393E-6 1.6022669E-6 1.44125 1.44125
1.620348E-6 3.399219E-10 1.6022669E-6 1.7468261E-6 1.1157503E-6 1.6019301E-6 1.6019301E-6 1.6022669E-6 1.44175 1.44175
1.6130434E-6 2.0896926E-10 1.6019549E-6 1.7465973E-6 1.115604E-6 1.6017208E-6 1.6017208E-6 1.6019549E-6 1.44225 1.44225
1.6068278E-6 9.811581E-11 1.6019549E-6 1.7463684E-6 1.1154578E-6 1.6015116E-6 1.6015116E-6 1.6019549E-6 1.44275 1.44275
1.6063213E-6 9.2630896E-11 1.6016427E-6 1.7461396E-6 1.1153116E-6 1.6013024E-6 1.6013024E-6 1.6016427E-6 1.44325 1.44325
1.5989842E-6 -3.893081E-11 1.6016427E-6 1.7456817E-6 1.1150194E-6 1.6010936E-6 1.6010936E-6 1.6016427E-6 1.44375 1.44375
1.5868615E-6 -2.588072E-10 1.6010183E-6 1.7454529E-6 1.1148732E-6 1.6008844E-6 1.6008844E-6 1.6010183E-6 1.44425 1.44425
1.5785008E-6 -4.0924997E-10 1.6007061E-6 1.745224E-6 1.114727E-6 1.6006752E-6 1.6006752E-6 1.6007061E-6 1.44475 1.44475
1.5807994E-6 -3.6296421E-10 1.6007061E-6 1.7449951E-6 1.1145808E-6 1.6004659E-6 1.6004659E-6 1.6007061E-6 1.44525 1.44525
1.5946155E-6 -1.0411417E-10 1.6000819E-6 1.7447662E-6 1.1144346E-6 1.6002567E-6 1.6002567E-6 1.6000819E-6 1.44575 1.44575
1.6090916E-6 1.669172E-10 1.6007061E-6 1.7445374E-6 1.1142884E-6 1.6000475E-6 1.6000475E-6 1.6007061E-6 1.44625 1.44625
1.6164394E-6 3.063902E-10 1.6000819E-6 1.7443085E-6 1.1141422E-6 1.5998382E-6 1.5998382E-6 1.6000819E-6 1.44675 1.44675
1.6170225E-6 3.210045E-10 1.5991453E-6 1.7440796E-6 1.113996E-6 1.5996295E-6 1.5996295E-6 1.5991453E-6 1.44725 1.44725
1.6114009E-6 2.2111424E-10 1.5994575E-6 1.7438507E-6 1.1138497E-6 1.5994203E-6 1.5994203E-6 1.5994575E-6 1.44775 1.44775
1.6063403E-6 1.3157812E-10 1.5991453E-6 1.7436219E-6 1.1137035E-6 1.599211E-6 1.599211E-6 1.5991453E-6 1.44825 1.44825
1.5981117E-6 -1.6428381E-11 1.5988331E-6 1.7433929E-6 1.1135573E-6 1.5990018E-6 1.5990018E-6 1.5988331E-6 1.44875 1.44875
1.587639E-6 -2.0585143E-10 1.598521E-6 1.7429352E-6 1.113265E-6 1.5987926E-6 1.5987926E-6 1.598521E-6 1.44925 1.44925
1.5812584E-6 -3.197502E-10 1.598521E-6 1.7427063E-6 1.1131187E-6 1.5985834E-6 1.5985834E-6 1.598521E-6 1.44975 1.44975
1.579234E-6 -3.532522E-10 1.598521E-6 1.7424774E-6 1.1129727E-6 1.5983742E-6 1.5983742E-6 1.598521E-6 1.45025 1.45025
1.5847337E-6 -2.4788696E-10 1.598521E-6 1.7422485E-6 1.1128265E-6 1.5981649E-6 1.5981649E-6 1.598521E-6 1.45075 1.45075
1.5986487E-6 1.2790298E-11 1.5982089E-6 1.7420197E-6 1.1126803E-6 1.5979557E-6 1.5979557E-6 1.5982089E-6 1.45125 1.45125
1.607647E-6 1.827166E-10 1.5978967E-6 1.7417908E-6 1.112534E-6 1.597747E-6 1.597747E-6 1.5978967E-6 1.45175 1.45175
1.6140708E-6 3.051357E-10 1.5972723E-6 1.7415618E-6 1.1123878E-6 1.5975377E-6 1.5975377E-6 1.5972723E-6 1.45225 1.45225
1.6154785E-6 3.3497666E-10 1.5975845E-6 1.741333E-6 1.1122416E-6 1.5973285E-6 1.5973285E-6 1.5975845E-6 1.45275 1.45275
1.614444E-6 3.197467E-10 1.5972723E-6 1.7411041E-6 1.1120954E-6 1.5971193E-6 1.5971193E-6 1.5972723E-6 1.45325 1.45325
1.6022883E-6 9.926126E-11 1.5969601E-6 1.7408753E-6 1.1119492E-6 1.59691E-6 1.59691E-6 1.5969601E-6 1.45375 1.45375
1.5858755E-6 -1.997938E-10 1.596648E-6 1.7406463E-6 1.111803E-6 1.5967008E-6 1.5967008E-6 1.596648E-6 1.45425 1.45425
1.5761617E-6 -3.7520834E-10 1.5963359E-6 1.7401886E-6 1.1115106E-6 1.5964915E-6 1.5964915E-6 1.5963359E-6 1.45475 1.45475
1.5755893E-6 -3.8191136E-10 1.5963359E-6 1.7399597E-6 1.1113644E-6 1.5962823E-6 1.5962823E-6 1.5963359E-6 1.45525 1.45525
1.580594E-6 -2.8568214E-10 1.5963359E-6 1.7397308E-6 1.1112182E-6 1.5960732E-6 1.5960732E-6 1.5963359E-6 1.45575 1.45575
1.5894269E-6 -1.1880115E-10 1.5957115E-6 1.739502E-6 1.111072E-6 1.5958639E-6 1.5958639E-6 1.5957115E-6 1.45625 1.45625
1.6001409E-6 8.2796624E-11 1.5957115E-6 1.7392731E-6 1.1109258E-6 1.5956547E-6 1.5956547E-6 1.5957115E-6 1.45675 1.45675
1.6115807E-6 2.9779387E-10 1.594775E-6 1.7390441E-6 1.1107797E-6 1.5954455E-6 1.5954455E-6 1.594775E-6 1.45725 1.45725
1.6184996E-6 4.29349E-10 1.5950872E-6 1.7388153E-6 1.1106335E-6 1.5952362E-6 1.5952362E-6 1.5950872E-6 1.45775 1.45775
1.6176632E-6 4.177734E-10 1.594775E-6 1.7385864E-6 1.1104873E-6 1.595027E-6 1.595027E-6 1.594775E-6 1.45825 1.45825
1.6045174E-6 1.7901595E-10 1.594775E-6 1.7383576E-6 1.1103411E-6 1.5948177E-6 1.5948177E-6 1.594775E-6 1.45875 1.45875
1.5855969E-6 -1.6632817E-10 1.5941507E-6 1.7381286E-6 1.110195E-6 1.594609E-6 1.594609E-6 1.5941507E-6 1.45925 1.45925
1.5736061E-6 -3.837683E-10 1.5935263E-6 1.7376709E-6 1.1099025E-6 1.5943998E-6 1.5943998E-6 1.5935263E-6 1.45975 1.45975
1.5686776E-6 -4.708681E-10 1.5935263E-6 1.7374421E-6 1.1097563E-6 1.5941906E-6 1.5941906E-6 1.5935263E-6 1.46025 1.46025
1.5724943E-6 -3.965653E-10 1.5938385E-6 1.7372131E-6 1.1096101E-6 1.5939813E-6 1.5939813E-6 1.5938385E-6 1.46075 1.46075
1.5807332E-6 -2.4064753E-10 1.5932142E-6 1.7369842E-6 1.1094639E-6 1.5937721E-6 1.5937721E-6 1.5932142E-6 1.46125 1.46125
1.5960012E-6 4.5001447E-11 1.5935263E-6 1.7367554E-6 1.1093177E-6 1.5935628E-6 1.5935628E-6 1.5935263E-6 1.46175 1.46175
1.6137773E-6 3.7693948E-10 1.5932142E-6 1.7365265E-6 1.1091715E-6 1.5933537E-6 1.5933537E-6 1.5932142E-6 1.46225 1.46225
1.6240953E-6 5.712285E-10 1.5935263E-6 1.7362976E-6 1.1090253E-6 1.5931445E-6 1.5931445E-6 1.5935263E-6 1.46275 1.46275
1.6183086E-6 4.682929E-10 1.592902E-6 1.7360687E-6 1.1088791E-6 1.5929352E-6 1.5929352E-6 1.592902E-6 1.46325 1.46325
1.6012027E-6 1.5644742E-10 1.5919655E-6 1.7358399E-6 1.1087329E-6 1.592726E-6 1.592726E-6 1.5919655E-6 1.46375 1.46375
1.5831068E-6 -1.7367002E-10 1.5922777E-6 1.7356109E-6 1.1085868E-6 1.5925167E-6 1.5925167E-6 1.5922777E-6 1.46425 1.46425
1.5731952E-6 -3.5273895E-10 1.5922777E-6 1.735382E-6 1.1084406E-6 1.5923075E-6 1.5923075E-6 1.5922777E-6 1.46475 1.46475
1.5667815E-6 -4.672468E-10 1.5919655E-6 1.7349244E-6 1.1081482E-6 1.5920983E-6 1.5920983E-6 1.5919655E-6 1.46525 1.46525
1.5650211E-6 -4.9587623E-10 1.5919655E-6 1.7346954E-6 1.108002E-6 1.591889E-6 1.591889E-6 1.5919655E-6 1.46575 1.46575
1.5741839E-6 -3.229046E-10 1.5913412E-6 1.7344665E-6 1.1078558E-6 1.5916798E-6 1.5916798E-6 1.5913412E-6 1.46625 1.46625
1.5939402E-6 4.5577465E-11 1.5913412E-6 1.7342377E-6 1.1077096E-6 1.5914707E-6 1.5914707E-6 1.5913412E-6 1.46675 1.46675
1.6147524E-6 4.3354964E-10 1.591029E-6 1.7340088E-6 1.1075634E-6 1.5912614E-6 1.5912614E-6 1.591029E-6 1.46725 1.46725
1.6240142E-6 6.083485E-10 1.5916534E-6 1.7337799E-6 1.1074172E-6 1.5910522E-6 1.5910522E-6 1.5916534E-6 1.46775 1.46775
1.6181947E-6 5.0480387E-10 1.5907168E-6 1.733551E-6 1.107271E-6 1.5908429E-6 1.5908429E-6 1.5907168E-6 1.46825 1.46825
1.6002967E-6 1.783408E-10 1.5904047E-6 1.7333222E-6 1.1071248E-6 1.5906337E-6 1.5906337E-6 1.5904047E-6 1.46875 1.46875
1.5822338E-6 -1.511676E-10 1.5904047E-6 1.7330933E-6 1.1069786E-6 1.5904245E-6 1.5904245E-6 1.5904047E-6 1.46925 1.46925
1.571464E-6 -3.4607225E-10 1.5897804E-6 1.7328643E-6 1.1068324E-6 1.5902152E-6 1.5902152E-6 1.5897804E-6 1.46975 1.46975
1.5650505E-6 -4.605801E-10 1.5897804E-6 1.7326355E-6 1.1066862E-6 1.590006E-6 1.590006E-6 1.5897804E-6 1.47025 1.47025
1.562696E-6 -5.0017274E-10 1.5894682E-6 1.7321777E-6 1.1063939E-6 1.5897969E-6 1.5897969E-6 1.5894682E-6 1.47075 1.47075
1.5717928E-6 -3.2841924E-10 1.589156E-6 1.7319488E-6 1.1062477E-6 1.5895876E-6 1.5895876E-6 1.589156E-6 1.47125 1.47125
1.5907896E-6 2.6054279E-11 1.589156E-6 1.73172E-6 1.1061015E-6 1.5893779E-6 1.5893779E-6 1.589156E-6 1.47175 1.47175
1.6106118E-6 3.9575446E-10 1.5894682E-6 1.7314911E-6 1.1059553E-6 1.5891686E-6 1.5891686E-6 1.5894682E-6 1.47225 1.47225
1.6216887E-6 6.04052E-10 1.5888438E-6 1.7312622E-6 1.1058091E-6 1.5889594E-6 1.5889594E-6 1.5888438E-6 1.47275 1.47275
1.6182122E-6 5.4375104E-10 1.5885317E-6 1.7310333E-6 1.1056629E-6 1.5887501E-6 1.5887501E-6 1.5885317E-6 1.47325 1.47325
1.5985322E-6 1.843984E-10 1.5888438E-6 1.7308045E-6 1.1055167E-6 1.588541E-6 1.588541E-6 1.5888438E-6 1.47375 1.47375
1.5782912E-6 -1.853084E-10 1.5885317E-6 1.7305756E-6 1.1053705E-6 1.5883318E-6 1.5883318E-6 1.5885317E-6 1.47425 1.47425
1.5651124E-6 -4.2467493E-10 1.5882196E-6 1.7303466E-6 1.1052243E-6 1.5881225E-6 1.5881225E-6 1.5882196E-6 1.47475 1.47475
1.5616359E-6 -4.8497584E-10 1.5885317E-6 1.7301178E-6 1.1050781E-6 1.5879133E-6 1.5879133E-6 1.5885317E-6 1.47525 1.47525
1.5644296E-6 -4.2955406E-10 1.5882196E-6 1.7298889E-6 1.1049319E-6 1.5877041E-6 1.5877041E-6 1.5882196E-6 1.47575 1.47575
1.5743185E-6 -2.4318295E-10 1.587283E-6 1.7294311E-6 1.1046395E-6 1.5874948E-6 1.5874948E-6 1.587283E-6 1.47625 1.47625
1.5912696E-6 7.352844E-11 1.5875952E-6 1.7292023E-6 1.1044933E-6 1.5872856E-6 1.5872856E-6 1.5875952E-6 1.47675 1.47675
1.6088807E-6 4.0242115E-10 1.587283E-6 1.7289734E-6 1.1043471E-6 1.5870763E-6 1.5870763E-6 1.587283E-6 1.47725 1.47725
1.6192976E-6 5.9853733E-10 1.5866588E-6 1.7287445E-6 1.104201E-6 1.5868671E-6 1.5868671E-6 1.5866588E-6 1.47775 1.47775
1.610772E-6 4.4504922E-10 1.5866588E-6 1.7285156E-6 1.1040548E-6 1.586658E-6 1.586658E-6 1.5866588E-6 1.47825 1.47825
1.590333E-6 7.168801E-11 1.5866588E-6 1.7282867E-6 1.1039086E-6 1.5864487E-6 1.5864487E-6 1.5866588E-6 1.47875 1.47875
1.5729626E-6 -2.4503E-10 1.5863466E-6 1.7280579E-6 1.1037624E-6 1.586239E-6 1.586239E-6 1.5863466E-6 1.47925 1.47925
1.5634798E-6 -4.1618106E-10 1.5866588E-6 1.7278289E-6 1.1036162E-6 1.5860297E-6 1.5860297E-6 1.5866588E-6 1.47975 1.47975
1.5608614E-6 -4.6064622E-10 1.5860344E-6 1.7276001E-6 1.10347E-6 1.5858205E-6 1.5858205E-6 1.5860344E-6 1.48025 1.48025
1.5645791E-6 -3.8817058E-10 1.5857222E-6 1.7273712E-6 1.1033238E-6 1.5856114E-6 1.5856114E-6 1.5857222E-6 1.48075 1.48075
1.5747651E-6 -1.9631786E-10 1.58541E-6 1.7271424E-6 1.1031776E-6 1.5854021E-6 1.5854021E-6 1.58541E-6 1.48125 1.48125
1.5912871E-6 1.1247565E-10 1.58541E-6 1.7266846E-6 1.1028852E-6 1.5851929E-6 1.5851929E-6 1.58541E-6 1.48175 1.48175
1.6065882E-6 3.9873368E-10 1.58541E-6 1.7264557E-6 1.102739E-6 1.5849836E-6 1.5849836E-6 1.58541E-6 1.48225 1.48225
1.615388E-6 5.650056E-10 1.5847858E-6 1.7262269E-6 1.1025928E-6 1.5847744E-6 1.5847744E-6 1.5847858E-6 1.48275 1.48275
1.6059054E-6 3.9385456E-10 1.5847858E-6 1.7259979E-6 1.1024466E-6 1.5845652E-6 1.5845652E-6 1.5847858E-6 1.48325 1.48325
1.5855319E-6 2.1711476E-11 1.5844736E-6 1.725769E-6 1.1023004E-6 1.5843555E-6 1.5843555E-6 1.5844736E-6 1.48375 1.48375
1.5671719E-6 -3.1327851E-10 1.5841614E-6 1.7255402E-6 1.1021542E-6 1.5841463E-6 1.5841463E-6 1.5841614E-6 1.48425 1.48425
1.5610553E-6 -4.2230475E-10 1.5841614E-6 1.7253112E-6 1.1020081E-6 1.583937E-6 1.583937E-6 1.5841614E-6 1.48475 1.48475
1.561539E-6 -4.0951767E-10 1.5838492E-6 1.7250824E-6 1.1018619E-6 1.5837278E-6 1.5837278E-6 1.5838492E-6 1.48525 1.48525
1.5649266E-6 -3.4313272E-10 1.583537E-6 1.7248535E-6 1.1017157E-6 1.5835186E-6 1.5835186E-6 1.583537E-6 1.48575 1.48575
1.5760696E-6 -1.3361706E-10 1.5829127E-6 1.7246247E-6 1.1015695E-6 1.5833093E-6 1.5833093E-6 1.5829127E-6 1.48625 1.48625
1.5931197E-6 1.8492152E-10 1.5829127E-6 1.7243957E-6 1.1014233E-6 1.5831001E-6 1.5831001E-6 1.5829127E-6 1.48675 1.48675
1.6040972E-6 3.9139184E-10 1.5829127E-6 1.723938E-6 1.1011309E-6 1.5828904E-6 1.5828904E-6 1.5829127E-6 1.48725 1.48725
1.6057028E-6 4.248872E-10 1.5826006E-6 1.7237091E-6 1.1009847E-6 1.5826812E-6 1.5826812E-6 1.5826006E-6 1.48775 1.48775
1.5977051E-6 2.8114416E-10 1.5826006E-6 1.7234802E-6 1.1008385E-6 1.582472E-6 1.582472E-6 1.5826006E-6 1.48825 1.48825
1.5854833E-6 5.944056E-11 1.5826006E-6 1.7232513E-6 1.1006923E-6 1.5822627E-6 1.5822627E-6 1.5826006E-6 1.48875 1.48875
1.5756377E-6 -1.1841023E-10 1.5819762E-6 1.7230225E-6 1.1005461E-6 1.5820535E-6 1.5820535E-6 1.5819762E-6 1.48925 1.48925
1.5677391E-6 -2.6032607E-10 1.5819762E-6 1.7227936E-6 1.1003999E-6 1.5818442E-6 1.5818442E-6 1.5819762E-6 1.48975 1.48975
1.5638001E-6 -3.2915393E-10 1.581664E-6 1.7225647E-6 1.1002537E-6 1.5816346E-6 1.5816346E-6 1.581664E-6 1.49025 1.49025
1.5634587E-6 -3.315935E-10 1.581664E-6 1.7223358E-6 1.1001075E-6 1.5814253E-6 1.5814253E-6 1.581664E-6 1.49075 1.49075
1.5723905E-6 -1.6288532E-10 1.581664E-6 1.722107E-6 1.0999613E-6 1.5812161E-6 1.5812161E-6 1.581664E-6 1.49125 1.49125
1.5849195E-6 7.2211126E-11 1.5810397E-6 1.721878E-6 1.0998152E-6 1.5810069E-6 1.5810069E-6 1.5810397E-6 1.49175 1.49175
1.5946764E-6 2.5614597E-10 1.5807276E-6 1.7214203E-6 1.0995228E-6 1.5807976E-6 1.5807976E-6 1.5807276E-6 1.49225 1.49225
1.596183E-6 2.8781413E-10 1.5807276E-6 1.7211914E-6 1.0993766E-6 1.5805884E-6 1.5805884E-6 1.5807276E-6 1.49275 1.49275
1.591155E-6 1.9888709E-10 1.5804154E-6 1.7209625E-6 1.0992304E-6 1.5803787E-6 1.5803787E-6 1.5804154E-6 1.49325 1.49325
1.5840154E-6 7.0979764E-11 1.5804154E-6 1.7207336E-6 1.0990842E-6 1.5801695E-6 1.5801695E-6 1.5804154E-6 1.49375 1.49375
1.5804399E-6 8.851653E-12 1.5801032E-6 1.7205048E-6 1.098938E-6 1.5799603E-6 1.5799603E-6 1.5801032E-6 1.49425 1.49425
1.5758413E-6 -7.215752E-11 1.5804154E-6 1.7202759E-6 1.0987918E-6 1.579751E-6 1.579751E-6 1.5804154E-6 1.49475 1.49475
1.5691637E-6 -1.915379E-10 1.579791E-6 1.720047E-6 1.0986456E-6 1.5795418E-6 1.5795418E-6 1.579791E-6 1.49525 1.49525
1.5665448E-6 -2.3600308E-10 1.5794789E-6 1.7198181E-6 1.0984994E-6 1.5793321E-6 1.5793321E-6 1.5794789E-6 1.49575 1.49575
1.5714505E-6 -1.4160105E-10 1.5791667E-6 1.7195892E-6 1.0983532E-6 1.5791229E-6 1.5791229E-6 1.5791667E-6 1.49625 1.49625
1.5805474E-6 3.0152457E-11 1.5791667E-6 1.7193604E-6 1.098207E-6 1.5789137E-6 1.5789137E-6 1.5791667E-6 1.49675 1.49675
1.5858492E-6 1.3186328E-10 1.5785424E-6 1.7191314E-6 1.0980608E-6 1.5787044E-6 1.5787044E-6 1.5785424E-6 1.49725 1.49725
1.5858703E-6 1.3612345E-10 1.5785424E-6 1.7186737E-6 1.0977684E-6 1.5784948E-6 1.5784948E-6 1.5785424E-6 1.49775 1.49775
1.5803147E-6 3.7451337E-11 1.5782302E-6 1.7184449E-6 1.0976223E-6 1.5782855E-6 1.5782855E-6 1.5782302E-6 1.49825 1.49825
1.5785873E-6 9.430964E-12 1.5782302E-6 1.7182159E-6 1.0974761E-6 1.5780763E-6 1.5780763E-6 1.5782302E-6 1.49875 1.49875
1.5781469E-6 5.164194E-12 1.5782302E-6 1.7179871E-6 1.0973299E-6 1.577867E-6 1.577867E-6 1.5782302E-6 1.49925 1.49925
1.5801485E-6 4.5968358E-11 1.5776059E-6 1.7177582E-6 1.0971837E-6 1.5776578E-6 1.5776578E-6 1.5776059E-6 1.49975 1.49975
1.5797737E-6 4.291971E-11 1.5776059E-6 1.7175292E-6 1.0970375E-6 1.5774481E-6 1.5774481E-6 1.5776059E-6 1.50025 1.50025
1.5755711E-6 -3.0780666E-11 1.5772937E-6 1.7173004E-6 1.0968913E-6 1.5772389E-6 1.5772389E-6 1.5772937E-6 1.50075 1.50075
1.5705435E-6 -1.1970772E-10 1.5769816E-6 1.7170715E-6 1.0967451E-6 1.5770297E-6 1.5770297E-6 1.5769816E-6 1.50125 1.50125
1.5735022E-6 -6.124061E-11 1.5769816E-6 1.7168427E-6 1.0965989E-6 1.5768204E-6 1.5768204E-6 1.5769816E-6 1.50175 1.50175
1.5791666E-6 4.716995E-11 1.5766694E-6 1.7166137E-6 1.0964527E-6 1.5766108E-6 1.5766108E-6 1.5766694E-6 1.50225 1.50225
1.5758881E-6 -9.47656E-12 1.5760451E-6 1.7163849E-6 1.0963065E-6 1.5764015E-6 1.5764015E-6 1.5760451E-6 1.50275 1.50275
1.5696725E-6 -1.2033001E-10 1.5763572E-6 1.7159272E-6 1.0960141E-6 1.5761923E-6 1.5761923E-6 1.5763572E-6 1.50325 1.50325
1.5715422E-6 -8.1962104E-11 1.5763572E-6 1.7156982E-6 1.0958679E-6 1.5759831E-6 1.5759831E-6 1.5763572E-6 1.50375 1.50375
1.5782624E-6 4.5938593E-11 1.5760451E-6 1.7154694E-6 1.0957217E-6 1.5757734E-6 1.5757734E-6 1.5760451E-6 1.50425 1.50425
1.5846202E-6 1.6713955E-10 1.5760451E-6 1.7152405E-6 1.0955755E-6 1.5755642E-6 1.5755642E-6 1.5760451E-6 1.50475 1.50475
1.5834868E-6 1.5008239E-10 1.5754207E-6 1.7150116E-6 1.0954294E-6 1.5753549E-6 1.5753549E-6 1.5754207E-6 1.50525 1.50525
1.5768418E-6 3.1311065E-11 1.5751086E-6 1.7147827E-6 1.0952832E-6 1.5751452E-6 1.5751452E-6 1.5751086E-6 1.50575 1.50575
1.5700981E-6 -8.9287445E-11 1.5744843E-6 1.7145538E-6 1.095137E-6 1.5749359E-6 1.5749359E-6 1.5744843E-6 1.50625 1.50625
1.5694927E-6 -9.6599555E-11 1.5744843E-6 1.714325E-6 1.0949908E-6 1.5747268E-6 1.5747268E-6 1.5744843E-6 1.50675 1.50675
1.5743655E-6 -2.8065805E-12 1.5744843E-6 1.714096E-6 1.0948446E-6 1.5745176E-6 1.5745176E-6 1.5744843E-6 1.50725 1.50725
1.5688095E-6 -1.014787E-10 1.5741721E-6 1.7138672E-6 1.0946984E-6 1.5743078E-6 1.5743078E-6 1.5741721E-6 1.50775 1.50775
1.5623958E-6 -2.1598655E-10 1.5741721E-6 1.7136383E-6 1.0945522E-6 1.5740986E-6 1.5740986E-6 1.5741721E-6 1.50825 1.50825
1.5647935E-6 -1.6787358E-10 1.5741721E-6 1.7131805E-6 1.0942598E-6 1.5738893E-6 1.5738893E-6 1.5741721E-6 1.50875 1.50875
1.5753749E-6 3.1287917E-11 1.5735477E-6 1.7129516E-6 1.0941136E-6 1.5736797E-6 1.5736797E-6 1.5735477E-6 1.50925 1.50925
1.5850989E-6 2.1461369E-10 1.5732355E-6 1.7127228E-6 1.0939674E-6 1.5734704E-6 1.5734704E-6 1.5732355E-6 1.50975 1.50975
1.5846584E-6 2.103469E-10 1.5729235E-6 1.7124939E-6 1.0938212E-6 1.5732612E-6 1.5732612E-6 1.5729235E-6 1.51025 1.51025
1.5792018E-6 1.1350201E-10 1.5729235E-6 1.712265E-6 1.093675E-6 1.573052E-6 1.573052E-6 1.5729235E-6 1.51075 1.51075
1.5739759E-6 2.0920555E-11 1.5726113E-6 1.7120361E-6 1.0935288E-6 1.5728423E-6 1.5728423E-6 1.5726113E-6 1.51125 1.51125
1.5710604E-6 -2.9026215E-11 1.5722991E-6 1.7118073E-6 1.0933826E-6 1.5726331E-6 1.5726331E-6 1.5722991E-6 1.51175 1.51175
1.5652078E-6 -1.3317993E-10 1.5726113E-6 1.7115784E-6 1.0932365E-6 1.5724238E-6 1.5724238E-6 1.5726113E-6 1.51225 1.51225
1.5592227E-6 -2.3976993E-10 1.5722991E-6 1.7113495E-6 1.0930903E-6 1.5722142E-6 1.5722142E-6 1.5722991E-6 1.51275 1.51275
1.5595413E-6 -2.3002816E-10 1.5719869E-6 1.7111206E-6 1.0929441E-6 1.5720049E-6 1.5720049E-6 1.5719869E-6 1.51325 1.51325
1.5657341E-6 -1.1187252E-10 1.5719869E-6 1.7108918E-6 1.0927979E-6 1.5717957E-6 1.5717957E-6 1.5719869E-6 1.51375 1.51375
1.5758865E-6 7.9371114E-11 1.5716747E-6 1.7104339E-6 1.0925055E-6 1.5715859E-6 1.5715859E-6 1.5716747E-6 1.51425 1.51425
1.5868644E-6 2.8584143E-10 1.5710505E-6 1.7102051E-6 1.0923593E-6 1.5713767E-6 1.5713767E-6 1.5710505E-6 1.51475 1.51475
1.5880411E-6 3.1141895E-10 1.5713625E-6 1.7099762E-6 1.0922131E-6 1.5711676E-6 1.5711676E-6 1.5713625E-6 1.51525 1.51525
1.579713E-6 1.615852E-10 1.5710505E-6 1.7097473E-6 1.0920669E-6 1.5709578E-6 1.5709578E-6 1.5710505E-6 1.51575 1.51575
1.5700323E-6 -1.32202495E-11 1.5707383E-6 1.7095184E-6 1.0919207E-6 1.5707486E-6 1.5707486E-6 1.5707383E-6 1.51625 1.51625
1.5617707E-6 -1.6183584E-10 1.5701139E-6 1.7092896E-6 1.0917745E-6 1.5705393E-6 1.5705393E-6 1.5701139E-6 1.51675 1.51675
1.5547955E-6 -2.8669783E-10 1.5701139E-6 1.7090607E-6 1.0916283E-6 1.5703297E-6 1.5703297E-6 1.5701139E-6 1.51725 1.51725
1.5539262E-6 -2.9888245E-10 1.5704261E-6 1.7088317E-6 1.0914821E-6 1.5701204E-6 1.5701204E-6 1.5704261E-6 1.51775 1.51775
1.561967E-6 -1.4661909E-10 1.5698017E-6 1.7086029E-6 1.0913359E-6 1.5699112E-6 1.5699112E-6 1.5698017E-6 1.51825 1.51825
1.5718224E-6 3.9142946E-11 1.5691775E-6 1.708374E-6 1.0911897E-6 1.5697015E-6 1.5697015E-6 1.5691775E-6 1.51875 1.51875
1.5792361E-6 1.7983404E-10 1.5691775E-6 1.7081452E-6 1.0910436E-6 1.5694923E-6 1.5694923E-6 1.5691775E-6 1.51925 1.51925
1.5843725E-6 2.7849956E-10 1.5688653E-6 1.7076874E-6 1.0907512E-6 1.5692825E-6 1.5692825E-6 1.5688653E-6 1.51975 1.51975
1.5861431E-6 3.1504024E-10 1.5688653E-6 1.7074585E-6 1.090605E-6 1.5690733E-6 1.5690733E-6 1.5688653E-6 1.52025 1.52025
1.5795645E-6 1.9748708E-10 1.5688653E-6 1.7072296E-6 1.0904588E-6 1.5688641E-6 1.5688641E-6 1.5688653E-6 1.52075 1.52075
1.5677713E-6 -1.6298659E-11 1.5685531E-6 1.7070007E-6 1.0903126E-6 1.5686544E-6 1.5686544E-6 1.5685531E-6 1.52125 1.52125
1.5556485E-6 -2.3617505E-10 1.5685531E-6 1.7067719E-6 1.0901664E-6 1.5684452E-6 1.5684452E-6 1.5685531E-6 1.52175 1.52175
1.5479809E-6 -3.7382744E-10 1.5679287E-6 1.706543E-6 1.0900202E-6 1.5682359E-6 1.5682359E-6 1.5679287E-6 1.52225 1.52225
1.5499821E-6 -3.3302328E-10 1.5679287E-6 1.706314E-6 1.089874E-6 1.5680263E-6 1.5680263E-6 1.5679287E-6 1.52275 1.52275
1.557561E-6 -1.8928682E-10 1.5676166E-6 1.7060852E-6 1.0897278E-6 1.567817E-6 1.567817E-6 1.5676166E-6 1.52325 1.52325
1.5663273E-6 -2.3624E-11 1.5676166E-6 1.7058563E-6 1.0895816E-6 1.5676073E-6 1.5676073E-6 1.5676166E-6 1.52375 1.52375
1.5778003E-6 1.919823E-10 1.5669923E-6 1.7056275E-6 1.0894354E-6 1.567398E-6 1.567398E-6 1.5669923E-6 1.52425 1.52425
1.5879532E-6 3.8322595E-10 1.5666801E-6 1.7051697E-6 1.089143E-6 1.5671889E-6 1.5671889E-6 1.5666801E-6 1.52475 1.52475
1.5872482E-6 3.7408665E-10 1.5666801E-6 1.7049408E-6 1.0889968E-6 1.5669791E-6 1.5669791E-6 1.5666801E-6 1.52525 1.52525
1.5779306E-6 2.0598093E-10 1.5663679E-6 1.704712E-6 1.0888507E-6 1.5667699E-6 1.5667699E-6 1.5663679E-6 1.52575 1.52575
1.5656753E-6 -1.6331736E-11 1.5663679E-6 1.704483E-6 1.0887045E-6 1.5665603E-6 1.5665603E-6 1.5663679E-6 1.52625 1.52625
1.5548726E-6 -2.1184546E-10 1.5660557E-6 1.7042541E-6 1.0885583E-6 1.566351E-6 1.566351E-6 1.5660557E-6 1.52675 1.52675
1.5440698E-6 -4.0735917E-10 1.5657436E-6 1.7040253E-6 1.0884121E-6 1.5661418E-6 1.5661418E-6 1.5657436E-6 1.52725 1.52725
1.541451E-6 -4.5182436E-10 1.5660557E-6 1.7037963E-6 1.0882659E-6 1.565932E-6 1.565932E-6 1.5660557E-6 1.52775 1.52775
1.5514719E-6 -2.6301697E-10 1.5657436E-6 1.7035675E-6 1.0881197E-6 1.5657229E-6 1.5657229E-6 1.5657436E-6 1.52825 1.52825
1.5653864E-6 -2.3397454E-12 1.5654315E-6 1.7033386E-6 1.0879735E-6 1.5655131E-6 1.5655131E-6 1.5654315E-6 1.52875 1.52875
1.5792684E-6 2.5772845E-10 1.5654315E-6 1.7031098E-6 1.0878273E-6 1.5653039E-6 1.5653039E-6 1.5654315E-6 1.52925 1.52925
1.5862197E-6 3.898926E-10 1.5648071E-6 1.7028808E-6 1.0876811E-6 1.5650942E-6 1.5650942E-6 1.5648071E-6 1.52975 1.52975
1.5848552E-6 3.6857195E-10 1.5648071E-6 1.7024231E-6 1.0873887E-6 1.564885E-6 1.564885E-6 1.5648071E-6 1.53025 1.53025
1.5772206E-6 2.3152863E-10 1.5644949E-6 1.7021943E-6 1.0872425E-6 1.5646758E-6 1.5646758E-6 1.5644949E-6 1.53075 1.53075
1.5678035E-6 6.159573E-11 1.5638706E-6 1.7019653E-6 1.0870963E-6 1.5644661E-6 1.5644661E-6 1.5638706E-6 1.53125 1.53125
1.5560437E-6 -1.5158093E-10 1.5635585E-6 1.7017364E-6 1.0869501E-6 1.5642569E-6 1.5642569E-6 1.5635585E-6 1.53175 1.53175
1.5439205E-6 -3.7145734E-10 1.5635585E-6 1.7015076E-6 1.0868039E-6 1.5640471E-6 1.5640471E-6 1.5635585E-6 1.53225 1.53225
1.537969E-6 -4.7743826E-10 1.5635585E-6 1.7012787E-6 1.0866578E-6 1.5638379E-6 1.5638379E-6 1.5635585E-6 1.53275 1.53275
1.5434352E-6 -3.7268208E-10 1.5635585E-6 1.7010498E-6 1.0865116E-6 1.5636282E-6 1.5636282E-6 1.5635585E-6 1.53325 1.53325
1.5588023E-6 -8.520589E-11 1.5635585E-6 1.7008209E-6 1.0863654E-6 1.563419E-6 1.563419E-6 1.5635585E-6 1.53375 1.53375
1.5741689E-6 2.0227027E-10 1.5632463E-6 1.7005921E-6 1.0862192E-6 1.5632093E-6 1.5632093E-6 1.5632463E-6 1.53425 1.53425
1.5806586E-6 3.2590752E-10 1.562622E-6 1.7003631E-6 1.086073E-6 1.5630001E-6 1.5630001E-6 1.562622E-6 1.53475 1.53475
1.5808782E-6 3.3382208E-10 1.5623098E-6 1.7001342E-6 1.0859268E-6 1.5627908E-6 1.5627908E-6 1.5623098E-6 1.53525 1.53525
1.5799424E-6 3.204193E-10 1.562622E-6 1.6996765E-6 1.0856344E-6 1.5625811E-6 1.5625811E-6 1.562622E-6 1.53575 1.53575
1.5746508E-6 2.2661972E-10 1.5623098E-6 1.6994476E-6 1.0854882E-6 1.5623718E-6 1.5623718E-6 1.5623098E-6 1.53625 1.53625
1.5601184E-6 -3.7718544E-11 1.5616854E-6 1.6992187E-6 1.085342E-6 1.5621622E-6 1.5621622E-6 1.5616854E-6 1.53675 1.53675
1.5443326E-6 -3.2520134E-10 1.5616854E-6 1.6989899E-6 1.0851958E-6 1.5619529E-6 1.5619529E-6 1.5616854E-6 1.53725 1.53725
1.5362355E-6 -4.707716E-10 1.5623098E-6 1.698761E-6 1.0850496E-6 1.5617433E-6 1.5617433E-6 1.5623098E-6 1.53775 1.53775
1.5408442E-6 -3.8185116E-10 1.5616854E-6 1.6985321E-6 1.0849034E-6 1.561534E-6 1.561534E-6 1.5616854E-6 1.53825 1.53825
1.5529107E-6 -1.5528165E-10 1.5613733E-6 1.6983032E-6 1.0847572E-6 1.5613243E-6 1.5613243E-6 1.5613733E-6 1.53875 1.53875
1.5669577E-6 1.0783187E-10 1.5610611E-6 1.6980744E-6 1.084611E-6 1.5611151E-6 1.5611151E-6 1.5610611E-6 1.53925 1.53925
1.573381E-6 2.3025097E-10 1.5604368E-6 1.6978455E-6 1.0844649E-6 1.5609054E-6 1.5609054E-6 1.5604368E-6 1.53975 1.53975
1.5741947E-6 2.4912875E-10 1.5604368E-6 1.6976165E-6 1.0843187E-6 1.5606962E-6 1.5606962E-6 1.5604368E-6 1.54025 1.54025
1.5754368E-6 2.7592434E-10 1.5604368E-6 1.6973877E-6 1.0841725E-6 1.5604865E-6 1.5604865E-6 1.5604368E-6 1.54075 1.54075
1.5774715E-6 3.1733757E-10 1.5598124E-6 1.69693E-6 1.0838801E-6 1.5602773E-6 1.5602773E-6 1.5598124E-6 1.54125 1.54125
1.5672293E-6 1.3217799E-10 1.5595003E-6 1.696701E-6 1.0837339E-6 1.5600675E-6 1.5600675E-6 1.5595003E-6 1.54175 1.54175
1.5529284E-6 -1.278968E-10 1.5591881E-6 1.6964722E-6 1.0835877E-6 1.5598583E-6 1.5598583E-6 1.5591881E-6 1.54225 1.54225
1.5393202E-6 -3.7518122E-10 1.558876E-6 1.6962433E-6 1.0834415E-6 1.5596486E-6 1.5596486E-6 1.558876E-6 1.54275 1.54275
1.5388798E-6 -3.7944797E-10 1.5591881E-6 1.6960144E-6 1.0832953E-6 1.5594394E-6 1.5594394E-6 1.5591881E-6 1.54325 1.54325
1.5482402E-6 -2.0282194E-10 1.558876E-6 1.6957855E-6 1.0831491E-6 1.5592296E-6 1.5592296E-6 1.558876E-6 1.54375 1.54375
1.5581951E-6 -1.5232697E-11 1.5585638E-6 1.6955566E-6 1.0830029E-6 1.5590205E-6 1.5590205E-6 1.5585638E-6 1.54425 1.54425
1.5622094E-6 6.2724534E-11 1.5585638E-6 1.6953278E-6 1.0828567E-6 1.5588107E-6 1.5588107E-6 1.5585638E-6 1.54475 1.54475
1.565036E-6 1.1875537E-10 1.558876E-6 1.6950988E-6 1.0827105E-6 1.5586015E-6 1.5586015E-6 1.558876E-6 1.54525 1.54525
1.5695452E-6 2.0584859E-10 1.5585638E-6 1.69487E-6 1.0825643E-6 1.5583918E-6 1.5583918E-6 1.5585638E-6 1.54575 1.54575
1.5737905E-6 2.880693E-10 1.5582516E-6 1.6946411E-6 1.0824181E-6 1.5581821E-6 1.5581821E-6 1.5582516E-6 1.54625 1.54625
1.57005E-6 2.2289583E-10 1.5576273E-6 1.6941833E-6 1.0821258E-6 1.5579728E-6 1.5579728E-6 1.5576273E-6 1.54675 1.54675
1.5582898E-6 9.719181E-12 1.5576273E-6 1.6939545E-6 1.0819796E-6 1.5577632E-6 1.5577632E-6 1.5576273E-6 1.54725 1.54725
1.543923E-6 -2.5157373E-10 1.557003E-6 1.6937256E-6 1.0818334E-6 1.5575539E-6 1.5575539E-6 1.557003E-6 1.54775 1.54775
1.540149E-6 -3.1735625E-10 1.557003E-6 1.6934968E-6 1.0816872E-6 1.5573443E-6 1.5573443E-6 1.557003E-6 1.54825 1.54825
1.5456158E-6 -2.1260009E-10 1.557003E-6 1.6932678E-6 1.081541E-6 1.557135E-6 1.557135E-6 1.557003E-6 1.54875 1.54875
1.552072E-6 -8.9571926E-11 1.5566908E-6 1.6930389E-6 1.0813948E-6 1.5569253E-6 1.5569253E-6 1.5566908E-6 1.54925 1.54925
1.5553608E-6 -2.5014164E-11 1.5566908E-6 1.6928101E-6 1.0812486E-6 1.556716E-6 1.556716E-6 1.5566908E-6 1.54975 1.54975
1.5568669E-6 6.653995E-12 1.5560664E-6 1.6925811E-6 1.0811024E-6 1.5565064E-6 1.5565064E-6 1.5560664E-6 1.55025 1.55025
1.5619047E-6 1.034923E-10 1.5563786E-6 1.6923523E-6 1.0809562E-6 1.5562972E-6 1.5562972E-6 1.5563786E-6 1.55075 1.55075
1.569615E-6 2.49665E-10 1.5560664E-6 1.6921234E-6 1.08081E-6 1.5560875E-6 1.5560875E-6 1.5560664E-6 1.55125 1.55125
1.5677551E-6 2.1920836E-10 1.5557544E-6 1.6918946E-6 1.0806638E-6 1.5558777E-6 1.5558777E-6 1.5557544E-6 1.55175 1.55175
1.5583714E-6 4.9884496E-11 1.5557544E-6 1.6914368E-6 1.0803714E-6 1.5556685E-6 1.5556685E-6 1.5557544E-6 1.55225 1.55225
1.5492183E-6 -1.151759E-10 1.5557544E-6 1.6912079E-6 1.0802252E-6 1.5554588E-6 1.5554588E-6 1.5557544E-6 1.55275 1.55275
1.5470617E-6 -1.5111414E-10 1.55513E-6 1.690979E-6 1.0800791E-6 1.5552496E-6 1.5552496E-6 1.55513E-6 1.55325 1.55325
1.5456968E-6 -1.7243479E-10 1.5554422E-6 1.6907501E-6 1.0799329E-6 1.5550398E-6 1.5550398E-6 1.5554422E-6 1.55375 1.55375
1.5460815E-6 -1.6147489E-10 1.5548178E-6 1.6905212E-6 1.0797867E-6 1.5548306E-6 1.5548306E-6 1.5548178E-6 1.55425 1.55425
1.5484127E-6 -1.1458006E-10 1.5541934E-6 1.6902924E-6 1.0796405E-6 1.554621E-6 1.554621E-6 1.5541934E-6 1.55475 1.55475
1.552427E-6 -3.6622833E-11 1.5545056E-6 1.6900635E-6 1.0794943E-6 1.5544113E-6 1.5544113E-6 1.5545056E-6 1.55525 1.55525
1.5588507E-6 8.5796266E-11 1.5538814E-6 1.6898346E-6 1.0793481E-6 1.5542021E-6 1.5542021E-6 1.5538814E-6 1.55575 1.55575
1.5630629E-6 1.674079E-10 1.5538814E-6 1.6896057E-6 1.0792019E-6 1.5539923E-6 1.5539923E-6 1.5538814E-6 1.55625 1.55625
1.5615996E-6 1.4426006E-10 1.5538814E-6 1.6893769E-6 1.0790557E-6 1.5537831E-6 1.5537831E-6 1.5538814E-6 1.55675 1.55675
1.5590466E-6 1.01013004E-10 1.553257E-6 1.688919E-6 1.0787633E-6 1.5535734E-6 1.5535734E-6 1.553257E-6 1.55725 1.55725
1.5554706E-6 3.888489E-11 1.553257E-6 1.6886902E-6 1.0786171E-6 1.5533636E-6 1.5533636E-6 1.553257E-6 1.55775 1.55775
1.5540732E-6 1.6955186E-11 1.5526326E-6 1.6884613E-6 1.0784709E-6 1.5531544E-6 1.5531544E-6 1.5526326E-6 1.55825 1.55825
1.5483191E-6 -8.5371335E-11 1.5526326E-6 1.6882324E-6 1.0783247E-6 1.5529448E-6 1.5529448E-6 1.5526326E-6 1.55875 1.55875
1.5411795E-6 -2.1327864E-10 1.5523204E-6 1.6880035E-6 1.0781785E-6 1.5527355E-6 1.5527355E-6 1.5523204E-6 1.55925 1.55925
1.5409366E-6 -2.1389103E-10 1.5523204E-6 1.6877747E-6 1.0780323E-6 1.5525259E-6 1.5525259E-6 1.5523204E-6 1.55975 1.55975
1.5483499E-6 -7.319993E-11 1.5520083E-6 1.6875458E-6 1.0778862E-6 1.5523161E-6 1.5523161E-6 1.5520083E-6 1.56025 1.56025
1.5572488E-6 9.489917E-11 1.5516962E-6 1.6873169E-6 1.07774E-6 1.5521069E-6 1.5521069E-6 1.5516962E-6 1.56075 1.56075
1.559382E-6 1.381396E-10 1.551384E-6 1.687088E-6 1.0775938E-6 1.5518972E-6 1.5518972E-6 1.551384E-6 1.56125 1.56125
1.558512E-6 1.2595495E-10 1.551384E-6 1.6868592E-6 1.0774476E-6 1.5516874E-6 1.5516874E-6 1.551384E-6 1.56175 1.56175
1.5600187E-6 1.5762312E-10 1.5516962E-6 1.6866303E-6 1.0773014E-6 1.5514782E-6 1.5514782E-6 1.5516962E-6 1.56225 1.56225
1.5601719E-6 1.6431954E-10 1.551384E-6 1.6861725E-6 1.077009E-6 1.5512686E-6 1.5512686E-6 1.551384E-6 1.56275 1.56275
1.5578174E-6 1.247269E-10 1.5507596E-6 1.6859436E-6 1.0768628E-6 1.5510593E-6 1.5510593E-6 1.5507596E-6 1.56325 1.56325
1.5476082E-6 -5.9823625E-11 1.5507596E-6 1.6857147E-6 1.0767166E-6 1.5508497E-6 1.5508497E-6 1.5507596E-6 1.56375 1.56375
1.538851E-6 -2.1757522E-10 1.5507596E-6 1.6854858E-6 1.0765704E-6 1.5506399E-6 1.5506399E-6 1.5507596E-6 1.56425 1.56425
1.5355726E-6 -2.7422173E-10 1.5501353E-6 1.685257E-6 1.0764242E-6 1.5504307E-6 1.5504307E-6 1.5501353E-6 1.56475 1.56475
1.5392568E-6 -2.0235516E-10 1.5501353E-6 1.6850281E-6 1.076278E-6 1.550221E-6 1.550221E-6 1.5501353E-6 1.56525 1.56525
1.5460101E-6 -7.38454E-11 1.5501353E-6 1.6847991E-6 1.0761318E-6 1.5500113E-6 1.5500113E-6 1.5501353E-6 1.56575 1.56575
1.5518399E-6 3.76105E-11 1.549511E-6 1.6845703E-6 1.0759856E-6 1.549802E-6 1.549802E-6 1.549511E-6 1.56625 1.56625
1.5556561E-6 1.11913326E-10 1.549511E-6 1.6843414E-6 1.0758394E-6 1.5495924E-6 1.5495924E-6 1.549511E-6 1.56675 1.56675
1.5607264E-6 2.093607E-10 1.5491988E-6 1.6841126E-6 1.0756933E-6 1.5493827E-6 1.5493827E-6 1.5491988E-6 1.56725 1.56725
1.5646092E-6 2.8488165E-10 1.5491988E-6 1.6838836E-6 1.0755471E-6 1.5491735E-6 1.5491735E-6 1.5491988E-6 1.56775 1.56775
1.5624192E-6 2.4833435E-10 1.5488866E-6 1.6834259E-6 1.0752547E-6 1.5489637E-6 1.5489637E-6 1.5488866E-6 1.56825 1.56825
1.551286E-6 4.6729946E-11 1.5485745E-6 1.6831971E-6 1.0751085E-6 1.548754E-6 1.548754E-6 1.5485745E-6 1.56875 1.56875
1.5368531E-6 -2.157811E-10 1.5482623E-6 1.6829681E-6 1.0749623E-6 1.5485448E-6 1.5485448E-6 1.5482623E-6 1.56925 1.56925
1.528723E-6 -3.6196043E-10 1.5485745E-6 1.6827393E-6 1.074816E-6 1.5483351E-6 1.5483351E-6 1.5485745E-6 1.56975 1.56975
1.5312852E-6 -3.1080213E-10 1.5488866E-6 1.6825104E-6 1.0746699E-6 1.5481254E-6 1.5481254E-6 1.5488866E-6 1.57025 1.57025
1.5393591E-6 -1.579297E-10 1.5482623E-6 1.6822814E-6 1.0745237E-6 1.5479162E-6 1.5479162E-6 1.5482623E-6 1.57075 1.57075
1.5425483E-6 -9.519914E-11 1.5479502E-6 1.6820526E-6 1.0743775E-6 1.5477065E-6 1.5477065E-6 1.5479502E-6 1.57125 1.57125
1.5475525E-6 1.0300843E-12 1.5473258E-6 1.6818237E-6 1.0742312E-6 1.5474967E-6 1.5474967E-6 1.5473258E-6 1.57175 1.57175
1.5568145E-6 1.7582893E-10 1.5473258E-6 1.6815949E-6 1.074085E-6 1.5472875E-6 1.5472875E-6 1.5473258E-6 1.57225 1.57225
1.5693099E-6 4.1031634E-10 1.5467015E-6 1.6813659E-6 1.0739388E-6 1.5470778E-6 1.5470778E-6 1.5467015E-6 1.57275 1.57275
1.5732912E-6 4.8766446E-10 1.5470137E-6 1.6811371E-6 1.0737926E-6 1.5468681E-6 1.5468681E-6 1.5470137E-6 1.57325 1.57325
1.5586598E-6 2.2149899E-10 1.5467015E-6 1.6806794E-6 1.0735004E-6 1.5466584E-6 1.5466584E-6 1.5467015E-6 1.57375 1.57375
1.5362078E-6 -1.8901528E-10 1.5463893E-6 1.6804504E-6 1.0733542E-6 1.5464492E-6 1.5464492E-6 1.5463893E-6 1.57425 1.57425
1.5226656E-6 -4.3508155E-10 1.5460772E-6 1.6802215E-6 1.073208E-6 1.5462394E-6 1.5462394E-6 1.5460772E-6 1.57475 1.57475
1.5240067E-6 -4.0645873E-10 1.5460772E-6 1.6799927E-6 1.0730618E-6 1.5460298E-6 1.5460298E-6 1.5460772E-6 1.57525 1.57525
1.5293415E-6 -3.0413883E-10 1.5460772E-6 1.6797638E-6 1.0729156E-6 1.5458205E-6 1.5458205E-6 1.5460772E-6 1.57575 1.57575
1.5302536E-6 -2.8343386E-10 1.5454528E-6 1.6795349E-6 1.0727694E-6 1.5456109E-6 1.5456109E-6 1.5454528E-6 1.57625 1.57625
1.539119E-6 -1.15943824E-10 1.5454528E-6 1.679306E-6 1.0726231E-6 1.5454011E-6 1.5454011E-6 1.5454528E-6 1.57675 1.57675
1.5571917E-6 2.2147581E-10 1.5451407E-6 1.6790772E-6 1.072477E-6 1.5451915E-6 1.5451915E-6 1.5451407E-6 1.57725 1.57725
1.5785649E-6 6.198021E-10 1.5448285E-6 1.6788482E-6 1.0723307E-6 1.5449822E-6 1.5449822E-6 1.5448285E-6 1.57775 1.57775
1.5821831E-6 6.904506E-10 1.5445163E-6 1.6786194E-6 1.0721845E-6 1.5447725E-6 1.5447725E-6 1.5445163E-6 1.57825 1.57825
1.5597966E-6 2.8115443E-10 1.5445163E-6 1.6783905E-6 1.0720383E-6 1.5445628E-6 1.5445628E-6 1.5445163E-6 1.57875 1.57875
1.5331864E-6 -2.0610225E-10 1.5442042E-6 1.6779327E-6 1.0717459E-6 1.5443536E-6 1.5443536E-6 1.5442042E-6 1.57925 1.57925
1.5210632E-6 -4.2597864E-10 1.5442042E-6 1.6777038E-6 1.0715997E-6 1.5441439E-6 1.5441439E-6 1.5442042E-6 1.57975 1.57975
1.5223053E-6 -3.99183E-10 1.543892E-6 1.677475E-6 1.0714535E-6 1.5439342E-6 1.5439342E-6 1.543892E-6 1.58025 1.58025
1.5230524E-6 -3.815234E-10 1.543892E-6 1.6772461E-6 1.0713075E-6 1.5437245E-6 1.5437245E-6 1.543892E-6 1.58075 1.58075
1.519972E-6 -4.345155E-10 1.543892E-6 1.6770172E-6 1.0711613E-6 1.5435153E-6 1.5435153E-6 1.543892E-6 1.58125 1.58125
1.5282103E-6 -2.7859773E-10 1.5435799E-6 1.6767883E-6 1.071015E-6 1.5433055E-6 1.5433055E-6 1.5435799E-6 1.58175 1.58175
1.5523221E-6 1.7028112E-10 1.5435799E-6 1.6765595E-6 1.0708688E-6 1.5430959E-6 1.5430959E-6 1.5435799E-6 1.58225 1.58225
1.5828032E-6 7.3670986E-10 1.5426433E-6 1.6763306E-6 1.0707226E-6 1.5428861E-6 1.5428861E-6 1.5426433E-6 1.58275 1.58275
1.5881709E-6 8.3963886E-10 1.5423312E-6 1.6761016E-6 1.0705764E-6 1.542677E-6 1.542677E-6 1.5423312E-6 1.58325 1.58325
1.5652564E-6 4.205976E-10 1.5426433E-6 1.6758728E-6 1.0704302E-6 1.5424672E-6 1.5424672E-6 1.5426433E-6 1.58375 1.58375
1.5369957E-6 -9.711241E-11 1.5426433E-6 1.675644E-6 1.070284E-6 1.5422575E-6 1.5422575E-6 1.5426433E-6 1.58425 1.58425
1.5222323E-6 -3.6571415E-10 1.5423312E-6 1.6751861E-6 1.0699916E-6 1.5420478E-6 1.5420478E-6 1.5423312E-6 1.58475 1.58475
1.5161157E-6 -4.747404E-10 1.5423312E-6 1.6749573E-6 1.0698454E-6 1.5418386E-6 1.5418386E-6 1.5423312E-6 1.58525 1.58525
1.5114177E-6 -5.575768E-10 1.542019E-6 1.6747284E-6 1.0696992E-6 1.5416289E-6 1.5416289E-6 1.542019E-6 1.58575 1.58575
1.5095249E-6 -5.8864247E-10 1.5417069E-6 1.6744995E-6 1.069553E-6 1.5414191E-6 1.5414191E-6 1.5417069E-6 1.58625 1.58625
1.5237694E-6 -3.2187458E-10 1.5410825E-6 1.6742706E-6 1.0694068E-6 1.5412095E-6 1.5412095E-6 1.5410825E-6 1.58675 1.58675
1.5548774E-6 2.5612643E-10 1.5410825E-6 1.6740418E-6 1.0692606E-6 1.5409997E-6 1.5409997E-6 1.5410825E-6 1.58725 1.58725
1.5822899E-6 7.6591194E-10 1.5410825E-6 1.6738129E-6 1.0691145E-6 1.5407905E-6 1.5407905E-6 1.5410825E-6 1.58775 1.58775
1.58307E-6 7.841806E-10 1.5410825E-6 1.6735839E-6 1.0689683E-6 1.5405808E-6 1.5405808E-6 1.5410825E-6 1.58825 1.58825
1.5637526E-6 4.3152767E-10 1.5404581E-6 1.6733551E-6 1.0688221E-6 1.5403712E-6 1.5403712E-6 1.5404581E-6 1.58875 1.58875
1.5445671E-6 8.131103E-11 1.5398339E-6 1.6731262E-6 1.0686759E-6 1.5401614E-6 1.5401614E-6 1.5398339E-6 1.58925 1.58925
1.5291438E-6 -1.9947205E-10 1.5401461E-6 1.6726684E-6 1.0683835E-6 1.5399518E-6 1.5399518E-6 1.5401461E-6 1.58975 1.58975
1.515371E-6 -4.4980175E-10 1.5395217E-6 1.6724396E-6 1.0682373E-6 1.5397425E-6 1.5397425E-6 1.5395217E-6 1.59025 1.59025
1.5056238E-6 -6.2582534E-10 1.5392095E-6 1.6722107E-6 1.0680911E-6 1.5395328E-6 1.5395328E-6 1.5392095E-6 1.59075 1.59075
1.5043579E-6 -6.453188E-10 1.5392095E-6 1.6719819E-6 1.0679449E-6 1.5393231E-6 1.5393231E-6 1.5392095E-6 1.59125 1.59125
1.5191305E-6 -3.6880582E-10 1.5388973E-6 1.6717529E-6 1.0677987E-6 1.5391134E-6 1.5391134E-6 1.5388973E-6 1.59175 1.59175
1.5473014E-6 1.5498824E-10 1.5388973E-6 1.671524E-6 1.0676525E-6 1.5389037E-6 1.5389037E-6 1.5388973E-6 1.59225 1.59225
1.5708857E-6 5.9412203E-10 1.5382731E-6 1.6712952E-6 1.0675063E-6 1.5386945E-6 1.5386945E-6 1.5382731E-6 1.59275 1.59275
1.575824E-6 6.8913314E-10 1.5382731E-6 1.6710662E-6 1.0673601E-6 1.5384848E-6 1.5384848E-6 1.5382731E-6 1.59325 1.59325
1.5643938E-6 4.820471E-10 1.5376487E-6 1.6708374E-6 1.0672139E-6 1.538275E-6 1.538275E-6 1.5376487E-6 1.59375 1.59375
1.5510165E-6 2.3902622E-10 1.5373365E-6 1.6706085E-6 1.0670677E-6 1.5380654E-6 1.5380654E-6 1.5373365E-6 1.59425 1.59425
1.5340751E-6 -6.977394E-11 1.5373365E-6 1.6703797E-6 1.0669216E-6 1.5378556E-6 1.5378556E-6 1.5373365E-6 1.59475 1.59475
1.5165732E-6 -3.889282E-10 1.5376487E-6 1.6699219E-6 1.0666292E-6 1.5376464E-6 1.5376464E-6 1.5376487E-6 1.59525 1.59525
1.5023709E-6 -6.471758E-10 1.5373365E-6 1.669693E-6 1.066483E-6 1.5374367E-6 1.5374367E-6 1.5373365E-6 1.59575 1.59575
1.4986299E-6 -7.1234924E-10 1.5370243E-6 1.6694642E-6 1.0663368E-6 1.537227E-6 1.537227E-6 1.5370243E-6 1.59625 1.59625
1.5123794E-6 -4.5471735E-10 1.5370243E-6 1.6692352E-6 1.0661906E-6 1.5370173E-6 1.5370173E-6 1.5370243E-6 1.59675 1.59675
1.5386033E-6 3.3141778E-11 1.5367121E-6 1.6690063E-6 1.0660444E-6 1.5368076E-6 1.5368076E-6 1.5367121E-6 1.59725 1.59725
1.5631111E-6 4.8932947E-10 1.5360879E-6 1.6687775E-6 1.0658982E-6 1.5365979E-6 1.5365979E-6 1.5360879E-6 1.59775 1.59775
1.5751451E-6 7.152899E-10 1.5360879E-6 1.6685486E-6 1.065752E-6 1.5363887E-6 1.5363887E-6 1.5360879E-6 1.59825 1.59825
1.5714702E-6 6.513346E-10 1.5357757E-6 1.6683197E-6 1.0656058E-6 1.536179E-6 1.536179E-6 1.5357757E-6 1.59875 1.59875
1.5578619E-6 4.0405018E-10 1.5354635E-6 1.6680908E-6 1.0654596E-6 1.5359693E-6 1.5359693E-6 1.5354635E-6 1.59925 1.59925
1.5371584E-6 2.5816425E-11 1.5354635E-6 1.667862E-6 1.0653134E-6 1.5357596E-6 1.5357596E-6 1.5354635E-6 1.59975 1.59975
1.5166859E-6 -3.4815384E-10 1.5354635E-6 1.667633E-6 1.0651672E-6 1.5355498E-6 1.5355498E-6 1.5354635E-6 1.60025 1.60025
1.4999755E-6 -6.526905E-10 1.5354635E-6 1.6671753E-6 1.0648748E-6 1.5353402E-6 1.5353402E-6 1.5354635E-6 1.60075 1.60075
1.4949475E-6 -7.416176E-10 1.5351513E-6 1.6669464E-6 1.0647287E-6 1.5351304E-6 1.5351304E-6 1.5351513E-6 1.60125 1.60125
1.5061235E-6 -5.3149285E-10 1.5345271E-6 1.6667175E-6 1.0645825E-6 1.5349212E-6 1.5349212E-6 1.5345271E-6 1.60175 1.60175
1.5304993E-6 -7.7741466E-11 1.5342149E-6 1.6664886E-6 1.0644363E-6 1.5347115E-6 1.5347115E-6 1.5342149E-6 1.60225 1.60225
1.5539841E-6 3.5956513E-10 1.5339027E-6 1.6662598E-6 1.0642901E-6 1.5345018E-6 1.5345018E-6 1.5339027E-6 1.60275 1.60275
1.5704397E-6 6.671405E-10 1.5342149E-6 1.6660309E-6 1.0641439E-6 1.5342921E-6 1.5342921E-6 1.5342149E-6 1.60325 1.60325
1.5733979E-6 7.256076E-10 1.5342149E-6 1.665802E-6 1.0639977E-6 1.5340825E-6 1.5340825E-6 1.5342149E-6 1.60375 1.60375
1.5644757E-6 5.6481064E-10 1.5339027E-6 1.6655731E-6 1.0638515E-6 1.5338727E-6 1.5338727E-6 1.5339027E-6 1.60425 1.60425
1.5429142E-6 1.7074119E-10 1.5339027E-6 1.6653443E-6 1.0637053E-6 1.533663E-6 1.533663E-6 1.5339027E-6 1.60475 1.60475
1.5199997E-6 -2.4830002E-10 1.5332784E-6 1.6651154E-6 1.0635591E-6 1.5334533E-6 1.5334533E-6 1.5332784E-6 1.60525 1.60525
1.5001217E-6 -6.113071E-10 1.5329662E-6 1.6648864E-6 1.0634129E-6 1.533244E-6 1.533244E-6 1.5329662E-6 1.60575 1.60575
1.4899455E-6 -7.9524853E-10 1.5332784E-6 1.6644287E-6 1.0631205E-6 1.5330344E-6 1.5330344E-6 1.5332784E-6 1.60625 1.60625
1.4965009E-6 -6.703932E-10 1.5326541E-6 1.6641998E-6 1.0629743E-6 1.5328246E-6 1.5328246E-6 1.5326541E-6 1.60675 1.60675
1.5198866E-6 -2.349138E-10 1.5329662E-6 1.6639709E-6 1.0628281E-6 1.532615E-6 1.532615E-6 1.5329662E-6 1.60725 1.60725
1.5450215E-6 2.3284613E-10 1.5326541E-6 1.6637421E-6 1.0626819E-6 1.5324052E-6 1.5324052E-6 1.5326541E-6 1.60775 1.60775
1.5687043E-6 6.738071E-10 1.5323419E-6 1.6635132E-6 1.0625358E-6 1.5321956E-6 1.5321956E-6 1.5323419E-6 1.60825 1.60825
1.5764147E-6 8.199798E-10 1.5317175E-6 1.6632843E-6 1.0623896E-6 1.5319858E-6 1.5319858E-6 1.5317175E-6 1.60875 1.60875
1.5672285E-6 6.543104E-10 1.5314054E-6 1.6630554E-6 1.0622434E-6 1.5317761E-6 1.5317761E-6 1.5314054E-6 1.60925 1.60925
1.544743E-6 2.43187E-10 1.5317175E-6 1.6628265E-6 1.0620972E-6 1.5315665E-6 1.5315665E-6 1.5317175E-6 1.60975 1.60975
1.5183969E-6 -2.3919713E-10 1.5310932E-6 1.6625977E-6 1.061951E-6 1.5313573E-6 1.5313573E-6 1.5310932E-6 1.61025 1.61025
1.4993434E-6 -5.869775E-10 1.5310932E-6 1.6623687E-6 1.0618048E-6 1.5311475E-6 1.5311475E-6 1.5310932E-6 1.61075 1.61075
1.4913783E-6 -7.301115E-10 1.5310932E-6 1.6621399E-6 1.0616586E-6 1.5309378E-6 1.5309378E-6 1.5310932E-6 1.61125 1.61125
1.4957225E-6 -6.460636E-10 1.5304689E-6 1.6616822E-6 1.0613662E-6 1.5307281E-6 1.5307281E-6 1.5304689E-6 1.61175 1.61175
1.5082841E-6 -4.103581E-10 1.5301567E-6 1.6614532E-6 1.06122E-6 1.5305184E-6 1.5305184E-6 1.5301567E-6 1.61225 1.61225
1.5316368E-6 2.4512198E-11 1.5301567E-6 1.6612244E-6 1.0610738E-6 1.5303087E-6 1.5303087E-6 1.5301567E-6 1.61275 1.61275
1.5594447E-6 5.4160654E-10 1.5298446E-6 1.6609955E-6 1.0609276E-6 1.530099E-6 1.530099E-6 1.5298446E-6 1.61325 1.61325
1.5749104E-6 8.309099E-10 1.5295324E-6 1.6607665E-6 1.0607814E-6 1.5298893E-6 1.5298893E-6 1.5295324E-6 1.61375 1.61375
1.5690243E-6 7.261471E-10 1.528908E-6 1.6605377E-6 1.0606352E-6 1.5296796E-6 1.5296796E-6 1.528908E-6 1.61425 1.61425
1.5471988E-6 3.272051E-10 1.528908E-6 1.6603088E-6 1.060489E-6 1.5294698E-6 1.5294698E-6 1.528908E-6 1.61475 1.61475
1.5208192E-6 -1.557881E-10 1.528908E-6 1.66008E-6 1.0603429E-6 1.5292602E-6 1.5292602E-6 1.528908E-6 1.61525 1.61525
1.5011386E-6 -5.1514076E-10 1.5285959E-6 1.659851E-6 1.0601967E-6 1.5290505E-6 1.5290505E-6 1.5285959E-6 1.61575 1.61575
1.4947576E-6 -6.2903954E-10 1.5282837E-6 1.6596222E-6 1.0600505E-6 1.5288408E-6 1.5288408E-6 1.5282837E-6 1.61625 1.61625
1.4987719E-6 -5.5108235E-10 1.5282837E-6 1.6593933E-6 1.0599043E-6 1.5286311E-6 1.5286311E-6 1.5282837E-6 1.61675 1.61675
1.5071757E-6 -3.9211923E-10 1.5282837E-6 1.6589355E-6 1.0596119E-6 1.5284219E-6 1.5284219E-6 1.5282837E-6 1.61725 1.61725
1.5221462E-6 -1.11951864E-10 1.5279716E-6 1.6587067E-6 1.0594657E-6 1.5282121E-6 1.5282121E-6 1.5279716E-6 1.61775 1.61775
1.5457631E-6 3.27791E-10 1.5279716E-6 1.6584778E-6 1.0593195E-6 1.5280025E-6 1.5280025E-6 1.5279716E-6 1.61825 1.61825
1.5622187E-6 6.3536637E-10 1.5273472E-6 1.658249E-6 1.0591733E-6 1.5277927E-6 1.5277927E-6 1.5273472E-6 1.61875 1.61875
1.5629988E-6 6.536351E-10 1.5273472E-6 1.65802E-6 1.0590271E-6 1.527583E-6 1.527583E-6 1.5273472E-6 1.61925 1.61925
1.5459585E-6 3.4300773E-10 1.5273472E-6 1.6577911E-6 1.0588809E-6 1.5273733E-6 1.5273733E-6 1.5273472E-6 1.61975 1.61975
1.5223509E-6 -8.8823886E-11 1.5273472E-6 1.6575623E-6 1.0587347E-6 1.5271636E-6 1.5271636E-6 1.5273472E-6 1.62025 1.62025
1.5068615E-6 -3.708251E-10 1.527035E-6 1.6573333E-6 1.0585885E-6 1.526954E-6 1.526954E-6 1.527035E-6 1.62075 1.62075
1.5013055E-6 -4.694972E-10 1.527035E-6 1.6571045E-6 1.0584423E-6 1.5267442E-6 1.5267442E-6 1.527035E-6 1.62125 1.62125
1.5044617E-6 -4.0737572E-10 1.5267229E-6 1.6568756E-6 1.0582961E-6 1.5265346E-6 1.5265346E-6 1.5267229E-6 1.62175 1.62175
1.50973E-6 -3.0627395E-10 1.5260986E-6 1.6566468E-6 1.05815E-6 1.5263248E-6 1.5263248E-6 1.5260986E-6 1.62225 1.62225
1.5199814E-6 -1.1320312E-10 1.5260986E-6 1.6561889E-6 1.0578576E-6 1.526115E-6 1.526115E-6 1.5260986E-6 1.62275 1.62275
1.5357771E-6 1.8219092E-10 1.5257864E-6 1.6559601E-6 1.0577114E-6 1.5259054E-6 1.5259054E-6 1.5257864E-6 1.62325 1.62325
1.5482725E-6 4.1667828E-10 1.5257864E-6 1.6557312E-6 1.0575652E-6 1.5256957E-6 1.5256957E-6 1.5257864E-6 1.62375 1.62375
1.5514947E-6 4.800179E-10 1.5257864E-6 1.6555023E-6 1.057419E-6 1.525486E-6 1.525486E-6 1.5257864E-6 1.62425 1.62425
1.5432986E-6 3.326205E-10 1.525162E-6 1.6552734E-6 1.0572728E-6 1.5252763E-6 1.5252763E-6 1.525162E-6 1.62475 1.62475
1.5249382E-6 -2.3695405E-12 1.52485E-6 1.6550446E-6 1.0571266E-6 1.5250666E-6 1.5250666E-6 1.52485E-6 1.62525 1.62525
1.5087228E-6 -2.977702E-10 1.52485E-6 1.6548157E-6 1.0569804E-6 1.5248569E-6 1.5248569E-6 1.52485E-6 1.62575 1.62575
1.5046519E-6 -3.690343E-10 1.5245378E-6 1.6545868E-6 1.0568342E-6 1.5246471E-6 1.5246471E-6 1.5245378E-6 1.62625 1.62625
1.5080061E-6 -3.0325845E-10 1.5245378E-6 1.6543579E-6 1.056688E-6 1.5244375E-6 1.5244375E-6 1.5245378E-6 1.62675 1.62675
1.5146604E-6 -1.7657587E-10 1.5245378E-6 1.654129E-6 1.0565418E-6 1.5242277E-6 1.5242277E-6 1.5245378E-6 1.62725 1.62725
1.5217437E-6 -4.1975437E-11 1.5239134E-6 1.6536712E-6 1.0562494E-6 1.5240181E-6 1.5240181E-6 1.5239134E-6 1.62775 1.62775
1.5315002E-6 1.419594E-10 1.523289E-6 1.6534424E-6 1.0561032E-6 1.5238084E-6 1.5238084E-6 1.523289E-6 1.62825 1.62825
1.5398375E-6 2.9970437E-10 1.523289E-6 1.6532135E-6 1.0559571E-6 1.5235987E-6 1.5235987E-6 1.523289E-6 1.62875 1.62875
1.5417066E-6 3.3807226E-10 1.523289E-6 1.6529846E-6 1.0558109E-6 1.523389E-6 1.523389E-6 1.523289E-6 1.62925 1.62925
1.5329496E-6 1.8032066E-10 1.522977E-6 1.6527557E-6 1.0556647E-6 1.5231792E-6 1.5231792E-6 1.522977E-6 1.62975 1.62975
1.5202323E-6 -5.0518933E-11 1.5226648E-6 1.6525269E-6 1.0555185E-6 1.5229696E-6 1.5229696E-6 1.5226648E-6 1.63025 1.63025
1.5106831E-6 -2.2288812E-10 1.522977E-6 1.652298E-6 1.0553723E-6 1.5227598E-6 1.5227598E-6 1.522977E-6 1.63075 1.63075
1.5094832E-6 -2.4116345E-10 1.5223526E-6 1.652069E-6 1.0552261E-6 1.5225502E-6 1.5225502E-6 1.5223526E-6 1.63125 1.63125
1.5146525E-6 -1.4188888E-10 1.5217282E-6 1.6518402E-6 1.0550799E-6 1.5223404E-6 1.5223404E-6 1.5217282E-6 1.63175 1.63175
1.5187658E-6 -6.210445E-11 1.521416E-6 1.6516113E-6 1.0549337E-6 1.5221308E-6 1.5221308E-6 1.521416E-6 1.63225 1.63225
1.522351E-6 7.934909E-12 1.521104E-6 1.6513825E-6 1.0547875E-6 1.521921E-6 1.521921E-6 1.521104E-6 1.63275 1.63275
1.5290713E-6 1.358356E-10 1.521104E-6 1.6509247E-6 1.0544951E-6 1.5217113E-6 1.5217113E-6 1.521104E-6 1.63325 1.63325
1.5346036E-6 2.418099E-10 1.521104E-6 1.6506958E-6 1.0543489E-6 1.5215016E-6 1.5215016E-6 1.521104E-6 1.63375 1.63375
1.5327106E-6 2.1074417E-10 1.521416E-6 1.650467E-6 1.0542027E-6 1.5212919E-6 1.5212919E-6 1.521416E-6 1.63425 1.63425
1.5228975E-6 3.350246E-11 1.521104E-6 1.650238E-6 1.0540565E-6 1.5210823E-6 1.5210823E-6 1.521104E-6 1.63475 1.63475
1.5115003E-6 -1.7297447E-10 1.5207918E-6 1.6500092E-6 1.0539103E-6 1.5208725E-6 1.5208725E-6 1.5207918E-6 1.63525 1.63525
1.5069343E-6 -2.5337457E-10 1.5207918E-6 1.6497803E-6 1.0537642E-6 1.5206629E-6 1.5206629E-6 1.5207918E-6 1.63575 1.63575
1.5090675E-6 -2.1013416E-10 1.5201674E-6 1.6495513E-6 1.053618E-6 1.5204531E-6 1.5204531E-6 1.5201674E-6 1.63625 1.63625
1.5146983E-6 -1.0233267E-10 1.5201674E-6 1.6493225E-6 1.0534718E-6 1.5202429E-6 1.5202429E-6 1.5201674E-6 1.63675 1.63675
1.5182504E-6 -3.290238E-11 1.5198552E-6 1.6490936E-6 1.0533256E-6 1.5200333E-6 1.5200333E-6 1.5198552E-6 1.63725 1.63725
1.5232548E-6 6.3326844E-11 1.519543E-6 1.6488648E-6 1.0531794E-6 1.5198235E-6 1.5198235E-6 1.519543E-6 1.63775 1.63775
1.5324172E-6 2.3629848E-10 1.5189188E-6 1.6486358E-6 1.0530332E-6 1.5196139E-6 1.5196139E-6 1.5189188E-6 1.63825 1.63825
1.5358373E-6 3.032925E-10 1.5189188E-6 1.6481781E-6 1.0527408E-6 1.5194041E-6 1.5194041E-6 1.5189188E-6 1.63875 1.63875
1.5302813E-6 2.0462039E-10 1.5192309E-6 1.6479493E-6 1.0525946E-6 1.5191944E-6 1.5191944E-6 1.5192309E-6 1.63925 1.63925
1.5177621E-6 -2.2564806E-11 1.5189188E-6 1.6477203E-6 1.0524484E-6 1.5189847E-6 1.5189847E-6 1.5189188E-6 1.63975 1.63975
1.5090379E-6 -1.7970733E-10 1.5189188E-6 1.6474914E-6 1.0523022E-6 1.518775E-6 1.518775E-6 1.5189188E-6 1.64025 1.64025
1.506848E-6 -2.1625464E-10 1.5182944E-6 1.6472626E-6 1.052156E-6 1.5185653E-6 1.5185653E-6 1.5182944E-6 1.64075 1.64075
1.5052191E-6 -2.424478E-10 1.5182944E-6 1.6470337E-6 1.0520098E-6 1.5183556E-6 1.5183556E-6 1.5182944E-6 1.64125 1.64125
1.5087053E-6 -1.7423567E-10 1.5182944E-6 1.6468048E-6 1.0518636E-6 1.518146E-6 1.518146E-6 1.5182944E-6 1.64175 1.64175
1.5123566E-6 -1.02978175E-10 1.5182944E-6 1.6465759E-6 1.0517174E-6 1.5179362E-6 1.5179362E-6 1.5182944E-6 1.64225 1.64225
1.523202E-6 1.01055865E-10 1.5176701E-6 1.6463471E-6 1.0515713E-6 1.5177264E-6 1.5177264E-6 1.5176701E-6 1.64275 1.64275
1.5346085E-6 3.1544403E-10 1.5173579E-6 1.6461181E-6 1.0514251E-6 1.5175168E-6 1.5175168E-6 1.5173579E-6 1.64325 1.64325
1.5347281E-6 3.2153138E-10 1.5170458E-6 1.6458893E-6 1.0512789E-6 1.5173066E-6 1.5173066E-6 1.5170458E-6 1.64375 1.64375
1.5227369E-6 1.0409125E-10 1.5170458E-6 1.6454316E-6 1.0509865E-6 1.517097E-6 1.517097E-6 1.5170458E-6 1.64425 1.64425
1.5119997E-6 -9.0204344E-11 1.5170458E-6 1.6452026E-6 1.0508403E-6 1.5168872E-6 1.5168872E-6 1.5170458E-6 1.64475 1.64475
1.5099747E-6 -1.2370632E-10 1.5167336E-6 1.6449737E-6 1.0506941E-6 1.5166775E-6 1.5166775E-6 1.5167336E-6 1.64525 1.64525
1.5122729E-6 -7.742056E-11 1.5161093E-6 1.6447449E-6 1.0505479E-6 1.5164678E-6 1.5164678E-6 1.5161093E-6 1.64575 1.64575
1.5100829E-6 -1.1396788E-10 1.5157971E-6 1.644516E-6 1.0504017E-6 1.5162581E-6 1.5162581E-6 1.5157971E-6 1.64625 1.64625
1.5032399E-6 -2.363936E-10 1.5157971E-6 1.6442871E-6 1.0502555E-6 1.5160484E-6 1.5160484E-6 1.5157971E-6 1.64675 1.64675
1.502403E-6 -2.4796917E-10 1.5157971E-6 1.6440582E-6 1.0501093E-6 1.5158387E-6 1.5158387E-6 1.5157971E-6 1.64725 1.64725
1.5139085E-6 -3.175381E-11 1.5151728E-6 1.6438294E-6 1.0499631E-6 1.515629E-6 1.515629E-6 1.5151728E-6 1.64775 1.64775
1.528186E-6 2.3562316E-10 1.5151728E-6 1.6436005E-6 1.0498169E-6 1.5154193E-6 1.5154193E-6 1.5151728E-6 1.64825 1.64825
1.5305498E-6 2.8312705E-10 1.5154849E-6 1.6433715E-6 1.0496707E-6 1.5152091E-6 1.5152091E-6 1.5154849E-6 1.64875 1.64875
[truncated: 1,500,582 more chars]
