# Supplementary material for: A Combined AFM and Lateral Stretch Device Enables Microindentation Analyses of Living Cells at High Strains
Source: Methods Protoc. 2019 May 24;2(2):43. doi: 10.3390/mps2020043 (PMC6632168; doi:10.3390/mps2020043)
Supplement: Supplementary file 1 [file mps-02-00043-s001.zip › indentations_on_empty_chamber/indentations_empty_chamber/25%strain/force-save-2017.11.08-11.41.49.622.txt]

# TEXT EXPORT
# data-description.comment: no comment entry
# data-description.name: no name entry
# data-description.probe: no probe entry
# data-description.user-name: d.ahrens
# data-description.instrument: A0051
# data-description.source-software: 5.0.82
# data-description.modification-software: spm-5.0.96
# index: 0
# xPosition: 1.8916153542232834E-16
# yPosition: -5.211875050785585E-16
# approachID: 2017.11.08-10.04.22-00157
# force-settings.type: segmented-force-settings
# force-settings.global-settings.control-settings-type: segment-control-settings
# force-settings.global-settings.closed-loop: false
# force-settings.global-settings.start-option.type: continue
# force-settings.global-settings.ttl-outputs.pins.list: 
# force-settings.global-settings.pause-before-first.type: constant-height-pause
# force-settings.global-settings.pause-before-first.identifier.type: standard
# force-settings.global-settings.pause-before-first.identifier.name: pause-spm
# force-settings.global-settings.pause-before-first.style: pause
# force-settings.global-settings.pause-before-first.duration: 0.0
# force-settings.global-settings.pause-before-first.num-points: 0
# force-settings.global-settings.pause-before-first.pause-option.type: constant-height
# force-settings.global-settings.pause-before-first.height-limit: NaN
# force-settings.global-settings.force-baseline-adjust-settings.enabled: true
# force-settings.global-settings.force-baseline-adjust-settings.interval: 1
# force-settings.global-settings.force-baseline-adjust-settings.beginOfLine: true
# force-settings.global-settings.force-baseline-adjust-settings.deadtimeBeforeSamples: 100
# force-settings.global-settings.force-baseline-adjust-settings.averageSamples: 100
# force-settings.segments.size: 4
# force-settings.segment.0.type: z-extend-force
# force-settings.segment.0.identifier.type: standard
# force-settings.segment.0.identifier.name: extend-spm
# force-settings.segment.0.style: extend
# force-settings.segment.0.duration: 4.0
# force-settings.segment.0.num-points: 8000
# force-settings.segment.0.z-start: 2.0E-6
# force-settings.segment.0.z-end: 0.0
# force-settings.segment.0.setpoint: 0.7717870165531471
# force-settings.segment.1.type: constant-force-pause
# force-settings.segment.1.identifier.type: standard
# force-settings.segment.1.identifier.name: pause-at-end-spm
# force-settings.segment.1.style: pause
# force-settings.segment.1.duration: 0.0
# force-settings.segment.1.num-points: 0
# force-settings.segment.1.pause-option.type: feedback-on
# force-settings.segment.1.i-gain: 10.0
# force-settings.segment.1.p-gain: 0.0010
# force-settings.segment.2.type: z-retract-height
# force-settings.segment.2.identifier.type: standard
# force-settings.segment.2.identifier.name: retract-spm
# force-settings.segment.2.style: retract
# force-settings.segment.2.duration: 2.5
# force-settings.segment.2.num-points: 5000
# force-settings.segment.2.z-start: 4.9999999999999996E-6
# force-settings.segment.2.z-end: 0.0
# force-settings.segment.2.setpoint: NaN
# force-settings.segment.3.type: constant-height-pause
# force-settings.segment.3.identifier.type: standard
# force-settings.segment.3.identifier.name: pause-at-start-spm
# force-settings.segment.3.style: pause
# force-settings.segment.3.duration: 2.0
# force-settings.segment.3.num-points: 4096
# force-settings.segment.3.pause-option.type: constant-height
# force-settings.segment.3.height-limit: NaN
# force-settings.data-description.comment: 
# force-settings.data-description.name: 
# force-settings.data-description.probe: 
# force-settings.data-description.user-name: 
# force-settings.data-description.instrument: 
# force-settings.data-description.source-software: 
# force-settings.data-description.modification-software: 
# feedbackMode: contact
# pauseBeforeFirst: 0.0
# pauseOnTipsaver: 0
# scanner: false
# date: Wed Nov 08 11:41:49 CET 2017
#
# segmentIndex: 0
# segment: extend
# columns: verticalTipPosition vDeflection strainGaugeHeight height head-height smoothedStrainGaugeHeight smoothedMeasuredHeight measuredHeight seriesTime time
# fancyNames: "Vertical Tip Position" "Vertical Deflection" "Head Height (measured)" "Height" "Head Height" "Head Height (measured & smoothed)" "Height (measured & smoothed)" "Height (measured)" "Series Time" "Segment Time"
# heightMultiplier: 0.63873
# heightOffset: 0.0
# sensitivity: 1.0530665200379007E-7
# springConstant: 0.01845601715417544
# calibrationSlots: nominal force nominal nominal calibrated nominal nominal nominal elapsed elapsed
# units: m N m m m m m m s s
#
2.2510897E-6 2.180156E-10 2.2384606E-6 2.467575E-6 1.5761142E-6 2.239277E-6 2.239277E-6 2.2384606E-6 2.5E-4 2.5E-4
2.2423915E-6 6.148196E-11 2.2384606E-6 2.4673461E-6 1.575968E-6 2.2390602E-6 2.2390602E-6 2.2384606E-6 7.5E-4 7.5E-4
2.2362672E-6 -4.754448E-11 2.2384606E-6 2.4671174E-6 1.5758218E-6 2.2388433E-6 2.2388433E-6 2.2384606E-6 0.00125 0.00125
2.231364E-6 -1.3403545E-10 2.2381485E-6 2.4668884E-6 1.5756757E-6 2.2386264E-6 2.2386264E-6 2.2381485E-6 0.00175 0.00175
2.2257677E-6 -2.3331684E-10 2.2384606E-6 2.4666595E-6 1.5755295E-6 2.2384095E-6 2.2384095E-6 2.2384606E-6 0.00225 0.00225
2.222152E-6 -2.960542E-10 2.237524E-6 2.4664307E-6 1.5753833E-6 2.2381932E-6 2.2381932E-6 2.237524E-6 0.00275 0.00275
2.2244762E-6 -2.4915955E-10 2.237524E-6 2.4662017E-6 1.5752371E-6 2.2379763E-6 2.2379763E-6 2.237524E-6 0.00325 0.00325
2.2334664E-6 -7.923345E-11 2.237524E-6 2.465744E-6 1.5749447E-6 2.2377594E-6 2.2377594E-6 2.237524E-6 0.00375 0.00375
2.2462186E-6 1.6012626E-10 2.237212E-6 2.465515E-6 1.5747985E-6 2.2375427E-6 2.2375427E-6 2.237212E-6 0.00425 0.00425
2.2531628E-6 2.9229025E-10 2.237212E-6 2.4652863E-6 1.5746523E-6 2.2373258E-6 2.2373258E-6 2.237212E-6 0.00475 0.00475
2.2533418E-6 2.9959552E-10 2.2365875E-6 2.4650574E-6 1.5745061E-6 2.237109E-6 2.237109E-6 2.2365875E-6 0.00525 0.00525
2.2455022E-6 1.5889763E-10 2.2362753E-6 2.4648284E-6 1.5743599E-6 2.2368924E-6 2.2368924E-6 2.2362753E-6 0.00575 0.00575
2.2353847E-6 -2.3825893E-11 2.2362753E-6 2.4645997E-6 1.5742137E-6 2.2366758E-6 2.2366758E-6 2.2362753E-6 0.00625 0.00625
2.2283366E-6 -1.499062E-10 2.2362753E-6 2.4643707E-6 1.5740675E-6 2.2364588E-6 2.2364588E-6 2.2362753E-6 0.00675 0.00675
2.2237302E-6 -2.3091558E-10 2.2359632E-6 2.4641417E-6 1.5739213E-6 2.236242E-6 2.236242E-6 2.2359632E-6 0.00725 0.00725
2.22084E-6 -2.802535E-10 2.2356512E-6 2.463913E-6 1.5737751E-6 2.2360252E-6 2.2360252E-6 2.2356512E-6 0.00775 0.00775
2.2217787E-6 -2.5893965E-10 2.2356512E-6 2.463684E-6 1.5736289E-6 2.2358088E-6 2.2358088E-6 2.2356512E-6 0.00825 0.00825
2.2285578E-6 -1.2982102E-10 2.2356512E-6 2.4634553E-6 1.5734828E-6 2.2355919E-6 2.2355919E-6 2.2356512E-6 0.00875 0.00875
2.2414752E-6 1.12584046E-10 2.2356512E-6 2.4629974E-6 1.5731904E-6 2.235375E-6 2.235375E-6 2.2356512E-6 0.00925 0.00925
2.2491784E-6 2.5875654E-10 2.2350268E-6 2.4627686E-6 1.5730442E-6 2.2351583E-6 2.2351583E-6 2.2350268E-6 0.00975 0.00975
2.2468823E-6 2.2038185E-10 2.2344025E-6 2.4625397E-6 1.572898E-6 2.2349413E-6 2.2349413E-6 2.2344025E-6 0.01025 0.01025
2.2399336E-6 9.6128744E-11 2.2340903E-6 2.4623107E-6 1.5727518E-6 2.234725E-6 2.234725E-6 2.2340903E-6 0.01075 0.01075
2.2347003E-6 3.5470923E-12 2.2340903E-6 2.462082E-6 1.5726056E-6 2.2345082E-6 2.2345082E-6 2.2340903E-6 0.01125 0.01125
2.2303252E-6 -7.3198815E-11 2.2340903E-6 2.461853E-6 1.5724594E-6 2.2342913E-6 2.2342913E-6 2.2340903E-6 0.01175 0.01175
2.22694E-6 -1.3167271E-10 2.2340903E-6 2.461624E-6 1.5723132E-6 2.2340744E-6 2.2340744E-6 2.2340903E-6 0.01225 0.01225
2.2227302E-6 -2.0537329E-10 2.233778E-6 2.4613953E-6 1.572167E-6 2.2338581E-6 2.2338581E-6 2.233778E-6 0.01275 0.01275
2.2198733E-6 -2.5410213E-10 2.2331537E-6 2.4611663E-6 1.5720208E-6 2.2336412E-6 2.2336412E-6 2.2331537E-6 0.01325 0.01325
2.2240783E-6 -1.7249069E-10 2.2331537E-6 2.4609376E-6 1.5718746E-6 2.2334243E-6 2.2334243E-6 2.2331537E-6 0.01375 0.01375
2.2341246E-6 1.6925551E-11 2.2331537E-6 2.4604797E-6 1.5715822E-6 2.2332074E-6 2.2332074E-6 2.2331537E-6 0.01425 0.01425
2.2413662E-6 1.5457113E-10 2.2322172E-6 2.460251E-6 1.571436E-6 2.2329912E-6 2.2329912E-6 2.2322172E-6 0.01475 0.01475
2.2407532E-6 1.4725883E-10 2.2322172E-6 2.460022E-6 1.5712899E-6 2.2327742E-6 2.2327742E-6 2.2322172E-6 0.01525 0.01525
2.239117E-6 1.2106546E-10 2.2322172E-6 2.459793E-6 1.5711437E-6 2.2325573E-6 2.2325573E-6 2.2322172E-6 0.01575 0.01575
2.2398906E-6 1.3933396E-10 2.2322172E-6 2.4595643E-6 1.5709975E-6 2.232341E-6 2.232341E-6 2.2322172E-6 0.01625 0.01625
2.2379575E-6 1.07658986E-10 2.2319052E-6 2.4593353E-6 1.5708513E-6 2.2321242E-6 2.2321242E-6 2.2319052E-6 0.01675 0.01675
2.2302493E-6 -3.0602656E-11 2.2309687E-6 2.4591066E-6 1.5707051E-6 2.2319073E-6 2.2319073E-6 2.2309687E-6 0.01725 0.01725
2.2217819E-6 -1.8287283E-10 2.2312809E-6 2.4588776E-6 1.5705589E-6 2.2316904E-6 2.2316904E-6 2.2312809E-6 0.01775 0.01775
2.2180673E-6 -2.474374E-10 2.231593E-6 2.4586486E-6 1.5704127E-6 2.2314741E-6 2.2314741E-6 2.231593E-6 0.01825 0.01825
2.2234274E-6 -1.4450863E-10 2.2309687E-6 2.4584199E-6 1.5702665E-6 2.2312572E-6 2.2312572E-6 2.2309687E-6 0.01875 0.01875
2.2268405E-6 -7.751479E-11 2.2306565E-6 2.458191E-6 1.5701203E-6 2.2310403E-6 2.2310403E-6 2.2306565E-6 0.01925 0.01925
2.2270199E-6 -7.020949E-11 2.2306565E-6 2.4577332E-6 1.5698279E-6 2.230824E-6 2.230824E-6 2.2306565E-6 0.01975 0.01975
2.227331E-6 -6.046792E-11 2.2300321E-6 2.4575043E-6 1.5696817E-6 2.2306072E-6 2.2306072E-6 2.2300321E-6 0.02025 0.02025
2.2331199E-6 5.037872E-11 2.2300321E-6 2.4572753E-6 1.5695355E-6 2.2303902E-6 2.2303902E-6 2.2300321E-6 0.02075 0.02075
2.2424738E-6 2.2700455E-10 2.2300321E-6 2.4570465E-6 1.5693893E-6 2.230174E-6 2.230174E-6 2.2300321E-6 0.02125 0.02125
2.2435106E-6 2.501456E-10 2.2300321E-6 2.4568176E-6 1.5692431E-6 2.229957E-6 2.229957E-6 2.2300321E-6 0.02175 0.02175
2.2354393E-6 1.05184216E-10 2.2294078E-6 2.4565888E-6 1.569097E-6 2.2297402E-6 2.2297402E-6 2.2294078E-6 0.02225 0.02225
2.2240024E-6 -1.0190196E-10 2.2294078E-6 2.4563599E-6 1.5689508E-6 2.229524E-6 2.229524E-6 2.2294078E-6 0.02275 0.02275
2.2192644E-6 -1.8534761E-10 2.22972E-6 2.456131E-6 1.5688046E-6 2.229307E-6 2.229307E-6 2.22972E-6 0.02325 0.02325
2.2193442E-6 -1.7986951E-10 2.2290956E-6 2.4559022E-6 1.5686584E-6 2.2290901E-6 2.2290901E-6 2.2290956E-6 0.02375 0.02375
2.2210088E-6 -1.451562E-10 2.2287834E-6 2.4556732E-6 1.5685122E-6 2.2288739E-6 2.2288739E-6 2.2287834E-6 0.02425 0.02425
2.2193726E-6 -1.7134957E-10 2.2284712E-6 2.4554442E-6 1.568366E-6 2.228657E-6 2.228657E-6 2.2284712E-6 0.02475 0.02475
2.2188917E-6 -1.762256E-10 2.2284712E-6 2.4549865E-6 1.5680736E-6 2.22844E-6 2.22844E-6 2.2284712E-6 0.02525 0.02525
2.2271563E-6 -1.9698958E-11 2.228159E-6 2.4547576E-6 1.5679274E-6 2.2282236E-6 2.2282236E-6 2.228159E-6 0.02575 0.02575
2.2392487E-6 2.0747942E-10 2.228159E-6 2.4545288E-6 1.5677812E-6 2.228007E-6 2.228007E-6 2.228159E-6 0.02625 0.02625
2.2413747E-6 2.5071967E-10 2.2272227E-6 2.4542999E-6 1.567635E-6 2.22779E-6 2.22779E-6 2.2272227E-6 0.02675 0.02675
2.234591E-6 1.2951189E-10 2.2275349E-6 2.4540711E-6 1.5674888E-6 2.2275735E-6 2.2275735E-6 2.2275349E-6 0.02725 0.02725
2.2271797E-6 -3.2681622E-12 2.2269105E-6 2.4538422E-6 1.5673426E-6 2.2273568E-6 2.2273568E-6 2.2269105E-6 0.02775 0.02775
2.222871E-6 -7.879593E-11 2.2269105E-6 2.4536132E-6 1.5671964E-6 2.2271404E-6 2.2271404E-6 2.2269105E-6 0.02825 0.02825
2.2192548E-6 -1.415333E-10 2.2269105E-6 2.4533845E-6 1.5670502E-6 2.2269235E-6 2.2269235E-6 2.2269105E-6 0.02875 0.02875
2.2156057E-6 -2.0487975E-10 2.2265983E-6 2.4531555E-6 1.5669041E-6 2.2267068E-6 2.2267068E-6 2.2265983E-6 0.02925 0.02925
2.2143001E-6 -2.2498244E-10 2.2265983E-6 2.4529265E-6 1.5667579E-6 2.2264903E-6 2.2264903E-6 2.2265983E-6 0.02975 0.02975
2.2173501E-6 -1.6468833E-10 2.225974E-6 2.4526978E-6 1.5666117E-6 2.2262734E-6 2.2262734E-6 2.225974E-6 0.03025 0.03025
2.2262088E-6 2.8015123E-12 2.2256618E-6 2.45224E-6 1.5663193E-6 2.2260572E-6 2.2260572E-6 2.2256618E-6 0.03075 0.03075
2.236288E-6 1.9282681E-10 2.2256618E-6 2.4520111E-6 1.5661731E-6 2.2258403E-6 2.2258403E-6 2.2256618E-6 0.03125 0.03125
2.2402292E-6 2.6956573E-10 2.2253496E-6 2.4517822E-6 1.5660269E-6 2.2256233E-6 2.2256233E-6 2.2253496E-6 0.03175 0.03175
2.2350955E-6 1.788113E-10 2.2253496E-6 2.4515534E-6 1.5658807E-6 2.225407E-6 2.225407E-6 2.2253496E-6 0.03225 0.03225
2.2260672E-6 1.618697E-11 2.2250374E-6 2.4513245E-6 1.5657345E-6 2.2251902E-6 2.2251902E-6 2.2250374E-6 0.03275 0.03275
2.2198444E-6 -9.466666E-11 2.2247252E-6 2.4510955E-6 1.5655883E-6 2.2249737E-6 2.2249737E-6 2.2247252E-6 0.03325 0.03325
2.2169543E-6 -1.4400457E-10 2.224413E-6 2.4508668E-6 1.5654421E-6 2.2247568E-6 2.2247568E-6 2.224413E-6 0.03375 0.03375
2.2158467E-6 -1.6045287E-10 2.224413E-6 2.4506378E-6 1.5652959E-6 2.2245406E-6 2.2245406E-6 2.224413E-6 0.03425 0.03425
2.2121646E-6 -2.2440837E-10 2.224101E-6 2.4504088E-6 1.5651497E-6 2.2243237E-6 2.2243237E-6 2.224101E-6 0.03475 0.03475
2.2144227E-6 -1.7873188E-10 2.223789E-6 2.45018E-6 1.5650035E-6 2.2241068E-6 2.2241068E-6 2.223789E-6 0.03525 0.03525
2.2256904E-6 3.3219847E-11 2.223789E-6 2.4499511E-6 1.5648573E-6 2.2238905E-6 2.2238905E-6 2.223789E-6 0.03575 0.03575
2.2381457E-6 2.6709795E-10 2.2231645E-6 2.4494934E-6 1.564565E-6 2.2236736E-6 2.2236736E-6 2.2231645E-6 0.03625 0.03625
2.2413283E-6 3.2982833E-10 2.2231645E-6 2.4492645E-6 1.5644188E-6 2.2234572E-6 2.2234572E-6 2.2231645E-6 0.03675 0.03675
2.23428E-6 2.0374802E-10 2.2228523E-6 2.4490357E-6 1.5642726E-6 2.2232405E-6 2.2232405E-6 2.2228523E-6 0.03725 0.03725
2.222315E-6 -1.3083219E-11 2.2225402E-6 2.4488068E-6 1.5641264E-6 2.223024E-6 2.223024E-6 2.2225402E-6 0.03775 0.03775
2.2148379E-6 -1.470814E-10 2.2225402E-6 2.4485778E-6 1.5639802E-6 2.222807E-6 2.222807E-6 2.2225402E-6 0.03825 0.03825
2.2113873E-6 -2.0677343E-10 2.222228E-6 2.448349E-6 1.563834E-6 2.2225909E-6 2.2225909E-6 2.222228E-6 0.03875 0.03875
2.207441E-6 -2.7560149E-10 2.2225402E-6 2.44812E-6 1.5636878E-6 2.222374E-6 2.222374E-6 2.2225402E-6 0.03925 0.03925
2.2049803E-6 -3.170215E-10 2.222228E-6 2.4478911E-6 1.5635416E-6 2.2221575E-6 2.2221575E-6 2.222228E-6 0.03975 0.03975
2.2107695E-6 -2.0617487E-10 2.2212914E-6 2.4476624E-6 1.5633954E-6 2.2219406E-6 2.2219406E-6 2.2212914E-6 0.04025 0.04025
2.2254364E-6 6.8510725E-11 2.2216036E-6 2.4474334E-6 1.5632492E-6 2.2217243E-6 2.2217243E-6 2.2216036E-6 0.04075 0.04075
2.2388817E-6 3.2066083E-10 2.2212914E-6 2.4472047E-6 1.563103E-6 2.2215074E-6 2.2215074E-6 2.2212914E-6 0.04125 0.04125
2.2421634E-6 3.852184E-10 2.2212914E-6 2.4467467E-6 1.5628106E-6 2.2212912E-6 2.2212912E-6 2.2212914E-6 0.04175 0.04175
2.233498E-6 2.2929383E-10 2.220667E-6 2.446518E-6 1.5626644E-6 2.2210743E-6 2.2210743E-6 2.220667E-6 0.04225 0.04225
2.2217312E-6 1.6116986E-11 2.2209792E-6 2.446289E-6 1.5625183E-6 2.2208578E-6 2.2208578E-6 2.2209792E-6 0.04275 0.04275
2.215046E-6 -1.03263585E-10 2.220043E-6 2.44606E-6 1.5623721E-6 2.220641E-6 2.220641E-6 2.220043E-6 0.04325 0.04325
2.2092852E-6 -2.055903E-10 2.220043E-6 2.4458313E-6 1.5622259E-6 2.2204247E-6 2.2204247E-6 2.220043E-6 0.04375 0.04375
2.1994317E-6 -3.8344128E-10 2.2197307E-6 2.4456024E-6 1.5620797E-6 2.2202078E-6 2.2202078E-6 2.2197307E-6 0.04425 0.04425
2.193836E-6 -4.8272264E-10 2.2197307E-6 2.4453736E-6 1.5619335E-6 2.2199913E-6 2.2199913E-6 2.2197307E-6 0.04475 0.04475
2.2041793E-6 -2.878248E-10 2.2194185E-6 2.4451447E-6 1.5617873E-6 2.2197746E-6 2.2197746E-6 2.2194185E-6 0.04525 0.04525
2.2255786E-6 1.11110406E-10 2.2194185E-6 2.4449157E-6 1.561641E-6 2.2195582E-6 2.2195582E-6 2.2194185E-6 0.04575 0.04575
2.2397498E-6 3.7665998E-10 2.2194185E-6 2.444687E-6 1.5614949E-6 2.2193412E-6 2.2193412E-6 2.2194185E-6 0.04625 0.04625
2.2415793E-6 4.1441864E-10 2.2191064E-6 2.444229E-6 1.5612025E-6 2.219125E-6 2.219125E-6 2.2191064E-6 0.04675 0.04675
2.2356537E-6 3.090466E-10 2.2194185E-6 2.4440003E-6 1.5610563E-6 2.2189085E-6 2.2189085E-6 2.2194185E-6 0.04725 0.04725
2.2258002E-6 1.3119561E-10 2.2191064E-6 2.4437713E-6 1.56091E-6 2.2186916E-6 2.2186916E-6 2.2191064E-6 0.04775 0.04775
2.2159145E-6 -4.7264435E-11 2.218482E-6 2.4435424E-6 1.5607638E-6 2.2184754E-6 2.2184754E-6 2.218482E-6 0.04825 0.04825
2.205599E-6 -2.3364236E-10 2.2178576E-6 2.4433136E-6 1.5606176E-6 2.2182585E-6 2.2182585E-6 2.2178576E-6 0.04875 0.04875
2.1932713E-6 -4.5717333E-10 2.2175454E-6 2.4430847E-6 1.5604714E-6 2.218042E-6 2.218042E-6 2.2175454E-6 0.04925 0.04925
2.18949E-6 -5.22956E-10 2.2178576E-6 2.442856E-6 1.5603254E-6 2.2178253E-6 2.2178253E-6 2.2178576E-6 0.04975 0.04975
2.1994047E-6 -3.3597605E-10 2.2175454E-6 2.442627E-6 1.5601792E-6 2.2176089E-6 2.2176089E-6 2.2175454E-6 0.05025 0.05025
2.2203083E-6 5.382314E-11 2.2175454E-6 2.442398E-6 1.560033E-6 2.217392E-6 2.217392E-6 2.2175454E-6 0.05075 0.05075
2.2368893E-6 3.638346E-10 2.2172333E-6 2.4421693E-6 1.5598868E-6 2.2171757E-6 2.2171757E-6 2.2172333E-6 0.05125 0.05125
2.2422169E-6 4.661543E-10 2.2172333E-6 2.4419403E-6 1.5597406E-6 2.2169593E-6 2.2169593E-6 2.2172333E-6 0.05175 0.05175
2.2392278E-6 4.149892E-10 2.216609E-6 2.4414826E-6 1.5594482E-6 2.2167424E-6 2.2167424E-6 2.216609E-6 0.05225 0.05225
2.228253E-6 2.1642996E-10 2.216297E-6 2.4412536E-6 1.559302E-6 2.2165261E-6 2.2165261E-6 2.216297E-6 0.05275 0.05275
2.2132183E-6 -5.7044494E-11 2.216297E-6 2.441025E-6 1.5591557E-6 2.2163092E-6 2.2163092E-6 2.216297E-6 0.05325 0.05325
2.1982503E-6 -3.293008E-10 2.2156726E-6 2.440796E-6 1.5590095E-6 2.2160928E-6 2.2160928E-6 2.2156726E-6 0.05375 0.05375
2.1874735E-6 -5.242057E-10 2.2153604E-6 2.440567E-6 1.5588633E-6 2.2158765E-6 2.2158765E-6 2.2153604E-6 0.05425 0.05425
2.1899955E-6 -4.736566E-10 2.214736E-6 2.4403382E-6 1.5587171E-6 2.2156596E-6 2.2156596E-6 2.214736E-6 0.05475 0.05475
2.2019233E-6 -2.4952357E-10 2.2153604E-6 2.4401093E-6 1.558571E-6 2.2154431E-6 2.2154431E-6 2.2153604E-6 0.05525 0.05525
2.2157317E-6 9.326284E-12 2.214736E-6 2.4398803E-6 1.5584247E-6 2.2152265E-6 2.2152265E-6 2.214736E-6 0.05575 0.05575
2.2282204E-6 2.438135E-10 2.2150482E-6 2.4396516E-6 1.5582785E-6 2.21501E-6 2.21501E-6 2.2150482E-6 0.05625 0.05625
2.2370791E-6 4.1130332E-10 2.2141116E-6 2.4394226E-6 1.5581325E-6 2.2147935E-6 2.2147935E-6 2.2141116E-6 0.05675 0.05675
2.2410202E-6 4.880422E-10 2.2137995E-6 2.4391936E-6 1.5579863E-6 2.2145769E-6 2.2145769E-6 2.2137995E-6 0.05725 0.05725
2.2329825E-6 3.4368994E-10 2.2137995E-6 2.438736E-6 1.5576938E-6 2.2143604E-6 2.2143604E-6 2.2137995E-6 0.05775 0.05775
2.2163645E-6 4.098027E-11 2.2137995E-6 2.4385072E-6 1.5575476E-6 2.214144E-6 2.214144E-6 2.2137995E-6 0.05825 0.05825
2.1955877E-6 -3.384718E-10 2.2134873E-6 2.4382782E-6 1.5574014E-6 2.2139272E-6 2.2139272E-6 2.2134873E-6 0.05875 0.05875
2.183293E-6 -5.613937E-10 2.2134873E-6 2.4380493E-6 1.5572552E-6 2.2137108E-6 2.2137108E-6 2.2134873E-6 0.05925 0.05925
2.1854853E-6 -5.1693533E-10 2.2134873E-6 2.4378205E-6 1.557109E-6 2.2134943E-6 2.2134943E-6 2.2134873E-6 0.05975 0.05975
2.1978417E-6 -2.8488442E-10 2.213175E-6 2.4375915E-6 1.5569628E-6 2.2132776E-6 2.2132776E-6 2.213175E-6 0.06025 0.06025
2.2123766E-6 -1.2635095E-11 2.213175E-6 2.4373626E-6 1.5568166E-6 2.2130612E-6 2.2130612E-6 2.213175E-6 0.06075 0.06075
2.2238753E-6 2.0358008E-10 2.212551E-6 2.4371338E-6 1.5566704E-6 2.2128447E-6 2.2128447E-6 2.212551E-6 0.06125 0.06125
2.2325355E-6 3.6741551E-10 2.2122388E-6 2.4369049E-6 1.5565242E-6 2.212628E-6 2.212628E-6 2.2122388E-6 0.06175 0.06175
2.2384243E-6 4.800894E-10 2.2119266E-6 2.436676E-6 1.556378E-6 2.2124116E-6 2.2124116E-6 2.2119266E-6 0.06225 0.06225
2.2340164E-6 4.0273443E-10 2.2122388E-6 2.4364472E-6 1.5562318E-6 2.212195E-6 2.212195E-6 2.2122388E-6 0.06275 0.06275
2.218289E-6 1.1646956E-10 2.2122388E-6 2.4359895E-6 1.5559395E-6 2.2119784E-6 2.2119784E-6 2.2122388E-6 0.06325 0.06325
2.1986677E-6 -2.4166516E-10 2.2122388E-6 2.4357605E-6 1.5557933E-6 2.211762E-6 2.211762E-6 2.2122388E-6 0.06375 0.06375
2.185449E-6 -4.8164095E-10 2.2113022E-6 2.4355315E-6 1.5556471E-6 2.2115455E-6 2.2115455E-6 2.2113022E-6 0.06425 0.06425
2.1875749E-6 -4.384007E-10 2.21099E-6 2.4353028E-6 1.555501E-6 2.2113288E-6 2.2113288E-6 2.21099E-6 0.06475 0.06475
2.1927376E-6 -3.3912634E-10 2.2106778E-6 2.4350738E-6 1.5553547E-6 2.2111124E-6 2.2111124E-6 2.2106778E-6 0.06525 0.06525
2.1985602E-6 -2.2767062E-10 2.21099E-6 2.4348449E-6 1.5552085E-6 2.210896E-6 2.210896E-6 2.21099E-6 0.06575 0.06575
2.2098604E-6 -1.510984E-11 2.2103657E-6 2.4346161E-6 1.5550623E-6 2.2106792E-6 2.2106792E-6 2.2103657E-6 0.06625 0.06625
2.2232732E-6 2.364312E-10 2.2097413E-6 2.4343872E-6 1.5549161E-6 2.2104628E-6 2.2104628E-6 2.2097413E-6 0.06675 0.06675
2.2360261E-6 4.7579096E-10 2.2100535E-6 2.4341584E-6 1.5547699E-6 2.2102463E-6 2.2102463E-6 2.2100535E-6 0.06725 0.06725
2.2358752E-6 4.7700555E-10 2.2097413E-6 2.4339295E-6 1.5546237E-6 2.2100296E-6 2.2100296E-6 2.2097413E-6 0.06775 0.06775
2.2252302E-6 2.84537E-10 2.209117E-6 2.4337005E-6 1.5544775E-6 2.2098131E-6 2.2098131E-6 2.209117E-6 0.06825 0.06825
2.2071931E-6 -4.4362528E-11 2.2097413E-6 2.4332428E-6 1.5541851E-6 2.2095967E-6 2.2095967E-6 2.2097413E-6 0.06875 0.06875
2.1928852E-6 -3.044375E-10 2.209429E-6 2.4330138E-6 1.5540389E-6 2.2093805E-6 2.2093805E-6 2.209429E-6 0.06925 0.06925
2.187916E-6 -3.9214662E-10 2.209117E-6 2.432785E-6 1.5538927E-6 2.2091635E-6 2.2091635E-6 2.209117E-6 0.06975 0.06975
2.1848944E-6 -4.439208E-10 2.209429E-6 2.4325561E-6 1.5537466E-6 2.208947E-6 2.208947E-6 2.209429E-6 0.07025 0.07025
2.1858987E-6 -4.213888E-10 2.2084928E-6 2.4323272E-6 1.5536004E-6 2.2087308E-6 2.2087308E-6 2.2084928E-6 0.07075 0.07075
2.1954834E-6 -2.4049948E-10 2.2084928E-6 2.4320984E-6 1.5534542E-6 2.2085144E-6 2.2085144E-6 2.2084928E-6 0.07125 0.07125
2.215034E-6 1.2432796E-10 2.2081806E-6 2.4318695E-6 1.553308E-6 2.2082975E-6 2.2082975E-6 2.2081806E-6 0.07175 0.07175
2.2347501E-6 4.922007E-10 2.2078684E-6 2.4316407E-6 1.5531618E-6 2.2080812E-6 2.2080812E-6 2.2078684E-6 0.07225 0.07225
2.2371405E-6 5.4031357E-10 2.207244E-6 2.4314118E-6 1.5530156E-6 2.2078648E-6 2.2078648E-6 2.207244E-6 0.07275 0.07275
2.2237566E-6 2.972924E-10 2.2075562E-6 2.4311828E-6 1.5528694E-6 2.2076485E-6 2.2076485E-6 2.2075562E-6 0.07325 0.07325
2.208656E-6 2.2599835E-11 2.207244E-6 2.430954E-6 1.5527232E-6 2.2074316E-6 2.2074316E-6 2.207244E-6 0.07375 0.07375
2.2004863E-6 -1.2418874E-10 2.2069319E-6 2.4304961E-6 1.5524308E-6 2.2072152E-6 2.2072152E-6 2.2069319E-6 0.07425 0.07425
2.1928115E-6 -2.618413E-10 2.2069319E-6 2.4302674E-6 1.5522846E-6 2.206999E-6 2.206999E-6 2.2069319E-6 0.07475 0.07475
2.1821998E-6 -4.5370083E-10 2.2066197E-6 2.4300384E-6 1.5521384E-6 2.2067825E-6 2.2067825E-6 2.2066197E-6 0.07525 0.07525
2.1775604E-6 -5.353193E-10 2.2063075E-6 2.4298095E-6 1.5519922E-6 2.2065656E-6 2.2065656E-6 2.2063075E-6 0.07575 0.07575
2.1886963E-6 -3.258038E-10 2.2063075E-6 2.4295807E-6 1.551846E-6 2.2063493E-6 2.2063493E-6 2.2063075E-6 0.07625 0.07625
2.2119764E-6 1.0784819E-10 2.2059953E-6 2.4293518E-6 1.5516998E-6 2.2061329E-6 2.2061329E-6 2.2059953E-6 0.07675 0.07675
2.2309334E-6 4.6171247E-10 2.2056831E-6 2.429123E-6 1.5515537E-6 2.2059164E-6 2.2059164E-6 2.2056831E-6 0.07725 0.07725
2.2307163E-6 4.6170898E-10 2.205371E-6 2.428894E-6 1.5514075E-6 2.2056997E-6 2.2056997E-6 2.205371E-6 0.07775 0.07775
2.2227116E-6 3.179657E-10 2.2056831E-6 2.428665E-6 1.5512613E-6 2.2054833E-6 2.2054833E-6 2.2056831E-6 0.07825 0.07825
2.2134527E-6 1.5107794E-10 2.2050588E-6 2.4284363E-6 1.5511151E-6 2.2052668E-6 2.2052668E-6 2.2050588E-6 0.07875 0.07875
2.205481E-6 7.943772E-12 2.2047468E-6 2.4279784E-6 1.5508227E-6 2.2050506E-6 2.2050506E-6 2.2047468E-6 0.07925 0.07925
2.191536E-6 -2.4543148E-10 2.2044346E-6 2.4277497E-6 1.5506765E-6 2.2048341E-6 2.2048341E-6 2.2044346E-6 0.07975 0.07975
2.1773594E-6 -5.030702E-10 2.2044346E-6 2.4275207E-6 1.5505303E-6 2.2046172E-6 2.2046172E-6 2.2044346E-6 0.08025 0.08025
2.1744038E-6 -5.5362626E-10 2.2041224E-6 2.427292E-6 1.5503841E-6 2.204401E-6 2.204401E-6 2.2041224E-6 0.08075 0.08075
2.1862986E-6 -3.3010225E-10 2.2038103E-6 2.427063E-6 1.5502379E-6 2.2041845E-6 2.2041845E-6 2.2038103E-6 0.08125 0.08125
2.2088857E-6 9.075936E-11 2.2031859E-6 2.426834E-6 1.5500917E-6 2.203968E-6 2.203968E-6 2.2031859E-6 0.08175 0.08175
2.2207805E-6 3.1428335E-10 2.2041224E-6 2.4266053E-6 1.5499455E-6 2.2037518E-6 2.2037518E-6 2.2041224E-6 0.08225 0.08225
2.2214545E-6 3.3072464E-10 2.203498E-6 2.4263763E-6 1.5497993E-6 2.203535E-6 2.203535E-6 2.203498E-6 0.08275 0.08275
2.222657E-6 3.5691103E-10 2.2028737E-6 2.4261474E-6 1.5496531E-6 2.2033184E-6 2.2033184E-6 2.2028737E-6 0.08325 0.08325
2.2217805E-6 3.447262E-10 2.2031859E-6 2.4259186E-6 1.5495069E-6 2.2031022E-6 2.2031022E-6 2.2031859E-6 0.08375 0.08375
2.2110034E-6 1.4982134E-10 2.2025615E-6 2.4256897E-6 1.5493608E-6 2.2028858E-6 2.2028858E-6 2.2025615E-6 0.08425 0.08425
2.1893693E-6 -2.4546645E-10 2.2031859E-6 2.425232E-6 1.5490684E-6 2.2026695E-6 2.2026695E-6 2.2031859E-6 0.08475 0.08475
2.1739722E-6 -5.2564064E-10 2.2025615E-6 2.425003E-6 1.5489222E-6 2.202453E-6 2.202453E-6 2.2025615E-6 0.08525 0.08525
2.1728313E-6 -5.42698E-10 2.2028737E-6 2.4247743E-6 1.548776E-6 2.2022361E-6 2.2022361E-6 2.2028737E-6 0.08575 0.08575
2.183439E-6 -3.4292763E-10 2.2022493E-6 2.4245453E-6 1.5486298E-6 2.20202E-6 2.20202E-6 2.2022493E-6 0.08625 0.08625
2.1963237E-6 -1.01131624E-10 2.2019371E-6 2.4243163E-6 1.5484836E-6 2.2018035E-6 2.2018035E-6 2.2019371E-6 0.08675 0.08675
2.2071297E-6 1.0229315E-10 2.201625E-6 2.4240876E-6 1.5483374E-6 2.201587E-6 2.201587E-6 2.201625E-6 0.08725 0.08725
2.2188924E-6 3.2338088E-10 2.201625E-6 2.4238586E-6 1.5481912E-6 2.2013708E-6 2.2013708E-6 2.201625E-6 0.08775 0.08775
2.229269E-6 5.188878E-10 2.201625E-6 2.4236297E-6 1.548045E-6 2.2011543E-6 2.2011543E-6 2.201625E-6 0.08825 0.08825
2.2288875E-6 5.15839E-10 2.2013128E-6 2.423401E-6 1.5478988E-6 2.2009378E-6 2.2009378E-6 2.2013128E-6 0.08875 0.08875
2.210058E-6 1.7232184E-10 2.2006886E-6 2.423172E-6 1.5477526E-6 2.2007212E-6 2.2007212E-6 2.2006886E-6 0.08925 0.08925
2.1864766E-6 -2.5890087E-10 2.2003765E-6 2.4229432E-6 1.5476064E-6 2.2005047E-6 2.2005047E-6 2.2003765E-6 0.08975 0.08975
2.1716737E-6 -5.281119E-10 2.2003765E-6 2.4224853E-6 1.547314E-6 2.2002882E-6 2.2002882E-6 2.2003765E-6 0.09025 0.09025
2.1721833E-6 -5.147159E-10 2.199752E-6 2.4222566E-6 1.5471679E-6 2.200072E-6 2.200072E-6 2.199752E-6 0.09075 0.09075
2.1771807E-6 -4.1848683E-10 2.199752E-6 2.4220276E-6 1.5470217E-6 2.1998555E-6 2.1998555E-6 2.199752E-6 0.09125 0.09125
2.1837625E-6 -2.930226E-10 2.199752E-6 2.4217986E-6 1.5468755E-6 2.1996393E-6 2.1996393E-6 2.199752E-6 0.09175 0.09175
2.1953272E-6 -7.558928E-11 2.19944E-6 2.42157E-6 1.5467293E-6 2.1994229E-6 2.1994229E-6 2.19944E-6 0.09225 0.09225
2.2180463E-6 3.4770858E-10 2.19944E-6 2.421341E-6 1.5465831E-6 2.1992064E-6 2.1992064E-6 2.19944E-6 0.09275 0.09275
2.2365414E-6 6.930459E-10 2.1991277E-6 2.421112E-6 1.5464369E-6 2.1989902E-6 2.1989902E-6 2.1991277E-6 0.09325 0.09325
2.2337172E-6 6.4492617E-10 2.1985034E-6 2.4208832E-6 1.5462907E-6 2.1987732E-6 2.1987732E-6 2.1985034E-6 0.09375 0.09375
2.208717E-6 1.8751355E-10 2.1988155E-6 2.4206543E-6 1.5461445E-6 2.1985568E-6 2.1985568E-6 2.1988155E-6 0.09425 0.09425
2.1836177E-6 -2.7172625E-10 2.1985034E-6 2.4204255E-6 1.5459983E-6 2.1983406E-6 2.1983406E-6 2.1985034E-6 0.09475 0.09475
2.1724777E-6 -4.733308E-10 2.1981912E-6 2.4201966E-6 1.5458521E-6 2.198124E-6 2.198124E-6 2.1981912E-6 0.09525 0.09525
2.170776E-6 -5.0074234E-10 2.1981912E-6 2.4197388E-6 1.5455597E-6 2.1979076E-6 2.1979076E-6 2.1981912E-6 0.09575 0.09575
2.1742226E-6 -4.331394E-10 2.1972548E-6 2.4195099E-6 1.5454135E-6 2.1976914E-6 2.1976914E-6 2.1972548E-6 0.09625 0.09625
2.1807712E-6 -3.0828423E-10 2.1972548E-6 2.419281E-6 1.5452673E-6 2.197475E-6 2.197475E-6 2.1972548E-6 0.09675 0.09675
2.1959002E-6 -2.5071703E-11 2.1969427E-6 2.4190522E-6 1.5451211E-6 2.1972585E-6 2.1972585E-6 2.1969427E-6 0.09725 0.09725
2.214527E-6 3.227019E-10 2.1966305E-6 2.4188232E-6 1.544975E-6 2.1970422E-6 2.1970422E-6 2.1966305E-6 0.09775 0.09775
2.229227E-6 5.9799654E-10 2.1969427E-6 2.4185942E-6 1.5448288E-6 2.1968258E-6 2.1968258E-6 2.1969427E-6 0.09825 0.09825
2.2281195E-6 5.8154825E-10 2.1963183E-6 2.4183655E-6 1.5446826E-6 2.1966096E-6 2.1966096E-6 2.1963183E-6 0.09875 0.09875
2.2087947E-6 2.2889513E-10 2.196006E-6 2.4181365E-6 1.5445364E-6 2.1963926E-6 2.1963926E-6 2.196006E-6 0.09925 0.09925
2.1875896E-6 -1.584748E-10 2.196006E-6 2.4179078E-6 1.5443902E-6 2.1961762E-6 2.1961762E-6 2.196006E-6 0.09975 0.09975
2.1752617E-6 -3.820058E-10 2.195694E-6 2.4176788E-6 1.544244E-6 2.19596E-6 2.19596E-6 2.195694E-6 0.10025 0.10025
2.172999E-6 -4.197714E-10 2.195694E-6 2.4174499E-6 1.5440978E-6 2.1957435E-6 2.1957435E-6 2.195694E-6 0.10075 0.10075
2.1754886E-6 -3.6983144E-10 2.1950696E-6 2.4169922E-6 1.5438054E-6 2.195527E-6 2.195527E-6 2.1950696E-6 0.10125 0.10125
2.1798592E-6 -2.8517466E-10 2.1953817E-6 2.4167632E-6 1.5436592E-6 2.1953108E-6 2.1953108E-6 2.1953817E-6 0.10175 0.10175
2.1911599E-6 -7.2613866E-11 2.1953817E-6 2.4165345E-6 1.543513E-6 2.1950943E-6 2.1950943E-6 2.1953817E-6 0.10225 0.10225
2.210117E-6 2.812504E-10 2.1944452E-6 2.4163055E-6 1.5433668E-6 2.1948779E-6 2.1948779E-6 2.1944452E-6 0.10275 0.10275
2.2221768E-6 5.078197E-10 2.1947574E-6 2.4160768E-6 1.5432206E-6 2.1946616E-6 2.1946616E-6 2.1947574E-6 0.10325 0.10325
2.2197162E-6 4.6639964E-10 2.194133E-6 2.4158478E-6 1.5430744E-6 2.1944452E-6 2.1944452E-6 2.194133E-6 0.10375 0.10375
2.2050451E-6 1.9962497E-10 2.194133E-6 2.4156188E-6 1.5429282E-6 2.194229E-6 2.194229E-6 2.194133E-6 0.10425 0.10425
2.1893181E-6 -8.663988E-11 2.194133E-6 2.41539E-6 1.5427821E-6 2.1940125E-6 2.1940125E-6 2.194133E-6 0.10475 0.10475
2.1786072E-6 -2.803266E-10 2.194133E-6 2.4151611E-6 1.5426359E-6 2.193796E-6 2.193796E-6 2.194133E-6 0.10525 0.10525
2.1740016E-6 -3.6133596E-10 2.1938208E-6 2.4149322E-6 1.5424897E-6 2.1935798E-6 2.1935798E-6 2.1938208E-6 0.10575 0.10575
2.176029E-6 -3.1992292E-10 2.1938208E-6 2.4147034E-6 1.5423435E-6 2.1933633E-6 2.1933633E-6 2.1938208E-6 0.10625 0.10625
2.1787166E-6 -2.6632854E-10 2.1931967E-6 2.4142455E-6 1.5420511E-6 2.1931469E-6 2.1931469E-6 2.1931967E-6 0.10675 0.10675
2.1872122E-6 -1.05538425E-10 2.1928845E-6 2.4140168E-6 1.5419049E-6 2.1929307E-6 2.1929307E-6 2.1928845E-6 0.10725 0.10725
2.200262E-6 1.3930289E-10 2.1931967E-6 2.4137878E-6 1.5417587E-6 2.1927142E-6 2.1927142E-6 2.1931967E-6 0.10775 0.10775
2.2118597E-6 3.5734526E-10 2.1928845E-6 2.413559E-6 1.5416125E-6 2.192498E-6 2.192498E-6 2.1928845E-6 0.10825 0.10825
2.2137883E-6 3.9693113E-10 2.1925723E-6 2.41333E-6 1.5414663E-6 2.1922815E-6 2.1922815E-6 2.1925723E-6 0.10875 0.10875
2.2043314E-6 2.2638895E-10 2.1922601E-6 2.4131011E-6 1.5413201E-6 2.192065E-6 2.192065E-6 2.1922601E-6 0.10925 0.10925
2.1915746E-6 -5.0598913E-12 2.1916358E-6 2.4128724E-6 1.5411739E-6 2.1918488E-6 2.1918488E-6 2.1916358E-6 0.10975 0.10975
2.1805006E-6 -2.0544634E-10 2.1913236E-6 2.4126434E-6 1.5410277E-6 2.1916323E-6 2.1916323E-6 2.1913236E-6 0.11025 0.11025
2.1732878E-6 -3.3457195E-10 2.1910114E-6 2.4124145E-6 1.5408815E-6 2.191416E-6 2.191416E-6 2.1910114E-6 0.11075 0.11075
2.1735334E-6 -3.2604852E-10 2.1910114E-6 2.4121857E-6 1.5407353E-6 2.1911997E-6 2.1911997E-6 2.1910114E-6 0.11125 0.11125
2.179092E-6 -2.1946536E-10 2.190387E-6 2.4117278E-6 1.540443E-6 2.1909832E-6 2.1909832E-6 2.190387E-6 0.11175 0.11175
2.1864325E-6 -7.9992575E-11 2.1906992E-6 2.411499E-6 1.5402968E-6 2.1907667E-6 2.1907667E-6 2.1906992E-6 0.11225 0.11225
2.1942683E-6 6.86162E-11 2.1900748E-6 2.41127E-6 1.5401506E-6 2.1905505E-6 2.1905505E-6 2.1900748E-6 0.11275 0.11275
2.1991668E-6 1.6301806E-10 2.190387E-6 2.4110414E-6 1.5400044E-6 2.190334E-6 2.190334E-6 2.190387E-6 0.11325 0.11325
2.2031745E-6 2.409751E-10 2.1900748E-6 2.4108124E-6 1.5398582E-6 2.1901178E-6 2.1901178E-6 2.1900748E-6 0.11375 0.11375
2.2041788E-6 2.6350708E-10 2.1897627E-6 2.4105834E-6 1.539712E-6 2.1899014E-6 2.1899014E-6 2.1897627E-6 0.11425 0.11425
2.1966032E-6 1.2768168E-10 2.1891385E-6 2.4103547E-6 1.5395658E-6 2.189685E-6 2.189685E-6 2.1891385E-6 0.11475 0.11475
2.1856943E-6 -6.965942E-11 2.1888263E-6 2.4101257E-6 1.5394196E-6 2.1894687E-6 2.1894687E-6 2.1888263E-6 0.11525 0.11525
2.1765675E-6 -2.3411093E-10 2.1888263E-6 2.4098968E-6 1.5392734E-6 2.1892522E-6 2.1892522E-6 2.1888263E-6 0.11575 0.11575
2.1730507E-6 -2.950211E-10 2.1888263E-6 2.409668E-6 1.5391272E-6 2.1890357E-6 2.1890357E-6 2.1888263E-6 0.11625 0.11625
2.1770584E-6 -2.1706405E-10 2.1885141E-6 2.409439E-6 1.538981E-6 2.1888195E-6 2.1888195E-6 2.1885141E-6 0.11675 0.11675
2.1818578E-6 -1.244894E-10 2.1885141E-6 2.4089813E-6 1.5386886E-6 2.188603E-6 2.188603E-6 2.1885141E-6 0.11725 0.11725
2.1853045E-6 -5.6886492E-11 2.188202E-6 2.4087524E-6 1.5385424E-6 2.1883868E-6 2.1883868E-6 2.188202E-6 0.11775 0.11775
2.188025E-6 -2.6830456E-12 2.1878898E-6 2.4085236E-6 1.5383963E-6 2.1881704E-6 2.1881704E-6 2.1878898E-6 0.11825 0.11825
2.1960586E-6 1.4958013E-10 2.1875776E-6 2.4082947E-6 1.5382501E-6 2.187954E-6 2.187954E-6 2.1875776E-6 0.11875 0.11875
2.2024753E-6 2.7199906E-10 2.1872654E-6 2.4080657E-6 1.5381039E-6 2.1877377E-6 2.1877377E-6 2.1872654E-6 0.11925 0.11925
2.1988271E-6 2.0865262E-10 2.1872654E-6 2.407837E-6 1.5379577E-6 2.1875217E-6 2.1875217E-6 2.1872654E-6 0.11975 0.11975
2.1897004E-6 4.420111E-11 2.1872654E-6 2.407608E-6 1.5378115E-6 2.1873052E-6 2.1873052E-6 2.1872654E-6 0.12025 0.12025
2.1797484E-6 -1.3547706E-10 2.1875776E-6 2.407379E-6 1.5376653E-6 2.187089E-6 2.187089E-6 2.1875776E-6 0.12075 0.12075
2.1762648E-6 -1.9577816E-10 2.1869532E-6 2.4071503E-6 1.5375191E-6 2.1868725E-6 2.1868725E-6 2.1869532E-6 0.12125 0.12125
2.1783253E-6 -1.5375605E-10 2.1860167E-6 2.4069213E-6 1.5373729E-6 2.1866563E-6 2.1866563E-6 2.1860167E-6 0.12175 0.12175
2.1789338E-6 -1.3853288E-10 2.1863289E-6 2.4066926E-6 1.5372267E-6 2.1864398E-6 2.1864398E-6 2.1863289E-6 0.12225 0.12225
2.1775952E-6 -1.5924465E-10 2.1857045E-6 2.4062347E-6 1.5369343E-6 2.1862234E-6 2.1862234E-6 2.1857045E-6 0.12275 0.12275
2.1787316E-6 -1.342764E-10 2.1857045E-6 2.406006E-6 1.5367881E-6 2.1860071E-6 2.1860071E-6 2.1857045E-6 0.12325 0.12325
2.1866003E-6 1.4941447E-11 2.1857045E-6 2.405777E-6 1.5366419E-6 2.1857907E-6 2.1857907E-6 2.1857045E-6 0.12375 0.12375
2.1953929E-6 1.8121317E-10 2.1853925E-6 2.405548E-6 1.5364957E-6 2.1855742E-6 2.1855742E-6 2.1853925E-6 0.12425 0.12425
2.1989385E-6 2.5064328E-10 2.1850803E-6 2.4053193E-6 1.5363495E-6 2.185358E-6 2.185358E-6 2.1850803E-6 0.12475 0.12475
2.1936398E-6 1.5684351E-10 2.1850803E-6 2.4050903E-6 1.5362034E-6 2.1851415E-6 2.1851415E-6 2.1850803E-6 0.12525 0.12525
2.1839853E-6 -1.7353067E-11 2.184456E-6 2.4048613E-6 1.5360572E-6 2.1849257E-6 2.1849257E-6 2.184456E-6 0.12575 0.12575
2.1767396E-6 -1.4708777E-10 2.1847682E-6 2.4046326E-6 1.535911E-6 2.1847093E-6 2.1847093E-6 2.1847682E-6 0.12625 0.12625
2.176424E-6 -1.4891846E-10 2.1847682E-6 2.4044036E-6 1.5357648E-6 2.1844928E-6 2.1844928E-6 2.1847682E-6 0.12675 0.12675
2.1794747E-6 -8.862436E-11 2.184456E-6 2.404175E-6 1.5356186E-6 2.1842766E-6 2.1842766E-6 2.184456E-6 0.12725 0.12725
2.1776739E-6 -1.1786305E-10 2.184456E-6 2.403946E-6 1.5354724E-6 2.1840601E-6 2.1840601E-6 2.184456E-6 0.12775 0.12775
2.1761373E-6 -1.4222921E-10 2.1838316E-6 2.4034882E-6 1.53518E-6 2.1838437E-6 2.1838437E-6 2.1838316E-6 0.12825 0.12825
2.178924E-6 -8.6807644E-11 2.1835194E-6 2.4032593E-6 1.5350338E-6 2.1836274E-6 2.1836274E-6 2.1835194E-6 0.12875 0.12875
2.1863966E-6 5.5101413E-11 2.1841438E-6 2.4030303E-6 1.5348876E-6 2.183411E-6 2.183411E-6 2.1841438E-6 0.12925 0.12925
2.1919552E-6 1.6168458E-10 2.1835194E-6 2.4028016E-6 1.5347414E-6 2.1831947E-6 2.1831947E-6 2.1835194E-6 0.12975 0.12975
2.190386E-6 1.3670937E-10 2.182895E-6 2.4025726E-6 1.5345952E-6 2.1829787E-6 2.1829787E-6 2.182895E-6 0.13025 0.13025
2.1830413E-6 5.1474545E-12 2.1832072E-6 2.4023439E-6 1.534449E-6 2.1827623E-6 2.1827623E-6 2.1832072E-6 0.13075 0.13075
2.1785015E-6 -7.464378E-11 2.1838316E-6 2.402115E-6 1.5343028E-6 2.182546E-6 2.182546E-6 2.1838316E-6 0.13125 0.13125
2.179506E-6 -5.2111804E-11 2.1822707E-6 2.401886E-6 1.5341566E-6 2.1823296E-6 2.1823296E-6 2.1822707E-6 0.13175 0.13175
2.1802134E-6 -3.5061433E-11 2.1819585E-6 2.4016572E-6 1.5340105E-6 2.1821133E-6 2.1821133E-6 2.1819585E-6 0.13225 0.13225
2.176829E-6 -9.353533E-11 2.1819585E-6 2.4014282E-6 1.5338643E-6 2.181897E-6 2.181897E-6 2.1819585E-6 0.13275 0.13275
2.1729493E-6 -1.6114524E-10 2.1816466E-6 2.4011993E-6 1.5337181E-6 2.1816804E-6 2.1816804E-6 2.1816466E-6 0.13325 0.13325
2.1740202E-6 -1.3739511E-10 2.1813344E-6 2.4007416E-6 1.5334257E-6 2.1814647E-6 2.1814647E-6 2.1813344E-6 0.13375 0.13375
2.1827468E-6 2.7658468E-11 2.1813344E-6 2.4005126E-6 1.5332795E-6 2.1812482E-6 2.1812482E-6 2.1813344E-6 0.13425 0.13425
2.1895264E-6 1.5677712E-10 2.18071E-6 2.4002838E-6 1.5331333E-6 2.1810317E-6 2.1810317E-6 2.18071E-6 0.13475 0.13475
2.187429E-6 1.2205682E-10 2.1810222E-6 2.4000549E-6 1.5329871E-6 2.1808155E-6 2.1808155E-6 2.1810222E-6 0.13525 0.13525
2.178401E-6 -4.056749E-11 2.1803978E-6 2.3998261E-6 1.5328409E-6 2.180599E-6 2.180599E-6 2.1803978E-6 0.13575 0.13575
2.1764683E-6 -7.2242455E-11 2.1803978E-6 2.3995972E-6 1.5326947E-6 2.1803828E-6 2.1803828E-6 2.1803978E-6 0.13625 0.13625
2.179849E-6 -5.8576776E-12 2.1803978E-6 2.3993682E-6 1.5325485E-6 2.1801663E-6 2.1801663E-6 2.1803978E-6 0.13675 0.13675
2.181085E-6 2.0937765E-11 2.1803978E-6 2.3991395E-6 1.5324023E-6 2.1799503E-6 2.1799503E-6 2.1803978E-6 0.13725 0.13725
2.1772053E-6 -4.667213E-11 2.1797734E-6 2.3989105E-6 1.5322561E-6 2.179734E-6 2.179734E-6 2.1797734E-6 0.13775 0.13775
2.1717415E-6 -1.4351724E-10 2.1797734E-6 2.3986815E-6 1.5321099E-6 2.1795177E-6 2.1795177E-6 2.1797734E-6 0.13825 0.13825
2.172218E-6 -1.3073033E-10 2.179149E-6 2.3984528E-6 1.5319637E-6 2.1793014E-6 2.1793014E-6 2.179149E-6 0.13875 0.13875
2.1769185E-6 -3.9982885E-11 2.178837E-6 2.397995E-6 1.5316714E-6 2.179085E-6 2.179085E-6 2.178837E-6 0.13925 0.13925
2.1835338E-6 8.609045E-11 2.178837E-6 2.3977661E-6 1.5315252E-6 2.178869E-6 2.178869E-6 2.178837E-6 0.13975 0.13975
2.1846372E-6 1.10449615E-10 2.178837E-6 2.3975372E-6 1.531379E-6 2.1786527E-6 2.1786527E-6 2.178837E-6 0.14025 0.14025
2.1811204E-6 4.953945E-11 2.178837E-6 2.3973084E-6 1.5312328E-6 2.1784363E-6 2.1784363E-6 2.178837E-6 0.14075 0.14075
2.1788248E-6 1.1164745E-11 2.178837E-6 2.3970795E-6 1.5310866E-6 2.1782198E-6 2.1782198E-6 2.178837E-6 0.14125 0.14125
2.176232E-6 -3.2691554E-11 2.1779006E-6 2.3968505E-6 1.5309404E-6 2.1780036E-6 2.1780036E-6 2.1779006E-6 0.14175 0.14175
2.1736066E-6 -7.715692E-11 2.1782125E-6 2.3966218E-6 1.5307942E-6 2.177787E-6 2.177787E-6 2.1782125E-6 0.14225 0.14225
2.1702554E-6 -1.3502174E-10 2.1772762E-6 2.3963928E-6 1.530648E-6 2.1775713E-6 2.1775713E-6 2.1772762E-6 0.14275 0.14275
2.1713588E-6 -1.1066257E-10 2.1772762E-6 2.3961638E-6 1.5305018E-6 2.1773549E-6 2.1773549E-6 2.1772762E-6 0.14325 0.14325
2.1736173E-6 -6.4986065E-11 2.1775884E-6 2.395935E-6 1.5303556E-6 2.1771384E-6 2.1771384E-6 2.1775884E-6 0.14375 0.14375
2.1772948E-6 6.880316E-12 2.1772762E-6 2.3954774E-6 1.5300632E-6 2.1769222E-6 2.1769222E-6 2.1772762E-6 0.14425 0.14425
2.1802794E-6 6.595628E-11 2.1766518E-6 2.3952484E-6 1.529917E-6 2.1767057E-6 2.1767057E-6 2.1766518E-6 0.14475 0.14475
2.1841886E-6 1.4208615E-10 2.1763396E-6 2.3950195E-6 1.5297708E-6 2.17649E-6 2.17649E-6 2.1763396E-6 0.14525 0.14525
2.184368E-6 1.4939144E-10 2.1757153E-6 2.3947907E-6 1.5296247E-6 2.1762735E-6 2.1762735E-6 2.1757153E-6 0.14575 0.14575
2.1794651E-6 6.2900476E-11 2.1760275E-6 2.3945618E-6 1.5294785E-6 2.176057E-6 2.176057E-6 2.1760275E-6 0.14625 0.14625
2.1712954E-6 -8.38881E-11 2.1763396E-6 2.3943328E-6 1.5293323E-6 2.1758408E-6 2.1758408E-6 2.1763396E-6 0.14675 0.14675
2.1651392E-6 -1.9352359E-10 2.1760275E-6 2.394104E-6 1.5291861E-6 2.1756248E-6 2.1756248E-6 2.1760275E-6 0.14725 0.14725
2.1655496E-6 -1.8195481E-10 2.1760275E-6 2.393875E-6 1.5290399E-6 2.1754086E-6 2.1754086E-6 2.1760275E-6 0.14775 0.14775
2.1689962E-6 -1.1435191E-10 2.175403E-6 2.3936461E-6 1.5288937E-6 2.175192E-6 2.175192E-6 2.175403E-6 0.14825 0.14825
2.1725086E-6 -4.5530867E-11 2.175403E-6 2.3934174E-6 1.5287475E-6 2.1749756E-6 2.1749756E-6 2.175403E-6 0.14875 0.14875
2.1756582E-6 1.6590444E-11 2.175403E-6 2.3931884E-6 1.5286013E-6 2.1747594E-6 2.1747594E-6 2.175403E-6 0.14925 0.14925
2.1790393E-6 8.2975224E-11 2.1744665E-6 2.3927307E-6 1.5283089E-6 2.1745434E-6 2.1745434E-6 2.1744665E-6 0.14975 0.14975
2.1836079E-6 1.7128639E-10 2.1747787E-6 2.3925018E-6 1.5281627E-6 2.174327E-6 2.174327E-6 2.1747787E-6 0.15025 0.15025
2.1858004E-6 2.1574477E-10 2.1744665E-6 2.392273E-6 1.5280165E-6 2.1741107E-6 2.1741107E-6 2.1744665E-6 0.15075 0.15075
2.1779936E-6 7.565595E-11 2.1741544E-6 2.392044E-6 1.5278703E-6 2.1738942E-6 2.1738942E-6 2.1741544E-6 0.15125 0.15125
2.167316E-6 -1.174217E-10 2.1738424E-6 2.391815E-6 1.5277241E-6 2.1736785E-6 2.1736785E-6 2.1738424E-6 0.15175 0.15175
2.1584533E-6 -2.7700067E-10 2.1735302E-6 2.3915863E-6 1.5275779E-6 2.173462E-6 2.173462E-6 2.1735302E-6 0.15225 0.15225
2.1600847E-6 -2.4289643E-10 2.173218E-6 2.3913574E-6 1.5274318E-6 2.1732455E-6 2.1732455E-6 2.173218E-6 0.15275 0.15275
2.1673595E-6 -1.0464178E-10 2.1729059E-6 2.3911286E-6 1.5272856E-6 2.1730293E-6 2.1730293E-6 2.1729059E-6 0.15325 0.15325
2.1724895E-6 -5.9764576E-12 2.1725937E-6 2.3908997E-6 1.5271394E-6 2.1728133E-6 2.1728133E-6 2.1725937E-6 0.15375 0.15375
2.1751441E-6 4.7008848E-11 2.1725937E-6 2.3906707E-6 1.5269932E-6 2.172597E-6 2.172597E-6 2.1725937E-6 0.15425 0.15425
2.1761484E-6 6.9540824E-11 2.1722815E-6 2.390442E-6 1.526847E-6 2.1723806E-6 2.1723806E-6 2.1722815E-6 0.15475 0.15475
2.180288E-6 1.4993413E-10 2.1719693E-6 2.389984E-6 1.5265546E-6 2.1721642E-6 2.1721642E-6 2.1719693E-6 0.15525 0.15525
2.182415E-6 1.9317437E-10 2.1719693E-6 2.3897553E-6 1.5264084E-6 2.1719484E-6 2.1719484E-6 2.1719693E-6 0.15575 0.15575
2.1748724E-6 5.7958076E-11 2.1716571E-6 2.3895263E-6 1.5262622E-6 2.171732E-6 2.171732E-6 2.1716571E-6 0.15625 0.15625
2.1642275E-6 -1.345105E-10 2.171345E-6 2.3892974E-6 1.526116E-6 2.1715157E-6 2.1715157E-6 2.171345E-6 0.15675 0.15675
2.159523E-6 -2.1734707E-10 2.1716571E-6 2.3890686E-6 1.5259698E-6 2.1712997E-6 2.1712997E-6 2.1716571E-6 0.15725 0.15725
2.1620126E-6 -1.6740709E-10 2.171345E-6 2.3888397E-6 1.5258236E-6 2.1710832E-6 2.1710832E-6 2.171345E-6 0.15775 0.15775
2.1648323E-6 -1.1137644E-10 2.1716571E-6 2.388611E-6 1.5256774E-6 2.170867E-6 2.170867E-6 2.1716571E-6 0.15825 0.15825
2.1668268E-6 -7.057247E-11 2.1704084E-6 2.388382E-6 1.5255312E-6 2.1706505E-6 2.1706505E-6 2.1704084E-6 0.15875 0.15875
2.1695807E-6 -1.5759952E-11 2.1700964E-6 2.388153E-6 1.525385E-6 2.1704348E-6 2.1704348E-6 2.1700964E-6 0.15925 0.15925
2.1752714E-6 9.325949E-11 2.1704084E-6 2.3879243E-6 1.5252389E-6 2.1702183E-6 2.1702183E-6 2.1704084E-6 0.15975 0.15975
2.1786188E-6 1.590352E-10 2.1697842E-6 2.3876953E-6 1.5250927E-6 2.1700018E-6 2.1700018E-6 2.1697842E-6 0.16025 0.16025
2.1781384E-6 1.5415917E-10 2.1700964E-6 2.3872376E-6 1.5248003E-6 2.1697856E-6 2.1697856E-6 2.1700964E-6 0.16075 0.16075
2.170464E-6 1.6506609E-11 2.169472E-6 2.3870086E-6 1.5246541E-6 2.1695696E-6 2.1695696E-6 2.169472E-6 0.16125 0.16125
2.1622611E-6 -1.3089103E-10 2.1691599E-6 2.3867797E-6 1.5245079E-6 2.1693534E-6 2.1693534E-6 2.1691599E-6 0.16175 0.16175
2.1586786E-6 -1.9301932E-10 2.1688477E-6 2.386551E-6 1.5243617E-6 2.169137E-6 2.169137E-6 2.1688477E-6 0.16225 0.16225
2.1611356E-6 -1.4368841E-10 2.1688477E-6 2.386322E-6 1.5242155E-6 2.168921E-6 2.168921E-6 2.1688477E-6 0.16275 0.16275
2.163196E-6 -1.0166631E-10 2.1685355E-6 2.3860932E-6 1.5240693E-6 2.1687047E-6 2.1687047E-6 2.1685355E-6 0.16325 0.16325
2.1638375E-6 -8.583407E-11 2.1685355E-6 2.3858643E-6 1.5239231E-6 2.1684882E-6 2.1684882E-6 2.1685355E-6 0.16375 0.16375
2.1690996E-6 1.5267516E-11 2.1679111E-6 2.3856353E-6 1.5237769E-6 2.1682724E-6 2.1682724E-6 2.1679111E-6 0.16425 0.16425
2.1756812E-6 1.4073177E-10 2.1682233E-6 2.3854066E-6 1.5236307E-6 2.168056E-6 2.168056E-6 2.1682233E-6 0.16475 0.16475
2.1786657E-6 1.9980775E-10 2.1682233E-6 2.3851776E-6 1.5234845E-6 2.1678395E-6 2.1678395E-6 2.1682233E-6 0.16525 0.16525
2.1733345E-6 1.0539892E-10 2.167599E-6 2.3849486E-6 1.5233383E-6 2.1676237E-6 2.1676237E-6 2.167599E-6 0.16575 0.16575
2.1627886E-6 -8.524246E-11 2.167599E-6 2.384491E-6 1.523046E-6 2.1674073E-6 2.1674073E-6 2.167599E-6 0.16625 0.16625
2.157622E-6 -1.7660597E-10 2.1672868E-6 2.3842622E-6 1.5228998E-6 2.167191E-6 2.167191E-6 2.1672868E-6 0.16675 0.16675
2.1603755E-6 -1.2179345E-10 2.1672868E-6 2.3840332E-6 1.5227536E-6 2.1669746E-6 2.1669746E-6 2.1672868E-6 0.16725 0.16725
2.1623043E-6 -8.220761E-11 2.1669746E-6 2.3838043E-6 1.5226074E-6 2.1667586E-6 2.1667586E-6 2.1669746E-6 0.16775 0.16775
2.1598769E-6 -1.2301857E-10 2.1663504E-6 2.3835755E-6 1.5224612E-6 2.1665423E-6 2.1665423E-6 2.1663504E-6 0.16825 0.16825
2.1603203E-6 -1.1084073E-10 2.1666624E-6 2.3833466E-6 1.522315E-6 2.1663259E-6 2.1663259E-6 2.1666624E-6 0.16875 0.16875
2.1683213E-6 4.0813394E-11 2.165726E-6 2.3831176E-6 1.5221688E-6 2.16611E-6 2.16611E-6 2.165726E-6 0.16925 0.16925
2.1770481E-6 2.0586698E-10 2.165726E-6 2.3828889E-6 1.5220226E-6 2.1658936E-6 2.1658936E-6 2.165726E-6 0.16975 0.16975
2.1773926E-6 2.1621761E-10 2.165726E-6 2.3826599E-6 1.5218764E-6 2.1656772E-6 2.1656772E-6 2.165726E-6 0.17025 0.17025
2.1680353E-6 4.7502648E-11 2.1651017E-6 2.382431E-6 1.5217302E-6 2.1654614E-6 2.1654614E-6 2.1651017E-6 0.17075 0.17075
2.1591723E-6 -1.1207633E-10 2.1647895E-6 2.3822022E-6 1.521584E-6 2.165245E-6 2.165245E-6 2.1647895E-6 0.17125 0.17125
2.1550948E-6 -1.8334062E-10 2.1647895E-6 2.3817445E-6 1.5212916E-6 2.1650285E-6 2.1650285E-6 2.1647895E-6 0.17175 0.17175
2.1571227E-6 -1.4192758E-10 2.1644773E-6 2.3815155E-6 1.5211454E-6 2.1648127E-6 2.1648127E-6 2.1644773E-6 0.17225 0.17225
2.1579951E-6 -1.2183188E-10 2.1647895E-6 2.3812865E-6 1.5209991E-6 2.1645963E-6 2.1645963E-6 2.1647895E-6 0.17275 0.17275
2.1558649E-6 -1.5716123E-10 2.1644773E-6 2.3810578E-6 1.5208531E-6 2.1643805E-6 2.1643805E-6 2.1644773E-6 0.17325 0.17325
2.1595426E-6 -8.5294855E-11 2.1644773E-6 2.3808288E-6 1.5207069E-6 2.164164E-6 2.164164E-6 2.1644773E-6 0.17375 0.17375
2.1685662E-6 8.5240336E-11 2.1641652E-6 2.3805999E-6 1.5205607E-6 2.1639478E-6 2.1639478E-6 2.1641652E-6 0.17425 0.17425
2.1757423E-6 2.216678E-10 2.1629164E-6 2.3803711E-6 1.5204145E-6 2.1637318E-6 2.1637318E-6 2.1629164E-6 0.17475 0.17475
2.1736448E-6 1.8694749E-10 2.1632286E-6 2.3801422E-6 1.5202683E-6 2.1635153E-6 2.1635153E-6 2.1632286E-6 0.17525 0.17525
2.163627E-6 6.051179E-12 2.1632286E-6 2.3799134E-6 1.520122E-6 2.163299E-6 2.163299E-6 2.1632286E-6 0.17575 0.17575
2.1566457E-6 -1.1881099E-10 2.1632286E-6 2.3796845E-6 1.5199759E-6 2.163083E-6 2.163083E-6 2.1632286E-6 0.17625 0.17625
2.157815E-6 -9.323368E-11 2.1629164E-6 2.3794555E-6 1.5198297E-6 2.1628668E-6 2.1628668E-6 2.1629164E-6 0.17675 0.17675
2.1622516E-6 -7.358768E-12 2.1622923E-6 2.3789978E-6 1.5195372E-6 2.1626504E-6 2.1626504E-6 2.1622923E-6 0.17725 0.17725
2.1607486E-6 -3.1115856E-11 2.1626042E-6 2.3787688E-6 1.519391E-6 2.1624344E-6 2.1624344E-6 2.1626042E-6 0.17775 0.17775
2.1549217E-6 -1.3466069E-10 2.16198E-6 2.37854E-6 1.5192448E-6 2.1622182E-6 2.1622182E-6 2.16198E-6 0.17825 0.17825
2.1515707E-6 -1.9252551E-10 2.161668E-6 2.3783111E-6 1.5190986E-6 2.1620021E-6 2.1620021E-6 2.161668E-6 0.17875 0.17875
2.1588783E-6 -5.36618E-11 2.161668E-6 2.3780822E-6 1.5189524E-6 2.161786E-6 2.161786E-6 2.161668E-6 0.17925 0.17925
2.168892E-6 1.3514538E-10 2.1610435E-6 2.3778534E-6 1.5188062E-6 2.1615695E-6 2.1615695E-6 2.1610435E-6 0.17975 0.17975
2.168676E-6 1.351419E-10 2.1607314E-6 2.3776245E-6 1.5186602E-6 2.1613534E-6 2.1613534E-6 2.1607314E-6 0.18025 0.18025
2.1608032E-6 -6.165076E-12 2.1613557E-6 2.3773957E-6 1.518514E-6 2.1611372E-6 2.1611372E-6 2.1613557E-6 0.18075 0.18075
2.1553064E-6 -1.03619245E-10 2.1610435E-6 2.3771668E-6 1.5183678E-6 2.1609208E-6 2.1609208E-6 2.1610435E-6 0.18125 0.18125
2.1597104E-6 -1.8353395E-11 2.1610435E-6 2.3769378E-6 1.5182216E-6 2.160705E-6 2.160705E-6 2.1610435E-6 0.18175 0.18175
2.167414E-6 1.2781912E-10 2.1607314E-6 2.37648E-6 1.5179291E-6 2.1604885E-6 2.1604885E-6 2.1607314E-6 0.18225 0.18225
2.166043E-6 1.0649829E-10 2.160107E-6 2.3762511E-6 1.517783E-6 2.1602725E-6 2.1602725E-6 2.160107E-6 0.18275 0.18275
2.1567841E-6 -6.038948E-11 2.160107E-6 2.3760224E-6 1.5176367E-6 2.1600563E-6 2.1600563E-6 2.160107E-6 0.18325 0.18325
2.1506935E-6 -1.6880684E-10 2.1597948E-6 2.3757934E-6 1.5174905E-6 2.1598398E-6 2.1598398E-6 2.1597948E-6 0.18375 0.18375
2.1509723E-6 -1.5967433E-10 2.1594826E-6 2.3755645E-6 1.5173443E-6 2.159624E-6 2.159624E-6 2.1594826E-6 0.18425 0.18425
2.157125E-6 -4.2127954E-11 2.1591704E-6 2.3753357E-6 1.5171981E-6 2.1594076E-6 2.1594076E-6 2.1591704E-6 0.18475 0.18475
2.160407E-6 2.2429633E-11 2.1591704E-6 2.3751068E-6 1.5170519E-6 2.1591918E-6 2.1591918E-6 2.1591704E-6 0.18525 0.18525
2.1596954E-6 1.3290133E-11 2.1591704E-6 2.374878E-6 1.5169057E-6 2.1589753E-6 2.1589753E-6 2.1591704E-6 0.18575 0.18575
2.158588E-6 -3.1581588E-12 2.1588583E-6 2.374649E-6 1.5167595E-6 2.158759E-6 2.158759E-6 2.1588583E-6 0.18625 0.18625
2.1604178E-6 3.4600486E-11 2.1585463E-6 2.37442E-6 1.5166133E-6 2.158543E-6 2.158543E-6 2.1585463E-6 0.18675 0.18675
2.1651513E-6 1.25957E-10 2.158234E-6 2.3741914E-6 1.5164673E-6 2.1583267E-6 2.1583267E-6 2.158234E-6 0.18725 0.18725
2.1632522E-6 9.489111E-11 2.158234E-6 2.3737334E-6 1.5161748E-6 2.1581109E-6 2.1581109E-6 2.158234E-6 0.18775 0.18775
2.1530034E-6 -9.026867E-11 2.158234E-6 2.3735047E-6 1.5160286E-6 2.1578944E-6 2.1578944E-6 2.158234E-6 0.18825 0.18825
2.145659E-6 -2.2183057E-10 2.1576097E-6 2.3732757E-6 1.5158824E-6 2.1576784E-6 2.1576784E-6 2.1576097E-6 0.18875 0.18875
2.1480166E-6 -1.7432686E-10 2.1576097E-6 2.373047E-6 1.5157362E-6 2.1574622E-6 2.1574622E-6 2.1576097E-6 0.18925 0.18925
2.1572052E-6 -7.4633686E-13 2.1572976E-6 2.372818E-6 1.51559E-6 2.1572457E-6 2.1572457E-6 2.1572976E-6 0.18975 0.18975
2.1596293E-6 4.7975512E-11 2.1569854E-6 2.372589E-6 1.5154438E-6 2.15703E-6 2.15703E-6 2.1569854E-6 0.19025 0.19025
2.1574656E-6 1.20370805E-11 2.1560488E-6 2.3723603E-6 1.5152976E-6 2.1568135E-6 2.1568135E-6 2.1560488E-6 0.19075 0.19075
2.1543126E-6 -4.2173345E-11 2.156361E-6 2.3721313E-6 1.5151514E-6 2.1565975E-6 2.1565975E-6 2.156361E-6 0.19125 0.19125
2.156835E-6 8.375695E-12 2.1560488E-6 2.3719024E-6 1.5150052E-6 2.1563812E-6 2.1563812E-6 2.1560488E-6 0.19175 0.19175
2.1621956E-6 1.1130448E-10 2.1560488E-6 2.3716736E-6 1.514859E-6 2.1561648E-6 2.1561648E-6 2.1560488E-6 0.19225 0.19225
2.1617154E-6 1.0642844E-10 2.1557366E-6 2.3714447E-6 1.5147128E-6 2.155949E-6 2.155949E-6 2.1557366E-6 0.19275 0.19275
2.1542717E-6 -2.696065E-11 2.1554245E-6 2.370987E-6 1.5144204E-6 2.1557325E-6 2.1557325E-6 2.1554245E-6 0.19325 0.19325
2.1468284E-6 -1.6034975E-10 2.1554245E-6 2.370758E-6 1.5142743E-6 2.1555165E-6 2.1555165E-6 2.1554245E-6 0.19375 0.19375
2.1447968E-6 -1.938519E-10 2.1551123E-6 2.3705293E-6 1.5141281E-6 2.1553003E-6 2.1553003E-6 2.1551123E-6 0.19425 0.19425
2.149234E-6 -1.07976995E-10 2.1551123E-6 2.3703003E-6 1.5139819E-6 2.1550843E-6 2.1550843E-6 2.1551123E-6 0.19475 0.19475
2.1544295E-6 -8.093554E-12 2.1551123E-6 2.3700713E-6 1.5138357E-6 2.154868E-6 2.154868E-6 2.1551123E-6 0.19525 0.19525
2.1564574E-6 3.3319496E-11 2.1551123E-6 2.3698426E-6 1.5136895E-6 2.154652E-6 2.154652E-6 2.1551123E-6 0.19575 0.19575
2.159673E-6 9.665894E-11 2.1548003E-6 2.3696136E-6 1.5135433E-6 2.1544356E-6 2.1544356E-6 2.1548003E-6 0.19625 0.19625
2.1591593E-6 9.117384E-11 2.1544881E-6 2.3693847E-6 1.5133971E-6 2.1542194E-6 2.1542194E-6 2.1544881E-6 0.19675 0.19675
2.1588774E-6 8.9952226E-11 2.1538638E-6 2.369156E-6 1.5132509E-6 2.1540034E-6 2.1540034E-6 2.1538638E-6 0.19725 0.19725
2.1556577E-6 3.4523658E-11 2.1538638E-6 2.368927E-6 1.5131047E-6 2.1537871E-6 2.1537871E-6 2.1538638E-6 0.19775 0.19775
2.1518115E-6 -3.2477167E-11 2.154176E-6 2.368698E-6 1.5129585E-6 2.1535711E-6 2.1535711E-6 2.154176E-6 0.19825 0.19825
2.1480969E-6 -9.7041736E-11 2.1532394E-6 2.3682403E-6 1.5126661E-6 2.153355E-6 2.153355E-6 2.1532394E-6 0.19875 0.19875
2.1439537E-6 -1.6952416E-10 2.1532394E-6 2.3680116E-6 1.5125199E-6 2.153139E-6 2.153139E-6 2.1532394E-6 0.19925 0.19925
2.141295E-6 -2.1459859E-10 2.1529272E-6 2.3677826E-6 1.5123737E-6 2.1529224E-6 2.1529224E-6 2.1529272E-6 0.19975 0.19975
2.144676E-6 -1.482138E-10 2.1529272E-6 2.3675536E-6 1.5122275E-6 2.1527067E-6 2.1527067E-6 2.1529272E-6 0.20025 0.20025
2.1530398E-6 1.0140038E-11 2.1529272E-6 2.367325E-6 1.5120814E-6 2.1524902E-6 2.1524902E-6 2.1529272E-6 0.20075 0.20075
2.162394E-6 1.867659E-10 2.1523028E-6 2.367096E-6 1.5119352E-6 2.1522744E-6 2.1522744E-6 2.1523028E-6 0.20125 0.20125
2.1636954E-6 2.1477947E-10 2.1519907E-6 2.366867E-6 1.511789E-6 2.152058E-6 2.152058E-6 2.1519907E-6 0.20175 0.20175
2.157539E-6 1.05143984E-10 2.1519907E-6 2.3666382E-6 1.5116428E-6 2.1518422E-6 2.1518422E-6 2.1519907E-6 0.20225 0.20225
2.1528344E-6 2.2307411E-11 2.1519907E-6 2.3664093E-6 1.5114966E-6 2.1516257E-6 2.1516257E-6 2.1519907E-6 0.20275 0.20275
2.14813E-6 -6.052915E-11 2.1513663E-6 2.3661805E-6 1.5113504E-6 2.1514097E-6 2.1514097E-6 2.1513663E-6 0.20325 0.20325
2.1451744E-6 -1.1108518E-10 2.1516785E-6 2.3659516E-6 1.5112042E-6 2.1511935E-6 2.1511935E-6 2.1516785E-6 0.20375 0.20375
2.1379951E-6 -2.3960176E-10 2.1507421E-6 2.3654939E-6 1.5109118E-6 2.1509775E-6 2.1509775E-6 2.1507421E-6 0.20425 0.20425
2.1338185E-6 -3.1269326E-10 2.151054E-6 2.365265E-6 1.5107656E-6 2.1507612E-6 2.1507612E-6 2.151054E-6 0.20475 0.20475
2.1395092E-6 -2.036738E-10 2.15043E-6 2.365036E-6 1.5106194E-6 2.1505448E-6 2.1505448E-6 2.15043E-6 0.20525 0.20525
2.1559256E-6 1.0329233E-10 2.1507421E-6 2.3648072E-6 1.5104732E-6 2.1503288E-6 2.1503288E-6 2.1507421E-6 0.20575 0.20575
2.1660383E-6 2.9392672E-10 2.15043E-6 2.3645782E-6 1.510327E-6 2.1501126E-6 2.1501126E-6 2.15043E-6 0.20625 0.20625
2.162192E-6 2.269259E-10 2.1498056E-6 2.3643493E-6 1.5101808E-6 2.1498965E-6 2.1498965E-6 2.1498056E-6 0.20675 0.20675
2.1562334E-6 1.209448E-10 2.1498056E-6 2.3641205E-6 1.5100346E-6 2.1496803E-6 2.1496803E-6 2.1498056E-6 0.20725 0.20725
2.1526182E-6 5.8207432E-11 2.1494934E-6 2.3638916E-6 1.5098885E-6 2.1494643E-6 2.1494643E-6 2.1494934E-6 0.20775 0.20775
2.1488374E-6 -7.575272E-12 2.1491812E-6 2.3636628E-6 1.5097423E-6 2.1492478E-6 2.1492478E-6 2.1491812E-6 0.20825 0.20825
2.138325E-6 -1.9760757E-10 2.1491812E-6 2.3634339E-6 1.5095961E-6 2.149032E-6 2.149032E-6 2.1491812E-6 0.20875 0.20875
2.1272513E-6 -3.97994E-10 2.1485569E-6 2.3632049E-6 1.5094499E-6 2.1488156E-6 2.1488156E-6 2.1485569E-6 0.20925 0.20925
2.1263752E-6 -4.1017884E-10 2.1485569E-6 2.3627472E-6 1.5091575E-6 2.1485998E-6 2.1485998E-6 2.1485569E-6 0.20975 0.20975
2.1399198E-6 -1.5620151E-10 2.1482447E-6 2.3625182E-6 1.5090113E-6 2.1483834E-6 2.1483834E-6 2.1482447E-6 0.21025 0.21025
2.1563033E-6 1.5015555E-10 2.1482447E-6 2.3622895E-6 1.5088651E-6 2.1481676E-6 2.1481676E-6 2.1482447E-6 0.21075 0.21075
2.167703E-6 3.6454356E-10 2.1479325E-6 2.3620605E-6 1.5087189E-6 2.1479511E-6 2.1479511E-6 2.1479325E-6 0.21125 0.21125
2.164748E-6 3.1398753E-10 2.1476203E-6 2.3618318E-6 1.5085727E-6 2.1477351E-6 2.1477351E-6 2.1476203E-6 0.21175 0.21175
2.1585913E-6 2.0435201E-10 2.1479325E-6 2.3616028E-6 1.5084265E-6 2.147519E-6 2.147519E-6 2.1479325E-6 0.21225 0.21225
2.153227E-6 1.0933412E-10 2.1473081E-6 2.3613738E-6 1.5082803E-6 2.147303E-6 2.147303E-6 2.1473081E-6 0.21275 0.21275
2.1447606E-6 -4.2936047E-11 2.1473081E-6 2.361145E-6 1.5081341E-6 2.1470871E-6 2.1470871E-6 2.1473081E-6 0.21325 0.21325
2.1302217E-6 -3.0727448E-10 2.146684E-6 2.3609161E-6 1.5079879E-6 2.1468707E-6 2.1468707E-6 2.146684E-6 0.21375 0.21375
2.1177293E-6 -5.338508E-10 2.146684E-6 2.3606872E-6 1.5078417E-6 2.1466549E-6 2.1466549E-6 2.146684E-6 0.21425 0.21425
2.1177107E-6 -5.301999E-10 2.1463718E-6 2.3602295E-6 1.5075494E-6 2.1464384E-6 2.1464384E-6 2.1463718E-6 0.21475 0.21475
2.1349522E-6 -2.0800708E-10 2.1469962E-6 2.3600005E-6 1.5074032E-6 2.1462224E-6 2.1462224E-6 2.1469962E-6 0.21525 0.21525
2.15678E-6 1.9884598E-10 2.1463718E-6 2.3597718E-6 1.507257E-6 2.1460062E-6 2.1460062E-6 2.1463718E-6 0.21575 0.21575
2.1696324E-6 4.4003293E-10 2.1460596E-6 2.3595428E-6 1.5071108E-6 2.1457902E-6 2.1457902E-6 2.1460596E-6 0.21625 0.21625
2.1713959E-6 4.765734E-10 2.1460596E-6 2.359314E-6 1.5069646E-6 2.145574E-6 2.145574E-6 2.1460596E-6 0.21675 0.21675
2.1665928E-6 3.9190964E-10 2.1457474E-6 2.359085E-6 1.5068184E-6 2.145358E-6 2.145358E-6 2.1457474E-6 0.21725 0.21725
2.1588849E-6 2.53648E-10 2.145123E-6 2.3588561E-6 1.5066722E-6 2.1451415E-6 2.1451415E-6 2.145123E-6 0.21775 0.21775
2.1436533E-6 -2.3480827E-11 2.1444987E-6 2.3586274E-6 1.506526E-6 2.1449257E-6 2.1449257E-6 2.1444987E-6 0.21825 0.21825
2.1231083E-6 -3.986694E-10 2.1441865E-6 2.3583984E-6 1.5063798E-6 2.1447092E-6 2.1447092E-6 2.1441865E-6 0.21875 0.21875
2.1064247E-6 -7.025972E-10 2.1444987E-6 2.3581695E-6 1.5062336E-6 2.1444935E-6 2.1444935E-6 2.1444987E-6 0.21925 0.21925
2.105779E-6 -7.1051853E-10 2.1444987E-6 2.3579407E-6 1.5060874E-6 2.144277E-6 2.144277E-6 2.1444987E-6 0.21975 0.21975
2.1235815E-6 -3.779716E-10 2.1444987E-6 2.3574828E-6 1.505795E-6 2.1440612E-6 2.1440612E-6 2.1444987E-6 0.22025 0.22025
2.1503927E-6 1.2085052E-10 2.1438743E-6 2.357254E-6 1.5056488E-6 2.1438448E-6 2.1438448E-6 2.1438743E-6 0.22075 0.22075
2.1705712E-6 4.9725024E-10 2.1438743E-6 2.357025E-6 1.5055027E-6 2.1436288E-6 2.1436288E-6 2.1438743E-6 0.22125 0.22125
2.1763944E-6 6.08706E-10 2.1435621E-6 2.3567964E-6 1.5053565E-6 2.143413E-6 2.143413E-6 2.1435621E-6 0.22175 0.22175
2.1729106E-6 5.484049E-10 2.1432502E-6 2.3565674E-6 1.5052103E-6 2.1431965E-6 2.1431965E-6 2.1432502E-6 0.22225 0.22225
2.1640483E-6 3.8882592E-10 2.142938E-6 2.3563384E-6 1.5050641E-6 2.1429807E-6 2.1429807E-6 2.142938E-6 0.22275 0.22275
2.1461433E-6 6.2362664E-11 2.1426258E-6 2.3561097E-6 1.5049179E-6 2.1427643E-6 2.1427643E-6 2.1426258E-6 0.22325 0.22325
2.1249716E-6 -3.2439817E-10 2.142938E-6 2.3558807E-6 1.5047717E-6 2.1425483E-6 2.1425483E-6 2.142938E-6 0.22375 0.22375
2.1079575E-6 -6.3441663E-10 2.1426258E-6 2.3556518E-6 1.5046255E-6 2.142332E-6 2.142332E-6 2.1426258E-6 0.22425 0.22425
2.1035173E-6 -7.1238065E-10 2.1423136E-6 2.355423E-6 1.5044793E-6 2.142116E-6 2.142116E-6 2.1423136E-6 0.22475 0.22475
2.113663E-6 -5.211372E-10 2.1423136E-6 2.355194E-6 1.5043331E-6 2.1418998E-6 2.1418998E-6 2.1423136E-6 0.22525 0.22525
2.1355906E-6 -1.1245693E-10 2.1420014E-6 2.3547364E-6 1.5040407E-6 2.1416838E-6 2.1416838E-6 2.1420014E-6 0.22575 0.22575
2.1597623E-6 3.3763986E-10 2.1416893E-6 2.3545074E-6 1.5038945E-6 2.141468E-6 2.141468E-6 2.1416893E-6 0.22625 0.22625
2.1743301E-6 6.1049826E-10 2.141377E-6 2.3542786E-6 1.5037483E-6 2.1412516E-6 2.1412516E-6 2.141377E-6 0.22675 0.22675
2.1769192E-6 6.6226546E-10 2.141065E-6 2.3540497E-6 1.5036021E-6 2.1410356E-6 2.1410356E-6 2.141065E-6 0.22725 0.22725
2.1671983E-6 4.868507E-10 2.1407527E-6 2.3538207E-6 1.5034559E-6 2.1408193E-6 2.1408193E-6 2.1407527E-6 0.22775 0.22775
2.1470166E-6 1.1836189E-10 2.1404405E-6 2.353592E-6 1.5033098E-6 2.1406033E-6 2.1406033E-6 2.1404405E-6 0.22825 0.22825
2.1234353E-6 -3.1286085E-10 2.1404405E-6 2.353363E-6 1.5031636E-6 2.140387E-6 2.140387E-6 2.1404405E-6 0.22875 0.22875
2.1074777E-6 -6.0338917E-10 2.1404405E-6 2.353134E-6 1.5030174E-6 2.140171E-6 2.140171E-6 2.1404405E-6 0.22925 0.22925
2.101519E-6 -7.093703E-10 2.1401283E-6 2.3529053E-6 1.5028712E-6 2.1399546E-6 2.1399546E-6 2.1401283E-6 0.22975 0.22975
2.1124572E-6 -5.035092E-10 2.1398162E-6 2.3526763E-6 1.502725E-6 2.1397389E-6 2.1397389E-6 2.1398162E-6 0.23025 0.23025
2.1311837E-6 -1.5390837E-10 2.1401283E-6 2.3524476E-6 1.5025788E-6 2.1395228E-6 2.1395228E-6 2.1401283E-6 0.23075 0.23075
2.1506687E-6 2.0970096E-10 2.139192E-6 2.3519897E-6 1.5022864E-6 2.1393066E-6 2.1393066E-6 2.139192E-6 0.23125 0.23125
2.163554E-6 4.5149695E-10 2.139192E-6 2.351761E-6 1.5021402E-6 2.1390906E-6 2.1390906E-6 2.139192E-6 0.23175 0.23175
2.1700696E-6 5.7574306E-10 2.1388798E-6 2.351532E-6 1.501994E-6 2.1388744E-6 2.1388744E-6 2.1388798E-6 0.23225 0.23225
2.1674116E-6 5.306686E-10 2.1388798E-6 2.351303E-6 1.5018478E-6 2.1386584E-6 2.1386584E-6 2.1388798E-6 0.23275 0.23275
2.149177E-6 1.9811473E-10 2.1385677E-6 2.3510743E-6 1.5017016E-6 2.1384426E-6 2.1384426E-6 2.1385677E-6 0.23325 0.23325
2.1261897E-6 -2.221448E-10 2.1382555E-6 2.3508453E-6 1.5015554E-6 2.1382261E-6 2.1382261E-6 2.1382555E-6 0.23375 0.23375
2.103038E-6 -6.454497E-10 2.1382555E-6 2.3506163E-6 1.5014092E-6 2.1380101E-6 2.1380101E-6 2.1382555E-6 0.23425 0.23425
2.0991913E-6 -7.124505E-10 2.137631E-6 2.3503876E-6 1.501263E-6 2.137794E-6 2.137794E-6 2.137631E-6 0.23475 0.23475
2.1132646E-6 -4.4872808E-10 2.137631E-6 2.3501586E-6 1.5011169E-6 2.137578E-6 2.137578E-6 2.137631E-6 0.23525 0.23525
2.1307696E-6 -1.2166276E-10 2.137631E-6 2.34993E-6 1.5009707E-6 2.1373617E-6 2.1373617E-6 2.137631E-6 0.23575 0.23575
2.146823E-6 1.7860365E-10 2.1366945E-6 2.349701E-6 1.5008245E-6 2.1371457E-6 2.1371457E-6 2.1366945E-6 0.23625 0.23625
2.1586852E-6 4.015186E-10 2.1366945E-6 2.3492432E-6 1.5005321E-6 2.1369299E-6 2.1369299E-6 2.1366945E-6 0.23675 0.23675
2.1659928E-6 5.403823E-10 2.1370067E-6 2.3490143E-6 1.5003859E-6 2.1367134E-6 2.1367134E-6 2.1370067E-6 0.23725 0.23725
2.1646217E-6 5.1906146E-10 2.1363824E-6 2.3487853E-6 1.5002397E-6 2.1364974E-6 2.1364974E-6 2.1363824E-6 0.23775 0.23775
2.1480037E-6 2.1635181E-10 2.1363824E-6 2.3485566E-6 1.5000935E-6 2.1362812E-6 2.1362812E-6 2.1363824E-6 0.23825 0.23825
2.124456E-6 -2.1426183E-10 2.1366945E-6 2.3483276E-6 1.4999473E-6 2.1360652E-6 2.1360652E-6 2.1366945E-6 0.23875 0.23875
2.101997E-6 -6.247763E-10 2.1363824E-6 2.3480989E-6 1.4998011E-6 2.1358494E-6 2.1358494E-6 2.1363824E-6 0.23925 0.23925
2.1012527E-6 -6.345248E-10 2.1360702E-6 2.34787E-6 1.4996549E-6 2.135633E-6 2.135633E-6 2.1360702E-6 0.23975 0.23975
2.1159199E-6 -3.5983924E-10 2.135758E-6 2.347641E-6 1.4995087E-6 2.135417E-6 2.135417E-6 2.135758E-6 0.24025 0.24025
2.1316428E-6 -6.566353E-11 2.135446E-6 2.3474122E-6 1.4993625E-6 2.1352007E-6 2.1352007E-6 2.135446E-6 0.24075 0.24075
2.1439341E-6 1.6516927E-10 2.1348217E-6 2.3471832E-6 1.4992163E-6 2.1349847E-6 2.1349847E-6 2.1348217E-6 0.24125 0.24125
2.1521994E-6 3.2169592E-10 2.1348217E-6 2.3469543E-6 1.4990701E-6 2.134769E-6 2.134769E-6 2.1348217E-6 0.24175 0.24175
2.160002E-6 4.696956E-10 2.1345095E-6 2.3464966E-6 1.4987778E-6 2.1345525E-6 2.1345525E-6 2.1345095E-6 0.24225 0.24225
2.1599508E-6 4.7273746E-10 2.1348217E-6 2.3462676E-6 1.4986316E-6 2.1343367E-6 2.1343367E-6 2.1348217E-6 0.24275 0.24275
2.1444882E-6 1.9134516E-10 2.1338851E-6 2.3460389E-6 1.4984854E-6 2.1341207E-6 2.1341207E-6 2.1338851E-6 0.24325 0.24325
2.120676E-6 -2.44141E-10 2.1341973E-6 2.34581E-6 1.4983392E-6 2.1339042E-6 2.1339042E-6 2.1341973E-6 0.24375 0.24375
2.1060716E-6 -5.0969756E-10 2.1338851E-6 2.3455812E-6 1.498193E-6 2.1336884E-6 2.1336884E-6 2.1338851E-6 0.24425 0.24425
2.106779E-6 -4.926472E-10 2.1341973E-6 2.3453522E-6 1.4980468E-6 2.133472E-6 2.133472E-6 2.1341973E-6 0.24475 0.24475
2.1179153E-6 -2.8313177E-10 2.133573E-6 2.3451232E-6 1.4979006E-6 2.1332562E-6 2.1332562E-6 2.133573E-6 0.24525 0.24525
2.1274345E-6 -1.0346056E-10 2.133573E-6 2.3448945E-6 1.4977544E-6 2.1330402E-6 2.1330402E-6 2.133573E-6 0.24575 0.24575
2.1377452E-6 9.082821E-11 2.1329486E-6 2.3446655E-6 1.4976082E-6 2.132824E-6 2.132824E-6 2.1329486E-6 0.24625 0.24625
2.1475614E-6 2.7598102E-10 2.1329486E-6 2.3444366E-6 1.497462E-6 2.132608E-6 2.132608E-6 2.1329486E-6 0.24675 0.24675
2.153384E-6 3.8743672E-10 2.1326364E-6 2.3439788E-6 1.4971696E-6 2.1323915E-6 2.1323915E-6 2.1326364E-6 0.24725 0.24725
2.1500327E-6 3.295719E-10 2.1323242E-6 2.3437499E-6 1.4970234E-6 2.1321757E-6 2.1321757E-6 2.1323242E-6 0.24775 0.24775
2.1349992E-6 5.6097457E-11 2.1323242E-6 2.3435211E-6 1.4968772E-6 2.1319597E-6 2.1319597E-6 2.1323242E-6 0.24825 0.24825
2.1218793E-6 -1.8205112E-10 2.132012E-6 2.3432922E-6 1.4967311E-6 2.1317435E-6 2.1317435E-6 2.132012E-6 0.24875 0.24875
2.117043E-6 -2.6732394E-10 2.1313879E-6 2.3430634E-6 1.4965849E-6 2.1315275E-6 2.1315275E-6 2.1313879E-6 0.24925 0.24925
2.117586E-6 -2.533189E-10 2.1316998E-6 2.3428345E-6 1.4964387E-6 2.1313117E-6 2.1313117E-6 2.1316998E-6 0.24975 0.24975
2.1180626E-6 -2.4053198E-10 2.1313879E-6 2.3426055E-6 1.4962925E-6 2.1310952E-6 2.1310952E-6 2.1313879E-6 0.25025 0.25025
2.1216745E-6 -1.6988375E-10 2.1310757E-6 2.3423768E-6 1.4961463E-6 2.1308792E-6 2.1308792E-6 2.1310757E-6 0.25075 0.25075
2.1310618E-6 7.35118E-12 2.1307635E-6 2.3421478E-6 1.4960001E-6 2.1306635E-6 2.1306635E-6 2.1307635E-6 0.25125 0.25125
2.1416035E-6 2.0590343E-10 2.1304513E-6 2.3419188E-6 1.4958539E-6 2.130447E-6 2.130447E-6 2.1304513E-6 0.25175 0.25175
2.1435326E-6 2.4548927E-10 2.1301391E-6 2.34169E-6 1.4957077E-6 2.1302312E-6 2.1302312E-6 2.1301391E-6 0.25225 0.25225
2.1369467E-6 1.2793591E-10 2.1304513E-6 2.3412324E-6 1.4954153E-6 2.1300148E-6 2.1300148E-6 2.1304513E-6 0.25275 0.25275
2.1257083E-6 -7.549585E-11 2.1301391E-6 2.3410034E-6 1.4952691E-6 2.129799E-6 2.129799E-6 2.1301391E-6 0.25325 0.25325
2.1226872E-6 -1.2727001E-10 2.129827E-6 2.3407745E-6 1.4951229E-6 2.129583E-6 2.129583E-6 2.129827E-6 0.25375 0.25375
2.1258697E-6 -6.453964E-11 2.129827E-6 2.3405457E-6 1.4949767E-6 2.1293665E-6 2.1293665E-6 2.129827E-6 0.25425 0.25425
2.1263465E-6 -5.1752724E-11 2.1295148E-6 2.3403168E-6 1.4948305E-6 2.1291507E-6 2.1291507E-6 2.1295148E-6 0.25475 0.25475
2.1252395E-6 -6.8201014E-11 2.1288904E-6 2.3400878E-6 1.4946843E-6 2.1289347E-6 2.1289347E-6 2.1288904E-6 0.25525 0.25525
2.124792E-6 -7.2467976E-11 2.1285782E-6 2.339859E-6 1.4945382E-6 2.1287185E-6 2.1287185E-6 2.1285782E-6 0.25575 0.25575
2.1288E-6 5.489075E-12 2.128266E-6 2.33963E-6 1.494392E-6 2.1285025E-6 2.1285025E-6 2.128266E-6 0.25625 0.25625
2.13162E-6 6.151972E-11 2.1285782E-6 2.3394011E-6 1.4942458E-6 2.1282867E-6 2.1282867E-6 2.1285782E-6 0.25675 0.25675
2.1275753E-6 -9.135507E-12 2.128266E-6 2.3391724E-6 1.4940996E-6 2.1280703E-6 2.1280703E-6 2.128266E-6 0.25725 0.25725
2.120627E-6 -1.333886E-10 2.1279538E-6 2.3389434E-6 1.4939534E-6 2.1278545E-6 2.1278545E-6 2.1279538E-6 0.25775 0.25775
2.1190908E-6 -1.5775477E-10 2.127642E-6 2.3384857E-6 1.493661E-6 2.1276385E-6 2.1276385E-6 2.127642E-6 0.25825 0.25825
2.1260025E-6 -2.6199846E-11 2.127642E-6 2.3382568E-6 1.4935148E-6 2.127422E-6 2.127422E-6 2.127642E-6 0.25875 0.25875
2.1323867E-6 9.561001E-11 2.1270175E-6 2.338028E-6 1.4933686E-6 2.1272062E-6 2.1272062E-6 2.1270175E-6 0.25925 0.25925
2.1320056E-6 9.256118E-11 2.1270175E-6 2.337799E-6 1.4932224E-6 2.1269902E-6 2.1269902E-6 2.1270175E-6 0.25975 0.25975
2.127895E-6 2.0687818E-11 2.1267053E-6 2.33757E-6 1.4930762E-6 2.126774E-6 2.126774E-6 2.1267053E-6 0.26025 0.26025
2.1288338E-6 4.2001666E-11 2.1267053E-6 2.3373414E-6 1.49293E-6 2.126558E-6 2.126558E-6 2.1267053E-6 0.26075 0.26075
2.1311587E-6 8.8896314E-11 2.1267053E-6 2.3371124E-6 1.4927838E-6 2.1263422E-6 2.1263422E-6 2.1267053E-6 0.26125 0.26125
2.125101E-6 -1.8911988E-11 2.126081E-6 2.3368837E-6 1.4926376E-6 2.1261258E-6 2.1261258E-6 2.126081E-6 0.26175 0.26175
2.1155126E-6 -1.9189042E-10 2.126081E-6 2.3366547E-6 1.4924914E-6 2.1259098E-6 2.1259098E-6 2.126081E-6 0.26225 0.26225
2.1095213E-6 -2.9848057E-10 2.1257688E-6 2.3364257E-6 1.4923453E-6 2.125694E-6 2.125694E-6 2.1257688E-6 0.26275 0.26275
2.113199E-6 -2.2661421E-10 2.1251444E-6 2.336197E-6 1.4921991E-6 2.1254775E-6 2.1254775E-6 2.1251444E-6 0.26325 0.26325
2.1260182E-6 1.39636575E-11 2.1254566E-6 2.335739E-6 1.4919067E-6 2.1252617E-6 2.1252617E-6 2.1254566E-6 0.26375 0.26375
2.1361316E-6 2.0459805E-10 2.1251444E-6 2.3355103E-6 1.4917605E-6 2.1250457E-6 2.1250457E-6 2.1251444E-6 0.26425 0.26425
2.137697E-6 2.3748414E-10 2.1248322E-6 2.3352814E-6 1.4916143E-6 2.1248295E-6 2.1248295E-6 2.1248322E-6 0.26475 0.26475
2.1357978E-6 2.0641827E-10 2.12452E-6 2.3350524E-6 1.4914681E-6 2.1246135E-6 2.1246135E-6 2.12452E-6 0.26525 0.26525
2.1332057E-6 1.6256196E-10 2.1251444E-6 2.3348236E-6 1.4913219E-6 2.1243975E-6 2.1243975E-6 2.1251444E-6 0.26575 0.26575
2.129095E-6 9.06886E-11 2.123896E-6 2.3345947E-6 1.4911757E-6 2.1241813E-6 2.1241813E-6 2.123896E-6 0.26625 0.26625
2.1161736E-6 -1.4380556E-10 2.123896E-6 2.334366E-6 1.4910295E-6 2.1239653E-6 2.1239653E-6 2.123896E-6 0.26675 0.26675
2.1033181E-6 -3.770816E-10 2.123896E-6 2.334137E-6 1.4908833E-6 2.1237495E-6 2.1237495E-6 2.123896E-6 0.26725 0.26725
2.1010223E-6 -4.154563E-10 2.123896E-6 2.333908E-6 1.4907371E-6 2.123533E-6 2.123533E-6 2.123896E-6 0.26775 0.26775
2.1126866E-6 -1.9619577E-10 2.1235837E-6 2.3336793E-6 1.4905909E-6 2.1233172E-6 2.1233172E-6 2.1235837E-6 0.26825 0.26825
2.125902E-6 5.169089E-11 2.1232715E-6 2.3334503E-6 1.4904447E-6 2.1231012E-6 2.1231012E-6 2.1232715E-6 0.26875 0.26875
2.1354867E-6 2.3258019E-10 2.1229594E-6 2.3329926E-6 1.4901524E-6 2.1228848E-6 2.1228848E-6 2.1229594E-6 0.26925 0.26925
2.1390988E-6 3.0322847E-10 2.122335E-6 2.3327636E-6 1.4900062E-6 2.122669E-6 2.122669E-6 2.122335E-6 0.26975 0.26975
2.1393116E-6 3.1114283E-10 2.1220228E-6 2.3325347E-6 1.48986E-6 2.122453E-6 2.122453E-6 2.1220228E-6 0.27025 0.27025
2.137049E-6 2.7337718E-10 2.1220228E-6 2.332306E-6 1.4897138E-6 2.1222368E-6 2.1222368E-6 2.1220228E-6 0.27075 0.27075
2.1247217E-6 4.9846235E-11 2.1217106E-6 2.332077E-6 1.4895676E-6 2.1220208E-6 2.1220208E-6 2.1217106E-6 0.27125 0.27125
2.106619E-6 -2.8027142E-10 2.1217106E-6 2.3318482E-6 1.4894214E-6 2.121805E-6 2.121805E-6 2.1217106E-6 0.27175 0.27175
2.0955122E-6 -4.812669E-10 2.1217106E-6 2.3316193E-6 1.4892752E-6 2.1215885E-6 2.1215885E-6 2.1217106E-6 0.27225 0.27225
2.0977052E-6 -4.3680853E-10 2.1213984E-6 2.3313903E-6 1.489129E-6 2.1213727E-6 2.1213727E-6 2.1213984E-6 0.27275 0.27275
2.1090063E-6 -2.2424773E-10 2.1213984E-6 2.3311616E-6 1.4889828E-6 2.1211567E-6 2.1211567E-6 2.1213984E-6 0.27325 0.27325
2.1229148E-6 3.6429325E-11 2.1204619E-6 2.3309326E-6 1.4888366E-6 2.1209407E-6 2.1209407E-6 2.1204619E-6 0.27375 0.27375
2.1316414E-6 2.014829E-10 2.1204619E-6 2.3307036E-6 1.4886904E-6 2.1207245E-6 2.1207245E-6 2.1204619E-6 0.27425 0.27425
2.1382896E-6 3.281653E-10 2.1201497E-6 2.330246E-6 1.488398E-6 2.1205085E-6 2.1205085E-6 2.1201497E-6 0.27475 0.27475
2.1400535E-6 3.6470582E-10 2.1201497E-6 2.3300172E-6 1.4882518E-6 2.1202927E-6 2.1202927E-6 2.1201497E-6 0.27525 0.27525
2.1360747E-6 2.952687E-10 2.1198377E-6 2.3297882E-6 1.4881056E-6 2.1200763E-6 2.1200763E-6 2.1198377E-6 0.27575 0.27575
2.1214043E-6 2.8494004E-11 2.1198377E-6 2.3295593E-6 1.4879595E-6 2.1198605E-6 2.1198605E-6 2.1198377E-6 0.27625 0.27625
2.1029387E-6 -3.0832337E-10 2.1201497E-6 2.3293305E-6 1.4878133E-6 2.1196445E-6 2.1196445E-6 2.1201497E-6 0.27675 0.27675
2.0929538E-6 -4.8861065E-10 2.1198377E-6 2.3291016E-6 1.4876671E-6 2.119428E-6 2.119428E-6 2.1198377E-6 0.27725 0.27725
2.0958728E-6 -4.3075277E-10 2.1195256E-6 2.3288726E-6 1.4875209E-6 2.1192122E-6 2.1192122E-6 2.1195256E-6 0.27775 0.27775
2.105854E-6 -2.4255464E-10 2.1195256E-6 2.3286439E-6 1.4873747E-6 2.1189962E-6 2.1189962E-6 2.1195256E-6 0.27825 0.27825
2.1179144E-6 -1.598531E-11 2.1189012E-6 2.328415E-6 1.4872285E-6 2.1187805E-6 2.1187805E-6 2.1189012E-6 0.27875 0.27875
2.127994E-6 1.7404E-10 2.1192134E-6 2.328186E-6 1.4870823E-6 2.118564E-6 2.118564E-6 2.1192134E-6 0.27925 0.27925
2.1369522E-6 3.4335707E-10 2.118589E-6 2.3277282E-6 1.4867899E-6 2.1183482E-6 2.1183482E-6 2.118589E-6 0.27975 0.27975
2.1423132E-6 4.4628584E-10 2.1182768E-6 2.3274995E-6 1.4866437E-6 2.1181322E-6 2.1181322E-6 2.1182768E-6 0.28025 0.28025
2.1358264E-6 3.305597E-10 2.1176525E-6 2.3272705E-6 1.4864975E-6 2.1179158E-6 2.1179158E-6 2.1176525E-6 0.28075 0.28075
2.1172948E-6 -7.475832E-12 2.1173403E-6 2.3270416E-6 1.4863513E-6 2.1177E-6 2.1177E-6 2.1173403E-6 0.28125 0.28125
2.0984003E-6 -3.522111E-10 2.1179646E-6 2.3268128E-6 1.4862051E-6 2.117484E-6 2.117484E-6 2.1179646E-6 0.28175 0.28175
2.0917814E-6 -4.703735E-10 2.1176525E-6 2.3265839E-6 1.4860589E-6 2.1172677E-6 2.1172677E-6 2.1176525E-6 0.28225 0.28225
2.0950306E-6 -4.06425E-10 2.1173403E-6 2.326355E-6 1.4859127E-6 2.1170517E-6 2.1170517E-6 2.1173403E-6 0.28275 0.28275
2.1029657E-6 -2.55989E-10 2.1173403E-6 2.3261262E-6 1.4857666E-6 2.116836E-6 2.116836E-6 2.1173403E-6 0.28325 0.28325
2.1128149E-6 -7.022715E-11 2.117028E-6 2.3258972E-6 1.4856204E-6 2.11662E-6 2.11662E-6 2.117028E-6 0.28375 0.28375
2.1261617E-6 1.8009579E-10 2.1164037E-6 2.3256682E-6 1.4854742E-6 2.1164037E-6 2.1164037E-6 2.1164037E-6 0.28425 0.28425
2.13776E-6 3.981382E-10 2.1164037E-6 2.3254395E-6 1.485328E-6 2.1161877E-6 2.1161877E-6 2.1164037E-6 0.28475 0.28475
2.140382E-6 4.505144E-10 2.1160918E-6 2.3249818E-6 1.4850356E-6 2.1159717E-6 2.1159717E-6 2.1160918E-6 0.28525 0.28525
2.130265E-6 2.677909E-10 2.1160918E-6 2.3247528E-6 1.4848894E-6 2.1157555E-6 2.1157555E-6 2.1160918E-6 0.28575 0.28575
2.1132846E-6 -4.1618466E-11 2.1160918E-6 2.3245238E-6 1.4847432E-6 2.1155395E-6 2.1155395E-6 2.1160918E-6 0.28625 0.28625
2.101518E-6 -2.547953E-10 2.1151552E-6 2.324295E-6 1.484597E-6 2.1153237E-6 2.1153237E-6 2.1151552E-6 0.28675 0.28675
2.097672E-6 -3.2179615E-10 2.1151552E-6 2.3240661E-6 1.4844508E-6 2.1151077E-6 2.1151077E-6 2.1151552E-6 0.28725 0.28725
2.0970592E-6 -3.2910843E-10 2.1151552E-6 2.3238372E-6 1.4843046E-6 2.1148915E-6 2.1148915E-6 2.1151552E-6 0.28775 0.28775
2.0989553E-6 -2.9013164E-10 2.114843E-6 2.3236084E-6 1.4841584E-6 2.1146755E-6 2.1146755E-6 2.114843E-6 0.28825 0.28825
2.1088706E-6 -1.03151654E-10 2.1145308E-6 2.3233795E-6 1.4840122E-6 2.1144597E-6 2.1144597E-6 2.1145308E-6 0.28875 0.28875
2.1214257E-6 1.3255368E-10 2.1142187E-6 2.3231507E-6 1.483866E-6 2.1142437E-6 2.1142437E-6 2.1142187E-6 0.28925 0.28925
2.1309775E-6 3.1283393E-10 2.1142187E-6 2.3229218E-6 1.4837198E-6 2.1140272E-6 2.1140272E-6 2.1142187E-6 0.28975 0.28975
2.1316855E-6 3.2988431E-10 2.1142187E-6 2.3226928E-6 1.4835737E-6 2.1138114E-6 2.1138114E-6 2.1142187E-6 0.29025 0.29025
2.120843E-6 1.3376134E-10 2.1142187E-6 2.322235E-6 1.4832813E-6 2.1135954E-6 2.1135954E-6 2.1142187E-6 0.29075 0.29075
2.1099672E-6 -6.29707E-11 2.11297E-6 2.3220061E-6 1.4831351E-6 2.1133792E-6 2.1133792E-6 2.11297E-6 0.29125 0.29125
2.10391E-6 -1.70779E-10 2.1135943E-6 2.3217774E-6 1.4829889E-6 2.1131632E-6 2.1131632E-6 2.1135943E-6 0.29175 0.29175
2.1026708E-6 -1.8966355E-10 2.1135943E-6 2.3215484E-6 1.4828427E-6 2.1129474E-6 2.1129474E-6 2.1135943E-6 0.29225 0.29225
2.1006067E-6 -2.2377478E-10 2.11297E-6 2.3213195E-6 1.4826965E-6 2.1127314E-6 2.1127314E-6 2.11297E-6 0.29275 0.29275
2.099466E-6 -2.4083213E-10 2.11297E-6 2.3210907E-6 1.4825503E-6 2.112515E-6 2.112515E-6 2.11297E-6 0.29325 0.29325
2.1047942E-6 -1.3851242E-10 2.1126577E-6 2.3208618E-6 1.4824041E-6 2.1122992E-6 2.1122992E-6 2.1126577E-6 0.29375 0.29375
2.1143132E-6 4.115877E-11 2.1120336E-6 2.320633E-6 1.4822579E-6 2.1120832E-6 2.1120832E-6 2.1120336E-6 0.29425 0.29425
2.1212254E-6 1.7271369E-10 2.1120336E-6 2.320404E-6 1.4821117E-6 2.1118674E-6 2.1118674E-6 2.1120336E-6 0.29475 0.29475
2.121042E-6 1.7331926E-10 2.1117214E-6 2.320175E-6 1.4819655E-6 2.111651E-6 2.111651E-6 2.1117214E-6 0.29525 0.29525
2.1167336E-6 9.7791504E-11 2.1114092E-6 2.3199464E-6 1.4818193E-6 2.1114352E-6 2.1114352E-6 2.1114092E-6 0.29575 0.29575
2.1146036E-6 6.2462154E-11 2.1114092E-6 2.3194884E-6 1.4815269E-6 2.1112191E-6 2.1112191E-6 2.1114092E-6 0.29625 0.29625
2.1116155E-6 1.129706E-11 2.1114092E-6 2.3192597E-6 1.4813808E-6 2.1110034E-6 2.1110034E-6 2.1114092E-6 0.29675 0.29675
2.1081316E-6 -4.9004044E-11 2.111097E-6 2.3190307E-6 1.4812346E-6 2.110787E-6 2.110787E-6 2.111097E-6 0.29725 0.29725
2.1048136E-6 -1.062598E-10 2.1107849E-6 2.318802E-6 1.4810884E-6 2.110571E-6 2.110571E-6 2.1107849E-6 0.29775 0.29775
2.1026174E-6 -1.428073E-10 2.1107849E-6 2.318573E-6 1.4809422E-6 2.1103551E-6 2.1103551E-6 2.1107849E-6 0.29825 0.29825
2.1023018E-6 -1.4463798E-10 2.1107849E-6 2.318344E-6 1.480796E-6 2.1101387E-6 2.1101387E-6 2.1107849E-6 0.29875 0.29875
2.1041978E-6 -1.056612E-10 2.1107849E-6 2.3181153E-6 1.4806498E-6 2.109923E-6 2.109923E-6 2.1107849E-6 0.29925 0.29925
2.1056978E-6 -7.399322E-11 2.1101605E-6 2.3178864E-6 1.4805036E-6 2.1097069E-6 2.1097069E-6 2.1101605E-6 0.29975 0.29975
2.1072308E-6 -4.1716176E-11 2.1095361E-6 2.3176574E-6 1.4803574E-6 2.109491E-6 2.109491E-6 2.1095361E-6 0.30025 0.30025
2.1097862E-6 9.441931E-12 2.109224E-6 2.3174287E-6 1.4802112E-6 2.1092746E-6 2.1092746E-6 2.109224E-6 0.30075 0.30075
2.1131673E-6 7.582671E-11 2.1089118E-6 2.3171997E-6 1.480065E-6 2.1090586E-6 2.1090586E-6 2.1089118E-6 0.30125 0.30125
2.1161193E-6 1.3429363E-10 2.1085996E-6 2.316742E-6 1.4797725E-6 2.1088429E-6 2.1088429E-6 2.1085996E-6 0.30175 0.30175
2.1179162E-6 1.714432E-10 2.1082876E-6 2.316513E-6 1.4796263E-6 2.1086269E-6 2.1086269E-6 2.1082876E-6 0.30225 0.30225
2.1192836E-6 2.0067494E-10 2.1085996E-6 2.3162843E-6 1.4794801E-6 2.1084106E-6 2.1084106E-6 2.1085996E-6 0.30275 0.30275
2.1111473E-6 5.449542E-11 2.1085996E-6 2.3160553E-6 1.479334E-6 2.1081946E-6 2.1081946E-6 2.1085996E-6 0.30325 0.30325
2.100041E-6 -1.4650008E-10 2.1079754E-6 2.3158264E-6 1.4791879E-6 2.1079788E-6 2.1079788E-6 2.1079754E-6 0.30375 0.30375
2.0915747E-6 -2.9877023E-10 2.1082876E-6 2.3155976E-6 1.4790417E-6 2.1077628E-6 2.1077628E-6 2.1082876E-6 0.30425 0.30425
2.090467E-6 -3.1521852E-10 2.1082876E-6 2.3153686E-6 1.4788955E-6 2.1075466E-6 2.1075466E-6 2.1082876E-6 0.30475 0.30475
2.094112E-6 -2.4396124E-10 2.1076632E-6 2.3151397E-6 1.4787493E-6 2.1073306E-6 2.1073306E-6 2.1076632E-6 0.30525 0.30525
2.1008923E-6 -1.14842566E-10 2.107351E-6 2.314911E-6 1.478603E-6 2.1071146E-6 2.1071146E-6 2.107351E-6 0.30575 0.30575
2.1091903E-6 4.229316E-11 2.1070389E-6 2.314682E-6 1.4784569E-6 2.1068988E-6 2.1068988E-6 2.1070389E-6 0.30625 0.30625
2.1206893E-6 2.5850835E-10 2.107351E-6 2.314453E-6 1.4783107E-6 2.1066824E-6 2.1066824E-6 2.107351E-6 0.30675 0.30675
2.1313963E-6 4.6010595E-10 2.1064145E-6 2.3139953E-6 1.4780182E-6 2.1064666E-6 2.1064666E-6 2.1064145E-6 0.30725 0.30725
2.1328303E-6 4.9055576E-10 2.1067267E-6 2.3137666E-6 1.477872E-6 2.1062506E-6 2.1062506E-6 2.1067267E-6 0.30775 0.30775
2.1179287E-6 2.1951761E-10 2.1064145E-6 2.3135376E-6 1.4777258E-6 2.1060348E-6 2.1060348E-6 2.1064145E-6 0.30825 0.30825
2.096757E-6 -1.6724323E-10 2.1061023E-6 2.3133086E-6 1.4775796E-6 2.1058188E-6 2.1058188E-6 2.1061023E-6 0.30875 0.30875
2.080997E-6 -4.5411716E-10 2.1061023E-6 2.31308E-6 1.4774334E-6 2.1056026E-6 2.1056026E-6 2.1061023E-6 0.30925 0.30925
2.0756E-6 -5.497441E-10 2.1057901E-6 2.312851E-6 1.4772872E-6 2.1053866E-6 2.1053866E-6 2.1057901E-6 0.30975 0.30975
2.0799048E-6 -4.663055E-10 2.105478E-6 2.312622E-6 1.477141E-6 2.1051706E-6 2.1051706E-6 2.105478E-6 0.31025 0.31025
2.091107E-6 -2.5557187E-10 2.1048536E-6 2.3123932E-6 1.476995E-6 2.1049548E-6 2.1049548E-6 2.1048536E-6 0.31075 0.31075
2.107127E-6 4.4085458E-11 2.1048536E-6 2.3121643E-6 1.4768488E-6 2.1047383E-6 2.1047383E-6 2.1048536E-6 0.31125 0.31125
2.1276355E-6 4.2657586E-10 2.105478E-6 2.3119355E-6 1.4767026E-6 2.1045225E-6 2.1045225E-6 2.105478E-6 0.31175 0.31175
2.138706E-6 6.3487315E-10 2.1048536E-6 2.3114776E-6 1.4764101E-6 2.1043065E-6 2.1043065E-6 2.1048536E-6 0.31225 0.31225
2.1354206E-6 5.782265E-10 2.1042295E-6 2.3112489E-6 1.476264E-6 2.1040908E-6 2.1040908E-6 2.1042295E-6 0.31275 0.31275
2.1166904E-6 2.3653657E-10 2.1039173E-6 2.31102E-6 1.4761177E-6 2.1038743E-6 2.1038743E-6 2.1039173E-6 0.31325 0.31325
2.0935388E-6 -1.8676827E-10 2.1039173E-6 2.310791E-6 1.4759715E-6 2.1036585E-6 2.1036585E-6 2.1039173E-6 0.31375 0.31375
2.0761952E-6 -5.0287735E-10 2.1039173E-6 2.3105622E-6 1.4758253E-6 2.1034425E-6 2.1034425E-6 2.1039173E-6 0.31425 0.31425
2.0702698E-6 -6.082494E-10 2.1029807E-6 2.3103332E-6 1.4756791E-6 2.1032265E-6 2.1032265E-6 2.1029807E-6 0.31475 0.31475
2.0721654E-6 -5.6927263E-10 2.1026685E-6 2.3101043E-6 1.4755329E-6 2.1030103E-6 2.1030103E-6 2.1026685E-6 0.31525 0.31525
2.0808925E-6 -4.0421905E-10 2.1026685E-6 2.3098755E-6 1.4753867E-6 2.1027943E-6 2.1027943E-6 2.1026685E-6 0.31575 0.31575
2.0994542E-6 -5.7663575E-11 2.1023563E-6 2.3096466E-6 1.4752405E-6 2.1025785E-6 2.1025785E-6 2.1023563E-6 0.31625 0.31625
2.1244177E-6 4.070508E-10 2.1020442E-6 2.3094178E-6 1.4750943E-6 2.1023625E-6 2.1023625E-6 2.1020442E-6 0.31675 0.31675
2.1416593E-6 7.2924367E-10 2.1023563E-6 2.3091889E-6 1.4749481E-6 2.1021467E-6 2.1021467E-6 2.1023563E-6 0.31725 0.31725
2.1395945E-6 6.951324E-10 2.1020442E-6 2.3087312E-6 1.4746558E-6 2.1019302E-6 2.1019302E-6 2.1020442E-6 0.31775 0.31775
2.120997E-6 3.5587874E-10 2.101732E-6 2.3085022E-6 1.4745096E-6 2.1017145E-6 2.1017145E-6 2.101732E-6 0.31825 0.31825
2.094281E-6 -1.332053E-10 2.101732E-6 2.3082732E-6 1.4743634E-6 2.1014985E-6 2.1014985E-6 2.101732E-6 0.31875 0.31875
2.0730763E-6 -5.205752E-10 2.1014198E-6 2.3080445E-6 1.4742172E-6 2.1012825E-6 2.1012825E-6 2.1014198E-6 0.31925 0.31925
2.0629595E-6 -7.0329875E-10 2.1014198E-6 2.3078155E-6 1.474071E-6 2.1010662E-6 2.1010662E-6 2.1014198E-6 0.31975 0.31975
2.0653174E-6 -6.55795E-10 2.1007957E-6 2.3075866E-6 1.4739248E-6 2.1008502E-6 2.1008502E-6 2.1007957E-6 0.32025 0.32025
2.0787638E-6 -4.0364487E-10 2.1007957E-6 2.3073578E-6 1.4737786E-6 2.1006344E-6 2.1006344E-6 2.1007957E-6 0.32075 0.32075
2.1022754E-6 3.4270607E-11 2.1007957E-6 2.3071289E-6 1.4736324E-6 2.1004184E-6 2.1004184E-6 2.1007957E-6 0.32125 0.32125
2.1246315E-6 4.5086873E-10 2.1007957E-6 2.3069001E-6 1.4734862E-6 2.1002022E-6 2.1002022E-6 2.1007957E-6 0.32175 0.32175
2.1362628E-6 6.6952016E-10 2.1001713E-6 2.3066711E-6 1.47334E-6 2.0999862E-6 2.0999862E-6 2.1001713E-6 0.32225 0.32225
2.1345616E-6 6.421087E-10 2.1001713E-6 2.3064422E-6 1.4731938E-6 2.0997704E-6 2.0997704E-6 2.1001713E-6 0.32275 0.32275
2.1199571E-6 3.7655212E-10 2.099547E-6 2.3059845E-6 1.4729014E-6 2.0995544E-6 2.0995544E-6 2.099547E-6 0.32325 0.32325
2.0966734E-6 -4.918898E-11 2.0989226E-6 2.3057555E-6 1.4727552E-6 2.0993384E-6 2.0993384E-6 2.0989226E-6 0.32375 0.32375
2.072498E-6 -4.913749E-10 2.0992347E-6 2.3055268E-6 1.4726091E-6 2.0991222E-6 2.0991222E-6 2.0992347E-6 0.32425 0.32425
2.0583225E-6 -7.4901363E-10 2.0989226E-6 2.3052978E-6 1.4724629E-6 2.0989062E-6 2.0989062E-6 2.0989226E-6 0.32475 0.32475
2.0605485E-6 -7.039462E-10 2.0989226E-6 2.305069E-6 1.4723167E-6 2.0986904E-6 2.0986904E-6 2.0989226E-6 0.32525 0.32525
2.078186E-6 -3.7444456E-10 2.0989226E-6 2.30484E-6 1.4721705E-6 2.0984744E-6 2.0984744E-6 2.0989226E-6 0.32575 0.32575
2.1036112E-6 9.879678E-11 2.0982982E-6 2.3046111E-6 1.4720243E-6 2.0982582E-6 2.0982582E-6 2.0982982E-6 0.32625 0.32625
2.1234928E-6 4.697149E-10 2.0982982E-6 2.3043824E-6 1.4718781E-6 2.0980422E-6 2.0980422E-6 2.0982982E-6 0.32675 0.32675
2.1306028E-6 6.049243E-10 2.0976738E-6 2.3041534E-6 1.4717319E-6 2.0978264E-6 2.0978264E-6 2.0976738E-6 0.32725 0.32725
2.1269216E-6 5.4096877E-10 2.0976738E-6 2.3039245E-6 1.4715857E-6 2.0976104E-6 2.0976104E-6 2.0976738E-6 0.32775 0.32775
2.1153533E-6 3.3144631E-10 2.0970494E-6 2.3036957E-6 1.4714395E-6 2.0973944E-6 2.0973944E-6 2.0970494E-6 0.32825 0.32825
2.095369E-6 -3.3388143E-11 2.0967375E-6 2.3032378E-6 1.4711471E-6 2.0971781E-6 2.0971781E-6 2.0967375E-6 0.32875 0.32875
2.0730754E-6 -4.4085727E-10 2.0967375E-6 2.303009E-6 1.4710009E-6 2.0969621E-6 2.0969621E-6 2.0967375E-6 0.32925 0.32925
2.0563587E-6 -7.4539414E-10 2.0967375E-6 2.30278E-6 1.4708547E-6 2.0967464E-6 2.0967464E-6 2.0967375E-6 0.32975 0.32975
2.0595417E-6 -6.826637E-10 2.0964253E-6 2.3025514E-6 1.4707085E-6 2.0965304E-6 2.0965304E-6 2.0964253E-6 0.33025 0.33025
2.0796213E-6 -3.080912E-10 2.0964253E-6 2.3023224E-6 1.4705623E-6 2.0963146E-6 2.0963146E-6 2.0964253E-6 0.33075 0.33075
2.1020103E-6 1.0911602E-10 2.0961131E-6 2.3020934E-6 1.4704162E-6 2.0960981E-6 2.0960981E-6 2.0961131E-6 0.33125 0.33125
2.1156548E-6 3.6492057E-10 2.0954888E-6 2.3018647E-6 1.47027E-6 2.0958823E-6 2.0958823E-6 2.0954888E-6 0.33175 0.33175
2.1220717E-6 4.8733945E-10 2.095801E-6 2.3016357E-6 1.4701238E-6 2.0956663E-6 2.0956663E-6 2.095801E-6 0.33225 0.33225
2.1230767E-6 5.098714E-10 2.095801E-6 2.3014068E-6 1.4699776E-6 2.0954503E-6 2.0954503E-6 2.095801E-6 0.33275 0.33275
2.115831E-6 3.8013676E-10 2.0951766E-6 2.301178E-6 1.4698314E-6 2.095234E-6 2.095234E-6 2.0951766E-6 0.33325 0.33325
2.0982893E-6 6.0373234E-11 2.0954888E-6 2.300949E-6 1.4696852E-6 2.095018E-6 2.095018E-6 2.0954888E-6 0.33375 0.33375
2.0736854E-6 -3.8973055E-10 2.0951766E-6 2.3004914E-6 1.4693928E-6 2.0948023E-6 2.0948023E-6 2.0951766E-6 0.33425 0.33425
2.056375E-6 -7.052306E-10 2.0945522E-6 2.3002624E-6 1.4692466E-6 2.0945863E-6 2.0945863E-6 2.0945522E-6 0.33475 0.33475
2.0592609E-6 -6.4798183E-10 2.0945522E-6 2.3000337E-6 1.4691004E-6 2.0943705E-6 2.0943705E-6 2.0945522E-6 0.33525 0.33525
2.078812E-6 -2.8315433E-10 2.09424E-6 2.2998047E-6 1.4689542E-6 2.094154E-6 2.094154E-6 2.09424E-6 0.33575 0.33575
2.0993534E-6 9.9945136E-11 2.09424E-6 2.2995757E-6 1.468808E-6 2.0939383E-6 2.0939383E-6 2.09424E-6 0.33625 0.33625
2.1102587E-6 3.0519712E-10 2.0939278E-6 2.299347E-6 1.4686618E-6 2.0937223E-6 2.0937223E-6 2.0939278E-6 0.33675 0.33675
2.1143328E-6 3.843723E-10 2.0933035E-6 2.299118E-6 1.4685156E-6 2.0935063E-6 2.0935063E-6 2.0933035E-6 0.33725 0.33725
2.1155358E-6 4.1055867E-10 2.0936156E-6 2.298889E-6 1.4683694E-6 2.0932905E-6 2.0932905E-6 2.0936156E-6 0.33775 0.33775
2.1135372E-6 3.776656E-10 2.0929915E-6 2.2986603E-6 1.4682233E-6 2.093074E-6 2.093074E-6 2.0929915E-6 0.33825 0.33825
2.1018366E-6 1.6570689E-10 2.0929915E-6 2.2984314E-6 1.4680771E-6 2.0928583E-6 2.0928583E-6 2.0929915E-6 0.33875 0.33875
2.078355E-6 -2.6368863E-10 2.0929915E-6 2.2982026E-6 1.4679309E-6 2.0926423E-6 2.0926423E-6 2.0929915E-6 0.33925 0.33925
2.0601863E-6 -5.950244E-10 2.0926793E-6 2.2977447E-6 1.4676385E-6 2.0924265E-6 2.0924265E-6 2.0926793E-6 0.33975 0.33975
2.0607292E-6 -5.810194E-10 2.092055E-6 2.297516E-6 1.4674923E-6 2.0922105E-6 2.0922105E-6 2.092055E-6 0.34025 0.34025
2.0742411E-6 -3.276511E-10 2.0917428E-6 2.297287E-6 1.4673461E-6 2.0919942E-6 2.0919942E-6 2.0917428E-6 0.34075 0.34075
2.0906905E-6 -2.0075908E-11 2.0917428E-6 2.297058E-6 1.4671999E-6 2.0917782E-6 2.0917782E-6 2.0917428E-6 0.34125 0.34125
2.1004737E-6 1.6446781E-10 2.0917428E-6 2.2968293E-6 1.4670537E-6 2.0915622E-6 2.0915622E-6 2.0917428E-6 0.34175 0.34175
2.1040858E-6 2.3511607E-10 2.0917428E-6 2.2966003E-6 1.4669075E-6 2.0913465E-6 2.0913465E-6 2.0917428E-6 0.34225 0.34225
2.1107999E-6 3.630166E-10 2.0914306E-6 2.2963713E-6 1.4667613E-6 2.0911305E-6 2.0911305E-6 2.0914306E-6 0.34275 0.34275
2.1120352E-6 3.8981202E-10 2.0911184E-6 2.2961426E-6 1.4666151E-6 2.0909142E-6 2.0909142E-6 2.0911184E-6 0.34325 0.34325
2.103899E-6 2.4363253E-10 2.0908062E-6 2.2959136E-6 1.4664689E-6 2.0906982E-6 2.0906982E-6 2.0908062E-6 0.34375 0.34375
2.0858954E-6 -8.465791E-11 2.0911184E-6 2.295685E-6 1.4663227E-6 2.0904824E-6 2.0904824E-6 2.0911184E-6 0.34425 0.34425
2.0691787E-6 -3.8919476E-10 2.0901819E-6 2.295456E-6 1.4661765E-6 2.0902664E-6 2.0902664E-6 2.0901819E-6 0.34475 0.34475
2.0658936E-6 -4.4584145E-10 2.0908062E-6 2.2949982E-6 1.4658842E-6 2.0900507E-6 2.0900507E-6 2.0908062E-6 0.34525 0.34525
2.0738282E-6 -2.9540548E-10 2.0901819E-6 2.2947693E-6 1.465738E-6 2.0898342E-6 2.0898342E-6 2.0901819E-6 0.34575 0.34575
2.0837106E-6 -1.0903454E-10 2.0895575E-6 2.2945403E-6 1.4655918E-6 2.0896182E-6 2.0896182E-6 2.0895575E-6 0.34625 0.34625
2.0887417E-6 -1.2196417E-11 2.0895575E-6 2.2943116E-6 1.4654456E-6 2.0894024E-6 2.0894024E-6 2.0895575E-6 0.34675 0.34675
2.0940365E-6 8.9514236E-11 2.0892453E-6 2.2940826E-6 1.4652994E-6 2.0891864E-6 2.0891864E-6 2.0892453E-6 0.34725 0.34725
2.1035557E-6 2.6918542E-10 2.0886212E-6 2.2938539E-6 1.4651532E-6 2.0889706E-6 2.0889706E-6 2.0886212E-6 0.34775 0.34775
2.1088833E-6 3.7150513E-10 2.088309E-6 2.293625E-6 1.465007E-6 2.0887542E-6 2.0887542E-6 2.088309E-6 0.34825 0.34825
2.104278E-6 2.904958E-10 2.088309E-6 2.293396E-6 1.4648608E-6 2.0885384E-6 2.0885384E-6 2.088309E-6 0.34875 0.34875
2.0896077E-6 2.3721072E-11 2.0876846E-6 2.2931672E-6 1.4647146E-6 2.0883224E-6 2.0883224E-6 2.0876846E-6 0.34925 0.34925
2.0774453E-6 -1.9676456E-10 2.088309E-6 2.2929382E-6 1.4645684E-6 2.0881066E-6 2.0881066E-6 2.088309E-6 0.34975 0.34975
2.072147E-6 -2.9056432E-10 2.0876846E-6 2.2924805E-6 1.464276E-6 2.0878906E-6 2.0878906E-6 2.0876846E-6 0.35025 0.35025
2.0728544E-6 -2.7351396E-10 2.0873724E-6 2.2922516E-6 1.4641298E-6 2.0876741E-6 2.0876741E-6 2.0873724E-6 0.35075 0.35075
2.0753114E-6 -2.2418305E-10 2.0873724E-6 2.2920226E-6 1.4639836E-6 2.0874584E-6 2.0874584E-6 2.0873724E-6 0.35125 0.35125
2.0794184E-6 -1.4439878E-10 2.0876846E-6 2.2917939E-6 1.4638375E-6 2.0872424E-6 2.0872424E-6 2.0876846E-6 0.35175 0.35175
2.0868918E-6 -2.4897306E-12 2.0870602E-6 2.291565E-6 1.4636913E-6 2.0870266E-6 2.0870266E-6 2.0870602E-6 0.35225 0.35225
2.097467E-6 1.966716E-10 2.086748E-6 2.2913362E-6 1.4635451E-6 2.0868106E-6 2.0868106E-6 2.086748E-6 0.35275 0.35275
2.1032895E-6 3.081273E-10 2.0870602E-6 2.2911072E-6 1.4633989E-6 2.0865943E-6 2.0865943E-6 2.0870602E-6 0.35325 0.35325
2.1005324E-6 2.612257E-10 2.0864359E-6 2.2908782E-6 1.4632527E-6 2.0863783E-6 2.0863783E-6 2.0864359E-6 0.35375 0.35375
2.091208E-6 9.311978E-11 2.0861237E-6 2.2906495E-6 1.4631065E-6 2.0861626E-6 2.0861626E-6 2.0861237E-6 0.35425 0.35425
2.0829727E-6 -5.4886914E-11 2.0858115E-6 2.2904205E-6 1.4629603E-6 2.0859466E-6 2.0859466E-6 2.0858115E-6 0.35475 0.35475
2.0780374E-6 -1.4198694E-10 2.0854993E-6 2.2901916E-6 1.4628141E-6 2.0857308E-6 2.0857308E-6 2.0854993E-6 0.35525 0.35525
2.0730026E-6 -2.3091418E-10 2.0851874E-6 2.2897339E-6 1.4625217E-6 2.0855143E-6 2.0855143E-6 2.0851874E-6 0.35575 0.35575
2.0679686E-6 -3.198414E-10 2.0851874E-6 2.289505E-6 1.4623755E-6 2.0852983E-6 2.0852983E-6 2.0851874E-6 0.35625 0.35625
2.0692044E-6 -2.9304595E-10 2.084563E-6 2.2892762E-6 1.4622293E-6 2.0850825E-6 2.0850825E-6 2.084563E-6 0.35675 0.35675
2.0809678E-6 -7.195823E-11 2.0851874E-6 2.2890472E-6 1.4620831E-6 2.0848665E-6 2.0848665E-6 2.0851874E-6 0.35725 0.35725
2.091213E-6 1.2111243E-10 2.084563E-6 2.2888185E-6 1.4619369E-6 2.0846508E-6 2.0846508E-6 2.084563E-6 0.35775 0.35775
2.0948576E-6 1.9236973E-10 2.084563E-6 2.2885895E-6 1.4617907E-6 2.0844343E-6 2.0844343E-6 2.084563E-6 0.35825 0.35825
2.0913083E-6 1.3085052E-10 2.0839386E-6 2.2883605E-6 1.4616446E-6 2.0842185E-6 2.0842185E-6 2.0839386E-6 0.35875 0.35875
2.0913892E-6 1.3632862E-10 2.0836264E-6 2.2881318E-6 1.4614984E-6 2.0840025E-6 2.0840025E-6 2.0836264E-6 0.35925 0.35925
2.0928892E-6 1.6799662E-10 2.0836264E-6 2.2879028E-6 1.4613522E-6 2.0837867E-6 2.0837867E-6 2.0836264E-6 0.35975 0.35975
2.0879208E-6 8.028751E-11 2.083002E-6 2.2876739E-6 1.461206E-6 2.0835707E-6 2.0835707E-6 2.083002E-6 0.36025 0.36025
2.0761215E-6 -1.3349838E-10 2.0833143E-6 2.287445E-6 1.4610598E-6 2.0833547E-6 2.0833547E-6 2.0833143E-6 0.36075 0.36075
2.0647506E-6 -3.3936642E-10 2.083002E-6 2.2869874E-6 1.4607674E-6 2.0831385E-6 2.0831385E-6 2.083002E-6 0.36125 0.36125
2.0636435E-6 -3.558147E-10 2.083002E-6 2.2867584E-6 1.4606212E-6 2.0829225E-6 2.0829225E-6 2.083002E-6 0.36175 0.36175
2.0731957E-6 -1.7553446E-10 2.083002E-6 2.2865295E-6 1.460475E-6 2.0827067E-6 2.0827067E-6 2.083002E-6 0.36225 0.36225
2.083111E-6 1.14455286E-11 2.0836264E-6 2.2863007E-6 1.4603288E-6 2.0824907E-6 2.0824907E-6 2.0836264E-6 0.36275 0.36275
2.084875E-6 4.7986053E-11 2.08269E-6 2.2860718E-6 1.4601826E-6 2.082275E-6 2.082275E-6 2.08269E-6 0.36325 0.36325
2.0851862E-6 5.772762E-11 2.0823777E-6 2.2858428E-6 1.4600364E-6 2.0820585E-6 2.0820585E-6 2.0823777E-6 0.36375 0.36375
2.0934185E-6 2.136452E-10 2.08269E-6 2.285614E-6 1.4598902E-6 2.0818427E-6 2.0818427E-6 2.08269E-6 0.36425 0.36425
2.1009907E-6 3.5738146E-10 2.0820655E-6 2.285385E-6 1.459744E-6 2.0816267E-6 2.0816267E-6 2.0820655E-6 0.36475 0.36475
2.0951975E-6 2.544457E-10 2.0817533E-6 2.2851561E-6 1.4595978E-6 2.0814107E-6 2.0814107E-6 2.0817533E-6 0.36525 0.36525
2.08023E-6 -1.7810602E-11 2.0814414E-6 2.2849274E-6 1.4594517E-6 2.081195E-6 2.081195E-6 2.0814414E-6 0.36575 0.36575
2.0659218E-6 -2.7788558E-10 2.0811292E-6 2.2846984E-6 1.4593055E-6 2.0809784E-6 2.0809784E-6 2.0811292E-6 0.36625 0.36625
2.0575876E-6 -4.277195E-10 2.0814414E-6 2.2842407E-6 1.4590131E-6 2.0807627E-6 2.0807627E-6 2.0814414E-6 0.36675 0.36675
2.0608366E-6 -3.6377099E-10 2.080817E-6 2.2840118E-6 1.4588669E-6 2.0805467E-6 2.0805467E-6 2.080817E-6 0.36725 0.36725
2.0672207E-6 -2.4196112E-10 2.0805048E-6 2.283783E-6 1.4587207E-6 2.080331E-6 2.080331E-6 2.0805048E-6 0.36775 0.36775
2.0759478E-6 -7.690752E-11 2.0798805E-6 2.283554E-6 1.4585745E-6 2.0801149E-6 2.0801149E-6 2.0798805E-6 0.36825 0.36825
2.0871826E-6 1.3443513E-10 2.0798805E-6 2.283325E-6 1.4584283E-6 2.0798984E-6 2.0798984E-6 2.0798805E-6 0.36875 0.36875
2.0995728E-6 3.6709513E-10 2.0801926E-6 2.2830964E-6 1.4582821E-6 2.0796826E-6 2.0796826E-6 2.0801926E-6 0.36925 0.36925
2.105462E-6 4.79769E-10 2.0795683E-6 2.2828674E-6 1.4581359E-6 2.0794666E-6 2.0794666E-6 2.0795683E-6 0.36975 0.36975
2.0982168E-6 3.5003428E-10 2.079256E-6 2.2826384E-6 1.4579897E-6 2.0792509E-6 2.0792509E-6 2.079256E-6 0.37025 0.37025
2.0835791E-6 8.386865E-11 2.0795683E-6 2.2824097E-6 1.4578435E-6 2.0790349E-6 2.0790349E-6 2.0795683E-6 0.37075 0.37075
2.0668626E-6 -2.2066819E-10 2.078944E-6 2.2821807E-6 1.4576973E-6 2.078819E-6 2.078819E-6 2.078944E-6 0.37125 0.37125
2.0549967E-6 -4.3567225E-10 2.078944E-6 2.281952E-6 1.4575511E-6 2.0786026E-6 2.0786026E-6 2.078944E-6 0.37175 0.37175
2.0509524E-6 -5.063275E-10 2.078944E-6 2.281494E-6 1.4572588E-6 2.0783868E-6 2.0783868E-6 2.078944E-6 0.37225 0.37225
2.0546306E-6 -4.3446108E-10 2.0783195E-6 2.2812653E-6 1.4571126E-6 2.0781708E-6 2.0781708E-6 2.0783195E-6 0.37275 0.37275
2.0681098E-6 -1.8170189E-10 2.0780074E-6 2.2810364E-6 1.4569664E-6 2.077955E-6 2.077955E-6 2.0780074E-6 0.37325 0.37325
2.0856153E-6 1.4536346E-10 2.0780074E-6 2.2808074E-6 1.4568202E-6 2.077739E-6 2.077739E-6 2.0780074E-6 0.37375 0.37375
2.098566E-6 3.8837755E-10 2.0776952E-6 2.2805787E-6 1.456674E-6 2.0775226E-6 2.0775226E-6 2.0776952E-6 0.37425 0.37425
2.1050162E-6 5.1140553E-10 2.0773832E-6 2.2803497E-6 1.4565278E-6 2.0773068E-6 2.0773068E-6 2.0773832E-6 0.37475 0.37475
2.1021272E-6 4.620677E-10 2.077071E-6 2.280121E-6 1.4563816E-6 2.0770908E-6 2.0770908E-6 2.077071E-6 0.37525 0.37525
2.0908885E-6 2.586359E-10 2.0773832E-6 2.279892E-6 1.4562354E-6 2.076875E-6 2.076875E-6 2.0773832E-6 0.37575 0.37575
2.073017E-6 -6.721828E-11 2.0773832E-6 2.279663E-6 1.4560892E-6 2.076659E-6 2.076659E-6 2.0773832E-6 0.37625 0.37625
2.0539574E-6 -4.1499887E-10 2.0764467E-6 2.2794343E-6 1.455943E-6 2.0764433E-6 2.0764433E-6 2.0764467E-6 0.37675 0.37675
2.0422895E-6 -6.2634853E-10 2.0761345E-6 2.2792053E-6 1.4557968E-6 2.0762268E-6 2.0762268E-6 2.0761345E-6 0.37725 0.37725
2.0445814E-6 -5.8006294E-10 2.0761345E-6 2.2787476E-6 1.4555044E-6 2.076011E-6 2.076011E-6 2.0761345E-6 0.37775 0.37775
2.0591167E-6 -3.0781358E-10 2.07551E-6 2.2785187E-6 1.4553582E-6 2.075795E-6 2.075795E-6 2.07551E-6 0.37825 0.37825
2.0777113E-6 3.9350953E-11 2.0758223E-6 2.2782897E-6 1.455212E-6 2.0755792E-6 2.0755792E-6 2.0758223E-6 0.37875 0.37875
2.0920816E-6 3.0855496E-10 2.07551E-6 2.278061E-6 1.4550659E-6 2.0753632E-6 2.0753632E-6 2.07551E-6 0.37925 0.37925
2.1016003E-6 4.882261E-10 2.075198E-6 2.277832E-6 1.4549197E-6 2.0751468E-6 2.0751468E-6 2.075198E-6 0.37975 0.37975
2.1060373E-6 5.7410104E-10 2.075198E-6 2.2776032E-6 1.4547735E-6 2.074931E-6 2.074931E-6 2.075198E-6 0.38025 0.38025
2.09932E-6 4.5411142E-10 2.0748857E-6 2.2773743E-6 1.4546273E-6 2.074715E-6 2.074715E-6 2.0748857E-6 0.38075 0.38075
2.0804255E-6 1.0937618E-10 2.0745736E-6 2.2771453E-6 1.4544811E-6 2.0744992E-6 2.0744992E-6 2.0745736E-6 0.38125 0.38125
2.0550297E-6 -3.5534523E-10 2.0742614E-6 2.2769166E-6 1.4543349E-6 2.0742832E-6 2.0742832E-6 2.0742614E-6 0.38175 0.38175
2.0376526E-6 -6.7206335E-10 2.0742614E-6 2.2766876E-6 1.4541887E-6 2.074067E-6 2.074067E-6 2.0742614E-6 0.38225 0.38225
2.0361495E-6 -6.9582046E-10 2.0739492E-6 2.27623E-6 1.4538963E-6 2.073851E-6 2.073851E-6 2.0739492E-6 0.38275 0.38275
2.0487378E-6 -4.5950607E-10 2.073325E-6 2.276001E-6 1.4537501E-6 2.0736352E-6 2.0736352E-6 2.073325E-6 0.38325 0.38325
2.0679922E-6 -1.0016022E-10 2.073325E-6 2.2757722E-6 1.4536039E-6 2.0734192E-6 2.0734192E-6 2.073325E-6 0.38375 0.38375
2.0863226E-6 2.4213176E-10 2.0727007E-6 2.2755432E-6 1.4534577E-6 2.0732032E-6 2.0732032E-6 2.0727007E-6 0.38425 0.38425
2.0968318E-6 4.40075E-10 2.0727007E-6 2.2753143E-6 1.4533115E-6 2.0729874E-6 2.0729874E-6 2.0727007E-6 0.38475 0.38475
2.1034136E-6 5.655392E-10 2.0727007E-6 2.2750855E-6 1.4531653E-6 2.072771E-6 2.072771E-6 2.0727007E-6 0.38525 0.38525
2.1027024E-6 5.5639976E-10 2.0727007E-6 2.2748566E-6 1.4530191E-6 2.0725552E-6 2.0725552E-6 2.0727007E-6 0.38575 0.38575
2.0875038E-6 2.7987998E-10 2.0723885E-6 2.2746276E-6 1.452873E-6 2.0723392E-6 2.0723392E-6 2.0723885E-6 0.38625 0.38625
2.0617451E-6 -1.9154116E-10 2.0723885E-6 2.2743989E-6 1.4527268E-6 2.0721234E-6 2.0721234E-6 2.0723885E-6 0.38675 0.38675
2.0384944E-6 -6.166732E-10 2.0720763E-6 2.27417E-6 1.4525806E-6 2.0719074E-6 2.0719074E-6 2.0720763E-6 0.38725 0.38725
2.0344826E-6 -6.867194E-10 2.0717641E-6 2.273941E-6 1.4524344E-6 2.0716911E-6 2.0716911E-6 2.0717641E-6 0.38775 0.38775
2.0452558E-6 -4.8390364E-10 2.0720763E-6 2.2734832E-6 1.452142E-6 2.0714751E-6 2.0714751E-6 2.0720763E-6 0.38825 0.38825
2.0607483E-6 -1.9399138E-10 2.0720763E-6 2.2732545E-6 1.4519958E-6 2.0712591E-6 2.0712591E-6 2.0720763E-6 0.38875 0.38875
2.0750856E-6 7.460354E-11 2.0717641E-6 2.2730255E-6 1.4518496E-6 2.0710434E-6 2.0710434E-6 2.0717641E-6 0.38925 0.38925
2.0892578E-6 3.4015316E-10 2.0711398E-6 2.2727966E-6 1.4517034E-6 2.0708273E-6 2.0708273E-6 2.0711398E-6 0.38975 0.38975
2.0998991E-6 5.405326E-10 2.0705154E-6 2.2725678E-6 1.4515572E-6 2.0706116E-6 2.0706116E-6 2.0705154E-6 0.39025 0.39025
2.0991877E-6 5.313931E-10 2.0705154E-6 2.2723389E-6 1.451411E-6 2.070395E-6 2.070395E-6 2.0705154E-6 0.39075 0.39075
2.084649E-6 2.6705466E-10 2.0705154E-6 2.27211E-6 1.4512648E-6 2.0701793E-6 2.0701793E-6 2.0705154E-6 0.39125 0.39125
2.0646983E-6 -9.717071E-11 2.0702032E-6 2.2718812E-6 1.4511186E-6 2.0699633E-6 2.0699633E-6 2.0702032E-6 0.39175 0.39175
2.0494667E-6 -3.7429956E-10 2.069579E-6 2.2716522E-6 1.4509724E-6 2.0697476E-6 2.0697476E-6 2.069579E-6 0.39225 0.39225
2.0469736E-6 -4.1632867E-10 2.069579E-6 2.2714232E-6 1.4508262E-6 2.0695315E-6 2.0695315E-6 2.069579E-6 0.39275 0.39275
2.048968E-6 -3.7552467E-10 2.0698913E-6 2.2711945E-6 1.4506801E-6 2.069315E-6 2.069315E-6 2.0698913E-6 0.39325 0.39325
2.052877E-6 -2.9939481E-10 2.0692669E-6 2.2707368E-6 1.4503877E-6 2.0690993E-6 2.0690993E-6 2.0692669E-6 0.39375 0.39375
2.0600864E-6 -1.623583E-10 2.0686425E-6 2.2705078E-6 1.4502415E-6 2.0688833E-6 2.0688833E-6 2.0686425E-6 0.39425 0.39425
2.0741597E-6 1.013641E-10 2.0689547E-6 2.2702789E-6 1.4500953E-6 2.0686675E-6 2.0686675E-6 2.0689547E-6 0.39475 0.39475
2.0882E-6 3.6447745E-10 2.0689547E-6 2.2700501E-6 1.4499491E-6 2.0684515E-6 2.0684515E-6 2.0689547E-6 0.39525 0.39525
2.0934947E-6 4.6618803E-10 2.0686425E-6 2.2698212E-6 1.4498029E-6 2.0682353E-6 2.0682353E-6 2.0686425E-6 0.39575 0.39575
2.0827183E-6 2.7128325E-10 2.0686425E-6 2.2695922E-6 1.4496567E-6 2.0680193E-6 2.0680193E-6 2.0686425E-6 0.39625 0.39625
2.0663317E-6 -2.716293E-11 2.0680181E-6 2.2693634E-6 1.4495105E-6 2.0678035E-6 2.0678035E-6 2.0680181E-6 0.39675 0.39675
2.0580633E-6 -1.757787E-10 2.067706E-6 2.2691345E-6 1.4493643E-6 2.0675875E-6 2.0675875E-6 2.067706E-6 0.39725 0.39725
2.0575833E-6 -1.8065471E-10 2.0680181E-6 2.2689057E-6 1.4492181E-6 2.0673717E-6 2.0673717E-6 2.0680181E-6 0.39775 0.39775
2.054925E-6 -2.2572914E-10 2.0673938E-6 2.2686768E-6 1.4490719E-6 2.0671557E-6 2.0671557E-6 2.0673938E-6 0.39825 0.39825
2.0508803E-6 -2.963844E-10 2.0670816E-6 2.2684478E-6 1.4489257E-6 2.0669393E-6 2.0669393E-6 2.0670816E-6 0.39875 0.39875
2.0537334E-6 -2.3974467E-10 2.0667694E-6 2.26799E-6 1.4486333E-6 2.0667235E-6 2.0667235E-6 2.0667694E-6 0.39925 0.39925
2.0634836E-6 -5.581E-11 2.0664572E-6 2.2677611E-6 1.4484872E-6 2.0665075E-6 2.0665075E-6 2.0664572E-6 0.39975 0.39975
2.0738278E-6 1.3908787E-10 2.066145E-6 2.2675324E-6 1.448341E-6 2.0662917E-6 2.0662917E-6 2.066145E-6 0.40025 0.40025
2.079024E-6 2.3897131E-10 2.066145E-6 2.2673034E-6 1.4481948E-6 2.0660757E-6 2.0660757E-6 2.066145E-6 0.40075 0.40075
2.0750122E-6 1.6892515E-10 2.066145E-6 2.2670745E-6 1.4480486E-6 2.0658595E-6 2.0658595E-6 2.066145E-6 0.40125 0.40125
2.068922E-6 6.050778E-11 2.065521E-6 2.2668457E-6 1.4479024E-6 2.0656435E-6 2.0656435E-6 2.065521E-6 0.40175 0.40175
2.067287E-6 3.4314423E-11 2.065833E-6 2.2666168E-6 1.4477562E-6 2.0654277E-6 2.0654277E-6 2.065833E-6 0.40225 0.40225
2.0668397E-6 3.004747E-11 2.065521E-6 2.266388E-6 1.44761E-6 2.0652117E-6 2.0652117E-6 2.065521E-6 0.40275 0.40275
2.0631915E-6 -3.3298954E-11 2.0648965E-6 2.266159E-6 1.4474638E-6 2.0649957E-6 2.0649957E-6 2.0648965E-6 0.40325 0.40325
2.0555829E-6 -1.697334E-10 2.0648965E-6 2.26593E-6 1.4473176E-6 2.0647794E-6 2.0647794E-6 2.0648965E-6 0.40375 0.40375
2.0507466E-6 -2.5500624E-10 2.0648965E-6 2.2657014E-6 1.4471714E-6 2.0645634E-6 2.0645634E-6 2.0648965E-6 0.40425 0.40425
2.0543584E-6 -1.8435797E-10 2.0642722E-6 2.2652434E-6 1.446879E-6 2.0643477E-6 2.0643477E-6 2.0642722E-6 0.40475 0.40475
2.0623597E-6 -3.2703847E-11 2.06396E-6 2.2650147E-6 1.4467328E-6 2.0641316E-6 2.0641316E-6 2.06396E-6 0.40525 0.40525
2.0662028E-6 4.220787E-11 2.06396E-6 2.2647857E-6 1.4465866E-6 2.0639159E-6 2.0639159E-6 2.06396E-6 0.40575 0.40575
2.0663497E-6 4.8904113E-11 2.0636478E-6 2.2645568E-6 1.4464404E-6 2.0636999E-6 2.0636999E-6 2.0636478E-6 0.40625 0.40625
2.067222E-6 6.899982E-11 2.0633356E-6 2.264328E-6 1.4462943E-6 2.0634836E-6 2.0634836E-6 2.0633356E-6 0.40675 0.40675
2.070669E-6 1.3660274E-10 2.0630234E-6 2.264099E-6 1.4461481E-6 2.0632676E-6 2.0632676E-6 2.0630234E-6 0.40725 0.40725
2.072004E-6 1.6522539E-10 2.0627112E-6 2.2638703E-6 1.4460019E-6 2.0630516E-6 2.0630516E-6 2.0627112E-6 0.40775 0.40775
2.0675639E-6 8.7261365E-11 2.062399E-6 2.2636414E-6 1.4458557E-6 2.0628358E-6 2.0628358E-6 2.062399E-6 0.40825 0.40825
2.0596256E-6 -5.5263735E-11 2.062399E-6 2.2634124E-6 1.4457095E-6 2.0626198E-6 2.0626198E-6 2.062399E-6 0.40875 0.40875
2.0511588E-6 -2.075339E-10 2.062399E-6 2.2631837E-6 1.4455633E-6 2.0624036E-6 2.0624036E-6 2.062399E-6 0.40925 0.40925
2.0492926E-6 -2.3799074E-10 2.062399E-6 2.2629547E-6 1.4454171E-6 2.0621876E-6 2.0621876E-6 2.062399E-6 0.40975 0.40975
2.0518487E-6 -1.8683262E-10 2.061775E-6 2.262497E-6 1.4451247E-6 2.0619718E-6 2.0619718E-6 2.061775E-6 0.41025 0.41025
2.0555597E-6 -1.1435716E-10 2.062399E-6 2.262268E-6 1.4449785E-6 2.0617558E-6 2.0617558E-6 2.062399E-6 0.41075 0.41075
2.0606567E-6 -1.6300912E-11 2.0614627E-6 2.2620393E-6 1.4448323E-6 2.06154E-6 2.06154E-6 2.0614627E-6 0.41125 0.41125
2.0670734E-6 1.06117996E-10 2.0614627E-6 2.2618103E-6 1.4446861E-6 2.0613236E-6 2.0613236E-6 2.0614627E-6 0.41175 0.41175
2.0728965E-6 2.1757372E-10 2.0608384E-6 2.2615814E-6 1.4445399E-6 2.0611076E-6 2.0611076E-6 2.0608384E-6 0.41225 0.41225
2.0741654E-6 2.4497823E-10 2.0608384E-6 2.2613526E-6 1.4443937E-6 2.0608918E-6 2.0608918E-6 2.0608384E-6 0.41275 0.41275
2.0697912E-6 1.6823236E-10 2.0608384E-6 2.2611237E-6 1.4442475E-6 2.0606758E-6 2.0606758E-6 2.0608384E-6 0.41325 0.41325
2.0626449E-6 4.0324848E-11 2.060214E-6 2.2608947E-6 1.4441014E-6 2.06046E-6 2.06046E-6 2.060214E-6 0.41375 0.41375
2.0550697E-6 -9.550052E-11 2.0605262E-6 2.260666E-6 1.4439552E-6 2.060244E-6 2.060244E-6 2.0605262E-6 0.41425 0.41425
2.0475268E-6 -2.3071682E-10 2.0605262E-6 2.260437E-6 1.443809E-6 2.0600278E-6 2.0600278E-6 2.0605262E-6 0.41475 0.41475
2.0424266E-6 -3.208622E-10 2.0599018E-6 2.2599793E-6 1.4435166E-6 2.0598118E-6 2.0598118E-6 2.0599018E-6 0.41525 0.41525
2.0430684E-6 -3.0502992E-10 2.0595896E-6 2.2597503E-6 1.4433704E-6 2.059596E-6 2.059596E-6 2.0595896E-6 0.41575 0.41575
2.0527857E-6 -1.2170434E-10 2.0599018E-6 2.2595216E-6 1.4432242E-6 2.05938E-6 2.05938E-6 2.0599018E-6 0.41625 0.41625
2.064516E-6 9.877432E-11 2.0595896E-6 2.2592926E-6 1.443078E-6 2.0591642E-6 2.0591642E-6 2.0595896E-6 0.41675 0.41675
2.0729458E-6 2.5834632E-10 2.0592774E-6 2.2590636E-6 1.4429318E-6 2.0589478E-6 2.0589478E-6 2.0592774E-6 0.41725 0.41725
2.0767557E-6 3.3264896E-10 2.0589653E-6 2.258835E-6 1.4427856E-6 2.0587318E-6 2.0587318E-6 2.0589653E-6 0.41775 0.41775
2.0754505E-6 3.1254627E-10 2.058653E-6 2.258606E-6 1.4426394E-6 2.058516E-6 2.058516E-6 2.058653E-6 0.41825 0.41825
2.0679083E-6 1.7732997E-10 2.0583411E-6 2.258377E-6 1.4424932E-6 2.0583E-6 2.0583E-6 2.0583411E-6 0.41875 0.41875
2.0548548E-6 -5.960047E-11 2.0583411E-6 2.2581482E-6 1.442347E-6 2.0580842E-6 2.0580842E-6 2.0583411E-6 0.41925 0.41925
2.0387317E-6 -3.5317413E-10 2.058029E-6 2.2579193E-6 1.4422008E-6 2.0578677E-6 2.0578677E-6 2.058029E-6 0.41975 0.41975
2.0290115E-6 -5.2858884E-10 2.058029E-6 2.2576905E-6 1.4420546E-6 2.057652E-6 2.057652E-6 2.058029E-6 0.42025 0.42025
2.0340424E-6 -4.317507E-10 2.0577168E-6 2.2572326E-6 1.4417623E-6 2.057436E-6 2.057436E-6 2.0577168E-6 0.42075 0.42075
2.0482478E-6 -1.6559204E-10 2.0574046E-6 2.2570039E-6 1.4416161E-6 2.0572202E-6 2.0572202E-6 2.0574046E-6 0.42125 0.42125
2.062057E-6 9.325783E-11 2.0570924E-6 2.256775E-6 1.4414699E-6 2.0570042E-6 2.0570042E-6 2.0570924E-6 0.42175 0.42175
2.0720709E-6 2.82065E-10 2.0570924E-6 2.256546E-6 1.4413237E-6 2.0567877E-6 2.0567877E-6 2.0570924E-6 0.42225 0.42225
2.077894E-6 3.9352074E-10 2.0570924E-6 2.2563172E-6 1.4411775E-6 2.056572E-6 2.056572E-6 2.0570924E-6 0.42275 0.42275
2.0794268E-6 4.2579776E-10 2.0561558E-6 2.2560882E-6 1.4410313E-6 2.056356E-6 2.056356E-6 2.0561558E-6 0.42325 0.42325
2.0720167E-6 2.9301772E-10 2.0561558E-6 2.2558593E-6 1.4408851E-6 2.0561401E-6 2.0561401E-6 2.0561558E-6 0.42375 0.42375
2.056059E-6 2.4894412E-12 2.0561558E-6 2.2556305E-6 1.4407389E-6 2.0559241E-6 2.0559241E-6 2.0561558E-6 0.42425 0.42425
2.034326E-6 -3.9462555E-10 2.0558437E-6 2.2554016E-6 1.4405927E-6 2.055708E-6 2.055708E-6 2.0558437E-6 0.42475 0.42475
2.0209754E-6 -6.370376E-10 2.0561558E-6 2.2551728E-6 1.4404465E-6 2.055492E-6 2.055492E-6 2.0561558E-6 0.42525 0.42525
2.0252144E-6 -5.548171E-10 2.0552193E-6 2.2549439E-6 1.4403003E-6 2.0552761E-6 2.0552761E-6 2.0552193E-6 0.42575 0.42575
2.042423E-6 -2.3323335E-10 2.054907E-6 2.2544862E-6 1.4400078E-6 2.0550601E-6 2.0550601E-6 2.054907E-6 0.42625 0.42625
2.0616114E-6 1.2489441E-10 2.054907E-6 2.2542572E-6 1.4398616E-6 2.0548441E-6 2.0548441E-6 2.054907E-6 0.42675 0.42675
2.0734071E-6 3.4659117E-10 2.054595E-6 2.2540282E-6 1.4397156E-6 2.0546279E-6 2.0546279E-6 2.054595E-6 0.42725 0.42725
2.0792963E-6 4.5926507E-10 2.054283E-6 2.2537995E-6 1.4395694E-6 2.0544119E-6 2.0544119E-6 2.054283E-6 0.42775 0.42775
2.0788161E-6 4.5438903E-10 2.0539708E-6 2.2535705E-6 1.4394232E-6 2.054196E-6 2.054196E-6 2.0539708E-6 0.42825 0.42825
2.0706798E-6 3.082095E-10 2.0539708E-6 2.2533416E-6 1.439277E-6 2.05398E-6 2.05398E-6 2.0539708E-6 0.42875 0.42875
2.0535012E-6 -4.8542502E-12 2.0536586E-6 2.2531128E-6 1.4391308E-6 2.0537643E-6 2.0537643E-6 2.0536586E-6 0.42925 0.42925
2.032989E-6 -3.7943376E-10 2.0533464E-6 2.2528839E-6 1.4389846E-6 2.0535479E-6 2.0535479E-6 2.0533464E-6 0.42975 0.42975
2.0186155E-6 -6.4072686E-10 2.0533464E-6 2.2526551E-6 1.4388384E-6 2.053332E-6 2.053332E-6 2.0533464E-6 0.43025 0.43025
2.0213365E-6 -5.8652344E-10 2.0530342E-6 2.2524262E-6 1.4386922E-6 2.053116E-6 2.053116E-6 2.0530342E-6 0.43075 0.43075
2.039304E-6 -2.5093116E-10 2.0533464E-6 2.2521972E-6 1.438546E-6 2.0529E-6 2.0529E-6 2.0533464E-6 0.43125 0.43125
2.0613966E-6 1.6079445E-10 2.0536586E-6 2.2517395E-6 1.4382535E-6 2.0526843E-6 2.0526843E-6 2.0536586E-6 0.43175 0.43175
2.0745783E-6 4.0807202E-10 2.0533464E-6 2.2515105E-6 1.4381073E-6 2.0524678E-6 2.0524678E-6 2.0533464E-6 0.43225 0.43225
2.0769035E-6 4.549667E-10 2.0524099E-6 2.2512818E-6 1.4379611E-6 2.052252E-6 2.052252E-6 2.0524099E-6 0.43275 0.43275
2.072463E-6 3.7700265E-10 2.0520977E-6 2.2510528E-6 1.437815E-6 2.052036E-6 2.052036E-6 2.0520977E-6 0.43325 0.43325
2.0621158E-6 1.9001568E-10 2.0524099E-6 2.250824E-6 1.4376687E-6 2.0518203E-6 2.0518203E-6 2.0524099E-6 0.43375 0.43375
2.0486993E-6 -5.361448E-11 2.0520977E-6 2.2505951E-6 1.4375227E-6 2.0516043E-6 2.0516043E-6 2.0520977E-6 0.43425 0.43425
2.0317182E-6 -3.6302386E-10 2.0517855E-6 2.2503662E-6 1.4373765E-6 2.0513878E-6 2.0513878E-6 2.0517855E-6 0.43475 0.43475
2.0183018E-6 -6.0665406E-10 2.0511611E-6 2.2501374E-6 1.4372303E-6 2.051172E-6 2.051172E-6 2.0511611E-6 0.43525 0.43525
2.0222108E-6 -5.305242E-10 2.0514733E-6 2.2499084E-6 1.437084E-6 2.050956E-6 2.050956E-6 2.0514733E-6 0.43575 0.43575
2.0421253E-6 -1.5899698E-10 2.0511611E-6 2.2496795E-6 1.4369379E-6 2.0507402E-6 2.0507402E-6 2.0511611E-6 0.43625 0.43625
2.06336E-6 2.368929E-10 2.050849E-6 2.2494507E-6 1.4367916E-6 2.0505242E-6 2.0505242E-6 2.050849E-6 0.43675 0.43675
2.0741986E-6 4.4092677E-10 2.050537E-6 2.2489928E-6 1.4364992E-6 2.050308E-6 2.050308E-6 2.050537E-6 0.43725 0.43725
2.0711445E-6 3.885435E-10 2.0502248E-6 2.248764E-6 1.436353E-6 2.050092E-6 2.050092E-6 2.0502248E-6 0.43775 0.43775
2.0616221E-6 2.1678323E-10 2.0499126E-6 2.248535E-6 1.4362068E-6 2.0498762E-6 2.0498762E-6 2.0499126E-6 0.43825 0.43825
2.0527598E-6 5.720426E-11 2.0499126E-6 2.2483064E-6 1.4360606E-6 2.0496602E-6 2.0496602E-6 2.0499126E-6 0.43875 0.43875
2.0437324E-6 -1.0542005E-10 2.048976E-6 2.2480774E-6 1.4359144E-6 2.0494444E-6 2.0494444E-6 2.048976E-6 0.43925 0.43925
2.0305135E-6 -3.4539582E-10 2.0492882E-6 2.2478484E-6 1.4357682E-6 2.049228E-6 2.049228E-6 2.0492882E-6 0.43975 0.43975
2.0214532E-6 -5.086292E-10 2.0492882E-6 2.2476197E-6 1.435622E-6 2.049012E-6 2.049012E-6 2.0492882E-6 0.44025 0.44025
2.0281673E-6 -3.8072867E-10 2.0492882E-6 2.2473907E-6 1.4354758E-6 2.0487962E-6 2.0487962E-6 2.0492882E-6 0.44075 0.44075
2.0470916E-6 -2.7473463E-11 2.0486639E-6 2.2471618E-6 1.4353298E-6 2.0485802E-6 2.0485802E-6 2.0486639E-6 0.44125 0.44125
2.0638706E-6 2.861924E-10 2.0486639E-6 2.246933E-6 1.4351835E-6 2.048364E-6 2.048364E-6 2.0486639E-6 0.44175 0.44175
2.0681757E-6 3.6963105E-10 2.0483517E-6 2.246704E-6 1.4350373E-6 2.048148E-6 2.048148E-6 2.0483517E-6 0.44225 0.44225
2.0626794E-6 2.7217686E-10 2.0480395E-6 2.2462464E-6 1.434745E-6 2.0479322E-6 2.0479322E-6 2.0480395E-6 0.44275 0.44275
2.0534872E-6 1.06507254E-10 2.0480395E-6 2.2460174E-6 1.4345987E-6 2.0477162E-6 2.0477162E-6 2.0480395E-6 0.44325 0.44325
2.0440636E-6 -6.342585E-11 2.0477273E-6 2.2457887E-6 1.4344525E-6 2.0475004E-6 2.0475004E-6 2.0477273E-6 0.44375 0.44375
2.0352668E-6 -2.2178669E-10 2.0474151E-6 2.2455597E-6 1.4343063E-6 2.047284E-6 2.047284E-6 2.0474151E-6 0.44425 0.44425
2.0278567E-6 -3.5456674E-10 2.047103E-6 2.2453307E-6 1.4341601E-6 2.047068E-6 2.047068E-6 2.047103E-6 0.44475 0.44475
2.0295545E-6 -3.1924433E-10 2.0474151E-6 2.245102E-6 1.4340139E-6 2.0468522E-6 2.0468522E-6 2.0474151E-6 0.44525 0.44525
2.0396349E-6 -1.2921901E-10 2.046791E-6 2.244873E-6 1.4338677E-6 2.0466362E-6 2.0466362E-6 2.046791E-6 0.44575 0.44575
2.0531802E-6 1.2475833E-10 2.0464788E-6 2.244644E-6 1.4337215E-6 2.0464204E-6 2.0464204E-6 2.0464788E-6 0.44625 0.44625
2.0610487E-6 2.7397618E-10 2.046791E-6 2.2444153E-6 1.4335753E-6 2.046204E-6 2.046204E-6 2.046791E-6 0.44675 0.44675
2.0613277E-6 2.8310868E-10 2.0461666E-6 2.2441864E-6 1.4334291E-6 2.0459881E-6 2.0459881E-6 2.0461666E-6 0.44725 0.44725
2.0541154E-6 1.5398305E-10 2.0458544E-6 2.2437287E-6 1.4331368E-6 2.0457721E-6 2.0457721E-6 2.0458544E-6 0.44775 0.44775
2.042118E-6 -6.3457246E-11 2.0461666E-6 2.2434997E-6 1.4329906E-6 2.0455564E-6 2.0455564E-6 2.0461666E-6 0.44825 0.44825
2.0323312E-6 -2.400901E-10 2.0458544E-6 2.243271E-6 1.4328444E-6 2.04534E-6 2.04534E-6 2.0458544E-6 0.44875 0.44875
2.0261748E-6 -3.4972558E-10 2.0455423E-6 2.243042E-6 1.4326982E-6 2.045124E-6 2.045124E-6 2.0455423E-6 0.44925 0.44925
2.029688E-6 -2.8090455E-10 2.04523E-6 2.242813E-6 1.432552E-6 2.0449081E-6 2.0449081E-6 2.04523E-6 0.44975 0.44975
2.0410882E-6 -6.651654E-11 2.044918E-6 2.2425843E-6 1.4324058E-6 2.044692E-6 2.044692E-6 2.044918E-6 0.45025 0.45025
2.0541054E-6 1.7771573E-10 2.0442935E-6 2.2423553E-6 1.4322596E-6 2.0444763E-6 2.0444763E-6 2.0442935E-6 0.45075 0.45075
2.0604891E-6 2.9952557E-10 2.0442935E-6 2.2421264E-6 1.4321134E-6 2.0442599E-6 2.0442599E-6 2.0442935E-6 0.45125 0.45125
2.0588209E-6 2.7272312E-10 2.0442935E-6 2.2418976E-6 1.4319672E-6 2.044044E-6 2.044044E-6 2.0442935E-6 0.45175 0.45175
2.0553048E-6 2.1181298E-10 2.043357E-6 2.2416687E-6 1.431821E-6 2.043828E-6 2.043828E-6 2.043357E-6 0.45225 0.45225
2.0495115E-6 1.0887723E-10 2.0430448E-6 2.24144E-6 1.4316748E-6 2.0436123E-6 2.0436123E-6 2.0430448E-6 0.45275 0.45275
2.0330253E-6 -1.9139616E-10 2.0436692E-6 2.240982E-6 1.4313824E-6 2.0433959E-6 2.0433959E-6 2.0436692E-6 0.45325 0.45325
2.0160448E-6 -5.008055E-10 2.043357E-6 2.2407532E-6 1.4312362E-6 2.0431798E-6 2.0431798E-6 2.043357E-6 0.45375 0.45375
2.0125617E-6 -5.6110666E-10 2.043357E-6 2.2405243E-6 1.43109E-6 2.042964E-6 2.042964E-6 2.043357E-6 0.45425 0.45425
2.0281861E-6 -2.687581E-10 2.043357E-6 2.2402953E-6 1.4309439E-6 2.042748E-6 2.042748E-6 2.043357E-6 0.45475 0.45475
2.0485957E-6 1.1190511E-10 2.0430448E-6 2.2400666E-6 1.4307977E-6 2.0425323E-6 2.0425323E-6 2.0430448E-6 0.45525 0.45525
2.0640546E-6 4.012083E-10 2.0427328E-6 2.2398376E-6 1.4306515E-6 2.0423158E-6 2.0423158E-6 2.0427328E-6 0.45575 0.45575
2.0673035E-6 4.651568E-10 2.0421085E-6 2.2396089E-6 1.4305053E-6 2.0421E-6 2.0421E-6 2.0421085E-6 0.45625 0.45625
2.0626653E-6 3.835384E-10 2.0421085E-6 2.23938E-6 1.4303591E-6 2.041884E-6 2.041884E-6 2.0421085E-6 0.45675 0.45675
2.054034E-6 2.282229E-10 2.041484E-6 2.239151E-6 1.4302129E-6 2.0416683E-6 2.0416683E-6 2.041484E-6 0.45725 0.45725
2.040815E-6 -1.1752884E-11 2.041172E-6 2.2389222E-6 1.4300667E-6 2.0414518E-6 2.0414518E-6 2.041172E-6 0.45775 0.45775
2.0208643E-6 -3.7597828E-10 2.041172E-6 2.2386932E-6 1.4299205E-6 2.0412358E-6 2.0412358E-6 2.041172E-6 0.45825 0.45825
2.0084049E-6 -6.019455E-10 2.041172E-6 2.2382355E-6 1.4296281E-6 2.04102E-6 2.04102E-6 2.041172E-6 0.45875 0.45875
2.0072978E-6 -6.183938E-10 2.041172E-6 2.2380066E-6 1.4294819E-6 2.040804E-6 2.040804E-6 2.041172E-6 0.45925 0.45925
2.0241428E-6 -3.035098E-10 2.0408597E-6 2.2377776E-6 1.4293357E-6 2.0405878E-6 2.0405878E-6 2.0408597E-6 0.45975 0.45975
2.0477532E-6 1.3623287E-10 2.0402354E-6 2.2375489E-6 1.4291895E-6 2.0403718E-6 2.0403718E-6 2.0402354E-6 0.46025 0.46025
2.0658529E-6 4.742614E-10 2.0402354E-6 2.23732E-6 1.4290433E-6 2.040156E-6 2.040156E-6 2.0402354E-6 0.46075 0.46075
2.0703887E-6 5.6196353E-10 2.0402354E-6 2.2370912E-6 1.4288971E-6 2.03994E-6 2.03994E-6 2.0402354E-6 0.46125 0.46125
2.0651237E-6 4.6877285E-10 2.0399232E-6 2.2368622E-6 1.428751E-6 2.0397242E-6 2.0397242E-6 2.0399232E-6 0.46175 0.46175
2.0518717E-6 2.2818801E-10 2.039611E-6 2.2366332E-6 1.4286048E-6 2.0395078E-6 2.0395078E-6 2.039611E-6 0.46225 0.46225
2.0351551E-6 -7.6348844E-11 2.0392988E-6 2.2364045E-6 1.4284586E-6 2.0392918E-6 2.0392918E-6 2.0392988E-6 0.46275 0.46275
2.0173825E-6 -4.0037582E-10 2.0386747E-6 2.2361755E-6 1.4283124E-6 2.039076E-6 2.039076E-6 2.0386747E-6 0.46325 0.46325
2.004593E-6 -6.324337E-10 2.0389868E-6 2.2359466E-6 1.4281662E-6 2.03886E-6 2.03886E-6 2.0389868E-6 0.46375 0.46375
2.0058944E-6 -6.044202E-10 2.0386747E-6 2.2354889E-6 1.4278738E-6 2.0386437E-6 2.0386437E-6 2.0386747E-6 0.46425 0.46425
2.022674E-6 -2.9075428E-10 2.0380503E-6 2.23526E-6 1.4277276E-6 2.0384277E-6 2.0384277E-6 2.0380503E-6 0.46475 0.46475
2.0443704E-6 1.13662524E-10 2.0383625E-6 2.2350312E-6 1.4275814E-6 2.038212E-6 2.038212E-6 2.0383625E-6 0.46525 0.46525
2.0619748E-6 4.4255502E-10 2.037738E-6 2.2348022E-6 1.4274352E-6 2.037996E-6 2.037996E-6 2.037738E-6 0.46575 0.46575
2.0671705E-6 5.4243854E-10 2.0380503E-6 2.2345735E-6 1.427289E-6 2.0377795E-6 2.0377795E-6 2.0380503E-6 0.46625 0.46625
2.0607831E-6 4.2853954E-10 2.0380503E-6 2.2343445E-6 1.4271428E-6 2.0375637E-6 2.0375637E-6 2.0380503E-6 0.46675 0.46675
2.0487857E-6 2.1109922E-10 2.0380503E-6 2.2341155E-6 1.4269966E-6 2.0373477E-6 2.0373477E-6 2.0380503E-6 0.46725 0.46725
2.0323992E-6 -8.734694E-11 2.0380503E-6 2.2338868E-6 1.4268504E-6 2.037132E-6 2.037132E-6 2.0380503E-6 0.46775 0.46775
2.0172663E-6 -3.6264858E-10 2.0371137E-6 2.2336578E-6 1.4267042E-6 2.0369155E-6 2.0369155E-6 2.0371137E-6 0.46825 0.46825
2.0090638E-6 -5.100462E-10 2.0368016E-6 2.2334289E-6 1.4265581E-6 2.0366997E-6 2.0366997E-6 2.0368016E-6 0.46875 0.46875
2.0121809E-6 -4.48534E-10 2.0368016E-6 2.2332001E-6 1.4264119E-6 2.0364837E-6 2.0364837E-6 2.0368016E-6 0.46925 0.46925
2.0227892E-6 -2.4876357E-10 2.0364894E-6 2.2327424E-6 1.4261195E-6 2.036268E-6 2.036268E-6 2.0364894E-6 0.46975 0.46975
2.036169E-6 2.1684156E-12 2.0361772E-6 2.2325135E-6 1.4259733E-6 2.0360515E-6 2.0360515E-6 2.0361772E-6 0.47025 0.47025
2.0502093E-6 2.6528174E-10 2.035865E-6 2.2322845E-6 1.4258271E-6 2.0358355E-6 2.0358355E-6 2.035865E-6 0.47075 0.47075
2.0582104E-6 4.1693587E-10 2.0355528E-6 2.2320557E-6 1.4256809E-6 2.0356197E-6 2.0356197E-6 2.0355528E-6 0.47125 0.47125
2.0556843E-6 3.7429773E-10 2.0352406E-6 2.2318268E-6 1.4255347E-6 2.0354037E-6 2.0354037E-6 2.0352406E-6 0.47175 0.47175
2.0457323E-6 1.9461954E-10 2.0352406E-6 2.2315978E-6 1.4253885E-6 2.0351874E-6 2.0351874E-6 2.0352406E-6 0.47225 0.47225
2.032085E-6 -5.3274104E-11 2.0352406E-6 2.231369E-6 1.4252423E-6 2.0349714E-6 2.0349714E-6 2.0352406E-6 0.47275 0.47275
2.0224636E-6 -2.268616E-10 2.0355528E-6 2.2311401E-6 1.4250961E-6 2.0347557E-6 2.0347557E-6 2.0355528E-6 0.47325 0.47325
2.0182545E-6 -3.0056216E-10 2.0346165E-6 2.2309112E-6 1.4249499E-6 2.0345396E-6 2.0345396E-6 2.0346165E-6 0.47375 0.47375
2.0201499E-6 -2.615854E-10 2.0346165E-6 2.2306824E-6 1.4248037E-6 2.0343234E-6 2.0343234E-6 2.0346165E-6 0.47425 0.47425
2.02297E-6 -2.0555474E-10 2.0343043E-6 2.2304534E-6 1.4246575E-6 2.0341074E-6 2.0341074E-6 2.0343043E-6 0.47475 0.47475
2.0265818E-6 -1.3490649E-10 2.03368E-6 2.2299957E-6 1.4243652E-6 2.0338914E-6 2.0338914E-6 2.03368E-6 0.47525 0.47525
2.033692E-6 3.028311E-13 2.0343043E-6 2.2297668E-6 1.424219E-6 2.0336756E-6 2.0336756E-6 2.0343043E-6 0.47575 0.47575
2.0427487E-6 1.7144708E-10 2.03368E-6 2.229538E-6 1.4240728E-6 2.0334592E-6 2.0334592E-6 2.03368E-6 0.47625 0.47625
2.0487369E-6 2.8594813E-10 2.0333678E-6 2.229309E-6 1.4239266E-6 2.0332434E-6 2.0332434E-6 2.0333678E-6 0.47675 0.47675
2.0445607E-6 2.1285664E-10 2.0330556E-6 2.22908E-6 1.4237804E-6 2.0330274E-6 2.0330274E-6 2.0330556E-6 0.47725 0.47725
2.0334212E-6 1.1252076E-11 2.0327434E-6 2.2288514E-6 1.4236342E-6 2.0328116E-6 2.0328116E-6 2.0327434E-6 0.47775 0.47775
2.0252185E-6 -1.3614557E-10 2.0324312E-6 2.2286224E-6 1.423488E-6 2.0325951E-6 2.0325951E-6 2.0324312E-6 0.47825 0.47825
2.0284674E-6 -7.219705E-11 2.0327434E-6 2.2283934E-6 1.4233418E-6 2.0323794E-6 2.0323794E-6 2.0327434E-6 0.47875 0.47875
2.0334655E-6 2.4032006E-11 2.032119E-6 2.2281647E-6 1.4231956E-6 2.0321634E-6 2.0321634E-6 2.032119E-6 0.47925 0.47925
2.0283323E-6 -6.672242E-11 2.0318068E-6 2.2279357E-6 1.4230494E-6 2.0319474E-6 2.0319474E-6 2.0318068E-6 0.47975 0.47975
2.0187433E-6 -2.3970087E-10 2.0318068E-6 2.227478E-6 1.422757E-6 2.0317311E-6 2.0317311E-6 2.0318068E-6 0.48025 0.48025
2.0161842E-6 -2.8294808E-10 2.0314947E-6 2.227249E-6 1.4226108E-6 2.0315151E-6 2.0315151E-6 2.0314947E-6 0.48075 0.48075
2.0262974E-6 -9.231369E-11 2.032119E-6 2.2270203E-6 1.4224646E-6 2.0312993E-6 2.0312993E-6 2.032119E-6 0.48125 0.48125
2.0377638E-6 1.2329243E-10 2.0318068E-6 2.2267914E-6 1.4223184E-6 2.0310833E-6 2.0310833E-6 2.0318068E-6 0.48175 0.48175
2.0369203E-6 1.1171667E-10 2.0311827E-6 2.2265624E-6 1.4221723E-6 2.030867E-6 2.030867E-6 2.0311827E-6 0.48225 0.48225
2.0299058E-6 -1.3754557E-11 2.0308705E-6 2.2263337E-6 1.4220261E-6 2.030651E-6 2.030651E-6 2.0308705E-6 0.48275 0.48275
2.0306468E-6 3.9048886E-12 2.0308705E-6 2.2261047E-6 1.4218799E-6 2.0304353E-6 2.0304353E-6 2.0308705E-6 0.48325 0.48325
2.040859E-6 1.9636649E-10 2.0302462E-6 2.225876E-6 1.4217337E-6 2.0302193E-6 2.0302193E-6 2.0302462E-6 0.48375 0.48375
2.0473747E-6 3.206126E-10 2.0293096E-6 2.225647E-6 1.4215875E-6 2.0300029E-6 2.0300029E-6 2.0293096E-6 0.48425 0.48425
2.0330342E-6 5.9928555E-11 2.0293096E-6 2.225418E-6 1.4214413E-6 2.029787E-6 2.029787E-6 2.0293096E-6 0.48475 0.48475
2.0135126E-6 -2.9637895E-10 2.029934E-6 2.2251893E-6 1.4212951E-6 2.029571E-6 2.029571E-6 2.029934E-6 0.48525 0.48525
2.005112E-6 -4.47431E-10 2.0293096E-6 2.2247314E-6 1.4210027E-6 2.0293553E-6 2.0293553E-6 2.0293096E-6 0.48575 0.48575
2.0126179E-6 -3.049129E-10 2.0289974E-6 2.2245026E-6 1.4208565E-6 2.0291388E-6 2.0291388E-6 2.0289974E-6 0.48625 0.48625
2.0259322E-6 -5.5199012E-11 2.0289974E-6 2.2242737E-6 1.4207103E-6 2.028923E-6 2.028923E-6 2.0289974E-6 0.48675 0.48675
2.0295442E-6 1.5449243E-11 2.028373E-6 2.2240447E-6 1.4205641E-6 2.028707E-6 2.028707E-6 2.028373E-6 0.48725 0.48725
2.0296245E-6 2.0927341E-11 2.028373E-6 2.223816E-6 1.4204179E-6 2.0284906E-6 2.0284906E-6 2.028373E-6 0.48775 0.48775
2.0362397E-6 1.4700066E-10 2.0286852E-6 2.223587E-6 1.4202717E-6 2.0282748E-6 2.0282748E-6 2.0286852E-6 0.48825 0.48825
2.047607E-6 3.607796E-10 2.0280609E-6 2.2233583E-6 1.4201255E-6 2.0280588E-6 2.0280588E-6 2.0280609E-6 0.48875 0.48875
2.0529021E-6 4.624902E-10 2.0280609E-6 2.2231293E-6 1.4199794E-6 2.027843E-6 2.027843E-6 2.0280609E-6 0.48925 0.48925
2.040706E-6 2.4139551E-10 2.0280609E-6 2.2229003E-6 1.4198332E-6 2.0276266E-6 2.0276266E-6 2.0280609E-6 0.48975 0.48975
2.0152443E-6 -2.24544E-10 2.0274367E-6 2.2226716E-6 1.419687E-6 2.0274108E-6 2.0274108E-6 2.0274367E-6 0.49025 0.49025
2.0011018E-6 -4.815736E-10 2.0271245E-6 2.2224426E-6 1.4195408E-6 2.0271948E-6 2.0271948E-6 2.0271245E-6 0.49075 0.49075
2.0004898E-6 -4.8888593E-10 2.0268124E-6 2.221985E-6 1.4192484E-6 2.026979E-6 2.026979E-6 2.0268124E-6 0.49125 0.49125
2.0096124E-6 -3.1652353E-10 2.0268124E-6 2.221756E-6 1.4191022E-6 2.0267626E-6 2.0267626E-6 2.0268124E-6 0.49175 0.49175
2.0162274E-6 -1.904502E-10 2.0271245E-6 2.221527E-6 1.418956E-6 2.0265466E-6 2.0265466E-6 2.0271245E-6 0.49225 0.49225
2.0271657E-6 1.5410857E-11 2.0265002E-6 2.2212982E-6 1.4188098E-6 2.0263308E-6 2.0263308E-6 2.0265002E-6 0.49275 0.49275
2.0443406E-6 3.363855E-10 2.026188E-6 2.2210693E-6 1.4186636E-6 2.0261143E-6 2.0261143E-6 2.026188E-6 0.49325 0.49325
2.055576E-6 5.4772814E-10 2.026188E-6 2.2208405E-6 1.4185174E-6 2.0258985E-6 2.0258985E-6 2.026188E-6 0.49375 0.49375
2.0582308E-6 6.007135E-10 2.0255636E-6 2.2206116E-6 1.4183712E-6 2.0256825E-6 2.0256825E-6 2.0255636E-6 0.49425 0.49425
2.0450125E-6 3.6073772E-10 2.0255636E-6 2.2203826E-6 1.418225E-6 2.0254668E-6 2.0254668E-6 2.0255636E-6 0.49475 0.49475
2.0200453E-6 -9.606581E-11 2.0252514E-6 2.2201539E-6 1.4180788E-6 2.0252503E-6 2.0252503E-6 2.0252514E-6 0.49525 0.49525
1.9967613E-6 -5.2180693E-10 2.0249392E-6 2.219925E-6 1.4179326E-6 2.0250343E-6 2.0250343E-6 2.0249392E-6 0.49575 0.49575
1.98648E-6 -7.075758E-10 2.0252514E-6 2.219696E-6 1.4177865E-6 2.0248185E-6 2.0248185E-6 2.0252514E-6 0.49625 0.49625
1.9917416E-6 -6.064742E-10 2.024627E-6 2.2192382E-6 1.4174941E-6 2.024602E-6 2.024602E-6 2.024627E-6 0.49675 0.49675
2.005155E-6 -3.5493314E-10 2.0249392E-6 2.2190095E-6 1.4173479E-6 2.0243863E-6 2.0243863E-6 2.0249392E-6 0.49725 0.49725
2.0248715E-6 1.2939683E-11 2.024627E-6 2.2187805E-6 1.4172017E-6 2.0241703E-6 2.0241703E-6 2.024627E-6 0.49775 0.49775
2.045743E-6 4.021298E-10 2.024627E-6 2.2185516E-6 1.4170555E-6 2.0239545E-6 2.0239545E-6 2.024627E-6 0.49825 0.49825
2.0571429E-6 6.1651784E-10 2.024627E-6 2.2183228E-6 1.4169093E-6 2.023738E-6 2.023738E-6 2.024627E-6 0.49875 0.49875
2.0589068E-6 6.5305833E-10 2.0236905E-6 2.2180939E-6 1.4167631E-6 2.0235223E-6 2.0235223E-6 2.0236905E-6 0.49925 0.49925
2.0508364E-6 5.0809695E-10 2.0236905E-6 2.217865E-6 1.4166169E-6 2.0233063E-6 2.0233063E-6 2.0236905E-6 0.49975 0.49975
2.026265E-6 5.860223E-11 2.0227542E-6 2.2176362E-6 1.4164707E-6 2.0230898E-6 2.0230898E-6 2.0227542E-6 0.50025 0.50025
1.9978331E-6 -4.621533E-10 2.022442E-6 2.2174072E-6 1.4163245E-6 2.022874E-6 2.022874E-6 2.022442E-6 0.50075 0.50075
1.9792355E-6 -8.0140694E-10 2.0230664E-6 2.2171782E-6 1.4161783E-6 2.022658E-6 2.022658E-6 2.0230664E-6 0.50125 0.50125
1.98222E-6 -7.42331E-10 2.022442E-6 2.2169495E-6 1.4160321E-6 2.0224418E-6 2.0224418E-6 2.022442E-6 0.50175 0.50175
2.0017717E-6 -3.7750347E-10 2.022442E-6 2.2164918E-6 1.4157397E-6 2.0222258E-6 2.0222258E-6 2.022442E-6 0.50225 0.50225
2.0243592E-6 4.3358126E-11 2.0227542E-6 2.2162628E-6 1.4155936E-6 2.02201E-6 2.02201E-6 2.0227542E-6 0.50275 0.50275
2.0396865E-6 3.3022507E-10 2.022442E-6 2.2160339E-6 1.4154474E-6 2.021794E-6 2.021794E-6 2.022442E-6 0.50325 0.50325
2.046697E-6 4.6360715E-10 2.0221298E-6 2.2158051E-6 1.4153012E-6 2.0215775E-6 2.0215775E-6 2.0221298E-6 0.50375 0.50375
2.0532134E-6 5.8785327E-10 2.0215055E-6 2.2155762E-6 1.415155E-6 2.0213618E-6 2.0213618E-6 2.0215055E-6 0.50425 0.50425
2.051149E-6 5.5374205E-10 2.0215055E-6 2.2153472E-6 1.4150088E-6 2.0211457E-6 2.0211457E-6 2.0215055E-6 0.50475 0.50475
2.0314951E-6 1.9499828E-10 2.0211933E-6 2.2151185E-6 1.4148626E-6 2.0209295E-6 2.0209295E-6 2.0211933E-6 0.50525 0.50525
2.001776E-6 -3.4951084E-10 2.0211933E-6 2.2148895E-6 1.4147164E-6 2.0207135E-6 2.0207135E-6 2.0211933E-6 0.50575 0.50575
1.9819574E-6 -7.1129996E-10 2.020569E-6 2.2146608E-6 1.4145702E-6 2.0204977E-6 2.0204977E-6 2.020569E-6 0.50625 0.50625
1.9838199E-6 -6.729322E-10 2.0202567E-6 2.2144318E-6 1.414424E-6 2.0202813E-6 2.0202813E-6 2.0202567E-6 0.50675 0.50675
2.0032394E-6 -3.1054104E-10 2.020569E-6 2.2142028E-6 1.4142778E-6 2.0200653E-6 2.0200653E-6 2.020569E-6 0.50725 0.50725
2.0209097E-6 1.9569622E-11 2.0199445E-6 2.2137451E-6 1.4139854E-6 2.0198495E-6 2.0198495E-6 2.0199445E-6 0.50775 0.50775
2.028053E-6 1.5538802E-10 2.0196326E-6 2.2135162E-6 1.4138392E-6 2.0196335E-6 2.0196335E-6 2.0196326E-6 0.50825 0.50825
2.0326215E-6 2.4369917E-10 2.0196326E-6 2.2132874E-6 1.413693E-6 2.0194173E-6 2.0194173E-6 2.0196326E-6 0.50875 0.50875
2.0421078E-6 4.227613E-10 2.0193204E-6 2.2130585E-6 1.4135468E-6 2.0192012E-6 2.0192012E-6 2.0193204E-6 0.50925 0.50925
2.0488878E-6 5.5188E-10 2.0190082E-6 2.2128295E-6 1.4134007E-6 2.0189855E-6 2.0189855E-6 2.0190082E-6 0.50975 0.50975
2.0319728E-6 2.436887E-10 2.018696E-6 2.2126007E-6 1.4132545E-6 2.018769E-6 2.018769E-6 2.018696E-6 0.51025 0.51025
2.0031778E-6 -2.8376654E-10 2.018696E-6 2.2123718E-6 1.4131083E-6 2.0185532E-6 2.0185532E-6 2.018696E-6 0.51075 0.51075
1.983458E-6 -6.4372846E-10 2.0180717E-6 2.212143E-6 1.4129621E-6 2.0183372E-6 2.0183372E-6 2.0180717E-6 0.51125 0.51125
1.989314E-6 -5.316637E-10 2.0180717E-6 2.211914E-6 1.4128159E-6 2.0181208E-6 2.0181208E-6 2.0180717E-6 0.51175 0.51175
2.0080734E-6 -1.8145381E-10 2.0180717E-6 2.2116851E-6 1.4126697E-6 2.017905E-6 2.017905E-6 2.0180717E-6 0.51225 0.51225
2.0196715E-6 3.6588586E-11 2.0174473E-6 2.2112274E-6 1.4123773E-6 2.017689E-6 2.017689E-6 2.0174473E-6 0.51275 0.51275
2.022326E-6 8.957389E-11 2.0177595E-6 2.2109984E-6 1.4122311E-6 2.0174728E-6 2.0174728E-6 2.0177595E-6 0.51325 0.51325
2.0253772E-6 1.4986802E-10 2.0174473E-6 2.2107697E-6 1.4120849E-6 2.0172567E-6 2.0172567E-6 2.0174473E-6 0.51375 0.51375
2.0354573E-6 3.3989334E-10 2.016823E-6 2.2105407E-6 1.4119387E-6 2.017041E-6 2.017041E-6 2.016823E-6 0.51425 0.51425
2.0408838E-6 4.4404022E-10 2.0165107E-6 2.2103118E-6 1.4117925E-6 2.0168245E-6 2.0168245E-6 2.0165107E-6 0.51475 0.51475
2.0277644E-6 2.0589168E-10 2.0158866E-6 2.210083E-6 1.4116463E-6 2.0166085E-6 2.0166085E-6 2.0158866E-6 0.51525 0.51525
2.0025336E-6 -2.5578437E-10 2.0158866E-6 2.209854E-6 1.4115001E-6 2.0163927E-6 2.0163927E-6 2.0158866E-6 0.51575 0.51575
1.9881265E-6 -5.1768656E-10 2.0158866E-6 2.2096253E-6 1.4113539E-6 2.0161763E-6 2.0161763E-6 2.0158866E-6 0.51625 0.51625
1.9957647E-6 -3.7273218E-10 2.0158866E-6 2.2093964E-6 1.4112078E-6 2.0159605E-6 2.0159605E-6 2.0158866E-6 0.51675 0.51675
2.009739E-6 -1.10836965E-10 2.0155744E-6 2.2091674E-6 1.4110616E-6 2.0157445E-6 2.0157445E-6 2.0155744E-6 0.51725 0.51725
2.0153966E-6 -2.4265904E-12 2.0155744E-6 2.2089387E-6 1.4109154E-6 2.0155283E-6 2.0155283E-6 2.0155744E-6 0.51775 0.51775
2.0155435E-6 4.2696597E-12 2.01495E-6 2.2084807E-6 1.410623E-6 2.0153122E-6 2.0153122E-6 2.01495E-6 0.51825 0.51825
2.0188586E-6 6.9436304E-11 2.01495E-6 2.208252E-6 1.4104768E-6 2.0150965E-6 2.0150965E-6 2.01495E-6 0.51875 0.51875
2.0249781E-6 1.8637362E-10 2.0146379E-6 2.208023E-6 1.4103306E-6 2.01488E-6 2.01488E-6 2.0146379E-6 0.51925 0.51925
2.0282603E-6 2.509312E-10 2.0146379E-6 2.2077943E-6 1.4101844E-6 2.014664E-6 2.014664E-6 2.0146379E-6 0.51975 0.51975
2.01986E-6 9.987917E-11 2.0140135E-6 2.2075653E-6 1.4100382E-6 2.0144482E-6 2.0144482E-6 2.0140135E-6 0.52025 0.52025
2.007961E-6 -1.15733936E-10 2.0140135E-6 2.2073364E-6 1.409892E-6 2.0142318E-6 2.0142318E-6 2.0140135E-6 0.52075 0.52075
2.0035538E-6 -1.930889E-10 2.0143257E-6 2.2071076E-6 1.4097458E-6 2.014016E-6 2.014016E-6 2.0143257E-6 0.52125 0.52125
2.0064729E-6 -1.3523105E-10 2.0140135E-6 2.2068787E-6 1.4095996E-6 2.0138E-6 2.0138E-6 2.0140135E-6 0.52175 0.52175
2.0077082E-6 -1.0843561E-10 2.0137013E-6 2.2066497E-6 1.4094534E-6 2.0135835E-6 2.0135835E-6 2.0137013E-6 0.52225 0.52225
2.0069972E-6 -1.175751E-10 2.0127648E-6 2.206421E-6 1.4093072E-6 2.0133677E-6 2.0133677E-6 2.0127648E-6 0.52275 0.52275
2.0075072E-6 -1.0417912E-10 2.0127648E-6 2.206192E-6 1.409161E-6 2.0131517E-6 2.0131517E-6 2.0127648E-6 0.52325 0.52325
2.0105247E-6 -4.449407E-11 2.0127648E-6 2.2057343E-6 1.4088687E-6 2.0129355E-6 2.0129355E-6 2.0127648E-6 0.52375 0.52375
2.0149287E-6 4.0771782E-11 2.0124526E-6 2.2055053E-6 1.4087225E-6 2.0127195E-6 2.0127195E-6 2.0124526E-6 0.52425 0.52425
2.0169236E-6 8.157576E-11 2.0121404E-6 2.2052766E-6 1.4085763E-6 2.0125037E-6 2.0125037E-6 2.0121404E-6 0.52475 0.52475
2.0157831E-6 6.45184E-11 2.0121404E-6 2.2050476E-6 1.4084301E-6 2.0122873E-6 2.0122873E-6 2.0121404E-6 0.52525 0.52525
2.015171E-6 5.7206115E-11 2.0121404E-6 2.2048187E-6 1.4082839E-6 2.0120715E-6 2.0120715E-6 2.0121404E-6 0.52575 0.52575
2.016572E-6 8.704689E-11 2.0115162E-6 2.20459E-6 1.4081377E-6 2.0118555E-6 2.0118555E-6 2.0115162E-6 0.52625 0.52625
2.0130883E-6 2.674579E-11 2.0115162E-6 2.204361E-6 1.4079915E-6 2.011639E-6 2.011639E-6 2.0115162E-6 0.52675 0.52675
2.007625E-6 -7.00993E-11 2.0115162E-6 2.204132E-6 1.4078453E-6 2.0114232E-6 2.0114232E-6 2.0115162E-6 0.52725 0.52725
2.0020957E-6 -1.6816253E-10 2.011204E-6 2.2039033E-6 1.4076991E-6 2.0112072E-6 2.0112072E-6 2.011204E-6 0.52775 0.52775
2.0023083E-6 -1.6024816E-10 2.011204E-6 2.2036743E-6 1.4075529E-6 2.010991E-6 2.010991E-6 2.011204E-6 0.52825 0.52825
2.0046662E-6 -1.12744446E-10 2.0105797E-6 2.2034453E-6 1.4074067E-6 2.010775E-6 2.010775E-6 2.0105797E-6 0.52875 0.52875
2.0044172E-6 -1.13357E-10 2.0108919E-6 2.2029876E-6 1.4071143E-6 2.0105592E-6 2.0105592E-6 2.0108919E-6 0.52925 0.52925
2.0047287E-6 -1.0361543E-10 2.0108919E-6 2.2027589E-6 1.4069681E-6 2.0103428E-6 2.0103428E-6 2.0108919E-6 0.52975 0.52975
2.0115087E-6 2.5503225E-11 2.0099553E-6 2.20253E-6 1.406822E-6 2.0101268E-6 2.0101268E-6 2.0099553E-6 0.53025 0.53025
2.0223808E-6 2.3014617E-10 2.009331E-6 2.202301E-6 1.4066758E-6 2.009911E-6 2.009911E-6 2.009331E-6 0.53075 0.53075
2.0278076E-6 3.3429307E-10 2.0096431E-6 2.2020722E-6 1.4065296E-6 2.0096945E-6 2.0096945E-6 2.0096431E-6 0.53125 0.53125
2.0213872E-6 2.1978505E-10 2.009331E-6 2.2018432E-6 1.4063834E-6 2.0094787E-6 2.0094787E-6 2.009331E-6 0.53175 0.53175
2.0077064E-6 -2.8717676E-11 2.0090188E-6 2.2016143E-6 1.4062372E-6 2.0092623E-6 2.0092623E-6 2.0090188E-6 0.53225 0.53225
1.998811E-6 -1.8890571E-10 2.0083944E-6 2.2013855E-6 1.406091E-6 2.0090465E-6 2.0090465E-6 2.0083944E-6 0.53275 0.53275
1.9969777E-6 -2.1875346E-10 2.0090188E-6 2.2011566E-6 1.4059448E-6 2.0088305E-6 2.0088305E-6 2.0090188E-6 0.53325 0.53325
1.9967613E-6 -2.1875696E-10 2.0087066E-6 2.2009278E-6 1.4057986E-6 2.008614E-6 2.008614E-6 2.0087066E-6 0.53375 0.53375
1.993806E-6 -2.69313E-10 2.0083944E-6 2.2006989E-6 1.4056524E-6 2.0083983E-6 2.0083983E-6 2.0083944E-6 0.53425 0.53425
1.996296E-6 -2.19373E-10 2.0080824E-6 2.2002412E-6 1.40536E-6 2.0081823E-6 2.0081823E-6 2.0080824E-6 0.53475 0.53475
2.006706E-6 -2.3257016E-11 2.0077703E-6 2.2000122E-6 1.4052138E-6 2.007966E-6 2.007966E-6 2.0077703E-6 0.53525 0.53525
2.0209773E-6 2.4411978E-10 2.007458E-6 2.1997832E-6 1.4050676E-6 2.00775E-6 2.00775E-6 2.007458E-6 0.53575 0.53575
2.0311893E-6 4.3658138E-10 2.0077703E-6 2.1995545E-6 1.4049214E-6 2.0075342E-6 2.0075342E-6 2.0077703E-6 0.53625 0.53625
2.0259897E-6 3.4460879E-10 2.007458E-6 2.1993255E-6 1.4047752E-6 2.0073178E-6 2.0073178E-6 2.007458E-6 0.53675 0.53675
2.0131342E-6 1.1133277E-10 2.007458E-6 2.1990966E-6 1.4046291E-6 2.0071018E-6 2.0071018E-6 2.007458E-6 0.53725 0.53725
2.0011364E-6 -1.06107546E-10 2.007146E-6 2.1988678E-6 1.4044829E-6 2.0068856E-6 2.0068856E-6 2.007146E-6 0.53775 0.53775
1.995541E-6 -2.053889E-10 2.0062093E-6 2.1986389E-6 1.4043367E-6 2.0066695E-6 2.0066695E-6 2.0062093E-6 0.53825 0.53825
1.9911338E-6 -2.8274386E-10 2.0062093E-6 2.1984101E-6 1.4041905E-6 2.0064538E-6 2.0064538E-6 2.0062093E-6 0.53875 0.53875
1.9857362E-6 -3.783708E-10 2.0058972E-6 2.1981812E-6 1.4040443E-6 2.0062373E-6 2.0062373E-6 2.0058972E-6 0.53925 0.53925
1.987533E-6 -3.4122125E-10 2.0065215E-6 2.1979522E-6 1.4038981E-6 2.0060215E-6 2.0060215E-6 2.0065215E-6 0.53975 0.53975
2.0000223E-6 -1.0673405E-10 2.0065215E-6 2.1974945E-6 1.4036057E-6 2.0058055E-6 2.0058055E-6 2.0065215E-6 0.54025 0.54025
2.0187153E-6 2.4225766E-10 2.005585E-6 2.1972655E-6 1.4034595E-6 2.005589E-6 2.005589E-6 2.005585E-6 0.54075 0.54075
2.0299835E-6 4.5420942E-10 2.0052728E-6 2.1970368E-6 1.4033133E-6 2.0053733E-6 2.0053733E-6 2.0052728E-6 0.54125 0.54125
2.025939E-6 3.835542E-10 2.0046484E-6 2.1968078E-6 1.4031671E-6 2.0051568E-6 2.0051568E-6 2.0046484E-6 0.54175 0.54175
2.0124235E-6 1.380968E-10 2.0049606E-6 2.196579E-6 1.4030209E-6 2.004941E-6 2.004941E-6 2.0049606E-6 0.54225 0.54225
2.002406E-6 -4.2799504E-11 2.0049606E-6 2.1963501E-6 1.4028747E-6 2.004725E-6 2.004725E-6 2.0049606E-6 0.54275 0.54275
1.9938402E-6 -1.9689687E-10 2.0046484E-6 2.1961212E-6 1.4027285E-6 2.0045088E-6 2.0045088E-6 2.0046484E-6 0.54325 0.54325
1.986727E-6 -3.241953E-10 2.0040243E-6 2.1958924E-6 1.4025823E-6 2.0042928E-6 2.0042928E-6 2.0040243E-6 0.54375 0.54375
1.9833424E-6 -3.826692E-10 2.0040243E-6 2.1956635E-6 1.4024362E-6 2.0040764E-6 2.0040764E-6 2.0040243E-6 0.54425 0.54425
1.9876143E-6 -2.9983963E-10 2.003712E-6 2.1954345E-6 1.40229E-6 2.0038606E-6 2.0038606E-6 2.003712E-6 0.54475 0.54475
1.9998397E-6 -7.022496E-11 2.003712E-6 2.1952058E-6 1.4021438E-6 2.0036446E-6 2.0036446E-6 2.003712E-6 0.54525 0.54525
2.0170146E-6 2.507497E-10 2.003712E-6 2.1947478E-6 1.4018514E-6 2.0034283E-6 2.0034283E-6 2.003712E-6 0.54575 0.54575
2.0260388E-6 4.2128487E-10 2.0030877E-6 2.194519E-6 1.4017052E-6 2.0032123E-6 2.0032123E-6 2.0030877E-6 0.54625 0.54625
2.020542E-6 3.238307E-10 2.0034E-6 2.1942901E-6 1.401559E-6 2.002996E-6 2.002996E-6 2.0034E-6 0.54675 0.54675
2.0076207E-6 8.9336545E-11 2.0027755E-6 2.1940614E-6 1.4014128E-6 2.00278E-6 2.00278E-6 2.0027755E-6 0.54725 0.54725
1.9966792E-6 -1.0861362E-10 2.0024634E-6 2.1938324E-6 1.4012666E-6 2.002564E-6 2.002564E-6 2.0024634E-6 0.54775 0.54775
1.9915456E-6 -1.9936805E-10 2.0027755E-6 2.1936034E-6 1.4011204E-6 2.0023479E-6 2.0023479E-6 2.0027755E-6 0.54825 0.54825
1.9881613E-6 -2.5784194E-10 2.0021512E-6 2.1933747E-6 1.4009742E-6 2.0021319E-6 2.0021319E-6 2.0021512E-6 0.54875 0.54875
1.9862616E-6 -2.8890784E-10 2.001839E-6 2.1931457E-6 1.400828E-6 2.0019156E-6 2.0019156E-6 2.001839E-6 0.54925 0.54925
1.9916229E-6 -1.8597905E-10 2.001839E-6 2.1929168E-6 1.4006818E-6 2.0016996E-6 2.0016996E-6 2.001839E-6 0.54975 0.54975
2.002363E-6 1.6227606E-11 2.001839E-6 2.192688E-6 1.4005356E-6 2.0014838E-6 2.0014838E-6 2.001839E-6 0.55025 0.55025
2.0133668E-6 2.2330679E-10 2.0012146E-6 2.19223E-6 1.4002433E-6 2.0012674E-6 2.0012674E-6 2.0012146E-6 0.55075 0.55075
2.0166488E-6 2.8786437E-10 2.0005903E-6 2.1920014E-6 1.4000971E-6 2.0010514E-6 2.0010514E-6 2.0005903E-6 0.55125 0.55125
2.009469E-6 1.5934781E-10 2.0009024E-6 2.1917724E-6 1.3999509E-6 2.0008351E-6 2.0008351E-6 2.0009024E-6 0.55175 0.55175
1.9985607E-6 -3.79933E-11 2.0005903E-6 2.1915437E-6 1.3998047E-6 2.0006191E-6 2.0006191E-6 2.0005903E-6 0.55225 0.55225
1.9917113E-6 -1.6041919E-10 2.0005903E-6 2.1913147E-6 1.3996585E-6 2.0004034E-6 2.0004034E-6 2.0005903E-6 0.55275 0.55275
1.9906697E-6 -1.7564936E-10 2.0002783E-6 2.1910857E-6 1.3995123E-6 2.000187E-6 2.000187E-6 2.0002783E-6 0.55325 0.55325
1.9929946E-6 -1.287547E-10 1.9999661E-6 2.190857E-6 1.399366E-6 1.9999711E-6 1.9999711E-6 1.9999661E-6 0.55375 0.55375
1.9973984E-6 -4.3488862E-11 1.9999661E-6 2.190628E-6 1.3992199E-6 1.9997547E-6 1.9997547E-6 1.9999661E-6 0.55425 0.55425
2.0011423E-6 2.9595656E-11 1.9993417E-6 2.190399E-6 1.3990737E-6 1.9995387E-6 1.9995387E-6 1.9993417E-6 0.55475 0.55475
2.0027742E-6 6.36999E-11 1.9990296E-6 2.1901703E-6 1.3989275E-6 1.9993229E-6 1.9993229E-6 1.9990296E-6 0.55525 0.55525
2.0063528E-6 1.3373909E-10 1.9984052E-6 2.1899414E-6 1.3987813E-6 1.9991064E-6 1.9991064E-6 1.9984052E-6 0.55575 0.55575
2.0045197E-6 1.0389131E-10 1.9984052E-6 2.1894837E-6 1.3984888E-6 1.9988906E-6 1.9988906E-6 1.9984052E-6 0.55625 0.55625
1.99833E-6 -6.3532465E-12 1.9984052E-6 2.1892547E-6 1.3983426E-6 1.9986742E-6 1.9986742E-6 1.9984052E-6 0.55675 0.55675
1.9912497E-6 -1.330426E-10 1.9987174E-6 2.189026E-6 1.3981964E-6 1.9984584E-6 1.9984584E-6 1.9987174E-6 0.55725 0.55725
1.987997E-6 -1.8908025E-10 1.998093E-6 2.188797E-6 1.3980504E-6 1.998242E-6 1.998242E-6 1.998093E-6 0.55775 0.55775
1.98986E-6 -1.5071253E-10 1.9974686E-6 2.188568E-6 1.3979042E-6 1.998026E-6 1.998026E-6 1.9974686E-6 0.55825 0.55825
1.993142E-6 -8.6154944E-11 1.9977808E-6 2.1883393E-6 1.397758E-6 1.9978102E-6 1.9978102E-6 1.9977808E-6 0.55875 0.55875
1.9991296E-6 2.8346098E-11 1.9974686E-6 2.1881103E-6 1.3976118E-6 1.9975937E-6 1.9975937E-6 1.9974686E-6 0.55925 0.55925
2.0062068E-6 1.6294635E-10 1.9971565E-6 2.1878814E-6 1.3974656E-6 1.997378E-6 1.997378E-6 1.9971565E-6 0.55975 0.55975
2.0093562E-6 2.2506766E-10 1.9974686E-6 2.1876526E-6 1.3973194E-6 1.9971615E-6 1.9971615E-6 1.9974686E-6 0.56025 0.56025
2.0052462E-6 1.531943E-10 1.9971565E-6 2.1874237E-6 1.3971732E-6 1.9969457E-6 1.9969457E-6 1.9971565E-6 0.56075 0.56075
1.9974723E-6 1.3714534E-11 1.9968443E-6 2.187195E-6 1.397027E-6 1.9967292E-6 1.9967292E-6 1.9968443E-6 0.56125 0.56125
1.9879499E-6 -1.5804577E-10 1.9962201E-6 2.186737E-6 1.3967345E-6 1.9965132E-6 1.9965132E-6 1.9962201E-6 0.56175 0.56175
1.9797476E-6 -3.0544342E-10 1.9965323E-6 2.1865083E-6 1.3965883E-6 1.9962974E-6 1.9962974E-6 1.9965323E-6 0.56225 0.56225
1.977749E-6 -3.383365E-10 1.9962201E-6 2.1862793E-6 1.3964421E-6 1.996081E-6 1.996081E-6 1.9962201E-6 0.56275 0.56275
1.9836712E-6 -2.2505357E-10 1.995908E-6 2.1860503E-6 1.3962959E-6 1.9958652E-6 1.9958652E-6 1.995908E-6 0.56325 0.56325
1.9921338E-6 -6.4872524E-11 1.9952836E-6 2.1858216E-6 1.3961497E-6 1.9956487E-6 1.9956487E-6 1.9952836E-6 0.56375 0.56375
2.002478E-6 1.3002532E-10 1.9952836E-6 2.1855926E-6 1.3960035E-6 1.9954327E-6 1.9954327E-6 1.9952836E-6 0.56425 0.56425
2.0119307E-6 3.0847838E-10 1.9955958E-6 2.1853637E-6 1.3958575E-6 1.9952165E-6 1.9952165E-6 1.9955958E-6 0.56475 0.56475
2.0145528E-6 3.6085465E-10 1.9949714E-6 2.185135E-6 1.3957113E-6 1.9950005E-6 1.9950005E-6 1.9949714E-6 0.56525 0.56525
2.0077034E-6 2.3842875E-10 1.9946592E-6 2.184906E-6 1.395565E-6 1.9947847E-6 1.9947847E-6 1.9946592E-6 0.56575 0.56575
1.9940885E-6 -8.85584E-12 1.9940348E-6 2.1846772E-6 1.3954188E-6 1.9945683E-6 1.9945683E-6 1.9940348E-6 0.56625 0.56625
1.979286E-6 -2.7806682E-10 1.9940348E-6 2.1844482E-6 1.3952726E-6 1.9943525E-6 1.9943525E-6 1.9940348E-6 0.56675 0.56675
1.970885E-6 -4.2911888E-10 1.994347E-6 2.1839905E-6 1.3949802E-6 1.994136E-6 1.994136E-6 1.994347E-6 0.56725 0.56725
1.971098E-6 -4.2120446E-10 1.9940348E-6 2.1837616E-6 1.394834E-6 1.99392E-6 1.99392E-6 1.9940348E-6 0.56775 0.56775
1.9799568E-6 -2.5371463E-10 1.9937227E-6 2.1835326E-6 1.3946878E-6 1.9937038E-6 1.9937038E-6 1.9937227E-6 0.56825 0.56825
1.99139E-6 -3.8717564E-11 1.9930983E-6 2.1833039E-6 1.3945416E-6 1.9934878E-6 1.9934878E-6 1.9930983E-6 0.56875 0.56875
2.0050009E-6 2.1647789E-10 1.9924742E-6 2.183075E-6 1.3943954E-6 1.9932716E-6 1.9932716E-6 1.9924742E-6 0.56925 0.56925
2.01551E-6 4.144211E-10 1.9924742E-6 2.1828462E-6 1.3942492E-6 1.9930555E-6 1.9930555E-6 1.9924742E-6 0.56975 0.56975
2.0168115E-6 4.4243464E-10 1.9927863E-6 2.1826172E-6 1.394103E-6 1.992839E-6 1.992839E-6 1.9927863E-6 0.57025 0.57025
2.0066293E-6 2.5849303E-10 1.9924742E-6 2.1823882E-6 1.3939568E-6 1.9926233E-6 1.9926233E-6 1.9924742E-6 0.57075 0.57075
1.9891866E-6 -5.9443284E-11 1.992162E-6 2.1821595E-6 1.3938106E-6 1.9924073E-6 1.9924073E-6 1.992162E-6 0.57125 0.57125
1.9726344E-6 -3.609348E-10 1.9918498E-6 2.1819305E-6 1.3936645E-6 1.992191E-6 1.992191E-6 1.9918498E-6 0.57175 0.57175
1.9676004E-6 -4.4986204E-10 1.9918498E-6 2.1817016E-6 1.3935183E-6 1.991975E-6 1.991975E-6 1.9918498E-6 0.57225 0.57225
1.9726308E-6 -3.5302392E-10 1.9918498E-6 2.1812439E-6 1.393226E-6 1.9917588E-6 1.9917588E-6 1.9918498E-6 0.57275 0.57275
1.980665E-6 -2.0076073E-10 1.9915376E-6 2.181015E-6 1.3930797E-6 1.9915428E-6 1.9915428E-6 1.9915376E-6 0.57325 0.57325
1.9885008E-6 -5.2151946E-11 1.9909132E-6 2.1807862E-6 1.3929335E-6 1.9913264E-6 1.9913264E-6 1.9909132E-6 0.57375 0.57375
1.99736E-6 1.15337906E-10 1.9909132E-6 2.1805572E-6 1.3927873E-6 1.9911106E-6 1.9911106E-6 1.9909132E-6 0.57425 0.57425
2.0106738E-6 3.6505177E-10 1.9909132E-6 2.1803285E-6 1.3926411E-6 1.9908941E-6 1.9908941E-6 1.9909132E-6 0.57475 0.57475
2.01785E-6 5.0147925E-10 1.9909132E-6 2.1800995E-6 1.3924949E-6 1.9906784E-6 1.9906784E-6 1.9909132E-6 0.57525 0.57525
2.011297E-6 3.845349E-10 1.9902889E-6 2.1798705E-6 1.3923487E-6 1.990462E-6 1.990462E-6 1.9902889E-6 0.57575 0.57575
1.9912145E-6 1.7873269E-11 1.9902889E-6 2.1796418E-6 1.3922025E-6 1.9902461E-6 1.9902461E-6 1.9902889E-6 0.57625 0.57625
1.9710324E-6 -3.506156E-10 1.9899767E-6 2.1794128E-6 1.3920563E-6 1.9900297E-6 1.9900297E-6 1.9899767E-6 0.57675 0.57675
1.963457E-6 -4.8644094E-10 1.9896645E-6 2.1791839E-6 1.3919101E-6 1.9898137E-6 1.9898137E-6 1.9896645E-6 0.57725 0.57725
1.9686527E-6 -3.865575E-10 1.9893523E-6 2.1789551E-6 1.3917639E-6 1.9895974E-6 1.9895974E-6 1.9893523E-6 0.57775 0.57775
1.9795248E-6 -1.8191458E-10 1.9893523E-6 2.1784974E-6 1.3914716E-6 1.9893814E-6 1.9893814E-6 1.9893523E-6 0.57825 0.57825
1.9888785E-6 -5.2887274E-12 1.9887282E-6 2.1782685E-6 1.3913254E-6 1.9891652E-6 1.9891652E-6 1.9887282E-6 0.57875 0.57875
1.9953286E-6 1.1773926E-10 1.9890401E-6 2.1780395E-6 1.3911792E-6 1.9889492E-6 1.9889492E-6 1.9890401E-6 0.57925 0.57925
2.0053424E-6 3.0654645E-10 1.988416E-6 2.1778108E-6 1.391033E-6 1.9887327E-6 1.9887327E-6 1.988416E-6 0.57975 0.57975
2.0134755E-6 4.6063686E-10 1.988416E-6 2.1775818E-6 1.3908868E-6 1.988517E-6 1.988517E-6 1.988416E-6 0.58025 0.58025
2.0068242E-6 3.4186534E-10 1.988416E-6 2.1773528E-6 1.3907406E-6 1.988301E-6 1.988301E-6 1.988416E-6 0.58075 0.58075
1.9891172E-6 1.905649E-11 1.9881038E-6 2.177124E-6 1.3905944E-6 1.9880847E-6 1.9880847E-6 1.9881038E-6 0.58125 0.58125
1.9697275E-6 -3.3481476E-10 1.9881038E-6 2.1768951E-6 1.3904482E-6 1.9878687E-6 1.9878687E-6 1.9881038E-6 0.58175 0.58175
1.9616236E-6 -4.8038523E-10 1.9881038E-6 2.1766662E-6 1.390302E-6 1.9876525E-6 1.9876525E-6 1.9881038E-6 0.58225 0.58225
1.9653678E-6 -4.073007E-10 1.9871673E-6 2.1764374E-6 1.3901558E-6 1.9874365E-6 1.9874365E-6 1.9871673E-6 0.58275 0.58275
1.9780875E-6 -1.6855002E-10 1.9871673E-6 2.1759797E-6 1.3898634E-6 1.98722E-6 1.98722E-6 1.9871673E-6 0.58325 0.58325
1.9882339E-6 2.2693434E-11 1.9871673E-6 2.1757508E-6 1.3897172E-6 1.9870042E-6 1.9870042E-6 1.9871673E-6 0.58375 0.58375
1.9921754E-6 9.9432344E-11 1.9871673E-6 2.1755218E-6 1.389571E-6 1.9867878E-6 1.9867878E-6 1.9871673E-6 0.58425 0.58425
1.9987904E-6 2.2550567E-10 1.9865429E-6 2.175293E-6 1.3894248E-6 1.986572E-6 1.986572E-6 1.9865429E-6 0.58475 0.58475
2.0069563E-6 3.8020512E-10 1.986855E-6 2.175064E-6 1.3892787E-6 1.9863555E-6 1.9863555E-6 1.986855E-6 0.58525 0.58525
2.005618E-6 3.5949335E-10 1.986855E-6 2.1748351E-6 1.3891325E-6 1.9861398E-6 1.9861398E-6 1.986855E-6 0.58575 0.58575
1.992168E-6 1.1525411E-10 1.9862307E-6 2.1746064E-6 1.3889863E-6 1.9859233E-6 1.9859233E-6 1.9862307E-6 0.58625 0.58625
1.9723493E-6 -2.4653501E-10 1.9856063E-6 2.1743774E-6 1.3888401E-6 1.9857073E-6 1.9857073E-6 1.9856063E-6 0.58675 0.58675
1.9586685E-6 -4.9503773E-10 1.9859185E-6 2.1741484E-6 1.3886939E-6 1.985491E-6 1.985491E-6 1.9859185E-6 0.58725 0.58725
1.9615215E-6 -4.38398E-10 1.9856063E-6 2.1739197E-6 1.3885477E-6 1.985275E-6 1.985275E-6 1.9856063E-6 0.58775 0.58775
1.9747363E-6 -1.9051133E-10 1.9849822E-6 2.1736907E-6 1.3884015E-6 1.9850588E-6 1.9850588E-6 1.9849822E-6 0.58825 0.58825
1.9873576E-6 4.6412128E-11 1.98467E-6 2.173233E-6 1.3881091E-6 1.9848428E-6 1.9848428E-6 1.98467E-6 0.58875 0.58875
1.989253E-6 8.53889E-11 1.9840456E-6 2.173004E-6 1.3879629E-6 1.9846264E-6 1.9846264E-6 1.9840456E-6 0.58925 0.58925
1.990951E-6 1.2071127E-10 1.9837335E-6 2.1727753E-6 1.3878167E-6 1.9844106E-6 1.9844106E-6 1.9837335E-6 0.58975 0.58975
1.9977306E-6 2.4982993E-10 1.9837335E-6 2.1725464E-6 1.3876705E-6 1.9841941E-6 1.9841941E-6 1.9837335E-6 0.59025 0.59025
2.0009793E-6 3.1377842E-10 1.9843578E-6 2.1723174E-6 1.3875243E-6 1.9839779E-6 1.9839779E-6 1.9843578E-6 0.59075 0.59075
1.993305E-6 1.7612588E-10 1.9837335E-6 2.1720887E-6 1.3873781E-6 1.9837619E-6 1.9837619E-6 1.9837335E-6 0.59125 0.59125
1.976456E-6 -1.3084725E-10 1.9834213E-6 2.1718597E-6 1.3872319E-6 1.9835454E-6 1.9835454E-6 1.9834213E-6 0.59175 0.59175
1.9633364E-6 -3.689958E-10 1.9834213E-6 2.171631E-6 1.3870858E-6 1.9833296E-6 1.9833296E-6 1.9834213E-6 0.59225 0.59225
1.965331E-6 -3.2819183E-10 1.9834213E-6 2.171402E-6 1.3869396E-6 1.9831132E-6 1.9831132E-6 1.9834213E-6 0.59275 0.59275
1.976434E-6 -1.1928546E-10 1.982797E-6 2.171173E-6 1.3867934E-6 1.9828974E-6 1.9828974E-6 1.982797E-6 0.59325 0.59325
1.9835768E-6 1.6532933E-11 1.9834213E-6 2.1709443E-6 1.3866472E-6 1.982681E-6 1.982681E-6 1.9834213E-6 0.59375 0.59375
1.9796646E-6 -5.1686027E-11 1.9824847E-6 2.1704864E-6 1.3863548E-6 1.9824652E-6 1.9824652E-6 1.9824847E-6 0.59425 0.59425
1.979613E-6 -4.864419E-11 1.9821725E-6 2.1702576E-6 1.3862086E-6 1.9822487E-6 1.9822487E-6 1.9821725E-6 0.59475 0.59475
1.9915742E-6 1.7609794E-10 1.9818604E-6 2.1700287E-6 1.3860624E-6 1.9820327E-6 1.9820327E-6 1.9818604E-6 0.59525 0.59525
2.002578E-6 3.8317713E-10 1.9815482E-6 2.1697997E-6 1.3859162E-6 1.9818165E-6 1.9818165E-6 1.9815482E-6 0.59575 0.59575
1.9969168E-6 2.8267763E-10 1.980924E-6 2.169571E-6 1.38577E-6 1.9816005E-6 1.9816005E-6 1.980924E-6 0.59625 0.59625
1.9800348E-6 -2.4904552E-11 1.980924E-6 2.169342E-6 1.3856238E-6 1.9813842E-6 1.9813842E-6 1.980924E-6 0.59675 0.59675
1.9657932E-6 -2.8376138E-10 1.9815482E-6 2.1691133E-6 1.3854776E-6 1.9811682E-6 1.9811682E-6 1.9815482E-6 0.59725 0.59725
1.9655106E-6 -2.84983E-10 1.981236E-6 2.1688843E-6 1.3853314E-6 1.9809518E-6 1.9809518E-6 1.981236E-6 0.59775 0.59775
1.9714987E-6 -1.7048198E-10 1.9806118E-6 2.1686553E-6 1.3851852E-6 1.980736E-6 1.980736E-6 1.9806118E-6 0.59825 0.59825
1.9764304E-6 -7.547106E-11 1.9806118E-6 2.1684266E-6 1.385039E-6 1.9805195E-6 1.9805195E-6 1.9806118E-6 0.59875 0.59875
1.9752567E-6 -9.3137484E-11 1.9802997E-6 2.1681976E-6 1.3848929E-6 1.9803033E-6 1.9803033E-6 1.9802997E-6 0.59925 0.59925
1.9755687E-6 -8.339591E-11 1.9806118E-6 2.16774E-6 1.3846005E-6 1.9800873E-6 1.9800873E-6 1.9806118E-6 0.59975 0.59975
1.9870015E-6 1.3160115E-10 1.9799875E-6 2.167511E-6 1.3844543E-6 1.979871E-6 1.979871E-6 1.9799875E-6 0.60025 0.60025
1.9978077E-6 3.3502592E-10 1.9799875E-6 2.167282E-6 1.3843081E-6 1.979655E-6 1.979655E-6 1.9799875E-6 0.60075 0.60075
1.994852E-6 2.844699E-10 1.979363E-6 2.1670533E-6 1.3841619E-6 1.9794386E-6 1.9794386E-6 1.979363E-6 0.60125 0.60125
1.9800825E-6 1.5868E-11 1.979051E-6 2.1668243E-6 1.3840157E-6 1.9792228E-6 1.9792228E-6 1.979051E-6 0.60175 0.60175
1.9689758E-6 -1.8512751E-10 1.9784266E-6 2.1665956E-6 1.3838695E-6 1.9790064E-6 1.9790064E-6 1.9784266E-6 0.60225 0.60225
1.9663835E-6 -2.289838E-10 1.979051E-6 2.1663666E-6 1.3837233E-6 1.9787906E-6 1.9787906E-6 1.979051E-6 0.60275 0.60275
1.9701602E-6 -1.5529023E-10 1.9781144E-6 2.1661376E-6 1.3835771E-6 1.9785741E-6 1.9785741E-6 1.9781144E-6 0.60325 0.60325
1.9698775E-6 -1.5651185E-10 1.9781144E-6 2.1659089E-6 1.3834309E-6 1.9783577E-6 1.9783577E-6 1.9781144E-6 0.60375 0.60375
1.9666913E-6 -2.1133134E-10 1.9778022E-6 2.16568E-6 1.3832847E-6 1.9781419E-6 1.9781419E-6 1.9778022E-6 0.60425 0.60425
1.972052E-6 -1.08402565E-10 1.9778022E-6 2.165451E-6 1.3831385E-6 1.9779254E-6 1.9779254E-6 1.9778022E-6 0.60475 0.60475
1.9827921E-6 9.380409E-11 1.9778022E-6 2.1649932E-6 1.3828461E-6 1.9777096E-6 1.9777096E-6 1.9778022E-6 0.60525 0.60525
1.9914198E-6 2.5703048E-10 1.977178E-6 2.1647645E-6 1.3827E-6 1.9774932E-6 1.9774932E-6 1.977178E-6 0.60575 0.60575
1.9917647E-6 2.6738112E-10 1.9768659E-6 2.1645355E-6 1.3825538E-6 1.9772774E-6 1.9772774E-6 1.9768659E-6 0.60625 0.60625
1.9863342E-6 1.7114508E-10 1.9765537E-6 2.1643066E-6 1.3824076E-6 1.977061E-6 1.977061E-6 1.9765537E-6 0.60675 0.60675
1.9746005E-6 -4.1422678E-11 1.9768659E-6 2.1640778E-6 1.3822614E-6 1.976845E-6 1.976845E-6 1.9768659E-6 0.60725 0.60725
1.9654738E-6 -2.0587418E-10 1.9765537E-6 2.1638489E-6 1.3821152E-6 1.9766287E-6 1.9766287E-6 1.9765537E-6 0.60775 0.60775
1.9624852E-6 -2.5703928E-10 1.9762415E-6 2.16362E-6 1.381969E-6 1.9764122E-6 1.9764122E-6 1.9762415E-6 0.60825 0.60825
1.9653712E-6 -1.997905E-10 1.9762415E-6 2.1633912E-6 1.3818228E-6 1.9761965E-6 1.9761965E-6 1.9762415E-6 0.60875 0.60875
1.9659797E-6 -1.8456733E-10 1.9762415E-6 2.1631622E-6 1.3816766E-6 1.97598E-6 1.97598E-6 1.9762415E-6 0.60925 0.60925
1.9696906E-6 -1.12091884E-10 1.9756171E-6 2.1629332E-6 1.3815304E-6 1.975764E-6 1.975764E-6 1.9756171E-6 0.60975 0.60975
1.9754143E-6 -2.4633687E-12 1.9759293E-6 2.1627045E-6 1.3813842E-6 1.9755478E-6 1.9755478E-6 1.9759293E-6 0.61025 0.61025
1.9827885E-6 1.3761849E-10 1.975305E-6 2.1622468E-6 1.3810918E-6 1.9753318E-6 1.9753318E-6 1.975305E-6 0.61075 0.61075
1.989568E-6 2.6673713E-10 1.975305E-6 2.1620178E-6 1.3809456E-6 1.9751155E-6 1.9751155E-6 1.975305E-6 0.61125 0.61125
1.9867443E-6 2.1861739E-10 1.975305E-6 2.1617889E-6 1.3807994E-6 1.974899E-6 1.974899E-6 1.975305E-6 0.61175 0.61175
1.977222E-6 4.6857063E-11 1.9746806E-6 2.1615601E-6 1.3806532E-6 1.974683E-6 1.974683E-6 1.9746806E-6 0.61225 0.61225
1.966445E-6 -1.4804777E-10 1.9743684E-6 2.1613312E-6 1.3805071E-6 1.9744668E-6 1.9744668E-6 1.9743684E-6 0.61275 0.61275
1.9657011E-6 -1.5779633E-10 1.973432E-6 2.1611022E-6 1.3803609E-6 1.9742508E-6 1.9742508E-6 1.973432E-6 0.61325 0.61325
1.9688505E-6 -9.5675017E-11 1.9740562E-6 2.1608735E-6 1.3802147E-6 1.9740346E-6 1.9740346E-6 1.9740562E-6 0.61375 0.61375
1.968469E-6 -9.872385E-11 1.973432E-6 2.1606445E-6 1.3800685E-6 1.9738181E-6 1.9738181E-6 1.973432E-6 0.61425 0.61425
1.9642268E-6 -1.7303348E-10 1.9731199E-6 2.1604155E-6 1.3799223E-6 1.9736021E-6 1.9736021E-6 1.9731199E-6 0.61475 0.61475
1.9630531E-6 -1.906999E-10 1.9731199E-6 2.1601868E-6 1.3797761E-6 1.973386E-6 1.973386E-6 1.9731199E-6 0.61525 0.61525
1.9707243E-6 -4.5136447E-11 1.9728077E-6 2.159729E-6 1.3794837E-6 1.97317E-6 1.97317E-6 1.9728077E-6 0.61575 0.61575
1.9830811E-6 1.8691448E-10 1.973744E-6 2.1595001E-6 1.3793375E-6 1.9729537E-6 1.9729537E-6 1.973744E-6 0.61625 0.61625
1.9856036E-6 2.3746352E-10 1.9728077E-6 2.1592712E-6 1.3791913E-6 1.9727372E-6 1.9727372E-6 1.9728077E-6 0.61675 0.61675
1.9791503E-6 1.2234642E-10 1.9728077E-6 2.1590424E-6 1.3790451E-6 1.9725212E-6 1.9725212E-6 1.9728077E-6 0.61725 0.61725
1.9739177E-6 2.9764788E-11 1.9724955E-6 2.1588135E-6 1.3788989E-6 1.972305E-6 1.972305E-6 1.9724955E-6 0.61775 0.61775
1.9730417E-6 1.757996E-11 1.971559E-6 2.1585845E-6 1.3787527E-6 1.972089E-6 1.972089E-6 1.971559E-6 0.61825 0.61825
1.971439E-6 -8.004337E-12 1.971559E-6 2.1583558E-6 1.3786065E-6 1.9718727E-6 1.9718727E-6 1.971559E-6 0.61875 0.61875
1.9627741E-6 -1.6392891E-10 1.9718711E-6 2.1581268E-6 1.3784603E-6 1.9716563E-6 1.9716563E-6 1.9718711E-6 0.61925 0.61925
1.9556608E-6 -2.9122735E-10 1.9712468E-6 2.157898E-6 1.3783142E-6 1.9714405E-6 1.9714405E-6 1.9712468E-6 0.61975 0.61975
1.9560052E-6 -2.808767E-10 1.9703102E-6 2.157669E-6 1.378168E-6 1.971224E-6 1.971224E-6 1.9703102E-6 0.62025 0.62025
1.9673396E-6 -6.770684E-11 1.9706224E-6 2.1574401E-6 1.3780218E-6 1.971008E-6 1.971008E-6 1.9706224E-6 0.62075 0.62075
1.9780464E-6 1.3389076E-10 1.9709346E-6 2.1569824E-6 1.3777294E-6 1.9707918E-6 1.9707918E-6 1.9709346E-6 0.62125 0.62125
1.9797108E-6 1.6860405E-10 1.9706224E-6 2.1567535E-6 1.3775832E-6 1.9705753E-6 1.9705753E-6 1.9706224E-6 0.62175 0.62175
1.9782076E-6 1.4484695E-10 1.969998E-6 2.1565247E-6 1.377437E-6 1.9703596E-6 1.9703596E-6 1.969998E-6 0.62225 0.62225
1.978816E-6 1.6007012E-10 1.9696859E-6 2.1562957E-6 1.3772908E-6 1.970143E-6 1.970143E-6 1.9696859E-6 0.62275 0.62275
1.9773126E-6 1.3631304E-10 1.969998E-6 2.1560668E-6 1.3771446E-6 1.9699266E-6 1.9699266E-6 1.969998E-6 0.62325 0.62325
1.9710903E-6 2.5459409E-11 1.9690617E-6 2.155838E-6 1.3769984E-6 1.9697109E-6 1.9697109E-6 1.9690617E-6 0.62375 0.62375
1.9616334E-6 -1.4508277E-10 1.9687495E-6 2.155609E-6 1.3768522E-6 1.9694944E-6 1.9694944E-6 1.9687495E-6 0.62425 0.62425
1.9536292E-6 -2.88826E-10 1.9687495E-6 2.1553803E-6 1.376706E-6 1.9692786E-6 1.9692786E-6 1.9687495E-6 0.62475 0.62475
1.9538086E-6 -2.815207E-10 1.9690617E-6 2.1551514E-6 1.3765598E-6 1.9690622E-6 1.9690622E-6 1.9690617E-6 0.62525 0.62525
1.959202E-6 -1.7798285E-10 1.9690617E-6 2.1549224E-6 1.3764136E-6 1.9688457E-6 1.9688457E-6 1.9690617E-6 0.62575 0.62575
1.9659492E-6 -4.9473255E-11 1.9684373E-6 2.1546937E-6 1.3762674E-6 1.96863E-6 1.96863E-6 1.9684373E-6 0.62625 0.62625
1.973092E-6 8.6345125E-11 1.9684373E-6 2.1542357E-6 1.3759751E-6 1.9684135E-6 1.9684135E-6 1.9684373E-6 0.62675 0.62675
1.9792446E-6 2.038915E-10 1.9681252E-6 2.154007E-6 1.3758289E-6 1.9681972E-6 1.9681972E-6 1.9681252E-6 0.62725 0.62725
1.9820975E-6 2.605312E-10 1.967813E-6 2.153778E-6 1.3756827E-6 1.9679812E-6 1.9679812E-6 1.967813E-6 0.62775 0.62775
1.977162E-6 1.7343119E-10 1.9675008E-6 2.1535493E-6 1.3755365E-6 1.9677648E-6 1.9677648E-6 1.9675008E-6 0.62825 0.62825
1.9699166E-6 4.3696487E-11 1.9671886E-6 2.1533203E-6 1.3753903E-6 1.967549E-6 1.967549E-6 1.9671886E-6 0.62875 0.62875
1.9632978E-6 -7.446595E-11 1.9668764E-6 2.1530914E-6 1.3752441E-6 1.9673325E-6 1.9673325E-6 1.9668764E-6 0.62925 0.62925
1.9535769E-6 -2.4988064E-10 1.9671886E-6 2.1528626E-6 1.3750979E-6 1.9671163E-6 1.9671163E-6 1.9671886E-6 0.62975 0.62975
1.9464637E-6 -3.771791E-10 1.9665642E-6 2.1526337E-6 1.3749517E-6 1.9669003E-6 1.9669003E-6 1.9665642E-6 0.63025 0.63025
1.9484912E-6 -3.3576605E-10 1.9665642E-6 2.1524047E-6 1.3748055E-6 1.9666838E-6 1.9666838E-6 1.9665642E-6 0.63075 0.63075
1.959924E-6 -1.2076899E-10 1.966252E-6 2.152176E-6 1.3746593E-6 1.9664676E-6 1.9664676E-6 1.966252E-6 0.63125 0.63125
1.9735683E-6 1.3503554E-10 1.9659399E-6 2.151947E-6 1.3745131E-6 1.9662516E-6 1.9662516E-6 1.9659399E-6 0.63175 0.63175
1.9805789E-6 2.6841765E-10 1.9659399E-6 2.1514893E-6 1.3742207E-6 1.9660354E-6 1.9660354E-6 1.9659399E-6 0.63225 0.63225
1.9808244E-6 2.769411E-10 1.9653157E-6 2.1512603E-6 1.3740745E-6 1.965819E-6 1.965819E-6 1.9653157E-6 0.63275 0.63275
1.977077E-6 2.1176746E-10 1.965628E-6 2.1510316E-6 1.3739284E-6 1.965603E-6 1.965603E-6 1.965628E-6 0.63325 0.63325
1.9698314E-6 8.203277E-11 1.9659399E-6 2.1508026E-6 1.3737822E-6 1.9653867E-6 1.9653867E-6 1.9659399E-6 0.63375 0.63375
1.9623217E-6 -5.2574476E-11 1.9650035E-6 2.1505737E-6 1.373636E-6 1.9651702E-6 1.9651702E-6 1.9650035E-6 0.63425 0.63425
1.9503573E-6 -2.6940572E-10 1.9646914E-6 2.150345E-6 1.3734898E-6 1.9649544E-6 1.9649544E-6 1.9646914E-6 0.63475 0.63475
1.9441015E-6 -3.8086842E-10 1.9646914E-6 2.150116E-6 1.3733436E-6 1.964738E-6 1.964738E-6 1.9646914E-6 0.63525 0.63525
1.948505E-6 -2.9560257E-10 1.9646914E-6 2.149887E-6 1.3731974E-6 1.9645215E-6 1.9645215E-6 1.9646914E-6 0.63575 0.63575
1.9592783E-6 -9.278685E-11 1.9637548E-6 2.1496583E-6 1.3730512E-6 1.9643057E-6 1.9643057E-6 1.9637548E-6 0.63625 0.63625
1.968302E-6 7.7748336E-11 1.9637548E-6 2.1494293E-6 1.372905E-6 1.9640893E-6 1.9640893E-6 1.9637548E-6 0.63675 0.63675
1.9709564E-6 1.3073365E-10 1.9637548E-6 2.1492003E-6 1.3727588E-6 1.963873E-6 1.963873E-6 1.9637548E-6 0.63725 0.63725
1.9761856E-6 2.3122616E-10 1.9637548E-6 2.1487426E-6 1.3724664E-6 1.963657E-6 1.963657E-6 1.9637548E-6 0.63775 0.63775
1.9791041E-6 2.89084E-10 1.9634426E-6 2.1485139E-6 1.3723202E-6 1.9634406E-6 1.9634406E-6 1.9634426E-6 0.63825 0.63825
1.9732443E-6 1.8493011E-10 1.9631304E-6 2.148285E-6 1.372174E-6 1.9632243E-6 1.9632243E-6 1.9631304E-6 0.63875 0.63875
1.960752E-6 -4.1646197E-11 1.9634426E-6 2.148056E-6 1.3720278E-6 1.9630083E-6 1.9630083E-6 1.9634426E-6 0.63925 0.63925
1.947632E-6 -2.7979477E-10 1.9628183E-6 2.1478272E-6 1.3718816E-6 1.962792E-6 1.962792E-6 1.9628183E-6 0.63975 0.63975
1.9455674E-6 -3.13906E-10 1.9628183E-6 2.1475983E-6 1.3717355E-6 1.9625757E-6 1.9625757E-6 1.9628183E-6 0.64025 0.64025
1.9537335E-6 -1.5920655E-10 1.962194E-6 2.1473693E-6 1.3715893E-6 1.9623596E-6 1.9623596E-6 1.962194E-6 0.64075 0.64075
1.957906E-6 -7.820417E-11 1.962194E-6 2.1471405E-6 1.3714431E-6 1.9621434E-6 1.9621434E-6 1.962194E-6 0.64125 0.64125
1.9569304E-6 -9.22162E-11 1.961882E-6 2.1469116E-6 1.3712969E-6 1.961927E-6 1.961927E-6 1.961882E-6 0.64175 0.64175
1.9589254E-6 -5.141222E-11 1.961882E-6 2.1466828E-6 1.3711507E-6 1.9617112E-6 1.9617112E-6 1.961882E-6 0.64225 0.64225
1.9732954E-6 2.1779178E-10 1.9615698E-6 2.1464539E-6 1.3710045E-6 1.9614947E-6 1.9614947E-6 1.9615698E-6 0.64275 0.64275
1.982088E-6 3.8406348E-10 1.961882E-6 2.1459962E-6 1.3707121E-6 1.9612783E-6 1.9612783E-6 1.961882E-6 0.64325 0.64325
1.9733243E-6 2.2631172E-10 1.9609454E-6 2.1457672E-6 1.3705659E-6 1.961062E-6 1.961062E-6 1.9609454E-6 0.64375 0.64375
1.9569047E-6 -7.274353E-11 1.9606332E-6 2.1455382E-6 1.3704197E-6 1.960846E-6 1.960846E-6 1.9606332E-6 0.64425 0.64425
1.9494607E-6 -2.0613262E-10 1.9606332E-6 2.1453095E-6 1.3702735E-6 1.9606298E-6 1.9606298E-6 1.9606332E-6 0.64475 0.64475
1.9531383E-6 -1.3426626E-10 1.960321E-6 2.1450805E-6 1.3701273E-6 1.9604133E-6 1.9604133E-6 1.960321E-6 0.64525 0.64525
1.9574434E-6 -5.082761E-11 1.9600088E-6 2.1448516E-6 1.3699811E-6 1.9601973E-6 1.9601973E-6 1.9600088E-6 0.64575 0.64575
1.9505608E-6 -1.7386258E-10 1.9600088E-6 2.1446228E-6 1.3698349E-6 1.959981E-6 1.959981E-6 1.9600088E-6 0.64625 0.64625
1.944074E-6 -2.8958874E-10 1.9600088E-6 2.1443939E-6 1.3696887E-6 1.9597646E-6 1.9597646E-6 1.9600088E-6 0.64675 0.64675
1.950293E-6 -1.7082423E-10 1.9596966E-6 2.1441651E-6 1.3695426E-6 1.9595489E-6 1.9595489E-6 1.9596966E-6 0.64725 0.64725
1.964894E-6 1.02643234E-10 1.9593845E-6 2.1439362E-6 1.3693964E-6 1.9593324E-6 1.9593324E-6 1.9593845E-6 0.64775 0.64775
1.9727956E-6 2.5247013E-10 1.95876E-6 2.1434785E-6 1.369104E-6 1.959116E-6 1.959116E-6 1.95876E-6 0.64825 0.64825
1.9695428E-6 1.9643252E-10 1.95876E-6 2.1432495E-6 1.3689578E-6 1.9588997E-6 1.9588997E-6 1.95876E-6 0.64875 0.64875
1.9629247E-6 7.827008E-11 1.95876E-6 2.1430205E-6 1.3688116E-6 1.9586837E-6 1.9586837E-6 1.95876E-6 0.64925 0.64925
1.9574939E-6 -1.7965953E-11 1.95876E-6 2.1427918E-6 1.3686654E-6 1.9584675E-6 1.9584675E-6 1.95876E-6 0.64975 0.64975
1.9575084E-6 -1.3705983E-11 1.958448E-6 2.1425628E-6 1.3685192E-6 1.958251E-6 1.958251E-6 1.958448E-6 0.65025 0.65025
1.9563352E-6 -3.13724E-11 1.9578238E-6 2.1423339E-6 1.368373E-6 1.958035E-6 1.958035E-6 1.9578238E-6 0.65075 0.65075
1.9468455E-6 -2.0252364E-10 1.9575116E-6 2.1421051E-6 1.3682268E-6 1.9578188E-6 1.9578188E-6 1.9575116E-6 0.65125 0.65125
1.9424708E-6 -2.7926955E-10 1.9575116E-6 2.1418762E-6 1.3680806E-6 1.9576023E-6 1.9576023E-6 1.9575116E-6 0.65175 0.65175
1.9443992E-6 -2.3968372E-10 1.9568872E-6 2.1416474E-6 1.3679344E-6 1.957386E-6 1.957386E-6 1.9568872E-6 0.65225 0.65225
1.9536214E-6 -6.549411E-11 1.9568872E-6 2.1414185E-6 1.3677882E-6 1.95717E-6 1.95717E-6 1.9568872E-6 0.65275 0.65275
1.961589E-6 8.5550934E-11 1.9568872E-6 2.1411895E-6 1.367642E-6 1.9569536E-6 1.9569536E-6 1.9568872E-6 0.65325 0.65325
1.9636166E-6 1.2696398E-10 1.956575E-6 2.1407318E-6 1.3673497E-6 1.9567374E-6 1.9567374E-6 1.956575E-6 0.65375 0.65375
1.9668655E-6 1.909125E-10 1.9559507E-6 2.1405028E-6 1.3672035E-6 1.9565214E-6 1.9565214E-6 1.9559507E-6 0.65425 0.65425
1.9710712E-6 2.7252392E-10 1.9559507E-6 2.140274E-6 1.3670573E-6 1.9563051E-6 1.9563051E-6 1.9559507E-6 0.65475 0.65475
1.9670265E-6 2.018687E-10 1.9559507E-6 2.1400451E-6 1.3669111E-6 1.9560887E-6 1.9560887E-6 1.9559507E-6 0.65525 0.65525
1.9572726E-6 2.5844929E-11 1.9556385E-6 2.1398164E-6 1.3667649E-6 1.9558722E-6 1.9558722E-6 1.9556385E-6 0.65575 0.65575
1.9438892E-6 -2.1717617E-10 1.9562628E-6 2.1395874E-6 1.3666187E-6 1.9556564E-6 1.9556564E-6 1.9562628E-6 0.65625 0.65625
1.9366764E-6 -3.4630182E-10 1.9556385E-6 2.1393585E-6 1.3664725E-6 1.95544E-6 1.95544E-6 1.9556385E-6 0.65675 0.65675
1.9349418E-6 -3.7432238E-10 1.955014E-6 2.1391297E-6 1.3663263E-6 1.9552238E-6 1.9552238E-6 1.955014E-6 0.65725 0.65725
1.9391473E-6 -2.9271094E-10 1.955014E-6 2.1389008E-6 1.3661801E-6 1.9550073E-6 1.9550073E-6 1.955014E-6 0.65775 0.65775
1.9523957E-6 -4.4215204E-11 1.954702E-6 2.1386718E-6 1.3660339E-6 1.9547913E-6 1.9547913E-6 1.954702E-6 0.65825 0.65825
1.9639936E-6 1.7382719E-10 1.954702E-6 2.138443E-6 1.3658877E-6 1.954575E-6 1.954575E-6 1.954702E-6 0.65875 0.65875
1.9720271E-6 3.2609035E-10 1.954702E-6 2.1379851E-6 1.3655953E-6 1.9543586E-6 1.9543586E-6 1.954702E-6 0.65925 0.65925
1.9760016E-6 4.0343834E-10 1.9543897E-6 2.1377564E-6 1.3654491E-6 1.9541421E-6 1.9541421E-6 1.9543897E-6 0.65975 0.65975
1.9710994E-6 3.1694739E-10 1.9540778E-6 2.1375274E-6 1.3653029E-6 1.9539264E-6 1.9539264E-6 1.9540778E-6 0.66025 0.66025
1.9599925E-6 1.1595187E-10 1.9537656E-6 2.1372987E-6 1.3651568E-6 1.95371E-6 1.95371E-6 1.9537656E-6 0.66075 0.66075
1.9437705E-6 -1.7944897E-10 1.9531412E-6 2.1370697E-6 1.3650106E-6 1.9534937E-6 1.9534937E-6 1.9531412E-6 0.66125 0.66125
1.9269544E-6 -4.85813E-10 1.9531412E-6 2.1368407E-6 1.3648644E-6 1.9532772E-6 1.9532772E-6 1.9531412E-6 0.66175 0.66175
1.9219533E-6 -5.741312E-10 1.952829E-6 2.136612E-6 1.3647182E-6 1.9530612E-6 1.9530612E-6 1.952829E-6 0.66225 0.66225
1.933749E-6 -3.524344E-10 1.9525169E-6 2.136383E-6 1.364572E-6 1.952845E-6 1.952845E-6 1.9525169E-6 0.66275 0.66275
1.95066E-6 -3.6332274E-11 1.9531412E-6 2.136154E-6 1.3644258E-6 1.9526285E-6 1.9526285E-6 1.9531412E-6 0.66325 0.66325
1.9615647E-6 1.689197E-10 1.9518925E-6 2.1359253E-6 1.3642796E-6 1.9524123E-6 1.9524123E-6 1.9518925E-6 0.66375 0.66375
1.9659353E-6 2.535765E-10 1.9525169E-6 2.1356964E-6 1.3641334E-6 1.9521958E-6 1.9521958E-6 1.9525169E-6 0.66425 0.66425
1.9701743E-6 3.35797E-10 1.9515803E-6 2.1352387E-6 1.363841E-6 1.9519798E-6 1.9519798E-6 1.9515803E-6 0.66475 0.66475
1.9701558E-6 3.3944791E-10 1.9515803E-6 2.1350097E-6 1.3636948E-6 1.9517636E-6 1.9517636E-6 1.9515803E-6 0.66525 0.66525
1.9672661E-6 2.9011002E-10 1.9515803E-6 2.134781E-6 1.3635486E-6 1.9515471E-6 1.9515471E-6 1.9515803E-6 0.66575 0.66575
1.950879E-6 -8.336172E-12 1.950956E-6 2.134552E-6 1.3634024E-6 1.951331E-6 1.951331E-6 1.950956E-6 0.66625 0.66625
1.9288163E-6 -4.115418E-10 1.950956E-6 2.134323E-6 1.3632562E-6 1.9511149E-6 1.9511149E-6 1.950956E-6 0.66675 0.66675
1.9196566E-6 -5.766024E-10 1.9512681E-6 2.1340943E-6 1.36311E-6 1.9508984E-6 1.9508984E-6 1.9512681E-6 0.66725 0.66725
1.9289773E-6 -4.005856E-10 1.950956E-6 2.1338653E-6 1.3629639E-6 1.9506822E-6 1.9506822E-6 1.950956E-6 0.66775 0.66775
1.9423571E-6 -1.4965362E-10 1.9506438E-6 2.1336364E-6 1.3628177E-6 1.9504657E-6 1.9504657E-6 1.9506438E-6 0.66825 0.66825
1.953031E-6 5.1334905E-11 1.9506438E-6 2.1334076E-6 1.3626715E-6 1.9502493E-6 1.9502493E-6 1.9506438E-6 0.66875 0.66875
1.9602069E-6 1.8776236E-10 1.9503318E-6 2.1331787E-6 1.3625253E-6 1.9500335E-6 1.9500335E-6 1.9503318E-6 0.66925 0.66925
1.9662275E-6 3.0287245E-10 1.9493953E-6 2.13295E-6 1.3623791E-6 1.949817E-6 1.949817E-6 1.9493953E-6 0.66975 0.66975
1.9705321E-6 3.863111E-10 1.949083E-6 2.132492E-6 1.3620867E-6 1.9496008E-6 1.9496008E-6 1.949083E-6 0.67025 0.67025
1.9671475E-6 3.278372E-10 1.948771E-6 2.1322633E-6 1.3619405E-6 1.9493843E-6 1.9493843E-6 1.948771E-6 0.67075 0.67075
1.9533345E-6 7.689824E-11 1.949083E-6 2.1320343E-6 1.3617943E-6 1.9491679E-6 1.9491679E-6 1.949083E-6 0.67125 0.67125
1.93477E-6 -2.6174635E-10 1.948771E-6 2.1318053E-6 1.3616481E-6 1.948952E-6 1.948952E-6 1.948771E-6 0.67175 0.67175
1.923267E-6 -4.7005067E-10 1.9484587E-6 2.1315766E-6 1.3615019E-6 1.9487356E-6 1.9487356E-6 1.9484587E-6 0.67225 0.67225
1.9232814E-6 -4.657907E-10 1.9481465E-6 2.1313476E-6 1.3613557E-6 1.9485194E-6 1.9485194E-6 1.9481465E-6 0.67275 0.67275
1.9321071E-6 -2.989099E-10 1.9484587E-6 2.1311187E-6 1.3612095E-6 1.948303E-6 1.948303E-6 1.9484587E-6 0.67325 0.67325
1.9438369E-6 -7.843125E-11 1.948771E-6 2.13089E-6 1.3610633E-6 1.9480865E-6 1.9480865E-6 1.948771E-6 0.67375 0.67375
1.954346E-6 1.1951194E-10 1.9478343E-6 2.130661E-6 1.360917E-6 1.9478707E-6 1.9478707E-6 1.9478343E-6 0.67425 0.67425
1.9617858E-6 2.6081193E-10 1.9478343E-6 2.1304322E-6 1.360771E-6 1.9476543E-6 1.9476543E-6 1.9478343E-6 0.67475 0.67475
1.9656943E-6 3.3694178E-10 1.9478343E-6 2.1302033E-6 1.3606248E-6 1.947438E-6 1.947438E-6 1.9478343E-6 0.67525 0.67525
1.9654449E-6 3.3632921E-10 1.94721E-6 2.1297456E-6 1.3603324E-6 1.9472216E-6 1.9472216E-6 1.94721E-6 0.67575 0.67575
1.9600802E-6 2.413113E-10 1.9465856E-6 2.1295166E-6 1.3601862E-6 1.947005E-6 1.947005E-6 1.9465856E-6 0.67625 0.67625
1.9449146E-6 -3.4599403E-11 1.9465856E-6 2.1292876E-6 1.36004E-6 1.9467893E-6 1.9467893E-6 1.9465856E-6 0.67675 0.67675
1.9302106E-6 -3.019832E-10 1.9465856E-6 2.1290589E-6 1.3598938E-6 1.9465729E-6 1.9465729E-6 1.9465856E-6 0.67725 0.67725
1.9205888E-6 -4.755707E-10 1.9459615E-6 2.12883E-6 1.3597476E-6 1.9463566E-6 1.9463566E-6 1.9459615E-6 0.67775 0.67775
1.9223523E-6 -4.390302E-10 1.9459615E-6 2.1286012E-6 1.3596014E-6 1.9461402E-6 1.9461402E-6 1.9459615E-6 0.67825 0.67825
1.935105E-6 -1.9967046E-10 1.9456493E-6 2.1283722E-6 1.3594552E-6 1.9459237E-6 1.9459237E-6 1.9456493E-6 0.67875 0.67875
1.9475278E-6 3.3598593E-11 1.9456493E-6 2.1281433E-6 1.359309E-6 1.9457075E-6 1.9457075E-6 1.9456493E-6 0.67925 0.67925
1.951998E-6 1.2008257E-10 1.945025E-6 2.1279145E-6 1.3591628E-6 1.9454915E-6 1.9454915E-6 1.945025E-6 0.67975 0.67975
1.9581175E-6 2.370199E-10 1.945337E-6 2.1276855E-6 1.3590166E-6 1.945275E-6 1.945275E-6 1.945337E-6 0.68025 0.68025
1.9645342E-6 3.594388E-10 1.945025E-6 2.1272278E-6 1.3587241E-6 1.9450588E-6 1.9450588E-6 1.945025E-6 0.68075 0.68075
1.9645486E-6 3.6369877E-10 1.945025E-6 2.1269989E-6 1.3585781E-6 1.9448423E-6 1.9448423E-6 1.945025E-6 0.68125 0.68125
1.9548938E-6 1.8950219E-10 1.945025E-6 2.12677E-6 1.3584319E-6 1.944626E-6 1.944626E-6 1.945025E-6 0.68175 0.68175
1.9382096E-6 -1.1442558E-10 1.945025E-6 2.1265412E-6 1.3582857E-6 1.9444096E-6 1.9444096E-6 1.945025E-6 0.68225 0.68225
1.92344E-6 -3.830275E-10 1.9440884E-6 2.1263122E-6 1.3581395E-6 1.9441936E-6 1.9441936E-6 1.9440884E-6 0.68275 0.68275
1.9181746E-6 -4.762182E-10 1.9444005E-6 2.1260835E-6 1.3579933E-6 1.9439774E-6 1.9439774E-6 1.9444005E-6 0.68325 0.68325
1.9247561E-6 -3.5075393E-10 1.943464E-6 2.1258545E-6 1.357847E-6 1.943761E-6 1.943761E-6 1.943464E-6 0.68375 0.68375
1.9310737E-6 -2.3016224E-10 1.9440884E-6 2.1256255E-6 1.3577009E-6 1.9435447E-6 1.9435447E-6 1.9440884E-6 0.68425 0.68425
1.9406914E-6 -4.8663847E-11 1.943464E-6 2.1253968E-6 1.3575547E-6 1.9433282E-6 1.9433282E-6 1.943464E-6 0.68475 0.68475
1.9503423E-6 1.334436E-10 1.943464E-6 2.1251678E-6 1.3574085E-6 1.9431118E-6 1.9431118E-6 1.943464E-6 0.68525 0.68525
1.9632605E-6 3.7584866E-10 1.9431518E-6 2.1249389E-6 1.3572622E-6 1.942896E-6 1.942896E-6 1.9431518E-6 0.68575 0.68575
1.9702711E-6 5.0923077E-10 1.9431518E-6 2.1244812E-6 1.3569698E-6 1.9426795E-6 1.9426795E-6 1.9431518E-6 0.68625 0.68625
1.9627944E-6 3.752326E-10 1.9422155E-6 2.1242522E-6 1.3568236E-6 1.942463E-6 1.942463E-6 1.9422155E-6 0.68675 0.68675
1.9452852E-6 5.6078163E-11 1.9422155E-6 2.1240235E-6 1.3566774E-6 1.9422469E-6 1.9422469E-6 1.9422155E-6 0.68725 0.68725
1.9272152E-6 -2.7343042E-10 1.9419033E-6 2.1237945E-6 1.3565312E-6 1.9420304E-6 1.9420304E-6 1.9419033E-6 0.68775 0.68775
1.9157453E-6 -4.811257E-10 1.9419033E-6 2.1235658E-6 1.3563852E-6 1.9418142E-6 1.9418142E-6 1.9419033E-6 0.68825 0.68825
1.9133506E-6 -5.213276E-10 1.9419033E-6 2.1233368E-6 1.356239E-6 1.9415977E-6 1.9415977E-6 1.9419033E-6 0.68875 0.68875
1.9185793E-6 -4.2083503E-10 1.941279E-6 2.1231078E-6 1.3560928E-6 1.9413812E-6 1.9413812E-6 1.941279E-6 0.68925 0.68925
1.9292536E-6 -2.1984653E-10 1.941279E-6 2.122879E-6 1.3559466E-6 1.9411655E-6 1.9411655E-6 1.941279E-6 0.68975 0.68975
1.9442505E-6 6.0929733E-11 1.9409667E-6 2.1226501E-6 1.3558004E-6 1.940949E-6 1.940949E-6 1.9409667E-6 0.69025 0.69025
1.9606664E-6 3.6789585E-10 1.9406546E-6 2.1224212E-6 1.3556541E-6 1.9407325E-6 1.9407325E-6 1.9406546E-6 0.69075 0.69075
1.971538E-6 5.725388E-10 1.9403424E-6 2.1221924E-6 1.355508E-6 1.9405163E-6 1.9405163E-6 1.9403424E-6 0.69125 0.69125
1.9698034E-6 5.445182E-10 1.9400302E-6 2.1217347E-6 1.3552155E-6 1.9402999E-6 1.9402999E-6 1.9400302E-6 0.69175 0.69175
1.9570796E-6 3.1367842E-10 1.9400302E-6 2.1215058E-6 1.3550693E-6 1.9400836E-6 1.9400836E-6 1.9400302E-6 0.69225 0.69225
1.9348513E-6 -9.257256E-11 1.939718E-6 2.1212768E-6 1.3549231E-6 1.9398672E-6 1.9398672E-6 1.939718E-6 0.69275 0.69275
1.9160552E-6 -4.3548062E-10 1.939718E-6 2.121048E-6 1.3547769E-6 1.9396507E-6 1.9396507E-6 1.939718E-6 0.69325 0.69325
1.9061038E-6 -6.1515876E-10 1.9400302E-6 2.120819E-6 1.3546307E-6 1.939435E-6 1.939435E-6 1.9400302E-6 0.69375 0.69375
1.9064153E-6 -6.054172E-10 1.939718E-6 2.1205901E-6 1.3544845E-6 1.9392185E-6 1.9392185E-6 1.939718E-6 0.69425 0.69425
1.9187391E-6 -3.7397535E-10 1.9394058E-6 2.1203614E-6 1.3543383E-6 1.9390022E-6 1.9390022E-6 1.9394058E-6 0.69475 0.69475
1.9363101E-6 -4.569189E-11 1.9390936E-6 2.1201324E-6 1.3541922E-6 1.9387858E-6 1.9387858E-6 1.9390936E-6 0.69525 0.69525
1.95596E-6 3.2096278E-10 1.9384695E-6 2.1199035E-6 1.354046E-6 1.9385693E-6 1.9385693E-6 1.9384695E-6 0.69575 0.69575
1.9709898E-6 6.023481E-10 1.9384695E-6 2.1196747E-6 1.3538998E-6 1.938353E-6 1.938353E-6 1.9384695E-6 0.69625 0.69625
1.9760535E-6 6.997953E-10 1.9381573E-6 2.1194458E-6 1.3537536E-6 1.9381366E-6 1.9381366E-6 1.9381573E-6 0.69675 0.69675
1.9650786E-6 5.0123605E-10 1.9381573E-6 2.118988E-6 1.3534612E-6 1.9379202E-6 1.9379202E-6 1.9381573E-6 0.69725 0.69725
1.9392203E-6 2.7987702E-11 1.9381573E-6 2.118759E-6 1.353315E-6 1.937704E-6 1.937704E-6 1.9381573E-6 0.69775 0.69775
1.913065E-6 -4.5074225E-10 1.937533E-6 2.1185303E-6 1.3531688E-6 1.9374875E-6 1.9374875E-6 1.937533E-6 0.69825 0.69825
1.9007705E-6 -6.736641E-10 1.9372208E-6 2.1183014E-6 1.3530226E-6 1.9372717E-6 1.9372717E-6 1.9372208E-6 0.69875 0.69875
1.902501E-6 -6.377327E-10 1.9362842E-6 2.1180724E-6 1.3528764E-6 1.9370552E-6 1.9370552E-6 1.9362842E-6 0.69925 0.69925
1.9127788E-6 -4.4405296E-10 1.9369086E-6 2.1178437E-6 1.3527302E-6 1.9368388E-6 1.9368388E-6 1.9369086E-6 0.69975 0.69975
1.9268516E-6 -1.8033058E-10 1.9369086E-6 2.1176147E-6 1.352584E-6 1.9366225E-6 1.9366225E-6 1.9369086E-6 0.70025 0.70025
1.9474587E-6 2.0398702E-10 1.9369086E-6 2.1173857E-6 1.3524378E-6 1.936406E-6 1.936406E-6 1.9369086E-6 0.70075 0.70075
1.9662837E-6 5.55415E-10 1.9362842E-6 2.117157E-6 1.3522916E-6 1.9361896E-6 1.9361896E-6 1.9362842E-6 0.70125 0.70125
1.9745155E-6 7.113326E-10 1.9362842E-6 2.116928E-6 1.3521454E-6 1.9359734E-6 1.9359734E-6 1.9362842E-6 0.70175 0.70175
1.9671047E-6 5.785526E-10 1.9362842E-6 2.1166993E-6 1.3519993E-6 1.935757E-6 1.935757E-6 1.9362842E-6 0.70225 0.70225
1.9434904E-6 1.4672076E-10 1.9356598E-6 2.1162414E-6 1.3517069E-6 1.9355407E-6 1.9355407E-6 1.9356598E-6 0.70275 0.70275
1.918424E-6 -3.1190997E-10 1.9356598E-6 2.1160126E-6 1.3515607E-6 1.9353242E-6 1.9353242E-6 1.9356598E-6 0.70325 0.70325
1.9037531E-6 -5.7868466E-10 1.9356598E-6 2.1157837E-6 1.3514145E-6 1.9351078E-6 1.9351078E-6 1.9356598E-6 0.70375 0.70375
1.9018535E-6 -6.097506E-10 1.9350355E-6 2.1155547E-6 1.3512683E-6 1.9348915E-6 1.9348915E-6 1.9350355E-6 0.70425 0.70425
1.9078086E-6 -4.958586E-10 1.9347235E-6 2.115326E-6 1.3511221E-6 1.9346755E-6 1.9346755E-6 1.9347235E-6 0.70475 0.70475
1.9185152E-6 -2.94261E-10 1.9347235E-6 2.115097E-6 1.3509759E-6 1.934459E-6 1.934459E-6 1.9347235E-6 0.70525 0.70525
1.9375714E-6 6.1430465E-11 1.9344113E-6 2.1148683E-6 1.3508297E-6 1.9342428E-6 1.9342428E-6 1.9344113E-6 0.70575 0.70575
1.9566933E-6 4.1834008E-10 1.9340991E-6 2.1146393E-6 1.3506835E-6 1.9340264E-6 1.9340264E-6 1.9340991E-6 0.70625 0.70625
1.968324E-6 6.369915E-10 1.933787E-6 2.1144103E-6 1.3505373E-6 1.9338102E-6 1.9338102E-6 1.933787E-6 0.70675 0.70675
1.9656325E-6 5.91308E-10 1.933787E-6 2.1141816E-6 1.3503911E-6 1.9335937E-6 1.9335937E-6 1.933787E-6 0.70725 0.70725
1.9481233E-6 2.7215355E-10 1.9328504E-6 2.1139526E-6 1.3502449E-6 1.9333772E-6 1.9333772E-6 1.9328504E-6 0.70775 0.70775
1.926093E-6 -1.3044303E-10 1.9334748E-6 2.113495E-6 1.3499525E-6 1.933161E-6 1.933161E-6 1.9334748E-6 0.70825 0.70825
1.908188E-6 -4.569063E-10 1.9331626E-6 2.113266E-6 1.3498064E-6 1.9329445E-6 1.9329445E-6 1.9331626E-6 0.70875 0.70875
1.9001172E-6 -6.0186767E-10 1.9331626E-6 2.113037E-6 1.3496602E-6 1.932728E-6 1.932728E-6 1.9331626E-6 0.70925 0.70925
1.9011877E-6 -5.7811755E-10 1.9328504E-6 2.1128083E-6 1.349514E-6 1.9325119E-6 1.9325119E-6 1.9328504E-6 0.70975 0.70975
1.9115646E-6 -3.8261064E-10 1.9325382E-6 2.1125793E-6 1.3493678E-6 1.9322954E-6 1.9322954E-6 1.9325382E-6 0.71025 0.71025
1.9317424E-6 -6.210899E-12 1.9319139E-6 2.1123506E-6 1.3492216E-6 1.9320792E-6 1.9320792E-6 1.9319139E-6 0.71075 0.71075
1.9507656E-6 3.4887152E-10 1.9319139E-6 2.1121216E-6 1.3490754E-6 1.9318627E-6 1.9318627E-6 1.9319139E-6 0.71125 0.71125
1.9617032E-6 5.5473254E-10 1.9319139E-6 2.1118926E-6 1.3489292E-6 1.9316462E-6 1.9316462E-6 1.9319139E-6 0.71175 0.71175
1.9606616E-6 5.395024E-10 1.932226E-6 2.111664E-6 1.348783E-6 1.93143E-6 1.93143E-6 1.932226E-6 0.71225 0.71225
1.9486638E-6 3.2206207E-10 1.9312895E-6 2.111435E-6 1.3486368E-6 1.9312135E-6 1.9312135E-6 1.9312895E-6 0.71275 0.71275
1.9323097E-6 2.4224959E-11 1.9309775E-6 2.1109772E-6 1.3483444E-6 1.930997E-6 1.930997E-6 1.9309775E-6 0.71325 0.71325
1.9155598E-6 -2.8092095E-10 1.9309775E-6 2.1107483E-6 1.3481982E-6 1.9307809E-6 1.9307809E-6 1.9309775E-6 0.71375 0.71375
1.9016808E-6 -5.330781E-10 1.9306653E-6 2.1105195E-6 1.348052E-6 1.9305644E-6 1.9305644E-6 1.9306653E-6 0.71425 0.71425
1.896349E-6 -6.274869E-10 1.9306653E-6 2.1102906E-6 1.3479058E-6 1.930348E-6 1.930348E-6 1.9306653E-6 0.71475 0.71475
1.9033927E-6 -4.934957E-10 1.9303532E-6 2.1100616E-6 1.3477596E-6 1.9301317E-6 1.9301317E-6 1.9303532E-6 0.71525 0.71525
1.9229767E-6 -1.2805919E-10 1.9297288E-6 2.1098328E-6 1.3476135E-6 1.9299152E-6 1.9299152E-6 1.9297288E-6 0.71575 0.71575
1.9426598E-6 2.3920455E-10 1.930041E-6 2.1096039E-6 1.3474673E-6 1.929699E-6 1.929699E-6 1.930041E-6 0.71625 0.71625
1.9562376E-6 4.9379095E-10 1.9297288E-6 2.109375E-6 1.3473211E-6 1.9294826E-6 1.9294826E-6 1.9297288E-6 0.71675 0.71675
1.9583974E-6 5.3764027E-10 1.9291044E-6 2.1091462E-6 1.3471749E-6 1.9292665E-6 1.9292665E-6 1.9291044E-6 0.71725 0.71725
1.9515148E-6 4.146053E-10 1.9291044E-6 2.1089172E-6 1.3470287E-6 1.9290503E-6 1.9290503E-6 1.9291044E-6 0.71775 0.71775
1.937669E-6 1.6305723E-10 1.9291044E-6 2.1086882E-6 1.3468825E-6 1.9288339E-6 1.9288339E-6 1.9291044E-6 0.71825 0.71825
1.9228987E-6 -1.0554469E-10 1.9287922E-6 2.1082305E-6 1.3465901E-6 1.9286176E-6 1.9286176E-6 1.9287922E-6 0.71875 0.71875
1.9058847E-6 -4.1556314E-10 1.92848E-6 2.1080018E-6 1.3464439E-6 1.9284012E-6 1.9284012E-6 1.92848E-6 0.71925 0.71925
1.8937218E-6 -6.3604877E-10 1.9281679E-6 2.1077728E-6 1.3462977E-6 1.9281847E-6 1.9281847E-6 1.9281679E-6 0.71975 0.71975
1.8957163E-6 -5.952448E-10 1.9278557E-6 2.1075439E-6 1.3461515E-6 1.9279685E-6 1.9279685E-6 1.9278557E-6 0.72025 0.72025
1.9143433E-6 -2.474712E-10 1.9275435E-6 2.1073151E-6 1.3460053E-6 1.927752E-6 1.927752E-6 1.9275435E-6 0.72075 0.72075
1.9375575E-6 1.8496266E-10 1.9272313E-6 2.1070862E-6 1.3458591E-6 1.9275355E-6 1.9275355E-6 1.9272313E-6 0.72125 0.72125
1.9508052E-6 4.3345838E-10 1.9272313E-6 2.1068572E-6 1.3457129E-6 1.9273193E-6 1.9273193E-6 1.9272313E-6 0.72175 0.72175
1.9509187E-6 4.3954557E-10 1.9266072E-6 2.1066285E-6 1.3455667E-6 1.9271029E-6 1.9271029E-6 1.9266072E-6 0.72225 0.72225
1.948689E-6 4.0238896E-10 1.9266072E-6 2.1063995E-6 1.3454206E-6 1.9268864E-6 1.9268864E-6 1.9266072E-6 0.72275 0.72275
1.9421689E-6 2.8605374E-10 1.9266072E-6 2.1061705E-6 1.3452744E-6 1.9266697E-6 1.9266697E-6 1.9266072E-6 0.72325 0.72325
1.929016E-6 4.729609E-11 1.9259828E-6 2.1059418E-6 1.3451282E-6 1.9264533E-6 1.9264533E-6 1.9259828E-6 0.72375 0.72375
1.9098568E-6 -3.023117E-10 1.926295E-6 2.105484E-6 1.3448358E-6 1.926237E-6 1.926237E-6 1.926295E-6 0.72425 0.72425
1.8964068E-6 -5.4655097E-10 1.9259828E-6 2.1052551E-6 1.3446896E-6 1.9260206E-6 1.9260206E-6 1.9259828E-6 0.72475 0.72475
1.8970153E-6 -5.3132776E-10 1.9253584E-6 2.1050262E-6 1.3445434E-6 1.925804E-6 1.925804E-6 1.9253584E-6 0.72525 0.72525
1.909372E-6 -2.9927683E-10 1.9253584E-6 2.1047974E-6 1.3443972E-6 1.9255879E-6 1.9255879E-6 1.9253584E-6 0.72575 0.72575
1.923907E-6 -2.7027519E-11 1.9253584E-6 2.1045685E-6 1.344251E-6 1.9253714E-6 1.9253714E-6 1.9253584E-6 0.72625 0.72625
1.9333927E-6 1.520346E-10 1.9250463E-6 2.1043395E-6 1.3441048E-6 1.925155E-6 1.925155E-6 1.9250463E-6 0.72675 0.72675
1.9404033E-6 2.8541672E-10 1.9253584E-6 2.1041108E-6 1.3439586E-6 1.9249387E-6 1.9249387E-6 1.9253584E-6 0.72725 0.72725
1.945962E-6 3.919999E-10 1.924734E-6 2.1038818E-6 1.3438124E-6 1.9247223E-6 1.9247223E-6 1.924734E-6 0.72775 0.72775
1.9456793E-6 3.9077827E-10 1.924734E-6 2.103653E-6 1.3436662E-6 1.9245058E-6 1.9245058E-6 1.924734E-6 0.72825 0.72825
1.9325923E-6 1.5323876E-10 1.9241097E-6 2.103424E-6 1.34352E-6 1.9242896E-6 1.9242896E-6 1.9241097E-6 0.72875 0.72875
1.9138954E-6 -1.878421E-10 1.9237975E-6 2.1031951E-6 1.3433738E-6 1.924073E-6 1.924073E-6 1.9237975E-6 0.72925 0.72925
1.9016665E-6 -4.095459E-10 1.9241097E-6 2.1027374E-6 1.3430815E-6 1.9238569E-6 1.9238569E-6 1.9241097E-6 0.72975 0.72975
1.9014499E-6 -4.095494E-10 1.9241097E-6 2.1025085E-6 1.3429353E-6 1.9236404E-6 1.9236404E-6 1.9241097E-6 0.73025 0.73025
1.9079655E-6 -2.8530325E-10 1.9234853E-6 2.1022797E-6 1.3427891E-6 1.923424E-6 1.923424E-6 1.9234853E-6 0.73075 0.73075
1.9148772E-6 -1.5374835E-10 1.9237975E-6 2.1020508E-6 1.3426429E-6 1.9232077E-6 1.9232077E-6 1.9237975E-6 0.73125 0.73125
1.9224817E-6 -9.403031E-12 1.9231734E-6 2.1018218E-6 1.3424967E-6 1.9229913E-6 1.9229913E-6 1.9231734E-6 0.73175 0.73175
1.9317695E-6 1.660047E-10 1.9228612E-6 2.101593E-6 1.3423505E-6 1.9227748E-6 1.9227748E-6 1.9228612E-6 0.73225 0.73225
1.9383842E-6 2.9207797E-10 1.9222368E-6 2.101364E-6 1.3422043E-6 1.9225586E-6 1.9225586E-6 1.9222368E-6 0.73275 0.73275
1.9377715E-6 2.847657E-10 1.9222368E-6 2.1011354E-6 1.3420581E-6 1.922342E-6 1.922342E-6 1.9222368E-6 0.73325 0.73325
1.9307568E-6 1.5929445E-10 1.9219246E-6 2.1009064E-6 1.3419119E-6 1.9221259E-6 1.9221259E-6 1.9219246E-6 0.73375 0.73375
1.9222239E-6 5.806159E-12 1.9219246E-6 2.1006774E-6 1.3417657E-6 1.9219094E-6 1.9219094E-6 1.9219246E-6 0.73425 0.73425
1.9162983E-6 -9.956588E-11 1.9216125E-6 2.1004487E-6 1.3416195E-6 1.921693E-6 1.921693E-6 1.9216125E-6 0.73475 0.73475
1.9114616E-6 -1.8483871E-10 1.9216125E-6 2.0999908E-6 1.3413271E-6 1.9214767E-6 1.9214767E-6 1.9216125E-6 0.73525 0.73525
1.9054033E-6 -2.9264702E-10 1.920988E-6 2.099762E-6 1.3411809E-6 1.9212598E-6 1.9212598E-6 1.920988E-6 0.73575 0.73575
1.9046588E-6 -3.0239558E-10 1.9213003E-6 2.099533E-6 1.3410348E-6 1.9210433E-6 1.9210433E-6 1.9213003E-6 0.73625 0.73625
1.9128574E-6 -1.4708708E-10 1.9213003E-6 2.099304E-6 1.3408886E-6 1.9208271E-6 1.9208271E-6 1.9213003E-6 0.73675 0.73675
1.923729E-6 5.7555842E-11 1.920988E-6 2.0990753E-6 1.3407424E-6 1.9206107E-6 1.9206107E-6 1.920988E-6 0.73725 0.73725
1.930476E-6 1.8606544E-10 1.9203637E-6 2.0988464E-6 1.3405962E-6 1.9203942E-6 1.9203942E-6 1.9203637E-6 0.73775 0.73775
1.9306224E-6 1.9276167E-10 1.9203637E-6 2.0986176E-6 1.34045E-6 1.920178E-6 1.920178E-6 1.9203637E-6 0.73825 0.73825
1.9268416E-6 1.2697897E-10 1.9203637E-6 2.0983887E-6 1.3403038E-6 1.9199615E-6 1.9199615E-6 1.9203637E-6 0.73875 0.73875
1.924315E-6 8.43408E-11 1.9200515E-6 2.0981597E-6 1.3401576E-6 1.919745E-6 1.919745E-6 1.9200515E-6 0.73925 0.73925
1.9223494E-6 5.2056765E-11 1.9197394E-6 2.097931E-6 1.3400114E-6 1.9195288E-6 1.9195288E-6 1.9197394E-6 0.73975 0.73975
1.9169186E-6 -4.4179264E-11 1.9197394E-6 2.097702E-6 1.3398652E-6 1.9193124E-6 1.9193124E-6 1.9197394E-6 0.74025 0.74025
1.9079898E-6 -2.0497637E-10 1.9197394E-6 2.0972443E-6 1.3395728E-6 1.9190961E-6 1.9190961E-6 1.9197394E-6 0.74075 0.74075
1.9048032E-6 -2.5979588E-10 1.9191152E-6 2.0970153E-6 1.3394266E-6 1.9188797E-6 1.9188797E-6 1.9191152E-6 0.74125 0.74125
1.9091403E-6 -1.7574817E-10 1.918803E-6 2.0967866E-6 1.3392804E-6 1.9186627E-6 1.9186627E-6 1.918803E-6 0.74175 0.74175
1.91658E-6 -3.444819E-11 1.9184909E-6 2.0965576E-6 1.3391342E-6 1.9184465E-6 1.9184465E-6 1.9184909E-6 0.74225 0.74225
1.9196634E-6 2.6454991E-11 1.9178665E-6 2.0963287E-6 1.338988E-6 1.91823E-6 1.91823E-6 1.9178665E-6 0.74275 0.74275
1.919711E-6 3.132403E-11 1.9178665E-6 2.0961E-6 1.3388419E-6 1.9180136E-6 1.9180136E-6 1.9178665E-6 0.74325 0.74325
1.9210124E-6 5.9337604E-11 1.9175543E-6 2.095871E-6 1.3386957E-6 1.9177974E-6 1.9177974E-6 1.9175543E-6 0.74375 0.74375
1.925086E-6 1.3851278E-10 1.9175543E-6 2.095642E-6 1.3385495E-6 1.917581E-6 1.917581E-6 1.9175543E-6 0.74425 0.74425
1.9251004E-6 1.4277275E-10 1.9172421E-6 2.0954133E-6 1.3384033E-6 1.9173644E-6 1.9173644E-6 1.9172421E-6 0.74475 0.74475
1.9194385E-6 4.2273244E-11 1.9175543E-6 2.0951843E-6 1.3382571E-6 1.9171482E-6 1.9171482E-6 1.9175543E-6 0.74525 0.74525
1.9098168E-6 -1.3131427E-10 1.9172421E-6 2.0949553E-6 1.3381109E-6 1.9169318E-6 1.9169318E-6 1.9172421E-6 0.74575 0.74575
1.9054421E-6 -2.0806017E-10 1.91693E-6 2.0944976E-6 1.3378185E-6 1.9167155E-6 1.9167155E-6 1.91693E-6 0.74625 0.74625
1.9065121E-6 -1.8431007E-10 1.9166177E-6 2.094269E-6 1.3376723E-6 1.9164986E-6 1.9164986E-6 1.9166177E-6 0.74675 0.74675
1.9135887E-6 -4.9709816E-11 1.9166177E-6 2.09404E-6 1.3375261E-6 1.9162821E-6 1.9162821E-6 1.9166177E-6 0.74725 0.74725
1.9169363E-6 1.6065895E-11 1.9163056E-6 2.093811E-6 1.3373799E-6 1.916066E-6 1.916066E-6 1.9163056E-6 0.74775 0.74775
1.9177428E-6 3.4943465E-11 1.9163056E-6 2.0935822E-6 1.3372337E-6 1.9158495E-6 1.9158495E-6 1.9163056E-6 0.74825 0.74825
1.9157442E-6 2.0503675E-12 1.9159934E-6 2.0933533E-6 1.3370875E-6 1.915633E-6 1.915633E-6 1.9159934E-6 0.74875 0.74875
1.9163197E-6 1.666447E-11 1.9156812E-6 2.0931243E-6 1.3369413E-6 1.9154168E-6 1.9154168E-6 1.9156812E-6 0.74925 0.74925
1.9197662E-6 8.4267385E-11 1.9159934E-6 2.0928956E-6 1.3367951E-6 1.9152003E-6 1.9152003E-6 1.9159934E-6 0.74975 0.74975
1.9216286E-6 1.226351E-10 1.915057E-6 2.0926666E-6 1.336649E-6 1.9149838E-6 1.9149838E-6 1.915057E-6 0.75025 0.75025
1.9159004E-6 2.0917448E-11 1.9144327E-6 2.0924379E-6 1.3365028E-6 1.9147672E-6 1.9147672E-6 1.9144327E-6 0.75075 0.75075
1.9078298E-6 -1.2404393E-10 1.9144327E-6 2.09198E-6 1.3362104E-6 1.9145507E-6 1.9145507E-6 1.9144327E-6 0.75125 0.75125
1.905435E-6 -1.6424583E-10 1.9138083E-6 2.0917512E-6 1.3360642E-6 1.9143342E-6 1.9143342E-6 1.9138083E-6 0.75175 0.75175
1.9096406E-6 -8.263438E-11 1.9141205E-6 2.0915222E-6 1.335918E-6 1.914118E-6 1.914118E-6 1.9141205E-6 0.75225 0.75225
1.913087E-6 -1.5031469E-11 1.9138083E-6 2.0912933E-6 1.3357718E-6 1.9139015E-6 1.9139015E-6 1.9138083E-6 0.75275 0.75275
1.9122106E-6 -2.7216299E-11 1.9138083E-6 2.0910645E-6 1.3356256E-6 1.9136853E-6 1.9136853E-6 1.9138083E-6 0.75325 0.75325
1.9100469E-6 -6.315473E-11 1.9138083E-6 2.0908356E-6 1.3354794E-6 1.9134689E-6 1.9134689E-6 1.9138083E-6 0.75375 0.75375
1.9104898E-6 -5.09769E-11 1.913184E-6 2.0906066E-6 1.3353332E-6 1.913252E-6 1.913252E-6 1.913184E-6 0.75425 0.75425
1.9157844E-6 5.073375E-11 1.9128718E-6 2.0903778E-6 1.335187E-6 1.9130357E-6 1.9130357E-6 1.9128718E-6 0.75475 0.75475
1.918505E-6 1.04937184E-10 1.9125596E-6 2.0901489E-6 1.3350408E-6 1.9128192E-6 1.9128192E-6 1.9125596E-6 0.75525 0.75525
1.9146253E-6 3.7327284E-11 1.9122474E-6 2.0899201E-6 1.3348946E-6 1.9126028E-6 1.9126028E-6 1.9122474E-6 0.75575 0.75575
1.9104486E-6 -3.5764215E-11 1.9125596E-6 2.0896912E-6 1.3347484E-6 1.9123866E-6 1.9123866E-6 1.9125596E-6 0.75625 0.75625
1.908714E-6 -6.3784776E-11 1.9122474E-6 2.0892335E-6 1.3344561E-6 1.91217E-6 1.91217E-6 1.9122474E-6 0.75675 0.75675
1.9117972E-6 -2.8816094E-12 1.9119352E-6 2.0890045E-6 1.3343099E-6 1.9119532E-6 1.9119532E-6 1.9119352E-6 0.75725 0.75725
1.9143197E-6 4.766743E-11 1.9119352E-6 2.0887755E-6 1.3341637E-6 1.911737E-6 1.911737E-6 1.9119352E-6 0.75775 0.75775
1.909318E-6 -4.0650736E-11 1.9116233E-6 2.0885468E-6 1.3340175E-6 1.9115205E-6 1.9115205E-6 1.9116233E-6 0.75825 0.75825
1.9025011E-6 -1.6246757E-10 1.911311E-6 2.0883178E-6 1.3338713E-6 1.911304E-6 1.911304E-6 1.911311E-6 0.75875 0.75875
1.9014266E-6 -1.783068E-10 1.911311E-6 2.0880889E-6 1.3337251E-6 1.9110878E-6 1.9110878E-6 1.911311E-6 0.75925 0.75925
1.9093281E-6 -2.8479887E-11 1.9106867E-6 2.0878601E-6 1.3335789E-6 1.9108713E-6 1.9108713E-6 1.9106867E-6 0.75975 0.75975
1.9157114E-6 9.332995E-11 1.910999E-6 2.0876312E-6 1.3334327E-6 1.9106544E-6 1.9106544E-6 1.910999E-6 0.76025 0.76025
1.91698E-6 1.2073446E-10 1.9103745E-6 2.0874024E-6 1.3332865E-6 1.9104382E-6 1.9104382E-6 1.9103745E-6 0.76075 0.76075
1.9132651E-6 5.6169885E-11 1.9100623E-6 2.0871735E-6 1.3331403E-6 1.9102217E-6 1.9102217E-6 1.9100623E-6 0.76125 0.76125
1.9123556E-6 4.3375994E-11 1.9100623E-6 2.0869445E-6 1.3329941E-6 1.9100055E-6 1.9100055E-6 1.9100623E-6 0.76175 0.76175
1.912733E-6 5.4335703E-11 1.9100623E-6 2.0864868E-6 1.3327017E-6 1.909789E-6 1.909789E-6 1.9100623E-6 0.76225 0.76225
1.913935E-6 8.052207E-11 1.9097502E-6 2.0862578E-6 1.3325555E-6 1.9095721E-6 1.9095721E-6 1.9097502E-6 0.76275 0.76275
1.9071183E-6 -4.129477E-11 1.9100623E-6 2.086029E-6 1.3324093E-6 1.909356E-6 1.909356E-6 1.9100623E-6 0.76325 0.76325
1.8996745E-6 -1.7468388E-10 1.9091258E-6 2.0858001E-6 1.3322632E-6 1.9091394E-6 1.9091394E-6 1.9091258E-6 0.76375 0.76375
1.8979399E-6 -2.0270444E-10 1.9088136E-6 2.0855714E-6 1.332117E-6 1.908923E-6 1.908923E-6 1.9088136E-6 0.76425 0.76425
1.9018485E-6 -1.265746E-10 1.9091258E-6 2.0853424E-6 1.3319708E-6 1.9087067E-6 1.9087067E-6 1.9091258E-6 0.76475 0.76475
1.9092877E-6 1.4725375E-11 1.9088136E-6 2.0851135E-6 1.3318246E-6 1.9084898E-6 1.9084898E-6 1.9088136E-6 0.76525 0.76525
1.9137572E-6 1.0120936E-10 1.9088136E-6 2.0848847E-6 1.3316784E-6 1.9082734E-6 1.9082734E-6 1.9088136E-6 0.76575 0.76575
1.9128477E-6 8.8415456E-11 1.9081892E-6 2.0846558E-6 1.3315322E-6 1.9080571E-6 1.9080571E-6 1.9081892E-6 0.76625 0.76625
1.91207E-6 7.8057824E-11 1.9085014E-6 2.0844268E-6 1.331386E-6 1.9078407E-6 1.9078407E-6 1.9085014E-6 0.76675 0.76675
1.9136355E-6 1.10943935E-10 1.9081892E-6 2.084198E-6 1.3312398E-6 1.9076242E-6 1.9076242E-6 1.9081892E-6 0.76725 0.76725
1.9127256E-6 9.815002E-11 1.9078773E-6 2.0837401E-6 1.3309474E-6 1.9074075E-6 1.9074075E-6 1.9078773E-6 0.76775 0.76775
1.9068327E-6 -6.612941E-12 1.907565E-6 2.0835114E-6 1.3308012E-6 1.9071911E-6 1.9071911E-6 1.907565E-6 0.76825 0.76825
1.8971449E-6 -1.8141857E-10 1.9072528E-6 2.0832824E-6 1.330655E-6 1.9069747E-6 1.9069747E-6 1.9072528E-6 0.76875 0.76875
1.8933642E-6 -2.472013E-10 1.9069407E-6 2.0830537E-6 1.3305088E-6 1.9067584E-6 1.9067584E-6 1.9069407E-6 0.76925 0.76925
1.8940057E-6 -2.3136905E-10 1.9069407E-6 2.0828247E-6 1.3303626E-6 1.9065419E-6 1.9065419E-6 1.9069407E-6 0.76975 0.76975
1.9003888E-6 -1.095592E-10 1.9069407E-6 2.0825958E-6 1.3302164E-6 1.9063251E-6 1.9063251E-6 1.9069407E-6 0.77025 0.77025
1.9055515E-6 -1.0284822E-11 1.9066285E-6 2.082367E-6 1.3300703E-6 1.9061088E-6 1.9061088E-6 1.9066285E-6 0.77075 0.77075
1.9081729E-6 4.2091414E-11 1.905692E-6 2.082138E-6 1.3299241E-6 1.9058923E-6 1.9058923E-6 1.905692E-6 0.77125 0.77125
1.9125434E-6 1.267482E-10 1.905692E-6 2.081909E-6 1.3297779E-6 1.905676E-6 1.905676E-6 1.905692E-6 0.77175 0.77175
1.9172437E-6 2.1749565E-10 1.9053798E-6 2.0816803E-6 1.3296317E-6 1.9054592E-6 1.9054592E-6 1.9053798E-6 0.77225 0.77225
1.9186111E-6 2.4672733E-10 1.905692E-6 2.0814514E-6 1.3294855E-6 1.9052427E-6 1.9052427E-6 1.905692E-6 0.77275 0.77275
1.9118274E-6 1.2551957E-10 1.9053798E-6 2.0809937E-6 1.3291931E-6 1.9050264E-6 1.9050264E-6 1.9053798E-6 0.77325 0.77325
1.8980804E-6 -1.2420127E-10 1.9050676E-6 2.0807647E-6 1.3290469E-6 1.90481E-6 1.90481E-6 1.9050676E-6 0.77375 0.77375
1.884993E-6 -3.617408E-10 1.9047555E-6 2.080536E-6 1.3289007E-6 1.9045931E-6 1.9045931E-6 1.9047555E-6 0.77425 0.77425
1.8840174E-6 -3.7575285E-10 1.9047555E-6 2.080307E-6 1.3287545E-6 1.9043767E-6 1.9043767E-6 1.9047555E-6 0.77475 0.77475
1.8949552E-6 -1.6989177E-10 1.9044434E-6 2.080078E-6 1.3286083E-6 1.9041604E-6 1.9041604E-6 1.9044434E-6 0.77525 0.77525
1.9038469E-6 -1.7928615E-12 1.9041312E-6 2.0798493E-6 1.3284621E-6 1.903944E-6 1.903944E-6 1.9041312E-6 0.77575 0.77575
1.907656E-6 7.2509776E-11 1.9041312E-6 2.0796203E-6 1.3283159E-6 1.9037271E-6 1.9037271E-6 1.9041312E-6 0.77625 0.77625
1.9101785E-6 1.2305881E-10 1.903819E-6 2.0793914E-6 1.3281697E-6 1.9035108E-6 1.9035108E-6 1.903819E-6 0.77675 0.77675
1.9142851E-6 2.0284306E-10 1.9031946E-6 2.0791626E-6 1.3280235E-6 1.9032944E-6 1.9032944E-6 1.9031946E-6 0.77725 0.77725
1.9171375E-6 2.5948277E-10 1.9031946E-6 2.0789337E-6 1.3278774E-6 1.903078E-6 1.903078E-6 1.9031946E-6 0.77775 0.77775
1.9134554E-6 1.9552727E-10 1.9025704E-6 2.078705E-6 1.3277312E-6 1.9028612E-6 1.9028612E-6 1.9025704E-6 0.77825 0.77825
1.9007315E-6 -3.5312513E-11 1.9031946E-6 2.078247E-6 1.3274388E-6 1.9026448E-6 1.9026448E-6 1.9031946E-6 0.77875 0.77875
1.8860275E-6 -3.0269628E-10 1.9028826E-6 2.0780183E-6 1.3272926E-6 1.9024284E-6 1.9024284E-6 1.9028826E-6 0.77925 0.77925
1.8823788E-6 -3.6604272E-10 1.9025704E-6 2.0777893E-6 1.3271464E-6 1.902212E-6 1.902212E-6 1.9025704E-6 0.77975 0.77975
1.8909731E-6 -2.0342542E-10 1.9022582E-6 2.0775603E-6 1.3270002E-6 1.9019952E-6 1.9019952E-6 1.9022582E-6 0.78025 0.78025
1.8986436E-6 -5.7861972E-11 1.9022582E-6 2.0773316E-6 1.326854E-6 1.9017788E-6 1.9017788E-6 1.9022582E-6 0.78075 0.78075
1.8986912E-6 -5.2992933E-11 1.9022582E-6 2.0771026E-6 1.3267078E-6 1.9015624E-6 1.9015624E-6 1.9022582E-6 0.78125 0.78125
1.8996622E-6 -3.1070035E-11 1.9016338E-6 2.0768737E-6 1.3265616E-6 1.9013456E-6 1.9013456E-6 1.9016338E-6 0.78175 0.78175
1.9079598E-6 1.2606569E-10 1.9013216E-6 2.076645E-6 1.3264154E-6 1.9011292E-6 1.9011292E-6 1.9013216E-6 0.78225 0.78225
1.9194586E-6 3.4228084E-10 1.9010096E-6 2.076416E-6 1.3262692E-6 1.9009128E-6 1.9009128E-6 1.9010096E-6 0.78275 0.78275
1.918351E-6 3.2583256E-10 1.9010096E-6 2.0761872E-6 1.326123E-6 1.9006965E-6 1.9006965E-6 1.9010096E-6 0.78325 0.78325
1.9039105E-6 6.3321313E-11 1.900073E-6 2.0757293E-6 1.3258306E-6 1.9004796E-6 1.9004796E-6 1.900073E-6 0.78375 0.78375
1.8898666E-6 -1.9188112E-10 1.900073E-6 2.0755006E-6 1.3256845E-6 1.9002632E-6 1.9002632E-6 1.900073E-6 0.78425 0.78425
1.8857229E-6 -2.6436356E-10 1.8997608E-6 2.0752716E-6 1.3255383E-6 1.9000469E-6 1.9000469E-6 1.8997608E-6 0.78475 0.78475
1.8869249E-6 -2.381772E-10 1.900073E-6 2.0750426E-6 1.3253921E-6 1.89983E-6 1.89983E-6 1.900073E-6 0.78525 0.78525
1.8895794E-6 -1.8519189E-10 1.8994486E-6 2.074814E-6 1.3252459E-6 1.8996136E-6 1.8996136E-6 1.8994486E-6 0.78575 0.78575
1.8923329E-6 -1.3037939E-10 1.8994486E-6 2.074585E-6 1.3250997E-6 1.8993973E-6 1.8993973E-6 1.8994486E-6 0.78625 0.78625
1.8931389E-6 -1.11501815E-10 1.8994486E-6 2.0743562E-6 1.3249535E-6 1.8991803E-6 1.8991803E-6 1.8994486E-6 0.78675 0.78675
1.9059577E-6 1.2907603E-10 1.8985122E-6 2.0741272E-6 1.3248073E-6 1.898964E-6 1.898964E-6 1.8985122E-6 0.78725 0.78725
1.9197005E-6 3.8670775E-10 1.8985122E-6 2.0738983E-6 1.3246611E-6 1.8987477E-6 1.8987477E-6 1.8985122E-6 0.78775 0.78775
1.920045E-6 3.9705841E-10 1.8978878E-6 2.0736695E-6 1.3245149E-6 1.8985313E-6 1.8985313E-6 1.8978878E-6 0.78825 0.78825
1.9035585E-6 9.678501E-11 1.8985122E-6 2.0734406E-6 1.3243687E-6 1.8983144E-6 1.8983144E-6 1.8985122E-6 0.78875 0.78875
1.8908676E-6 -1.334457E-10 1.8978878E-6 2.0729829E-6 1.3240763E-6 1.898098E-6 1.898098E-6 1.8978878E-6 0.78925 0.78925
1.8859648E-6 -2.1993667E-10 1.8978878E-6 2.072754E-6 1.3239301E-6 1.8978817E-6 1.8978817E-6 1.8978878E-6 0.78975 0.78975
1.8837677E-6 -2.5648417E-10 1.8975757E-6 2.072525E-6 1.3237839E-6 1.8976648E-6 1.8976648E-6 1.8975757E-6 0.79025 0.79025
1.8811091E-6 -3.015586E-10 1.8969514E-6 2.0722962E-6 1.3236377E-6 1.8974484E-6 1.8974484E-6 1.8969514E-6 0.79075 0.79075
1.8803645E-6 -3.1130717E-10 1.8972636E-6 2.0720672E-6 1.3234916E-6 1.8972321E-6 1.8972321E-6 1.8972636E-6 0.79125 0.79125
1.8898168E-6 -1.3285413E-10 1.8966392E-6 2.0718385E-6 1.3233454E-6 1.8970152E-6 1.8970152E-6 1.8966392E-6 0.79175 0.79175
1.9086417E-6 2.1857385E-10 1.8969514E-6 2.0716095E-6 1.3231992E-6 1.8967988E-6 1.8967988E-6 1.8969514E-6 0.79225 0.79225
1.9201075E-6 4.3418E-10 1.8966392E-6 2.0713805E-6 1.323053E-6 1.8965825E-6 1.8965825E-6 1.8966392E-6 0.79275 0.79275
1.9160625E-6 3.6352474E-10 1.8966392E-6 2.0711518E-6 1.3229068E-6 1.8963656E-6 1.8963656E-6 1.8966392E-6 0.79325 0.79325
1.9075296E-6 2.1003643E-10 1.8966392E-6 2.0709228E-6 1.3227606E-6 1.8961492E-6 1.8961492E-6 1.8966392E-6 0.79375 0.79375
1.8961257E-6 3.559327E-12 1.896327E-6 2.0706939E-6 1.3226144E-6 1.8959329E-6 1.8959329E-6 1.896327E-6 0.79425 0.79425
1.8851504E-6 -1.9499992E-10 1.8957027E-6 2.0702362E-6 1.322322E-6 1.895716E-6 1.895716E-6 1.8957027E-6 0.79475 0.79475
1.8746044E-6 -3.856413E-10 1.8953905E-6 2.0700072E-6 1.3221758E-6 1.8954996E-6 1.8954996E-6 1.8953905E-6 0.79525 0.79525
1.8691408E-6 -4.824864E-10 1.8947662E-6 2.0697785E-6 1.3220296E-6 1.8952833E-6 1.8952833E-6 1.8947662E-6 0.79575 0.79575
1.8741049E-6 -3.8686643E-10 1.8947662E-6 2.0695495E-6 1.3218834E-6 1.8950664E-6 1.8950664E-6 1.8947662E-6 0.79625 0.79625
1.8898608E-6 -9.2081634E-11 1.8947662E-6 2.0693208E-6 1.3217372E-6 1.89485E-6 1.89485E-6 1.8947662E-6 0.79675 0.79675
1.9073657E-6 2.349837E-10 1.8941419E-6 2.0690918E-6 1.321591E-6 1.8946337E-6 1.8946337E-6 1.8941419E-6 0.79725 0.79725
1.915696E-6 3.927285E-10 1.8941419E-6 2.0688628E-6 1.3214448E-6 1.8944168E-6 1.8944168E-6 1.8941419E-6 0.79775 0.79775
1.9166014E-6 4.1343326E-10 1.8941419E-6 2.068634E-6 1.3212987E-6 1.8942004E-6 1.8942004E-6 1.8941419E-6 0.79825 0.79825
1.9096851E-6 2.8978922E-10 1.8938297E-6 2.0684051E-6 1.3211525E-6 1.8939836E-6 1.8939836E-6 1.8938297E-6 0.79875 0.79875
1.8987103E-6 9.1229954E-11 1.8938297E-6 2.0681762E-6 1.3210063E-6 1.8937671E-6 1.8937671E-6 1.8938297E-6 0.79925 0.79925
1.8832802E-6 -1.895533E-10 1.8938297E-6 2.0679474E-6 1.3208601E-6 1.8935508E-6 1.8935508E-6 1.8938297E-6 0.79975 0.79975
1.8687078E-6 -4.5450083E-10 1.8935175E-6 2.0674897E-6 1.3205677E-6 1.893334E-6 1.893334E-6 1.8935175E-6 0.80025 0.80025
1.8635741E-6 -5.452553E-10 1.8935175E-6 2.0672608E-6 1.3204215E-6 1.8931175E-6 1.8931175E-6 1.8935175E-6 0.80075 0.80075
1.8754029E-6 -3.229494E-10 1.8932054E-6 2.0670318E-6 1.3202753E-6 1.8929012E-6 1.8929012E-6 1.8932054E-6 0.80125 0.80125
1.8913233E-6 -2.5119282E-11 1.8922689E-6 2.066803E-6 1.3201291E-6 1.8926844E-6 1.8926844E-6 1.8922689E-6 0.80175 0.80175
1.9027891E-6 1.9048683E-10 1.8916445E-6 2.066574E-6 1.3199829E-6 1.8924679E-6 1.8924679E-6 1.8916445E-6 0.80225 0.80225
1.9091062E-6 3.1107852E-10 1.8916445E-6 2.0663451E-6 1.3198367E-6 1.8922511E-6 1.8922511E-6 1.8916445E-6 0.80275 0.80275
1.9125857E-6 3.7929052E-10 1.8916445E-6 2.0661164E-6 1.3196905E-6 1.8920348E-6 1.8920348E-6 1.8916445E-6 0.80325 0.80325
1.9124352E-6 3.8050516E-10 1.8916445E-6 2.0658874E-6 1.3195443E-6 1.8918183E-6 1.8918183E-6 1.8916445E-6 0.80375 0.80375
1.9017239E-6 1.8681845E-10 1.8919567E-6 2.0656585E-6 1.319398E-6 1.8916015E-6 1.8916015E-6 1.8919567E-6 0.80425 0.80425
1.8836868E-6 -1.4208108E-10 1.8919567E-6 2.0654297E-6 1.3192519E-6 1.8913852E-6 1.8913852E-6 1.8919567E-6 0.80475 0.80475
1.8654843E-6 -4.7402593E-10 1.8913324E-6 2.0652008E-6 1.3191058E-6 1.8911683E-6 1.8911683E-6 1.8913324E-6 0.80525 0.80525
1.8625946E-6 -5.2336385E-10 1.8907081E-6 2.064743E-6 1.3188134E-6 1.8909519E-6 1.8909519E-6 1.8907081E-6 0.80575 0.80575
1.8745884E-6 -2.9801264E-10 1.8903959E-6 2.064514E-6 1.3186672E-6 1.8907356E-6 1.8907356E-6 1.8903959E-6 0.80625 0.80625
1.8872087E-6 -6.10892E-11 1.8907081E-6 2.0642854E-6 1.318521E-6 1.8905187E-6 1.8905187E-6 1.8907081E-6 0.80675 0.80675
1.8958694E-6 1.0274624E-10 1.8900837E-6 2.0640564E-6 1.3183748E-6 1.8903023E-6 1.8903023E-6 1.8900837E-6 0.80725 0.80725
1.9025825E-6 2.3064675E-10 1.8900837E-6 2.0638274E-6 1.3182286E-6 1.8900855E-6 1.8900855E-6 1.8900837E-6 0.80775 0.80775
1.9096262E-6 3.6463793E-10 1.8897715E-6 2.0635987E-6 1.3180824E-6 1.889869E-6 1.889869E-6 1.8897715E-6 0.80825 0.80825
1.9130728E-6 4.3224085E-10 1.8894594E-6 2.0633697E-6 1.3179362E-6 1.8896527E-6 1.8896527E-6 1.8894594E-6 0.80875 0.80875
1.9047704E-6 2.83016E-10 1.8891473E-6 2.0631408E-6 1.31779E-6 1.8894359E-6 1.8894359E-6 1.8891473E-6 0.80925 0.80925
1.8830373E-6 -1.14098994E-10 1.8891473E-6 2.062912E-6 1.3176438E-6 1.8892194E-6 1.8892194E-6 1.8891473E-6 0.80975 0.80975
1.8623596E-6 -4.917239E-10 1.8888351E-6 2.062683E-6 1.3174975E-6 1.8890026E-6 1.8890026E-6 1.8888351E-6 0.81025 0.81025
1.8582159E-6 -5.642063E-10 1.8888351E-6 2.0624543E-6 1.3173513E-6 1.8887863E-6 1.8887863E-6 1.8888351E-6 0.81075 0.81075
1.8695167E-6 -3.516455E-10 1.8882107E-6 2.0619964E-6 1.317059E-6 1.8885698E-6 1.8885698E-6 1.8882107E-6 0.81125 0.81125
1.8852721E-6 -5.686072E-11 1.8878985E-6 2.0617676E-6 1.3169129E-6 1.888353E-6 1.888353E-6 1.8878985E-6 0.81175 0.81175
1.8941308E-6 1.1062913E-10 1.8878985E-6 2.0615387E-6 1.3167667E-6 1.8881367E-6 1.8881367E-6 1.8878985E-6 0.81225 0.81225
1.8980389E-6 1.8675898E-10 1.8875864E-6 2.0613097E-6 1.3166205E-6 1.8879198E-6 1.8879198E-6 1.8875864E-6 0.81275 0.81275
1.9041915E-6 3.0430533E-10 1.8872743E-6 2.061081E-6 1.3164743E-6 1.8877034E-6 1.8877034E-6 1.8872743E-6 0.81325 0.81325
1.9080667E-6 3.7982612E-10 1.8866499E-6 2.060852E-6 1.316328E-6 1.8874865E-6 1.8874865E-6 1.8866499E-6 0.81375 0.81375
1.902636E-6 2.8359007E-10 1.8866499E-6 2.0606233E-6 1.3161819E-6 1.8872702E-6 1.8872702E-6 1.8866499E-6 0.81425 0.81425
1.8840703E-6 -5.5054517E-11 1.8866499E-6 2.0603943E-6 1.3160357E-6 1.8870534E-6 1.8870534E-6 1.8866499E-6 0.81475 0.81475
1.8647462E-6 -4.0770765E-10 1.8863377E-6 2.0601653E-6 1.3158894E-6 1.8868369E-6 1.8868369E-6 1.8863377E-6 0.81525 0.81525
1.8584575E-6 -5.197794E-10 1.8863377E-6 2.0599366E-6 1.3157432E-6 1.8866206E-6 1.8866206E-6 1.8863377E-6 0.81575 0.81575
1.8684048E-6 -3.3219036E-10 1.8860255E-6 2.0594787E-6 1.3154508E-6 1.8864038E-6 1.8864038E-6 1.8860255E-6 0.81625 0.81625
1.8838966E-6 -4.2278105E-11 1.8863377E-6 2.05925E-6 1.3153046E-6 1.8861873E-6 1.8861873E-6 1.8863377E-6 0.81675 0.81675
1.8932828E-6 1.3495681E-10 1.8860255E-6 2.059021E-6 1.3151584E-6 1.8859705E-6 1.8859705E-6 1.8860255E-6 0.81725 0.81725
1.8950793E-6 1.7210638E-10 1.8857135E-6 2.058792E-6 1.3150122E-6 1.8857542E-6 1.8857542E-6 1.8857135E-6 0.81775 0.81775
1.8967434E-6 2.0681969E-10 1.8854013E-6 2.0585633E-6 1.314866E-6 1.8855372E-6 1.8855372E-6 1.8854013E-6 0.81825 0.81825
1.9014769E-6 2.981762E-10 1.8847769E-6 2.0583343E-6 1.31472E-6 1.8853209E-6 1.8853209E-6 1.8847769E-6 0.81875 0.81875
1.8994449E-6 2.6467403E-10 1.8847769E-6 2.0581056E-6 1.3145738E-6 1.8851041E-6 1.8851041E-6 1.8847769E-6 0.81925 0.81925
1.8864899E-6 2.9570773E-11 1.8850891E-6 2.0578766E-6 1.3144275E-6 1.8848876E-6 1.8848876E-6 1.8850891E-6 0.81975 0.81975
1.8694753E-6 -2.804477E-10 1.8844647E-6 2.0576476E-6 1.3142813E-6 1.8846708E-6 1.8846708E-6 1.8844647E-6 0.82025 0.82025
1.8617676E-6 -4.1870934E-10 1.8847769E-6 2.057419E-6 1.3141351E-6 1.8844545E-6 1.8844545E-6 1.8847769E-6 0.82075 0.82075
1.8690417E-6 -2.804547E-10 1.8841525E-6 2.05719E-6 1.313989E-6 1.8842376E-6 1.8842376E-6 1.8841525E-6 0.82125 0.82125
1.8819596E-6 -3.8049626E-11 1.8835283E-6 2.0567322E-6 1.3136965E-6 1.8840212E-6 1.8840212E-6 1.8835283E-6 0.82175 0.82175
1.8874192E-6 6.670635E-11 1.8841525E-6 2.0565033E-6 1.3135503E-6 1.8838049E-6 1.8838049E-6 1.8841525E-6 0.82225 0.82225
1.8876972E-6 7.5838856E-11 1.8835283E-6 2.0562743E-6 1.3134041E-6 1.883588E-6 1.883588E-6 1.8835283E-6 0.82275 0.82275
1.8877776E-6 8.131696E-11 1.8829039E-6 2.0560456E-6 1.3132579E-6 1.8833716E-6 1.8833716E-6 1.8829039E-6 0.82325 0.82325
1.8903327E-6 1.3247506E-10 1.8832161E-6 2.0558166E-6 1.3131117E-6 1.8831547E-6 1.8831547E-6 1.8832161E-6 0.82375 0.82375
1.8916011E-6 1.5987955E-10 1.8829039E-6 2.0555879E-6 1.3129655E-6 1.8829384E-6 1.8829384E-6 1.8829039E-6 0.82425 0.82425
1.8853119E-6 4.7807782E-11 1.8825917E-6 2.055359E-6 1.3128193E-6 1.8827216E-6 1.8827216E-6 1.8825917E-6 0.82475 0.82475
1.875096E-6 -1.3674292E-10 1.8822795E-6 2.05513E-6 1.3126731E-6 1.8825051E-6 1.8825051E-6 1.8822795E-6 0.82525 0.82525
1.8697968E-6 -2.3054271E-10 1.8825917E-6 2.0549012E-6 1.312527E-6 1.8822883E-6 1.8822883E-6 1.8825917E-6 0.82575 0.82575
1.8730784E-6 -1.6598513E-10 1.8825917E-6 2.0546722E-6 1.3123808E-6 1.882072E-6 1.882072E-6 1.8825917E-6 0.82625 0.82625
1.8812436E-6 -1.1285685E-11 1.8819674E-6 2.0544433E-6 1.3122346E-6 1.881855E-6 1.881855E-6 1.8819674E-6 0.82675 0.82675
1.8859772E-6 8.007083E-11 1.8813431E-6 2.0539856E-6 1.3119422E-6 1.8816387E-6 1.8816387E-6 1.8813431E-6 0.82725 0.82725
1.883153E-6 3.1951053E-11 1.8810309E-6 2.0537568E-6 1.311796E-6 1.8814219E-6 1.8814219E-6 1.8810309E-6 0.82775 0.82775
1.8767983E-6 -8.133885E-11 1.8813431E-6 2.0535279E-6 1.3116498E-6 1.8812054E-6 1.8812054E-6 1.8813431E-6 0.82825 0.82825
1.8767463E-6 -7.829702E-11 1.8807187E-6 2.0532989E-6 1.3115036E-6 1.8809886E-6 1.8809886E-6 1.8807187E-6 0.82875 0.82875
1.8812159E-6 8.186955E-12 1.8807187E-6 2.0530701E-6 1.3113574E-6 1.8807723E-6 1.8807723E-6 1.8807187E-6 0.82925 0.82925
1.8849919E-6 8.188052E-11 1.8804066E-6 2.0528412E-6 1.3112112E-6 1.8805554E-6 1.8805554E-6 1.8804066E-6 0.82975 0.82975
1.8821348E-6 3.315169E-11 1.8800944E-6 2.0526122E-6 1.311065E-6 1.8803386E-6 1.8803386E-6 1.8800944E-6 0.83025 0.83025
1.87512E-6 -9.231955E-11 1.8800944E-6 2.0523835E-6 1.3109188E-6 1.8801221E-6 1.8801221E-6 1.8800944E-6 0.83075 0.83075
1.8760251E-6 -7.1614784E-11 1.8794701E-6 2.0521545E-6 1.3107726E-6 1.8799053E-6 1.8799053E-6 1.8794701E-6 0.83125 0.83125
1.8832667E-6 6.603079E-11 1.8794701E-6 2.0519255E-6 1.3106264E-6 1.879689E-6 1.879689E-6 1.8794701E-6 0.83175 0.83175
1.8871087E-6 1.409425E-10 1.8791579E-6 2.0516968E-6 1.3104802E-6 1.879472E-6 1.879472E-6 1.8791579E-6 0.83225 0.83225
1.881447E-6 4.0442996E-11 1.8791579E-6 2.051239E-6 1.3101879E-6 1.8792557E-6 1.8792557E-6 1.8791579E-6 0.83275 0.83275
1.8700097E-6 -1.6664319E-10 1.8785336E-6 2.0510101E-6 1.3100417E-6 1.8790389E-6 1.8790389E-6 1.8785336E-6 0.83325 0.83325
1.8644139E-6 -2.6592456E-10 1.8788458E-6 2.0507812E-6 1.3098955E-6 1.8788224E-6 1.8788224E-6 1.8788458E-6 0.83375 0.83375
1.86984E-6 -1.6177766E-10 1.8791579E-6 2.0505524E-6 1.3097493E-6 1.8786056E-6 1.8786056E-6 1.8791579E-6 0.83425 0.83425
1.8780057E-6 -7.0782074E-12 1.8791579E-6 2.0503235E-6 1.3096031E-6 1.8783893E-6 1.8783893E-6 1.8791579E-6 0.83475 0.83475
1.8829038E-6 8.732363E-11 1.8785336E-6 2.0500945E-6 1.3094569E-6 1.8781724E-6 1.8781724E-6 1.8785336E-6 0.83525 0.83525
1.8820602E-6 7.574787E-11 1.8782214E-6 2.0498658E-6 1.3093107E-6 1.877956E-6 1.877956E-6 1.8782214E-6 0.83575 0.83575
1.8828332E-6 9.4016364E-11 1.8779093E-6 2.0496368E-6 1.3091645E-6 1.8777391E-6 1.8777391E-6 1.8779093E-6 0.83625 0.83625
1.8839693E-6 1.189846E-10 1.8779093E-6 2.049408E-6 1.3090183E-6 1.8775223E-6 1.8775223E-6 1.8779093E-6 0.83675 0.83675
1.8858317E-6 1.5735231E-10 1.8769728E-6 2.049179E-6 1.3088721E-6 1.877306E-6 1.877306E-6 1.8769728E-6 0.83725 0.83725
1.8791795E-6 3.85808E-11 1.8769728E-6 2.0489501E-6 1.3087259E-6 1.8770891E-6 1.8770891E-6 1.8769728E-6 0.83775 0.83775
1.8650036E-6 -2.1905791E-10 1.8766606E-6 2.0484924E-6 1.3084335E-6 1.8768727E-6 1.8768727E-6 1.8766606E-6 0.83825 0.83825
1.8554803E-6 -3.908182E-10 1.8766606E-6 2.0482635E-6 1.3082873E-6 1.8766559E-6 1.8766559E-6 1.8766606E-6 0.83875 0.83875
1.8569467E-6 -3.597593E-10 1.8763484E-6 2.0480347E-6 1.3081412E-6 1.8764395E-6 1.8764395E-6 1.8763484E-6 0.83925 0.83925
1.868115E-6 -1.4963482E-10 1.8763484E-6 2.0478058E-6 1.307995E-6 1.8762227E-6 1.8762227E-6 1.8763484E-6 0.83975 0.83975
1.8817253E-6 1.0556064E-10 1.8760363E-6 2.0475768E-6 1.3078488E-6 1.8760057E-6 1.8760057E-6 1.8760363E-6 0.84025 0.84025
1.889891E-6 2.6026006E-10 1.875412E-6 2.047348E-6 1.3077026E-6 1.8757894E-6 1.8757894E-6 1.875412E-6 0.84075 0.84075
1.8917201E-6 2.9801872E-10 1.8747876E-6 2.047119E-6 1.3075564E-6 1.8755726E-6 1.8755726E-6 1.8747876E-6 0.84125 0.84125
1.8897874E-6 2.6634375E-10 1.8750998E-6 2.0468904E-6 1.3074102E-6 1.8753561E-6 1.8753561E-6 1.8750998E-6 0.84175 0.84175
1.8843563E-6 1.701077E-10 1.875412E-6 2.0466614E-6 1.307264E-6 1.8751393E-6 1.8751393E-6 1.875412E-6 0.84225 0.84225
1.8755594E-6 1.1746868E-11 1.8747876E-6 2.0464324E-6 1.3071178E-6 1.874923E-6 1.874923E-6 1.8747876E-6 0.84275 0.84275
1.862934E-6 -2.1726572E-10 1.8744754E-6 2.0462037E-6 1.3069716E-6 1.8747061E-6 1.8747061E-6 1.8744754E-6 0.84325 0.84325
1.8515626E-6 -4.2313375E-10 1.8747876E-6 2.0457458E-6 1.3066792E-6 1.8744893E-6 1.8744893E-6 1.8747876E-6 0.84375 0.84375
1.8481779E-6 -4.816077E-10 1.8744754E-6 2.045517E-6 1.306533E-6 1.8742729E-6 1.8742729E-6 1.8744754E-6 0.84425 0.84425
1.8576302E-6 -3.0315464E-10 1.8738511E-6 2.045288E-6 1.3063868E-6 1.874056E-6 1.874056E-6 1.8738511E-6 0.84475 0.84475
1.8764222E-6 4.7664303E-11 1.8738511E-6 2.045059E-6 1.3062406E-6 1.8738397E-6 1.8738397E-6 1.8738511E-6 0.84525 0.84525
1.8924087E-6 3.4671255E-10 1.8732268E-6 2.0448304E-6 1.3060944E-6 1.8736228E-6 1.8736228E-6 1.8732268E-6 0.84575 0.84575
1.8964818E-6 4.2588771E-10 1.873539E-6 2.0446014E-6 1.3059483E-6 1.873406E-6 1.873406E-6 1.873539E-6 0.84625 0.84625
1.8922061E-6 3.5096903E-10 1.8732268E-6 2.0443726E-6 1.3058021E-6 1.8731896E-6 1.8731896E-6 1.8732268E-6 0.84675 0.84675
1.8844978E-6 2.1270738E-10 1.8726024E-6 2.0441437E-6 1.3056559E-6 1.8729727E-6 1.8729727E-6 1.8726024E-6 0.84725 0.84725
1.875899E-6 5.8000937E-11 1.8729146E-6 2.0439147E-6 1.3055097E-6 1.8727563E-6 1.8727563E-6 1.8729146E-6 0.84775 0.84775
1.8642306E-6 -1.5334871E-10 1.8719782E-6 2.043686E-6 1.3053635E-6 1.8725394E-6 1.8725394E-6 1.8719782E-6 0.84825 0.84825
1.8492622E-6 -4.2560502E-10 1.8722902E-6 2.043228E-6 1.3050711E-6 1.8723226E-6 1.8723226E-6 1.8722902E-6 0.84875 0.84875
1.8389143E-6 -6.12592E-10 1.8722902E-6 2.0429993E-6 1.3049249E-6 1.8721063E-6 1.8721063E-6 1.8722902E-6 0.84925 0.84925
1.8486305E-6 -4.2926646E-10 1.8719782E-6 2.0427703E-6 1.3047787E-6 1.8718894E-6 1.8718894E-6 1.8719782E-6 0.84975 0.84975
1.8722732E-6 1.1085292E-11 1.871666E-6 2.0425416E-6 1.3046325E-6 1.8716726E-6 1.8716726E-6 1.871666E-6 0.85025 0.85025
1.8914612E-6 3.6921302E-10 1.8713538E-6 2.0423126E-6 1.3044863E-6 1.8714562E-6 1.8714562E-6 1.8713538E-6 0.85075 0.85075
1.8962273E-6 4.6117857E-10 1.8710416E-6 2.0420837E-6 1.3043401E-6 1.8712393E-6 1.8712393E-6 1.8710416E-6 0.85125 0.85125
1.8908296E-6 3.6555162E-10 1.8710416E-6 2.041855E-6 1.3041939E-6 1.871023E-6 1.871023E-6 1.8710416E-6 0.85175 0.85175
1.8820323E-6 2.0719079E-10 1.8707294E-6 2.041626E-6 1.3040477E-6 1.870806E-6 1.870806E-6 1.8707294E-6 0.85225 0.85225
1.8713539E-6 1.4113127E-11 1.8710416E-6 2.041397E-6 1.3039015E-6 1.8705892E-6 1.8705892E-6 1.8710416E-6 0.85275 0.85275
1.861006E-6 -1.7287384E-10 1.8704172E-6 2.0411683E-6 1.3037554E-6 1.8703729E-6 1.8703729E-6 1.8704172E-6 0.85325 0.85325
1.8504267E-6 -3.641243E-10 1.8704172E-6 2.0409393E-6 1.3036092E-6 1.870156E-6 1.870156E-6 1.8704172E-6 0.85375 0.85375
1.8437084E-6 -4.841139E-10 1.8704172E-6 2.0404816E-6 1.3033168E-6 1.8699392E-6 1.8699392E-6 1.8704172E-6 0.85425 0.85425
1.8486401E-6 -3.8910306E-10 1.869793E-6 2.0402526E-6 1.3031706E-6 1.8697228E-6 1.8697228E-6 1.869793E-6 0.85475 0.85475
1.8646595E-6 -8.9445715E-11 1.8694808E-6 2.040024E-6 1.3030244E-6 1.8695059E-6 1.8695059E-6 1.8694808E-6 0.85525 0.85525
1.881933E-6 2.3335614E-10 1.8688564E-6 2.039795E-6 1.3028782E-6 1.8692891E-6 1.8692891E-6 1.8688564E-6 0.85575 0.85575
1.8919137E-6 4.2155424E-10 1.8688564E-6 2.039566E-6 1.302732E-6 1.8690727E-6 1.8690727E-6 1.8688564E-6 0.85625 0.85625
1.8903436E-6 3.9657905E-10 1.8685442E-6 2.0393372E-6 1.3025858E-6 1.8688559E-6 1.8688559E-6 1.8685442E-6 0.85675 0.85675
1.8797313E-6 2.047195E-10 1.8682322E-6 2.0391083E-6 1.3024396E-6 1.868639E-6 1.868639E-6 1.8682322E-6 0.85725 0.85725
1.8683934E-6 -5.394712E-13 1.8682322E-6 2.0388793E-6 1.3022934E-6 1.8684226E-6 1.8684226E-6 1.8682322E-6 0.85775 0.85775
1.8587051E-6 -1.7534511E-10 1.8682322E-6 2.0386506E-6 1.3021472E-6 1.8682058E-6 1.8682058E-6 1.8682322E-6 0.85825 0.85825
1.8523829E-6 -2.8802596E-10 1.8676078E-6 2.0384216E-6 1.302001E-6 1.8679889E-6 1.8679889E-6 1.8676078E-6 0.85875 0.85875
1.8499222E-6 -3.29446E-10 1.8672956E-6 2.0381926E-6 1.3018548E-6 1.8677725E-6 1.8677725E-6 1.8672956E-6 0.85925 0.85925
1.8531703E-6 -2.6549749E-10 1.8676078E-6 2.037735E-6 1.3015625E-6 1.8675557E-6 1.8675557E-6 1.8676078E-6 0.85975 0.85975
1.8602794E-6 -1.302882E-10 1.8672956E-6 2.0375062E-6 1.3014163E-6 1.8673388E-6 1.8673388E-6 1.8672956E-6 0.86025 0.86025
1.8720423E-6 9.0799535E-11 1.8666713E-6 2.0372772E-6 1.3012701E-6 1.8671225E-6 1.8671225E-6 1.8666713E-6 0.86075 0.86075
1.8822865E-6 2.8387018E-10 1.8663592E-6 2.0370483E-6 1.3011239E-6 1.8669056E-6 1.8669056E-6 1.8663592E-6 0.86125 0.86125
1.8833235E-6 3.0701122E-10 1.8666713E-6 2.0368195E-6 1.3009777E-6 1.8666888E-6 1.8666888E-6 1.8666713E-6 0.86175 0.86175
1.8730416E-6 1.2124236E-10 1.8666713E-6 2.0365906E-6 1.3008315E-6 1.8664724E-6 1.8664724E-6 1.8666713E-6 0.86225 0.86225
1.8617033E-6 -8.401662E-11 1.8663592E-6 2.0363616E-6 1.3006853E-6 1.8662555E-6 1.8662555E-6 1.8663592E-6 0.86275 0.86275
1.8584501E-6 -1.4005426E-10 1.8657348E-6 2.0361329E-6 1.3005391E-6 1.8660387E-6 1.8660387E-6 1.8657348E-6 0.86325 0.86325
1.8616987E-6 -7.6105754E-11 1.8657348E-6 2.035904E-6 1.3003929E-6 1.8658222E-6 1.8658222E-6 1.8657348E-6 0.86375 0.86375
1.8619106E-6 -6.819139E-11 1.8654226E-6 2.0356752E-6 1.3002467E-6 1.8656054E-6 1.8656054E-6 1.8654226E-6 0.86425 0.86425
1.8581625E-6 -1.3336503E-10 1.8654226E-6 2.0354462E-6 1.3001005E-6 1.8653886E-6 1.8653886E-6 1.8654226E-6 0.86475 0.86475
1.8563944E-6 -1.6199467E-10 1.8654226E-6 2.0349885E-6 1.2998081E-6 1.8651717E-6 1.8651717E-6 1.8654226E-6 0.86525 0.86525
1.860732E-6 -7.7946954E-11 1.8647983E-6 2.0347595E-6 1.2996619E-6 1.8649554E-6 1.8649554E-6 1.8647983E-6 0.86575 0.86575
1.8692602E-6 8.345222E-11 1.8644862E-6 2.0345306E-6 1.2995157E-6 1.8647385E-6 1.8647385E-6 1.8644862E-6 0.86625 0.86625
1.8721122E-6 1.4009192E-10 1.864174E-6 2.0343018E-6 1.2993696E-6 1.8645217E-6 1.8645217E-6 1.864174E-6 0.86675 0.86675
1.8652295E-6 1.7056951E-11 1.8638618E-6 2.0340728E-6 1.2992234E-6 1.8643053E-6 1.8643053E-6 1.8638618E-6 0.86725 0.86725
1.8600623E-6 -7.430656E-11 1.8635496E-6 2.0338439E-6 1.2990772E-6 1.8640884E-6 1.8640884E-6 1.8635496E-6 0.86775 0.86775
1.8627493E-6 -2.0712192E-11 1.8635496E-6 2.0336151E-6 1.298931E-6 1.8638716E-6 1.8638716E-6 1.8635496E-6 0.86825 0.86825
1.8673834E-6 6.881711E-11 1.8632375E-6 2.0333862E-6 1.2987848E-6 1.8636547E-6 1.8636547E-6 1.8632375E-6 0.86875 0.86875
1.8694769E-6 1.1144829E-10 1.8635496E-6 2.0331574E-6 1.2986386E-6 1.8634383E-6 1.8634383E-6 1.8635496E-6 0.86925 0.86925
1.8638807E-6 1.216691E-11 1.8632375E-6 2.0329285E-6 1.2984924E-6 1.8632215E-6 1.8632215E-6 1.8632375E-6 0.86975 0.86975
1.8553475E-6 -1.4132141E-10 1.8632375E-6 2.0326995E-6 1.2983462E-6 1.8630046E-6 1.8630046E-6 1.8632375E-6 0.87025 0.87025
1.8521938E-6 -1.9553184E-10 1.8629253E-6 2.0322418E-6 1.2980538E-6 1.8627883E-6 1.8627883E-6 1.8629253E-6 0.87075 0.87075
1.8543199E-6 -1.522916E-10 1.8626131E-6 2.0320128E-6 1.2979076E-6 1.8625714E-6 1.8625714E-6 1.8626131E-6 0.87125 0.87125
1.8554229E-6 -1.2793244E-10 1.8619888E-6 2.031784E-6 1.2977614E-6 1.8623546E-6 1.8623546E-6 1.8619888E-6 0.87175 0.87175
1.8536547E-6 -1.5656208E-10 1.8619888E-6 2.0315551E-6 1.2976152E-6 1.8621378E-6 1.8621378E-6 1.8619888E-6 0.87225 0.87225
1.8598073E-6 -3.90157E-11 1.8619888E-6 2.0313264E-6 1.297469E-6 1.8619213E-6 1.8619213E-6 1.8619888E-6 0.87275 0.87275
1.8724937E-6 1.9912587E-10 1.8616767E-6 2.0310974E-6 1.2973228E-6 1.8617045E-6 1.8617045E-6 1.8616767E-6 0.87325 0.87325
1.8787448E-6 3.1849948E-10 1.8616767E-6 2.0308685E-6 1.2971767E-6 1.8614876E-6 1.8614876E-6 1.8616767E-6 0.87375 0.87375
1.8773397E-6 2.9656955E-10 1.8616767E-6 2.0306397E-6 1.2970305E-6 1.8612708E-6 1.8612708E-6 1.8616767E-6 0.87425 0.87425
1.8669919E-6 1.0958257E-10 1.8613645E-6 2.0304108E-6 1.2968843E-6 1.8610544E-6 1.8610544E-6 1.8613645E-6 0.87475 0.87475
1.8541355E-6 -1.2369347E-10 1.860428E-6 2.0301818E-6 1.2967381E-6 1.8608375E-6 1.8608375E-6 1.860428E-6 0.87525 0.87525
1.8466252E-6 -2.5830074E-10 1.860428E-6 2.029953E-6 1.2965919E-6 1.8606207E-6 1.8606207E-6 1.860428E-6 0.87575 0.87575
1.8426131E-6 -3.283469E-10 1.860428E-6 2.0294951E-6 1.2962995E-6 1.8604038E-6 1.8604038E-6 1.860428E-6 0.87625 0.87625
1.840548E-6 -3.6245812E-10 1.8601158E-6 2.0292664E-6 1.2961533E-6 1.860187E-6 1.860187E-6 1.8601158E-6 0.87675 0.87675
1.8437305E-6 -2.9972777E-10 1.8598037E-6 2.0290374E-6 1.2960071E-6 1.8599707E-6 1.8599707E-6 1.8598037E-6 0.87725 0.87725
1.859189E-6 -1.0424574E-11 1.8598037E-6 2.0288087E-6 1.2958609E-6 1.8597538E-6 1.8597538E-6 1.8598037E-6 0.87775 0.87775
1.8783765E-6 3.4770314E-10 1.8598037E-6 2.0285797E-6 1.2957147E-6 1.859537E-6 1.859537E-6 1.8598037E-6 0.87825 0.87825
1.8864097E-6 4.9996635E-10 1.8591793E-6 2.0283508E-6 1.2955685E-6 1.85932E-6 1.85932E-6 1.8591793E-6 0.87875 0.87875
1.882794E-6 4.3722898E-10 1.8594915E-6 2.028122E-6 1.2954223E-6 1.8591037E-6 1.8591037E-6 1.8594915E-6 0.87925 0.87925
1.8699376E-6 2.0395291E-10 1.8588671E-6 2.027893E-6 1.2952761E-6 1.8588868E-6 1.8588868E-6 1.8588671E-6 0.87975 0.87975
1.8546061E-6 -7.5003156E-11 1.858555E-6 2.027664E-6 1.2951299E-6 1.85867E-6 1.85867E-6 1.858555E-6 0.88025 0.88025
1.8411887E-6 -3.1863334E-10 1.8579307E-6 2.0274354E-6 1.2949838E-6 1.8584532E-6 1.8584532E-6 1.8579307E-6 0.88075 0.88075
1.8302133E-6 -5.1719257E-10 1.8582429E-6 2.0269774E-6 1.2946914E-6 1.8582363E-6 1.8582363E-6 1.8582429E-6 0.88125 0.88125
1.8285447E-6 -5.43995E-10 1.8582429E-6 2.0267487E-6 1.2945452E-6 1.8580199E-6 1.8580199E-6 1.8582429E-6 0.88175 0.88175
1.8382609E-6 -3.6066944E-10 1.8576185E-6 2.0265197E-6 1.294399E-6 1.857803E-6 1.857803E-6 1.8576185E-6 0.88225 0.88225
1.8601215E-6 4.6792677E-11 1.8579307E-6 2.026291E-6 1.2942528E-6 1.8575862E-6 1.8575862E-6 1.8579307E-6 0.88275 0.88275
1.8821802E-6 4.5790924E-10 1.8579307E-6 2.026062E-6 1.2941066E-6 1.8573694E-6 1.8573694E-6 1.8579307E-6 0.88325 0.88325
1.8902134E-6 6.1017236E-10 1.8573063E-6 2.025833E-6 1.2939604E-6 1.8571525E-6 1.8571525E-6 1.8573063E-6 0.88375 0.88375
1.8834296E-6 4.889646E-10 1.8569941E-6 2.0256043E-6 1.2938142E-6 1.8569361E-6 1.8569361E-6 1.8569941E-6 0.88425 0.88425
1.8683621E-6 2.148811E-10 1.8569941E-6 2.0253754E-6 1.293668E-6 1.8567192E-6 1.8567192E-6 1.8569941E-6 0.88475 0.88475
1.8528657E-6 -6.71203E-11 1.8569941E-6 2.0251464E-6 1.2935218E-6 1.8565024E-6 1.8565024E-6 1.8569941E-6 0.88525 0.88525
1.8389202E-6 -3.2049555E-10 1.8560577E-6 2.0249176E-6 1.2933756E-6 1.8562855E-6 1.8562855E-6 1.8560577E-6 0.88575 0.88575
1.8238197E-6 -5.951881E-10 1.8557455E-6 2.0246887E-6 1.2932294E-6 1.8560687E-6 1.8560687E-6 1.8557455E-6 0.88625 0.88625
1.819148E-6 -6.774156E-10 1.8557455E-6 2.024231E-6 1.292937E-6 1.8558524E-6 1.8558524E-6 1.8557455E-6 0.88675 0.88675
1.8341444E-6 -3.9663942E-10 1.8554333E-6 2.024002E-6 1.2927909E-6 1.8556354E-6 1.8556354E-6 1.8554333E-6 0.88725 0.88725
1.8600641E-6 8.573794E-11 1.8554333E-6 2.0237733E-6 1.2926447E-6 1.8554186E-6 1.8554186E-6 1.8554333E-6 0.88775 0.88775
1.8824197E-6 5.0233606E-10 1.8551211E-6 2.0235443E-6 1.2924985E-6 1.8552017E-6 1.8552017E-6 1.8551211E-6 0.88825 0.88825
1.8871859E-6 5.943016E-10 1.854809E-6 2.0233153E-6 1.2923523E-6 1.8549849E-6 1.8549849E-6 1.854809E-6 0.88875 0.88875
1.8773326E-6 4.1645068E-10 1.854809E-6 2.0230866E-6 1.2922061E-6 1.854768E-6 1.854768E-6 1.854809E-6 0.88925 0.88925
1.8671827E-6 2.3311808E-10 1.854809E-6 2.0228576E-6 1.2920599E-6 1.8545517E-6 1.8545517E-6 1.854809E-6 0.88975 0.88975
1.8562073E-6 3.455882E-11 1.8544969E-6 2.0226287E-6 1.2919137E-6 1.8543349E-6 1.8543349E-6 1.8544969E-6 0.89025 0.89025
1.8418989E-6 -2.2551616E-10 1.8541847E-6 2.0224E-6 1.2917675E-6 1.854118E-6 1.854118E-6 1.8541847E-6 0.89075 0.89075
1.8240593E-6 -5.5076127E-10 1.8538725E-6 2.022171E-6 1.2916213E-6 1.8539012E-6 1.8539012E-6 1.8538725E-6 0.89125 0.89125
1.8135789E-6 -7.401845E-10 1.8538725E-6 2.0219422E-6 1.2914751E-6 1.8536842E-6 1.8536842E-6 1.8538725E-6 0.89175 0.89175
1.8231302E-6 -5.599043E-10 1.8538725E-6 2.0214843E-6 1.2911827E-6 1.8534674E-6 1.8534674E-6 1.8538725E-6 0.89225 0.89225
1.8534396E-6 3.478911E-12 1.8538725E-6 2.0212556E-6 1.2910365E-6 1.8532511E-6 1.8532511E-6 1.8538725E-6 0.89275 0.89275
1.8808773E-6 5.1387333E-10 1.852936E-6 2.0210266E-6 1.2908903E-6 1.8530342E-6 1.8530342E-6 1.852936E-6 0.89325 0.89325
1.8892406E-6 6.7222716E-10 1.8526239E-6 2.0207976E-6 1.2907441E-6 1.8528174E-6 1.8528174E-6 1.8526239E-6 0.89375 0.89375
1.8799813E-6 5.053394E-10 1.8519995E-6 2.020569E-6 1.290598E-6 1.8526005E-6 1.8526005E-6 1.8519995E-6 0.89425 0.89425
1.8674548E-6 2.78154E-10 1.8519995E-6 2.02034E-6 1.2904518E-6 1.8523837E-6 1.8523837E-6 1.8519995E-6 0.89475 0.89475
1.8544334E-6 4.1832596E-11 1.8516873E-6 2.020111E-6 1.2903056E-6 1.8521667E-6 1.8521667E-6 1.8516873E-6 0.89525 0.89525
1.8367258E-6 -2.8097627E-10 1.8516873E-6 2.0198822E-6 1.2901594E-6 1.85195E-6 1.85195E-6 1.8516873E-6 0.89575 0.89575
1.8200083E-6 -5.8551314E-10 1.8519995E-6 2.0196533E-6 1.2900132E-6 1.851733E-6 1.851733E-6 1.8519995E-6 0.89625 0.89625
1.8118385E-6 -7.323017E-10 1.8513751E-6 2.0194245E-6 1.289867E-6 1.8515167E-6 1.8515167E-6 1.8513751E-6 0.89675 0.89675
1.8253829E-6 -4.783244E-10 1.8513751E-6 2.0191956E-6 1.2897208E-6 1.8512999E-6 1.8512999E-6 1.8513751E-6 0.89725 0.89725
1.8526226E-6 2.841562E-11 1.8513751E-6 2.0187379E-6 1.2894284E-6 1.851083E-6 1.851083E-6 1.8513751E-6 0.89775 0.89775
1.8733282E-6 4.1456044E-10 1.8513751E-6 2.018509E-6 1.2892822E-6 1.8508662E-6 1.8508662E-6 1.8513751E-6 0.89825 0.89825
1.8794474E-6 5.3149773E-10 1.851063E-6 2.01828E-6 1.289136E-6 1.8506493E-6 1.8506493E-6 1.851063E-6 0.89875 0.89875
1.8751052E-6 4.553609E-10 1.8501265E-6 2.0180512E-6 1.2889898E-6 1.8504325E-6 1.8504325E-6 1.8501265E-6 0.89925 0.89925
1.8670339E-6 3.1039948E-10 1.8507509E-6 2.0178222E-6 1.2888436E-6 1.8502155E-6 1.8502155E-6 1.8507509E-6 0.89975 0.89975
1.8601177E-6 1.8675544E-10 1.8501265E-6 2.0175935E-6 1.2886974E-6 1.8499987E-6 1.8499987E-6 1.8501265E-6 0.90025 0.90025
1.8439612E-6 -1.0742727E-10 1.8501265E-6 2.0173645E-6 1.2885512E-6 1.8497819E-6 1.8497819E-6 1.8501265E-6 0.90075 0.90075
1.8212379E-6 -5.228143E-10 1.8501265E-6 2.0171356E-6 1.2884051E-6 1.8495655E-6 1.8495655E-6 1.8501265E-6 0.90125 0.90125
1.8075235E-6 -7.719261E-10 1.8495022E-6 2.0169068E-6 1.2882589E-6 1.8493487E-6 1.8493487E-6 1.8495022E-6 0.90175 0.90175
1.8160187E-6 -6.11136E-10 1.8495022E-6 2.0166779E-6 1.2881127E-6 1.8491318E-6 1.8491318E-6 1.8495022E-6 0.90225 0.90225
1.8419714E-6 -1.2814955E-10 1.84919E-6 2.016449E-6 1.2879665E-6 1.848915E-6 1.848915E-6 1.84919E-6 0.90275 0.90275
1.863139E-6 2.665222E-10 1.8488779E-6 2.0159912E-6 1.2876741E-6 1.848698E-6 1.848698E-6 1.8488779E-6 0.90325 0.90325
1.8730863E-6 4.5411125E-10 1.8488779E-6 2.0157622E-6 1.2875279E-6 1.8484812E-6 1.8484812E-6 1.8488779E-6 0.90375 0.90375
1.8748163E-6 4.900427E-10 1.8482535E-6 2.0155335E-6 1.2873817E-6 1.8482644E-6 1.8482644E-6 1.8482535E-6 0.90425 0.90425
1.8725863E-6 4.528861E-10 1.8479413E-6 2.0153045E-6 1.2872355E-6 1.8480475E-6 1.8480475E-6 1.8479413E-6 0.90475 0.90475
1.8645479E-6 3.0853378E-10 1.847317E-6 2.0150758E-6 1.2870893E-6 1.8478307E-6 1.8478307E-6 1.847317E-6 0.90525 0.90525
1.8462464E-6 -2.5238289E-11 1.847317E-6 2.0148468E-6 1.2869431E-6 1.8476138E-6 1.8476138E-6 1.847317E-6 0.90575 0.90575
1.8226976E-6 -4.5585194E-10 1.8479413E-6 2.0146178E-6 1.2867969E-6 1.847397E-6 1.847397E-6 1.8479413E-6 0.90625 0.90625
1.8063765E-6 -7.5308004E-10 1.8479413E-6 2.014389E-6 1.2866507E-6 1.8471807E-6 1.8471807E-6 1.8479413E-6 0.90675 0.90675
1.8094266E-6 -6.9278594E-10 1.8479413E-6 2.0141601E-6 1.2865045E-6 1.8469638E-6 1.8469638E-6 1.8479413E-6 0.90725 0.90725
1.8301652E-6 -3.0603203E-10 1.847317E-6 2.0139312E-6 1.2863583E-6 1.846747E-6 1.846747E-6 1.847317E-6 0.90775 0.90775
1.855227E-6 1.6050955E-10 1.8466927E-6 2.0137024E-6 1.2862122E-6 1.84653E-6 1.84653E-6 1.8466927E-6 0.90825 0.90825
1.8685732E-6 4.1083248E-10 1.8463805E-6 2.0132447E-6 1.2859198E-6 1.8463132E-6 1.8463132E-6 1.8463805E-6 0.90875 0.90875
1.8710954E-6 4.613815E-10 1.8463805E-6 2.0130158E-6 1.2857736E-6 1.8460963E-6 1.8460963E-6 1.8463805E-6 0.90925 0.90925
1.8713403E-6 4.6990495E-10 1.8460684E-6 2.0127868E-6 1.2856274E-6 1.8458795E-6 1.8458795E-6 1.8460684E-6 0.90975 0.90975
1.8694402E-6 4.38839E-10 1.8451319E-6 2.012558E-6 1.2854812E-6 1.8456626E-6 1.8456626E-6 1.8451319E-6 0.91025 0.91025
1.8552968E-6 1.8180937E-10 1.8451319E-6 2.012329E-6 1.285335E-6 1.8454458E-6 1.8454458E-6 1.8451319E-6 0.91075 0.91075
1.8290419E-6 -2.9874778E-10 1.845444E-6 2.0121001E-6 1.2851888E-6 1.8452289E-6 1.8452289E-6 1.845444E-6 0.91125 0.91125
1.8060872E-6 -7.1839823E-10 1.8451319E-6 2.0118714E-6 1.2850426E-6 1.8450121E-6 1.8450121E-6 1.8451319E-6 0.91175 0.91175
1.8032301E-6 -7.671271E-10 1.8448197E-6 2.0116424E-6 1.2848964E-6 1.8447953E-6 1.8447953E-6 1.8448197E-6 0.91225 0.91225
1.8203385E-6 -4.4737056E-10 1.8448197E-6 2.0114135E-6 1.2847502E-6 1.8445784E-6 1.8445784E-6 1.8448197E-6 0.91275 0.91275
1.8466213E-6 4.170651E-11 1.8448197E-6 2.0111847E-6 1.284604E-6 1.8443616E-6 1.8443616E-6 1.8448197E-6 0.91325 0.91325
1.8618488E-6 3.2674624E-10 1.8441954E-6 2.0109558E-6 1.2844578E-6 1.8441447E-6 1.8441447E-6 1.8441954E-6 0.91375 0.91375
1.8665818E-6 4.1810277E-10 1.843571E-6 2.010498E-6 1.2841654E-6 1.8439279E-6 1.8439279E-6 1.843571E-6 0.91425 0.91425
1.8689389E-6 4.6560641E-10 1.8432589E-6 2.010269E-6 1.2840193E-6 1.843711E-6 1.843711E-6 1.8432589E-6 0.91475 0.91475
1.8704379E-6 4.9727444E-10 1.8429467E-6 2.0100404E-6 1.2838731E-6 1.8434941E-6 1.8434941E-6 1.8429467E-6 0.91525 0.91525
1.8593635E-6 2.9688796E-10 1.8429467E-6 2.0098114E-6 1.2837269E-6 1.8432772E-6 1.8432772E-6 1.8429467E-6 0.91575 0.91575
1.8343627E-6 -1.6052465E-10 1.8429467E-6 2.0095824E-6 1.2835807E-6 1.8430604E-6 1.8430604E-6 1.8429467E-6 0.91625 0.91625
1.811573E-6 -5.771298E-10 1.8426346E-6 2.0093537E-6 1.2834345E-6 1.8428435E-6 1.8428435E-6 1.8426346E-6 0.91675 0.91675
1.8066038E-6 -6.648389E-10 1.8426346E-6 2.0091247E-6 1.2832883E-6 1.8426267E-6 1.8426267E-6 1.8426346E-6 0.91725 0.91725
1.8172441E-6 -4.6445944E-10 1.8426346E-6 2.0088958E-6 1.2831421E-6 1.8424099E-6 1.8424099E-6 1.8426346E-6 0.91775 0.91775
1.8340226E-6 -1.507936E-10 1.8423224E-6 2.008667E-6 1.2829959E-6 1.842193E-6 1.842193E-6 1.8423224E-6 0.91825 0.91825
1.8450258E-6 5.6285577E-11 1.841698E-6 2.008438E-6 1.2828497E-6 1.8419762E-6 1.8419762E-6 1.841698E-6 0.91875 0.91875
1.8547752E-6 2.402202E-10 1.8413858E-6 2.0079804E-6 1.2825573E-6 1.8417593E-6 1.8417593E-6 1.8413858E-6 0.91925 0.91925
1.8661084E-6 4.5339008E-10 1.841698E-6 2.0077514E-6 1.2824111E-6 1.8415425E-6 1.8415425E-6 1.841698E-6 0.91975 0.91975
1.8731516E-6 5.873812E-10 1.8404494E-6 2.0075227E-6 1.2822649E-6 1.8413256E-6 1.8413256E-6 1.8404494E-6 0.92025 0.92025
1.8644203E-6 4.3023854E-10 1.8410738E-6 2.0072937E-6 1.2821187E-6 1.8411088E-6 1.8411088E-6 1.8410738E-6 0.92075 0.92075
1.8405416E-6 -6.4658058E-12 1.8404494E-6 2.0070647E-6 1.2819725E-6 1.8408919E-6 1.8408919E-6 1.8404494E-6 0.92125 0.92125
1.8174878E-6 -4.279435E-10 1.8404494E-6 2.006836E-6 1.2818264E-6 1.840675E-6 1.840675E-6 1.8404494E-6 0.92175 0.92175
1.8112316E-6 -5.394062E-10 1.8404494E-6 2.006607E-6 1.2816802E-6 1.8404581E-6 1.8404581E-6 1.8404494E-6 0.92225 0.92225
1.8181757E-6 -4.072422E-10 1.8401372E-6 2.0063783E-6 1.281534E-6 1.8402413E-6 1.8402413E-6 1.8401372E-6 0.92275 0.92275
1.8226449E-6 -3.2075823E-10 1.8395128E-6 2.0061493E-6 1.2813878E-6 1.8400245E-6 1.8400245E-6 1.8395128E-6 0.92325 0.92325
1.825992E-6 -2.5498254E-10 1.8395128E-6 2.0059204E-6 1.2812416E-6 1.8398076E-6 1.8398076E-6 1.8395128E-6 0.92375 0.92375
1.8403283E-6 1.3612376E-11 1.8395128E-6 2.0056916E-6 1.2810954E-6 1.8395908E-6 1.8395908E-6 1.8395128E-6 0.92425 0.92425
1.8629149E-6 4.3447398E-10 1.8392008E-6 2.0052337E-6 1.280803E-6 1.8393739E-6 1.8393739E-6 1.8392008E-6 0.92475 0.92475
1.8748423E-6 6.58607E-10 1.8388886E-6 2.005005E-6 1.2806568E-6 1.8391571E-6 1.8391571E-6 1.8388886E-6 0.92525 0.92525
1.866705E-6 5.124275E-10 1.8385764E-6 2.004776E-6 1.2805106E-6 1.8389402E-6 1.8389402E-6 1.8385764E-6 0.92575 0.92575
1.8460604E-6 1.3541171E-10 1.8388886E-6 2.004547E-6 1.2803644E-6 1.8387234E-6 1.8387234E-6 1.8388886E-6 0.92625 0.92625
1.8290788E-6 -1.7399769E-10 1.8385764E-6 2.0043183E-6 1.2802182E-6 1.8385065E-6 1.8385065E-6 1.8385764E-6 0.92675 0.92675
1.8206775E-6 -3.2504974E-10 1.8382642E-6 2.0040893E-6 1.280072E-6 1.8382897E-6 1.8382897E-6 1.8382642E-6 0.92725 0.92725
1.8158404E-6 -4.1032258E-10 1.8385764E-6 2.0038606E-6 1.2799258E-6 1.8380728E-6 1.8380728E-6 1.8385764E-6 0.92775 0.92775
1.8111022E-6 -4.937682E-10 1.837952E-6 2.0036316E-6 1.2797796E-6 1.837856E-6 1.837856E-6 1.837952E-6 0.92825 0.92825
1.8108851E-6 -4.937717E-10 1.8373278E-6 2.0034026E-6 1.2796335E-6 1.8376392E-6 1.8376392E-6 1.8373278E-6 0.92875 0.92875
1.8282906E-6 -1.685336E-10 1.8376398E-6 2.003174E-6 1.2794873E-6 1.8374222E-6 1.8374222E-6 1.8376398E-6 0.92925 0.92925
1.8538143E-6 3.0653494E-10 1.8373278E-6 2.002945E-6 1.2793411E-6 1.8372054E-6 1.8372054E-6 1.8373278E-6 0.92975 0.92975
1.8724409E-6 6.543085E-10 1.8367034E-6 2.0024872E-6 1.2790487E-6 1.8369885E-6 1.8369885E-6 1.8367034E-6 0.93025 0.93025
1.8722898E-6 6.5552314E-10 1.8370156E-6 2.0022583E-6 1.2789025E-6 1.8367717E-6 1.8367717E-6 1.8370156E-6 0.93075 0.93075
1.8527672E-6 2.9921562E-10 1.8370156E-6 2.0020293E-6 1.2787563E-6 1.8365548E-6 1.8365548E-6 1.8370156E-6 0.93125 0.93125
1.8341351E-6 -4.0647114E-11 1.836079E-6 2.0018006E-6 1.2786101E-6 1.8363376E-6 1.8363376E-6 1.836079E-6 0.93175 0.93175
1.8243808E-6 -2.166709E-10 1.8357669E-6 2.0015716E-6 1.2784639E-6 1.8361206E-6 1.8361206E-6 1.8357669E-6 0.93225 0.93225
1.8138345E-6 -4.073123E-10 1.836079E-6 2.0013429E-6 1.2783177E-6 1.8359038E-6 1.8359038E-6 1.836079E-6 0.93275 0.93275
1.8051692E-6 -5.6323685E-10 1.8357669E-6 2.001114E-6 1.2781715E-6 1.8356869E-6 1.8356869E-6 1.8357669E-6 0.93325 0.93325
1.80218E-6 -6.144019E-10 1.8351426E-6 2.000885E-6 1.2780253E-6 1.8354701E-6 1.8354701E-6 1.8351426E-6 0.93375 0.93375
1.8184635E-6 -3.098721E-10 1.8354548E-6 2.0006562E-6 1.277879E-6 1.8352532E-6 1.8352532E-6 1.8354548E-6 0.93425 0.93425
1.8455382E-6 1.9382256E-10 1.8354548E-6 2.0004272E-6 1.2777328E-6 1.8350364E-6 1.8350364E-6 1.8354548E-6 0.93475 0.93475
1.8646928E-6 5.513412E-10 1.8345182E-6 2.0001983E-6 1.2775866E-6 1.8348195E-6 1.8348195E-6 1.8345182E-6 0.93525 0.93525
1.8657298E-6 5.7448224E-10 1.8348304E-6 1.9997406E-6 1.2772944E-6 1.8346027E-6 1.8346027E-6 1.8348304E-6 0.93575 0.93575
1.8521473E-6 3.2780673E-10 1.834206E-6 1.9995118E-6 1.2771482E-6 1.8343859E-6 1.8343859E-6 1.834206E-6 0.93625 0.93625
1.8439441E-6 1.8040906E-10 1.8345182E-6 1.9992829E-6 1.277002E-6 1.834169E-6 1.834169E-6 1.8345182E-6 0.93675 0.93675
1.8358728E-6 3.5447693E-11 1.8338939E-6 1.999054E-6 1.2768558E-6 1.8339522E-6 1.8339522E-6 1.8338939E-6 0.93725 0.93725
1.8205739E-6 -2.428993E-10 1.8338939E-6 1.9988252E-6 1.2767096E-6 1.8337348E-6 1.8337348E-6 1.8338939E-6 0.93775 0.93775
1.8000612E-6 -6.1747885E-10 1.8335818E-6 1.9985962E-6 1.2765634E-6 1.833518E-6 1.833518E-6 1.8335818E-6 0.93825 0.93825
1.7912969E-6 -7.7523066E-10 1.8338939E-6 1.9983672E-6 1.2764172E-6 1.8333011E-6 1.8333011E-6 1.8338939E-6 0.93875 0.93875
1.8067553E-6 -4.859274E-10 1.8332696E-6 1.9981385E-6 1.276271E-6 1.8330843E-6 1.8330843E-6 1.8332696E-6 0.93925 0.93925
1.8362722E-6 6.283817E-11 1.8332696E-6 1.9979095E-6 1.2761247E-6 1.8328674E-6 1.8328674E-6 1.8332696E-6 0.93975 0.93975
1.8555257E-6 4.22184E-10 1.8329574E-6 1.9976806E-6 1.2759785E-6 1.8326506E-6 1.8326506E-6 1.8329574E-6 0.94025 0.94025
1.8606878E-6 5.214584E-10 1.8329574E-6 1.9974518E-6 1.2758323E-6 1.8324337E-6 1.8324337E-6 1.8329574E-6 0.94075 0.94075
1.8582926E-6 4.812565E-10 1.832333E-6 1.9969941E-6 1.27554E-6 1.8322169E-6 1.8322169E-6 1.832333E-6 0.94125 0.94125
1.853488E-6 3.9659273E-10 1.8320209E-6 1.9967651E-6 1.2753937E-6 1.8319995E-6 1.8319995E-6 1.8320209E-6 0.94175 0.94175
1.8429087E-6 2.0534227E-10 1.8320209E-6 1.9965362E-6 1.2752477E-6 1.8317827E-6 1.8317827E-6 1.8320209E-6 0.94225 0.94225
1.822165E-6 -1.7350074E-10 1.8317088E-6 1.9963074E-6 1.2751015E-6 1.8315658E-6 1.8315658E-6 1.8317088E-6 0.94275 0.94275
1.8003653E-6 -5.7183386E-10 1.8307722E-6 1.9960785E-6 1.2749553E-6 1.831349E-6 1.831349E-6 1.8307722E-6 0.94325 0.94325
1.7878059E-6 -7.996283E-10 1.8310844E-6 1.9958495E-6 1.274809E-6 1.8311321E-6 1.8311321E-6 1.8310844E-6 0.94375 0.94375
1.7977202E-6 -6.126483E-10 1.8307722E-6 1.9956208E-6 1.2746628E-6 1.8309153E-6 1.8309153E-6 1.8307722E-6 0.94425 0.94425
1.824498E-6 -1.1443528E-10 1.8307722E-6 1.9953918E-6 1.2745166E-6 1.8306984E-6 1.8306984E-6 1.8307722E-6 0.94475 0.94475
1.8452365E-6 2.7231858E-10 1.8307722E-6 1.9951628E-6 1.2743704E-6 1.8304816E-6 1.8304816E-6 1.8307722E-6 0.94525 0.94525
1.8541602E-6 4.4102652E-10 1.8307722E-6 1.994934E-6 1.2742242E-6 1.8302642E-6 1.8302642E-6 1.8307722E-6 0.94575 0.94575
1.8594544E-6 5.4273713E-10 1.8298357E-6 1.9947051E-6 1.274078E-6 1.8300474E-6 1.8300474E-6 1.8298357E-6 0.94625 0.94625
1.8607554E-6 5.707507E-10 1.8298357E-6 1.9942474E-6 1.2737856E-6 1.8298305E-6 1.8298305E-6 1.8298357E-6 0.94675 0.94675
1.8515951E-6 4.0569015E-10 1.8295236E-6 1.9940185E-6 1.2736394E-6 1.8296137E-6 1.8296137E-6 1.8295236E-6 0.94725 0.94725
1.8271553E-6 -4.13683E-11 1.8298357E-6 1.9937897E-6 1.2734932E-6 1.8293969E-6 1.8293969E-6 1.8298357E-6 0.94775 0.94775
1.7989205E-6 -5.5846944E-10 1.8292114E-6 1.9935608E-6 1.273347E-6 1.82918E-6 1.82918E-6 1.8292114E-6 0.94825 0.94825
1.7831925E-6 -8.447343E-10 1.8288993E-6 1.9933318E-6 1.2732008E-6 1.8289626E-6 1.8289626E-6 1.8288993E-6 0.94875 0.94875
1.7885526E-6 -7.418055E-10 1.8285871E-6 1.993103E-6 1.2730547E-6 1.8287458E-6 1.8287458E-6 1.8285871E-6 0.94925 0.94925
1.8114692E-6 -3.1485328E-10 1.8285871E-6 1.992874E-6 1.2729085E-6 1.8285289E-6 1.8285289E-6 1.8285871E-6 0.94975 0.94975
1.8333959E-6 9.382699E-11 1.8285871E-6 1.9926454E-6 1.2727623E-6 1.8283121E-6 1.8283121E-6 1.8285871E-6 0.95025 0.95025
1.8493163E-6 3.9165712E-10 1.8279627E-6 1.9924164E-6 1.2726161E-6 1.8280953E-6 1.8280953E-6 1.8279627E-6 0.95075 0.95075
1.8609796E-6 6.109176E-10 1.8279627E-6 1.9921874E-6 1.27247E-6 1.8278784E-6 1.8278784E-6 1.8279627E-6 0.95125 0.95125
1.8643592E-6 6.773024E-10 1.8273385E-6 1.9917297E-6 1.2721775E-6 1.827661E-6 1.827661E-6 1.8273385E-6 0.95175 0.95175
1.858037E-6 5.646215E-10 1.8270263E-6 1.9915008E-6 1.2720313E-6 1.8274442E-6 1.8274442E-6 1.8270263E-6 0.95225 0.95225
1.8326732E-6 1.005092E-10 1.8270263E-6 1.991272E-6 1.2718851E-6 1.8272274E-6 1.8272274E-6 1.8270263E-6 0.95275 0.95275
1.8009732E-6 -4.8054394E-10 1.8267141E-6 1.991043E-6 1.2717389E-6 1.8270105E-6 1.8270105E-6 1.8267141E-6 0.95325 0.95325
1.7810546E-6 -8.4416024E-10 1.8270263E-6 1.990814E-6 1.2715927E-6 1.8267937E-6 1.8267937E-6 1.8270263E-6 0.95375 0.95375
1.7831142E-6 -8.021382E-10 1.8267141E-6 1.9905854E-6 1.2714465E-6 1.8265763E-6 1.8265763E-6 1.8267141E-6 0.95425 0.95425
1.8034237E-6 -4.2330217E-10 1.8260897E-6 1.9903564E-6 1.2713003E-6 1.8263595E-6 1.8263595E-6 1.8260897E-6 0.95475 0.95475
1.8224132E-6 -6.882887E-11 1.8260897E-6 1.9901277E-6 1.2711541E-6 1.8261426E-6 1.8261426E-6 1.8260897E-6 0.95525 0.95525
1.8377397E-6 2.1803803E-10 1.8260897E-6 1.9898987E-6 1.2710079E-6 1.8259258E-6 1.8259258E-6 1.8260897E-6 0.95575 0.95575
1.8539571E-6 5.2134974E-10 1.8251533E-6 1.9896697E-6 1.2708618E-6 1.8257089E-6 1.8257089E-6 1.8251533E-6 0.95625 0.95625
1.868161E-6 7.8750845E-10 1.8254655E-6 1.989441E-6 1.2707156E-6 1.8254916E-6 1.8254916E-6 1.8254655E-6 0.95675 0.95675
1.8650398E-6 7.3390705E-10 1.8248411E-6 1.988983E-6 1.2704232E-6 1.8252747E-6 1.8252747E-6 1.8248411E-6 0.95725 0.95725
1.8432733E-6 3.3618297E-10 1.8248411E-6 1.9887543E-6 1.270277E-6 1.8250579E-6 1.8250579E-6 1.8248411E-6 0.95775 0.95775
1.8103852E-6 -2.6679658E-10 1.8248411E-6 1.9885254E-6 1.2701308E-6 1.824841E-6 1.824841E-6 1.8248411E-6 0.95825 0.95825
1.7837674E-6 -7.540535E-10 1.8242167E-6 1.9882966E-6 1.2699846E-6 1.8246242E-6 1.8246242E-6 1.8242167E-6 0.95875 0.95875
1.7757616E-6 -8.977967E-10 1.8239047E-6 1.9880677E-6 1.2698384E-6 1.8244068E-6 1.8244068E-6 1.8239047E-6 0.95925 0.95925
1.787029E-6 -6.85845E-10 1.8239047E-6 1.9878387E-6 1.2696922E-6 1.82419E-6 1.82419E-6 1.8239047E-6 0.95975 0.95975
1.8083285E-6 -2.88737E-10 1.8239047E-6 1.98761E-6 1.269546E-6 1.8239731E-6 1.8239731E-6 1.8239047E-6 0.96025 0.96025
1.8316741E-6 1.4613313E-10 1.8242167E-6 1.987381E-6 1.2693998E-6 1.8237563E-6 1.8237563E-6 1.8242167E-6 0.96075 0.96075
1.8575935E-6 6.285104E-10 1.8232803E-6 1.987152E-6 1.2692536E-6 1.8235389E-6 1.8235389E-6 1.8232803E-6 0.96125 0.96125
1.8712698E-6 8.84924E-10 1.8229681E-6 1.9869233E-6 1.2691074E-6 1.8233221E-6 1.8233221E-6 1.8229681E-6 0.96175 0.96175
1.8664987E-6 8.008693E-10 1.8229681E-6 1.9866943E-6 1.2689612E-6 1.8231052E-6 1.8231052E-6 1.8229681E-6 0.96225 0.96225
1.8425209E-6 3.6233777E-10 1.8226559E-6 1.9862366E-6 1.2686689E-6 1.8228884E-6 1.8228884E-6 1.8226559E-6 0.96275 0.96275
1.8110844E-6 -2.1384282E-10 1.8223437E-6 1.9860076E-6 1.2685227E-6 1.822671E-6 1.822671E-6 1.8223437E-6 0.96325 0.96325
1.7877996E-6 -6.3958394E-10 1.8223437E-6 1.985779E-6 1.2683765E-6 1.8224542E-6 1.8224542E-6 1.8223437E-6 0.96375 0.96375
1.7787054E-6 -8.034264E-10 1.8217195E-6 1.98555E-6 1.2682303E-6 1.8222373E-6 1.8222373E-6 1.8217195E-6 0.96425 0.96425
1.7809634E-6 -7.5774986E-10 1.8223437E-6 1.985321E-6 1.2680841E-6 1.8220205E-6 1.8220205E-6 1.8223437E-6 0.96475 0.96475
1.7943094E-6 -5.07427E-10 1.8220317E-6 1.9850922E-6 1.2679379E-6 1.8218032E-6 1.8218032E-6 1.8220317E-6 0.96525 0.96525
1.8209221E-6 -1.2259271E-11 1.8217195E-6 1.9848633E-6 1.2677917E-6 1.8215864E-6 1.8215864E-6 1.8217195E-6 0.96575 0.96575
1.8500099E-6 5.2858845E-10 1.8217195E-6 1.9846343E-6 1.2676455E-6 1.8213694E-6 1.8213694E-6 1.8217195E-6 0.96625 0.96625
1.8694944E-6 8.921978E-10 1.8207829E-6 1.9844056E-6 1.2674993E-6 1.8211526E-6 1.8211526E-6 1.8207829E-6 0.96675 0.96675
1.8693099E-6 8.928034E-10 1.8207829E-6 1.9841766E-6 1.2673531E-6 1.8209353E-6 1.8209353E-6 1.8207829E-6 0.96725 0.96725
1.8478403E-6 5.0056087E-10 1.8207829E-6 1.9839476E-6 1.2672069E-6 1.8207185E-6 1.8207185E-6 1.8207829E-6 0.96775 0.96775
1.8145562E-6 -1.0972746E-10 1.8201586E-6 1.98349E-6 1.2669145E-6 1.8205016E-6 1.8205016E-6 1.8201586E-6 0.96825 0.96825
1.7862549E-6 -6.280468E-10 1.8201586E-6 1.9832612E-6 1.2667683E-6 1.8202843E-6 1.8202843E-6 1.8201586E-6 0.96875 0.96875
1.7747515E-6 -8.363511E-10 1.8198465E-6 1.9830322E-6 1.2666221E-6 1.8200674E-6 1.8200674E-6 1.8198465E-6 0.96925 0.96925
1.7771085E-6 -7.888474E-10 1.8195343E-6 1.9828033E-6 1.266476E-6 1.8198506E-6 1.8198506E-6 1.8195343E-6 0.96975 0.96975
1.791874E-6 -5.1233456E-10 1.8192221E-6 1.9825745E-6 1.2663298E-6 1.8196337E-6 1.8196337E-6 1.8192221E-6 0.97025 0.97025
1.8145591E-6 -8.96458E-11 1.8189099E-6 1.9823456E-6 1.2661836E-6 1.8194163E-6 1.8194163E-6 1.8189099E-6 0.97075 0.97075
1.8427559E-6 4.3475715E-10 1.8189099E-6 1.9821166E-6 1.2660374E-6 1.8191995E-6 1.8191995E-6 1.8189099E-6 0.97125 0.97125
1.8639895E-6 8.30647E-10 1.8189099E-6 1.9818879E-6 1.2658912E-6 1.8189827E-6 1.8189827E-6 1.8189099E-6 0.97175 0.97175
1.865389E-6 8.604878E-10 1.8185978E-6 1.981659E-6 1.265745E-6 1.8187653E-6 1.8187653E-6 1.8185978E-6 0.97225 0.97225
1.8454044E-6 4.956533E-10 1.8185978E-6 1.9814302E-6 1.2655988E-6 1.8185484E-6 1.8185484E-6 1.8185978E-6 0.97275 0.97275
1.8171365E-6 -2.2056914E-11 1.8182856E-6 1.9812012E-6 1.2654526E-6 1.8183316E-6 1.8183316E-6 1.8182856E-6 0.97325 0.97325
1.7935217E-6 -4.538887E-10 1.8176613E-6 1.9807435E-6 1.2651602E-6 1.8181148E-6 1.8181148E-6 1.8176613E-6 0.97375 0.97375
1.7806979E-6 -6.865557E-10 1.8176613E-6 1.9805145E-6 1.265014E-6 1.8178974E-6 1.8178974E-6 1.8176613E-6 0.97425 0.97425
1.7773788E-6 -7.4381146E-10 1.8173491E-6 1.9802856E-6 1.2648678E-6 1.8176805E-6 1.8176805E-6 1.8173491E-6 0.97475 0.97475
1.7851149E-6 -5.9702987E-10 1.8176613E-6 1.9800568E-6 1.2647216E-6 1.8174637E-6 1.8174637E-6 1.8176613E-6 0.97525 0.97525
1.804764E-6 -2.3037526E-10 1.8173491E-6 1.9798279E-6 1.2645754E-6 1.8172464E-6 1.8172464E-6 1.8173491E-6 0.97575 0.97575
1.8314757E-6 2.6661967E-10 1.8167248E-6 1.979599E-6 1.2644292E-6 1.8170296E-6 1.8170296E-6 1.8167248E-6 0.97625 0.97625
1.8558775E-6 7.2097994E-10 1.8167248E-6 1.9793702E-6 1.2642831E-6 1.8168126E-6 1.8168126E-6 1.8167248E-6 0.97675 0.97675
1.8606761E-6 8.1355456E-10 1.8164126E-6 1.9791412E-6 1.2641369E-6 1.8165954E-6 1.8165954E-6 1.8164126E-6 0.97725 0.97725
1.8437605E-6 5.053633E-10 1.8164126E-6 1.9789125E-6 1.2639907E-6 1.8163785E-6 1.8163785E-6 1.8164126E-6 0.97775 0.97775
1.8184628E-6 4.2469105E-11 1.8157883E-6 1.9786835E-6 1.2638445E-6 1.8161617E-6 1.8161617E-6 1.8157883E-6 0.97825 0.97825
1.7988077E-6 -3.162747E-10 1.8157883E-6 1.9784545E-6 1.2636983E-6 1.8159443E-6 1.8159443E-6 1.8157883E-6 0.97875 0.97875
1.7888883E-6 -4.953438E-10 1.8154761E-6 1.9779968E-6 1.2634059E-6 1.8157275E-6 1.8157275E-6 1.8154761E-6 0.97925 0.97925
1.7840512E-6 -5.8061667E-10 1.815164E-6 1.9777679E-6 1.2632597E-6 1.8155106E-6 1.8155106E-6 1.815164E-6 0.97975 0.97975
1.7816885E-6 -6.202095E-10 1.815164E-6 1.9775391E-6 1.2631135E-6 1.8152933E-6 1.8152933E-6 1.815164E-6 0.98025 0.98025
1.7939129E-6 -3.9059486E-10 1.8154761E-6 1.9773101E-6 1.2629673E-6 1.8150764E-6 1.8150764E-6 1.8154761E-6 0.98075 0.98075
1.8212517E-6 1.1797234E-10 1.815164E-6 1.9770812E-6 1.2628211E-6 1.8148596E-6 1.8148596E-6 1.815164E-6 0.98125 0.98125
1.8458838E-6 5.7659605E-10 1.815164E-6 1.9768524E-6 1.2626749E-6 1.8146422E-6 1.8146422E-6 1.815164E-6 0.98175 0.98175
1.8528281E-6 7.0876E-10 1.8142275E-6 1.9766235E-6 1.2625287E-6 1.8144254E-6 1.8144254E-6 1.8142275E-6 0.98225 0.98225
1.8382887E-6 4.4442158E-10 1.8139153E-6 1.9763947E-6 1.2623825E-6 1.8142085E-6 1.8142085E-6 1.8139153E-6 0.98275 0.98275
1.8177755E-6 6.984205E-11 1.813291E-6 1.9761658E-6 1.2622363E-6 1.8139913E-6 1.8139913E-6 1.813291E-6 0.98325 0.98325
1.8048861E-6 -1.6404307E-10 1.8136031E-6 1.9759368E-6 1.2620902E-6 1.8137744E-6 1.8137744E-6 1.8136031E-6 0.98375 0.98375
1.7977053E-6 -2.9255967E-10 1.813291E-6 1.975479E-6 1.2617978E-6 1.8135571E-6 1.8135571E-6 1.813291E-6 0.98425 0.98425
1.7898651E-6 -4.3325757E-10 1.8126666E-6 1.9752501E-6 1.2616516E-6 1.8133402E-6 1.8133402E-6 1.8126666E-6 0.98475 0.98475
1.7844669E-6 -5.2888455E-10 1.8126666E-6 1.9750214E-6 1.2615054E-6 1.8131234E-6 1.8131234E-6 1.8126666E-6 0.98525 0.98525
1.7917406E-6 -3.9062995E-10 1.8129788E-6 1.9747924E-6 1.2613592E-6 1.812906E-6 1.812906E-6 1.8129788E-6 0.98575 0.98575
1.8119181E-6 -1.4230193E-11 1.8126666E-6 1.9745637E-6 1.261213E-6 1.8126891E-6 1.8126891E-6 1.8126666E-6 0.98625 0.98625
1.8357588E-6 4.2977594E-10 1.8117302E-6 1.9743347E-6 1.2610668E-6 1.8124723E-6 1.8124723E-6 1.8117302E-6 0.98675 0.98675
1.8426365E-6 5.607218E-10 1.8117302E-6 1.9741058E-6 1.2609206E-6 1.8122549E-6 1.8122549E-6 1.8117302E-6 0.98725 0.98725
1.8298791E-6 3.2927291E-10 1.8120423E-6 1.973877E-6 1.2607744E-6 1.8120381E-6 1.8120381E-6 1.8120423E-6 0.98775 0.98775
1.8164611E-6 8.564271E-11 1.8117302E-6 1.973648E-6 1.2606282E-6 1.8118208E-6 1.8118208E-6 1.8117302E-6 0.98825 0.98825
1.8089179E-6 -4.9573595E-11 1.8117302E-6 1.973419E-6 1.260482E-6 1.811604E-6 1.811604E-6 1.8117302E-6 0.98875 0.98875
1.8031567E-6 -1.5190031E-10 1.8111058E-6 1.9731904E-6 1.2603358E-6 1.811387E-6 1.811387E-6 1.8111058E-6 0.98925 0.98925
1.795844E-6 -2.8285316E-10 1.8107936E-6 1.9727324E-6 1.2600434E-6 1.8111698E-6 1.8111698E-6 1.8107936E-6 0.98975 0.98975
1.7887297E-6 -4.101516E-10 1.8107936E-6 1.9725037E-6 1.2598973E-6 1.8109529E-6 1.8109529E-6 1.8107936E-6 0.99025 0.99025
1.7907893E-6 -3.6812953E-10 1.8101694E-6 1.9722747E-6 1.2597511E-6 1.8107356E-6 1.8107356E-6 1.8101694E-6 0.99075 0.99075
1.8042347E-6 -1.159794E-10 1.8101694E-6 1.972046E-6 1.2596049E-6 1.8105187E-6 1.8105187E-6 1.8101694E-6 0.99125 0.99125
1.8237192E-6 2.4762992E-10 1.8098572E-6 1.971817E-6 1.2594587E-6 1.8103019E-6 1.8103019E-6 1.8098572E-6 0.99175 0.99175
1.8310919E-6 3.8771175E-10 1.8098572E-6 1.971588E-6 1.2593125E-6 1.8100845E-6 1.8100845E-6 1.8098572E-6 0.99225 0.99225
1.8243406E-6 2.6711305E-10 1.8101694E-6 1.9713593E-6 1.2591663E-6 1.8098677E-6 1.8098677E-6 1.8101694E-6 0.99275 0.99275
1.8162029E-6 1.2093353E-10 1.809545E-6 1.9711304E-6 1.2590201E-6 1.8096504E-6 1.8096504E-6 1.809545E-6 0.99325 0.99325
1.8117287E-6 4.2360417E-11 1.8092328E-6 1.9709014E-6 1.2588739E-6 1.8094336E-6 1.8094336E-6 1.8092328E-6 0.99375 0.99375
1.8065281E-6 -4.961217E-11 1.8092328E-6 1.9706727E-6 1.2587277E-6 1.8092162E-6 1.8092162E-6 1.8092328E-6 0.99425 0.99425
1.7996118E-6 -1.7325621E-10 1.8089206E-6 1.9704437E-6 1.2585815E-6 1.8089993E-6 1.8089993E-6 1.8089206E-6 0.99475 0.99475
1.7915075E-6 -3.1882666E-10 1.8089206E-6 1.969986E-6 1.2582891E-6 1.8087825E-6 1.8087825E-6 1.8089206E-6 0.99525 0.99525
1.7923791E-6 -2.9873096E-10 1.8082964E-6 1.969757E-6 1.2581429E-6 1.8085651E-6 1.8085651E-6 1.8082964E-6 0.99575 0.99575
1.8023593E-6 -1.1053286E-10 1.8089206E-6 1.9695283E-6 1.2579967E-6 1.8083483E-6 1.8083483E-6 1.8089206E-6 0.99625 0.99625
1.812471E-6 8.0101516E-11 1.8082964E-6 1.9692993E-6 1.2578505E-6 1.808131E-6 1.808131E-6 1.8082964E-6 0.99675 0.99675
1.8148281E-6 1.276052E-10 1.8079842E-6 1.9690704E-6 1.2577044E-6 1.8079141E-6 1.8079141E-6 1.8079842E-6 0.99725 0.99725
1.8135546E-6 1.0811156E-10 1.8073598E-6 1.9688416E-6 1.2575582E-6 1.8076968E-6 1.8076968E-6 1.8073598E-6 0.99775 0.99775
1.8125455E-6 9.3490465E-11 1.8073598E-6 1.9686127E-6 1.257412E-6 1.80748E-6 1.80748E-6 1.8073598E-6 0.99825 0.99825
1.81246E-6 9.5923214E-11 1.8073598E-6 1.9683837E-6 1.2572658E-6 1.8072626E-6 1.8072626E-6 1.8073598E-6 0.99875 0.99875
1.8097348E-6 4.963064E-11 1.8070476E-6 1.968155E-6 1.2571196E-6 1.8070458E-6 1.8070458E-6 1.8070476E-6 0.99925 0.99925
1.8035116E-6 -6.1223E-11 1.8070476E-6 1.967926E-6 1.2569734E-6 1.8068289E-6 1.8068289E-6 1.8070476E-6 0.99975 0.99975
1.797882E-6 -1.6111344E-10 1.8070476E-6 1.9676972E-6 1.2568272E-6 1.8066115E-6 1.8066115E-6 1.8070476E-6 1.00025 1.00025
1.7974669E-6 -1.6477135E-10 1.8067354E-6 1.9672393E-6 1.2565348E-6 1.8063947E-6 1.8063947E-6 1.8067354E-6 1.00075 1.00075
1.8028596E-6 -6.1233525E-11 1.8061112E-6 1.9670106E-6 1.2563886E-6 1.8061774E-6 1.8061774E-6 1.8061112E-6 1.00125 1.00125
1.8081867E-6 4.108618E-11 1.805799E-6 1.9667816E-6 1.2562424E-6 1.8059606E-6 1.8059606E-6 1.805799E-6 1.00175 1.00175
1.8053951E-6 -6.424531E-12 1.8054868E-6 1.9665526E-6 1.2560962E-6 1.8057432E-6 1.8057432E-6 1.8054868E-6 1.00225 1.00225
1.802835E-6 -4.9671774E-11 1.8054868E-6 1.966324E-6 1.25595E-6 1.8055264E-6 1.8055264E-6 1.8054868E-6 1.00275 1.00275
1.8056536E-6 6.3588557E-12 1.8051746E-6 1.966095E-6 1.2558038E-6 1.805309E-6 1.805309E-6 1.8051746E-6 1.00325 1.00325
1.8115747E-6 1.1964175E-10 1.8051746E-6 1.965866E-6 1.2556576E-6 1.8050922E-6 1.8050922E-6 1.8051746E-6 1.00375 1.00375
1.8122153E-6 1.3547398E-10 1.8045504E-6 1.9656372E-6 1.2555115E-6 1.8048748E-6 1.8048748E-6 1.8045504E-6 1.00425 1.00425
1.806784E-6 3.923794E-11 1.8048624E-6 1.9654083E-6 1.2553653E-6 1.804658E-6 1.804658E-6 1.8048624E-6 1.00475 1.00475
1.8024743E-6 -3.6289846E-11 1.8045504E-6 1.9651795E-6 1.2552191E-6 1.8044407E-6 1.8044407E-6 1.8045504E-6 1.00525 1.00525
1.8012673E-6 -5.456535E-11 1.8042382E-6 1.9649506E-6 1.2550729E-6 1.8042239E-6 1.8042239E-6 1.8042382E-6 1.00575 1.00575
1.8011158E-6 -5.3350727E-11 1.8033016E-6 1.9644929E-6 1.2547805E-6 1.8040065E-6 1.8040065E-6 1.8033016E-6 1.00625 1.00625
1.7969386E-6 -1.2644223E-10 1.8033016E-6 1.964264E-6 1.2546343E-6 1.8037896E-6 1.8037896E-6 1.8033016E-6 1.00675 1.00675
1.793124E-6 -1.9283403E-10 1.8033016E-6 1.964035E-6 1.2544881E-6 1.8035723E-6 1.8035723E-6 1.8033016E-6 1.00725 1.00725
1.7959101E-6 -1.3741246E-10 1.8033016E-6 1.9638062E-6 1.2543419E-6 1.8033554E-6 1.8033554E-6 1.8033016E-6 1.00775 1.00775
1.8033818E-6 4.4965815E-12 1.8029895E-6 1.9635772E-6 1.2541957E-6 1.8031382E-6 1.8031382E-6 1.8029895E-6 1.00825 1.00825
1.810986E-6 1.4884188E-10 1.8026774E-6 1.9633485E-6 1.2540495E-6 1.8029212E-6 1.8029212E-6 1.8026774E-6 1.00875 1.00875
1.8115935E-6 1.6406505E-10 1.8029895E-6 1.9631195E-6 1.2539033E-6 1.802704E-6 1.802704E-6 1.8029895E-6 1.00925 1.00925
1.8079113E-6 1.00109546E-10 1.8023652E-6 1.9628906E-6 1.2537571E-6 1.8024871E-6 1.8024871E-6 1.8023652E-6 1.00975 1.00975
1.8052517E-6 5.5035088E-11 1.8029895E-6 1.9626618E-6 1.2536109E-6 1.8022697E-6 1.8022697E-6 1.8029895E-6 1.01025 1.01025
1.8037806E-6 3.188706E-11 1.8023652E-6 1.9624329E-6 1.2534647E-6 1.8020529E-6 1.8020529E-6 1.8023652E-6 1.01075 1.01075
1.798514E-6 -6.1303664E-11 1.8023652E-6 1.962204E-6 1.2533186E-6 1.8018355E-6 1.8018355E-6 1.8023652E-6 1.01125 1.01125
1.7903437E-6 -2.0809225E-10 1.802053E-6 1.9617462E-6 1.2530262E-6 1.8016187E-6 1.8016187E-6 1.802053E-6 1.01175 1.01175
1.782173E-6 -3.5488082E-10 1.8014287E-6 1.9615172E-6 1.25288E-6 1.8014014E-6 1.8014014E-6 1.8014287E-6 1.01225 1.01225
1.7877311E-6 -2.4829766E-10 1.8008044E-6 1.9612885E-6 1.2527338E-6 1.8011846E-6 1.8011846E-6 1.8008044E-6 1.01275 1.01275
1.805202E-6 7.815859E-11 1.8008044E-6 1.9610595E-6 1.2525876E-6 1.8009672E-6 1.8009672E-6 1.8008044E-6 1.01325 1.01325
1.8164034E-6 2.8889216E-10 1.8004922E-6 1.9608308E-6 1.2524414E-6 1.8007504E-6 1.8007504E-6 1.8004922E-6 1.01375 1.01375
1.8137108E-6 2.4320865E-10 1.80018E-6 1.9606018E-6 1.2522952E-6 1.800533E-6 1.800533E-6 1.80018E-6 1.01425 1.01425
1.804913E-6 8.48478E-11 1.80018E-6 1.9603729E-6 1.252149E-6 1.8003157E-6 1.8003157E-6 1.80018E-6 1.01475 1.01475
1.8020559E-6 3.6118955E-11 1.80018E-6 1.9601441E-6 1.2520028E-6 1.8000989E-6 1.8000989E-6 1.80018E-6 1.01525 1.01525
1.8009473E-6 1.9670642E-11 1.7995557E-6 1.9599152E-6 1.2518566E-6 1.7998815E-6 1.7998815E-6 1.7995557E-6 1.01575 1.01575
1.7952522E-6 -8.143793E-11 1.7989313E-6 1.9596862E-6 1.2517104E-6 1.7996647E-6 1.7996647E-6 1.7989313E-6 1.01625 1.01625
1.7824942E-6 -3.128868E-10 1.7992435E-6 1.9592285E-6 1.251418E-6 1.7994473E-6 1.7994473E-6 1.7992435E-6 1.01675 1.01675
1.7777891E-6 -3.9572337E-10 1.7989313E-6 1.9589995E-6 1.2512718E-6 1.7992305E-6 1.7992305E-6 1.7989313E-6 1.01725 1.01725
1.7883629E-6 -1.9656207E-10 1.7989313E-6 1.9587708E-6 1.2511257E-6 1.7990131E-6 1.7990131E-6 1.7989313E-6 1.01775 1.01775
1.8061644E-6 1.3598486E-10 1.7986192E-6 1.9585418E-6 1.2509795E-6 1.7987963E-6 1.7987963E-6 1.7986192E-6 1.01825 1.01825
1.8172332E-6 3.4428216E-10 1.7979949E-6 1.958313E-6 1.2508333E-6 1.798579E-6 1.798579E-6 1.7979949E-6 1.01875 1.01875
1.8134516E-6 2.7849942E-10 1.7979949E-6 1.958084E-6 1.2506871E-6 1.7983616E-6 1.7983616E-6 1.7979949E-6 1.01925 1.01925
1.799671E-6 2.8169522E-11 1.7979949E-6 1.9578551E-6 1.2505409E-6 1.7981448E-6 1.7981448E-6 1.7979949E-6 1.01975 1.01975
1.7919954E-6 -1.0948306E-10 1.7973705E-6 1.9576264E-6 1.2503947E-6 1.7979274E-6 1.7979274E-6 1.7973705E-6 1.02025 1.02025
1.7920094E-6 -1.052231E-10 1.7973705E-6 1.9573974E-6 1.2502485E-6 1.7977106E-6 1.7977106E-6 1.7973705E-6 1.02075 1.02075
1.7920559E-6 -1.0035408E-10 1.7976827E-6 1.9571685E-6 1.2501023E-6 1.7974933E-6 1.7974933E-6 1.7976827E-6 1.02125 1.02125
1.7856011E-6 -2.154712E-10 1.7970583E-6 1.9569397E-6 1.2499561E-6 1.797276E-6 1.797276E-6 1.7970583E-6 1.02175 1.02175
1.7838E-6 -2.447099E-10 1.7967462E-6 1.956482E-6 1.2496637E-6 1.7970591E-6 1.7970591E-6 1.7967462E-6 1.02225 1.02225
1.7916677E-6 -9.5492066E-11 1.796434E-6 1.956253E-6 1.2495175E-6 1.7968417E-6 1.7968417E-6 1.796434E-6 1.02275 1.02275
1.8055091E-6 1.6396685E-10 1.796434E-6 1.956024E-6 1.2493713E-6 1.7966249E-6 1.7966249E-6 1.796434E-6 1.02325 1.02325
1.8134758E-6 3.1501188E-10 1.796434E-6 1.9557954E-6 1.2492251E-6 1.7964076E-6 1.7964076E-6 1.796434E-6 1.02375 1.02375
1.8096943E-6 2.4922917E-10 1.7958097E-6 1.9555664E-6 1.2490789E-6 1.7961903E-6 1.7961903E-6 1.7958097E-6 1.02425 1.02425
1.7968708E-6 1.6562182E-11 1.7958097E-6 1.9553374E-6 1.2489328E-6 1.7959734E-6 1.7959734E-6 1.7958097E-6 1.02475 1.02475
1.7858949E-6 -1.8199708E-10 1.7951853E-6 1.9551087E-6 1.2487866E-6 1.7957561E-6 1.7957561E-6 1.7951853E-6 1.02525 1.02525
1.787691E-6 -1.4484751E-10 1.7948732E-6 1.9548797E-6 1.2486404E-6 1.7955392E-6 1.7955392E-6 1.7948732E-6 1.02575 1.02575
1.7923246E-6 -5.531822E-11 1.7945611E-6 1.9546508E-6 1.2484942E-6 1.7953219E-6 1.7953219E-6 1.7945611E-6 1.02625 1.02625
1.7917441E-6 -6.2021464E-11 1.7948732E-6 1.954422E-6 1.248348E-6 1.7951046E-6 1.7951046E-6 1.7948732E-6 1.02675 1.02675
1.790471E-6 -8.15151E-11 1.7948732E-6 1.954193E-6 1.2482018E-6 1.7948877E-6 1.7948877E-6 1.7948732E-6 1.02725 1.02725
1.7930586E-6 -2.974794E-11 1.7948732E-6 1.9537354E-6 1.2479094E-6 1.7946704E-6 1.7946704E-6 1.7948732E-6 1.02775 1.02775
1.8014878E-6 1.2982404E-10 1.7942489E-6 1.9535064E-6 1.2477632E-6 1.7944535E-6 1.7944535E-6 1.7942489E-6 1.02825 1.02825
1.8077715E-6 2.4980665E-10 1.7936245E-6 1.9532777E-6 1.247617E-6 1.7942363E-6 1.7942363E-6 1.7936245E-6 1.02875 1.02875
1.8039239E-6 1.8280583E-10 1.7936245E-6 1.9530487E-6 1.2474708E-6 1.7940189E-6 1.7940189E-6 1.7936245E-6 1.02925 1.02925
1.7916944E-6 -3.8897968E-11 1.7942489E-6 1.9528197E-6 1.2473246E-6 1.7938021E-6 1.7938021E-6 1.7942489E-6 1.02975 1.02975
1.7812796E-6 -2.271031E-10 1.7936245E-6 1.952591E-6 1.2471784E-6 1.7935847E-6 1.7935847E-6 1.7936245E-6 1.03025 1.03025
1.7827781E-6 -1.9543514E-10 1.7933123E-6 1.952362E-6 1.2470322E-6 1.7933673E-6 1.7933673E-6 1.7933123E-6 1.03075 1.03075
1.7889963E-6 -7.667063E-11 1.7930003E-6 1.9521333E-6 1.246886E-6 1.7931505E-6 1.7931505E-6 1.7930003E-6 1.03125 1.03125
1.7932668E-6 6.1589353E-12 1.7930003E-6 1.9519043E-6 1.2467399E-6 1.7929332E-6 1.7929332E-6 1.7930003E-6 1.03175 1.03175
1.7925873E-6 -2.3715114E-12 1.7926881E-6 1.9516754E-6 1.2465937E-6 1.7927158E-6 1.7927158E-6 1.7926881E-6 1.03225 1.03225
1.7900603E-6 -4.5009683E-11 1.7923759E-6 1.9514466E-6 1.2464475E-6 1.792499E-6 1.792499E-6 1.7923759E-6 1.03275 1.03275
1.7932089E-6 1.7111607E-11 1.7926881E-6 1.9509887E-6 1.2461551E-6 1.7922816E-6 1.7922816E-6 1.7926881E-6 1.03325 1.03325
1.8023306E-6 1.8947398E-10 1.7920637E-6 1.95076E-6 1.2460089E-6 1.7920644E-6 1.7920644E-6 1.7920637E-6 1.03375 1.03375
1.8034666E-6 2.1444221E-10 1.7917515E-6 1.950531E-6 1.2458627E-6 1.7918475E-6 1.7918475E-6 1.7917515E-6 1.03425 1.03425
1.7920288E-6 7.356016E-12 1.7917515E-6 1.950302E-6 1.2457165E-6 1.7916302E-6 1.7916302E-6 1.7917515E-6 1.03475 1.03475
1.7782148E-6 -2.43583E-10 1.7908151E-6 1.9500733E-6 1.2455703E-6 1.7914128E-6 1.7914128E-6 1.7908151E-6 1.03525 1.03525
1.7766778E-6 -2.6794916E-10 1.7908151E-6 1.9498443E-6 1.2454241E-6 1.791196E-6 1.791196E-6 1.7908151E-6 1.03575 1.03575
1.7866905E-6 -7.914198E-11 1.7905029E-6 1.9496156E-6 1.2452779E-6 1.7909787E-6 1.7909787E-6 1.7905029E-6 1.03625 1.03625
1.7951193E-6 8.042998E-11 1.7905029E-6 1.9493866E-6 1.2451317E-6 1.7907613E-6 1.7907613E-6 1.7905029E-6 1.03675 1.03675
1.7915031E-6 1.7692611E-11 1.7901907E-6 1.9491576E-6 1.2449855E-6 1.7905445E-6 1.7905445E-6 1.7901907E-6 1.03725 1.03725
1.7849824E-6 -9.864264E-11 1.7898785E-6 1.948929E-6 1.2448393E-6 1.7903271E-6 1.7903271E-6 1.7898785E-6 1.03775 1.03775
1.7875369E-6 -4.7484548E-11 1.7901907E-6 1.9487E-6 1.2446931E-6 1.7901099E-6 1.7901099E-6 1.7901907E-6 1.03825 1.03825
1.7957682E-6 1.08433026E-10 1.7898785E-6 1.9482422E-6 1.2444008E-6 1.789893E-6 1.789893E-6 1.7898785E-6 1.03875 1.03875
1.7970688E-6 1.3644659E-10 1.7892543E-6 1.9480133E-6 1.2442546E-6 1.7896756E-6 1.7896756E-6 1.7892543E-6 1.03925 1.03925
1.790746E-6 2.3765736E-11 1.7898785E-6 1.9477843E-6 1.2441084E-6 1.7894583E-6 1.7894583E-6 1.7898785E-6 1.03975 1.03975
1.7799026E-6 -1.7235725E-10 1.7892543E-6 1.9475556E-6 1.2439622E-6 1.7892414E-6 1.7892414E-6 1.7892543E-6 1.04025 1.04025
1.7774081E-6 -2.1438636E-10 1.7892543E-6 1.9473266E-6 1.243816E-6 1.7890242E-6 1.7890242E-6 1.7892543E-6 1.04075 1.04075
1.7850448E-6 -6.9431995E-11 1.7886299E-6 1.9470979E-6 1.2436698E-6 1.7888068E-6 1.7888068E-6 1.7886299E-6 1.04125 1.04125
1.792715E-6 7.613144E-11 1.7883177E-6 1.946869E-6 1.2435236E-6 1.78859E-6 1.78859E-6 1.7883177E-6 1.04175 1.04175
1.7904514E-6 3.8365797E-11 1.7883177E-6 1.94664E-6 1.2433774E-6 1.7883726E-6 1.7883726E-6 1.7883177E-6 1.04225 1.04225
1.7823796E-6 -1.0659559E-10 1.7883177E-6 1.9464112E-6 1.2432312E-6 1.7881553E-6 1.7881553E-6 1.7883177E-6 1.04275 1.04275
1.7817331E-6 -1.14516965E-10 1.7886299E-6 1.9461822E-6 1.243085E-6 1.787938E-6 1.787938E-6 1.7886299E-6 1.04325 1.04325
1.7909214E-6 5.9063546E-11 1.7876933E-6 1.9459533E-6 1.2429388E-6 1.7877211E-6 1.7877211E-6 1.7876933E-6 1.04375 1.04375
1.797007E-6 1.7539176E-10 1.7873812E-6 1.9454956E-6 1.2426464E-6 1.7875038E-6 1.7875038E-6 1.7873812E-6 1.04425 1.04425
1.7913774E-6 7.5501314E-11 1.7867569E-6 1.9452668E-6 1.2425002E-6 1.7872865E-6 1.7872865E-6 1.7867569E-6 1.04475 1.04475
1.781194E-6 -1.0844033E-10 1.7864447E-6 1.9450379E-6 1.2423541E-6 1.7870696E-6 1.7870696E-6 1.7864447E-6 1.04525 1.04525
1.7791614E-6 -1.4194251E-10 1.7861325E-6 1.944809E-6 1.2422079E-6 1.7868523E-6 1.7868523E-6 1.7861325E-6 1.04575 1.04575
1.783696E-6 -5.4240414E-11 1.7867569E-6 1.9445802E-6 1.2420617E-6 1.7866349E-6 1.7866349E-6 1.7867569E-6 1.04625 1.04625
1.7879667E-6 2.8589148E-11 1.7861325E-6 1.9443512E-6 1.2419155E-6 1.7864176E-6 1.7864176E-6 1.7861325E-6 1.04675 1.04675
1.7842185E-6 -3.6584496E-11 1.7861325E-6 1.9441222E-6 1.2417693E-6 1.7862008E-6 1.7862008E-6 1.7861325E-6 1.04725 1.04725
1.7776648E-6 -1.5352881E-10 1.7861325E-6 1.9438935E-6 1.2416231E-6 1.7859834E-6 1.7859834E-6 1.7861325E-6 1.04775 1.04775
1.7794273E-6 -1.1698832E-10 1.7855082E-6 1.9436645E-6 1.2414769E-6 1.7857661E-6 1.7857661E-6 1.7855082E-6 1.04825 1.04825
1.7892751E-6 6.877352E-11 1.7858204E-6 1.9434356E-6 1.2413307E-6 1.7855488E-6 1.7855488E-6 1.7858204E-6 1.04875 1.04875
1.7962193E-6 2.0093749E-10 1.7855082E-6 1.9429779E-6 1.2410383E-6 1.785332E-6 1.785332E-6 1.7855082E-6 1.04925 1.04925
1.7938567E-6 1.6134465E-10 1.7848839E-6 1.9427491E-6 1.2408921E-6 1.7851146E-6 1.7851146E-6 1.7848839E-6 1.04975 1.04975
1.7833099E-6 -2.929675E-11 1.7848839E-6 1.9425202E-6 1.2407459E-6 1.7848972E-6 1.7848972E-6 1.7848839E-6 1.05025 1.05025
1.7787362E-6 -1.09697064E-10 1.7848839E-6 1.9422912E-6 1.2405997E-6 1.78468E-6 1.78468E-6 1.7848839E-6 1.05075 1.05075
1.7819513E-6 -4.635763E-11 1.7845717E-6 1.9420625E-6 1.2404535E-6 1.784463E-6 1.784463E-6 1.7845717E-6 1.05125 1.05125
1.7812717E-6 -5.4888077E-11 1.7842596E-6 1.9418335E-6 1.2403073E-6 1.7842458E-6 1.7842458E-6 1.7842596E-6 1.05175 1.05175
1.774949E-6 -1.6756893E-10 1.7839474E-6 1.9416045E-6 1.2401612E-6 1.7840284E-6 1.7840284E-6 1.7839474E-6 1.05225 1.05225
1.7719594E-6 -2.1873404E-10 1.7836352E-6 1.9413758E-6 1.240015E-6 1.7838111E-6 1.7838111E-6 1.7836352E-6 1.05275 1.05275
1.7782436E-6 -9.87514E-11 1.7836352E-6 1.9411468E-6 1.2398688E-6 1.7835943E-6 1.7835943E-6 1.7836352E-6 1.05325 1.05325
1.7880584E-6 8.6401365E-11 1.7830109E-6 1.9409179E-6 1.2397226E-6 1.7833769E-6 1.7833769E-6 1.7830109E-6 1.05375 1.05375
1.795134E-6 2.2100159E-10 1.7826987E-6 1.9406891E-6 1.2395764E-6 1.7831596E-6 1.7831596E-6 1.7826987E-6 1.05425 1.05425
1.7968306E-6 2.5632396E-10 1.7826987E-6 1.9402314E-6 1.239284E-6 1.7829423E-6 1.7829423E-6 1.7826987E-6 1.05475 1.05475
1.793412E-6 1.9724096E-10 1.7826987E-6 1.9400024E-6 1.2391378E-6 1.7827249E-6 1.7827249E-6 1.7826987E-6 1.05525 1.05525
1.7866607E-6 7.664226E-11 1.7823866E-6 1.9397735E-6 1.2389916E-6 1.7825081E-6 1.7825081E-6 1.7823866E-6 1.05575 1.05575
1.776411E-6 -1.0851753E-10 1.7820744E-6 1.9395447E-6 1.2388454E-6 1.7822907E-6 1.7822907E-6 1.7820744E-6 1.05625 1.05625
1.7684382E-6 -2.516517E-10 1.7820744E-6 1.9393158E-6 1.2386992E-6 1.7820735E-6 1.7820735E-6 1.7820744E-6 1.05675 1.05675
1.7626435E-6 -3.545875E-10 1.7814501E-6 1.9390868E-6 1.238553E-6 1.7818561E-6 1.7818561E-6 1.7814501E-6 1.05725 1.05725
1.7658581E-6 -2.9124805E-10 1.7817622E-6 1.938858E-6 1.2384068E-6 1.7816387E-6 1.7816387E-6 1.7817622E-6 1.05775 1.05775
1.7760693E-6 -9.878649E-11 1.7814501E-6 1.938629E-6 1.2382606E-6 1.7814219E-6 1.7814219E-6 1.7814501E-6 1.05825 1.05825
1.7854221E-6 7.783934E-11 1.7811379E-6 1.9384004E-6 1.2381144E-6 1.7812046E-6 1.7812046E-6 1.7811379E-6 1.05875 1.05875
1.7906168E-6 1.7772277E-10 1.7811379E-6 1.9381714E-6 1.2379683E-6 1.7809872E-6 1.7809872E-6 1.7811379E-6 1.05925 1.05925
1.7960094E-6 2.812606E-10 1.7805136E-6 1.9379424E-6 1.2378221E-6 1.7807699E-6 1.7807699E-6 1.7805136E-6 1.05975 1.05975
1.8013691E-6 3.8418935E-10 1.7808258E-6 1.9374847E-6 1.2375297E-6 1.7805526E-6 1.7805526E-6 1.7808258E-6 1.06025 1.06025
1.7931328E-6 2.3618266E-10 1.7805136E-6 1.9372558E-6 1.2373835E-6 1.7803358E-6 1.7803358E-6 1.7805136E-6 1.06075 1.06075
1.7736097E-6 -1.2012488E-10 1.7805136E-6 1.937027E-6 1.2372373E-6 1.7801184E-6 1.7801184E-6 1.7805136E-6 1.06125 1.06125
1.7573207E-6 -4.167439E-10 1.7805136E-6 1.936798E-6 1.237091E-6 1.779901E-6 1.779901E-6 1.7805136E-6 1.06175 1.06175
1.7545951E-6 -4.6303647E-10 1.7798892E-6 1.936569E-6 1.2369449E-6 1.7796838E-6 1.7796838E-6 1.7798892E-6 1.06225 1.06225
1.7636179E-6 -2.925013E-10 1.7795771E-6 1.9363404E-6 1.2367987E-6 1.7794664E-6 1.7794664E-6 1.7795771E-6 1.06275 1.06275
1.7719476E-6 -1.3475654E-10 1.779265E-6 1.9361114E-6 1.2366525E-6 1.779249E-6 1.779249E-6 1.779265E-6 1.06325 1.06325
1.7787268E-6 -5.6378925E-12 1.7789528E-6 1.9358827E-6 1.2365063E-6 1.7790322E-6 1.7790322E-6 1.7789528E-6 1.06375 1.06375
1.7894986E-6 1.971778E-10 1.7783284E-6 1.9356537E-6 1.23636E-6 1.7788149E-6 1.7788149E-6 1.7783284E-6 1.06425 1.06425
1.8014254E-6 4.2131085E-10 1.7783284E-6 1.9354247E-6 1.2362138E-6 1.7785976E-6 1.7785976E-6 1.7783284E-6 1.06475 1.06475
1.805564E-6 5.017041E-10 1.7780162E-6 1.935196E-6 1.2360676E-6 1.7783802E-6 1.7783802E-6 1.7780162E-6 1.06525 1.06525
1.7934661E-6 2.8243663E-10 1.7780162E-6 1.934738E-6 1.2357754E-6 1.7781629E-6 1.7781629E-6 1.7780162E-6 1.06575 1.06575
1.771963E-6 -1.1041492E-10 1.7783284E-6 1.9345093E-6 1.2356292E-6 1.7779456E-6 1.7779456E-6 1.7783284E-6 1.06625 1.06625
1.754618E-6 -4.2652404E-10 1.777392E-6 1.9342804E-6 1.235483E-6 1.7777282E-6 1.7777282E-6 1.777392E-6 1.06675 1.06675
1.7504408E-6 -4.9961557E-10 1.777392E-6 1.9340514E-6 1.2353368E-6 1.7775114E-6 1.7775114E-6 1.777392E-6 1.06725 1.06725
1.7553054E-6 -4.058228E-10 1.7770798E-6 1.9338227E-6 1.2351906E-6 1.7772941E-6 1.7772941E-6 1.7770798E-6 1.06775 1.06775
1.7638001E-6 -2.450327E-10 1.7767676E-6 1.9335937E-6 1.2350444E-6 1.7770767E-6 1.7770767E-6 1.7767676E-6 1.06825 1.06825
1.775826E-6 -1.9072457E-11 1.7767676E-6 1.933365E-6 1.2348981E-6 1.7768594E-6 1.7768594E-6 1.7767676E-6 1.06875 1.06875
1.791086E-6 2.6657632E-10 1.7767676E-6 1.933136E-6 1.234752E-6 1.7766421E-6 1.7766421E-6 1.7767676E-6 1.06925 1.06925
1.8038378E-6 5.05936E-10 1.7764554E-6 1.932907E-6 1.2346057E-6 1.7764247E-6 1.7764247E-6 1.7764554E-6 1.06975 1.06975
1.8054023E-6 5.3882215E-10 1.775831E-6 1.9326783E-6 1.2344595E-6 1.7762075E-6 1.7762075E-6 1.775831E-6 1.07025 1.07025
1.7902029E-6 2.6230232E-10 1.775831E-6 1.9324493E-6 1.2343133E-6 1.7759905E-6 1.7759905E-6 1.775831E-6 1.07075 1.07075
1.7699538E-6 -1.07404675E-10 1.775519E-6 1.9319916E-6 1.2340209E-6 1.7757733E-6 1.7757733E-6 1.775519E-6 1.07125 1.07125
1.7593079E-6 -2.9987327E-10 1.7752068E-6 1.9317627E-6 1.2338747E-6 1.7755559E-6 1.7755559E-6 1.7752068E-6 1.07175 1.07175
1.7518302E-6 -4.3387144E-10 1.7752068E-6 1.931534E-6 1.2337285E-6 1.7753385E-6 1.7753385E-6 1.7752068E-6 1.07225 1.07225
1.7490386E-6 -4.8138216E-10 1.7752068E-6 1.931305E-6 1.2335825E-6 1.7751213E-6 1.7751213E-6 1.7752068E-6 1.07275 1.07275
1.7540682E-6 -3.8454406E-10 1.7745824E-6 1.931076E-6 1.2334363E-6 1.7749039E-6 1.7749039E-6 1.7745824E-6 1.07325 1.07325
1.7694932E-6 -9.584996E-11 1.7748946E-6 1.9308472E-6 1.23329E-6 1.7746867E-6 1.7746867E-6 1.7748946E-6 1.07375 1.07375
1.7903303E-6 2.927311E-10 1.7742702E-6 1.9306183E-6 1.2331438E-6 1.7744693E-6 1.7744693E-6 1.7742702E-6 1.07425 1.07425
1.8032472E-6 5.3513616E-10 1.7742702E-6 1.9303893E-6 1.2329976E-6 1.7742519E-6 1.7742519E-6 1.7742702E-6 1.07475 1.07475
1.800522E-6 4.888436E-10 1.773958E-6 1.9301606E-6 1.2328514E-6 1.7740351E-6 1.7740351E-6 1.773958E-6 1.07525 1.07525
1.7855201E-6 2.1597817E-10 1.773646E-6 1.9299316E-6 1.2327052E-6 1.7738178E-6 1.7738178E-6 1.773646E-6 1.07575 1.07575
1.7721352E-6 -2.7042972E-11 1.773958E-6 1.9297026E-6 1.232559E-6 1.7736004E-6 1.7736004E-6 1.773958E-6 1.07625 1.07625
1.7636344E-6 -1.7992223E-10 1.773646E-6 1.929245E-6 1.2322666E-6 1.7733831E-6 1.7733831E-6 1.773646E-6 1.07675 1.07675
1.7533846E-6 -3.6508202E-10 1.773646E-6 1.9290162E-6 1.2321204E-6 1.7731658E-6 1.7731658E-6 1.773646E-6 1.07725 1.07725
1.7464349E-6 -4.8933513E-10 1.7730216E-6 1.9287872E-6 1.2319742E-6 1.7729485E-6 1.7729485E-6 1.7730216E-6 1.07775 1.07775
1.7503095E-6 -4.1381437E-10 1.7723972E-6 1.9285583E-6 1.231828E-6 1.7727311E-6 1.7727311E-6 1.7723972E-6 1.07825 1.07825
1.7661635E-6 -1.172024E-10 1.7730216E-6 1.9283295E-6 1.2316818E-6 1.7725138E-6 1.7725138E-6 1.7730216E-6 1.07875 1.07875
1.7870666E-6 2.7259678E-10 1.7727094E-6 1.9281006E-6 1.2315356E-6 1.7722965E-6 1.7722965E-6 1.7727094E-6 1.07925 1.07925
1.7986633E-6 4.9063914E-10 1.772085E-6 1.9278716E-6 1.2313895E-6 1.7720791E-6 1.7720791E-6 1.772085E-6 1.07975 1.07975
1.7929347E-6 3.889215E-10 1.771773E-6 1.9276429E-6 1.2312433E-6 1.7718618E-6 1.7718618E-6 1.771773E-6 1.08025 1.08025
1.7808368E-6 1.6965399E-10 1.7714608E-6 1.927414E-6 1.2310971E-6 1.7716445E-6 1.7716445E-6 1.7714608E-6 1.08075 1.08075
1.769036E-6 -4.4131948E-11 1.7714608E-6 1.9271852E-6 1.2309509E-6 1.7714272E-6 1.7714272E-6 1.7714608E-6 1.08125 1.08125
1.7586872E-6 -2.3111893E-10 1.7711486E-6 1.9267272E-6 1.2306585E-6 1.7712098E-6 1.7712098E-6 1.7711486E-6 1.08175 1.08175
1.7523979E-6 -3.431907E-10 1.7714608E-6 1.9264985E-6 1.2305123E-6 1.770993E-6 1.770993E-6 1.7714608E-6 1.08225 1.08225
1.7497383E-6 -3.8826517E-10 1.7711486E-6 1.9262695E-6 1.2303661E-6 1.7707756E-6 1.7707756E-6 1.7711486E-6 1.08275 1.08275
1.756418E-6 -2.6097371E-10 1.7705242E-6 1.9260406E-6 1.2302199E-6 1.7705584E-6 1.7705584E-6 1.7705242E-6 1.08325 1.08325
1.7709849E-6 1.1884643E-11 1.7702121E-6 1.9258118E-6 1.2300737E-6 1.770341E-6 1.770341E-6 1.7702121E-6 1.08375 1.08375
1.7810637E-6 2.0190995E-10 1.7699E-6 1.9255829E-6 1.2299275E-6 1.7701236E-6 1.7701236E-6 1.7699E-6 1.08425 1.08425
1.7827273E-6 2.3662325E-10 1.7699E-6 1.925354E-6 1.2297813E-6 1.7699064E-6 1.7699064E-6 1.7699E-6 1.08475 1.08475
1.7788466E-6 1.6901332E-10 1.7699E-6 1.9251252E-6 1.2296351E-6 1.769689E-6 1.769689E-6 1.7699E-6 1.08525 1.08525
1.7723589E-6 5.3287142E-11 1.7692756E-6 1.9248962E-6 1.2294889E-6 1.7694716E-6 1.7694716E-6 1.7692756E-6 1.08575 1.08575
1.7704253E-6 2.1612155E-11 1.7695878E-6 1.9246675E-6 1.2293427E-6 1.7692544E-6 1.7692544E-6 1.7695878E-6 1.08625 1.08625
1.7669407E-6 -3.868896E-11 1.7686513E-6 1.9244385E-6 1.2291966E-6 1.769037E-6 1.769037E-6 1.7686513E-6 1.08675 1.08675
1.758968E-6 -1.8182315E-10 1.7686513E-6 1.9239808E-6 1.2289042E-6 1.7688196E-6 1.7688196E-6 1.7686513E-6 1.08725 1.08725
1.7542624E-6 -2.6465974E-10 1.7683391E-6 1.9237518E-6 1.228758E-6 1.7686024E-6 1.7686024E-6 1.7683391E-6 1.08775 1.08775
1.7597209E-6 -1.5990377E-10 1.7677148E-6 1.9235229E-6 1.2286118E-6 1.768385E-6 1.768385E-6 1.7677148E-6 1.08825 1.08825
1.7675557E-6 -1.12950005E-11 1.768027E-6 1.9232941E-6 1.2284656E-6 1.7681676E-6 1.7681676E-6 1.768027E-6 1.08875 1.08875
1.7722554E-6 7.945244E-11 1.7677148E-6 1.9230652E-6 1.2283194E-6 1.7679504E-6 1.7679504E-6 1.7677148E-6 1.08925 1.08925
1.7730279E-6 9.772092E-11 1.7677148E-6 1.9228362E-6 1.2281732E-6 1.767733E-6 1.767733E-6 1.7677148E-6 1.08975 1.08975
1.7705993E-6 5.6909942E-11 1.7674026E-6 1.9226075E-6 1.228027E-6 1.7675158E-6 1.7675158E-6 1.7674026E-6 1.09025 1.09025
1.7685667E-6 2.3407762E-11 1.7670905E-6 1.9223785E-6 1.2278808E-6 1.7672984E-6 1.7672984E-6 1.7670905E-6 1.09075 1.09075
1.7682831E-6 2.2186116E-11 1.7667783E-6 1.9221497E-6 1.2277346E-6 1.767081E-6 1.767081E-6 1.7667783E-6 1.09125 1.09125
1.7648646E-6 -3.6896868E-11 1.7667783E-6 1.9219208E-6 1.2275884E-6 1.7668638E-6 1.7668638E-6 1.7667783E-6 1.09175 1.09175
1.7614459E-6 -9.597984E-11 1.7664661E-6 1.9216918E-6 1.2274422E-6 1.7666464E-6 1.7666464E-6 1.7664661E-6 1.09225 1.09225
1.7622184E-6 -7.771136E-11 1.7664661E-6 1.9212341E-6 1.2271498E-6 1.766429E-6 1.766429E-6 1.7664661E-6 1.09275 1.09275
1.765994E-6 -4.0177974E-12 1.7661539E-6 1.9210052E-6 1.2270037E-6 1.7662118E-6 1.7662118E-6 1.7661539E-6 1.09325 1.09325
1.7686806E-6 4.957656E-11 1.7655296E-6 1.9207764E-6 1.2268575E-6 1.7659944E-6 1.7659944E-6 1.7655296E-6 1.09375 1.09375
1.7645029E-6 -2.351495E-11 1.7658418E-6 1.9205474E-6 1.2267113E-6 1.765777E-6 1.765777E-6 1.7658418E-6 1.09425 1.09425
1.7593353E-6 -1.1487847E-10 1.7661539E-6 1.9203187E-6 1.2265651E-6 1.7655598E-6 1.7655598E-6 1.7661539E-6 1.09475 1.09475
1.7601739E-6 -9.539184E-11 1.7652175E-6 1.9200897E-6 1.2264189E-6 1.7653424E-6 1.7653424E-6 1.7652175E-6 1.09525 1.09525
1.7653684E-6 4.491585E-12 1.7652175E-6 1.9198608E-6 1.2262727E-6 1.765125E-6 1.765125E-6 1.7652175E-6 1.09575 1.09575
1.7687811E-6 7.1485415E-11 1.7645931E-6 1.919632E-6 1.2261265E-6 1.7649078E-6 1.7649078E-6 1.7645931E-6 1.09625 1.09625
1.7658244E-6 2.0929368E-11 1.7649053E-6 1.919403E-6 1.2259803E-6 1.7646904E-6 1.7646904E-6 1.7649053E-6 1.09675 1.09675
1.7626699E-6 -3.3281083E-11 1.7642809E-6 1.919174E-6 1.2258341E-6 1.7644732E-6 1.7644732E-6 1.7642809E-6 1.09725 1.09725
1.7645643E-6 5.6956787E-12 1.7636567E-6 1.9189454E-6 1.2256879E-6 1.7642558E-6 1.7642558E-6 1.7636567E-6 1.09775 1.09775
1.767977E-6 7.268951E-11 1.7636567E-6 1.9184874E-6 1.2253955E-6 1.7640384E-6 1.7640384E-6 1.7636567E-6 1.09825 1.09825
1.7660434E-6 4.1014525E-11 1.7639688E-6 1.9182587E-6 1.2252493E-6 1.7638212E-6 1.7638212E-6 1.7639688E-6 1.09875 1.09875
1.7593577E-6 -7.8366064E-11 1.7633445E-6 1.9180297E-6 1.2251031E-6 1.7636038E-6 1.7636038E-6 1.7633445E-6 1.09925 1.09925
1.7515499E-6 -2.1845492E-10 1.7630323E-6 1.917801E-6 1.2249569E-6 1.7633864E-6 1.7633864E-6 1.7630323E-6 1.09975 1.09975
1.751695E-6 -2.1175871E-10 1.7633445E-6 1.917572E-6 1.2248108E-6 1.7631686E-6 1.7631686E-6 1.7633445E-6 1.10025 1.10025
1.7594637E-6 -6.4368066E-11 1.7636567E-6 1.917343E-6 1.2246646E-6 1.7629513E-6 1.7629513E-6 1.7636567E-6 1.10075 1.10075
1.7673974E-6 8.6067896E-11 1.7633445E-6 1.9171143E-6 1.2245184E-6 1.762734E-6 1.762734E-6 1.7633445E-6 1.10125 1.10125
1.7678399E-6 9.8245724E-11 1.7627201E-6 1.9168854E-6 1.2243722E-6 1.7625167E-6 1.7625167E-6 1.7627201E-6 1.10175 1.10175
1.7663683E-6 7.509767E-11 1.7627201E-6 1.9166564E-6 1.224226E-6 1.7622993E-6 1.7622993E-6 1.7627201E-6 1.10225 1.10225
1.7678668E-6 1.0676563E-10 1.7627201E-6 1.9164277E-6 1.2240798E-6 1.762082E-6 1.762082E-6 1.7627201E-6 1.10275 1.10275
1.7670224E-6 9.518985E-11 1.7620958E-6 1.9161987E-6 1.2239336E-6 1.7618647E-6 1.7618647E-6 1.7620958E-6 1.10325 1.10325
1.7630757E-6 2.636181E-11 1.7620958E-6 1.915741E-6 1.2236412E-6 1.7616474E-6 1.7616474E-6 1.7620958E-6 1.10375 1.10375
1.75771E-6 -6.865611E-11 1.7614715E-6 1.915512E-6 1.223495E-6 1.76143E-6 1.76143E-6 1.7614715E-6 1.10425 1.10425
1.7528394E-6 -1.5453802E-10 1.7611593E-6 1.9152833E-6 1.2233488E-6 1.7612127E-6 1.7612127E-6 1.7611593E-6 1.10475 1.10475
1.7494538E-6 -2.1301194E-10 1.7611593E-6 1.9150543E-6 1.2232026E-6 1.7609954E-6 1.7609954E-6 1.7611593E-6 1.10525 1.10525
1.7516783E-6 -1.6794452E-10 1.7605349E-6 1.9148254E-6 1.2230564E-6 1.760778E-6 1.760778E-6 1.7605349E-6 1.10575 1.10575
1.7598101E-6 -1.38541505E-11 1.7602229E-6 1.9145966E-6 1.2229102E-6 1.7605607E-6 1.7605607E-6 1.7602229E-6 1.10625 1.10625
1.7695913E-6 1.7068955E-10 1.7599107E-6 1.9143677E-6 1.222764E-6 1.7603429E-6 1.7603429E-6 1.7599107E-6 1.10675 1.10675
1.773268E-6 2.4255592E-10 1.7595985E-6 1.9141387E-6 1.2226179E-6 1.7601255E-6 1.7601255E-6 1.7595985E-6 1.10725 1.10725
1.7670443E-6 1.3170225E-10 1.7592863E-6 1.91391E-6 1.2224717E-6 1.7599083E-6 1.7599083E-6 1.7592863E-6 1.10775 1.10775
1.7602265E-6 9.885402E-12 1.7599107E-6 1.913681E-6 1.2223255E-6 1.7596909E-6 1.7596909E-6 1.7599107E-6 1.10825 1.10825
1.7571049E-6 -4.371598E-11 1.7589741E-6 1.9134523E-6 1.2221793E-6 1.7594735E-6 1.7594735E-6 1.7589741E-6 1.10875 1.10875
1.7543133E-6 -9.122669E-11 1.7592863E-6 1.9129943E-6 1.2218869E-6 1.7592563E-6 1.7592563E-6 1.7592863E-6 1.10925 1.10925
1.7504327E-6 -1.5883661E-10 1.7592863E-6 1.9127656E-6 1.2217407E-6 1.7590389E-6 1.7590389E-6 1.7592863E-6 1.10975 1.10975
1.7485321E-6 -1.8990252E-10 1.7592863E-6 1.9125366E-6 1.2215945E-6 1.7588216E-6 1.7588216E-6 1.7592863E-6 1.11025 1.11025
1.7511197E-6 -1.3813536E-10 1.7586619E-6 1.9123077E-6 1.2214483E-6 1.7586043E-6 1.7586043E-6 1.7586619E-6 1.11075 1.11075
1.7601094E-6 3.1790737E-11 1.7583499E-6 1.912079E-6 1.2213021E-6 1.7583869E-6 1.7583869E-6 1.7583499E-6 1.11125 1.11125
1.7699897E-6 2.1816163E-10 1.7583499E-6 1.91185E-6 1.2211559E-6 1.7581691E-6 1.7581691E-6 1.7583499E-6 1.11175 1.11175
1.7700362E-6 2.2303066E-10 1.7580377E-6 1.911621E-6 1.2210097E-6 1.7579518E-6 1.7579518E-6 1.7580377E-6 1.11225 1.11225
1.7611725E-6 6.3451674E-11 1.7577255E-6 1.9113922E-6 1.2208635E-6 1.7577345E-6 1.7577345E-6 1.7577255E-6 1.11275 1.11275
1.7513516E-6 -1.13790255E-10 1.7577255E-6 1.9111633E-6 1.2207173E-6 1.7575171E-6 1.7575171E-6 1.7577255E-6 1.11325 1.11325
1.7512991E-6 -1.1074843E-10 1.7574133E-6 1.9109345E-6 1.2205711E-6 1.7572999E-6 1.7572999E-6 1.7574133E-6 1.11375 1.11375
1.7537217E-6 -6.2026606E-11 1.7574133E-6 1.9107056E-6 1.220425E-6 1.7570825E-6 1.7570825E-6 1.7574133E-6 1.11425 1.11425
1.7507981E-6 -1.1197358E-10 1.756789E-6 1.9102479E-6 1.2201326E-6 1.7568651E-6 1.7568651E-6 1.756789E-6 1.11475 1.11475
1.74794E-6 -1.6070244E-10 1.756789E-6 1.910019E-6 1.2199864E-6 1.7566473E-6 1.7566473E-6 1.756789E-6 1.11525 1.11525
1.7509896E-6 -1.0040835E-10 1.756789E-6 1.90979E-6 1.2198402E-6 1.75643E-6 1.75643E-6 1.756789E-6 1.11575 1.11575
1.7604743E-6 7.865376E-11 1.7564769E-6 1.9095612E-6 1.219694E-6 1.7562127E-6 1.7562127E-6 1.7564769E-6 1.11625 1.11625
1.7705202E-6 2.6806998E-10 1.7561647E-6 1.9093322E-6 1.2195478E-6 1.7559954E-6 1.7559954E-6 1.7561647E-6 1.11675 1.11675
1.7669036E-6 2.0533263E-10 1.7552281E-6 1.9091035E-6 1.2194016E-6 1.755778E-6 1.755778E-6 1.7552281E-6 1.11725 1.11725
1.7546076E-6 -1.7589317E-11 1.7552281E-6 1.9088745E-6 1.2192554E-6 1.7555607E-6 1.7555607E-6 1.7552281E-6 1.11775 1.11775
1.7479549E-6 -1.3636084E-10 1.7552281E-6 1.9086456E-6 1.2191092E-6 1.7553434E-6 1.7553434E-6 1.7552281E-6 1.11825 1.11825
1.7483969E-6 -1.2418302E-10 1.7552281E-6 1.9084168E-6 1.218963E-6 1.7551256E-6 1.7551256E-6 1.7552281E-6 1.11875 1.11875
1.7515456E-6 -6.206173E-11 1.7546038E-6 1.9081879E-6 1.2188168E-6 1.7549082E-6 1.7549082E-6 1.7546038E-6 1.11925 1.11925
1.7523511E-6 -4.318417E-11 1.7546038E-6 1.9077302E-6 1.2185244E-6 1.7546909E-6 1.7546909E-6 1.7546038E-6 1.11975 1.11975
1.7502525E-6 -7.790449E-11 1.7546038E-6 1.9075012E-6 1.2183782E-6 1.7544736E-6 1.7544736E-6 1.7546038E-6 1.12025 1.12025
1.7528071E-6 -2.6746393E-11 1.7546038E-6 1.9072723E-6 1.2182321E-6 1.7542562E-6 1.7542562E-6 1.7546038E-6 1.12075 1.12075
1.7611693E-6 1.3160743E-10 1.7546038E-6 1.9070435E-6 1.2180859E-6 1.7540384E-6 1.7540384E-6 1.7546038E-6 1.12125 1.12125
1.7659679E-6 2.2418208E-10 1.7542917E-6 1.9068145E-6 1.2179397E-6 1.7538212E-6 1.7538212E-6 1.7542917E-6 1.12175 1.12175
1.7577642E-6 7.6784405E-11 1.7539795E-6 1.9065857E-6 1.2177935E-6 1.7536038E-6 1.7536038E-6 1.7539795E-6 1.12225 1.12225
1.7452373E-6 -1.5040098E-10 1.7539795E-6 1.9063568E-6 1.2176473E-6 1.7533864E-6 1.7533864E-6 1.7539795E-6 1.12275 1.12275
1.7409607E-6 -2.253197E-10 1.7536673E-6 1.906128E-6 1.2175011E-6 1.7531692E-6 1.7531692E-6 1.7536673E-6 1.12325 1.12325
1.7457922E-6 -1.3213601E-10 1.753043E-6 1.905899E-6 1.2173549E-6 1.7529518E-6 1.7529518E-6 1.753043E-6 1.12375 1.12375
1.7499964E-6 -5.0524585E-11 1.753043E-6 1.9056702E-6 1.2172087E-6 1.752734E-6 1.752734E-6 1.753043E-6 1.12425 1.12425
1.752221E-6 -5.457158E-12 1.753043E-6 1.9054413E-6 1.2170625E-6 1.7525167E-6 1.7525167E-6 1.753043E-6 1.12475 1.12475
1.7535546E-6 2.3165468E-11 1.753043E-6 1.9049835E-6 1.2167701E-6 1.7522993E-6 1.7522993E-6 1.753043E-6 1.12525 1.12525
1.754954E-6 5.3006228E-11 1.7524187E-6 1.9047546E-6 1.2166239E-6 1.752082E-6 1.752082E-6 1.7524187E-6 1.12575 1.12575
1.7587296E-6 1.2669978E-10 1.7524187E-6 1.9045258E-6 1.2164777E-6 1.7518647E-6 1.7518647E-6 1.7524187E-6 1.12625 1.12625
1.7591057E-6 1.3765947E-10 1.7514822E-6 1.9042968E-6 1.2163315E-6 1.7516469E-6 1.7516469E-6 1.7514822E-6 1.12675 1.12675
1.7512319E-6 -3.6475215E-12 1.75117E-6 1.904068E-6 1.2161853E-6 1.7514295E-6 1.7514295E-6 1.75117E-6 1.12725 1.12725
1.7412461E-6 -1.8393478E-10 1.7514822E-6 1.9038391E-6 1.2160392E-6 1.7512123E-6 1.7512123E-6 1.7514822E-6 1.12775 1.12775
1.7381575E-6 -2.369271E-10 1.7514822E-6 1.9036103E-6 1.215893E-6 1.7509949E-6 1.7509949E-6 1.7514822E-6 1.12825 1.12825
1.7407776E-6 -1.8455087E-10 1.75117E-6 1.9033813E-6 1.2157468E-6 1.7507771E-6 1.7507771E-6 1.75117E-6 1.12875 1.12875
1.7476883E-6 -5.2995976E-11 1.7514822E-6 1.9031525E-6 1.2156006E-6 1.7505597E-6 1.7505597E-6 1.7514822E-6 1.12925 1.12925
1.7530809E-6 5.0541855E-11 1.7508578E-6 1.9029236E-6 1.2154544E-6 1.7503424E-6 1.7503424E-6 1.7508578E-6 1.12975 1.12975
1.7545794E-6 8.2209815E-11 1.7505457E-6 1.9026947E-6 1.2153082E-6 1.7501251E-6 1.7501251E-6 1.7505457E-6 1.13025 1.13025
1.7574306E-6 1.388495E-10 1.7496092E-6 1.9022369E-6 1.2150158E-6 1.7499073E-6 1.7499073E-6 1.7496092E-6 1.13075 1.13075
1.7609751E-6 2.0827959E-10 1.749297E-6 1.9020081E-6 1.2148696E-6 1.74969E-6 1.74969E-6 1.749297E-6 1.13125 1.13125
1.7581835E-6 1.6076888E-10 1.749297E-6 1.9017792E-6 1.2147234E-6 1.7494726E-6 1.7494726E-6 1.749297E-6 1.13175 1.13175
1.7490557E-6 -3.6826445E-12 1.7496092E-6 1.9015503E-6 1.2145772E-6 1.7492553E-6 1.7492553E-6 1.7496092E-6 1.13225 1.13225
1.7363304E-6 -2.3452246E-10 1.7486727E-6 1.9013214E-6 1.214431E-6 1.7490376E-6 1.7490376E-6 1.7486727E-6 1.13275 1.13275
1.7307997E-6 -3.3258568E-10 1.7486727E-6 1.9010926E-6 1.2142848E-6 1.7488202E-6 1.7488202E-6 1.7486727E-6 1.13325 1.13325
1.7332553E-6 -2.832548E-10 1.7483605E-6 1.9008636E-6 1.2141386E-6 1.7486028E-6 1.7486028E-6 1.7483605E-6 1.13375 1.13375
1.74109E-6 -1.3464603E-10 1.7480484E-6 1.9006347E-6 1.2139924E-6 1.7483856E-6 1.7483856E-6 1.7480484E-6 1.13425 1.13425
1.7503763E-6 4.0761658E-11 1.7480484E-6 1.9004059E-6 1.2138463E-6 1.7481677E-6 1.7481677E-6 1.7480484E-6 1.13475 1.13475
1.758013E-6 1.8571601E-10 1.7477362E-6 1.900177E-6 1.2137001E-6 1.7479504E-6 1.7479504E-6 1.7477362E-6 1.13525 1.13525
1.7620526E-6 2.6428212E-10 1.7477362E-6 1.8999481E-6 1.2135539E-6 1.747733E-6 1.747733E-6 1.7477362E-6 1.13575 1.13575
1.7609111E-6 2.4722474E-10 1.7477362E-6 1.8994904E-6 1.2132615E-6 1.7475157E-6 1.7475157E-6 1.7477362E-6 1.13625 1.13625
1.7532678E-6 1.10181204E-10 1.7471118E-6 1.8992615E-6 1.2131153E-6 1.7472979E-6 1.7472979E-6 1.7471118E-6 1.13675 1.13675
1.7445361E-6 -4.696151E-11 1.7471118E-6 1.8990326E-6 1.2129691E-6 1.7470805E-6 1.7470805E-6 1.7471118E-6 1.13725 1.13725
1.7374214E-6 -1.7425997E-10 1.7471118E-6 1.8988037E-6 1.2128229E-6 1.7468633E-6 1.7468633E-6 1.7471118E-6 1.13775 1.13775
1.7305706E-6 -2.966859E-10 1.7467997E-6 1.8985749E-6 1.2126767E-6 1.7466459E-6 1.7466459E-6 1.7467997E-6 1.13825 1.13825
1.7289666E-6 -3.2227018E-10 1.7461754E-6 1.898346E-6 1.2125305E-6 1.7464281E-6 1.7464281E-6 1.7461754E-6 1.13875 1.13875
1.7323132E-6 -2.564945E-10 1.7461754E-6 1.898117E-6 1.2123843E-6 1.7462108E-6 1.7462108E-6 1.7461754E-6 1.13925 1.13925
1.744636E-6 -2.505267E-11 1.7461754E-6 1.8978882E-6 1.2122381E-6 1.7459935E-6 1.7459935E-6 1.7461754E-6 1.13975 1.13975
1.7585754E-6 2.3623345E-10 1.745551E-6 1.8976593E-6 1.2120919E-6 1.7457756E-6 1.7457756E-6 1.745551E-6 1.14025 1.14025
1.7626811E-6 3.1601766E-10 1.7458632E-6 1.8974304E-6 1.2119457E-6 1.7455583E-6 1.7455583E-6 1.7458632E-6 1.14075 1.14075
1.7575134E-6 2.2465416E-10 1.7461754E-6 1.8972015E-6 1.2117995E-6 1.745341E-6 1.745341E-6 1.7461754E-6 1.14125 1.14125
1.7505632E-6 1.0040101E-10 1.7458632E-6 1.8967438E-6 1.2115072E-6 1.7451232E-6 1.7451232E-6 1.7458632E-6 1.14175 1.14175
1.7424915E-6 -4.4560373E-11 1.7452388E-6 1.8965148E-6 1.211361E-6 1.7449058E-6 1.7449058E-6 1.7452388E-6 1.14225 1.14225
1.7371258E-6 -1.395783E-10 1.7446146E-6 1.896286E-6 1.2112148E-6 1.7446886E-6 1.7446886E-6 1.7446146E-6 1.14275 1.14275
1.7315291E-6 -2.3885968E-10 1.7446146E-6 1.8960571E-6 1.2110686E-6 1.7444712E-6 1.7444712E-6 1.7446146E-6 1.14325 1.14325
1.7247769E-6 -3.594584E-10 1.7443024E-6 1.8958283E-6 1.2109224E-6 1.7442534E-6 1.7442534E-6 1.7443024E-6 1.14375 1.14375
1.7264074E-6 -3.253542E-10 1.7443024E-6 1.8955993E-6 1.2107762E-6 1.744036E-6 1.744036E-6 1.7443024E-6 1.14425 1.14425
1.7417334E-6 -3.848727E-11 1.7439902E-6 1.8953705E-6 1.21063E-6 1.7438188E-6 1.7438188E-6 1.7439902E-6 1.14475 1.14475
1.7572569E-6 2.5203403E-10 1.7439902E-6 1.8951416E-6 1.2104838E-6 1.7436009E-6 1.7436009E-6 1.7439902E-6 1.14525 1.14525
1.7616925E-6 3.3790895E-10 1.7439902E-6 1.8949128E-6 1.2103376E-6 1.7433836E-6 1.7433836E-6 1.7439902E-6 1.14575 1.14575
1.7576139E-6 2.6664462E-10 1.7430536E-6 1.8946838E-6 1.2101914E-6 1.7431663E-6 1.7431663E-6 1.7430536E-6 1.14625 1.14625
1.7508287E-6 1.4543683E-10 1.7430536E-6 1.894455E-6 1.2100452E-6 1.7429485E-6 1.7429485E-6 1.7430536E-6 1.14675 1.14675
1.744506E-6 3.2755968E-11 1.7430536E-6 1.8939971E-6 1.2097528E-6 1.7427311E-6 1.7427311E-6 1.7430536E-6 1.14725 1.14725
1.7364672E-6 -1.1159635E-10 1.7424294E-6 1.8937683E-6 1.2096066E-6 1.7425139E-6 1.7425139E-6 1.7424294E-6 1.14775 1.14775
1.728824E-6 -2.486399E-10 1.7424294E-6 1.8935394E-6 1.2094605E-6 1.742296E-6 1.742296E-6 1.7424294E-6 1.14825 1.14825
1.7228643E-6 -3.54621E-10 1.741805E-6 1.8933106E-6 1.2093143E-6 1.7420787E-6 1.7420787E-6 1.741805E-6 1.14875 1.14875
1.7264418E-6 -2.8458183E-10 1.7427416E-6 1.8930816E-6 1.2091681E-6 1.7418613E-6 1.7418613E-6 1.7427416E-6 1.14925 1.14925
1.7383022E-6 -6.166694E-11 1.741805E-6 1.8928528E-6 1.2090219E-6 1.7416436E-6 1.7416436E-6 1.741805E-6 1.14975 1.14975
1.749206E-6 1.4358503E-10 1.7414928E-6 1.8926239E-6 1.2088757E-6 1.7414262E-6 1.7414262E-6 1.7414928E-6 1.15025 1.15025
1.7546977E-6 2.4895006E-10 1.7411807E-6 1.8923951E-6 1.2087295E-6 1.7412088E-6 1.7412088E-6 1.7411807E-6 1.15075 1.15075
1.7541827E-6 2.4346494E-10 1.7408686E-6 1.8921661E-6 1.2085833E-6 1.740991E-6 1.740991E-6 1.7408686E-6 1.15125 1.15125
1.749741E-6 1.6550088E-10 1.7411807E-6 1.8919372E-6 1.2084371E-6 1.7407738E-6 1.7407738E-6 1.7411807E-6 1.15175 1.15175
1.744342E-6 6.98739E-11 1.7408686E-6 1.8914795E-6 1.2081447E-6 1.740556E-6 1.740556E-6 1.7408686E-6 1.15225 1.15225
1.7384482E-6 -3.4889085E-11 1.7405564E-6 1.8912506E-6 1.2079985E-6 1.7403386E-6 1.7403386E-6 1.7405564E-6 1.15275 1.15275
1.7303105E-6 -1.810686E-10 1.7402442E-6 1.8910217E-6 1.2078523E-6 1.7401213E-6 1.7401213E-6 1.7402442E-6 1.15325 1.15325
1.7248124E-6 -2.785228E-10 1.7402442E-6 1.8907929E-6 1.2077061E-6 1.7399035E-6 1.7399035E-6 1.7402442E-6 1.15375 1.15375
1.7258818E-6 -2.547727E-10 1.739932E-6 1.8905639E-6 1.2075599E-6 1.7396861E-6 1.7396861E-6 1.739932E-6 1.15425 1.15425
1.7297234E-6 -1.7986101E-10 1.7393077E-6 1.890335E-6 1.2074137E-6 1.7394689E-6 1.7394689E-6 1.7393077E-6 1.15475 1.15475
1.7368646E-6 -4.4042655E-11 1.7393077E-6 1.8901062E-6 1.2072676E-6 1.739251E-6 1.739251E-6 1.7393077E-6 1.15525 1.15525
1.7467785E-6 1.4293731E-10 1.7393077E-6 1.8898774E-6 1.2071214E-6 1.7390337E-6 1.7390337E-6 1.7393077E-6 1.15575 1.15575
1.7531606E-6 2.6474714E-10 1.7389956E-6 1.8896484E-6 1.2069752E-6 1.7388159E-6 1.7388159E-6 1.7389956E-6 1.15625 1.15625
1.7505671E-6 2.2089082E-10 1.7386834E-6 1.8894195E-6 1.206829E-6 1.7385986E-6 1.7385986E-6 1.7386834E-6 1.15675 1.15675
1.7441783E-6 1.0699184E-10 1.7383712E-6 1.8891907E-6 1.2066828E-6 1.7383812E-6 1.7383812E-6 1.7383712E-6 1.15725 1.15725
1.7383502E-6 3.446976E-12 1.7386834E-6 1.8887329E-6 1.2063904E-6 1.7381634E-6 1.7381634E-6 1.7386834E-6 1.15775 1.15775
1.7342055E-6 -6.903547E-11 1.7377469E-6 1.888504E-6 1.2062442E-6 1.737946E-6 1.737946E-6 1.7377469E-6 1.15825 1.15825
1.7286084E-6 -1.6831686E-10 1.7377469E-6 1.8882752E-6 1.206098E-6 1.7377283E-6 1.7377283E-6 1.7377469E-6 1.15875 1.15875
1.7221207E-6 -2.8404304E-10 1.7377469E-6 1.8880463E-6 1.2059518E-6 1.737511E-6 1.737511E-6 1.7377469E-6 1.15925 1.15925
1.7215071E-6 -2.9135536E-10 1.7371226E-6 1.8878173E-6 1.2058056E-6 1.7372936E-6 1.7372936E-6 1.7371226E-6 1.15975 1.15975
1.7280873E-6 -1.6589113E-10 1.7368104E-6 1.8875885E-6 1.2056594E-6 1.7370758E-6 1.7370758E-6 1.7368104E-6 1.16025 1.16025
1.7411032E-6 7.834111E-11 1.7368104E-6 1.8873596E-6 1.2055132E-6 1.7368585E-6 1.7368585E-6 1.7368104E-6 1.16075 1.16075
1.7519405E-6 2.8237493E-10 1.7368104E-6 1.8871307E-6 1.205367E-6 1.7366407E-6 1.7366407E-6 1.7368104E-6 1.16125 1.16125
1.7542972E-6 3.2987862E-10 1.7368104E-6 1.8869018E-6 1.2052208E-6 1.7364233E-6 1.7364233E-6 1.7368104E-6 1.16175 1.16175
1.7480729E-6 2.1902496E-10 1.7364982E-6 1.886673E-6 1.2050747E-6 1.7362056E-6 1.7362056E-6 1.7364982E-6 1.16225 1.16225
1.7381201E-6 3.9346772E-11 1.736186E-6 1.8864441E-6 1.2049285E-6 1.7359882E-6 1.7359882E-6 1.736186E-6 1.16275 1.16275
1.7322925E-6 -6.419808E-11 1.7364982E-6 1.8859863E-6 1.2046361E-6 1.7357709E-6 1.7357709E-6 1.7364982E-6 1.16325 1.16325
1.7251442E-6 -1.9210561E-10 1.7358739E-6 1.8857575E-6 1.2044899E-6 1.735553E-6 1.735553E-6 1.7358739E-6 1.16375 1.16375
1.7174685E-6 -3.297582E-10 1.7355617E-6 1.8855286E-6 1.2043437E-6 1.7353358E-6 1.7353358E-6 1.7355617E-6 1.16425 1.16425
1.7145444E-6 -3.7970518E-10 1.7355617E-6 1.8852996E-6 1.2041975E-6 1.735118E-6 1.735118E-6 1.7355617E-6 1.16475 1.16475
1.7213562E-6 -2.4997748E-10 1.7355617E-6 1.8850708E-6 1.2040513E-6 1.7349006E-6 1.7349006E-6 1.7355617E-6 1.16525 1.16525
1.7367806E-6 3.8716624E-11 1.7346252E-6 1.8848419E-6 1.2039051E-6 1.7346828E-6 1.7346828E-6 1.7346252E-6 1.16575 1.16575
1.7509846E-6 3.0487526E-10 1.7346252E-6 1.8846131E-6 1.2037589E-6 1.7344655E-6 1.7344655E-6 1.7346252E-6 1.16625 1.16625
1.7562116E-6 4.0536774E-10 1.7346252E-6 1.8843841E-6 1.2036127E-6 1.7342477E-6 1.7342477E-6 1.7346252E-6 1.16675 1.16675
1.7488329E-6 2.7319677E-10 1.7346252E-6 1.8841553E-6 1.2034665E-6 1.7340303E-6 1.7340303E-6 1.7346252E-6 1.16725 1.16725
1.7374281E-6 6.6719644E-11 1.7336887E-6 1.8839264E-6 1.2033203E-6 1.7338131E-6 1.7338131E-6 1.7336887E-6 1.16775 1.16775
1.7269798E-6 -1.2209456E-10 1.7340009E-6 1.8836975E-6 1.2031741E-6 1.7335952E-6 1.7335952E-6 1.7340009E-6 1.16825 1.16825
1.7215812E-6 -2.1772155E-10 1.7340009E-6 1.8832397E-6 1.2028818E-6 1.7333779E-6 1.7333779E-6 1.7340009E-6 1.16875 1.16875
1.717403E-6 -2.9081307E-10 1.7333765E-6 1.8830109E-6 1.2027356E-6 1.73316E-6 1.73316E-6 1.7333765E-6 1.16925 1.16925
1.7155024E-6 -3.2187897E-10 1.7327523E-6 1.8827819E-6 1.2025894E-6 1.7329428E-6 1.7329428E-6 1.7327523E-6 1.16975 1.16975
1.7196405E-6 -2.414857E-10 1.7327523E-6 1.8825531E-6 1.2024432E-6 1.732725E-6 1.732725E-6 1.7327523E-6 1.17025 1.17025
1.7328874E-6 7.010015E-12 1.7324401E-6 1.8823242E-6 1.202297E-6 1.7325076E-6 1.7325076E-6 1.7324401E-6 1.17075 1.17075
1.7495989E-6 3.194577E-10 1.7318157E-6 1.8820954E-6 1.2021508E-6 1.7322898E-6 1.7322898E-6 1.7318157E-6 1.17125 1.17125
1.7556846E-6 4.3578596E-10 1.7318157E-6 1.8818664E-6 1.2020046E-6 1.7320725E-6 1.7320725E-6 1.7318157E-6 1.17175 1.17175
1.7488004E-6 3.1275096E-10 1.7324401E-6 1.8816376E-6 1.2018584E-6 1.7318547E-6 1.7318547E-6 1.7324401E-6 1.17225 1.17225
1.7342935E-6 4.9021554E-11 1.7318157E-6 1.8814087E-6 1.2017122E-6 1.7316373E-6 1.7316373E-6 1.7318157E-6 1.17275 1.17275
1.7226571E-6 -1.6171904E-10 1.7318157E-6 1.8811799E-6 1.201566E-6 1.7314195E-6 1.7314195E-6 1.7318157E-6 1.17325 1.17325
1.7175555E-6 -2.5186442E-10 1.7315035E-6 1.8809509E-6 1.2014198E-6 1.7312022E-6 1.7312022E-6 1.7315035E-6 1.17375 1.17375
1.7156874E-6 -2.8232128E-10 1.7315035E-6 1.8804932E-6 1.2011274E-6 1.7309844E-6 1.7309844E-6 1.7315035E-6 1.17425 1.17425
1.715899E-6 -2.744069E-10 1.7315035E-6 1.8802643E-6 1.2009812E-6 1.730767E-6 1.730767E-6 1.7315035E-6 1.17475 1.17475
1.718024E-6 -2.311667E-10 1.7308793E-6 1.8800354E-6 1.200835E-6 1.7305492E-6 1.7305492E-6 1.7308793E-6 1.17525 1.17525
1.7282348E-6 -3.8705136E-11 1.7305671E-6 1.8798065E-6 1.2006889E-6 1.730332E-6 1.730332E-6 1.7305671E-6 1.17575 1.17575
1.7432963E-6 2.4328925E-10 1.7302549E-6 1.8795777E-6 1.2005427E-6 1.7301141E-6 1.7301141E-6 1.7302549E-6 1.17625 1.17625
1.752946E-6 4.2539666E-10 1.7299427E-6 1.8793487E-6 1.2003965E-6 1.7298968E-6 1.7298968E-6 1.7299427E-6 1.17675 1.17675
1.749659E-6 3.6874995E-10 1.7296305E-6 1.8791198E-6 1.2002503E-6 1.729679E-6 1.729679E-6 1.7296305E-6 1.17725 1.17725
1.735878E-6 1.1842002E-10 1.7296305E-6 1.878891E-6 1.2001041E-6 1.7294617E-6 1.7294617E-6 1.7296305E-6 1.17775 1.17775
1.7210735E-6 -1.5079099E-10 1.7296305E-6 1.8786621E-6 1.1999579E-6 1.7292439E-6 1.7292439E-6 1.7296305E-6 1.17825 1.17825
1.7136289E-6 -2.841801E-10 1.7290063E-6 1.8784332E-6 1.1998117E-6 1.7290265E-6 1.7290265E-6 1.7290063E-6 1.17875 1.17875
1.7110018E-6 -3.286455E-10 1.7283819E-6 1.8782043E-6 1.1996655E-6 1.7288087E-6 1.7288087E-6 1.7283819E-6 1.17925 1.17925
1.7134573E-6 -2.793146E-10 1.7280697E-6 1.8777466E-6 1.1993731E-6 1.7285914E-6 1.7285914E-6 1.7280697E-6 1.17975 1.17975
1.7187505E-6 -1.7760397E-10 1.7283819E-6 1.8775177E-6 1.1992269E-6 1.7283736E-6 1.7283736E-6 1.7283819E-6 1.18025 1.18025
1.7269807E-6 -2.168642E-11 1.7277575E-6 1.8772888E-6 1.1990807E-6 1.7281558E-6 1.7281558E-6 1.7277575E-6 1.18075 1.18075
1.7365315E-6 1.5859382E-10 1.7280697E-6 1.87706E-6 1.1989345E-6 1.7279385E-6 1.7279385E-6 1.7280697E-6 1.18125 1.18125
1.7445637E-6 3.1085698E-10 1.7277575E-6 1.8768311E-6 1.1987883E-6 1.7277207E-6 1.7277207E-6 1.7277575E-6 1.18175 1.18175
1.7426962E-6 2.8040012E-10 1.7274455E-6 1.8766021E-6 1.198642E-6 1.7275033E-6 1.7275033E-6 1.7274455E-6 1.18225 1.18225
1.732809E-6 1.0194006E-10 1.7274455E-6 1.8763733E-6 1.198496E-6 1.7272855E-6 1.7272855E-6 1.7274455E-6 1.18275 1.18275
1.7217671E-6 -9.783733E-11 1.7268211E-6 1.8761444E-6 1.1983498E-6 1.7270683E-6 1.7270683E-6 1.7268211E-6 1.18325 1.18325
1.7133318E-6 -2.4949845E-10 1.7268211E-6 1.8759155E-6 1.1982036E-6 1.7268504E-6 1.7268504E-6 1.7268211E-6 1.18375 1.18375
1.7119263E-6 -2.7142835E-10 1.7271333E-6 1.8756866E-6 1.1980574E-6 1.7266331E-6 1.7266331E-6 1.7271333E-6 1.18425 1.18425
1.7172524E-6 -1.6910869E-10 1.7268211E-6 1.8752289E-6 1.197765E-6 1.7264152E-6 1.7264152E-6 1.7268211E-6 1.18475 1.18475
1.7217541E-6 -8.201565E-11 1.7258845E-6 1.875E-6 1.1976188E-6 1.726198E-6 1.726198E-6 1.7258845E-6 1.18525 1.18525
1.7262553E-6 5.0773712E-12 1.7255725E-6 1.8747711E-6 1.1974726E-6 1.7259802E-6 1.7259802E-6 1.7255725E-6 1.18575 1.18575
1.7290404E-6 6.049892E-11 1.7255725E-6 1.8745422E-6 1.1973264E-6 1.7257623E-6 1.7257623E-6 1.7255725E-6 1.18625 1.18625
1.7337729E-6 1.5185542E-10 1.7255725E-6 1.8743134E-6 1.1971802E-6 1.725545E-6 1.725545E-6 1.7255725E-6 1.18675 1.18675
1.7343469E-6 1.6646949E-10 1.7255725E-6 1.8740844E-6 1.197034E-6 1.7253271E-6 1.7253271E-6 1.7255725E-6 1.18725 1.18725
1.7294764E-6 8.058758E-11 1.7252603E-6 1.8738556E-6 1.1968878E-6 1.7251099E-6 1.7251099E-6 1.7252603E-6 1.18775 1.18775
1.720447E-6 -8.2036745E-11 1.7252603E-6 1.8736267E-6 1.1967416E-6 1.7248921E-6 1.7248921E-6 1.7252603E-6 1.18825 1.18825
1.7149159E-6 -1.801E-10 1.7246359E-6 1.8733979E-6 1.1965953E-6 1.7246742E-6 1.7246742E-6 1.7246359E-6 1.18875 1.18875
1.7159524E-6 -1.5695897E-10 1.7240116E-6 1.8731689E-6 1.1964491E-6 1.7244569E-6 1.7244569E-6 1.7240116E-6 1.18925 1.18925
1.7241827E-6 -1.0414227E-12 1.7246359E-6 1.8729401E-6 1.1963031E-6 1.7242392E-6 1.7242392E-6 1.7246359E-6 1.18975 1.18975
1.7292123E-6 9.579667E-11 1.7240116E-6 1.8724822E-6 1.1960107E-6 1.7240218E-6 1.7240218E-6 1.7240116E-6 1.19025 1.19025
1.7276743E-6 7.1430487E-11 1.7233873E-6 1.8722534E-6 1.1958645E-6 1.723804E-6 1.723804E-6 1.7233873E-6 1.19075 1.19075
1.7226051E-6 -1.8105836E-11 1.7230751E-6 1.8720245E-6 1.1957183E-6 1.7235861E-6 1.7235861E-6 1.7230751E-6 1.19125 1.19125
1.7206715E-6 -4.978082E-11 1.7233873E-6 1.8717957E-6 1.195572E-6 1.7233689E-6 1.7233689E-6 1.7233873E-6 1.19175 1.19175
1.7214766E-6 -3.090327E-11 1.7236994E-6 1.8715667E-6 1.1954259E-6 1.7231511E-6 1.7231511E-6 1.7236994E-6 1.19225 1.19225
1.7217872E-6 -2.116171E-11 1.7230751E-6 1.8713379E-6 1.1952797E-6 1.7229337E-6 1.7229337E-6 1.7230751E-6 1.19275 1.19275
1.718434E-6 -7.902657E-11 1.7230751E-6 1.871109E-6 1.1951334E-6 1.7227159E-6 1.7227159E-6 1.7230751E-6 1.19325 1.19325
1.7142559E-6 -1.5211808E-10 1.7218264E-6 1.8708802E-6 1.1949872E-6 1.722498E-6 1.722498E-6 1.7218264E-6 1.19375 1.19375
1.7175695E-6 -8.695147E-11 1.7215143E-6 1.8706512E-6 1.194841E-6 1.7222808E-6 1.7222808E-6 1.7215143E-6 1.19425 1.19425
1.7300569E-6 1.4753569E-10 1.7215143E-6 1.8704224E-6 1.1946948E-6 1.722063E-6 1.722063E-6 1.7215143E-6 1.19475 1.19475
1.7370006E-6 2.7969965E-10 1.7215143E-6 1.8701935E-6 1.1945486E-6 1.7218456E-6 1.7218456E-6 1.7215143E-6 1.19525 1.19525
1.7345715E-6 2.3888866E-10 1.7215143E-6 1.8697357E-6 1.1942562E-6 1.7216278E-6 1.7216278E-6 1.7215143E-6 1.19575 1.19575
1.7227042E-6 2.388461E-11 1.7215143E-6 1.8695068E-6 1.1941102E-6 1.7214101E-6 1.7214101E-6 1.7215143E-6 1.19625 1.19625
1.7112663E-6 -1.8320158E-10 1.7212021E-6 1.869278E-6 1.193964E-6 1.7211927E-6 1.7211927E-6 1.7212021E-6 1.19675 1.19675
1.7053721E-6 -2.8796457E-10 1.7208899E-6 1.869049E-6 1.1938178E-6 1.7209749E-6 1.7209749E-6 1.7208899E-6 1.19725 1.19725
1.7080912E-6 -2.3376115E-10 1.7208899E-6 1.8688202E-6 1.1936716E-6 1.720757E-6 1.720757E-6 1.7208899E-6 1.19775 1.19775
1.7095238E-6 -2.0331134E-10 1.7199534E-6 1.8685913E-6 1.1935253E-6 1.7205398E-6 1.7205398E-6 1.7199534E-6 1.19825 1.19825
1.7130678E-6 -1.3388124E-10 1.7205778E-6 1.8683625E-6 1.1933791E-6 1.720322E-6 1.720322E-6 1.7205778E-6 1.19875 1.19875
1.7207371E-6 1.1682181E-11 1.7202656E-6 1.8681335E-6 1.193233E-6 1.7201041E-6 1.7201041E-6 1.7202656E-6 1.19925 1.19925
1.733951E-6 2.595688E-10 1.7196413E-6 1.8679046E-6 1.1930867E-6 1.7198868E-6 1.7198868E-6 1.7196413E-6 1.19975 1.19975
1.7434353E-6 4.3863088E-10 1.7193291E-6 1.8676758E-6 1.1929405E-6 1.7196691E-6 1.7196691E-6 1.7193291E-6 1.20025 1.20025
1.7390262E-6 3.6127593E-10 1.719017E-6 1.8674469E-6 1.1927943E-6 1.7194512E-6 1.7194512E-6 1.719017E-6 1.20075 1.20075
1.7221762E-6 5.4302788E-11 1.7187048E-6 1.8669891E-6 1.1925019E-6 1.7192339E-6 1.7192339E-6 1.7187048E-6 1.20125 1.20125
1.7030486E-6 -2.9469596E-10 1.7193291E-6 1.8667603E-6 1.1923557E-6 1.719016E-6 1.719016E-6 1.7193291E-6 1.20175 1.20175
1.6953394E-6 -4.3295761E-10 1.7183926E-6 1.8665314E-6 1.1922095E-6 1.7187982E-6 1.7187982E-6 1.7183926E-6 1.20225 1.20225
1.700369E-6 -3.3611952E-10 1.7177683E-6 1.8663025E-6 1.1920633E-6 1.718581E-6 1.718581E-6 1.7177683E-6 1.20275 1.20275
1.7093583E-6 -1.6619342E-10 1.7183926E-6 1.8660736E-6 1.1919172E-6 1.7183631E-6 1.7183631E-6 1.7183926E-6 1.20325 1.20325
1.7164006E-6 -3.2202265E-11 1.7177683E-6 1.8658448E-6 1.191771E-6 1.7181453E-6 1.7181453E-6 1.7177683E-6 1.20375 1.20375
1.7208362E-6 5.3672625E-11 1.7183926E-6 1.8656158E-6 1.1916248E-6 1.717928E-6 1.717928E-6 1.7183926E-6 1.20425 1.20425
1.7308485E-6 2.424798E-10 1.7180804E-6 1.8653869E-6 1.1914786E-6 1.7177102E-6 1.7177102E-6 1.7180804E-6 1.20475 1.20475
1.7387157E-6 3.9169765E-10 1.7177683E-6 1.8651581E-6 1.1913324E-6 1.7174924E-6 1.7174924E-6 1.7177683E-6 1.20525 1.20525
1.7356931E-6 3.3992342E-10 1.7174561E-6 1.8649292E-6 1.1911862E-6 1.717275E-6 1.717275E-6 1.7174561E-6 1.20575 1.20575
1.7205916E-6 6.523083E-11 1.7165196E-6 1.8647003E-6 1.19104E-6 1.7170572E-6 1.7170572E-6 1.7165196E-6 1.20625 1.20625
1.699814E-6 -3.1422123E-10 1.7165196E-6 1.8642426E-6 1.1907476E-6 1.7168394E-6 1.7168394E-6 1.7165196E-6 1.20675 1.20675
1.6914782E-6 -4.6405518E-10 1.7165196E-6 1.8640137E-6 1.1906014E-6 1.7166221E-6 1.7166221E-6 1.7165196E-6 1.20725 1.20725
1.6994445E-6 -3.1301015E-10 1.7162074E-6 1.8637847E-6 1.1904552E-6 1.7164043E-6 1.7164043E-6 1.7162074E-6 1.20775 1.20775
1.7113049E-6 -9.0095244E-11 1.7165196E-6 1.8635559E-6 1.190309E-6 1.7161865E-6 1.7161865E-6 1.7165196E-6 1.20825 1.20825
1.7181166E-6 3.9632454E-11 1.7155832E-6 1.863327E-6 1.1901628E-6 1.7159691E-6 1.7159691E-6 1.7155832E-6 1.20875 1.20875
1.7180306E-6 4.206521E-11 1.7155832E-6 1.8630982E-6 1.1900166E-6 1.7157514E-6 1.7157514E-6 1.7155832E-6 1.20925 1.20925
1.7247758E-6 1.7057476E-10 1.7155832E-6 1.8628692E-6 1.1898704E-6 1.7155336E-6 1.7155336E-6 1.7155832E-6 1.20975 1.20975
1.73393E-6 3.435462E-10 1.7155832E-6 1.8626404E-6 1.1897243E-6 1.7153158E-6 1.7153158E-6 1.7155832E-6 1.21025 1.21025
1.7345046E-6 3.5816028E-10 1.7149588E-6 1.8624115E-6 1.1895781E-6 1.7150984E-6 1.7150984E-6 1.7149588E-6 1.21075 1.21075
1.7185121E-6 6.702287E-11 1.7149588E-6 1.8621826E-6 1.1894319E-6 1.7148806E-6 1.7148806E-6 1.7149588E-6 1.21125 1.21125
1.6964475E-6 -3.361828E-10 1.7143344E-6 1.8619537E-6 1.1892857E-6 1.7146629E-6 1.7146629E-6 1.7143344E-6 1.21175 1.21175
1.6890352E-6 -4.6896287E-10 1.7143344E-6 1.861496E-6 1.1889933E-6 1.714445E-6 1.714445E-6 1.7143344E-6 1.21225 1.21225
1.699444E-6 -2.7284688E-10 1.7143344E-6 1.861267E-6 1.1888471E-6 1.7142277E-6 1.7142277E-6 1.7143344E-6 1.21275 1.21275
1.7131855E-6 -1.5215204E-11 1.7140223E-6 1.8610382E-6 1.1887009E-6 1.7140098E-6 1.7140098E-6 1.7140223E-6 1.21325 1.21325
1.7201287E-6 1.1694876E-10 1.713398E-6 1.8608093E-6 1.1885547E-6 1.713792E-6 1.713792E-6 1.713398E-6 1.21375 1.21375
1.7201422E-6 1.2120871E-10 1.713398E-6 1.8605805E-6 1.1884085E-6 1.7135748E-6 1.7135748E-6 1.713398E-6 1.21425 1.21425
1.7208812E-6 1.3886813E-10 1.713398E-6 1.8603515E-6 1.1882623E-6 1.7133569E-6 1.7133569E-6 1.713398E-6 1.21475 1.21475
1.7277584E-6 2.6981395E-10 1.7127736E-6 1.8601227E-6 1.1881161E-6 1.7131391E-6 1.7131391E-6 1.7127736E-6 1.21525 1.21525
1.7274084E-6 2.6737415E-10 1.7124614E-6 1.8598938E-6 1.1879699E-6 1.7129213E-6 1.7129213E-6 1.7124614E-6 1.21575 1.21575
1.7119775E-6 -1.3409094E-11 1.7121492E-6 1.859665E-6 1.1878237E-6 1.712704E-6 1.712704E-6 1.7121492E-6 1.21625 1.21625
1.6924539E-6 -3.6971665E-10 1.7121492E-6 1.859436E-6 1.1876775E-6 1.7124862E-6 1.7124862E-6 1.7121492E-6 1.21675 1.21675
1.6880448E-6 -4.4707163E-10 1.711525E-6 1.8589783E-6 1.1873852E-6 1.7122684E-6 1.7122684E-6 1.711525E-6 1.21725 1.21725
1.696473E-6 -2.8749966E-10 1.7124614E-6 1.8587494E-6 1.187239E-6 1.7120506E-6 1.7120506E-6 1.7124614E-6 1.21775 1.21775
1.7116334E-6 -3.678102E-12 1.7118372E-6 1.8585205E-6 1.1870928E-6 1.7118327E-6 1.7118327E-6 1.7118372E-6 1.21825 1.21825
1.7189071E-6 1.3457653E-10 1.711525E-6 1.8582916E-6 1.1869466E-6 1.7116155E-6 1.7116155E-6 1.711525E-6 1.21875 1.21875
1.7212302E-6 1.8147116E-10 1.7112128E-6 1.8580628E-6 1.1868004E-6 1.7113977E-6 1.7113977E-6 1.7112128E-6 1.21925 1.21925
1.7221673E-6 2.0278497E-10 1.7109006E-6 1.8578338E-6 1.1866542E-6 1.7111798E-6 1.7111798E-6 1.7109006E-6 1.21975 1.21975
1.7235334E-6 2.3201666E-10 1.7112128E-6 1.857605E-6 1.186508E-6 1.710962E-6 1.710962E-6 1.7112128E-6 1.22025 1.22025
1.7195537E-6 1.6257955E-10 1.7105884E-6 1.8573761E-6 1.1863618E-6 1.7107446E-6 1.7107446E-6 1.7105884E-6 1.22075 1.22075
1.7062673E-6 -7.86144E-11 1.7099642E-6 1.8571473E-6 1.1862156E-6 1.7105269E-6 1.7105269E-6 1.7099642E-6 1.22125 1.22125
1.6920569E-6 -3.368622E-10 1.7099642E-6 1.8569183E-6 1.1860694E-6 1.7103091E-6 1.7103091E-6 1.7099642E-6 1.22175 1.22175
1.6856677E-6 -4.507612E-10 1.709652E-6 1.8566894E-6 1.1859232E-6 1.7100913E-6 1.7100913E-6 1.709652E-6 1.22225 1.22225
1.694921E-6 -2.7596259E-10 1.709652E-6 1.8562317E-6 1.1856308E-6 1.7098735E-6 1.7098735E-6 1.709652E-6 1.22275 1.22275
1.710742E-6 2.004034E-11 1.709652E-6 1.8560028E-6 1.1854846E-6 1.7096561E-6 1.7096561E-6 1.709652E-6 1.22325 1.22325
1.7208863E-6 2.1128377E-10 1.7090276E-6 1.8557739E-6 1.1853385E-6 1.7094384E-6 1.7094384E-6 1.7090276E-6 1.22375 1.22375
1.7217243E-6 2.3077039E-10 1.709652E-6 1.8555451E-6 1.1851923E-6 1.7092206E-6 1.7092206E-6 1.709652E-6 1.22425 1.22425
1.7183382E-6 1.7229647E-10 1.7087154E-6 1.8553162E-6 1.1850461E-6 1.7090027E-6 1.7090027E-6 1.7087154E-6 1.22475 1.22475
1.7142261E-6 1.00423066E-10 1.7087154E-6 1.8550872E-6 1.1848999E-6 1.7087849E-6 1.7087849E-6 1.7087154E-6 1.22525 1.22525
1.7104445E-6 3.4640353E-11 1.7080912E-6 1.8548584E-6 1.1847537E-6 1.7085675E-6 1.7085675E-6 1.7080912E-6 1.22575 1.22575
1.7010852E-6 -1.3407464E-10 1.7087154E-6 1.8546295E-6 1.1846075E-6 1.7083498E-6 1.7083498E-6 1.7087154E-6 1.22625 1.22625
1.692551E-6 -2.8756297E-10 1.7080912E-6 1.8544006E-6 1.1844613E-6 1.708132E-6 1.708132E-6 1.7080912E-6 1.22675 1.22675
1.691673E-6 -2.9974784E-10 1.7071546E-6 1.8541717E-6 1.1843151E-6 1.7079142E-6 1.7079142E-6 1.7071546E-6 1.22725 1.22725
1.6989462E-6 -1.6149321E-10 1.7074668E-6 1.8539429E-6 1.1841689E-6 1.7076964E-6 1.7076964E-6 1.7074668E-6 1.22775 1.22775
1.710477E-6 5.533104E-11 1.7074668E-6 1.8534851E-6 1.1838765E-6 1.707479E-6 1.707479E-6 1.7074668E-6 1.22825 1.22825
1.7210504E-6 2.5449234E-10 1.7065303E-6 1.8532562E-6 1.1837303E-6 1.7072613E-6 1.7072613E-6 1.7065303E-6 1.22875 1.22875
1.7216574E-6 2.6971547E-10 1.7065303E-6 1.8530274E-6 1.1835841E-6 1.7070435E-6 1.7070435E-6 1.7065303E-6 1.22925 1.22925
1.7131891E-6 1.1744529E-10 1.7062182E-6 1.8527985E-6 1.1834379E-6 1.7068256E-6 1.7068256E-6 1.7062182E-6 1.22975 1.22975
1.7037639E-6 -5.2487844E-11 1.7065303E-6 1.8525695E-6 1.1832917E-6 1.7066078E-6 1.7066078E-6 1.7065303E-6 1.23025 1.23025
1.6991897E-6 -1.3288817E-10 1.7062182E-6 1.8523407E-6 1.1831456E-6 1.70639E-6 1.70639E-6 1.7062182E-6 1.23075 1.23075
1.6985102E-6 -1.4141861E-10 1.705906E-6 1.8521118E-6 1.1829994E-6 1.7061727E-6 1.7061727E-6 1.705906E-6 1.23125 1.23125
1.6961801E-6 -1.804024E-10 1.705906E-6 1.851883E-6 1.1828532E-6 1.7059549E-6 1.7059549E-6 1.705906E-6 1.23175 1.23175
1.6963912E-6 -1.7248805E-10 1.7055938E-6 1.851654E-6 1.182707E-6 1.7057371E-6 1.7057371E-6 1.7055938E-6 1.23225 1.23225
1.7038624E-6 -3.0579025E-11 1.7052816E-6 1.8514252E-6 1.1825608E-6 1.7055193E-6 1.7055193E-6 1.7052816E-6 1.23275 1.23275
1.7145347E-6 1.7040948E-10 1.7049695E-6 1.8511963E-6 1.1824146E-6 1.7053014E-6 1.7053014E-6 1.7049695E-6 1.23325 1.23325
1.7187059E-6 2.5141184E-10 1.7046573E-6 1.8507385E-6 1.1821222E-6 1.7050836E-6 1.7050836E-6 1.7046573E-6 1.23375 1.23375
1.7152868E-6 1.9232885E-10 1.7043452E-6 1.8505096E-6 1.181976E-6 1.7048659E-6 1.7048659E-6 1.7043452E-6 1.23425 1.23425
1.7081061E-6 6.381224E-11 1.7046573E-6 1.8502808E-6 1.1818298E-6 1.7046485E-6 1.7046485E-6 1.7046573E-6 1.23475 1.23475
1.6988788E-6 -1.0246648E-10 1.7037208E-6 1.8500518E-6 1.1816836E-6 1.7044307E-6 1.7044307E-6 1.7037208E-6 1.23525 1.23525
1.6931826E-6 -2.0357507E-10 1.7037208E-6 1.849823E-6 1.1815374E-6 1.7042129E-6 1.7042129E-6 1.7037208E-6 1.23575 1.23575
1.6942187E-6 -1.8043406E-10 1.7043452E-6 1.8495941E-6 1.1813912E-6 1.703995E-6 1.703995E-6 1.7043452E-6 1.23625 1.23625
1.6989178E-6 -8.968664E-11 1.7030965E-6 1.8493653E-6 1.181245E-6 1.7037773E-6 1.7037773E-6 1.7030965E-6 1.23675 1.23675
1.7019339E-6 -3.000162E-11 1.7030965E-6 1.8491363E-6 1.1810988E-6 1.7035595E-6 1.7035595E-6 1.7030965E-6 1.23725 1.23725
1.705676E-6 4.3082864E-11 1.7034087E-6 1.8489075E-6 1.1809527E-6 1.7033417E-6 1.7033417E-6 1.7034087E-6 1.23775 1.23775
1.7114312E-6 1.5332043E-10 1.7030965E-6 1.8486786E-6 1.1808065E-6 1.7031239E-6 1.7031239E-6 1.7030965E-6 1.23825 1.23825
1.7143487E-6 2.1117826E-10 1.7030965E-6 1.8484498E-6 1.1806603E-6 1.7029065E-6 1.7029065E-6 1.7030965E-6 1.23875 1.23875
1.7108968E-6 1.5148618E-10 1.7024721E-6 1.8479919E-6 1.1803679E-6 1.7026888E-6 1.7026888E-6 1.7024721E-6 1.23925 1.23925
1.7002504E-6 -4.09824E-11 1.7018479E-6 1.8477631E-6 1.1802217E-6 1.702471E-6 1.702471E-6 1.7018479E-6 1.23975 1.23975
1.688845E-6 -2.4745953E-10 1.7024721E-6 1.8475341E-6 1.1800755E-6 1.7022531E-6 1.7022531E-6 1.7024721E-6 1.24025 1.24025
1.684601E-6 -3.217692E-10 1.7018479E-6 1.8473053E-6 1.1799293E-6 1.7020353E-6 1.7020353E-6 1.7018479E-6 1.24075 1.24075
1.6903562E-6 -2.1153164E-10 1.7015357E-6 1.8470764E-6 1.1797831E-6 1.7018175E-6 1.7018175E-6 1.7015357E-6 1.24125 1.24125
1.6985534E-6 -5.6223144E-11 1.7012235E-6 1.8468476E-6 1.1796369E-6 1.7015997E-6 1.7015997E-6 1.7012235E-6 1.24175 1.24175
1.7042096E-6 5.2187216E-11 1.7015357E-6 1.8466186E-6 1.1794907E-6 1.701382E-6 1.701382E-6 1.7015357E-6 1.24225 1.24225
1.7102287E-6 1.672973E-10 1.7012235E-6 1.8463898E-6 1.1793445E-6 1.7011641E-6 1.7011641E-6 1.7012235E-6 1.24275 1.24275
1.7128489E-6 2.1967352E-10 1.7009113E-6 1.8461609E-6 1.1791983E-6 1.7009463E-6 1.7009463E-6 1.7009113E-6 1.24325 1.24325
1.7146774E-6 2.5743213E-10 1.700287E-6 1.845932E-6 1.1790521E-6 1.700729E-6 1.700729E-6 1.700287E-6 1.24375 1.24375
1.7094102E-6 1.6424141E-10 1.700287E-6 1.8457031E-6 1.1789059E-6 1.7005111E-6 1.7005111E-6 1.700287E-6 1.24425 1.24425
1.6955959E-6 -8.669759E-11 1.6999749E-6 1.8452454E-6 1.1786136E-6 1.7002934E-6 1.7002934E-6 1.6999749E-6 1.24475 1.24475
1.6793393E-6 -3.827075E-10 1.6996627E-6 1.8450165E-6 1.1784674E-6 1.7000756E-6 1.7000756E-6 1.6996627E-6 1.24525 1.24525
1.6746662E-6 -4.6493503E-10 1.6996627E-6 1.8447876E-6 1.1783212E-6 1.6998578E-6 1.6998578E-6 1.6996627E-6 1.24575 1.24575
1.6825005E-6 -3.163263E-10 1.6993505E-6 1.8445587E-6 1.178175E-6 1.6996399E-6 1.6996399E-6 1.6993505E-6 1.24625 1.24625
1.6945588E-6 -8.9756994E-11 1.6993505E-6 1.8443299E-6 1.1780288E-6 1.6994221E-6 1.6994221E-6 1.6993505E-6 1.24675 1.24675
1.7046701E-6 1.0087737E-10 1.6990383E-6 1.8441009E-6 1.1778826E-6 1.6992043E-6 1.6992043E-6 1.6990383E-6 1.24725 1.24725
1.7125374E-6 2.500952E-10 1.6990383E-6 1.843872E-6 1.1777364E-6 1.6989866E-6 1.6989866E-6 1.6990383E-6 1.24775 1.24775
1.7172696E-6 3.4145167E-10 1.698414E-6 1.8436432E-6 1.1775902E-6 1.6987688E-6 1.6987688E-6 1.698414E-6 1.24825 1.24825
1.7183715E-6 3.6581083E-10 1.698414E-6 1.8434143E-6 1.177444E-6 1.6985509E-6 1.6985509E-6 1.698414E-6 1.24875 1.24875
1.7097714E-6 2.1110437E-10 1.6987261E-6 1.8431854E-6 1.1772978E-6 1.6983331E-6 1.6983331E-6 1.6987261E-6 1.24925 1.24925
1.694967E-6 -5.8106634E-11 1.6977897E-6 1.8427277E-6 1.1770054E-6 1.6981153E-6 1.6981153E-6 1.6977897E-6 1.24975 1.24975
1.6798325E-6 -3.334083E-10 1.6974775E-6 1.8424988E-6 1.1768592E-6 1.6978975E-6 1.6978975E-6 1.6974775E-6 1.25025 1.25025
1.6718923E-6 -4.759334E-10 1.6974775E-6 1.8422699E-6 1.176713E-6 1.6976796E-6 1.6976796E-6 1.6974775E-6 1.25075 1.25075
1.6728623E-6 -4.5401055E-10 1.6971653E-6 1.842041E-6 1.1765669E-6 1.6974619E-6 1.6974619E-6 1.6971653E-6 1.25125 1.25125
1.6823795E-6 -2.7433938E-10 1.6968531E-6 1.8418121E-6 1.1764207E-6 1.6972441E-6 1.6972441E-6 1.6968531E-6 1.25175 1.25175
1.698002E-6 1.8009112E-11 1.6965411E-6 1.8415833E-6 1.1762745E-6 1.6970263E-6 1.6970263E-6 1.6965411E-6 1.25225 1.25225
1.7128325E-6 2.9574002E-10 1.6956045E-6 1.8413543E-6 1.1761283E-6 1.6968085E-6 1.6968085E-6 1.6956045E-6 1.25275 1.25275
1.7209973E-6 4.5043946E-10 1.6959167E-6 1.8411255E-6 1.1759821E-6 1.6965911E-6 1.6965911E-6 1.6959167E-6 1.25325 1.25325
1.7204493E-6 4.4434526E-10 1.6962289E-6 1.8408966E-6 1.1758359E-6 1.6963734E-6 1.6963734E-6 1.6962289E-6 1.25375 1.25375
1.713169E-6 3.1400146E-10 1.6959167E-6 1.8406678E-6 1.1756897E-6 1.6961556E-6 1.6961556E-6 1.6959167E-6 1.25425 1.25425
1.6993546E-6 6.306246E-11 1.6959167E-6 1.8404388E-6 1.1755435E-6 1.6959377E-6 1.6959377E-6 1.6959167E-6 1.25475 1.25475
1.6840881E-6 -2.1467547E-10 1.6956045E-6 1.8399811E-6 1.1752511E-6 1.6957199E-6 1.6957199E-6 1.6956045E-6 1.25525 1.25525
1.6703398E-6 -4.6439635E-10 1.6952923E-6 1.8397521E-6 1.1751049E-6 1.6955021E-6 1.6955021E-6 1.6952923E-6 1.25575 1.25575
1.6645777E-6 -5.6672306E-10 1.6949801E-6 1.8395233E-6 1.1749587E-6 1.6952843E-6 1.6952843E-6 1.6949801E-6 1.25625 1.25625
1.6725438E-6 -4.1567805E-10 1.6946681E-6 1.8392944E-6 1.1748125E-6 1.6950665E-6 1.6950665E-6 1.6946681E-6 1.25675 1.25675
1.6915654E-6 -6.059567E-11 1.6946681E-6 1.8390656E-6 1.1746663E-6 1.6948487E-6 1.6948487E-6 1.6946681E-6 1.25725 1.25725
1.710389E-6 2.908323E-10 1.6943559E-6 1.8388366E-6 1.1745201E-6 1.6946309E-6 1.6946309E-6 1.6943559E-6 1.25775 1.25775
1.7186853E-6 4.47968E-10 1.6943559E-6 1.8386078E-6 1.174374E-6 1.6944131E-6 1.6944131E-6 1.6943559E-6 1.25825 1.25825
1.7174112E-6 4.2847434E-10 1.6934193E-6 1.8383789E-6 1.1742278E-6 1.6941952E-6 1.6941952E-6 1.6934193E-6 1.25875 1.25875
1.711979E-6 3.322383E-10 1.6940437E-6 1.8381501E-6 1.1740816E-6 1.6939774E-6 1.6939774E-6 1.6940437E-6 1.25925 1.25925
1.7027188E-6 1.6535048E-10 1.6937315E-6 1.8379211E-6 1.1739354E-6 1.6937597E-6 1.6937597E-6 1.6937315E-6 1.25975 1.25975
1.6873864E-6 -1.1360558E-10 1.6931072E-6 1.8376923E-6 1.1737892E-6 1.6935419E-6 1.6935419E-6 1.6931072E-6 1.26025 1.26025
1.671064E-6 -4.1083367E-10 1.6934193E-6 1.8372345E-6 1.1734968E-6 1.6933241E-6 1.6933241E-6 1.6934193E-6 1.26075 1.26075
1.6626617E-6 -5.618857E-10 1.6931072E-6 1.8370056E-6 1.1733506E-6 1.6931062E-6 1.6931062E-6 1.6931072E-6 1.26125 1.26125
1.6700665E-6 -4.2119483E-10 1.6927951E-6 1.8367767E-6 1.1732044E-6 1.692888E-6 1.692888E-6 1.6927951E-6 1.26175 1.26175
1.6863819E-6 -1.1605593E-10 1.6921707E-6 1.8365479E-6 1.1730582E-6 1.6926701E-6 1.6926701E-6 1.6921707E-6 1.26225 1.26225
1.7012784E-6 1.6289312E-10 1.6921707E-6 1.8363189E-6 1.172912E-6 1.6924523E-6 1.6924523E-6 1.6921707E-6 1.26275 1.26275
1.7059115E-6 2.524224E-10 1.6918585E-6 1.8360901E-6 1.1727658E-6 1.6922346E-6 1.6922346E-6 1.6918585E-6 1.26325 1.26325
1.7062875E-6 2.633821E-10 1.6918585E-6 1.8358612E-6 1.1726196E-6 1.6920168E-6 1.6920168E-6 1.6918585E-6 1.26375 1.26375
1.7080166E-6 2.993135E-10 1.6915463E-6 1.8356324E-6 1.1724734E-6 1.691799E-6 1.691799E-6 1.6915463E-6 1.26425 1.26425
1.7075016E-6 2.9382838E-10 1.6906099E-6 1.8354034E-6 1.1723272E-6 1.6915811E-6 1.6915811E-6 1.6906099E-6 1.26475 1.26475
1.6958653E-6 8.308778E-11 1.690922E-6 1.8351745E-6 1.1721811E-6 1.6913633E-6 1.6913633E-6 1.690922E-6 1.26525 1.26525
1.6746916E-6 -3.0367311E-10 1.6912342E-6 1.8349457E-6 1.1720349E-6 1.6911455E-6 1.6911455E-6 1.6912342E-6 1.26575 1.26575
1.6609763E-6 -5.527849E-10 1.690922E-6 1.8344879E-6 1.1717425E-6 1.6909277E-6 1.6909277E-6 1.690922E-6 1.26625 1.26625
1.6654774E-6 -4.656919E-10 1.6902977E-6 1.834259E-6 1.1715963E-6 1.69071E-6 1.69071E-6 1.6902977E-6 1.26675 1.26675
1.6815288E-6 -1.6542552E-10 1.6899855E-6 1.8340302E-6 1.1714501E-6 1.6904921E-6 1.6904921E-6 1.6899855E-6 1.26725 1.26725
1.6936533E-6 6.236192E-11 1.6899855E-6 1.8338013E-6 1.1713039E-6 1.6902743E-6 1.6902743E-6 1.6899855E-6 1.26775 1.26775
1.6972633E-6 1.3301013E-10 1.6902977E-6 1.8335724E-6 1.1711577E-6 1.6900565E-6 1.6900565E-6 1.6902977E-6 1.26825 1.26825
1.6995205E-6 1.7868662E-10 1.6896734E-6 1.8333435E-6 1.1710115E-6 1.6898387E-6 1.6898387E-6 1.6896734E-6 1.26875 1.26875
1.7040876E-6 2.6699776E-10 1.6893612E-6 1.8331147E-6 1.1708653E-6 1.6896208E-6 1.6896208E-6 1.6893612E-6 1.26925 1.26925
1.7063117E-6 3.1206518E-10 1.6893612E-6 1.8328857E-6 1.1707191E-6 1.6894031E-6 1.6894031E-6 1.6893612E-6 1.26975 1.26975
1.6993615E-6 1.8781206E-10 1.689049E-6 1.8326568E-6 1.1705729E-6 1.6891853E-6 1.6891853E-6 1.689049E-6 1.27025 1.27025
1.684062E-6 -9.053494E-11 1.689049E-6 1.832428E-6 1.1704267E-6 1.6889675E-6 1.6889675E-6 1.689049E-6 1.27075 1.27075
1.6702802E-6 -3.408649E-10 1.6881125E-6 1.8321991E-6 1.1702805E-6 1.6887492E-6 1.6887492E-6 1.6881125E-6 1.27125 1.27125
1.667488E-6 -3.883756E-10 1.6878004E-6 1.8317413E-6 1.1699882E-6 1.6885314E-6 1.6885314E-6 1.6878004E-6 1.27175 1.27175
1.6728143E-6 -2.8605593E-10 1.6881125E-6 1.8315125E-6 1.169842E-6 1.6883135E-6 1.6883135E-6 1.6881125E-6 1.27225 1.27225
1.6794604E-6 -1.5937357E-10 1.6881125E-6 1.8312836E-6 1.1696958E-6 1.6880957E-6 1.6880957E-6 1.6881125E-6 1.27275 1.27275
1.6833015E-6 -8.4461875E-11 1.6874882E-6 1.8310546E-6 1.1695496E-6 1.687878E-6 1.687878E-6 1.6874882E-6 1.27325 1.27325
1.6896838E-6 3.7347948E-11 1.6874882E-6 1.8308258E-6 1.1694034E-6 1.6876602E-6 1.6876602E-6 1.6874882E-6 1.27375 1.27375
1.7016431E-6 2.6209004E-10 1.687176E-6 1.830597E-6 1.1692572E-6 1.6874424E-6 1.6874424E-6 1.687176E-6 1.27425 1.27425
1.7093124E-6 4.0765347E-10 1.6865517E-6 1.8303681E-6 1.169111E-6 1.6872245E-6 1.6872245E-6 1.6865517E-6 1.27475 1.27475
1.7058603E-6 3.4796144E-10 1.6865517E-6 1.8301391E-6 1.1689648E-6 1.6870067E-6 1.6870067E-6 1.6865517E-6 1.27525 1.27525
1.6916168E-6 8.9104536E-11 1.6862396E-6 1.8299103E-6 1.1688186E-6 1.6867889E-6 1.6867889E-6 1.6862396E-6 1.27575 1.27575
1.6793531E-6 -1.3320833E-10 1.6862396E-6 1.8296814E-6 1.1686724E-6 1.6865706E-6 1.6865706E-6 1.6862396E-6 1.27625 1.27625
1.6722709E-6 -2.5989771E-10 1.6859274E-6 1.8294525E-6 1.1685262E-6 1.6863529E-6 1.6863529E-6 1.6859274E-6 1.27675 1.27675
1.6681587E-6 -3.317711E-10 1.6856152E-6 1.8289948E-6 1.1682338E-6 1.6861351E-6 1.6861351E-6 1.6856152E-6 1.27725 1.27725
1.6645746E-6 -3.938994E-10 1.6856152E-6 1.8287659E-6 1.1680876E-6 1.6859173E-6 1.6859173E-6 1.6856152E-6 1.27775 1.27775
1.6678217E-6 -3.2995096E-10 1.6856152E-6 1.8285369E-6 1.1679414E-6 1.6856994E-6 1.6856994E-6 1.6856152E-6 1.27825 1.27825
1.6809362E-6 -8.389152E-11 1.6849909E-6 1.8283081E-6 1.1677953E-6 1.6854816E-6 1.6854816E-6 1.6849909E-6 1.27875 1.27875
1.6977136E-6 2.2977431E-10 1.685303E-6 1.8280792E-6 1.1676491E-6 1.6852638E-6 1.6852638E-6 1.685303E-6 1.27925 1.27925
1.7085509E-6 4.3380816E-10 1.6849909E-6 1.8278504E-6 1.1675029E-6 1.685046E-6 1.685046E-6 1.6849909E-6 1.27975 1.27975
1.7107745E-6 4.7887555E-10 1.6846788E-6 1.8276214E-6 1.1673567E-6 1.6848277E-6 1.6848277E-6 1.6846788E-6 1.28025 1.28025
1.7003923E-6 2.912795E-10 1.6840544E-6 1.8273926E-6 1.1672105E-6 1.68461E-6 1.68461E-6 1.6840544E-6 1.28075 1.28075
1.6879309E-6 6.531223E-11 1.6843666E-6 1.8271637E-6 1.1670643E-6 1.6843921E-6 1.6843921E-6 1.6843666E-6 1.28125 1.28125
1.6759645E-6 -1.5151905E-10 1.6840544E-6 1.8269349E-6 1.1669181E-6 1.6841743E-6 1.6841743E-6 1.6840544E-6 1.28175 1.28175
1.6634042E-6 -3.7931353E-10 1.6837422E-6 1.8267059E-6 1.1667719E-6 1.6839565E-6 1.6839565E-6 1.6837422E-6 1.28225 1.28225
1.655794E-6 -5.15748E-10 1.6843666E-6 1.8262482E-6 1.1664795E-6 1.6837387E-6 1.6837387E-6 1.6843666E-6 1.28275 1.28275
1.6578531E-6 -4.737259E-10 1.6840544E-6 1.8260192E-6 1.1663333E-6 1.6835208E-6 1.6835208E-6 1.6840544E-6 1.28325 1.28325
1.6701749E-6 -2.4228405E-10 1.68343E-6 1.8257904E-6 1.1661871E-6 1.6833026E-6 1.6833026E-6 1.68343E-6 1.28375 1.28375
1.6888335E-6 1.06098574E-10 1.683118E-6 1.8255615E-6 1.1660409E-6 1.6830849E-6 1.6830849E-6 1.683118E-6 1.28425 1.28425
1.703763E-6 3.8565667E-10 1.6828058E-6 1.8253327E-6 1.1658947E-6 1.682867E-6 1.682867E-6 1.6828058E-6 1.28475 1.28475
1.7094521E-6 4.9467613E-10 1.6824936E-6 1.8251037E-6 1.1657485E-6 1.6826492E-6 1.6826492E-6 1.6824936E-6 1.28525 1.28525
1.7076832E-6 4.660464E-10 1.6824936E-6 1.8248749E-6 1.1656024E-6 1.6824314E-6 1.6824314E-6 1.6824936E-6 1.28575 1.28575
1.6986208E-6 3.0281305E-10 1.681557E-6 1.824646E-6 1.1654562E-6 1.6822136E-6 1.6822136E-6 1.681557E-6 1.28625 1.28625
1.6828919E-6 1.654817E-11 1.6818692E-6 1.8244172E-6 1.16531E-6 1.6819953E-6 1.6819953E-6 1.6818692E-6 1.28675 1.28675
1.6624443E-6 -3.5681325E-10 1.6818692E-6 1.8241882E-6 1.1651638E-6 1.6817775E-6 1.6817775E-6 1.6818692E-6 1.28725 1.28725
1.6495869E-6 -5.900893E-10 1.681557E-6 1.8237305E-6 1.1648714E-6 1.6815596E-6 1.6815596E-6 1.681557E-6 1.28775 1.28775
1.6484449E-6 -6.071467E-10 1.681557E-6 1.8235016E-6 1.1647252E-6 1.6813419E-6 1.6813419E-6 1.681557E-6 1.28825 1.28825
1.6595462E-6 -3.9824033E-10 1.6806206E-6 1.8232727E-6 1.164579E-6 1.6811241E-6 1.6811241E-6 1.6806206E-6 1.28875 1.28875
1.6794589E-6 -2.6713161E-11 1.6809328E-6 1.8230438E-6 1.1644328E-6 1.6809063E-6 1.6809063E-6 1.6809328E-6 1.28925 1.28925
1.6956419E-6 2.7598948E-10 1.6806206E-6 1.822815E-6 1.1642866E-6 1.680688E-6 1.680688E-6 1.6806206E-6 1.28975 1.28975
1.7085252E-6 5.177855E-10 1.6803084E-6 1.822586E-6 1.1641404E-6 1.6804702E-6 1.6804702E-6 1.6803084E-6 1.29025 1.29025
1.7126305E-6 5.9756966E-10 1.6799962E-6 1.8223571E-6 1.1639942E-6 1.6802524E-6 1.6802524E-6 1.6799962E-6 1.29075 1.29075
1.7045252E-6 4.5199922E-10 1.6803084E-6 1.8221283E-6 1.163848E-6 1.6800345E-6 1.6800345E-6 1.6803084E-6 1.29125 1.29125
1.6851006E-6 9.7518854E-11 1.6806206E-6 1.8218994E-6 1.1637018E-6 1.6798168E-6 1.6798168E-6 1.6806206E-6 1.29175 1.29175
1.6621444E-6 -3.2213163E-10 1.679684E-6 1.8216705E-6 1.1635556E-6 1.6795985E-6 1.6795985E-6 1.679684E-6 1.29225 1.29225
1.64635E-6 -6.0961464E-10 1.679684E-6 1.8214416E-6 1.1634095E-6 1.6793807E-6 1.6793807E-6 1.679684E-6 1.29275 1.29275
1.6436569E-6 -6.552982E-10 1.6790598E-6 1.8209839E-6 1.1631171E-6 1.6791629E-6 1.6791629E-6 1.6790598E-6 1.29325 1.29325
1.6533062E-6 -4.7319076E-10 1.6787476E-6 1.820755E-6 1.1629709E-6 1.6789451E-6 1.6789451E-6 1.6787476E-6 1.29375 1.29375
1.6707763E-6 -1.4673451E-10 1.6787476E-6 1.8205261E-6 1.1628247E-6 1.6787268E-6 1.6787268E-6 1.6787476E-6 1.29425 1.29425
1.6892038E-6 1.9738466E-10 1.6787476E-6 1.8202973E-6 1.1626785E-6 1.678509E-6 1.678509E-6 1.6787476E-6 1.29475 1.29475
1.7048593E-6 4.9034227E-10 1.6781232E-6 1.8200684E-6 1.1625323E-6 1.6782911E-6 1.6782911E-6 1.6781232E-6 1.29525 1.29525
1.7148386E-6 6.7854034E-10 1.6774989E-6 1.8198394E-6 1.1623861E-6 1.6780733E-6 1.6780733E-6 1.6774989E-6 1.29575 1.29575
1.7101326E-6 5.9570376E-10 1.6774989E-6 1.8196106E-6 1.1622399E-6 1.6778556E-6 1.6778556E-6 1.6774989E-6 1.29625 1.29625
1.6914335E-6 2.5462285E-10 1.6774989E-6 1.8193817E-6 1.1620937E-6 1.6776373E-6 1.6776373E-6 1.6774989E-6 1.29675 1.29675
1.6650787E-6 -2.277615E-10 1.6774989E-6 1.8191529E-6 1.1619475E-6 1.6774195E-6 1.6774195E-6 1.6774989E-6 1.29725 1.29725
1.6452251E-6 -5.9015975E-10 1.6765624E-6 1.8189239E-6 1.1618013E-6 1.6772017E-6 1.6772017E-6 1.6765624E-6 1.29775 1.29775
1.6385719E-6 -7.0893125E-10 1.6765624E-6 1.8186951E-6 1.1616551E-6 1.6769839E-6 1.6769839E-6 1.6765624E-6 1.29825 1.29825
1.6474947E-6 -5.4022326E-10 1.675938E-6 1.8182373E-6 1.1613627E-6 1.6767656E-6 1.6767656E-6 1.675938E-6 1.29875 1.29875
1.6648993E-6 -2.1498518E-10 1.6762502E-6 1.8180084E-6 1.1612166E-6 1.6765478E-6 1.6765478E-6 1.6762502E-6 1.29925 1.29925
1.6838549E-6 1.3887906E-10 1.6765624E-6 1.8177795E-6 1.1610704E-6 1.6763299E-6 1.6763299E-6 1.6765624E-6 1.29975 1.29975
1.7010943E-6 4.6107182E-10 1.6762502E-6 1.8175507E-6 1.1609242E-6 1.6761122E-6 1.6761122E-6 1.6762502E-6 1.30025 1.30025
1.7102811E-6 6.3465233E-10 1.675938E-6 1.8173217E-6 1.160778E-6 1.6758939E-6 1.6758939E-6 1.675938E-6 1.30075 1.30075
1.7075221E-6 5.877507E-10 1.6753138E-6 1.8170929E-6 1.1606318E-6 1.6756761E-6 1.6756761E-6 1.6753138E-6 1.30125 1.30125
1.6912657E-6 2.9174071E-10 1.6753138E-6 1.816864E-6 1.1604856E-6 1.6754583E-6 1.6754583E-6 1.6753138E-6 1.30175 1.30175
1.668112E-6 -1.3156416E-10 1.6746894E-6 1.8166352E-6 1.1603394E-6 1.6752405E-6 1.6752405E-6 1.6746894E-6 1.30225 1.30225
1.6486209E-6 -4.872626E-10 1.6746894E-6 1.8164062E-6 1.1601932E-6 1.6750222E-6 1.6750222E-6 1.6746894E-6 1.30275 1.30275
1.6423307E-6 -5.993344E-10 1.6743772E-6 1.8161774E-6 1.160047E-6 1.6748044E-6 1.6748044E-6 1.6743772E-6 1.30325 1.30325
1.6458089E-6 -5.311225E-10 1.6743772E-6 1.8159485E-6 1.1599008E-6 1.6745865E-6 1.6745865E-6 1.6743772E-6 1.30375 1.30375
1.6573387E-6 -3.1429825E-10 1.6743772E-6 1.8154907E-6 1.1596084E-6 1.6743683E-6 1.6743683E-6 1.6743772E-6 1.30425 1.30425
1.6719051E-6 -4.1439893E-11 1.6740651E-6 1.8152618E-6 1.1594622E-6 1.6741504E-6 1.6741504E-6 1.6740651E-6 1.30475 1.30475
1.6889467E-6 2.7709846E-10 1.6737529E-6 1.815033E-6 1.159316E-6 1.6739327E-6 1.6739327E-6 1.6737529E-6 1.30525 1.30525
1.7021271E-6 5.2437604E-10 1.6740651E-6 1.814804E-6 1.1591698E-6 1.6737149E-6 1.6737149E-6 1.6740651E-6 1.30575 1.30575
1.7043507E-6 5.6944344E-10 1.6731286E-6 1.8145752E-6 1.1590237E-6 1.6734966E-6 1.6734966E-6 1.6731286E-6 1.30625 1.30625
1.6923183E-6 3.5139405E-10 1.6728164E-6 1.8143463E-6 1.1588775E-6 1.6732788E-6 1.6732788E-6 1.6728164E-6 1.30675 1.30675
1.6733558E-6 5.440642E-12 1.6725043E-6 1.8141175E-6 1.1587313E-6 1.673061E-6 1.673061E-6 1.6725043E-6 1.30725 1.30725
1.6569668E-6 -2.9300556E-10 1.6721921E-6 1.8138885E-6 1.1585851E-6 1.6728427E-6 1.6728427E-6 1.6721921E-6 1.30775 1.30775
1.6477065E-6 -4.5989337E-10 1.6728164E-6 1.8136597E-6 1.1584389E-6 1.6726249E-6 1.6726249E-6 1.6728164E-6 1.30825 1.30825
1.6462345E-6 -4.8304144E-10 1.6725043E-6 1.8134308E-6 1.1582927E-6 1.672407E-6 1.672407E-6 1.6725043E-6 1.30875 1.30875
1.6509666E-6 -3.9168493E-10 1.6715678E-6 1.813202E-6 1.1581465E-6 1.6721892E-6 1.6721892E-6 1.6715678E-6 1.30925 1.30925
1.6593945E-6 -2.3211298E-10 1.6712556E-6 1.8127441E-6 1.1578541E-6 1.671971E-6 1.671971E-6 1.6712556E-6 1.30975 1.30975
1.6733009E-6 2.856405E-11 1.6715678E-6 1.8125153E-6 1.1577079E-6 1.6717532E-6 1.6717532E-6 1.6715678E-6 1.31025 1.31025
1.6892534E-6 3.2700323E-10 1.6712556E-6 1.8122864E-6 1.1575617E-6 1.6715354E-6 1.6715354E-6 1.6712556E-6 1.31075 1.31075
1.6997272E-6 5.243373E-10 1.6712556E-6 1.8120575E-6 1.1574155E-6 1.6713171E-6 1.6713171E-6 1.6712556E-6 1.31125 1.31125
1.6957471E-6 4.549002E-10 1.6706313E-6 1.8118286E-6 1.1572693E-6 1.6710993E-6 1.6710993E-6 1.6706313E-6 1.31175 1.31175
1.6820647E-6 2.0639744E-10 1.6706313E-6 1.8115998E-6 1.157123E-6 1.6708815E-6 1.6708815E-6 1.6706313E-6 1.31225 1.31225
1.6650818E-6 -1.0301197E-10 1.6700069E-6 1.8113708E-6 1.1569769E-6 1.6706632E-6 1.6706632E-6 1.6700069E-6 1.31275 1.31275
1.6556895E-6 -2.7233601E-10 1.6700069E-6 1.8111419E-6 1.1568308E-6 1.6704454E-6 1.6704454E-6 1.6700069E-6 1.31325 1.31325
1.6517423E-6 -3.411641E-10 1.6700069E-6 1.8109131E-6 1.1566846E-6 1.6702276E-6 1.6702276E-6 1.6700069E-6 1.31375 1.31375
1.6499729E-6 -3.6979375E-10 1.6696947E-6 1.8106842E-6 1.1565384E-6 1.6700093E-6 1.6700093E-6 1.6696947E-6 1.31425 1.31425
1.6496228E-6 -3.7223355E-10 1.6693826E-6 1.8104553E-6 1.1563922E-6 1.6697916E-6 1.6697916E-6 1.6693826E-6 1.31475 1.31475
1.6585791E-6 -2.029165E-10 1.6696947E-6 1.8099976E-6 1.1560998E-6 1.6695737E-6 1.6695737E-6 1.6696947E-6 1.31525 1.31525
1.6768412E-6 1.3815733E-10 1.6690705E-6 1.8097687E-6 1.1559536E-6 1.6693555E-6 1.6693555E-6 1.6690705E-6 1.31575 1.31575
1.6906486E-6 3.9700715E-10 1.6687583E-6 1.8095398E-6 1.1558074E-6 1.6691376E-6 1.6691376E-6 1.6687583E-6 1.31625 1.31625
1.6901006E-6 3.90913E-10 1.6687583E-6 1.8093109E-6 1.1556612E-6 1.6689198E-6 1.6689198E-6 1.6687583E-6 1.31675 1.31675
1.6822919E-6 2.508241E-10 1.6681339E-6 1.809082E-6 1.155515E-6 1.6687015E-6 1.6687015E-6 1.6681339E-6 1.31725 1.31725
1.6754738E-6 1.2900725E-10 1.6678217E-6 1.8088532E-6 1.1553688E-6 1.6684837E-6 1.6684837E-6 1.6678217E-6 1.31775 1.31775
1.668688E-6 7.799441E-12 1.6678217E-6 1.8086242E-6 1.1552225E-6 1.6682654E-6 1.6682654E-6 1.6678217E-6 1.31825 1.31825
1.6601208E-6 -1.4629796E-10 1.6681339E-6 1.8083954E-6 1.1550763E-6 1.6680476E-6 1.6680476E-6 1.6681339E-6 1.31875 1.31875
1.6486495E-6 -3.5399322E-10 1.6678217E-6 1.8081665E-6 1.1549301E-6 1.6678298E-6 1.6678298E-6 1.6678217E-6 1.31925 1.31925
1.6424248E-6 -4.648469E-10 1.6675097E-6 1.8079376E-6 1.154784E-6 1.6676115E-6 1.6676115E-6 1.6675097E-6 1.31975 1.31975
1.650622E-6 -3.095384E-10 1.6678217E-6 1.8074799E-6 1.1544917E-6 1.6673938E-6 1.6673938E-6 1.6678217E-6 1.32025 1.32025
1.6683896E-6 2.2399447E-11 1.6668853E-6 1.807251E-6 1.1543455E-6 1.667176E-6 1.667176E-6 1.6668853E-6 1.32075 1.32075
1.6798205E-6 2.3739646E-10 1.6671975E-6 1.807022E-6 1.1541993E-6 1.6669577E-6 1.6669577E-6 1.6671975E-6 1.32125 1.32125
1.6813185E-6 2.690644E-10 1.6668853E-6 1.8067932E-6 1.154053E-6 1.6667399E-6 1.6667399E-6 1.6668853E-6 1.32175 1.32175
1.6804075E-6 2.5627048E-10 1.6665731E-6 1.8065643E-6 1.1539069E-6 1.666522E-6 1.666522E-6 1.6665731E-6 1.32225 1.32225
1.6833242E-6 3.141283E-10 1.6662609E-6 1.8063355E-6 1.1537606E-6 1.6663038E-6 1.6663038E-6 1.6662609E-6 1.32275 1.32275
1.6799711E-6 2.5626343E-10 1.6659487E-6 1.8061065E-6 1.1536144E-6 1.666086E-6 1.666086E-6 1.6659487E-6 1.32325 1.32325
1.6632521E-6 -4.8273427E-11 1.6659487E-6 1.8058777E-6 1.1534682E-6 1.6658677E-6 1.6658677E-6 1.6659487E-6 1.32375 1.32375
1.6441576E-6 -3.966631E-10 1.6653245E-6 1.8056488E-6 1.153322E-6 1.6656498E-6 1.6656498E-6 1.6653245E-6 1.32425 1.32425
1.6354912E-6 -5.5258775E-10 1.6647001E-6 1.80542E-6 1.1531758E-6 1.665432E-6 1.665432E-6 1.6647001E-6 1.32475 1.32475
1.643325E-6 -4.0397893E-10 1.6650123E-6 1.805191E-6 1.1530296E-6 1.6652137E-6 1.6652137E-6 1.6650123E-6 1.32525 1.32525
1.6586175E-6 -1.1772111E-10 1.6650123E-6 1.8047333E-6 1.1527372E-6 1.664996E-6 1.664996E-6 1.6650123E-6 1.32575 1.32575
1.6654942E-6 1.3224701E-11 1.6640757E-6 1.8045043E-6 1.152591E-6 1.6647776E-6 1.6647776E-6 1.6640757E-6 1.32625 1.32625
1.6708204E-6 1.1554439E-10 1.6643879E-6 1.8042755E-6 1.152445E-6 1.6645599E-6 1.6645599E-6 1.6643879E-6 1.32675 1.32675
1.6815917E-6 3.183601E-10 1.6640757E-6 1.8040466E-6 1.1522988E-6 1.6643421E-6 1.6643421E-6 1.6640757E-6 1.32725 1.32725
1.6925936E-6 5.2543925E-10 1.6637637E-6 1.8038178E-6 1.1521525E-6 1.6641238E-6 1.6641238E-6 1.6637637E-6 1.32775 1.32775
1.6922106E-6 5.2239035E-10 1.6637637E-6 1.8035888E-6 1.1520063E-6 1.663906E-6 1.663906E-6 1.6637637E-6 1.32825 1.32825
1.6676374E-6 7.289563E-11 1.6634515E-6 1.80336E-6 1.1518601E-6 1.6636877E-6 1.6636877E-6 1.6634515E-6 1.32875 1.32875
1.6403586E-6 -4.2654258E-10 1.6637637E-6 1.8031311E-6 1.151714E-6 1.6634699E-6 1.6634699E-6 1.6637637E-6 1.32925 1.32925
1.6318239E-6 -5.800309E-10 1.6637637E-6 1.8029023E-6 1.1515677E-6 1.6632516E-6 1.6632516E-6 1.6637637E-6 1.32975 1.32975
1.6379091E-6 -4.6370272E-10 1.6634515E-6 1.8026733E-6 1.1514215E-6 1.6630338E-6 1.6630338E-6 1.6634515E-6 1.33025 1.33025
1.6458753E-6 -3.1265768E-10 1.6631393E-6 1.8024444E-6 1.1512753E-6 1.662816E-6 1.662816E-6 1.6631393E-6 1.33075 1.33075
1.650739E-6 -2.1886493E-10 1.6628271E-6 1.8019867E-6 1.1509829E-6 1.6625977E-6 1.6625977E-6 1.6628271E-6 1.33125 1.33125
1.6601903E-6 -4.0411903E-11 1.6625149E-6 1.8017578E-6 1.1508367E-6 1.6623799E-6 1.6623799E-6 1.6625149E-6 1.33175 1.33175
1.6832705E-6 3.8958567E-10 1.6622027E-6 1.8015289E-6 1.1506905E-6 1.6621616E-6 1.6621616E-6 1.6622027E-6 1.33225 1.33225
1.7024571E-6 7.4771334E-10 1.6615785E-6 1.8013001E-6 1.1505443E-6 1.6619439E-6 1.6619439E-6 1.6615785E-6 1.33275 1.33275
1.6986086E-6 6.8071254E-10 1.6618907E-6 1.8010711E-6 1.1503981E-6 1.6617256E-6 1.6617256E-6 1.6618907E-6 1.33325 1.33325
1.6736728E-6 2.2451804E-10 1.6612663E-6 1.8008423E-6 1.150252E-6 1.6615078E-6 1.6615078E-6 1.6612663E-6 1.33375 1.33375
1.6457005E-6 -2.877106E-10 1.6612663E-6 1.8006134E-6 1.1501058E-6 1.6612895E-6 1.6612895E-6 1.6612663E-6 1.33425 1.33425
1.632084E-6 -5.349952E-10 1.6606419E-6 1.8003846E-6 1.1499596E-6 1.6610717E-6 1.6610717E-6 1.6606419E-6 1.33475 1.33475
1.6280705E-6 -6.050414E-10 1.6600177E-6 1.8001556E-6 1.1498134E-6 1.6608534E-6 1.6608534E-6 1.6600177E-6 1.33525 1.33525
1.6292715E-6 -5.78855E-10 1.6600177E-6 1.7999267E-6 1.1496672E-6 1.6606356E-6 1.6606356E-6 1.6600177E-6 1.33575 1.33575
1.6384919E-6 -4.0466547E-10 1.6603298E-6 1.7996979E-6 1.149521E-6 1.6604178E-6 1.6604178E-6 1.6603298E-6 1.33625 1.33625
1.660516E-6 5.841945E-12 1.6597055E-6 1.7992401E-6 1.1492286E-6 1.6601995E-6 1.6601995E-6 1.6597055E-6 1.33675 1.33675
1.6892069E-6 5.393808E-10 1.6593933E-6 1.7990112E-6 1.1490824E-6 1.6599816E-6 1.6599816E-6 1.6593933E-6 1.33725 1.33725
1.7037069E-6 8.110211E-10 1.6593933E-6 1.7987824E-6 1.1489362E-6 1.6597634E-6 1.6597634E-6 1.6593933E-6 1.33775 1.33775
1.6947766E-6 6.5022393E-10 1.6593933E-6 1.7985535E-6 1.14879E-6 1.6595455E-6 1.6595455E-6 1.6593933E-6 1.33825 1.33825
1.6707314E-6 2.1047428E-10 1.658769E-6 1.7983245E-6 1.1486438E-6 1.6593273E-6 1.6593273E-6 1.658769E-6 1.33875 1.33875
1.6498878E-6 -1.7019594E-10 1.658769E-6 1.7980957E-6 1.1484976E-6 1.6591096E-6 1.6591096E-6 1.658769E-6 1.33925 1.33925
1.6340268E-6 -4.588971E-10 1.658769E-6 1.7978668E-6 1.1483514E-6 1.6588913E-6 1.6588913E-6 1.658769E-6 1.33975 1.33975
1.6233146E-6 -6.525838E-10 1.6584568E-6 1.797638E-6 1.1482052E-6 1.6586735E-6 1.6586735E-6 1.6584568E-6 1.34025 1.34025
1.6216111E-6 -6.7999534E-10 1.6581446E-6 1.797409E-6 1.1480591E-6 1.6584552E-6 1.6584552E-6 1.6581446E-6 1.34075 1.34075
1.6329764E-6 -4.6621645E-10 1.6581446E-6 1.7971802E-6 1.1479129E-6 1.6582374E-6 1.6582374E-6 1.6581446E-6 1.34125 1.34125
1.6602477E-6 4.1132597E-11 1.6572081E-6 1.7969513E-6 1.1477667E-6 1.6580191E-6 1.6580191E-6 1.6572081E-6 1.34175 1.34175
1.6875196E-6 5.4848165E-10 1.6575203E-6 1.7964935E-6 1.1474743E-6 1.6578012E-6 1.6578012E-6 1.6575203E-6 1.34225 1.34225
1.6981584E-6 7.4886103E-10 1.6575203E-6 1.7962647E-6 1.1473281E-6 1.657583E-6 1.657583E-6 1.6575203E-6 1.34275 1.34275
1.6898551E-6 5.9963623E-10 1.6572081E-6 1.7960358E-6 1.1471819E-6 1.6573651E-6 1.6573651E-6 1.6572081E-6 1.34325 1.34325
1.6743572E-6 3.1763478E-10 1.6572081E-6 1.7958068E-6 1.1470357E-6 1.6571469E-6 1.6571469E-6 1.6572081E-6 1.34375 1.34375
1.6542067E-6 -5.0245023E-11 1.656896E-6 1.795578E-6 1.1468895E-6 1.656929E-6 1.656929E-6 1.656896E-6 1.34425 1.34425
1.6321085E-6 -4.540598E-10 1.6562716E-6 1.7953491E-6 1.1467433E-6 1.6567108E-6 1.6567108E-6 1.6562716E-6 1.34475 1.34475
1.6159511E-6 -7.482425E-10 1.6562716E-6 1.7951203E-6 1.1465971E-6 1.6564929E-6 1.6564929E-6 1.6562716E-6 1.34525 1.34525
1.6166566E-6 -7.3119216E-10 1.6562716E-6 1.7948913E-6 1.1464509E-6 1.6562747E-6 1.6562747E-6 1.6562716E-6 1.34575 1.34575
1.6347872E-6 -3.9255463E-10 1.6559595E-6 1.7946625E-6 1.1463047E-6 1.6560568E-6 1.6560568E-6 1.6559595E-6 1.34625 1.34625
1.6597485E-6 7.215978E-11 1.6562716E-6 1.7944336E-6 1.1461585E-6 1.6558386E-6 1.6558386E-6 1.6562716E-6 1.34675 1.34675
1.680321E-6 4.5586832E-10 1.6556473E-6 1.7942048E-6 1.1460123E-6 1.6556208E-6 1.6556208E-6 1.6556473E-6 1.34725 1.34725
1.6905309E-6 6.4832983E-10 1.655023E-6 1.793747E-6 1.14572E-6 1.6554026E-6 1.6554026E-6 1.655023E-6 1.34775 1.34775
1.6915999E-6 6.720799E-10 1.655023E-6 1.7935181E-6 1.1455738E-6 1.6551847E-6 1.6551847E-6 1.655023E-6 1.34825 1.34825
1.6808211E-6 4.77175E-10 1.6547108E-6 1.7932891E-6 1.1454276E-6 1.6549665E-6 1.6549665E-6 1.6547108E-6 1.34875 1.34875
1.657964E-6 5.935175E-11 1.6543986E-6 1.7930603E-6 1.1452814E-6 1.6547482E-6 1.6547482E-6 1.6543986E-6 1.34925 1.34925
1.6274511E-6 -4.99775E-10 1.6540865E-6 1.7928314E-6 1.1451352E-6 1.6545304E-6 1.6545304E-6 1.6540865E-6 1.34975 1.34975
1.60631E-6 -8.8592683E-10 1.6540865E-6 1.7926026E-6 1.144989E-6 1.6543121E-6 1.6543121E-6 1.6540865E-6 1.35025 1.35025
1.606587E-6 -8.7679436E-10 1.6537743E-6 1.7923736E-6 1.1448428E-6 1.6540943E-6 1.6540943E-6 1.6537743E-6 1.35075 1.35075
1.6302282E-6 -4.3644263E-10 1.6534622E-6 1.7921448E-6 1.1446966E-6 1.653876E-6 1.653876E-6 1.6534622E-6 1.35125 1.35125
1.6619222E-6 1.5252136E-10 1.6534622E-6 1.7919159E-6 1.1445504E-6 1.6536582E-6 1.6536582E-6 1.6534622E-6 1.35175 1.35175
1.6809104E-6 5.0699467E-10 1.65315E-6 1.791687E-6 1.1444042E-6 1.6534399E-6 1.6534399E-6 1.65315E-6 1.35225 1.35225
1.6883486E-6 6.482946E-10 1.6525256E-6 1.7912292E-6 1.1441118E-6 1.6532221E-6 1.6532221E-6 1.6525256E-6 1.35275 1.35275
1.6931792E-6 7.414783E-10 1.65315E-6 1.7910004E-6 1.1439656E-6 1.6530038E-6 1.6530038E-6 1.65315E-6 1.35325 1.35325
1.6858985E-6 6.111345E-10 1.6528378E-6 1.7907715E-6 1.1438194E-6 1.6527855E-6 1.6527855E-6 1.6528378E-6 1.35375 1.35375
1.6595108E-6 1.2814107E-10 1.6525256E-6 1.7905426E-6 1.1436733E-6 1.6525677E-6 1.6525677E-6 1.6525256E-6 1.35425 1.35425
1.6247733E-6 -5.089462E-10 1.6519014E-6 1.7903137E-6 1.1435271E-6 1.6523494E-6 1.6523494E-6 1.6519014E-6 1.35475 1.35475
1.5988475E-6 -9.834128E-10 1.6515892E-6 1.7900849E-6 1.1433809E-6 1.6521316E-6 1.6521316E-6 1.6515892E-6 1.35525 1.35525
1.6002791E-6 -9.529629E-10 1.6515892E-6 1.7898559E-6 1.1432347E-6 1.6519133E-6 1.6519133E-6 1.6515892E-6 1.35575 1.35575
1.6224027E-6 -5.4062826E-10 1.6519014E-6 1.789627E-6 1.1430885E-6 1.6516956E-6 1.6516956E-6 1.6519014E-6 1.35625 1.35625
1.6530732E-6 2.9454647E-11 1.6509648E-6 1.7893982E-6 1.1429423E-6 1.6514773E-6 1.6514773E-6 1.6509648E-6 1.35675 1.35675
1.6781335E-6 4.9599624E-10 1.6509648E-6 1.7891693E-6 1.1427961E-6 1.651259E-6 1.651259E-6 1.6509648E-6 1.35725 1.35725
1.6932939E-6 7.798178E-10 1.6506526E-6 1.7889404E-6 1.1426499E-6 1.6510412E-6 1.6510412E-6 1.6506526E-6 1.35775 1.35775
1.7010287E-6 9.2659935E-10 1.6500284E-6 1.7884827E-6 1.1423575E-6 1.6508229E-6 1.6508229E-6 1.6500284E-6 1.35825 1.35825
1.6889634E-6 7.079409E-10 1.6497162E-6 1.7882538E-6 1.1422113E-6 1.6506051E-6 1.6506051E-6 1.6497162E-6 1.35875 1.35875
1.6553149E-6 9.095277E-11 1.6497162E-6 1.7880249E-6 1.1420651E-6 1.6503868E-6 1.6503868E-6 1.6497162E-6 1.35925 1.35925
1.6137792E-6 -6.716023E-10 1.6497162E-6 1.787796E-6 1.1419189E-6 1.6501685E-6 1.6501685E-6 1.6497162E-6 1.35975 1.35975
1.5916485E-6 -1.0760262E-9 1.6497162E-6 1.7875672E-6 1.1417727E-6 1.6499507E-6 1.6499507E-6 1.6497162E-6 1.36025 1.36025
1.6005383E-6 -9.079272E-10 1.649404E-6 1.7873383E-6 1.1416265E-6 1.6497324E-6 1.6497324E-6 1.649404E-6 1.36075 1.36075
1.6283052E-6 -3.9144216E-10 1.6487796E-6 1.7871093E-6 1.1414804E-6 1.6495146E-6 1.6495146E-6 1.6487796E-6 1.36125 1.36125
1.6536294E-6 7.997195E-11 1.649404E-6 1.7868805E-6 1.1413342E-6 1.6492963E-6 1.6492963E-6 1.649404E-6 1.36175 1.36175
1.6701094E-6 3.881562E-10 1.6484674E-6 1.7866516E-6 1.141188E-6 1.6490781E-6 1.6490781E-6 1.6484674E-6 1.36225 1.36225
1.6824648E-6 6.202071E-10 1.6481554E-6 1.7864227E-6 1.1410418E-6 1.6488602E-6 1.6488602E-6 1.6481554E-6 1.36275 1.36275
1.6923447E-6 8.065779E-10 1.6478432E-6 1.7861938E-6 1.1408956E-6 1.648642E-6 1.648642E-6 1.6478432E-6 1.36325 1.36325
1.685262E-6 6.798886E-10 1.6478432E-6 1.7857361E-6 1.1406032E-6 1.6484237E-6 1.6484237E-6 1.6478432E-6 1.36375 1.36375
1.6553761E-6 1.3233407E-10 1.647531E-6 1.7855072E-6 1.140457E-6 1.6482059E-6 1.6482059E-6 1.647531E-6 1.36425 1.36425
1.6174046E-6 -5.6444177E-10 1.6481554E-6 1.7852783E-6 1.1403108E-6 1.6479876E-6 1.6479876E-6 1.6481554E-6 1.36475 1.36475
1.598409E-6 -9.110042E-10 1.647531E-6 1.7850494E-6 1.1401646E-6 1.6477697E-6 1.6477697E-6 1.647531E-6 1.36525 1.36525
1.6058797E-6 -7.6909523E-10 1.647531E-6 1.7848206E-6 1.1400184E-6 1.6475515E-6 1.6475515E-6 1.647531E-6 1.36575 1.36575
1.628069E-6 -3.5554246E-10 1.6472188E-6 1.7845916E-6 1.1398722E-6 1.6473332E-6 1.6473332E-6 1.6472188E-6 1.36625 1.36625
1.6466615E-6 -8.377954E-12 1.6472188E-6 1.7843628E-6 1.139726E-6 1.6471154E-6 1.6471154E-6 1.6472188E-6 1.36675 1.36675
1.6613925E-6 2.6752572E-10 1.6472188E-6 1.7841339E-6 1.1395798E-6 1.6468971E-6 1.6468971E-6 1.6472188E-6 1.36725 1.36725
1.6731203E-6 4.8800436E-10 1.6472188E-6 1.7839051E-6 1.1394336E-6 1.6466788E-6 1.6466788E-6 1.6472188E-6 1.36775 1.36775
1.6807566E-6 6.3295874E-10 1.6465945E-6 1.7836761E-6 1.1392875E-6 1.6464611E-6 1.6464611E-6 1.6465945E-6 1.36825 1.36825
1.6746969E-6 5.2515037E-10 1.6459702E-6 1.7834473E-6 1.1391413E-6 1.6462428E-6 1.6462428E-6 1.6459702E-6 1.36875 1.36875
1.6520708E-6 1.1159057E-10 1.645658E-6 1.7829894E-6 1.1388489E-6 1.6460245E-6 1.6460245E-6 1.645658E-6 1.36925 1.36925
1.6257491E-6 -3.7018472E-10 1.6453458E-6 1.7827606E-6 1.1387027E-6 1.6458067E-6 1.6458067E-6 1.6453458E-6 1.36975 1.36975
1.6113402E-6 -6.3208694E-10 1.6453458E-6 1.7825317E-6 1.1385565E-6 1.6455884E-6 1.6455884E-6 1.6453458E-6 1.37025 1.37025
1.6153127E-6 -5.54739E-10 1.6453458E-6 1.7823029E-6 1.1384103E-6 1.6453702E-6 1.6453702E-6 1.6453458E-6 1.37075 1.37075
1.6279322E-6 -3.1781555E-10 1.6450336E-6 1.7820739E-6 1.1382641E-6 1.6451523E-6 1.6451523E-6 1.6450336E-6 1.37125 1.37125
1.641343E-6 -6.627453E-11 1.6444094E-6 1.7818451E-6 1.1381179E-6 1.6449341E-6 1.6449341E-6 1.6444094E-6 1.37175 1.37175
1.65185E-6 1.3166863E-10 1.6447215E-6 1.7816162E-6 1.1379717E-6 1.6447158E-6 1.6447158E-6 1.6447215E-6 1.37225 1.37225
1.6622913E-6 3.2839365E-10 1.6444094E-6 1.7813874E-6 1.1378255E-6 1.644498E-6 1.644498E-6 1.6444094E-6 1.37275 1.37275
1.668574E-6 4.4837628E-10 1.6440972E-6 1.7811584E-6 1.1376793E-6 1.6442797E-6 1.6442797E-6 1.6440972E-6 1.37325 1.37325
1.6648575E-6 3.8381168E-10 1.643785E-6 1.7809296E-6 1.1375331E-6 1.6440614E-6 1.6440614E-6 1.643785E-6 1.37375 1.37375
1.650086E-6 1.1520974E-10 1.6434728E-6 1.7807007E-6 1.1373869E-6 1.6438436E-6 1.6438436E-6 1.6434728E-6 1.37425 1.37425
1.633565E-6 -1.8567274E-10 1.6431607E-6 1.7802429E-6 1.1370946E-6 1.6436253E-6 1.6436253E-6 1.6431607E-6 1.37475 1.37475
1.6234133E-6 -3.6900535E-10 1.6434728E-6 1.780014E-6 1.1369484E-6 1.643407E-6 1.643407E-6 1.6434728E-6 1.37525 1.37525
1.6227002E-6 -3.7814488E-10 1.6428485E-6 1.7797852E-6 1.1368022E-6 1.6431892E-6 1.6431892E-6 1.6428485E-6 1.37575 1.37575
1.627927E-6 -2.776524E-10 1.6428485E-6 1.7795563E-6 1.136656E-6 1.6429709E-6 1.6429709E-6 1.6428485E-6 1.37625 1.37625
1.6367177E-6 -1.113807E-10 1.6425364E-6 1.7793274E-6 1.1365098E-6 1.6427526E-6 1.6427526E-6 1.6425364E-6 1.37675 1.37675
1.6483136E-6 1.0666166E-10 1.6422242E-6 1.7790985E-6 1.1363636E-6 1.6425344E-6 1.6425344E-6 1.6422242E-6 1.37725 1.37725
1.6536068E-6 2.0837228E-10 1.6422242E-6 1.7788697E-6 1.1362174E-6 1.6423165E-6 1.6423165E-6 1.6422242E-6 1.37775 1.37775
1.6529262E-6 1.9984182E-10 1.6425364E-6 1.7786407E-6 1.1360712E-6 1.6420983E-6 1.6420983E-6 1.6425364E-6 1.37825 1.37825
1.6494737E-6 1.4014975E-10 1.6415999E-6 1.7784118E-6 1.135925E-6 1.64188E-6 1.64188E-6 1.6415999E-6 1.37875 1.37875
1.6457906E-6 7.619423E-11 1.6409755E-6 1.778183E-6 1.1357788E-6 1.6416622E-6 1.6416622E-6 1.6409755E-6 1.37925 1.37925
1.642206E-6 1.4065902E-11 1.6406634E-6 1.7779541E-6 1.1356326E-6 1.6414439E-6 1.6414439E-6 1.6406634E-6 1.37975 1.37975
1.6383905E-6 -5.2325897E-11 1.6409755E-6 1.7774963E-6 1.1353402E-6 1.6412256E-6 1.6412256E-6 1.6409755E-6 1.38025 1.38025
1.6341459E-6 -1.2663556E-10 1.6412877E-6 1.7772675E-6 1.135194E-6 1.6410073E-6 1.6410073E-6 1.6412877E-6 1.38075 1.38075
1.6323438E-6 -1.5587429E-10 1.6406634E-6 1.7770386E-6 1.1350478E-6 1.6407895E-6 1.6407895E-6 1.6406634E-6 1.38125 1.38125
1.6347984E-6 -1.06543406E-10 1.6406634E-6 1.7768097E-6 1.1349017E-6 1.6405712E-6 1.6405712E-6 1.6406634E-6 1.38175 1.38175
1.6384081E-6 -3.5895193E-11 1.640039E-6 1.7765808E-6 1.1347555E-6 1.6403529E-6 1.6403529E-6 1.640039E-6 1.38225 1.38225
1.6381896E-6 -3.589872E-11 1.6397269E-6 1.776352E-6 1.1346093E-6 1.6401347E-6 1.6401347E-6 1.6397269E-6 1.38275 1.38275
1.6374765E-6 -4.503824E-11 1.6397269E-6 1.7761231E-6 1.1344631E-6 1.6399168E-6 1.6399168E-6 1.6397269E-6 1.38325 1.38325
1.6395682E-6 -2.4070956E-12 1.6391025E-6 1.7758941E-6 1.1343169E-6 1.6396986E-6 1.6396986E-6 1.6391025E-6 1.38375 1.38375
1.6436728E-6 7.7377126E-11 1.6391025E-6 1.7756653E-6 1.1341707E-6 1.6394803E-6 1.6394803E-6 1.6391025E-6 1.38425 1.38425
1.6472829E-6 1.4802534E-10 1.6387904E-6 1.7754364E-6 1.1340245E-6 1.6392626E-6 1.6392626E-6 1.6387904E-6 1.38475 1.38475
1.6455795E-6 1.2061381E-10 1.6387904E-6 1.7749786E-6 1.1337321E-6 1.6390442E-6 1.6390442E-6 1.6387904E-6 1.38525 1.38525
1.6397838E-6 1.7678008E-11 1.6387904E-6 1.7747498E-6 1.1335859E-6 1.6388259E-6 1.6388259E-6 1.6387904E-6 1.38575 1.38575
1.6365952E-6 -3.7141522E-11 1.6384782E-6 1.7745209E-6 1.1334397E-6 1.6386076E-6 1.6386076E-6 1.6384782E-6 1.38625 1.38625
1.6376973E-6 -1.27823715E-11 1.638166E-6 1.774292E-6 1.1332935E-6 1.6383899E-6 1.6383899E-6 1.638166E-6 1.38675 1.38675
1.6345747E-6 -6.638377E-11 1.6378539E-6 1.7740631E-6 1.1331473E-6 1.6381716E-6 1.6381716E-6 1.6378539E-6 1.38725 1.38725
1.624984E-6 -2.3936225E-10 1.6378539E-6 1.7738342E-6 1.1330011E-6 1.6379533E-6 1.6379533E-6 1.6378539E-6 1.38775 1.38775
1.6197494E-6 -3.3194392E-10 1.6375417E-6 1.7736054E-6 1.1328549E-6 1.637735E-6 1.637735E-6 1.6375417E-6 1.38825 1.38825
1.6283092E-6 -1.6993569E-10 1.6372295E-6 1.7733764E-6 1.1327088E-6 1.6375167E-6 1.6375167E-6 1.6372295E-6 1.38875 1.38875
1.6424135E-6 9.439574E-11 1.6372295E-6 1.7731476E-6 1.1325626E-6 1.637299E-6 1.637299E-6 1.6372295E-6 1.38925 1.38925
1.6508084E-6 2.5335864E-10 1.6369173E-6 1.7729187E-6 1.1324164E-6 1.6370807E-6 1.6370807E-6 1.6369173E-6 1.38975 1.38975
1.6496328E-6 2.3569216E-10 1.6362931E-6 1.7726899E-6 1.1322702E-6 1.6368624E-6 1.6368624E-6 1.6362931E-6 1.39025 1.39025
1.6442663E-6 1.4067424E-10 1.6366052E-6 1.772232E-6 1.1319778E-6 1.6366441E-6 1.6366441E-6 1.6366052E-6 1.39075 1.39075
1.6402201E-6 7.0018984E-11 1.6362931E-6 1.7720032E-6 1.1318316E-6 1.6364263E-6 1.6364263E-6 1.6362931E-6 1.39125 1.39125
1.6380545E-6 3.408052E-11 1.6362931E-6 1.7717742E-6 1.1316854E-6 1.636208E-6 1.636208E-6 1.6362931E-6 1.39175 1.39175
1.6310379E-6 -9.139075E-11 1.6359809E-6 1.7715454E-6 1.1315392E-6 1.6359897E-6 1.6359897E-6 1.6359809E-6 1.39225 1.39225
1.616332E-6 -3.5877457E-10 1.6356687E-6 1.7713165E-6 1.131393E-6 1.6357715E-6 1.6357715E-6 1.6356687E-6 1.39275 1.39275
1.6067412E-6 -5.3175303E-10 1.6353565E-6 1.7710877E-6 1.1312468E-6 1.6355532E-6 1.6355532E-6 1.6353565E-6 1.39325 1.39325
1.6186345E-6 -3.0822908E-10 1.6353565E-6 1.7708587E-6 1.1311006E-6 1.6353354E-6 1.6353354E-6 1.6353565E-6 1.39375 1.39375
1.6397347E-6 8.52245E-11 1.6344201E-6 1.7706299E-6 1.1309544E-6 1.6351171E-6 1.6351171E-6 1.6344201E-6 1.39425 1.39425
1.6535417E-6 3.4407432E-10 1.6344201E-6 1.770401E-6 1.1308082E-6 1.6348988E-6 1.6348988E-6 1.6344201E-6 1.39475 1.39475
1.6545442E-6 3.6660627E-10 1.6344201E-6 1.7701722E-6 1.130662E-6 1.6346805E-6 1.6346805E-6 1.6344201E-6 1.39525 1.39525
1.6495077E-6 2.77679E-10 1.6334835E-6 1.7699432E-6 1.1305159E-6 1.6344623E-6 1.6344623E-6 1.6334835E-6 1.39575 1.39575
1.6427555E-6 1.5708028E-10 1.6337957E-6 1.7694855E-6 1.1302235E-6 1.6342444E-6 1.6342444E-6 1.6337957E-6 1.39625 1.39625
1.6338907E-6 -2.498729E-12 1.6341079E-6 1.7692566E-6 1.1300773E-6 1.6340261E-6 1.6340261E-6 1.6341079E-6 1.39675 1.39675
1.623574E-6 -1.8887666E-10 1.6334835E-6 1.7690277E-6 1.1299311E-6 1.6338079E-6 1.6338079E-6 1.6334835E-6 1.39725 1.39725
1.6112441E-6 -4.124077E-10 1.6331713E-6 1.7687988E-6 1.1297849E-6 1.6335896E-6 1.6335896E-6 1.6331713E-6 1.39775 1.39775
1.6060756E-6 -5.037712E-10 1.6331713E-6 1.76857E-6 1.1296387E-6 1.6333713E-6 1.6333713E-6 1.6331713E-6 1.39825 1.39825
1.6162523E-6 -3.119187E-10 1.6328593E-6 1.768341E-6 1.1294925E-6 1.633153E-6 1.633153E-6 1.6328593E-6 1.39875 1.39875
1.635637E-6 4.9863388E-11 1.6328593E-6 1.7681122E-6 1.1293463E-6 1.6329352E-6 1.6329352E-6 1.6328593E-6 1.39925 1.39925
1.6513909E-6 3.4464814E-10 1.6325471E-6 1.7678833E-6 1.1292001E-6 1.6327169E-6 1.6327169E-6 1.6325471E-6 1.39975 1.39975
1.6558915E-6 4.3174117E-10 1.6316105E-6 1.7676545E-6 1.1290539E-6 1.6324987E-6 1.6324987E-6 1.6316105E-6 1.40025 1.40025
1.6491389E-6 3.1114242E-10 1.6316105E-6 1.7674255E-6 1.1289077E-6 1.6322804E-6 1.6322804E-6 1.6316105E-6 1.40075 1.40075
1.6392181E-6 1.3207328E-10 1.6319227E-6 1.7671966E-6 1.1287615E-6 1.6320621E-6 1.6320621E-6 1.6319227E-6 1.40125 1.40125
1.6289014E-6 -5.4304655E-11 1.6319227E-6 1.7667389E-6 1.1284691E-6 1.6318438E-6 1.6318438E-6 1.6319227E-6 1.40175 1.40175
1.6186181E-6 -2.4007352E-10 1.6316105E-6 1.76651E-6 1.128323E-6 1.631626E-6 1.631626E-6 1.6316105E-6 1.40225 1.40225
1.6111724E-6 -3.7346265E-10 1.6312983E-6 1.7662811E-6 1.1281768E-6 1.6314077E-6 1.6314077E-6 1.6312983E-6 1.40275 1.40275
1.6098649E-6 -3.935654E-10 1.6309863E-6 1.7660523E-6 1.1280306E-6 1.6311894E-6 1.6311894E-6 1.6309863E-6 1.40325 1.40325
1.6179627E-6 -2.400841E-10 1.6306741E-6 1.7658234E-6 1.1278844E-6 1.6309712E-6 1.6309712E-6 1.6306741E-6 1.40375 1.40375
1.6328587E-6 3.8864932E-11 1.6300497E-6 1.7655944E-6 1.1277382E-6 1.6307529E-6 1.6307529E-6 1.6300497E-6 1.40425 1.40425
1.6489756E-6 3.4034942E-10 1.6300497E-6 1.7653656E-6 1.127592E-6 1.6305346E-6 1.6305346E-6 1.6300497E-6 1.40475 1.40475
1.6556214E-6 4.670318E-10 1.6303619E-6 1.7651367E-6 1.1274458E-6 1.6303163E-6 1.6303163E-6 1.6303619E-6 1.40525 1.40525
1.6479781E-6 3.2998823E-10 1.6294254E-6 1.7649078E-6 1.1272996E-6 1.6300985E-6 1.6300985E-6 1.6294254E-6 1.40575 1.40575
1.6308962E-6 1.8751634E-11 1.6300497E-6 1.7646789E-6 1.1271534E-6 1.6298802E-6 1.6298802E-6 1.6300497E-6 1.40625 1.40625
1.6171473E-6 -2.3096924E-10 1.6291133E-6 1.7644501E-6 1.1270072E-6 1.6296619E-6 1.6296619E-6 1.6291133E-6 1.40675 1.40675
1.6117147E-6 -3.2720532E-10 1.6288011E-6 1.7639923E-6 1.1267148E-6 1.6294437E-6 1.6294437E-6 1.6288011E-6 1.40725 1.40725
1.6120572E-6 -3.168547E-10 1.6288011E-6 1.7637634E-6 1.1265686E-6 1.6292254E-6 1.6292254E-6 1.6288011E-6 1.40775 1.40775
1.6133898E-6 -2.882321E-10 1.6288011E-6 1.7635346E-6 1.1264224E-6 1.6290071E-6 1.6290071E-6 1.6288011E-6 1.40825 1.40825
1.6225766E-6 -1.1465161E-10 1.6284889E-6 1.7633057E-6 1.1262762E-6 1.6287888E-6 1.6287888E-6 1.6284889E-6 1.40875 1.40875
1.6353936E-6 1.2592621E-10 1.6284889E-6 1.7630767E-6 1.1261301E-6 1.6285705E-6 1.6285705E-6 1.6284889E-6 1.40925 1.40925
1.6460324E-6 3.2630565E-10 1.6281767E-6 1.7628479E-6 1.1259839E-6 1.6283523E-6 1.6283523E-6 1.6281767E-6 1.40975 1.40975
1.6492795E-6 3.9025413E-10 1.6278645E-6 1.762619E-6 1.1258377E-6 1.6281344E-6 1.6281344E-6 1.6278645E-6 1.41025 1.41025
1.6425269E-6 2.6965538E-10 1.6275524E-6 1.7623902E-6 1.1256915E-6 1.6279162E-6 1.6279162E-6 1.6275524E-6 1.41075 1.41075
1.6269629E-6 -1.3564159E-11 1.6272402E-6 1.7621612E-6 1.1255453E-6 1.6276979E-6 1.6276979E-6 1.6272402E-6 1.41125 1.41125
1.611234E-6 -2.9982902E-10 1.6272402E-6 1.7619324E-6 1.1253991E-6 1.6274796E-6 1.6274796E-6 1.6272402E-6 1.41175 1.41175
1.6074844E-6 -3.650027E-10 1.6269281E-6 1.7617035E-6 1.1252529E-6 1.6272613E-6 1.6272613E-6 1.6269281E-6 1.41225 1.41225
1.6132391E-6 -2.5476515E-10 1.6272402E-6 1.7612457E-6 1.1249605E-6 1.627043E-6 1.627043E-6 1.6272402E-6 1.41275 1.41275
1.6197198E-6 -1.3112814E-10 1.6266159E-6 1.7610168E-6 1.1248143E-6 1.6268247E-6 1.6268247E-6 1.6266159E-6 1.41325 1.41325
1.6263325E-6 -5.0548537E-12 1.6266159E-6 1.760788E-6 1.1246681E-6 1.6266064E-6 1.6266064E-6 1.6266159E-6 1.41375 1.41375
1.6361794E-6 1.8070698E-10 1.6266159E-6 1.760559E-6 1.1245219E-6 1.6263881E-6 1.6263881E-6 1.6266159E-6 1.41425 1.41425
1.642825E-6 3.073893E-10 1.6259916E-6 1.7603302E-6 1.1243757E-6 1.6261698E-6 1.6261698E-6 1.6259916E-6 1.41475 1.41475
1.6417491E-6 2.9155006E-10 1.6259916E-6 1.7601013E-6 1.1242295E-6 1.6259521E-6 1.6259521E-6 1.6259916E-6 1.41525 1.41525
1.6323563E-6 1.22226E-10 1.6253672E-6 1.7598725E-6 1.1240833E-6 1.6257338E-6 1.6257338E-6 1.6253672E-6 1.41575 1.41575
1.6192015E-6 -1.1653169E-10 1.6253672E-6 1.7596435E-6 1.1239372E-6 1.6255154E-6 1.6255154E-6 1.6253672E-6 1.41625 1.41625
1.6073336E-6 -3.3153577E-10 1.6253672E-6 1.7594147E-6 1.123791E-6 1.6252972E-6 1.6252972E-6 1.6253672E-6 1.41675 1.41675
1.6062571E-6 -3.4737502E-10 1.6250551E-6 1.7591858E-6 1.1236448E-6 1.6250789E-6 1.6250789E-6 1.6250551E-6 1.41725 1.41725
1.6107579E-6 -2.6028202E-10 1.6247429E-6 1.758728E-6 1.1233524E-6 1.6248606E-6 1.6248606E-6 1.6247429E-6 1.41775 1.41775
1.6188555E-6 -1.0680072E-10 1.6244308E-6 1.7584991E-6 1.1232062E-6 1.6246423E-6 1.6246423E-6 1.6244308E-6 1.41825 1.41825
1.6308475E-6 1.1855043E-10 1.6241186E-6 1.7582703E-6 1.12306E-6 1.624424E-6 1.624424E-6 1.6241186E-6 1.41875 1.41875
1.6377243E-6 2.4949626E-10 1.6241186E-6 1.7580414E-6 1.1229138E-6 1.6242058E-6 1.6242058E-6 1.6241186E-6 1.41925 1.41925
1.6388587E-6 2.7446448E-10 1.6244308E-6 1.7578125E-6 1.1227676E-6 1.6239875E-6 1.6239875E-6 1.6244308E-6 1.41975 1.41975
1.6360002E-6 2.2573558E-10 1.6241186E-6 1.7575836E-6 1.1226214E-6 1.6237692E-6 1.6237692E-6 1.6241186E-6 1.42025 1.42025
1.6272675E-6 6.859286E-11 1.6231821E-6 1.7573548E-6 1.1224752E-6 1.6235509E-6 1.6235509E-6 1.6231821E-6 1.42075 1.42075
1.6134857E-6 -1.8173708E-10 1.6231821E-6 1.7571258E-6 1.122329E-6 1.6233327E-6 1.6233327E-6 1.6231821E-6 1.42125 1.42125
1.6043899E-6 -3.4557954E-10 1.62287E-6 1.756897E-6 1.1221828E-6 1.6231144E-6 1.6231144E-6 1.62287E-6 1.42175 1.42175
1.6049964E-6 -3.3035644E-10 1.62287E-6 1.7566681E-6 1.1220366E-6 1.6228961E-6 1.6228961E-6 1.62287E-6 1.42225 1.42225
1.6118402E-6 -2.0001967E-10 1.62287E-6 1.7564392E-6 1.1218904E-6 1.6226778E-6 1.6226778E-6 1.62287E-6 1.42275 1.42275
1.6223801E-6 -1.4674397E-12 1.62287E-6 1.7559814E-6 1.1215981E-6 1.6224595E-6 1.6224595E-6 1.62287E-6 1.42325 1.42325
1.6328869E-6 1.9647571E-10 1.6222456E-6 1.7557526E-6 1.1214519E-6 1.6222413E-6 1.6222413E-6 1.6222456E-6 1.42375 1.42375
1.6362656E-6 2.6286046E-10 1.6219334E-6 1.7555237E-6 1.1213057E-6 1.622023E-6 1.622023E-6 1.6219334E-6 1.42425 1.42425
1.635816E-6 2.5859345E-10 1.6216212E-6 1.7552948E-6 1.1211595E-6 1.6218047E-6 1.6218047E-6 1.6216212E-6 1.42475 1.42475
1.6333205E-6 2.1656432E-10 1.6216212E-6 1.7550659E-6 1.1210133E-6 1.6215864E-6 1.6215864E-6 1.6216212E-6 1.42525 1.42525
1.6233997E-6 3.7495194E-11 1.6213091E-6 1.7548371E-6 1.1208671E-6 1.6213681E-6 1.6213681E-6 1.6213091E-6 1.42575 1.42575
1.6093874E-6 -2.170982E-10 1.620997E-6 1.7546082E-6 1.1207209E-6 1.6211503E-6 1.6211503E-6 1.620997E-6 1.42625 1.42625
1.6022386E-6 -3.4500575E-10 1.620997E-6 1.7543792E-6 1.1205747E-6 1.620932E-6 1.620932E-6 1.620997E-6 1.42675 1.42675
1.6035052E-6 -3.1760128E-10 1.6206848E-6 1.7541504E-6 1.1204285E-6 1.6207138E-6 1.6207138E-6 1.6206848E-6 1.42725 1.42725
1.610514E-6 -1.8421918E-10 1.6203726E-6 1.7539215E-6 1.1202823E-6 1.6204955E-6 1.6204955E-6 1.6203726E-6 1.42775 1.42775
1.6227038E-6 4.4786376E-11 1.6200604E-6 1.7536926E-6 1.1201361E-6 1.6202772E-6 1.6202772E-6 1.6200604E-6 1.42825 1.42825
1.6322866E-6 2.2567564E-10 1.6200604E-6 1.7532349E-6 1.1198437E-6 1.6200589E-6 1.6200589E-6 1.6200604E-6 1.42875 1.42875
1.6352693E-6 2.847516E-10 1.6200604E-6 1.753006E-6 1.1196975E-6 1.6198406E-6 1.6198406E-6 1.6200604E-6 1.42925 1.42925
1.6312887E-6 2.1531446E-10 1.6194361E-6 1.752777E-6 1.1195514E-6 1.6196224E-6 1.6196224E-6 1.6194361E-6 1.42975 1.42975
1.6246021E-6 9.593387E-11 1.619124E-6 1.7525482E-6 1.1194052E-6 1.6194041E-6 1.6194041E-6 1.619124E-6 1.43025 1.43025
1.6135592E-6 -1.0384354E-10 1.6188118E-6 1.7523193E-6 1.119259E-6 1.6191858E-6 1.6191858E-6 1.6188118E-6 1.43075 1.43075
1.6067736E-6 -2.2505134E-10 1.619124E-6 1.7520905E-6 1.1191128E-6 1.6189675E-6 1.6189675E-6 1.619124E-6 1.43125 1.43125
1.6054E-6 -2.463722E-10 1.6188118E-6 1.7518615E-6 1.1189666E-6 1.6187493E-6 1.6187493E-6 1.6188118E-6 1.43175 1.43175
1.6081513E-6 -1.9155973E-10 1.6188118E-6 1.7516327E-6 1.1188204E-6 1.6185305E-6 1.6185305E-6 1.6188118E-6 1.43225 1.43225
1.6124209E-6 -1.08730185E-10 1.6184996E-6 1.7514038E-6 1.1186742E-6 1.6183121E-6 1.6183121E-6 1.6184996E-6 1.43275 1.43275
1.6203867E-6 4.2314832E-11 1.6178752E-6 1.751175E-6 1.118528E-6 1.6180938E-6 1.6180938E-6 1.6178752E-6 1.43325 1.43325
1.6272963E-6 1.7386971E-10 1.6175632E-6 1.750946E-6 1.1183818E-6 1.6178756E-6 1.6178756E-6 1.6175632E-6 1.43375 1.43375
1.6312031E-6 2.4999952E-10 1.617251E-6 1.7504883E-6 1.1180894E-6 1.6176573E-6 1.6176573E-6 1.617251E-6 1.43425 1.43425
1.6266284E-6 1.6959921E-10 1.617251E-6 1.7502593E-6 1.1179432E-6 1.617439E-6 1.617439E-6 1.617251E-6 1.43475 1.43475
1.6195128E-6 4.230073E-11 1.6169388E-6 1.7500305E-6 1.117797E-6 1.6172207E-6 1.6172207E-6 1.6169388E-6 1.43525 1.43525
1.612496E-6 -8.317053E-11 1.6169388E-6 1.7498016E-6 1.1176508E-6 1.6170025E-6 1.6170025E-6 1.6169388E-6 1.43575 1.43575
1.6070304E-6 -1.8001567E-10 1.6166266E-6 1.7495728E-6 1.1175046E-6 1.6167842E-6 1.6167842E-6 1.6166266E-6 1.43625 1.43625
1.606251E-6 -1.9037333E-10 1.6166266E-6 1.7493438E-6 1.1173585E-6 1.6165659E-6 1.6165659E-6 1.6166266E-6 1.43675 1.43675
1.6091016E-6 -1.3373365E-10 1.6163144E-6 1.749115E-6 1.1172123E-6 1.6163476E-6 1.6163476E-6 1.6163144E-6 1.43725 1.43725
1.6148563E-6 -2.3496103E-11 1.6160022E-6 1.7488861E-6 1.1170661E-6 1.6161293E-6 1.6161293E-6 1.6160022E-6 1.43775 1.43775
1.619918E-6 7.395105E-11 1.615378E-6 1.7486573E-6 1.1169199E-6 1.6159111E-6 1.6159111E-6 1.615378E-6 1.43825 1.43825
1.6239896E-6 1.5312619E-10 1.615378E-6 1.7484283E-6 1.1167737E-6 1.6156928E-6 1.6156928E-6 1.615378E-6 1.43875 1.43875
1.6250912E-6 1.7748533E-10 1.615378E-6 1.7481995E-6 1.1166275E-6 1.6154745E-6 1.6154745E-6 1.615378E-6 1.43925 1.43925
1.6202856E-6 9.282153E-11 1.6147536E-6 1.7477417E-6 1.116335E-6 1.6152562E-6 1.6152562E-6 1.6147536E-6 1.43975 1.43975
1.6122789E-6 -5.0921736E-11 1.6147536E-6 1.7475128E-6 1.1161889E-6 1.615038E-6 1.615038E-6 1.6147536E-6 1.44025 1.44025
1.6069453E-6 -1.4533061E-10 1.6144414E-6 1.7472839E-6 1.1160427E-6 1.6148197E-6 1.6148197E-6 1.6144414E-6 1.44075 1.44075
1.6059347E-6 -1.5995173E-10 1.6147536E-6 1.7470551E-6 1.1158965E-6 1.6146014E-6 1.6146014E-6 1.6147536E-6 1.44125 1.44125
1.6070693E-6 -1.3498352E-10 1.6141292E-6 1.7468261E-6 1.1157503E-6 1.6143831E-6 1.6143831E-6 1.6141292E-6 1.44175 1.44175
1.6096229E-6 -8.382544E-11 1.6141292E-6 1.7465973E-6 1.115604E-6 1.6141648E-6 1.6141648E-6 1.6141292E-6 1.44225 1.44225
1.6149152E-6 1.7885166E-11 1.613505E-6 1.7463684E-6 1.1154578E-6 1.6139461E-6 1.6139461E-6 1.613505E-6 1.44275 1.44275
1.6196138E-6 1.08632575E-10 1.613505E-6 1.7461396E-6 1.1153116E-6 1.6137278E-6 1.6137278E-6 1.613505E-6 1.44325 1.44325
1.6211444E-6 1.4090959E-10 1.613505E-6 1.7459106E-6 1.1151656E-6 1.6135095E-6 1.6135095E-6 1.613505E-6 1.44375 1.44375
1.6215199E-6 1.5186927E-10 1.6125684E-6 1.7456817E-6 1.1150194E-6 1.6132913E-6 1.6132913E-6 1.6125684E-6 1.44425 1.44425
1.6196184E-6 1.2080334E-10 1.6131928E-6 1.7454529E-6 1.1148732E-6 1.613073E-6 1.613073E-6 1.6131928E-6 1.44475 1.44475
1.6121727E-6 -1.25858005E-11 1.6125684E-6 1.7449951E-6 1.1145808E-6 1.6128547E-6 1.6128547E-6 1.6125684E-6 1.44525 1.44525
1.604199E-6 -1.5572E-10 1.6125684E-6 1.7447662E-6 1.1144346E-6 1.6126363E-6 1.6126363E-6 1.6125684E-6 1.44575 1.44575
1.6020334E-6 -1.9165847E-10 1.6125684E-6 1.7445374E-6 1.1142884E-6 1.612418E-6 1.612418E-6 1.6125684E-6 1.44625 1.44625
1.603168E-6 -1.6669026E-10 1.6122563E-6 1.7443085E-6 1.1141422E-6 1.6121998E-6 1.6121998E-6 1.6122563E-6 1.44675 1.44675
1.6068437E-6 -9.482391E-11 1.6122563E-6 1.7440796E-6 1.113996E-6 1.6119815E-6 1.6119815E-6 1.6122563E-6 1.44725 1.44725
1.6115093E-6 -4.685563E-12 1.611632E-6 1.7438507E-6 1.1138497E-6 1.6117632E-6 1.6117632E-6 1.611632E-6 1.44775 1.44775
1.6147885E-6 5.9871975E-11 1.6113198E-6 1.7436219E-6 1.1137035E-6 1.6115445E-6 1.6115445E-6 1.6113198E-6 1.44825 1.44825
1.6164511E-6 9.458525E-11 1.6113198E-6 1.7433929E-6 1.1135573E-6 1.6113262E-6 1.6113262E-6 1.6113198E-6 1.44875 1.44875
1.6164306E-6 9.823612E-11 1.6106954E-6 1.743164E-6 1.1134111E-6 1.6111079E-6 1.6111079E-6 1.6106954E-6 1.44925 1.44925
1.6148591E-6 7.3260856E-11 1.6106954E-6 1.7429352E-6 1.113265E-6 1.6108896E-6 1.6108896E-6 1.6106954E-6 1.44975 1.44975
1.6109445E-6 5.041864E-12 1.6100711E-6 1.7424774E-6 1.1129727E-6 1.6106713E-6 1.6106713E-6 1.6100711E-6 1.45025 1.45025
1.607459E-6 -5.5259266E-11 1.6103833E-6 1.7422485E-6 1.1128265E-6 1.6104531E-6 1.6104531E-6 1.6103833E-6 1.45075 1.45075
1.6048645E-6 -9.91156E-11 1.609759E-6 1.7420197E-6 1.1126803E-6 1.6102348E-6 1.6102348E-6 1.609759E-6 1.45125 1.45125
1.6042169E-6 -1.0703699E-10 1.609759E-6 1.7417908E-6 1.112534E-6 1.6100165E-6 1.6100165E-6 1.609759E-6 1.45175 1.45175
1.6065061E-6 -6.075145E-11 1.609759E-6 1.7415618E-6 1.1123878E-6 1.6097978E-6 1.6097978E-6 1.609759E-6 1.45225 1.45225
1.6083667E-6 -2.2383777E-11 1.6094468E-6 1.741333E-6 1.1122416E-6 1.6095795E-6 1.6095795E-6 1.6094468E-6 1.45275 1.45275
1.6072571E-6 -3.8832104E-11 1.6091346E-6 1.7411041E-6 1.1120954E-6 1.6093612E-6 1.6093612E-6 1.6091346E-6 1.45325 1.45325
1.6066757E-6 -4.5535364E-11 1.6088225E-6 1.7408753E-6 1.1119492E-6 1.6091429E-6 1.6091429E-6 1.6088225E-6 1.45375 1.45375
1.6082392E-6 -1.2649286E-11 1.6094468E-6 1.7406463E-6 1.111803E-6 1.6089247E-6 1.6089247E-6 1.6094468E-6 1.45425 1.45425
1.6102318E-6 2.8154656E-11 1.6091346E-6 1.7404175E-6 1.1116568E-6 1.6087064E-6 1.6087064E-6 1.6091346E-6 1.45475 1.45475
1.6101453E-6 3.0587397E-11 1.6081981E-6 1.7401886E-6 1.1115106E-6 1.6084881E-6 1.6084881E-6 1.6081981E-6 1.45525 1.45525
1.6100585E-6 3.302013E-11 1.6085103E-6 1.7397308E-6 1.1112182E-6 1.6082693E-6 1.6082693E-6 1.6085103E-6 1.45575 1.45575
1.610863E-6 5.1897667E-11 1.6081981E-6 1.739502E-6 1.111072E-6 1.608051E-6 1.608051E-6 1.6081981E-6 1.45625 1.45625
1.6106115E-6 5.1285073E-11 1.6072617E-6 1.7392731E-6 1.1109258E-6 1.6078327E-6 1.6078327E-6 1.6072617E-6 1.45675 1.45675
1.607291E-6 -5.97072E-12 1.6072617E-6 1.7390441E-6 1.1107797E-6 1.6076144E-6 1.6076144E-6 1.6072617E-6 1.45725 1.45725
1.6020233E-6 -9.916145E-11 1.6072617E-6 1.7388153E-6 1.1106335E-6 1.6073961E-6 1.6073961E-6 1.6072617E-6 1.45775 1.45775
1.5977457E-6 -1.7408018E-10 1.6072617E-6 1.7385864E-6 1.1104873E-6 1.6071779E-6 1.6071779E-6 1.6072617E-6 1.45825 1.45825
1.5964712E-6 -1.9357384E-10 1.6072617E-6 1.7383576E-6 1.1103411E-6 1.6069596E-6 1.6069596E-6 1.6072617E-6 1.45875 1.45875
1.5987604E-6 -1.472883E-10 1.6069495E-6 1.7381286E-6 1.110195E-6 1.6067409E-6 1.6067409E-6 1.6069495E-6 1.45925 1.45925
1.604218E-6 -4.253236E-11 1.6069495E-6 1.7378998E-6 1.1100487E-6 1.6065226E-6 1.6065226E-6 1.6069495E-6 1.45975 1.45975
1.6127779E-6 1.1947586E-10 1.6063251E-6 1.7376709E-6 1.1099025E-6 1.6063043E-6 1.6063043E-6 1.6063251E-6 1.46025 1.46025
1.6195886E-6 2.4920355E-10 1.6063251E-6 1.7374421E-6 1.1097563E-6 1.606086E-6 1.606086E-6 1.6063251E-6 1.46075 1.46075
1.6197001E-6 2.5529068E-10 1.6060129E-6 1.7369842E-6 1.1094639E-6 1.6058677E-6 1.6058677E-6 1.6060129E-6 1.46125 1.46125
1.614927E-6 1.7123596E-10 1.6053887E-6 1.7367554E-6 1.1093177E-6 1.605649E-6 1.605649E-6 1.6053887E-6 1.46175 1.46175
1.6055343E-6 1.911871E-12 1.6057008E-6 1.7365265E-6 1.1091715E-6 1.6054307E-6 1.6054307E-6 1.6057008E-6 1.46225 1.46225
1.5977586E-6 -1.3756793E-10 1.6053887E-6 1.7362976E-6 1.1090253E-6 1.6052123E-6 1.6052123E-6 1.6053887E-6 1.46275 1.46275
1.5915339E-6 -2.484216E-10 1.6047643E-6 1.7360687E-6 1.1088791E-6 1.604994E-6 1.604994E-6 1.6047643E-6 1.46325 1.46325
1.5877183E-6 -3.148134E-10 1.6044521E-6 1.7358399E-6 1.1087329E-6 1.6047758E-6 1.6047758E-6 1.6044521E-6 1.46375 1.46375
1.5889188E-6 -2.8862707E-10 1.6041399E-6 1.7356109E-6 1.1085868E-6 1.6045575E-6 1.6045575E-6 1.6041399E-6 1.46425 1.46425
1.5947061E-6 -1.7778044E-10 1.6044521E-6 1.735382E-6 1.1084406E-6 1.6043388E-6 1.6043388E-6 1.6044521E-6 1.46475 1.46475
1.6073251E-6 5.914298E-11 1.6038279E-6 1.7351532E-6 1.1082944E-6 1.6041205E-6 1.6041205E-6 1.6038279E-6 1.46525 1.46525
1.621396E-6 3.2286535E-10 1.6041399E-6 1.7349244E-6 1.1081482E-6 1.6039022E-6 1.6039022E-6 1.6041399E-6 1.46575 1.46575
1.6285037E-6 4.580746E-10 1.6035157E-6 1.7346954E-6 1.108002E-6 1.6036839E-6 1.6036839E-6 1.6035157E-6 1.46625 1.46625
1.6224766E-6 3.5087533E-10 1.6035157E-6 1.7342377E-6 1.1077096E-6 1.6034652E-6 1.6034652E-6 1.6035157E-6 1.46675 1.46675
1.6099488E-6 1.2368993E-10 1.6032035E-6 1.7340088E-6 1.1075634E-6 1.6032469E-6 1.6032469E-6 1.6032035E-6 1.46725 1.46725
1.598444E-6 -8.4614406E-11 1.6032035E-6 1.7337799E-6 1.1074172E-6 1.6030286E-6 1.6030286E-6 1.6032035E-6 1.46775 1.46775
1.5878961E-6 -2.7525582E-10 1.6025791E-6 1.733551E-6 1.107271E-6 1.6028104E-6 1.6028104E-6 1.6025791E-6 1.46825 1.46825
1.5804835E-6 -4.0803588E-10 1.6028913E-6 1.7333222E-6 1.1071248E-6 1.6025921E-6 1.6025921E-6 1.6028913E-6 1.46875 1.46875
1.5757104E-6 -4.9209065E-10 1.6022669E-6 1.7330933E-6 1.1069786E-6 1.6023733E-6 1.6023733E-6 1.6022669E-6 1.46925 1.46925
1.5827192E-6 -3.5870854E-10 1.6019549E-6 1.7328643E-6 1.1068324E-6 1.602155E-6 1.602155E-6 1.6019549E-6 1.46975 1.46975
1.5997932E-6 -3.9561108E-11 1.6019549E-6 1.7326355E-6 1.1066862E-6 1.6019367E-6 1.6019367E-6 1.6019549E-6 1.47025 1.47025
1.6204314E-6 3.4536554E-10 1.6016427E-6 1.7324066E-6 1.10654E-6 1.6017184E-6 1.6017184E-6 1.6016427E-6 1.47075 1.47075
1.6308717E-6 5.4209054E-10 1.6010183E-6 1.7321777E-6 1.1063939E-6 1.6014997E-6 1.6014997E-6 1.6010183E-6 1.47125 1.47125
1.6272871E-6 4.799622E-10 1.6016427E-6 1.7319488E-6 1.1062477E-6 1.6012814E-6 1.6012814E-6 1.6016427E-6 1.47175 1.47175
1.6138682E-6 2.3633198E-10 1.6010183E-6 1.7314911E-6 1.1059553E-6 1.6010631E-6 1.6010631E-6 1.6010183E-6 1.47225 1.47225
1.5985354E-6 -4.2624078E-11 1.6007061E-6 1.7312622E-6 1.1058091E-6 1.6008448E-6 1.6008448E-6 1.6007061E-6 1.47275 1.47275
1.585908E-6 -2.7163669E-10 1.6007061E-6 1.7310333E-6 1.1056629E-6 1.6006261E-6 1.6006261E-6 1.6007061E-6 1.47325 1.47325
1.5748652E-6 -4.714141E-10 1.600394E-6 1.7308045E-6 1.1055167E-6 1.6004078E-6 1.6004078E-6 1.600394E-6 1.47375 1.47375
1.5693336E-6 -5.6947735E-10 1.5997697E-6 1.7305756E-6 1.1053705E-6 1.6001895E-6 1.6001895E-6 1.5997697E-6 1.47425 1.47425
1.5780583E-6 -4.0442383E-10 1.5994575E-6 1.7303466E-6 1.1052243E-6 1.5999713E-6 1.5999713E-6 1.5994575E-6 1.47475 1.47475
1.598366E-6 -2.5587855E-11 1.5997697E-6 1.7301178E-6 1.1050781E-6 1.5997525E-6 1.5997525E-6 1.5997697E-6 1.47525 1.47525
1.6189052E-6 3.5751158E-10 1.5994575E-6 1.7298889E-6 1.1049319E-6 1.5995342E-6 1.5995342E-6 1.5994575E-6 1.47575 1.47575
1.631359E-6 5.9138966E-10 1.5991453E-6 1.7296601E-6 1.1047857E-6 1.5993159E-6 1.5993159E-6 1.5991453E-6 1.47625 1.47625
1.6290616E-6 5.5301497E-10 1.5988331E-6 1.7294311E-6 1.1046395E-6 1.5990976E-6 1.5990976E-6 1.5988331E-6 1.47675 1.47675
1.6147512E-6 2.9293992E-10 1.5982089E-6 1.7292023E-6 1.1044933E-6 1.5988788E-6 1.5988788E-6 1.5982089E-6 1.47725 1.47725
1.5962172E-6 -4.509563E-11 1.598521E-6 1.7287445E-6 1.104201E-6 1.5986606E-6 1.5986606E-6 1.598521E-6 1.47775 1.47775
1.5837884E-6 -2.7045383E-10 1.598521E-6 1.7285156E-6 1.1040548E-6 1.5984423E-6 1.5984423E-6 1.598521E-6 1.47825 1.47825
1.5754187E-6 -4.2089685E-10 1.5982089E-6 1.7282867E-6 1.1039086E-6 1.598224E-6 1.598224E-6 1.5982089E-6 1.47875 1.47875
1.5713056E-6 -4.9277027E-10 1.5982089E-6 1.7280579E-6 1.1037624E-6 1.5980053E-6 1.5980053E-6 1.5982089E-6 1.47925 1.47925
1.5742222E-6 -4.3491244E-10 1.5982089E-6 1.7278289E-6 1.1036162E-6 1.597787E-6 1.597787E-6 1.5982089E-6 1.47975 1.47975
1.5881941E-6 -1.7301728E-10 1.5975845E-6 1.7276001E-6 1.10347E-6 1.5975687E-6 1.5975687E-6 1.5975845E-6 1.48025 1.48025
1.6092938E-6 2.204363E-10 1.5972723E-6 1.7273712E-6 1.1033238E-6 1.59735E-6 1.59735E-6 1.5972723E-6 1.48075 1.48075
1.6240248E-6 4.9634E-10 1.5972723E-6 1.7271424E-6 1.1031776E-6 1.5971317E-6 1.5971317E-6 1.5972723E-6 1.48125 1.48125
1.6276014E-6 5.663791E-10 1.5969601E-6 1.7269134E-6 1.1030314E-6 1.5969134E-6 1.5969134E-6 1.5969601E-6 1.48175 1.48175
1.6175486E-6 3.8487372E-10 1.5969601E-6 1.7266846E-6 1.1028852E-6 1.5966951E-6 1.5966951E-6 1.5969601E-6 1.48225 1.48225
1.5976282E-6 2.125736E-11 1.5963359E-6 1.7264557E-6 1.102739E-6 1.5964763E-6 1.5964763E-6 1.5963359E-6 1.48275 1.48275
1.5819982E-6 -2.631803E-10 1.5957115E-6 1.7259979E-6 1.1024466E-6 1.596258E-6 1.596258E-6 1.5957115E-6 1.48325 1.48325
1.5746845E-6 -3.941332E-10 1.5960237E-6 1.725769E-6 1.1023004E-6 1.5960397E-6 1.5960397E-6 1.5960237E-6 1.48375 1.48375
1.5717925E-6 -4.4347115E-10 1.5957115E-6 1.7255402E-6 1.1021542E-6 1.595821E-6 1.595821E-6 1.5957115E-6 1.48425 1.48425
1.572861E-6 -4.1972106E-10 1.5960237E-6 1.7253112E-6 1.1020081E-6 1.5956027E-6 1.5956027E-6 1.5960237E-6 1.48475 1.48475
1.5830378E-6 -2.2786856E-10 1.594775E-6 1.7250824E-6 1.1018619E-6 1.5953844E-6 1.5953844E-6 1.594775E-6 1.48525 1.48525
1.5996164E-6 8.214285E-11 1.594775E-6 1.7248535E-6 1.1017157E-6 1.5951657E-6 1.5951657E-6 1.594775E-6 1.48575 1.48575
1.6172185E-6 4.1103537E-10 1.594775E-6 1.7246247E-6 1.1015695E-6 1.5949474E-6 1.5949474E-6 1.594775E-6 1.48625 1.48625
1.6239302E-6 5.389358E-10 1.5941507E-6 1.7243957E-6 1.1014233E-6 1.5947292E-6 1.5947292E-6 1.5941507E-6 1.48675 1.48675
1.614603E-6 3.708299E-10 1.5941507E-6 1.7241669E-6 1.1012771E-6 1.5945103E-6 1.5945103E-6 1.5941507E-6 1.48725 1.48725
1.597455E-6 5.8375145E-11 1.5944628E-6 1.723938E-6 1.1011309E-6 1.594292E-6 1.594292E-6 1.5944628E-6 1.48775 1.48775
1.5853232E-6 -1.6150146E-10 1.5941507E-6 1.7234802E-6 1.1008385E-6 1.5940738E-6 1.5940738E-6 1.5941507E-6 1.48825 1.48825
1.578966E-6 -2.747914E-10 1.5938385E-6 1.7232513E-6 1.1006923E-6 1.593855E-6 1.593855E-6 1.5938385E-6 1.48875 1.48875
1.5739624E-6 -3.6310963E-10 1.5938385E-6 1.7230225E-6 1.1005461E-6 1.5936367E-6 1.5936367E-6 1.5938385E-6 1.48925 1.48925
1.5703448E-6 -4.25847E-10 1.5932142E-6 1.7227936E-6 1.1003999E-6 1.5934185E-6 1.5934185E-6 1.5932142E-6 1.48975 1.48975
1.5748451E-6 -3.38754E-10 1.5938385E-6 1.7225647E-6 1.1002537E-6 1.5931997E-6 1.5931997E-6 1.5938385E-6 1.49025 1.49025
1.589906E-6 -5.675964E-11 1.592902E-6 1.7223358E-6 1.1001075E-6 1.5929814E-6 1.5929814E-6 1.592902E-6 1.49075 1.49075
1.6093561E-6 3.062406E-10 1.5925898E-6 1.722107E-6 1.0999613E-6 1.5927632E-6 1.5927632E-6 1.5925898E-6 1.49125 1.49125
1.6215456E-6 5.352462E-10 1.5925898E-6 1.721878E-6 1.0998152E-6 1.5925444E-6 1.5925444E-6 1.5925898E-6 1.49175 1.49175
1.615981E-6 4.3657378E-10 1.5925898E-6 1.7216491E-6 1.099669E-6 1.5923262E-6 1.5923262E-6 1.5925898E-6 1.49225 1.49225
1.599361E-6 1.3386413E-10 1.5922777E-6 1.7214203E-6 1.0995228E-6 1.5921079E-6 1.5921079E-6 1.5922777E-6 1.49275 1.49275
1.5854796E-6 -1.1829303E-10 1.5916534E-6 1.7211914E-6 1.0993766E-6 1.591889E-6 1.591889E-6 1.5916534E-6 1.49325 1.49325
1.5787269E-6 -2.3889174E-10 1.5916534E-6 1.7207336E-6 1.0990842E-6 1.5916708E-6 1.5916708E-6 1.5916534E-6 1.49375 1.49375
1.5741193E-6 -3.1990116E-10 1.5916534E-6 1.7205048E-6 1.098938E-6 1.5914525E-6 1.5914525E-6 1.5916534E-6 1.49425 1.49425
1.5706993E-6 -3.7898415E-10 1.591029E-6 1.7202759E-6 1.0987918E-6 1.5912337E-6 1.5912337E-6 1.591029E-6 1.49475 1.49475
1.5705139E-6 -3.783786E-10 1.5913412E-6 1.720047E-6 1.0986456E-6 1.5910155E-6 1.5910155E-6 1.5913412E-6 1.49525 1.49525
1.5817467E-6 -1.67036E-10 1.5907168E-6 1.7198181E-6 1.0984994E-6 1.5907972E-6 1.5907972E-6 1.5907168E-6 1.49575 1.49575
1.6008663E-6 1.8987356E-10 1.5897804E-6 1.7195892E-6 1.0983532E-6 1.5905784E-6 1.5905784E-6 1.5897804E-6 1.49625 1.49625
1.6148052E-6 4.5115967E-10 1.5900926E-6 1.7193604E-6 1.098207E-6 1.5903602E-6 1.5903602E-6 1.5900926E-6 1.49675 1.49675
1.6129032E-6 4.200937E-10 1.5897804E-6 1.7191314E-6 1.0980608E-6 1.5901414E-6 1.5901414E-6 1.5897804E-6 1.49725 1.49725
1.6016625E-6 2.1666191E-10 1.5900926E-6 1.7189026E-6 1.0979146E-6 1.589923E-6 1.589923E-6 1.5900926E-6 1.49775 1.49775
1.5918407E-6 3.9419974E-11 1.5897804E-6 1.7186737E-6 1.0977684E-6 1.5897048E-6 1.5897048E-6 1.5897804E-6 1.49825 1.49825
1.5849556E-6 -8.361504E-11 1.589156E-6 1.7184449E-6 1.0976223E-6 1.589486E-6 1.589486E-6 1.589156E-6 1.49875 1.49875
1.5768499E-6 -2.291855E-10 1.5885317E-6 1.7179871E-6 1.0973299E-6 1.5892678E-6 1.5892678E-6 1.5885317E-6 1.49925 1.49925
1.5669286E-6 -4.0825465E-10 1.5885317E-6 1.7177582E-6 1.0971837E-6 1.589049E-6 1.589049E-6 1.5885317E-6 1.49975 1.49975
1.562783E-6 -4.807371E-10 1.5882196E-6 1.7175292E-6 1.0970375E-6 1.5888307E-6 1.5888307E-6 1.5882196E-6 1.50025 1.50025
1.5724648E-6 -2.9802064E-10 1.5888438E-6 1.7173004E-6 1.0968913E-6 1.5886125E-6 1.5886125E-6 1.5888438E-6 1.50075 1.50075
1.5955776E-6 1.32586E-10 1.5882196E-6 1.7170715E-6 1.0967451E-6 1.5883937E-6 1.5883937E-6 1.5882196E-6 1.50125 1.50125
1.6121567E-6 4.4259743E-10 1.5882196E-6 1.7168427E-6 1.0965989E-6 1.5881755E-6 1.5881755E-6 1.5882196E-6 1.50175 1.50175
1.6097266E-6 4.017864E-10 1.5875952E-6 1.7166137E-6 1.0964527E-6 1.5879566E-6 1.5879566E-6 1.5875952E-6 1.50225 1.50225
1.5982878E-6 1.9470021E-10 1.5875952E-6 1.7163849E-6 1.0963065E-6 1.5877383E-6 1.5877383E-6 1.5875952E-6 1.50275 1.50275
1.5925912E-6 9.3591614E-11 1.587283E-6 1.716156E-6 1.0961603E-6 1.58752E-6 1.58752E-6 1.587283E-6 1.50325 1.50325
1.5914152E-6 7.5925155E-11 1.5875952E-6 1.7159272E-6 1.0960141E-6 1.5873013E-6 1.5873013E-6 1.5875952E-6 1.50375 1.50375
1.5860816E-6 -1.8483718E-11 1.5863466E-6 1.7156982E-6 1.0958679E-6 1.587083E-6 1.587083E-6 1.5863466E-6 1.50425 1.50425
1.5702532E-6 -3.065758E-10 1.5869708E-6 1.7152405E-6 1.0955755E-6 1.5868643E-6 1.5868643E-6 1.5869708E-6 1.50475 1.50475
1.5599694E-6 -4.9234467E-10 1.5866588E-6 1.7150116E-6 1.0954294E-6 1.586646E-6 1.586646E-6 1.5866588E-6 1.50525 1.50525
1.564965E-6 -3.9611567E-10 1.5866588E-6 1.7147827E-6 1.0952832E-6 1.5864277E-6 1.5864277E-6 1.5866588E-6 1.50575 1.50575
1.5844806E-6 -3.1897308E-11 1.5863466E-6 1.7145538E-6 1.095137E-6 1.586209E-6 1.586209E-6 1.5863466E-6 1.50625 1.50625
1.6014227E-6 2.8481387E-10 1.5860344E-6 1.714325E-6 1.0949908E-6 1.5859907E-6 1.5859907E-6 1.5860344E-6 1.50675 1.50675
1.6013357E-6 2.872466E-10 1.58541E-6 1.714096E-6 1.0948446E-6 1.5857719E-6 1.5857719E-6 1.58541E-6 1.50725 1.50725
1.5928671E-6 1.3497639E-10 1.58541E-6 1.7138672E-6 1.0946984E-6 1.5855536E-6 1.5855536E-6 1.58541E-6 1.50775 1.50775
1.590536E-6 9.599259E-11 1.58541E-6 1.7136383E-6 1.0945522E-6 1.5853349E-6 1.5853349E-6 1.58541E-6 1.50825 1.50825
1.5947066E-6 1.7699493E-10 1.5850978E-6 1.7134095E-6 1.094406E-6 1.5851166E-6 1.5851166E-6 1.5850978E-6 1.50875 1.50875
1.5914851E-6 1.2156634E-10 1.5847858E-6 1.7131805E-6 1.0942598E-6 1.5848983E-6 1.5848983E-6 1.5847858E-6 1.50925 1.50925
1.5764817E-6 -1.5129908E-10 1.5844736E-6 1.7129516E-6 1.0941136E-6 1.5846796E-6 1.5846796E-6 1.5844736E-6 1.50975 1.50975
1.5614459E-6 -4.2477358E-10 1.5847858E-6 1.7124939E-6 1.0938212E-6 1.5844613E-6 1.5844613E-6 1.5847858E-6 1.51025 1.51025
1.5630419E-6 -3.9127843E-10 1.5844736E-6 1.712265E-6 1.093675E-6 1.5842426E-6 1.5842426E-6 1.5844736E-6 1.51075 1.51075
1.5780369E-6 -1.10502205E-10 1.5841614E-6 1.7120361E-6 1.0935288E-6 1.5840243E-6 1.5840243E-6 1.5841614E-6 1.51125 1.51125
1.5891703E-6 9.901321E-11 1.5841614E-6 1.7118073E-6 1.0933826E-6 1.5838054E-6 1.5838054E-6 1.5841614E-6 1.51175 1.51175
1.5867738E-6 5.881128E-11 1.583537E-6 1.7115784E-6 1.0932365E-6 1.5835872E-6 1.5835872E-6 1.583537E-6 1.51225 1.51225
1.5833207E-6 -8.807901E-13 1.5829127E-6 1.7113495E-6 1.0930903E-6 1.5833684E-6 1.5833684E-6 1.5829127E-6 1.51275 1.51275
1.5889764E-6 1.07529555E-10 1.5832248E-6 1.7111206E-6 1.0929441E-6 1.5831502E-6 1.5831502E-6 1.5832248E-6 1.51325 1.51325
1.5994498E-6 3.0486366E-10 1.5832248E-6 1.7108918E-6 1.0927979E-6 1.5829314E-6 1.5829314E-6 1.5832248E-6 1.51375 1.51375
1.5997923E-6 3.1521427E-10 1.5826006E-6 1.7106628E-6 1.0926517E-6 1.5827131E-6 1.5827131E-6 1.5826006E-6 1.51425 1.51425
1.5839639E-6 2.7122157E-11 1.5826006E-6 1.7104339E-6 1.0925055E-6 1.5824944E-6 1.5824944E-6 1.5826006E-6 1.51475 1.51475
1.5665519E-6 -2.902051E-10 1.5822884E-6 1.7102051E-6 1.0923593E-6 1.5822761E-6 1.5822761E-6 1.5822884E-6 1.51525 1.51525
1.5616803E-6 -3.7608705E-10 1.5819762E-6 1.7097473E-6 1.0920669E-6 1.5820577E-6 1.5820577E-6 1.5819762E-6 1.51575 1.51575
1.5708996E-6 -2.018975E-10 1.5819762E-6 1.7095184E-6 1.0919207E-6 1.581839E-6 1.581839E-6 1.5819762E-6 1.51625 1.51625
1.5807794E-6 -1.5526622E-11 1.5819762E-6 1.7092896E-6 1.0917745E-6 1.5816207E-6 1.5816207E-6 1.5819762E-6 1.51675 1.51675
1.5806265E-6 -1.43120255E-11 1.5813519E-6 1.7090607E-6 1.0916283E-6 1.581402E-6 1.581402E-6 1.5813519E-6 1.51725 1.51725
1.579055E-6 -3.9287285E-11 1.5807276E-6 1.7088317E-6 1.0914821E-6 1.5811837E-6 1.5811837E-6 1.5807276E-6 1.51775 1.51775
1.5846772E-6 6.8513986E-11 1.5810397E-6 1.7086029E-6 1.0913359E-6 1.580965E-6 1.580965E-6 1.5810397E-6 1.51825 1.51825
1.5957451E-6 2.7681127E-10 1.5804154E-6 1.708374E-6 1.0911897E-6 1.5807467E-6 1.5807467E-6 1.5804154E-6 1.51875 1.51875
1.5973742E-6 3.109155E-10 1.5801032E-6 1.7081452E-6 1.0910436E-6 1.580528E-6 1.580528E-6 1.5801032E-6 1.51925 1.51925
1.5879815E-6 1.415914E-10 1.5801032E-6 1.7079162E-6 1.0908974E-6 1.5803096E-6 1.5803096E-6 1.5801032E-6 1.51975 1.51975
1.572945E-6 -1.3188307E-10 1.5801032E-6 1.7076874E-6 1.0907512E-6 1.5800908E-6 1.5800908E-6 1.5801032E-6 1.52025 1.52025
1.5666544E-6 -2.4395488E-10 1.5801032E-6 1.7072296E-6 1.0904588E-6 1.5798726E-6 1.5798726E-6 1.5801032E-6 1.52075 1.52075
1.5662705E-6 -2.4700375E-10 1.5791667E-6 1.7070007E-6 1.0903126E-6 1.5796538E-6 1.5796538E-6 1.5791667E-6 1.52125 1.52125
1.5690881E-6 -1.9097314E-10 1.5791667E-6 1.7067719E-6 1.0901664E-6 1.5794355E-6 1.5794355E-6 1.5791667E-6 1.52175 1.52175
1.5732583E-6 -1.09970796E-10 1.5791667E-6 1.706543E-6 1.0900202E-6 1.5792168E-6 1.5792168E-6 1.5791667E-6 1.52225 1.52225
1.5766369E-6 -4.358605E-11 1.5788546E-6 1.706314E-6 1.089874E-6 1.5789985E-6 1.5789985E-6 1.5788546E-6 1.52275 1.52275
1.5832821E-6 8.309629E-11 1.5782302E-6 1.7060852E-6 1.0897278E-6 1.5787797E-6 1.5787797E-6 1.5782302E-6 1.52325 1.52325
1.5924024E-6 2.5545863E-10 1.5782302E-6 1.7058563E-6 1.0895816E-6 1.578561E-6 1.578561E-6 1.5782302E-6 1.52375 1.52375
1.5970681E-6 3.45597E-10 1.577918E-6 1.7056275E-6 1.0894354E-6 1.5783427E-6 1.5783427E-6 1.577918E-6 1.52425 1.52425
1.591206E-6 2.4144306E-10 1.5782302E-6 1.7053985E-6 1.0892892E-6 1.5781239E-6 1.5781239E-6 1.5782302E-6 1.52475 1.52475
1.5772262E-6 -1.25413005E-11 1.5776059E-6 1.7051697E-6 1.089143E-6 1.5779057E-6 1.5779057E-6 1.5776059E-6 1.52525 1.52525
1.5662158E-6 -2.1170966E-10 1.5776059E-6 1.7049408E-6 1.0889968E-6 1.5776869E-6 1.5776869E-6 1.5776059E-6 1.52575 1.52575
1.5615093E-6 -2.9454625E-10 1.5772937E-6 1.704483E-6 1.0887045E-6 1.5774687E-6 1.5774687E-6 1.5772937E-6 1.52625 1.52625
1.5626104E-6 -2.7018712E-10 1.5769816E-6 1.7042541E-6 1.0885583E-6 1.5772499E-6 1.5772499E-6 1.5769816E-6 1.52675 1.52675
1.566616E-6 -1.922301E-10 1.5772937E-6 1.7040253E-6 1.0884121E-6 1.5770315E-6 1.5770315E-6 1.5772937E-6 1.52725 1.52725
1.5729972E-6 -7.0420295E-11 1.5769816E-6 1.7037963E-6 1.0882659E-6 1.5768128E-6 1.5768128E-6 1.5769816E-6 1.52775 1.52775
1.579709E-6 5.7480187E-11 1.5766694E-6 1.7035675E-6 1.0881197E-6 1.5765945E-6 1.5765945E-6 1.5766694E-6 1.52825 1.52825
1.5881363E-6 2.1705213E-10 1.5763572E-6 1.7033386E-6 1.0879735E-6 1.5763758E-6 1.5763758E-6 1.5763572E-6 1.52875 1.52875
1.592604E-6 3.0353609E-10 1.5760451E-6 1.7031098E-6 1.0878273E-6 1.5761575E-6 1.5761575E-6 1.5760451E-6 1.52925 1.52925
1.591791E-6 2.9256936E-10 1.5760451E-6 1.7028808E-6 1.0876811E-6 1.5759388E-6 1.5759388E-6 1.5760451E-6 1.52975 1.52975
1.5821997E-6 1.1959086E-10 1.5754207E-6 1.702652E-6 1.0875349E-6 1.57572E-6 1.57572E-6 1.5754207E-6 1.53025 1.53025
1.5672298E-6 -1.5266548E-10 1.5754207E-6 1.7024231E-6 1.0873887E-6 1.5755016E-6 1.5755016E-6 1.5754207E-6 1.53075 1.53075
1.5567806E-6 -3.414797E-10 1.5754207E-6 1.7021943E-6 1.0872425E-6 1.5752829E-6 1.5752829E-6 1.5754207E-6 1.53125 1.53125
1.5570241E-6 -3.329563E-10 1.5751086E-6 1.7017364E-6 1.0869501E-6 1.5750646E-6 1.5750646E-6 1.5751086E-6 1.53175 1.53175
1.5648905E-6 -1.8373848E-10 1.5747964E-6 1.7015076E-6 1.0868039E-6 1.5748459E-6 1.5748459E-6 1.5747964E-6 1.53225 1.53225
1.5707772E-6 -7.106466E-11 1.5747964E-6 1.7012787E-6 1.0866578E-6 1.5746276E-6 1.5746276E-6 1.5747964E-6 1.53275 1.53275
1.5752773E-6 1.6028342E-11 1.5741721E-6 1.7010498E-6 1.0865116E-6 1.5744089E-6 1.5744089E-6 1.5741721E-6 1.53325 1.53325
1.5817906E-6 1.4027442E-10 1.5738599E-6 1.7008209E-6 1.0863654E-6 1.5741902E-6 1.5741902E-6 1.5738599E-6 1.53375 1.53375
1.5904163E-6 3.0350078E-10 1.5741721E-6 1.7005921E-6 1.0862192E-6 1.5739719E-6 1.5739719E-6 1.5741721E-6 1.53425 1.53425
1.5926065E-6 3.479591E-10 1.5738599E-6 1.7003631E-6 1.086073E-6 1.573753E-6 1.573753E-6 1.5738599E-6 1.53475 1.53475
1.5820257E-6 1.5670863E-10 1.5735477E-6 1.7001342E-6 1.0859268E-6 1.5735347E-6 1.5735347E-6 1.5735477E-6 1.53525 1.53525
1.5641182E-6 -1.6975465E-10 1.5735477E-6 1.6999054E-6 1.0857806E-6 1.573316E-6 1.573316E-6 1.5735477E-6 1.53575 1.53575
1.5512273E-6 -4.0363982E-10 1.5729235E-6 1.6996765E-6 1.0856344E-6 1.5730977E-6 1.5730977E-6 1.5729235E-6 1.53625 1.53625
1.5528565E-6 -3.695356E-10 1.5729235E-6 1.6994476E-6 1.0854882E-6 1.572879E-6 1.572879E-6 1.5729235E-6 1.53675 1.53675
1.565079E-6 -1.3992098E-10 1.5726113E-6 1.6989899E-6 1.0851958E-6 1.5726603E-6 1.5726603E-6 1.5726113E-6 1.53725 1.53725
1.5740017E-6 2.8786968E-11 1.5726113E-6 1.698761E-6 1.0850496E-6 1.572442E-6 1.572442E-6 1.5726113E-6 1.53775 1.53775
1.5735848E-6 2.5129038E-11 1.5722991E-6 1.6985321E-6 1.0849034E-6 1.5722231E-6 1.5722231E-6 1.5722991E-6 1.53825 1.53825
1.5749833E-6 5.4969786E-11 1.5719869E-6 1.6983032E-6 1.0847572E-6 1.5720049E-6 1.5720049E-6 1.5719869E-6 1.53875 1.53875
1.5827176E-6 2.0175134E-10 1.5716747E-6 1.6980744E-6 1.084611E-6 1.5717861E-6 1.5717861E-6 1.5716747E-6 1.53925 1.53925
1.5891319E-6 3.2417022E-10 1.5713625E-6 1.6978455E-6 1.0844649E-6 1.5715674E-6 1.5715674E-6 1.5713625E-6 1.53975 1.53975
1.5804651E-6 1.682456E-10 1.5716747E-6 1.6976165E-6 1.0843187E-6 1.5713491E-6 1.5713491E-6 1.5716747E-6 1.54025 1.54025
1.5633167E-6 -1.4420916E-10 1.5710505E-6 1.6973877E-6 1.0841725E-6 1.5711304E-6 1.5711304E-6 1.5710505E-6 1.54075 1.54075
1.5514488E-6 -3.5921324E-10 1.5707383E-6 1.6971588E-6 1.0840263E-6 1.5709121E-6 1.5709121E-6 1.5707383E-6 1.54125 1.54125
1.554398E-6 -3.0074637E-10 1.5707383E-6 1.69693E-6 1.0838801E-6 1.5706933E-6 1.5706933E-6 1.5707383E-6 1.54175 1.54175
1.5632874E-6 -1.3264749E-10 1.5704261E-6 1.696701E-6 1.0837339E-6 1.5704745E-6 1.5704745E-6 1.5704261E-6 1.54225 1.54225
1.5696361E-6 -1.1446739E-11 1.5698017E-6 1.6962433E-6 1.0834415E-6 1.5702562E-6 1.5702562E-6 1.5698017E-6 1.54275 1.54275
1.5718922E-6 3.4229727E-11 1.5694895E-6 1.6960144E-6 1.0832953E-6 1.5700375E-6 1.5700375E-6 1.5694895E-6 1.54325 1.54325
1.5753363E-6 1.01832605E-10 1.5691775E-6 1.6957855E-6 1.0831491E-6 1.5698188E-6 1.5698188E-6 1.5691775E-6 1.54375 1.54375
1.582477E-6 2.3765095E-10 1.5691775E-6 1.6955566E-6 1.0830029E-6 1.5696005E-6 1.5696005E-6 1.5691775E-6 1.54425 1.54425
1.5855252E-6 2.97945E-10 1.5688653E-6 1.6953278E-6 1.0828567E-6 1.5693817E-6 1.5693817E-6 1.5688653E-6 1.54475 1.54475
1.5771885E-6 1.4811109E-10 1.5691775E-6 1.6950988E-6 1.0827105E-6 1.5691634E-6 1.5691634E-6 1.5691775E-6 1.54525 1.54525
1.5626141E-6 -1.1683647E-10 1.5691775E-6 1.69487E-6 1.0825643E-6 1.5689446E-6 1.5689446E-6 1.5691775E-6 1.54575 1.54575
1.5519998E-6 -3.08696E-10 1.5688653E-6 1.6946411E-6 1.0824181E-6 1.5687259E-6 1.5687259E-6 1.5688653E-6 1.54625 1.54625
1.5543554E-6 -2.6119235E-10 1.5682409E-6 1.6944123E-6 1.082272E-6 1.5685076E-6 1.5685076E-6 1.5682409E-6 1.54675 1.54675
1.5625848E-6 -1.05274796E-10 1.5679287E-6 1.6941833E-6 1.0821258E-6 1.5682889E-6 1.5682889E-6 1.5679287E-6 1.54725 1.54725
1.569263E-6 2.2016614E-11 1.5673045E-6 1.6939545E-6 1.0819796E-6 1.56807E-6 1.56807E-6 1.5673045E-6 1.54775 1.54775
1.5678235E-6 -5.223783E-13 1.5676166E-6 1.6934968E-6 1.0816872E-6 1.5678518E-6 1.5678518E-6 1.5676166E-6 1.54825 1.54825
1.5680665E-6 8.001024E-12 1.5673045E-6 1.6932678E-6 1.081541E-6 1.567633E-6 1.567633E-6 1.5673045E-6 1.54875 1.54875
1.5718738E-6 8.230362E-11 1.5673045E-6 1.6930389E-6 1.0813948E-6 1.5674143E-6 1.5674143E-6 1.5673045E-6 1.54925 1.54925
1.5768035E-6 1.7731451E-10 1.5666801E-6 1.6928101E-6 1.0812486E-6 1.567196E-6 1.567196E-6 1.5666801E-6 1.54975 1.54975
1.5747364E-6 1.4320324E-10 1.5669923E-6 1.6925811E-6 1.0811024E-6 1.5669773E-6 1.5669773E-6 1.5669923E-6 1.55025 1.55025
1.5675542E-6 1.4686627E-11 1.5660557E-6 1.6923523E-6 1.0809562E-6 1.5667584E-6 1.5667584E-6 1.5660557E-6 1.55075 1.55075
1.5601746E-6 -1.1748438E-10 1.5663679E-6 1.6921234E-6 1.08081E-6 1.5665402E-6 1.5665402E-6 1.5663679E-6 1.55125 1.55125
1.5560615E-6 -1.8935778E-10 1.5663679E-6 1.6918946E-6 1.0806638E-6 1.5663214E-6 1.5663214E-6 1.5663679E-6 1.55175 1.55175
1.5573276E-6 -1.6195331E-10 1.5657436E-6 1.6916656E-6 1.0805176E-6 1.5661027E-6 1.5661027E-6 1.5657436E-6 1.55225 1.55225
1.5628513E-6 -5.597923E-11 1.5657436E-6 1.6914368E-6 1.0803714E-6 1.5658844E-6 1.5658844E-6 1.5657436E-6 1.55275 1.55275
1.5655694E-6 -1.7758304E-12 1.5651193E-6 1.690979E-6 1.0800791E-6 1.5656657E-6 1.5656657E-6 1.5651193E-6 1.55325 1.55325
1.5657135E-6 4.9203736E-12 1.5654315E-6 1.6907501E-6 1.0799329E-6 1.565447E-6 1.565447E-6 1.5654315E-6 1.55375 1.55375
1.566485E-6 2.318885E-11 1.5651193E-6 1.6905212E-6 1.0797867E-6 1.5652286E-6 1.5652286E-6 1.5651193E-6 1.55425 1.55425
1.5687411E-6 6.8865316E-11 1.5644949E-6 1.6902924E-6 1.0796405E-6 1.5650098E-6 1.5650098E-6 1.5644949E-6 1.55475 1.55475
1.5702053E-6 9.992419E-11 1.5648071E-6 1.6900635E-6 1.0794943E-6 1.5647911E-6 1.5647911E-6 1.5648071E-6 1.55525 1.55525
1.5668847E-6 4.2668386E-11 1.5648071E-6 1.6898346E-6 1.0793481E-6 1.5645728E-6 1.5645728E-6 1.5648071E-6 1.55575 1.55575
1.5639927E-6 -6.6695508E-12 1.5641828E-6 1.6896057E-6 1.0792019E-6 1.5643541E-6 1.5643541E-6 1.5641828E-6 1.55625 1.55625
1.5600116E-6 -7.610669E-11 1.5641828E-6 1.6893769E-6 1.0790557E-6 1.5641353E-6 1.5641353E-6 1.5641828E-6 1.55675 1.55675
1.5597267E-6 -7.732836E-11 1.5638706E-6 1.6891479E-6 1.0789095E-6 1.5639165E-6 1.5639165E-6 1.5638706E-6 1.55725 1.55725
1.5607623E-6 -5.4187346E-11 1.5629341E-6 1.688919E-6 1.0787633E-6 1.5636982E-6 1.5636982E-6 1.5629341E-6 1.55775 1.55775
1.5616323E-6 -3.4091677E-11 1.5629341E-6 1.6886902E-6 1.0786171E-6 1.5634795E-6 1.5634795E-6 1.5629341E-6 1.55825 1.55825
1.5627334E-6 -9.732547E-12 1.5629341E-6 1.6882324E-6 1.0783247E-6 1.5632608E-6 1.5632608E-6 1.5629341E-6 1.55875 1.55875
1.5611619E-6 -3.4707806E-11 1.5629341E-6 1.6880035E-6 1.0781785E-6 1.5630425E-6 1.5630425E-6 1.5629341E-6 1.55925 1.55925
1.5587319E-6 -7.5518806E-11 1.5629341E-6 1.6877747E-6 1.0780323E-6 1.5628237E-6 1.5628237E-6 1.5629341E-6 1.55975 1.55975
1.561021E-6 -2.9233272E-11 1.562622E-6 1.6875458E-6 1.0778862E-6 1.5626049E-6 1.5626049E-6 1.562622E-6 1.56025 1.56025
1.5667092E-6 7.9786136E-11 1.562622E-6 1.6873169E-6 1.07774E-6 1.5623862E-6 1.5623862E-6 1.562622E-6 1.56075 1.56075
1.5696588E-6 1.38253E-10 1.5619976E-6 1.687088E-6 1.0775938E-6 1.5621679E-6 1.5621679E-6 1.5619976E-6 1.56125 1.56125
1.5685819E-6 1.2241375E-10 1.5616854E-6 1.6868592E-6 1.0774476E-6 1.5619491E-6 1.5619491E-6 1.5616854E-6 1.56175 1.56175
1.5636108E-6 3.4704604E-11 1.5616854E-6 1.6866303E-6 1.0773014E-6 1.5617304E-6 1.5617304E-6 1.5616854E-6 1.56225 1.56225
1.5599602E-6 -2.8641861E-11 1.5610611E-6 1.6864013E-6 1.0771552E-6 1.5615121E-6 1.5615121E-6 1.5610611E-6 1.56275 1.56275
1.5595102E-6 -3.290886E-11 1.560749E-6 1.6861725E-6 1.077009E-6 1.5612933E-6 1.5612933E-6 1.560749E-6 1.56325 1.56325
1.5585653E-6 -4.6311864E-11 1.560749E-6 1.6859436E-6 1.0768628E-6 1.5610746E-6 1.5610746E-6 1.560749E-6 1.56375 1.56375
1.5529672E-6 -1.4559327E-10 1.5604368E-6 1.6854858E-6 1.0765704E-6 1.5608558E-6 1.5608558E-6 1.5604368E-6 1.56425 1.56425
1.5478315E-6 -2.3634775E-10 1.5604368E-6 1.685257E-6 1.0764242E-6 1.5606375E-6 1.5606375E-6 1.5604368E-6 1.56475 1.56475
1.5512427E-6 -1.6935393E-10 1.5601246E-6 1.6850281E-6 1.076278E-6 1.5604188E-6 1.5604188E-6 1.5601246E-6 1.56525 1.56525
1.5613531E-6 2.1280413E-11 1.5598124E-6 1.6847991E-6 1.0761318E-6 1.5602001E-6 1.5602001E-6 1.5598124E-6 1.56575 1.56575
1.5714634E-6 2.1191478E-10 1.5595003E-6 1.6845703E-6 1.0759856E-6 1.5599812E-6 1.5599812E-6 1.5595003E-6 1.56625 1.56625
1.572664E-6 2.381011E-10 1.5591881E-6 1.6843414E-6 1.0758394E-6 1.559763E-6 1.559763E-6 1.5591881E-6 1.56675 1.56675
1.568419E-6 1.6379142E-10 1.5591881E-6 1.6841126E-6 1.0756933E-6 1.5595442E-6 1.5595442E-6 1.5591881E-6 1.56725 1.56725
1.5604118E-6 2.0048154E-11 1.5591881E-6 1.6838836E-6 1.0755471E-6 1.5593255E-6 1.5593255E-6 1.5591881E-6 1.56775 1.56775
1.5558367E-6 -6.035219E-11 1.558876E-6 1.6836548E-6 1.0754009E-6 1.5591067E-6 1.5591067E-6 1.558876E-6 1.56825 1.56825
1.5548261E-6 -7.497331E-11 1.5591881E-6 1.6834259E-6 1.0752547E-6 1.5588885E-6 1.5588885E-6 1.5591881E-6 1.56875 1.56875
1.548304E-6 -1.913086E-10 1.5582516E-6 1.6831971E-6 1.0751085E-6 1.5586696E-6 1.5586696E-6 1.5582516E-6 1.56925 1.56925
1.5438279E-6 -2.6988173E-10 1.5582516E-6 1.6827393E-6 1.074816E-6 1.5584509E-6 1.5584509E-6 1.5582516E-6 1.56975 1.56975
1.5474701E-6 -1.9862445E-10 1.5576273E-6 1.6825104E-6 1.0746699E-6 1.5582322E-6 1.5582322E-6 1.5576273E-6 1.57025 1.57025
1.557086E-6 -1.7126104E-11 1.5579394E-6 1.6822814E-6 1.0745237E-6 1.5580139E-6 1.5580139E-6 1.5579394E-6 1.57075 1.57075
1.5667342E-6 1.649813E-10 1.5582516E-6 1.6820526E-6 1.0743775E-6 1.5577951E-6 1.5577951E-6 1.5582516E-6 1.57125 1.57125
1.5718615E-6 2.636466E-10 1.5579394E-6 1.6818237E-6 1.0742312E-6 1.5575763E-6 1.5575763E-6 1.5579394E-6 1.57175 1.57175
1.5681774E-6 1.9969106E-10 1.557003E-6 1.6815949E-6 1.074085E-6 1.5573576E-6 1.5573576E-6 1.557003E-6 1.57225 1.57225
1.5612262E-6 7.5437906E-11 1.557003E-6 1.6813659E-6 1.0739388E-6 1.5571388E-6 1.5571388E-6 1.557003E-6 1.57275 1.57275
1.5566187E-6 -5.5714955E-12 1.557003E-6 1.6811371E-6 1.0737926E-6 1.5569206E-6 1.5569206E-6 1.557003E-6 1.57325 1.57325
1.5531656E-6 -6.526357E-11 1.5563786E-6 1.6809082E-6 1.0736464E-6 1.5567018E-6 1.5567018E-6 1.5563786E-6 1.57375 1.57375
1.5460495E-6 -1.9256205E-10 1.5563786E-6 1.6806794E-6 1.0735004E-6 1.556483E-6 1.556483E-6 1.5563786E-6 1.57425 1.57425
1.5399563E-6 -3.0097944E-10 1.5563786E-6 1.6804504E-6 1.0733542E-6 1.5562642E-6 1.5562642E-6 1.5563786E-6 1.57475 1.57475
1.5401998E-6 -2.9245606E-10 1.5560664E-6 1.6799927E-6 1.0730618E-6 1.556046E-6 1.556046E-6 1.5560664E-6 1.57525 1.57525
1.5492872E-6 -1.2070277E-10 1.5557544E-6 1.6797638E-6 1.0729156E-6 1.5558272E-6 1.5558272E-6 1.5557544E-6 1.57575 1.57575
1.5632587E-6 1.4119239E-10 1.5557544E-6 1.6795349E-6 1.0727694E-6 1.5556085E-6 1.5556085E-6 1.5557544E-6 1.57625 1.57625
1.570333E-6 2.7579258E-10 1.5560664E-6 1.679306E-6 1.0726231E-6 1.5553898E-6 1.5553898E-6 1.5560664E-6 1.57675 1.57675
1.5708071E-6 2.8857947E-10 1.5548178E-6 1.6790772E-6 1.072477E-6 1.5551709E-6 1.5551709E-6 1.5548178E-6 1.57725 1.57725
1.5651764E-6 1.88689E-10 1.5548178E-6 1.6788482E-6 1.0723307E-6 1.5549526E-6 1.5549526E-6 1.5548178E-6 1.57775 1.57775
1.5591163E-6 8.0880656E-11 1.5548178E-6 1.6786194E-6 1.0721845E-6 1.5547339E-6 1.5547339E-6 1.5548178E-6 1.57825 1.57825
1.5512081E-6 -6.103543E-11 1.5541934E-6 1.6783905E-6 1.0720383E-6 1.5545152E-6 1.5545152E-6 1.5541934E-6 1.57875 1.57875
1.5434649E-6 -1.9990617E-10 1.5545056E-6 1.6781617E-6 1.0718921E-6 1.5542964E-6 1.5542964E-6 1.5545056E-6 1.57925 1.57925
1.5376357E-6 -3.0345104E-10 1.5545056E-6 1.6779327E-6 1.0717459E-6 1.5540776E-6 1.5540776E-6 1.5545056E-6 1.57975 1.57975
1.5345787E-6 -3.558343E-10 1.5541934E-6 1.6777038E-6 1.0715997E-6 1.5538589E-6 1.5538589E-6 1.5541934E-6 1.58025 1.58025
1.5399045E-6 -2.5351465E-10 1.5535692E-6 1.6772461E-6 1.0713075E-6 1.5536406E-6 1.5536406E-6 1.5535692E-6 1.58075 1.58075
1.556252E-6 5.223332E-11 1.5529448E-6 1.6770172E-6 1.0711613E-6 1.5534218E-6 1.5534218E-6 1.5529448E-6 1.58125 1.58125
1.5678473E-6 2.7027566E-10 1.5526326E-6 1.6767883E-6 1.071015E-6 1.5532031E-6 1.5532031E-6 1.5526326E-6 1.58175 1.58175
1.5711265E-6 3.3483322E-10 1.5529448E-6 1.6765595E-6 1.0708688E-6 1.5529843E-6 1.5529843E-6 1.5529448E-6 1.58225 1.58225
1.5661884E-6 2.4773314E-10 1.5526326E-6 1.6763306E-6 1.0707226E-6 1.5527655E-6 1.5527655E-6 1.5526326E-6 1.58275 1.58275
1.5588413E-6 1.161712E-10 1.5523204E-6 1.6761016E-6 1.0705764E-6 1.5525468E-6 1.5525468E-6 1.5523204E-6 1.58325 1.58325
1.5514946E-6 -1.539074E-11 1.5516962E-6 1.6758728E-6 1.0704302E-6 1.5523285E-6 1.5523285E-6 1.5516962E-6 1.58375 1.58375
1.5429924E-6 -1.6827002E-10 1.5516962E-6 1.675644E-6 1.070284E-6 1.5521098E-6 1.5521098E-6 1.5516962E-6 1.58425 1.58425
1.5349192E-6 -3.132314E-10 1.5523204E-6 1.6754151E-6 1.0701378E-6 1.551891E-6 1.551891E-6 1.5523204E-6 1.58475 1.58475
1.5336773E-6 -3.3211606E-10 1.5516962E-6 1.6751861E-6 1.0699916E-6 1.5516722E-6 1.5516722E-6 1.5516962E-6 1.58525 1.58525
1.5392994E-6 -2.2431476E-10 1.5516962E-6 1.6747284E-6 1.0696992E-6 1.5514535E-6 1.5514535E-6 1.5516962E-6 1.58575 1.58575
1.552083E-6 1.5653985E-11 1.551384E-6 1.6744995E-6 1.069553E-6 1.5512347E-6 1.5512347E-6 1.551384E-6 1.58625 1.58625
1.5625898E-6 2.1359713E-10 1.551384E-6 1.6742706E-6 1.0694068E-6 1.5510165E-6 1.5510165E-6 1.551384E-6 1.58675 1.58675
1.5677169E-6 3.122624E-10 1.5507596E-6 1.6740418E-6 1.0692606E-6 1.5507977E-6 1.5507977E-6 1.5507596E-6 1.58725 1.58725
1.5645279E-6 2.5744287E-10 1.5501353E-6 1.6738129E-6 1.0691145E-6 1.5505789E-6 1.5505789E-6 1.5501353E-6 1.58775 1.58775
1.5572137E-6 1.2649E-10 1.5501353E-6 1.6735839E-6 1.0689683E-6 1.5503601E-6 1.5503601E-6 1.5501353E-6 1.58825 1.58825
1.5470615E-6 -5.6842614E-11 1.5498232E-6 1.6733551E-6 1.0688221E-6 1.5501414E-6 1.5501414E-6 1.5498232E-6 1.58875 1.58875
1.5386584E-6 -2.0789469E-10 1.549511E-6 1.6731262E-6 1.0686759E-6 1.5499227E-6 1.5499227E-6 1.549511E-6 1.58925 1.58925
1.5340503E-6 -2.889041E-10 1.5498232E-6 1.6728974E-6 1.0685297E-6 1.5497039E-6 1.5497039E-6 1.5498232E-6 1.58975 1.58975
1.5348213E-6 -2.7063563E-10 1.549511E-6 1.6726684E-6 1.0683835E-6 1.5494851E-6 1.5494851E-6 1.549511E-6 1.59025 1.59025
1.5420611E-6 -1.3299008E-10 1.5485745E-6 1.6724396E-6 1.0682373E-6 1.5492668E-6 1.5492668E-6 1.5485745E-6 1.59075 1.59075
1.5511484E-6 3.8763204E-11 1.5485745E-6 1.6719819E-6 1.0679449E-6 1.5490481E-6 1.5490481E-6 1.5485745E-6 1.59125 1.59125
1.5580576E-6 1.7031809E-10 1.5488866E-6 1.6717529E-6 1.0677987E-6 1.5488293E-6 1.5488293E-6 1.5488866E-6 1.59175 1.59175
1.5608748E-6 2.2634868E-10 1.5485745E-6 1.671524E-6 1.0676525E-6 1.5486106E-6 1.5486106E-6 1.5485745E-6 1.59225 1.59225
1.5570257E-6 1.5934781E-10 1.5482623E-6 1.6712952E-6 1.0675063E-6 1.5483918E-6 1.5483918E-6 1.5482623E-6 1.59275 1.59275
1.5518566E-6 6.7984264E-11 1.547638E-6 1.6710662E-6 1.0673601E-6 1.548173E-6 1.548173E-6 1.547638E-6 1.59325 1.59325
1.5469185E-6 -1.9115806E-11 1.547638E-6 1.6708374E-6 1.0672139E-6 1.5479543E-6 1.5479543E-6 1.547638E-6 1.59375 1.59375
1.5410234E-6 -1.2387881E-10 1.547638E-6 1.6706085E-6 1.0670677E-6 1.5477356E-6 1.5477356E-6 1.547638E-6 1.59425 1.59425
1.5387259E-6 -1.6225354E-10 1.5473258E-6 1.6703797E-6 1.0669216E-6 1.5475173E-6 1.5475173E-6 1.5473258E-6 1.59475 1.59475
1.539167E-6 -1.5007574E-10 1.5470137E-6 1.6701507E-6 1.0667754E-6 1.5472984E-6 1.5472984E-6 1.5470137E-6 1.59525 1.59525
1.5425782E-6 -8.308194E-11 1.5467015E-6 1.6699219E-6 1.0666292E-6 1.5470797E-6 1.5470797E-6 1.5467015E-6 1.59575 1.59575
1.5471113E-6 4.6201354E-12 1.5467015E-6 1.669693E-6 1.066483E-6 1.546861E-6 1.546861E-6 1.5467015E-6 1.59625 1.59625
1.5493345E-6 4.9687542E-11 1.5467015E-6 1.6692352E-6 1.0661906E-6 1.5466422E-6 1.5466422E-6 1.5467015E-6 1.59675 1.59675
1.5501715E-6 6.917414E-11 1.5467015E-6 1.6690063E-6 1.0660444E-6 1.5464235E-6 1.5464235E-6 1.5467015E-6 1.59725 1.59725
1.5512396E-6 9.29242E-11 1.5463893E-6 1.6687775E-6 1.0658982E-6 1.5462047E-6 1.5462047E-6 1.5463893E-6 1.59775 1.59775
1.5501296E-6 7.647587E-11 1.5460772E-6 1.6685486E-6 1.065752E-6 1.5459859E-6 1.5459859E-6 1.5460772E-6 1.59825 1.59825
1.5483927E-6 4.845527E-11 1.5454528E-6 1.6683197E-6 1.0656058E-6 1.5457672E-6 1.5457672E-6 1.5454528E-6 1.59875 1.59875
1.5414745E-6 -7.518881E-11 1.5454528E-6 1.6680908E-6 1.0654596E-6 1.5455485E-6 1.5455485E-6 1.5454528E-6 1.59925 1.59925
1.5388465E-6 -1.1965422E-10 1.5451407E-6 1.667862E-6 1.0653134E-6 1.5453296E-6 1.5453296E-6 1.5451407E-6 1.59975 1.59975
1.541499E-6 -6.6668934E-11 1.5445163E-6 1.667633E-6 1.0651672E-6 1.5451113E-6 1.5451113E-6 1.5445163E-6 1.60025 1.60025
1.5444152E-6 -8.811131E-12 1.5445163E-6 1.6674041E-6 1.065021E-6 1.5448926E-6 1.5448926E-6 1.5445163E-6 1.60075 1.60075
1.5461103E-6 2.6511203E-11 1.5442042E-6 1.6671753E-6 1.0648748E-6 1.5446739E-6 1.5446739E-6 1.5442042E-6 1.60125 1.60125
1.5436804E-6 -1.4299799E-11 1.5442042E-6 1.6669464E-6 1.0647287E-6 1.5444551E-6 1.5444551E-6 1.5442042E-6 1.60175 1.60175
1.5389072E-6 -9.835454E-11 1.5442042E-6 1.6664886E-6 1.0644363E-6 1.5442364E-6 1.5442364E-6 1.5442042E-6 1.60225 1.60225
1.5399423E-6 -7.521354E-11 1.543892E-6 1.6662598E-6 1.0642901E-6 1.5440176E-6 1.5440176E-6 1.543892E-6 1.60275 1.60275
1.5453005E-6 2.7715205E-11 1.543892E-6 1.6660309E-6 1.0641439E-6 1.5437988E-6 1.5437988E-6 1.543892E-6 1.60325 1.60325
1.5467976E-6 5.9383144E-11 1.5432677E-6 1.665802E-6 1.0639977E-6 1.5435801E-6 1.5435801E-6 1.5432677E-6 1.60375 1.60375
1.5468097E-6 6.364307E-11 1.5429555E-6 1.6655731E-6 1.0638515E-6 1.5433613E-6 1.5433613E-6 1.5429555E-6 1.60425 1.60425
1.5456997E-6 4.7194734E-11 1.5432677E-6 1.6653443E-6 1.0637053E-6 1.5431425E-6 1.5431425E-6 1.5432677E-6 1.60475 1.60475
1.5472298E-6 7.947174E-11 1.5432677E-6 1.6651154E-6 1.0635591E-6 1.5429238E-6 1.5429238E-6 1.5432677E-6 1.60525 1.60525
1.5473079E-6 8.4949804E-11 1.5429555E-6 1.6648864E-6 1.0634129E-6 1.542705E-6 1.542705E-6 1.5429555E-6 1.60575 1.60575
1.5436239E-6 2.0994264E-11 1.5426433E-6 1.6646576E-6 1.0632667E-6 1.5424863E-6 1.5424863E-6 1.5426433E-6 1.60625 1.60625
1.5353856E-6 -1.2701248E-10 1.5426433E-6 1.6644287E-6 1.0631205E-6 1.5422676E-6 1.5422676E-6 1.5426433E-6 1.60675 1.60675
1.5270814E-6 -2.7623737E-10 1.5413947E-6 1.6641998E-6 1.0629743E-6 1.5420487E-6 1.5420487E-6 1.5413947E-6 1.60725 1.60725
1.5288755E-6 -2.390878E-10 1.5417069E-6 1.6637421E-6 1.0626819E-6 1.54183E-6 1.54183E-6 1.5417069E-6 1.60775 1.60775
1.5359498E-6 -1.0448761E-10 1.5413947E-6 1.6635132E-6 1.0625358E-6 1.5416113E-6 1.5416113E-6 1.5413947E-6 1.60825 1.60825
1.5448392E-6 6.361127E-11 1.5413947E-6 1.6632843E-6 1.0623896E-6 1.5413925E-6 1.5413925E-6 1.5413947E-6 1.60875 1.60875
1.5527385E-6 2.1343813E-10 1.5407703E-6 1.6630554E-6 1.0622434E-6 1.5411737E-6 1.5411737E-6 1.5407703E-6 1.60925 1.60925
1.5561831E-6 2.8104102E-10 1.5410825E-6 1.6628265E-6 1.0620972E-6 1.5409554E-6 1.5409554E-6 1.5410825E-6 1.60975 1.60975
1.5536871E-6 2.390119E-10 1.5407703E-6 1.6625977E-6 1.061951E-6 1.5407367E-6 1.5407367E-6 1.5407703E-6 1.61025 1.61025
1.5442608E-6 6.907874E-11 1.5407703E-6 1.6623687E-6 1.0618048E-6 1.5405179E-6 1.5405179E-6 1.5407703E-6 1.61075 1.61075
1.5321945E-6 -1.4957974E-10 1.5401461E-6 1.6621399E-6 1.0616586E-6 1.5402992E-6 1.5402992E-6 1.5401461E-6 1.61125 1.61125
1.5243523E-6 -2.902777E-10 1.5401461E-6 1.661911E-6 1.0615124E-6 1.5400803E-6 1.5400803E-6 1.5401461E-6 1.61175 1.61175
1.5214603E-6 -3.3961564E-10 1.5401461E-6 1.6616822E-6 1.0613662E-6 1.5398616E-6 1.5398616E-6 1.5401461E-6 1.61225 1.61225
1.5266205E-6 -2.4034127E-10 1.5404581E-6 1.6614532E-6 1.06122E-6 1.5396429E-6 1.5396429E-6 1.5404581E-6 1.61275 1.61275
1.5349158E-6 -8.320561E-11 1.5395217E-6 1.6609955E-6 1.0609276E-6 1.5394241E-6 1.5394241E-6 1.5395217E-6 1.61325 1.61325
1.5460492E-6 1.2630981E-10 1.5385851E-6 1.6607665E-6 1.0607814E-6 1.5392054E-6 1.5392054E-6 1.5385851E-6 1.61375 1.61375
1.5568855E-6 3.303436E-10 1.5392095E-6 1.6605377E-6 1.0606352E-6 1.5389866E-6 1.5389866E-6 1.5392095E-6 1.61425 1.61425
1.5593727E-6 3.8028355E-10 1.5385851E-6 1.6603088E-6 1.060489E-6 1.5387678E-6 1.5387678E-6 1.5385851E-6 1.61475 1.61475
1.5532465E-6 2.712571E-10 1.5382731E-6 1.66008E-6 1.0603429E-6 1.5385491E-6 1.5385491E-6 1.5382731E-6 1.61525 1.61525
1.5366592E-6 -3.084354E-11 1.5382731E-6 1.659851E-6 1.0601967E-6 1.5383304E-6 1.5383304E-6 1.5382731E-6 1.61575 1.61575
1.5234378E-6 -2.7081937E-10 1.5382731E-6 1.6596222E-6 1.0600505E-6 1.5381115E-6 1.5381115E-6 1.5382731E-6 1.61625 1.61625
1.5182356E-6 -3.6279196E-10 1.5376487E-6 1.6593933E-6 1.0599043E-6 1.5378928E-6 1.5378928E-6 1.5376487E-6 1.61675 1.61675
1.5196338E-6 -3.3295125E-10 1.5376487E-6 1.6591645E-6 1.0597581E-6 1.537674E-6 1.537674E-6 1.5376487E-6 1.61725 1.61725
1.524332E-6 -2.4220384E-10 1.5373365E-6 1.6589355E-6 1.0596119E-6 1.5374553E-6 1.5374553E-6 1.5373365E-6 1.61775 1.61775
1.5322313E-6 -9.2376946E-11 1.5370243E-6 1.6584778E-6 1.0593195E-6 1.5372366E-6 1.5372366E-6 1.5370243E-6 1.61825 1.61825
1.5461037E-6 1.6769101E-10 1.5370243E-6 1.658249E-6 1.0591733E-6 1.5370177E-6 1.5370177E-6 1.5370243E-6 1.61875 1.61875
1.5604382E-6 4.3628587E-10 1.5364001E-6 1.65802E-6 1.0590271E-6 1.536799E-6 1.536799E-6 1.5364001E-6 1.61925 1.61925
1.5614403E-6 4.5881782E-10 1.5364001E-6 1.6577911E-6 1.0588809E-6 1.5365803E-6 1.5365803E-6 1.5364001E-6 1.61975 1.61975
1.5477569E-6 2.1031508E-10 1.5360879E-6 1.6575623E-6 1.0587347E-6 1.5363615E-6 1.5363615E-6 1.5360879E-6 1.62025 1.62025
1.527869E-6 -1.5269222E-10 1.5354635E-6 1.6573333E-6 1.0585885E-6 1.5361422E-6 1.5361422E-6 1.5354635E-6 1.62075 1.62075
1.5162317E-6 -3.6343287E-10 1.5357757E-6 1.6571045E-6 1.0584423E-6 1.5359235E-6 1.5359235E-6 1.5357757E-6 1.62125 1.62125
1.5174318E-6 -3.372465E-10 1.5357757E-6 1.6568756E-6 1.0582961E-6 1.5357048E-6 1.5357048E-6 1.5357757E-6 1.62175 1.62175
1.5226909E-6 -2.3614496E-10 1.5360879E-6 1.6566468E-6 1.05815E-6 1.535486E-6 1.535486E-6 1.5360879E-6 1.62225 1.62225
1.5249141E-6 -1.9107757E-10 1.5357757E-6 1.6564178E-6 1.0580038E-6 1.5352672E-6 1.5352672E-6 1.5357757E-6 1.62275 1.62275
1.5300743E-6 -9.1803225E-11 1.5354635E-6 1.6561889E-6 1.0578576E-6 1.5350485E-6 1.5350485E-6 1.5354635E-6 1.62325 1.62325
1.5460258E-6 2.0663593E-10 1.5351513E-6 1.6557312E-6 1.0575652E-6 1.5348297E-6 1.5348297E-6 1.5351513E-6 1.62375 1.62375
1.5603933E-6 4.7583987E-10 1.5348392E-6 1.6555023E-6 1.057419E-6 1.534611E-6 1.534611E-6 1.5348392E-6 1.62425 1.62425
1.5604054E-6 4.800998E-10 1.5345271E-6 1.6552734E-6 1.0572728E-6 1.5343923E-6 1.5343923E-6 1.5345271E-6 1.62475 1.62475
1.5418709E-6 1.4206426E-10 1.5339027E-6 1.6550446E-6 1.0571266E-6 1.5341734E-6 1.5341734E-6 1.5339027E-6 1.62525 1.62525
1.5213893E-6 -2.3190624E-10 1.5335905E-6 1.6548157E-6 1.0569804E-6 1.5339547E-6 1.5339547E-6 1.5335905E-6 1.62575 1.62575
1.5146692E-6 -3.5189593E-10 1.5339027E-6 1.6545868E-6 1.0568342E-6 1.5337359E-6 1.5337359E-6 1.5339027E-6 1.62625 1.62625
1.5186744E-6 -2.7393893E-10 1.5332784E-6 1.6543579E-6 1.056688E-6 1.5335172E-6 1.5335172E-6 1.5332784E-6 1.62675 1.62675
1.5196105E-6 -2.5262512E-10 1.5326541E-6 1.654129E-6 1.0565418E-6 1.5332984E-6 1.5332984E-6 1.5326541E-6 1.62725 1.62725
1.5199525E-6 -2.422745E-10 1.5329662E-6 1.6539002E-6 1.0563956E-6 1.5330796E-6 1.5330796E-6 1.5329662E-6 1.62775 1.62775
1.5284788E-6 -8.087536E-11 1.5329662E-6 1.6536712E-6 1.0562494E-6 1.5328609E-6 1.5328609E-6 1.5329662E-6 1.62825 1.62825
1.5445953E-6 2.2060913E-10 1.5332784E-6 1.6534424E-6 1.0561032E-6 1.5326422E-6 1.5326422E-6 1.5332784E-6 1.62875 1.62875
1.5581378E-6 4.745864E-10 1.5326541E-6 1.6529846E-6 1.0558109E-6 1.5324233E-6 1.5324233E-6 1.5326541E-6 1.62925 1.62925
1.5531338E-6 3.862682E-10 1.5320297E-6 1.6527557E-6 1.0556647E-6 1.5322046E-6 1.5322046E-6 1.5320297E-6 1.62975 1.62975
1.5384603E-6 1.1949344E-10 1.5314054E-6 1.6525269E-6 1.0555185E-6 1.5319858E-6 1.5319858E-6 1.5314054E-6 1.63025 1.63025
1.5258655E-6 -1.0891011E-10 1.5310932E-6 1.652298E-6 1.0553723E-6 1.5317667E-6 1.5317667E-6 1.5310932E-6 1.63075 1.63075
1.5190134E-6 -2.3133605E-10 1.5314054E-6 1.652069E-6 1.0552261E-6 1.5315478E-6 1.5315478E-6 1.5314054E-6 1.63125 1.63125
1.5179035E-6 -2.477844E-10 1.5310932E-6 1.6518402E-6 1.0550799E-6 1.5313291E-6 1.5313291E-6 1.5310932E-6 1.63175 1.63175
1.5117773E-6 -3.5681086E-10 1.530781E-6 1.6516113E-6 1.0549337E-6 1.5311103E-6 1.5311103E-6 1.530781E-6 1.63225 1.63225
1.5119543E-6 -3.495056E-10 1.5310932E-6 1.6513825E-6 1.0547875E-6 1.5308916E-6 1.5308916E-6 1.5310932E-6 1.63275 1.63275
1.5267839E-6 -7.177471E-11 1.5304689E-6 1.6511535E-6 1.0546413E-6 1.5306729E-6 1.5306729E-6 1.5304689E-6 1.63325 1.63325
1.5446494E-6 2.6199032E-10 1.5301567E-6 1.6509247E-6 1.0544951E-6 1.530454E-6 1.530454E-6 1.5301567E-6 1.63375 1.63375
1.5537038E-6 4.3313456E-10 1.5295324E-6 1.6506958E-6 1.0543489E-6 1.5302353E-6 1.5302353E-6 1.5295324E-6 1.63425 1.63425
1.5489967E-6 3.5029793E-10 1.5295324E-6 1.650238E-6 1.0540565E-6 1.5300166E-6 1.5300166E-6 1.5295324E-6 1.63475 1.63475
1.5371284E-6 1.3529383E-10 1.5295324E-6 1.6500092E-6 1.0539103E-6 1.5297978E-6 1.5297978E-6 1.5295324E-6 1.63525 1.63525
1.5254251E-6 -7.666491E-11 1.5295324E-6 1.6497803E-6 1.0537642E-6 1.529579E-6 1.529579E-6 1.5295324E-6 1.63575 1.63575
1.5191995E-6 -1.875186E-10 1.5292202E-6 1.6495513E-6 1.053618E-6 1.5293598E-6 1.5293598E-6 1.5292202E-6 1.63625 1.63625
1.5132383E-6 -2.9349975E-10 1.528908E-6 1.6493225E-6 1.0534718E-6 1.5291411E-6 1.5291411E-6 1.528908E-6 1.63675 1.63675
1.5106103E-6 -3.3796513E-10 1.5282837E-6 1.6490936E-6 1.0533256E-6 1.5289223E-6 1.5289223E-6 1.5282837E-6 1.63725 1.63725
1.5155725E-6 -2.423452E-10 1.5282837E-6 1.6488648E-6 1.0531794E-6 1.5287035E-6 1.5287035E-6 1.5282837E-6 1.63775 1.63775
1.528191E-6 -5.4217876E-12 1.5282837E-6 1.6486358E-6 1.0530332E-6 1.5284847E-6 1.5284847E-6 1.5282837E-6 1.63825 1.63825
1.5386644E-6 1.9191228E-10 1.5279716E-6 1.648407E-6 1.052887E-6 1.528266E-6 1.528266E-6 1.5279716E-6 1.63875 1.63875
1.5407885E-6 2.3515248E-10 1.5273472E-6 1.6481781E-6 1.0527408E-6 1.5280473E-6 1.5280473E-6 1.5273472E-6 1.63925 1.63925
1.5385895E-6 1.9860497E-10 1.527035E-6 1.6479493E-6 1.0525946E-6 1.5278284E-6 1.5278284E-6 1.527035E-6 1.63975 1.63975
1.5377431E-6 1.8702916E-10 1.527035E-6 1.6474914E-6 1.0523022E-6 1.5276092E-6 1.5276092E-6 1.527035E-6 1.64025 1.64025
1.534455E-6 1.3038241E-10 1.5273472E-6 1.6472626E-6 1.052156E-6 1.5273905E-6 1.5273905E-6 1.5273472E-6 1.64075 1.64075
1.5224547E-6 -8.705794E-11 1.5267229E-6 1.6470337E-6 1.0520098E-6 1.5271718E-6 1.5271718E-6 1.5267229E-6 1.64125 1.64125
1.5075503E-6 -3.5809616E-10 1.5267229E-6 1.6468048E-6 1.0518636E-6 1.5269529E-6 1.5269529E-6 1.5267229E-6 1.64175 1.64175
1.5053843E-6 -3.9403464E-10 1.5264108E-6 1.6465759E-6 1.0517174E-6 1.5267342E-6 1.5267342E-6 1.5264108E-6 1.64225 1.64225
1.5197518E-6 -1.2483067E-10 1.5264108E-6 1.6463471E-6 1.0515713E-6 1.5265155E-6 1.5265155E-6 1.5264108E-6 1.64275 1.64275
1.5331623E-6 1.2671035E-10 1.5264108E-6 1.6461181E-6 1.0514251E-6 1.5262967E-6 1.5262967E-6 1.5264108E-6 1.64325 1.64325
1.5341643E-6 1.4924227E-10 1.5260986E-6 1.6458893E-6 1.0512789E-6 1.5260779E-6 1.5260779E-6 1.5260986E-6 1.64375 1.64375
1.5277737E-6 3.5343267E-11 1.5260986E-6 1.6456604E-6 1.0511327E-6 1.5258587E-6 1.5258587E-6 1.5260986E-6 1.64425 1.64425
1.5271257E-6 2.7421865E-11 1.5254742E-6 1.6454316E-6 1.0509865E-6 1.52564E-6 1.52564E-6 1.5254742E-6 1.64475 1.64475
1.532913E-6 1.3826847E-10 1.5254742E-6 1.6452026E-6 1.0508403E-6 1.5254212E-6 1.5254212E-6 1.5254742E-6 1.64525 1.64525
1.5363571E-6 2.0587133E-10 1.525162E-6 1.6447449E-6 1.0505479E-6 1.5252024E-6 1.5252024E-6 1.525162E-6 1.64575 1.64575
1.5276239E-6 4.87286E-11 1.52485E-6 1.644516E-6 1.0504017E-6 1.5249836E-6 1.5249836E-6 1.52485E-6 1.64625 1.64625
1.5140396E-6 -1.9794695E-10 1.5245378E-6 1.6442871E-6 1.0502555E-6 1.5247649E-6 1.5247649E-6 1.5245378E-6 1.64675 1.64675
1.5109821E-6 -2.5033023E-10 1.5245378E-6 1.6440582E-6 1.0501093E-6 1.5245457E-6 1.5245457E-6 1.5245378E-6 1.64725 1.64725
1.5187163E-6 -1.0354869E-10 1.5239134E-6 1.6438294E-6 1.0499631E-6 1.5243269E-6 1.5243269E-6 1.5239134E-6 1.64775 1.64775
1.5256586E-6 2.8615249E-11 1.523289E-6 1.6436005E-6 1.0498169E-6 1.5241081E-6 1.5241081E-6 1.523289E-6 1.64825 1.64825
[truncated: 1,500,163 more chars]
