# Supplementary material for: A Combined AFM and Lateral Stretch Device Enables Microindentation Analyses of Living Cells at High Strains
Source: Methods Protoc. 2019 May 24;2(2):43. doi: 10.3390/mps2020043 (PMC6632168; doi:10.3390/mps2020043)
Supplement: Supplementary file 1 [file mps-02-00043-s001.zip › indentations_on_empty_chamber/indentations_empty_chamber/25%strain/force-save-2017.11.08-11.48.48.203.txt]

# TEXT EXPORT
# data-description.comment: no comment entry
# data-description.name: no name entry
# data-description.probe: no probe entry
# data-description.user-name: d.ahrens
# data-description.instrument: A0051
# data-description.source-software: 5.0.82
# data-description.modification-software: spm-5.0.96
# index: 0
# xPosition: 1.8916153542232834E-16
# yPosition: -5.211875050785585E-16
# approachID: 2017.11.08-10.04.22-00159
# force-settings.type: segmented-force-settings
# force-settings.global-settings.control-settings-type: segment-control-settings
# force-settings.global-settings.closed-loop: false
# force-settings.global-settings.start-option.type: continue
# force-settings.global-settings.ttl-outputs.pins.list: 
# force-settings.global-settings.pause-before-first.type: constant-height-pause
# force-settings.global-settings.pause-before-first.identifier.type: standard
# force-settings.global-settings.pause-before-first.identifier.name: pause-spm
# force-settings.global-settings.pause-before-first.style: pause
# force-settings.global-settings.pause-before-first.duration: 0.0
# force-settings.global-settings.pause-before-first.num-points: 0
# force-settings.global-settings.pause-before-first.pause-option.type: constant-height
# force-settings.global-settings.pause-before-first.height-limit: NaN
# force-settings.global-settings.force-baseline-adjust-settings.enabled: true
# force-settings.global-settings.force-baseline-adjust-settings.interval: 1
# force-settings.global-settings.force-baseline-adjust-settings.beginOfLine: true
# force-settings.global-settings.force-baseline-adjust-settings.deadtimeBeforeSamples: 100
# force-settings.global-settings.force-baseline-adjust-settings.averageSamples: 100
# force-settings.segments.size: 4
# force-settings.segment.0.type: z-extend-force
# force-settings.segment.0.identifier.type: standard
# force-settings.segment.0.identifier.name: extend-spm
# force-settings.segment.0.style: extend
# force-settings.segment.0.duration: 4.0
# force-settings.segment.0.num-points: 8000
# force-settings.segment.0.z-start: 2.0E-6
# force-settings.segment.0.z-end: 0.0
# force-settings.segment.0.setpoint: 1.5435740331062942
# force-settings.segment.1.type: constant-force-pause
# force-settings.segment.1.identifier.type: standard
# force-settings.segment.1.identifier.name: pause-at-end-spm
# force-settings.segment.1.style: pause
# force-settings.segment.1.duration: 0.0
# force-settings.segment.1.num-points: 0
# force-settings.segment.1.pause-option.type: feedback-on
# force-settings.segment.1.i-gain: 10.0
# force-settings.segment.1.p-gain: 0.0010
# force-settings.segment.2.type: z-retract-height
# force-settings.segment.2.identifier.type: standard
# force-settings.segment.2.identifier.name: retract-spm
# force-settings.segment.2.style: retract
# force-settings.segment.2.duration: 2.5
# force-settings.segment.2.num-points: 5000
# force-settings.segment.2.z-start: 4.9999999999999996E-6
# force-settings.segment.2.z-end: 0.0
# force-settings.segment.2.setpoint: NaN
# force-settings.segment.3.type: constant-height-pause
# force-settings.segment.3.identifier.type: standard
# force-settings.segment.3.identifier.name: pause-at-start-spm
# force-settings.segment.3.style: pause
# force-settings.segment.3.duration: 2.0
# force-settings.segment.3.num-points: 4096
# force-settings.segment.3.pause-option.type: constant-height
# force-settings.segment.3.height-limit: NaN
# force-settings.data-description.comment: 
# force-settings.data-description.name: 
# force-settings.data-description.probe: 
# force-settings.data-description.user-name: 
# force-settings.data-description.instrument: 
# force-settings.data-description.source-software: 
# force-settings.data-description.modification-software: 
# feedbackMode: contact
# pauseBeforeFirst: 0.0
# pauseOnTipsaver: 0
# scanner: false
# date: Wed Nov 08 11:48:48 CET 2017
#
# segmentIndex: 0
# segment: extend
# columns: verticalTipPosition vDeflection strainGaugeHeight height head-height smoothedStrainGaugeHeight smoothedMeasuredHeight measuredHeight seriesTime time
# fancyNames: "Vertical Tip Position" "Vertical Deflection" "Head Height (measured)" "Height" "Head Height" "Head Height (measured & smoothed)" "Height (measured & smoothed)" "Height (measured)" "Series Time" "Segment Time"
# heightMultiplier: 0.63873
# heightOffset: 0.0
# sensitivity: 1.0530665200379007E-7
# springConstant: 0.01845601715417544
# calibrationSlots: nominal force nominal nominal calibrated nominal nominal nominal elapsed elapsed
# units: m N m m m m m m s s
#
1.3370746E-5 -3.28055E-10 1.3388706E-5 1.2795868E-5 8.173105E-6 1.33885205E-5 1.33885205E-5 1.3388706E-5 2.5E-4 2.5E-4
1.33605E-5 -5.1320453E-10 1.3389018E-5 1.279541E-5 8.172812E-6 1.3388307E-5 1.3388307E-5 1.3389018E-5 7.5E-4 7.5E-4
1.3358635E-5 -5.4365107E-10 1.3388393E-5 1.2795182E-5 8.172666E-6 1.3388092E-5 1.3388092E-5 1.3388393E-5 0.00125 0.00125
1.3368684E-5 -3.5422454E-10 1.3388081E-5 1.2794952E-5 8.17252E-6 1.33878775E-5 1.33878775E-5 1.3388081E-5 0.00175 0.00175
1.3385004E-5 -4.907535E-11 1.3388081E-5 1.2794723E-5 8.172374E-6 1.3387663E-5 1.3387663E-5 1.3388081E-5 0.00225 0.00225
1.3401818E-5 2.6520985E-10 1.3387769E-5 1.2794495E-5 8.172227E-6 1.3387448E-5 1.3387448E-5 1.3387769E-5 0.00275 0.00275
1.3413056E-5 4.765628E-10 1.3387457E-5 1.2794266E-5 8.172081E-6 1.33872345E-5 1.33872345E-5 1.3387457E-5 0.00325 0.00325
1.3415151E-5 5.1920424E-10 1.3387145E-5 1.2794037E-5 8.171935E-6 1.338702E-5 1.338702E-5 1.3387145E-5 0.00375 0.00375
1.3407908E-5 3.8947978E-10 1.33868325E-5 1.2793808E-5 8.171789E-6 1.3386804E-5 1.3386804E-5 1.33868325E-5 0.00425 0.00425
1.3391259E-5 8.617133E-11 1.3385897E-5 1.2793579E-5 8.171643E-6 1.3386591E-5 1.3386591E-5 1.3385897E-5 0.00475 0.00475
1.337405E-5 -2.2749125E-10 1.3386209E-5 1.279335E-5 8.171497E-6 1.3386376E-5 1.3386376E-5 1.3386209E-5 0.00525 0.00525
1.3362879E-5 -4.2969464E-10 1.3385897E-5 1.2792892E-5 8.171204E-6 1.3386161E-5 1.3386161E-5 1.3385897E-5 0.00575 0.00575
1.3362038E-5 -4.4126014E-10 1.3385897E-5 1.2792663E-5 8.171058E-6 1.3385947E-5 1.3385947E-5 1.3385897E-5 0.00625 0.00625
1.3369249E-5 -3.0421335E-10 1.3385584E-5 1.2792435E-5 8.170912E-6 1.3385732E-5 1.3385732E-5 1.3385584E-5 0.00675 0.00675
1.3382796E-5 -5.0225733E-11 1.3385584E-5 1.2792206E-5 8.170766E-6 1.3385517E-5 1.3385517E-5 1.3385584E-5 0.00725 0.00725
1.33944295E-5 1.6843597E-10 1.338496E-5 1.2791977E-5 8.170619E-6 1.3385303E-5 1.3385303E-5 1.338496E-5 0.00775 0.00775
1.3402136E-5 3.1461878E-10 1.338496E-5 1.2791748E-5 8.170473E-6 1.3385088E-5 1.3385088E-5 1.338496E-5 0.00825 0.00825
1.3407202E-5 4.1207623E-10 1.3384023E-5 1.2791519E-5 8.170327E-6 1.3384874E-5 1.3384874E-5 1.3384023E-5 0.00875 0.00875
1.3403061E-5 3.3960404E-10 1.3384335E-5 1.279129E-5 8.170181E-6 1.338466E-5 1.338466E-5 1.3384335E-5 0.00925 0.00925
1.3391328E-5 1.2704654E-10 1.3384023E-5 1.2791062E-5 8.170035E-6 1.3384444E-5 1.3384444E-5 1.3384023E-5 0.00975 0.00975
1.3376627E-5 -1.4032696E-10 1.3383711E-5 1.2790832E-5 8.169888E-6 1.338423E-5 1.338423E-5 1.3383711E-5 0.01025 0.01025
1.3369285E-5 -2.718786E-10 1.3383711E-5 1.2790603E-5 8.169743E-6 1.3384016E-5 1.3384016E-5 1.3383711E-5 0.01075 0.01075
1.3368806E-5 -2.7674435E-10 1.3383711E-5 1.2790146E-5 8.16945E-6 1.3383801E-5 1.3383801E-5 1.3383711E-5 0.01125 0.01125
1.3373245E-5 -1.9085916E-10 1.3384023E-5 1.2789917E-5 8.169303E-6 1.33835865E-5 1.33835865E-5 1.3384023E-5 0.01175 0.01175
1.3379466E-5 -7.208439E-11 1.3383711E-5 1.2789688E-5 8.169158E-6 1.3383372E-5 1.3383372E-5 1.3383711E-5 0.01225 0.01225
1.3385852E-5 4.973572E-11 1.3383087E-5 1.2789459E-5 8.169011E-6 1.3383157E-5 1.3383157E-5 1.3383087E-5 0.01275 0.01275
1.3389334E-5 1.1795798E-10 1.3382774E-5 1.278923E-5 8.168865E-6 1.3382943E-5 1.3382943E-5 1.3382774E-5 0.01325 0.01325
1.3392948E-5 1.8861648E-10 1.3382462E-5 1.2789002E-5 8.1687185E-6 1.3382728E-5 1.3382728E-5 1.3382462E-5 0.01375 0.01375
1.33961985E-5 2.5257527E-10 1.3382462E-5 1.2788772E-5 8.168573E-6 1.3382513E-5 1.3382513E-5 1.3382462E-5 0.01425 0.01425
1.3392552E-5 1.892391E-10 1.3382774E-5 1.2788544E-5 8.168427E-6 1.3382299E-5 1.3382299E-5 1.3382774E-5 0.01475 0.01475
1.3383494E-5 2.6016012E-11 1.3382774E-5 1.2788315E-5 8.16828E-6 1.3382084E-5 1.3382084E-5 1.3382774E-5 0.01525 0.01525
1.3375623E-5 -1.15280695E-10 1.3382462E-5 1.2788086E-5 8.168134E-6 1.3381869E-5 1.3381869E-5 1.3382462E-5 0.01575 0.01575
1.3373066E-5 -1.5851766E-10 1.338215E-5 1.27878575E-5 8.167988E-6 1.3381655E-5 1.3381655E-5 1.338215E-5 0.01625 0.01625
1.3374765E-5 -1.23185E-10 1.3380902E-5 1.2787399E-5 8.167695E-6 1.338144E-5 1.338144E-5 1.3380902E-5 0.01675 0.01675
1.3375277E-5 -1.0977876E-10 1.3381214E-5 1.2787171E-5 8.167549E-6 1.33812255E-5 1.33812255E-5 1.3381214E-5 0.01725 0.01725
1.3375558E-5 -1.0063597E-10 1.3381526E-5 1.2786942E-5 8.167403E-6 1.3381011E-5 1.3381011E-5 1.3381526E-5 0.01775 0.01775
1.3379139E-5 -3.058653E-11 1.338059E-5 1.2786712E-5 8.167257E-6 1.3380796E-5 1.3380796E-5 1.338059E-5 0.01825 0.01825
1.3386053E-5 1.00978656E-10 1.3380277E-5 1.2786484E-5 8.1671105E-6 1.3380582E-5 1.3380582E-5 1.3380277E-5 0.01875 0.01875
1.3390756E-5 1.9173638E-10 1.338059E-5 1.2786255E-5 8.166965E-6 1.3380367E-5 1.3380367E-5 1.338059E-5 0.01925 0.01925
1.3389848E-5 1.7895274E-10 1.3380277E-5 1.2786026E-5 8.166819E-6 1.3380152E-5 1.3380152E-5 1.3380277E-5 0.01975 0.01975
1.3387687E-5 1.4302459E-10 1.3379965E-5 1.27857975E-5 8.166672E-6 1.3379938E-5 1.3379938E-5 1.3379965E-5 0.02025 0.02025
1.3382028E-5 4.2535368E-11 1.3379965E-5 1.2785568E-5 8.166526E-6 1.3379723E-5 1.3379723E-5 1.3379965E-5 0.02075 0.02075
1.3377425E-5 -3.846374E-11 1.3379341E-5 1.2785339E-5 8.16638E-6 1.3379508E-5 1.3379508E-5 1.3379341E-5 0.02125 0.02125
1.3376187E-5 -5.7338013E-11 1.3378716E-5 1.2785111E-5 8.166234E-6 1.3379294E-5 1.3379294E-5 1.3378716E-5 0.02175 0.02175
1.3372705E-5 -1.1762885E-10 1.3379341E-5 1.2784652E-5 8.165941E-6 1.3379079E-5 1.3379079E-5 1.3379341E-5 0.02225 0.02225
1.3369785E-5 -1.6756553E-10 1.3379341E-5 1.2784424E-5 8.165795E-6 1.3378864E-5 1.3378864E-5 1.3379341E-5 0.02275 0.02275
1.3369175E-5 -1.7486756E-10 1.3378716E-5 1.2784195E-5 8.165649E-6 1.337865E-5 1.337865E-5 1.3378716E-5 0.02325 0.02325
1.3375033E-5 -6.27925E-11 1.3378404E-5 1.2783966E-5 8.165503E-6 1.3378435E-5 1.3378435E-5 1.3378404E-5 0.02375 0.02375
1.3384026E-5 1.0714388E-10 1.3378404E-5 1.27837375E-5 8.165356E-6 1.33782205E-5 1.33782205E-5 1.3378404E-5 0.02425 0.02425
1.33900485E-5 2.2226426E-10 1.3378092E-5 1.2783508E-5 8.165211E-6 1.3378006E-5 1.3378006E-5 1.3378092E-5 0.02475 0.02475
1.3389504E-5 2.1618039E-10 1.337778E-5 1.2783279E-5 8.165064E-6 1.3377791E-5 1.3377791E-5 1.337778E-5 0.02525 0.02525
1.3385132E-5 1.3944475E-10 1.337778E-5 1.2783051E-5 8.164918E-6 1.3377577E-5 1.3377577E-5 1.337778E-5 0.02575 0.02575
1.3379901E-5 4.6873398E-11 1.33768435E-5 1.2782822E-5 8.164771E-6 1.3377361E-5 1.3377361E-5 1.33768435E-5 0.02625 0.02625
1.3375661E-5 -2.742597E-11 1.33771555E-5 1.2782592E-5 8.164626E-6 1.3377147E-5 1.3377147E-5 1.33771555E-5 0.02675 0.02675
1.3369737E-5 -1.3278773E-10 1.3376532E-5 1.2782364E-5 8.164479E-6 1.3376932E-5 1.3376932E-5 1.3376532E-5 0.02725 0.02725
1.3364407E-5 -2.2718627E-10 1.3376532E-5 1.2781906E-5 8.1641865E-6 1.3376717E-5 1.3376717E-5 1.3376532E-5 0.02775 0.02775
1.3360464E-5 -2.9600403E-10 1.33771555E-5 1.27816775E-5 8.164041E-6 1.33765025E-5 1.33765025E-5 1.33771555E-5 0.02825 0.02825
1.33651665E-5 -2.0524632E-10 1.3376532E-5 1.2781448E-5 8.163895E-6 1.3376288E-5 1.3376288E-5 1.3376532E-5 0.02875 0.02875
1.3376965E-5 1.6460737E-11 1.3376219E-5 1.2781219E-5 8.163748E-6 1.3376073E-5 1.3376073E-5 1.3376219E-5 0.02925 0.02925
1.3388961E-5 2.418222E-10 1.3375595E-5 1.2780991E-5 8.163602E-6 1.33758585E-5 1.33758585E-5 1.3375595E-5 0.02975 0.02975
1.3393301E-5 3.2588018E-10 1.3374971E-5 1.2780762E-5 8.163456E-6 1.3375644E-5 1.3375644E-5 1.3374971E-5 0.03025 0.03025
1.339005E-5 2.6985283E-10 1.3375595E-5 1.2780532E-5 8.16331E-6 1.3375428E-5 1.3375428E-5 1.3375595E-5 0.03075 0.03075
1.3383401E-5 1.510916E-10 1.3374971E-5 1.2780304E-5 8.163163E-6 1.3375215E-5 1.3375215E-5 1.3374971E-5 0.03125 0.03125
1.3377312E-5 4.2684512E-11 1.3375283E-5 1.2780075E-5 8.163017E-6 1.3374999E-5 1.3374999E-5 1.3375283E-5 0.03175 0.03175
1.3370201E-5 -8.4603644E-11 1.3374971E-5 1.2779846E-5 8.162871E-6 1.3374784E-5 1.3374784E-5 1.3374971E-5 0.03225 0.03225
1.3358601E-5 -2.9472488E-10 1.3374971E-5 1.27796175E-5 8.162725E-6 1.337457E-5 1.337457E-5 1.3374971E-5 0.03275 0.03275
1.3352083E-5 -4.1104983E-10 1.3374658E-5 1.277916E-5 8.162433E-6 1.3374355E-5 1.3374355E-5 1.3374658E-5 0.03325 0.03325
1.3356655E-5 -3.227284E-10 1.3374346E-5 1.2778931E-5 8.162287E-6 1.33741405E-5 1.33741405E-5 1.3374346E-5 0.03375 0.03375
1.3372775E-5 -2.1233588E-11 1.3374034E-5 1.2778702E-5 8.16214E-6 1.3373926E-5 1.3373926E-5 1.3374034E-5 0.03425 0.03425
1.3388665E-5 2.7599775E-10 1.3373722E-5 1.2778473E-5 8.161994E-6 1.337371E-5 1.337371E-5 1.3373722E-5 0.03475 0.03475
1.3395579E-5 4.0756293E-10 1.3373409E-5 1.2778244E-5 8.161848E-6 1.3373497E-5 1.3373497E-5 1.3373409E-5 0.03525 0.03525
1.3393715E-5 3.7711637E-10 1.3373409E-5 1.2778015E-5 8.161702E-6 1.3373281E-5 1.3373281E-5 1.3373409E-5 0.03575 0.03575
1.3385447E-5 2.2851088E-10 1.3373097E-5 1.2777787E-5 8.161555E-6 1.3373066E-5 1.3373066E-5 1.3373097E-5 0.03625 0.03625
1.3374937E-5 3.8488854E-11 1.3372785E-5 1.27775575E-5 8.161409E-6 1.3372852E-5 1.3372852E-5 1.3372785E-5 0.03675 0.03675
1.3366736E-5 -1.088985E-10 1.3372473E-5 1.2777328E-5 8.161263E-6 1.3372637E-5 1.3372637E-5 1.3372473E-5 0.03725 0.03725
1.3356225E-5 -2.9892053E-10 1.3372161E-5 1.27771E-5 8.161117E-6 1.3372422E-5 1.3372422E-5 1.3372161E-5 0.03775 0.03775
1.3351061E-5 -3.9027379E-10 1.3372161E-5 1.2776642E-5 8.160824E-6 1.3372208E-5 1.3372208E-5 1.3372161E-5 0.03825 0.03825
1.3353454E-5 -3.421507E-10 1.3372161E-5 1.2776413E-5 8.160679E-6 1.3371992E-5 1.3371992E-5 1.3372161E-5 0.03875 0.03875
1.3364691E-5 -1.3079778E-10 1.3371849E-5 1.2776184E-5 8.160532E-6 1.3371778E-5 1.3371778E-5 1.3371849E-5 0.03925 0.03925
1.3383221E-5 2.1515892E-10 1.3371537E-5 1.2775955E-5 8.160386E-6 1.3371563E-5 1.3371563E-5 1.3371537E-5 0.03975 0.03975
1.3393501E-5 4.088489E-10 1.3370913E-5 1.2775727E-5 8.160239E-6 1.3371348E-5 1.3371348E-5 1.3370913E-5 0.04025 0.04025
1.3391174E-5 3.698754E-10 1.33706E-5 1.2775497E-5 8.160094E-6 1.3371133E-5 1.3371133E-5 1.33706E-5 0.04075 0.04075
1.3383237E-5 2.273606E-10 1.33706E-5 1.2775268E-5 8.159947E-6 1.3370918E-5 1.3370918E-5 1.33706E-5 0.04125 0.04125
1.3376522E-5 1.0738122E-10 1.3370288E-5 1.277504E-5 8.159801E-6 1.33707035E-5 1.33707035E-5 1.3370288E-5 0.04175 0.04175
1.3369246E-5 -2.2952277E-11 1.3370288E-5 1.2774811E-5 8.1596545E-6 1.3370489E-5 1.3370489E-5 1.3370288E-5 0.04225 0.04225
1.3356556E-5 -2.531727E-10 1.3369664E-5 1.2774582E-5 8.159509E-6 1.3370274E-5 1.3370274E-5 1.3369664E-5 0.04275 0.04275
1.3344989E-5 -4.6268486E-10 1.3369664E-5 1.2774353E-5 8.159363E-6 1.3370059E-5 1.3370059E-5 1.3369664E-5 0.04325 0.04325
1.3345369E-5 -4.517149E-10 1.3369664E-5 1.2773895E-5 8.15907E-6 1.3369844E-5 1.3369844E-5 1.3369664E-5 0.04375 0.04375
1.3361227E-5 -1.5509262E-10 1.3369664E-5 1.2773667E-5 8.158924E-6 1.3369629E-5 1.3369629E-5 1.3369664E-5 0.04425 0.04425
1.3382661E-5 2.4446192E-10 1.3369664E-5 1.2773437E-5 8.158778E-6 1.3369415E-5 1.3369415E-5 1.3369664E-5 0.04475 0.04475
1.3392874E-5 4.3693382E-10 1.3369664E-5 1.2773208E-5 8.158631E-6 1.3369199E-5 1.3369199E-5 1.3369664E-5 0.04525 0.04525
1.3388732E-5 3.6446163E-10 1.3369039E-5 1.277298E-5 8.158486E-6 1.3368985E-5 1.3368985E-5 1.3369039E-5 0.04575 0.04575
1.3381786E-5 2.4021882E-10 1.3368415E-5 1.2772751E-5 8.158339E-6 1.336877E-5 1.336877E-5 1.3368415E-5 0.04625 0.04625
1.3377578E-5 1.6652851E-10 1.3368415E-5 1.2772522E-5 8.158193E-6 1.3368555E-5 1.3368555E-5 1.3368415E-5 0.04675 0.04675
1.3370565E-5 4.1067566E-11 1.3368415E-5 1.2772293E-5 8.1580465E-6 1.3368341E-5 1.3368341E-5 1.3368415E-5 0.04725 0.04725
1.3352365E-5 -2.90867E-10 1.3368103E-5 1.2772064E-5 8.157901E-6 1.3368125E-5 1.3368125E-5 1.3368103E-5 0.04775 0.04775
1.3336178E-5 -5.8564853E-10 1.336779E-5 1.2771835E-5 8.157755E-6 1.33679105E-5 1.33679105E-5 1.336779E-5 0.04825 0.04825
1.3339429E-5 -5.216897E-10 1.33674785E-5 1.2771607E-5 8.157608E-6 1.3367696E-5 1.3367696E-5 1.33674785E-5 0.04875 0.04875
1.3362909E-5 -8.437303E-11 1.33671665E-5 1.2771148E-5 8.157316E-6 1.336748E-5 1.336748E-5 1.33671665E-5 0.04925 0.04925
1.3385267E-5 3.322354E-10 1.33674785E-5 1.277092E-5 8.15717E-6 1.3367266E-5 1.3367266E-5 1.33674785E-5 0.04975 0.04975
1.3390234E-5 4.2786566E-10 1.336779E-5 1.2770691E-5 8.157023E-6 1.3367051E-5 1.3367051E-5 1.336779E-5 0.05025 0.05025
1.3383683E-5 3.109316E-10 1.3366855E-5 1.27704625E-5 8.156877E-6 1.3366836E-5 1.3366836E-5 1.3366855E-5 0.05075 0.05075
1.3381225E-5 2.6952185E-10 1.3366855E-5 1.2770233E-5 8.156731E-6 1.3366621E-5 1.3366621E-5 1.3366855E-5 0.05125 0.05125
1.3380582E-5 2.616108E-10 1.336623E-5 1.2770004E-5 8.156585E-6 1.3366406E-5 1.3366406E-5 1.336623E-5 0.05175 0.05175
1.3370103E-5 7.2197824E-11 1.3366542E-5 1.2769776E-5 8.1564385E-6 1.33661915E-5 1.33661915E-5 1.3366542E-5 0.05225 0.05225
1.33493295E-5 -3.0724395E-10 1.3365606E-5 1.2769547E-5 8.156292E-6 1.3365976E-5 1.3365976E-5 1.3365606E-5 0.05275 0.05275
1.3331756E-5 -6.2760624E-10 1.3365606E-5 1.2769317E-5 8.156147E-6 1.3365761E-5 1.3365761E-5 1.3365606E-5 0.05325 0.05325
1.33357E-5 -5.508571E-10 1.3365606E-5 1.2769089E-5 8.156E-6 1.3365547E-5 1.3365547E-5 1.3365606E-5 0.05375 0.05375
1.3357827E-5 -1.385121E-10 1.3364981E-5 1.276886E-5 8.155854E-6 1.3365331E-5 1.3365331E-5 1.3364981E-5 0.05425 0.05425
1.3376191E-5 2.0439925E-10 1.3364981E-5 1.27684025E-5 8.155562E-6 1.33651165E-5 1.33651165E-5 1.3364981E-5 0.05475 0.05475
1.3382214E-5 3.1951963E-10 1.3364981E-5 1.2768173E-5 8.155415E-6 1.3364902E-5 1.3364902E-5 1.3364981E-5 0.05525 0.05525
1.3382858E-5 3.3536218E-10 1.3364357E-5 1.2767944E-5 8.155269E-6 1.3364686E-5 1.3364686E-5 1.3364357E-5 0.05575 0.05575
1.3386504E-5 4.0662973E-10 1.3364045E-5 1.2767716E-5 8.1551225E-6 1.3364472E-5 1.3364472E-5 1.3364045E-5 0.05625 0.05625
1.3385663E-5 3.950643E-10 1.3364045E-5 1.2767487E-5 8.154977E-6 1.3364257E-5 1.3364257E-5 1.3364045E-5 0.05675 0.05675
1.3370763E-5 1.2403638E-10 1.336342E-5 1.2767257E-5 8.1548305E-6 1.33640415E-5 1.33640415E-5 1.336342E-5 0.05725 0.05725
1.3347678E-5 -2.980401E-10 1.3363732E-5 1.2767029E-5 8.154684E-6 1.3363827E-5 1.3363827E-5 1.3363732E-5 0.05775 0.05775
1.3334033E-5 -5.459234E-10 1.3363732E-5 1.27668E-5 8.154538E-6 1.3363612E-5 1.3363612E-5 1.3363732E-5 0.05825 0.05825
1.3335963E-5 -5.063273E-10 1.336342E-5 1.2766571E-5 8.154392E-6 1.3363397E-5 1.3363397E-5 1.336342E-5 0.05875 0.05875
1.3349246E-5 -2.5721225E-10 1.336342E-5 1.27663425E-5 8.154246E-6 1.3363182E-5 1.3363182E-5 1.336342E-5 0.05925 0.05925
1.3363618E-5 1.2002024E-11 1.3363108E-5 1.2766113E-5 8.154099E-6 1.3362967E-5 1.3362967E-5 1.3363108E-5 0.05975 0.05975
1.3373369E-5 1.9594697E-10 1.3363108E-5 1.2765656E-5 8.153807E-6 1.3362752E-5 1.3362752E-5 1.3363108E-5 0.06025 0.06025
1.3382494E-5 3.6831962E-10 1.33624835E-5 1.2765427E-5 8.153661E-6 1.3362537E-5 1.3362537E-5 1.33624835E-5 0.06075 0.06075
1.3389869E-5 5.0841176E-10 1.3362172E-5 1.2765197E-5 8.1535145E-6 1.33623225E-5 1.33623225E-5 1.3362172E-5 0.06125 0.06125
1.33881695E-5 4.810105E-10 1.336186E-5 1.2764969E-5 8.153369E-6 1.3362107E-5 1.3362107E-5 1.336186E-5 0.06175 0.06175
1.3373864E-5 2.2094583E-10 1.3362172E-5 1.276474E-5 8.153223E-6 1.3361892E-5 1.3361892E-5 1.3362172E-5 0.06225 0.06225
1.3351308E-5 -1.9138553E-10 1.3361548E-5 1.2764511E-5 8.153076E-6 1.3361678E-5 1.3361678E-5 1.3361548E-5 0.06275 0.06275
1.3334857E-5 -4.910396E-10 1.3361235E-5 1.27642825E-5 8.15293E-6 1.3361462E-5 1.3361462E-5 1.3361235E-5 0.06325 0.06325
1.3332397E-5 -5.324493E-10 1.3360923E-5 1.2764053E-5 8.152784E-6 1.33612475E-5 1.33612475E-5 1.3360923E-5 0.06375 0.06375
1.3343436E-5 -3.2475078E-10 1.3360611E-5 1.2763824E-5 8.152638E-6 1.3361032E-5 1.3361032E-5 1.3360611E-5 0.06425 0.06425
1.3357214E-5 -6.64997E-11 1.3360611E-5 1.2763596E-5 8.152491E-6 1.3360817E-5 1.3360817E-5 1.3360611E-5 0.06475 0.06475
1.3369243E-5 1.5947084E-10 1.3360611E-5 1.2763367E-5 8.152345E-6 1.3360603E-5 1.3360603E-5 1.3360611E-5 0.06525 0.06525
1.3378334E-5 3.3123446E-10 1.3360923E-5 1.2762909E-5 8.152053E-6 1.3360387E-5 1.3360387E-5 1.3360923E-5 0.06575 0.06575
1.3384192E-5 4.4330947E-10 1.3359674E-5 1.276268E-5 8.1519065E-6 1.33601725E-5 1.33601725E-5 1.3359674E-5 0.06625 0.06625
1.3384539E-5 4.5367043E-10 1.3359987E-5 1.2762451E-5 8.15176E-6 1.3359958E-5 1.3359958E-5 1.3359987E-5 0.06675 0.06675
1.3374588E-5 2.7400254E-10 1.3359987E-5 1.27622225E-5 8.151615E-6 1.3359742E-5 1.3359742E-5 1.3359987E-5 0.06725 0.06725
1.3355365E-5 -7.68131E-11 1.3359674E-5 1.2761993E-5 8.151468E-6 1.3359527E-5 1.3359527E-5 1.3359674E-5 0.06775 0.06775
1.3335746E-5 -4.3493753E-10 1.3359674E-5 1.2761764E-5 8.151322E-6 1.3359312E-5 1.3359312E-5 1.3359674E-5 0.06825 0.06825
1.3328206E-5 -5.7014354E-10 1.335905E-5 1.2761536E-5 8.151175E-6 1.33590975E-5 1.33590975E-5 1.335905E-5 0.06875 0.06875
1.3335284E-5 -4.3553303E-10 1.335905E-5 1.2761307E-5 8.15103E-6 1.3358882E-5 1.3358882E-5 1.335905E-5 0.06925 0.06925
1.3350283E-5 -1.5474647E-10 1.3358425E-5 1.2761078E-5 8.150883E-6 1.3358666E-5 1.3358666E-5 1.3358425E-5 0.06975 0.06975
1.3365314E-5 1.2664912E-10 1.3358113E-5 1.2760849E-5 8.150737E-6 1.3358452E-5 1.3358452E-5 1.3358113E-5 0.07025 0.07025
1.3375264E-5 3.1424846E-10 1.3357801E-5 1.2760392E-5 8.150445E-6 1.3358237E-5 1.3358237E-5 1.3357801E-5 0.07075 0.07075
1.33806925E-5 4.184057E-10 1.33574895E-5 1.27601625E-5 8.1502985E-6 1.33580215E-5 1.33580215E-5 1.33574895E-5 0.07125 0.07125
1.3381698E-5 4.409479E-10 1.3357177E-5 1.2759933E-5 8.150152E-6 1.3357807E-5 1.3357807E-5 1.3357177E-5 0.07175 0.07175
1.3373068E-5 2.856427E-10 1.3357177E-5 1.2759705E-5 8.150006E-6 1.3357591E-5 1.3357591E-5 1.3357177E-5 0.07225 0.07225
1.3354505E-5 -5.2991597E-11 1.3357177E-5 1.2759476E-5 8.14986E-6 1.3357377E-5 1.3357377E-5 1.3357177E-5 0.07275 0.07275
1.33351505E-5 -4.062435E-10 1.33574895E-5 1.2759247E-5 8.149714E-6 1.3357162E-5 1.3357162E-5 1.33574895E-5 0.07325 0.07325
1.3327181E-5 -5.493674E-10 1.3356865E-5 1.2759018E-5 8.149567E-6 1.33569465E-5 1.33569465E-5 1.3356865E-5 0.07375 0.07375
1.3335512E-5 -3.916123E-10 1.3356865E-5 1.2758789E-5 8.149422E-6 1.3356731E-5 1.3356731E-5 1.3356865E-5 0.07425 0.07425
1.3351535E-5 -9.19447E-11 1.3357177E-5 1.275856E-5 8.149275E-6 1.3356516E-5 1.3356516E-5 1.3357177E-5 0.07475 0.07475
1.3365478E-5 1.693517E-10 1.3356865E-5 1.2758332E-5 8.149129E-6 1.3356302E-5 1.3356302E-5 1.3356865E-5 0.07525 0.07525
1.3373447E-5 3.2040706E-10 1.3356241E-5 1.27581025E-5 8.1489825E-6 1.3356086E-5 1.3356086E-5 1.3356241E-5 0.07575 0.07575
1.3377093E-5 3.9167466E-10 1.3355616E-5 1.2757645E-5 8.1486905E-6 1.33558715E-5 1.33558715E-5 1.3355616E-5 0.07625 0.07625
1.3376977E-5 3.9350864E-10 1.3355304E-5 1.2757416E-5 8.148544E-6 1.3355656E-5 1.3355656E-5 1.3355304E-5 0.07675 0.07675
1.3368776E-5 2.461213E-10 1.3355304E-5 1.2757187E-5 8.148398E-6 1.335544E-5 1.335544E-5 1.3355304E-5 0.07725 0.07725
1.3353084E-5 -3.9524214E-11 1.3355616E-5 1.2756958E-5 8.148252E-6 1.3355226E-5 1.3355226E-5 1.3355616E-5 0.07775 0.07775
1.3337062E-5 -3.3126038E-10 1.3354992E-5 1.2756729E-5 8.148106E-6 1.3355011E-5 1.3355011E-5 1.3354992E-5 0.07825 0.07825
1.33309395E-5 -4.4027654E-10 1.335468E-5 1.27565E-5 8.147959E-6 1.3354796E-5 1.3354796E-5 1.335468E-5 0.07875 0.07875
1.3336996E-5 -3.2454706E-10 1.335468E-5 1.2756272E-5 8.147813E-6 1.335458E-5 1.335458E-5 1.335468E-5 0.07925 0.07925
1.3352588E-5 -3.279732E-11 1.3354367E-5 1.2756042E-5 8.147667E-6 1.3354365E-5 1.3354365E-5 1.3354367E-5 0.07975 0.07975
1.3363791E-5 1.7794656E-10 1.3354367E-5 1.2755813E-5 8.147521E-6 1.335415E-5 1.335415E-5 1.3354367E-5 0.08025 0.08025
1.3368725E-5 2.7296776E-10 1.3354367E-5 1.2755585E-5 8.1473745E-6 1.3353935E-5 1.3353935E-5 1.3354367E-5 0.08075 0.08075
1.3368577E-5 2.7419267E-10 1.3354055E-5 1.2755356E-5 8.147228E-6 1.33537205E-5 1.33537205E-5 1.3354055E-5 0.08125 0.08125
1.33667445E-5 2.443552E-10 1.3353431E-5 1.2754898E-5 8.146936E-6 1.3353505E-5 1.3353505E-5 1.3353431E-5 0.08175 0.08175
1.3360458E-5 1.3229373E-10 1.33528065E-5 1.2754669E-5 8.14679E-6 1.3353289E-5 1.3353289E-5 1.33528065E-5 0.08225 0.08225
1.3348957E-5 -7.600029E-11 1.3353118E-5 1.275444E-5 8.146643E-6 1.3353075E-5 1.3353075E-5 1.3353118E-5 0.08275 0.08275
1.3337159E-5 -2.897759E-10 1.3353118E-5 1.2754212E-5 8.146498E-6 1.3352859E-5 1.3352859E-5 1.3353118E-5 0.08325 0.08325
1.333427E-5 -3.3910352E-10 1.33524945E-5 1.2753982E-5 8.146351E-6 1.3352644E-5 1.3352644E-5 1.33524945E-5 0.08375 0.08375
1.3342471E-5 -1.8378472E-10 1.33524945E-5 1.2753753E-5 8.146205E-6 1.3352429E-5 1.3352429E-5 1.33524945E-5 0.08425 0.08425
1.3354962E-5 5.0712743E-11 1.33528065E-5 1.2753525E-5 8.1460585E-6 1.3352214E-5 1.3352214E-5 1.33528065E-5 0.08475 0.08475
1.3363492E-5 2.1212222E-10 1.3352183E-5 1.2753296E-5 8.145913E-6 1.3351999E-5 1.3351999E-5 1.3352183E-5 0.08525 0.08525
1.3363839E-5 2.2248316E-10 1.3351871E-5 1.2753067E-5 8.1457665E-6 1.3351784E-5 1.3351784E-5 1.3351871E-5 0.08575 0.08575
1.3358937E-5 1.3600247E-10 1.3351558E-5 1.2752838E-5 8.14562E-6 1.3351569E-5 1.3351569E-5 1.3351558E-5 0.08625 0.08625
1.3352123E-5 1.4195932E-11 1.3351246E-5 1.2752609E-5 8.145474E-6 1.3351353E-5 1.3351353E-5 1.3351246E-5 0.08675 0.08675
1.334808E-5 -5.644901E-11 1.3350934E-5 1.2752152E-5 8.145182E-6 1.3351138E-5 1.3351138E-5 1.3350934E-5 0.08725 0.08725
1.3343179E-5 -1.429297E-10 1.3350622E-5 1.2751922E-5 8.145035E-6 1.3350923E-5 1.3350923E-5 1.3350622E-5 0.08775 0.08775
1.3339465E-5 -2.0748396E-10 1.3350309E-5 1.2751694E-5 8.14489E-6 1.3350707E-5 1.3350707E-5 1.3350309E-5 0.08825 0.08825
1.3343211E-5 -1.3438917E-10 1.3350622E-5 1.2751465E-5 8.144743E-6 1.3350493E-5 1.3350493E-5 1.3350622E-5 0.08875 0.08875
1.3353721E-5 6.356431E-11 1.3350309E-5 1.2751236E-5 8.144597E-6 1.3350277E-5 1.3350277E-5 1.3350309E-5 0.08925 0.08925
1.3361196E-5 2.0548364E-10 1.3350622E-5 1.27510075E-5 8.1444505E-6 1.33500625E-5 1.33500625E-5 1.3350622E-5 0.08975 0.08975
1.3360684E-5 2.0000883E-10 1.3349685E-5 1.2750778E-5 8.144305E-6 1.3349847E-5 1.3349847E-5 1.3349685E-5 0.09025 0.09025
1.3354793E-5 9.525616E-11 1.3349061E-5 1.2750549E-5 8.1441585E-6 1.3349632E-5 1.3349632E-5 1.3349061E-5 0.09075 0.09075
1.3350453E-5 1.9129621E-11 1.3349685E-5 1.2750321E-5 8.144012E-6 1.3349417E-5 1.3349417E-5 1.3349685E-5 0.09125 0.09125
1.3345816E-5 -6.247852E-11 1.3349685E-5 1.2750092E-5 8.143866E-6 1.3349201E-5 1.3349201E-5 1.3349685E-5 0.09175 0.09175
1.3340519E-5 -1.5626801E-10 1.3349061E-5 1.2749862E-5 8.14372E-6 1.3348986E-5 1.3348986E-5 1.3349061E-5 0.09225 0.09225
1.3334265E-5 -2.6772043E-10 1.3348748E-5 1.2749405E-5 8.143427E-6 1.3348771E-5 1.3348771E-5 1.3348748E-5 0.09275 0.09275
1.3337219E-5 -2.0924322E-10 1.3348436E-5 1.2749176E-5 8.143281E-6 1.33485555E-5 1.33485555E-5 1.3348436E-5 0.09325 0.09325
1.3352481E-5 7.6415874E-11 1.3348748E-5 1.27489475E-5 8.143135E-6 1.334834E-5 1.334834E-5 1.3348748E-5 0.09375 0.09375
1.3364873E-5 3.0908615E-10 1.3348124E-5 1.2748718E-5 8.142989E-6 1.3348125E-5 1.3348125E-5 1.3348124E-5 0.09425 0.09425
1.3365615E-5 3.2675587E-10 1.3348124E-5 1.2748489E-5 8.1428425E-6 1.334791E-5 1.334791E-5 1.3348124E-5 0.09475 0.09475
1.3356225E-5 1.5744211E-10 1.33478125E-5 1.2748261E-5 8.142696E-6 1.3347694E-5 1.3347694E-5 1.33478125E-5 0.09525 0.09525
1.3347034E-5 -8.217227E-12 1.33478125E-5 1.2748032E-5 8.1425505E-6 1.334748E-5 1.334748E-5 1.33478125E-5 0.09575 0.09575
1.3342166E-5 -9.408883E-11 1.3347188E-5 1.2747802E-5 8.142404E-6 1.3347264E-5 1.3347264E-5 1.3347188E-5 0.09625 0.09625
1.3339443E-5 -1.403711E-10 1.3347188E-5 1.2747574E-5 8.142258E-6 1.33470485E-5 1.33470485E-5 1.3347188E-5 0.09675 0.09675
1.3334872E-5 -2.2076112E-10 1.3347188E-5 1.2747345E-5 8.142111E-6 1.3346834E-5 1.3346834E-5 1.3347188E-5 0.09725 0.09725
1.3332413E-5 -2.6217087E-10 1.3347188E-5 1.2747116E-5 8.141966E-6 1.3346618E-5 1.3346618E-5 1.3347188E-5 0.09775 0.09775
1.33421645E-5 -7.8225905E-11 1.3346564E-5 1.2746658E-5 8.141673E-6 1.3346403E-5 1.3346403E-5 1.3346564E-5 0.09825 0.09825
1.3358846E-5 2.3362304E-10 1.3346564E-5 1.2746429E-5 8.141526E-6 1.3346188E-5 1.3346188E-5 1.3346564E-5 0.09875 0.09875
1.3369687E-5 4.376672E-10 1.3345627E-5 1.2746201E-5 8.141381E-6 1.3345973E-5 1.3345973E-5 1.3345627E-5 0.09925 0.09925
1.3366007E-5 3.73722E-10 1.3345315E-5 1.2745972E-5 8.1412345E-6 1.3345757E-5 1.3345757E-5 1.3345315E-5 0.09975 0.09975
1.3349852E-5 7.9549554E-11 1.3345627E-5 1.2745742E-5 8.141088E-6 1.3345542E-5 1.3345542E-5 1.3345627E-5 0.10025 0.10025
1.3335843E-5 -1.7503353E-10 1.3345627E-5 1.2745514E-5 8.140943E-6 1.3345327E-5 1.3345327E-5 1.3345627E-5 0.10075 0.10075
1.3331932E-5 -2.432422E-10 1.3345627E-5 1.2745285E-5 8.140796E-6 1.3345111E-5 1.3345111E-5 1.3345627E-5 0.10125 0.10125
1.3334159E-5 -1.9816447E-10 1.3345315E-5 1.2745056E-5 8.14065E-6 1.3344897E-5 1.3344897E-5 1.3345315E-5 0.10175 0.10175
1.33326575E-5 -2.2191128E-10 1.334469E-5 1.27448275E-5 8.140503E-6 1.3344681E-5 1.3344681E-5 1.334469E-5 0.10225 0.10225
1.3333102E-5 -2.0972314E-10 1.3344378E-5 1.2744598E-5 8.140358E-6 1.33444655E-5 1.33444655E-5 1.3344378E-5 0.10275 0.10275
1.3343612E-5 -1.1769655E-11 1.3344378E-5 1.2744141E-5 8.140065E-6 1.334425E-5 1.334425E-5 1.3344378E-5 0.10325 0.10325
1.3360987E-5 3.1286967E-10 1.3344378E-5 1.2743912E-5 8.1399185E-6 1.3344035E-5 1.3344035E-5 1.3344378E-5 0.10375 0.10375
1.3372884E-5 5.36404E-10 1.3343754E-5 1.2743682E-5 8.139773E-6 1.334382E-5 1.334382E-5 1.3343754E-5 0.10425 0.10425
1.3366762E-5 4.2738782E-10 1.3344066E-5 1.2743454E-5 8.1396265E-6 1.3343604E-5 1.3343604E-5 1.3344066E-5 0.10475 0.10475
1.3348759E-5 9.910767E-11 1.33428175E-5 1.2743225E-5 8.13948E-6 1.3343389E-5 1.3343389E-5 1.33428175E-5 0.10525 0.10525
1.3330988E-5 -2.2490902E-10 1.33428175E-5 1.2742997E-5 8.139334E-6 1.3343174E-5 1.3343174E-5 1.33428175E-5 0.10575 0.10575
1.3324536E-5 -3.4001585E-10 1.33428175E-5 1.27427675E-5 8.139188E-6 1.33429585E-5 1.33429585E-5 1.33428175E-5 0.10625 0.10625
1.3324188E-5 -3.424453E-10 1.33431295E-5 1.2742538E-5 8.139042E-6 1.3342743E-5 1.3342743E-5 1.33431295E-5 0.10675 0.10675
1.332569E-5 -3.1076702E-10 1.33428175E-5 1.274231E-5 8.138895E-6 1.3342527E-5 1.3342527E-5 1.33428175E-5 0.10725 0.10725
1.3331217E-5 -2.0478262E-10 1.3342193E-5 1.2742081E-5 8.138749E-6 1.3342313E-5 1.3342313E-5 1.3342193E-5 0.10775 0.10775
1.3345259E-5 5.8340985E-11 1.3342193E-5 1.2741852E-5 8.138603E-6 1.3342097E-5 1.3342097E-5 1.3342193E-5 0.10825 0.10825
1.3362798E-5 3.8602568E-10 1.3341569E-5 1.2741394E-5 8.1383105E-6 1.3341882E-5 1.3341882E-5 1.3341569E-5 0.10875 0.10875
1.3370635E-5 5.346448E-10 1.3341257E-5 1.2741165E-5 8.138164E-6 1.3341666E-5 1.3341666E-5 1.3341257E-5 0.10925 0.10925
1.3363787E-5 4.1222917E-10 1.3341257E-5 1.2740937E-5 8.1380185E-6 1.3341451E-5 1.3341451E-5 1.3341257E-5 0.10975 0.10975
1.3348392E-5 1.3206528E-10 1.3340945E-5 1.27407075E-5 8.137872E-6 1.3341236E-5 1.3341236E-5 1.3340945E-5 0.11025 0.11025
1.3332138E-5 -1.6393435E-10 1.3341257E-5 1.2740478E-5 8.137726E-6 1.334102E-5 1.334102E-5 1.3341257E-5 0.11075 0.11075
1.3322254E-5 -3.423841E-10 1.3340945E-5 1.274025E-5 8.137579E-6 1.3340805E-5 1.3340805E-5 1.3340945E-5 0.11125 0.11125
1.33188705E-5 -4.0084772E-10 1.3340632E-5 1.2740021E-5 8.137434E-6 1.334059E-5 1.334059E-5 1.3340632E-5 0.11175 0.11175
1.33192825E-5 -3.8926865E-10 1.3340632E-5 1.2739792E-5 8.137287E-6 1.3340375E-5 1.3340375E-5 1.3340632E-5 0.11225 0.11225
1.3327417E-5 -2.3516797E-10 1.334032E-5 1.2739563E-5 8.137141E-6 1.3340159E-5 1.3340159E-5 1.334032E-5 0.11275 0.11275
1.3343769E-5 7.059033E-11 1.3340008E-5 1.2739334E-5 8.136994E-6 1.33399435E-5 1.33399435E-5 1.3340008E-5 0.11325 0.11325
1.3360285E-5 3.7939393E-10 1.3340008E-5 1.2739105E-5 8.136849E-6 1.3339728E-5 1.3339728E-5 1.3340008E-5 0.11375 0.11375
1.3367396E-5 5.146136E-10 1.3339383E-5 1.27386475E-5 8.136556E-6 1.3339512E-5 1.3339512E-5 1.3339383E-5 0.11425 0.11425
1.33634185E-5 4.4518675E-10 1.3339696E-5 1.2738418E-5 8.1364105E-6 1.3339298E-5 1.3339298E-5 1.3339696E-5 0.11475 0.11475
1.3348749E-5 1.7842233E-10 1.3339071E-5 1.273819E-5 8.136264E-6 1.3339082E-5 1.3339082E-5 1.3339071E-5 0.11525 0.11525
1.3332331E-5 -1.2062261E-10 1.3338759E-5 1.2737961E-5 8.136118E-6 1.3338867E-5 1.3338867E-5 1.3338759E-5 0.11575 0.11575
1.33199055E-5 -3.4597047E-10 1.3339071E-5 1.2737732E-5 8.135971E-6 1.3338651E-5 1.3338651E-5 1.3339071E-5 0.11625 0.11625
1.3314641E-5 -4.391509E-10 1.3339071E-5 1.2737503E-5 8.135826E-6 1.3338436E-5 1.3338436E-5 1.3339071E-5 0.11675 0.11675
1.3318089E-5 -3.715377E-10 1.3339071E-5 1.2737274E-5 8.135679E-6 1.333822E-5 1.333822E-5 1.3339071E-5 0.11725 0.11725
1.3329523E-5 -1.5653034E-10 1.3338447E-5 1.2737045E-5 8.135533E-6 1.33380045E-5 1.33380045E-5 1.3338447E-5 0.11775 0.11775
1.3344555E-5 1.248653E-10 1.3337511E-5 1.2736817E-5 8.135386E-6 1.333779E-5 1.333779E-5 1.3337511E-5 0.11825 0.11825
1.3356517E-5 3.496177E-10 1.3337511E-5 1.2736587E-5 8.135241E-6 1.3337574E-5 1.3337574E-5 1.3337511E-5 0.11875 0.11875
1.335914E-5 4.020042E-10 1.3337511E-5 1.2736358E-5 8.1350945E-6 1.3337359E-5 1.3337359E-5 1.3337511E-5 0.11925 0.11925
1.33550975E-5 3.3135933E-10 1.3337199E-5 1.2735901E-5 8.134802E-6 1.3337143E-5 1.3337143E-5 1.3337199E-5 0.11975 0.11975
1.3343793E-5 1.2671968E-10 1.3336262E-5 1.2735672E-5 8.134656E-6 1.3336928E-5 1.3336928E-5 1.3336262E-5 0.12025 0.12025
1.3331137E-5 -1.02891654E-10 1.3336574E-5 1.2735443E-5 8.13451E-6 1.3336712E-5 1.3336712E-5 1.3336574E-5 0.12075 0.12075
1.3322045E-5 -2.667238E-10 1.333595E-5 1.2735214E-5 8.134363E-6 1.33364965E-5 1.33364965E-5 1.333595E-5 0.12125 0.12125
1.3318233E-5 -3.3310527E-10 1.333595E-5 1.2734985E-5 8.134217E-6 1.3336282E-5 1.3336282E-5 1.333595E-5 0.12175 0.12175
1.3322011E-5 -2.594014E-10 1.3335325E-5 1.2734757E-5 8.134071E-6 1.3336066E-5 1.3336066E-5 1.3335325E-5 0.12225 0.12225
1.3332455E-5 -6.2666046E-11 1.3335325E-5 1.2734527E-5 8.133925E-6 1.3335851E-5 1.3335851E-5 1.3335325E-5 0.12275 0.12275
1.3344087E-5 1.5599572E-10 1.3335325E-5 1.2734298E-5 8.1337785E-6 1.3335635E-5 1.3335635E-5 1.3335325E-5 0.12325 0.12325
1.3351397E-5 2.948697E-10 1.3335638E-5 1.273407E-5 8.133632E-6 1.333542E-5 1.333542E-5 1.3335638E-5 0.12375 0.12375
1.3351017E-5 2.9183117E-10 1.3335013E-5 1.2733841E-5 8.1334865E-6 1.3335204E-5 1.3335204E-5 1.3335013E-5 0.12425 0.12425
1.3345356E-5 1.9134197E-10 1.3335638E-5 1.27336125E-5 8.13334E-6 1.3334989E-5 1.3334989E-5 1.3335638E-5 0.12475 0.12475
1.3337716E-5 5.4308773E-11 1.3334701E-5 1.2733154E-5 8.133047E-6 1.3334773E-5 1.3334773E-5 1.3334701E-5 0.12525 0.12525
1.3326182E-5 -1.5459431E-10 1.3334701E-5 1.2732926E-5 8.132902E-6 1.3334558E-5 1.3334558E-5 1.3334701E-5 0.12575 0.12575
1.3320884E-5 -2.4838376E-10 1.3334076E-5 1.2732697E-5 8.132755E-6 1.3334342E-5 1.3334342E-5 1.3334076E-5 0.12625 0.12625
1.3322418E-5 -2.1609643E-10 1.3334389E-5 1.2732467E-5 8.132609E-6 1.3334126E-5 1.3334126E-5 1.3334389E-5 0.12675 0.12675
1.3328737E-5 -9.549442E-11 1.3334076E-5 1.2732239E-5 8.132462E-6 1.3333912E-5 1.3333912E-5 1.3334076E-5 0.12725 0.12725
1.3335848E-5 3.97252E-11 1.3333764E-5 1.273201E-5 8.132317E-6 1.3333696E-5 1.3333696E-5 1.3333764E-5 0.12775 0.12775
1.3342894E-5 1.7372667E-10 1.33331405E-5 1.2731781E-5 8.1321705E-6 1.3333481E-5 1.3333481E-5 1.33331405E-5 0.12825 0.12825
1.3346243E-5 2.3951266E-10 1.33331405E-5 1.27315525E-5 8.132024E-6 1.3333265E-5 1.3333265E-5 1.33331405E-5 0.12875 0.12875
1.3345236E-5 2.2490189E-10 1.33328285E-5 1.2731323E-5 8.1318785E-6 1.33330495E-5 1.33330495E-5 1.33328285E-5 0.12925 0.12925
1.33375615E-5 8.725963E-11 1.3333452E-5 1.2731094E-5 8.131732E-6 1.3332834E-5 1.3332834E-5 1.3333452E-5 0.12975 0.12975
1.3327215E-5 -9.971706E-11 1.33328285E-5 1.2730866E-5 8.131586E-6 1.3332618E-5 1.3332618E-5 1.33328285E-5 0.13025 0.13025
1.3320301E-5 -2.233508E-10 1.333158E-5 1.2730407E-5 8.131294E-6 1.3332403E-5 1.3332403E-5 1.333158E-5 0.13075 0.13075
1.3320812E-5 -2.0994453E-10 1.3331892E-5 1.2730179E-5 8.131147E-6 1.3332187E-5 1.3332187E-5 1.3331892E-5 0.13125 0.13125
1.33236E-5 -1.5451265E-10 1.333158E-5 1.272995E-5 8.131001E-6 1.3331972E-5 1.3331972E-5 1.333158E-5 0.13175 0.13175
1.3328335E-5 -6.3145836E-11 1.333158E-5 1.2729721E-5 8.130854E-6 1.3331756E-5 1.3331756E-5 1.333158E-5 0.13225 0.13225
1.3336271E-5 8.730045E-11 1.333158E-5 1.27294925E-5 8.130709E-6 1.3331541E-5 1.3331541E-5 1.333158E-5 0.13275 0.13275
1.3343514E-5 2.2495633E-10 1.333158E-5 1.2729263E-5 8.1305625E-6 1.3331325E-5 1.3331325E-5 1.333158E-5 0.13325 0.13325
1.3346368E-5 2.8160632E-10 1.3331267E-5 1.2729034E-5 8.130416E-6 1.333111E-5 1.333111E-5 1.3331267E-5 0.13375 0.13375
1.3341929E-5 2.036526E-10 1.3330331E-5 1.2728806E-5 8.13027E-6 1.3330894E-5 1.3330894E-5 1.3330331E-5 0.13425 0.13425
1.3329536E-5 -2.1086206E-11 1.3330331E-5 1.2728577E-5 8.130124E-6 1.33306785E-5 1.33306785E-5 1.3330331E-5 0.13475 0.13475
1.33189915E-5 -2.1171728E-10 1.3330643E-5 1.2728347E-5 8.129978E-6 1.3330463E-5 1.3330463E-5 1.3330643E-5 0.13525 0.13525
1.331551E-5 -2.7200808E-10 1.3330643E-5 1.2728119E-5 8.129831E-6 1.3330247E-5 1.3330247E-5 1.3330643E-5 0.13575 0.13575
1.3320805E-5 -1.7028713E-10 1.3330643E-5 1.2727661E-5 8.129539E-6 1.3330032E-5 1.3330032E-5 1.3330643E-5 0.13625 0.13625
1.33248805E-5 -9.1101654E-11 1.3330018E-5 1.27274325E-5 8.129393E-6 1.3329816E-5 1.3329816E-5 1.3330018E-5 0.13675 0.13675
1.3327041E-5 -4.724205E-11 1.3329394E-5 1.2727203E-5 8.129246E-6 1.3329601E-5 1.3329601E-5 1.3329394E-5 0.13725 0.13725
1.3334944E-5 1.0259517E-10 1.3329394E-5 1.2726974E-5 8.1291E-6 1.3329385E-5 1.3329385E-5 1.3329394E-5 0.13775 0.13775
1.3345256E-5 2.9689426E-10 1.332877E-5 1.2726746E-5 8.1289545E-6 1.332917E-5 1.332917E-5 1.332877E-5 0.13825 0.13825
1.3345536E-5 3.0603706E-10 1.332877E-5 1.2726517E-5 8.128808E-6 1.3328954E-5 1.3328954E-5 1.332877E-5 0.13875 0.13875
1.3334233E-5 1.0139745E-10 1.332877E-5 1.2726287E-5 8.128662E-6 1.33287385E-5 1.33287385E-5 1.332877E-5 0.13925 0.13925
1.3322995E-5 -1.02024014E-10 1.33284575E-5 1.2726059E-5 8.128515E-6 1.3328523E-5 1.3328523E-5 1.33284575E-5 0.13975 0.13975
1.3317863E-5 -1.9276815E-10 1.33284575E-5 1.272583E-5 8.12837E-6 1.3328307E-5 1.3328307E-5 1.33284575E-5 0.14025 0.14025
1.332009E-5 -1.4769042E-10 1.3327834E-5 1.2725601E-5 8.128223E-6 1.3328092E-5 1.3328092E-5 1.3327834E-5 0.14075 0.14075
1.3324824E-5 -5.6323588E-11 1.3327522E-5 1.2725143E-5 8.12793E-6 1.3327876E-5 1.3327876E-5 1.3327522E-5 0.14125 0.14125
1.3324279E-5 -6.2407454E-11 1.3327834E-5 1.2724915E-5 8.127785E-6 1.3327661E-5 1.3327661E-5 1.3327834E-5 0.14175 0.14175
1.3324031E-5 -6.300972E-11 1.3326897E-5 1.2724686E-5 8.1276385E-6 1.3327445E-5 1.3327445E-5 1.3326897E-5 0.14225 0.14225
1.3333386E-5 1.13626455E-10 1.3326897E-5 1.2724457E-5 8.127492E-6 1.332723E-5 1.332723E-5 1.3326897E-5 0.14275 0.14275
1.3341586E-5 2.6894525E-10 1.3326585E-5 1.2724228E-5 8.1273465E-6 1.3327014E-5 1.3327014E-5 1.3326585E-5 0.14325 0.14325
1.3337674E-5 2.007366E-10 1.3326273E-5 1.2723999E-5 8.1272E-6 1.3326798E-5 1.3326798E-5 1.3326273E-5 0.14375 0.14375
1.3324094E-5 -4.592861E-11 1.3326273E-5 1.272377E-5 8.127054E-6 1.3326583E-5 1.3326583E-5 1.3326273E-5 0.14425 0.14425
1.3318335E-5 -1.4824501E-10 1.3327209E-5 1.2723542E-5 8.126907E-6 1.33263675E-5 1.33263675E-5 1.3327209E-5 0.14475 0.14475
1.3321651E-5 -8.3068066E-11 1.3326585E-5 1.27233125E-5 8.126762E-6 1.3326151E-5 1.3326151E-5 1.3326585E-5 0.14525 0.14525
1.3326749E-5 1.4998485E-11 1.3326273E-5 1.2723083E-5 8.126615E-6 1.33259355E-5 1.33259355E-5 1.3326273E-5 0.14575 0.14575
1.3326929E-5 2.2314095E-11 1.3325024E-5 1.2722855E-5 8.126469E-6 1.332572E-5 1.332572E-5 1.3325024E-5 0.14625 0.14625
1.3322952E-5 -4.711271E-11 1.3325024E-5 1.2722397E-5 8.126177E-6 1.3325504E-5 1.3325504E-5 1.3325024E-5 0.14675 0.14675
1.33256735E-5 7.1010463E-12 1.3325336E-5 1.2722168E-5 8.1260305E-6 1.3325289E-5 1.3325289E-5 1.3325336E-5 0.14725 0.14725
1.3332058E-5 1.2892118E-10 1.3325336E-5 1.2721939E-5 8.125884E-6 1.3325073E-5 1.3325073E-5 1.3325336E-5 0.14775 0.14775
1.3334748E-5 1.8252588E-10 1.3325648E-5 1.272171E-5 8.125738E-6 1.3324858E-5 1.3324858E-5 1.3325648E-5 0.14825 0.14825
1.3324499E-5 -2.6235986E-12 1.3325024E-5 1.2721482E-5 8.125592E-6 1.3324642E-5 1.3324642E-5 1.3325024E-5 0.14875 0.14875
1.3311382E-5 -2.4076188E-10 1.3324712E-5 1.27212525E-5 8.125446E-6 1.3324427E-5 1.3324427E-5 1.3324712E-5 0.14925 0.14925
1.3311694E-5 -2.3100999E-10 1.3324399E-5 1.2721023E-5 8.125299E-6 1.3324211E-5 1.3324211E-5 1.3324399E-5 0.14975 0.14975
1.3321841E-5 -3.975625E-11 1.3323775E-5 1.2720795E-5 8.125153E-6 1.33239955E-5 1.33239955E-5 1.3323775E-5 0.15025 0.15025
1.3333374E-5 1.7707832E-10 1.33234635E-5 1.2720566E-5 8.125007E-6 1.3323779E-5 1.3323779E-5 1.33234635E-5 0.15075 0.15075
1.3337119E-5 2.5017313E-10 1.3323775E-5 1.2720337E-5 8.124861E-6 1.33235635E-5 1.33235635E-5 1.3323775E-5 0.15125 0.15125
1.333136E-5 1.4785673E-10 1.33234635E-5 1.2720108E-5 8.124714E-6 1.3323348E-5 1.3323348E-5 1.33234635E-5 0.15175 0.15175
1.3327414E-5 7.903901E-11 1.3323151E-5 1.271965E-5 8.1244225E-6 1.3323132E-5 1.3323132E-5 1.3323151E-5 0.15225 0.15225
1.3325649E-5 5.0419686E-11 1.3323151E-5 1.2719422E-5 8.124276E-6 1.3322917E-5 1.3322917E-5 1.3323151E-5 0.15275 0.15275
1.3320945E-5 -3.240657E-11 1.3323151E-5 1.27191925E-5 8.12413E-6 1.33227E-5 1.33227E-5 1.3323151E-5 0.15325 0.15325
1.3310301E-5 -2.2486485E-10 1.3322839E-5 1.2718963E-5 8.123983E-6 1.3322486E-5 1.3322486E-5 1.3322839E-5 0.15375 0.15375
1.3301803E-5 -3.777338E-10 1.3322215E-5 1.2718735E-5 8.123838E-6 1.3322269E-5 1.3322269E-5 1.3322215E-5 0.15425 0.15425
1.3308716E-5 -2.4616856E-10 1.3322215E-5 1.2718506E-5 8.123691E-6 1.3322054E-5 1.3322054E-5 1.3322215E-5 0.15475 0.15475
1.3323219E-5 2.5482007E-11 1.3321903E-5 1.2718277E-5 8.123545E-6 1.3321838E-5 1.3321838E-5 1.3321903E-5 0.15525 0.15525
1.3336137E-5 2.6789737E-10 1.332159E-5 1.2718048E-5 8.123399E-6 1.3321623E-5 1.3321623E-5 1.332159E-5 0.15575 0.15575
1.3342853E-5 3.958082E-10 1.3321278E-5 1.2717819E-5 8.123253E-6 1.3321407E-5 1.3321407E-5 1.3321278E-5 0.15625 0.15625
1.333805E-5 3.1115474E-10 1.332159E-5 1.271759E-5 8.123106E-6 1.3321191E-5 1.3321191E-5 1.332159E-5 0.15675 0.15675
1.3333578E-5 2.3259192E-10 1.3320341E-5 1.2717362E-5 8.12296E-6 1.3320975E-5 1.3320975E-5 1.3320341E-5 0.15725 0.15725
1.3327125E-5 1.1748512E-10 1.3320654E-5 1.2716903E-5 8.122668E-6 1.33207595E-5 1.33207595E-5 1.3320654E-5 0.15775 0.15775
1.3313478E-5 -1.303982E-10 1.3320654E-5 1.2716675E-5 8.122522E-6 1.3320544E-5 1.3320544E-5 1.3320654E-5 0.15825 0.15825
1.32985115E-5 -4.0264422E-10 1.3320654E-5 1.2716446E-5 8.122375E-6 1.3320328E-5 1.3320328E-5 1.3320654E-5 0.15875 0.15875
1.3289023E-5 -5.737852E-10 1.3320029E-5 1.2716217E-5 8.12223E-6 1.3320112E-5 1.3320112E-5 1.3320029E-5 0.15925 0.15925
1.3299368E-5 -3.7887699E-10 1.3319717E-5 1.2715988E-5 8.122083E-6 1.3319896E-5 1.3319896E-5 1.3319717E-5 0.15975 0.15975
1.3321561E-5 3.4686115E-11 1.3319405E-5 1.2715759E-5 8.121937E-6 1.3319681E-5 1.3319681E-5 1.3319405E-5 0.16025 0.16025
1.3341047E-5 3.9830578E-10 1.3320029E-5 1.2715531E-5 8.12179E-6 1.3319465E-5 1.3319465E-5 1.3320029E-5 0.16075 0.16075
1.3347959E-5 5.29871E-10 1.3319405E-5 1.2715302E-5 8.121645E-6 1.3319249E-5 1.3319249E-5 1.3319405E-5 0.16125 0.16125
1.3341639E-5 4.1720047E-10 1.3319092E-5 1.2715072E-5 8.1214985E-6 1.3319034E-5 1.3319034E-5 1.3319092E-5 0.16175 0.16175
1.333281E-5 2.5824085E-10 1.33184685E-5 1.2714844E-5 8.121352E-6 1.3318818E-5 1.3318818E-5 1.33184685E-5 0.16225 0.16225
1.3324212E-5 1.0354473E-10 1.3319092E-5 1.2714615E-5 8.121206E-6 1.3318602E-5 1.3318602E-5 1.3319092E-5 0.16275 0.16275
1.3312678E-5 -1.0535836E-10 1.33187805E-5 1.27141575E-5 8.120914E-6 1.3318387E-5 1.3318387E-5 1.33187805E-5 0.16325 0.16325
1.3294939E-5 -4.2876597E-10 1.3318157E-5 1.2713928E-5 8.120767E-6 1.3318171E-5 1.3318171E-5 1.3318157E-5 0.16375 0.16375
1.3280533E-5 -6.9065786E-10 1.3318157E-5 1.2713699E-5 8.120621E-6 1.3317955E-5 1.3317955E-5 1.3318157E-5 0.16425 0.16425
1.3291142E-5 -4.9087717E-10 1.3317845E-5 1.2713471E-5 8.120475E-6 1.3317739E-5 1.3317739E-5 1.3317845E-5 0.16475 0.16475
1.3316634E-5 -1.6407363E-11 1.3317532E-5 1.2713242E-5 8.120329E-6 1.3317524E-5 1.3317524E-5 1.3317532E-5 0.16525 0.16525
1.3342325E-5 4.617168E-10 1.331722E-5 1.2713012E-5 8.120182E-6 1.3317308E-5 1.3317308E-5 1.331722E-5 0.16575 0.16575
1.3351185E-5 6.2921696E-10 1.3316908E-5 1.2712784E-5 8.120036E-6 1.33170915E-5 1.33170915E-5 1.3316908E-5 0.16625 0.16625
1.3344501E-5 5.098467E-10 1.3316596E-5 1.2712555E-5 8.1198905E-6 1.3316876E-5 1.3316876E-5 1.3316596E-5 0.16675 0.16675
1.3331877E-5 2.8084446E-10 1.3316596E-5 1.2712326E-5 8.119744E-6 1.331666E-5 1.331666E-5 1.3316596E-5 0.16725 0.16725
1.331899E-5 4.6969633E-11 1.3316283E-5 1.27120975E-5 8.119598E-6 1.3316445E-5 1.3316445E-5 1.3316283E-5 0.16775 0.16775
1.3303527E-5 -2.3441235E-10 1.3316283E-5 1.2711868E-5 8.119451E-6 1.3316228E-5 1.3316228E-5 1.3316283E-5 0.16825 0.16825
1.3286778E-5 -5.3954796E-10 1.3316283E-5 1.2711411E-5 8.119159E-6 1.3316013E-5 1.3316013E-5 1.3316283E-5 0.16875 0.16875
1.3281448E-5 -6.339465E-10 1.3316283E-5 1.2711182E-5 8.119013E-6 1.3315797E-5 1.3315797E-5 1.3316283E-5 0.16925 0.16925
1.3294796E-5 -3.8361328E-10 1.3315971E-5 1.2710952E-5 8.118867E-6 1.3315582E-5 1.3315582E-5 1.3315971E-5 0.16975 0.16975
1.3319397E-5 7.441171E-11 1.3315347E-5 1.2710724E-5 8.118721E-6 1.3315365E-5 1.3315365E-5 1.3315347E-5 0.17025 0.17025
1.3337101E-5 4.0514175E-10 1.3314722E-5 1.2710495E-5 8.118574E-6 1.331515E-5 1.331515E-5 1.3314722E-5 0.17075 0.17075
1.33411095E-5 4.831091E-10 1.3315034E-5 1.2710266E-5 8.118428E-6 1.3314933E-5 1.3314933E-5 1.3315034E-5 0.17125 0.17125
1.3337924E-5 4.2829992E-10 1.3314722E-5 1.27100375E-5 8.1182825E-6 1.3314718E-5 1.3314718E-5 1.3314722E-5 0.17175 0.17175
1.3332099E-5 3.2476538E-10 1.331441E-5 1.2709808E-5 8.118136E-6 1.3314502E-5 1.3314502E-5 1.331441E-5 0.17225 0.17225
1.3320795E-5 1.2012578E-10 1.3313786E-5 1.2709579E-5 8.11799E-6 1.3314287E-5 1.3314287E-5 1.3313786E-5 0.17275 0.17275
1.3298667E-5 -2.8428768E-10 1.3313786E-5 1.2709351E-5 8.117843E-6 1.331407E-5 1.331407E-5 1.3313786E-5 0.17325 0.17325
1.3278948E-5 -6.4423933E-10 1.3314098E-5 1.2708892E-5 8.117551E-6 1.3313855E-5 1.3313855E-5 1.3314098E-5 0.17375 0.17375
1.3279986E-5 -6.2108796E-10 1.3313474E-5 1.2708664E-5 8.117405E-6 1.3313639E-5 1.3313639E-5 1.3313474E-5 0.17425 0.17425
1.3299868E-5 -2.501595E-10 1.3313786E-5 1.2708435E-5 8.117258E-6 1.3313423E-5 1.3313423E-5 1.3313786E-5 0.17475 0.17475
1.3321995E-5 1.6218547E-10 1.3313474E-5 1.2708206E-5 8.117113E-6 1.3313207E-5 1.3313207E-5 1.3313474E-5 0.17525 0.17525
1.3333857E-5 3.851107E-10 1.3312538E-5 1.27079775E-5 8.1169665E-6 1.3312991E-5 1.3312991E-5 1.3312538E-5 0.17575 0.17575
1.3334962E-5 4.094802E-10 1.3311913E-5 1.2707748E-5 8.11682E-6 1.3312775E-5 1.3312775E-5 1.3311913E-5 0.17625 0.17625
1.3332964E-5 3.7659742E-10 1.3312225E-5 1.2707519E-5 8.116674E-6 1.33125595E-5 1.33125595E-5 1.3312225E-5 0.17675 0.17675
1.3328492E-5 2.980346E-10 1.3312225E-5 1.2707291E-5 8.116528E-6 1.3312344E-5 1.3312344E-5 1.3312225E-5 0.17725 0.17725
1.3316198E-5 7.5123005E-11 1.3311913E-5 1.2707062E-5 8.116382E-6 1.33121275E-5 1.33121275E-5 1.3311913E-5 0.17775 0.17775
1.3297469E-5 -2.665566E-10 1.3311913E-5 1.2706833E-5 8.116235E-6 1.3311912E-5 1.3311912E-5 1.3311913E-5 0.17825 0.17825
1.3282931E-5 -5.308847E-10 1.3311289E-5 1.2706604E-5 8.116089E-6 1.3311696E-5 1.3311696E-5 1.3311289E-5 0.17875 0.17875
1.328529E-5 -4.8337073E-10 1.3311601E-5 1.2706147E-5 8.115797E-6 1.331148E-5 1.331148E-5 1.3311601E-5 0.17925 0.17925
1.3298934E-5 -2.2755588E-10 1.3311289E-5 1.27059175E-5 8.11565E-6 1.3311264E-5 1.3311264E-5 1.3311289E-5 0.17975 0.17975
1.3316209E-5 9.525629E-11 1.3311289E-5 1.2705688E-5 8.115504E-6 1.3311048E-5 1.3311048E-5 1.3311289E-5 0.18025 0.18025
1.3326851E-5 2.9564606E-10 1.3310664E-5 1.270546E-5 8.1153585E-6 1.3310832E-5 1.3310832E-5 1.3310664E-5 0.18075 0.18075
1.33329395E-5 4.119846E-10 1.3310664E-5 1.2705231E-5 8.115212E-6 1.3310617E-5 1.3310617E-5 1.3310664E-5 0.18125 0.18125
1.33326575E-5 4.107733E-10 1.3310352E-5 1.2705002E-5 8.115066E-6 1.33104E-5 1.33104E-5 1.3310352E-5 0.18175 0.18175
1.3323037E-5 2.371961E-10 1.331004E-5 1.2704773E-5 8.114919E-6 1.3310185E-5 1.3310185E-5 1.331004E-5 0.18225 0.18225
1.3307905E-5 -3.8095235E-11 1.3310352E-5 1.2704544E-5 8.114774E-6 1.3309969E-5 1.3309969E-5 1.3310352E-5 0.18275 0.18275
1.3293796E-5 -2.945055E-10 1.331004E-5 1.2704315E-5 8.114627E-6 1.3309753E-5 1.3309753E-5 1.331004E-5 0.18325 0.18325
1.3288564E-5 -3.8707684E-10 1.3309728E-5 1.2704087E-5 8.114481E-6 1.3309537E-5 1.3309537E-5 1.3309728E-5 0.18375 0.18375
1.3291682E-5 -3.2555428E-10 1.3309415E-5 1.27038575E-5 8.114335E-6 1.3309321E-5 1.3309321E-5 1.3309415E-5 0.18425 0.18425
1.3299881E-5 -1.7023544E-10 1.3309415E-5 1.27034E-5 8.114042E-6 1.3309105E-5 1.3309105E-5 1.3309415E-5 0.18475 0.18475
1.3310985E-5 3.8681253E-11 1.3309415E-5 1.2703171E-5 8.113896E-6 1.330889E-5 1.330889E-5 1.3309415E-5 0.18525 0.18525
1.33231115E-5 2.6647903E-10 1.3309103E-5 1.2702942E-5 8.1137505E-6 1.3308673E-5 1.3308673E-5 1.3309103E-5 0.18575 0.18575
1.3330915E-5 4.1448908E-10 1.33084795E-5 1.2702713E-5 8.113604E-6 1.3308457E-5 1.3308457E-5 1.33084795E-5 0.18625 0.18625
1.3328225E-5 3.6881587E-10 1.33084795E-5 1.2702484E-5 8.113458E-6 1.3308241E-5 1.3308241E-5 1.33084795E-5 0.18675 0.18675
1.3317218E-5 1.6965787E-10 1.3307855E-5 1.2702255E-5 8.113311E-6 1.3308026E-5 1.3308026E-5 1.3307855E-5 0.18725 0.18725
1.3303637E-5 -7.700732E-11 1.3308167E-5 1.2702027E-5 8.113166E-6 1.3307809E-5 1.3307809E-5 1.3308167E-5 0.18775 0.18775
1.3294544E-5 -2.4083946E-10 1.3307231E-5 1.27017975E-5 8.113019E-6 1.3307594E-5 1.3307594E-5 1.3307231E-5 0.18825 0.18825
1.3290963E-5 -3.0295744E-10 1.3307855E-5 1.2701568E-5 8.112873E-6 1.3307377E-5 1.3307377E-5 1.3307855E-5 0.18875 0.18875
1.3291308E-5 -2.925965E-10 1.3306918E-5 1.270134E-5 8.112726E-6 1.3307162E-5 1.3307162E-5 1.3306918E-5 0.18925 0.18925
1.32991445E-5 -1.4397739E-10 1.3307543E-5 1.2701111E-5 8.112581E-6 1.3306946E-5 1.3306946E-5 1.3307543E-5 0.18975 0.18975
1.331104E-5 7.9556924E-11 1.3306606E-5 1.2700653E-5 8.112288E-6 1.330673E-5 1.330673E-5 1.3306606E-5 0.19025 0.19025
1.332254E-5 2.9578243E-10 1.3306294E-5 1.2700424E-5 8.112142E-6 1.3306513E-5 1.3306513E-5 1.3306294E-5 0.19075 0.19075
1.3324964E-5 3.4451456E-10 1.3306294E-5 1.2700195E-5 8.111996E-6 1.3306298E-5 1.3306298E-5 1.3306294E-5 0.19125 0.19125
1.33187095E-5 2.3306218E-10 1.3305982E-5 1.2699967E-5 8.11185E-6 1.3306082E-5 1.3306082E-5 1.3305982E-5 0.19175 0.19175
1.3308924E-5 5.6439662E-11 1.3305982E-5 1.2699737E-5 8.111703E-6 1.3305866E-5 1.3305866E-5 1.3305982E-5 0.19225 0.19225
1.3299798E-5 -1.0800154E-10 1.3305357E-5 1.2699508E-5 8.111557E-6 1.330565E-5 1.330565E-5 1.3305357E-5 0.19275 0.19275
1.3293807E-5 -2.1458138E-10 1.3305357E-5 1.269928E-5 8.111411E-6 1.3305434E-5 1.3305434E-5 1.3305357E-5 0.19325 0.19325
1.3290028E-5 -2.8035377E-10 1.3305357E-5 1.2699051E-5 8.111265E-6 1.3305218E-5 1.3305218E-5 1.3305357E-5 0.19375 0.19375
1.32942005E-5 -1.9934107E-10 1.3304421E-5 1.2698822E-5 8.111118E-6 1.3305002E-5 1.3305002E-5 1.3304421E-5 0.19425 0.19425
1.3304414E-5 -6.8691797E-12 1.3304421E-5 1.2698593E-5 8.110972E-6 1.3304786E-5 1.3304786E-5 1.3304421E-5 0.19475 0.19475
1.3313999E-5 1.7403046E-10 1.33041085E-5 1.2698364E-5 8.1108265E-6 1.330457E-5 1.330457E-5 1.33041085E-5 0.19525 0.19525
1.3315136E-5 1.99009E-10 1.33041085E-5 1.2697907E-5 8.110534E-6 1.3304353E-5 1.3304353E-5 1.33041085E-5 0.19575 0.19575
1.3312017E-5 1.4541797E-10 1.33041085E-5 1.2697677E-5 8.110387E-6 1.3304138E-5 1.3304138E-5 1.33041085E-5 0.19625 0.19625
1.33103495E-5 1.1862583E-10 1.3303797E-5 1.2697449E-5 8.110242E-6 1.3303922E-5 1.3303922E-5 1.3303797E-5 0.19675 0.19675
1.3308649E-5 9.122466E-11 1.3303485E-5 1.269722E-5 8.110095E-6 1.3303706E-5 1.3303706E-5 1.3303485E-5 0.19725 0.19725
1.3301635E-5 -3.4236246E-11 1.3303485E-5 1.2696991E-5 8.109949E-6 1.3303489E-5 1.3303489E-5 1.3303485E-5 0.19775 0.19775
1.3291518E-5 -2.1694944E-10 1.3302548E-5 1.26967625E-5 8.109803E-6 1.3303274E-5 1.3303274E-5 1.3302548E-5 0.19825 0.19825
1.3289158E-5 -2.5653196E-10 1.330286E-5 1.2696533E-5 8.109657E-6 1.3303058E-5 1.3303058E-5 1.330286E-5 0.19875 0.19875
1.3297754E-5 -9.3904336E-11 1.3303173E-5 1.2696304E-5 8.10951E-6 1.3302842E-5 1.3302842E-5 1.3303173E-5 0.19925 0.19925
1.3309781E-5 1.3206625E-10 1.330286E-5 1.2696076E-5 8.109364E-6 1.3302625E-5 1.3302625E-5 1.330286E-5 0.19975 0.19975
1.3312503E-5 1.8628E-10 1.3302236E-5 1.2695847E-5 8.1092185E-6 1.330241E-5 1.330241E-5 1.3302236E-5 0.20025 0.20025
1.3305126E-5 5.4119337E-11 1.3302236E-5 1.2695617E-5 8.109072E-6 1.3302194E-5 1.3302194E-5 1.3302236E-5 0.20075 0.20075
1.3300818E-5 -2.1398097E-11 1.3301924E-5 1.269516E-5 8.108779E-6 1.3301978E-5 1.3301978E-5 1.3301924E-5 0.20125 0.20125
1.3303968E-5 4.0733524E-11 1.3301924E-5 1.2694931E-5 8.108634E-6 1.3301761E-5 1.3301761E-5 1.3301924E-5 0.20175 0.20175
1.3308373E-5 1.2600969E-10 1.3301299E-5 1.26947025E-5 8.108487E-6 1.3301546E-5 1.3301546E-5 1.3301299E-5 0.20225 0.20225
1.3304923E-5 6.632798E-11 1.3301299E-5 1.2694473E-5 8.108341E-6 1.3301329E-5 1.3301329E-5 1.3301299E-5 0.20275 0.20275
1.3295038E-5 -1.12121756E-10 1.3300987E-5 1.2694244E-5 8.108194E-6 1.33011135E-5 1.33011135E-5 1.3300987E-5 0.20325 0.20325
1.3291193E-5 -1.7911228E-10 1.3300987E-5 1.2694016E-5 8.108049E-6 1.3300897E-5 1.3300897E-5 1.3300987E-5 0.20375 0.20375
1.3298897E-5 -3.2929437E-11 1.3300675E-5 1.2693787E-5 8.107902E-6 1.3300681E-5 1.3300681E-5 1.3300675E-5 0.20425 0.20425
1.3308054E-5 1.4005232E-10 1.330005E-5 1.2693557E-5 8.107756E-6 1.3300465E-5 1.3300465E-5 1.330005E-5 0.20475 0.20475
1.3306287E-5 1.1143302E-10 1.330005E-5 1.2693329E-5 8.10761E-6 1.3300249E-5 1.3300249E-5 1.330005E-5 0.20525 0.20525
1.3298547E-5 -2.742737E-11 1.330005E-5 1.26931E-5 8.107464E-6 1.3300033E-5 1.3300033E-5 1.330005E-5 0.20575 0.20575
1.3296186E-5 -6.700989E-11 1.3299738E-5 1.26926425E-5 8.107171E-6 1.3299817E-5 1.3299817E-5 1.3299738E-5 0.20625 0.20625
1.3299996E-5 7.303079E-12 1.3299426E-5 1.2692413E-5 8.107025E-6 1.32996E-5 1.32996E-5 1.3299426E-5 0.20675 0.20675
1.3301068E-5 3.1063506E-11 1.3299426E-5 1.2692184E-5 8.106879E-6 1.3299385E-5 1.3299385E-5 1.3299426E-5 0.20725 0.20725
1.3298047E-5 -2.070034E-11 1.32991145E-5 1.2691956E-5 8.106733E-6 1.3299168E-5 1.3299168E-5 1.32991145E-5 0.20775 0.20775
1.3296808E-5 -3.9574587E-11 1.3299426E-5 1.2691727E-5 8.106586E-6 1.3298953E-5 1.3298953E-5 1.3299426E-5 0.20825 0.20825
1.3299893E-5 2.1338906E-11 1.32991145E-5 1.2691497E-5 8.10644E-6 1.3298736E-5 1.3298736E-5 1.32991145E-5 0.20875 0.20875
1.3303934E-5 9.991533E-11 1.329849E-5 1.2691269E-5 8.106294E-6 1.329852E-5 1.329852E-5 1.329849E-5 0.20925 0.20925
1.3303025E-5 8.713176E-11 1.329849E-5 1.269104E-5 8.106148E-6 1.3298304E-5 1.3298304E-5 1.329849E-5 0.20975 0.20975
1.32971E-5 -1.822996E-11 1.3298178E-5 1.2690811E-5 8.106002E-6 1.3298088E-5 1.3298088E-5 1.3298178E-5 0.21025 0.21025
1.3291769E-5 -1.12628476E-10 1.3298178E-5 1.26905825E-5 8.105856E-6 1.3297872E-5 1.3297872E-5 1.3298178E-5 0.21075 0.21075
1.3291686E-5 -1.1018538E-10 1.3297554E-5 1.2690353E-5 8.10571E-6 1.3297656E-5 1.3297656E-5 1.3297554E-5 0.21125 0.21125
1.3293582E-5 -7.119829E-11 1.3297241E-5 1.2689896E-5 8.105417E-6 1.3297439E-5 1.3297439E-5 1.3297241E-5 0.21175 0.21175
1.3296831E-5 -7.2394577E-12 1.3297241E-5 1.2689667E-5 8.105271E-6 1.3297224E-5 1.3297224E-5 1.3297241E-5 0.21225 0.21225
1.3299685E-5 4.9410562E-11 1.3297241E-5 1.2689437E-5 8.105125E-6 1.3297007E-5 1.3297007E-5 1.3297241E-5 0.21275 0.21275
1.3301977E-5 9.5706464E-11 1.3296617E-5 1.2689209E-5 8.104978E-6 1.3296791E-5 1.3296791E-5 1.3296617E-5 0.21325 0.21325
1.33069425E-5 1.9133675E-10 1.3296305E-5 1.268898E-5 8.104832E-6 1.3296575E-5 1.3296575E-5 1.3296305E-5 0.21375 0.21375
1.33055055E-5 1.688081E-10 1.3295992E-5 1.2688752E-5 8.1046865E-6 1.3296359E-5 1.3296359E-5 1.3295992E-5 0.21425 0.21425
1.3297831E-5 3.1165865E-11 1.3295992E-5 1.26885225E-5 8.10454E-6 1.3296143E-5 1.3296143E-5 1.3295992E-5 0.21475 0.21475
1.328953E-5 -1.1804865E-10 1.3295992E-5 1.2688293E-5 8.104394E-6 1.3295927E-5 1.3295927E-5 1.3295992E-5 0.21525 0.21525
1.32858495E-5 -1.8199384E-10 1.3295992E-5 1.2688065E-5 8.104247E-6 1.329571E-5 1.329571E-5 1.3295992E-5 0.21575 0.21575
1.3283093E-5 -2.2888515E-10 1.3296305E-5 1.2687836E-5 8.104102E-6 1.3295494E-5 1.3295494E-5 1.3296305E-5 0.21625 0.21625
1.3283636E-5 -2.1486977E-10 1.3295368E-5 1.2687607E-5 8.103955E-6 1.3295277E-5 1.3295277E-5 1.3295368E-5 0.21675 0.21675
1.32911755E-5 -7.173229E-11 1.3295368E-5 1.2687149E-5 8.103662E-6 1.3295062E-5 1.3295062E-5 1.3295368E-5 0.21725 0.21725
1.330637E-5 2.127087E-10 1.3294744E-5 1.268692E-5 8.103517E-6 1.3294845E-5 1.3294845E-5 1.3294744E-5 0.21775 0.21775
1.3317541E-5 4.228435E-10 1.32944315E-5 1.2686692E-5 8.10337E-6 1.329463E-5 1.329463E-5 1.32944315E-5 0.21825 0.21825
1.3314718E-5 3.747341E-10 1.32941195E-5 1.26864625E-5 8.103224E-6 1.3294413E-5 1.3294413E-5 1.32941195E-5 0.21875 0.21875
1.3302621E-5 1.5547692E-10 1.32941195E-5 1.2686233E-5 8.103078E-6 1.3294197E-5 1.3294197E-5 1.32941195E-5 0.21925 0.21925
1.3289073E-5 -9.0579225E-11 1.3293808E-5 1.2686005E-5 8.102932E-6 1.3293981E-5 1.3293981E-5 1.3293808E-5 0.21975 0.21975
1.3280474E-5 -2.4527533E-10 1.32941195E-5 1.2685776E-5 8.102786E-6 1.3293765E-5 1.3293765E-5 1.32941195E-5 0.22025 0.22025
1.3276926E-5 -3.0678426E-10 1.3293808E-5 1.2685547E-5 8.102639E-6 1.3293548E-5 1.3293548E-5 1.3293808E-5 0.22075 0.22075
1.3275358E-5 -3.3174916E-10 1.3293496E-5 1.2685318E-5 8.102493E-6 1.3293332E-5 1.3293332E-5 1.3293496E-5 0.22125 0.22125
1.3278969E-5 -2.610906E-10 1.3292871E-5 1.2685089E-5 8.102347E-6 1.3293115E-5 1.3293115E-5 1.3292871E-5 0.22175 0.22175
1.3291921E-5 -1.8066154E-11 1.3292871E-5 1.268486E-5 8.102201E-6 1.32929E-5 1.32929E-5 1.3292871E-5 0.22225 0.22225
1.3310648E-5 3.3154499E-10 1.3292559E-5 1.26844025E-5 8.101908E-6 1.3292683E-5 1.3292683E-5 1.3292559E-5 0.22275 0.22275
1.3323137E-5 5.6604244E-10 1.3292559E-5 1.2684173E-5 8.101762E-6 1.3292467E-5 1.3292467E-5 1.3292559E-5 0.22325 0.22325
1.3318137E-5 4.7773463E-10 1.3291934E-5 1.2683945E-5 8.101616E-6 1.3292251E-5 1.3292251E-5 1.3291934E-5 0.22375 0.22375
1.3299572E-5 1.3910036E-10 1.3291934E-5 1.2683716E-5 8.10147E-6 1.3292035E-5 1.3292035E-5 1.3291934E-5 0.22425 0.22425
1.3284572E-5 -1.3375469E-10 1.3291934E-5 1.2683487E-5 8.101324E-6 1.32918185E-5 1.32918185E-5 1.3291934E-5 0.22475 0.22475
1.32779205E-5 -2.5251587E-10 1.329131E-5 1.2683258E-5 8.101178E-6 1.3291603E-5 1.3291603E-5 1.329131E-5 0.22525 0.22525
1.3273744E-5 -3.2559705E-10 1.329131E-5 1.2683029E-5 8.101031E-6 1.32913865E-5 1.32913865E-5 1.329131E-5 0.22575 0.22575
1.3268414E-5 -4.1999554E-10 1.329131E-5 1.26828E-5 8.100885E-6 1.329117E-5 1.329117E-5 1.329131E-5 0.22625 0.22625
1.3269088E-5 -4.0354392E-10 1.3290686E-5 1.2682572E-5 8.100739E-6 1.3290954E-5 1.3290954E-5 1.3290686E-5 0.22675 0.22675
1.3286594E-5 -7.646828E-11 1.3290686E-5 1.26823425E-5 8.100593E-6 1.3290738E-5 1.3290738E-5 1.3290686E-5 0.22725 0.22725
1.33131425E-5 4.1749168E-10 1.3290373E-5 1.2682113E-5 8.100446E-6 1.3290522E-5 1.3290522E-5 1.3290373E-5 0.22775 0.22775
1.3326489E-5 6.678249E-10 1.3290373E-5 1.2681656E-5 8.100154E-6 1.3290305E-5 1.3290305E-5 1.3290373E-5 0.22825 0.22825
1.3317429E-5 5.046018E-10 1.3289437E-5 1.2681427E-5 8.100008E-6 1.3290089E-5 1.3290089E-5 1.3289437E-5 0.22875 0.22875
1.3298337E-5 1.5622252E-10 1.3290061E-5 1.2681198E-5 8.099862E-6 1.3289872E-5 1.3289872E-5 1.3290061E-5 0.22925 0.22925
1.3283006E-5 -1.227232E-10 1.3290061E-5 1.2680969E-5 8.099715E-6 1.3289657E-5 1.3289657E-5 1.3290061E-5 0.22975 0.22975
1.3276718E-5 -2.3478464E-10 1.3289749E-5 1.268074E-5 8.09957E-6 1.328944E-5 1.328944E-5 1.3289749E-5 0.23025 0.23025
1.3268978E-5 -3.7364503E-10 1.3289437E-5 1.2680512E-5 8.099423E-6 1.3289224E-5 1.3289224E-5 1.3289437E-5 0.23075 0.23075
1.3261865E-5 -5.009332E-10 1.3289437E-5 1.2680282E-5 8.099277E-6 1.3289007E-5 1.3289007E-5 1.3289437E-5 0.23125 0.23125
1.3267161E-5 -3.9921216E-10 1.3288813E-5 1.2680053E-5 8.09913E-6 1.3288791E-5 1.3288791E-5 1.3288813E-5 0.23175 0.23175
1.3286217E-5 -4.351039E-11 1.3288501E-5 1.2679825E-5 8.098985E-6 1.3288575E-5 1.3288575E-5 1.3288501E-5 0.23225 0.23225
1.3312402E-5 4.437498E-10 1.3288501E-5 1.2679596E-5 8.098838E-6 1.3288359E-5 1.3288359E-5 1.3288501E-5 0.23275 0.23275
1.3321724E-5 6.1977695E-10 1.3287876E-5 1.26793675E-5 8.098692E-6 1.3288142E-5 1.3288142E-5 1.3287876E-5 0.23325 0.23325
1.33106505E-5 4.1940082E-10 1.3287564E-5 1.2678909E-5 8.0984E-6 1.3287926E-5 1.3287926E-5 1.3287564E-5 0.23375 0.23375
1.3293835E-5 1.1304707E-10 1.3287252E-5 1.2678681E-5 8.098254E-6 1.3287709E-5 1.3287709E-5 1.3287252E-5 0.23425 0.23425
1.3283323E-5 -7.697491E-11 1.3287252E-5 1.2678452E-5 8.098107E-6 1.3287494E-5 1.3287494E-5 1.3287252E-5 0.23475 0.23475
1.3274163E-5 -2.4202515E-10 1.328694E-5 1.2678222E-5 8.097961E-6 1.3287277E-5 1.3287277E-5 1.328694E-5 0.23525 0.23525
1.3265235E-5 -4.0281195E-10 1.328694E-5 1.2677994E-5 8.097815E-6 1.3287061E-5 1.3287061E-5 1.328694E-5 0.23575 0.23575
1.3263897E-5 -4.2351336E-10 1.3287252E-5 1.2677765E-5 8.097669E-6 1.32868445E-5 1.32868445E-5 1.3287252E-5 0.23625 0.23625
1.3273054E-5 -2.505316E-10 1.3286628E-5 1.2677536E-5 8.097522E-6 1.3286628E-5 1.3286628E-5 1.3286628E-5 0.23675 0.23675
1.3291846E-5 1.0029766E-10 1.3286628E-5 1.26773075E-5 8.097376E-6 1.3286412E-5 1.3286412E-5 1.3286628E-5 0.23725 0.23725
1.3308065E-5 4.036197E-10 1.3286003E-5 1.2677078E-5 8.09723E-6 1.3286195E-5 1.3286195E-5 1.3286003E-5 0.23775 0.23775
1.3309631E-5 4.3651616E-10 1.3286315E-5 1.2676849E-5 8.097084E-6 1.3285979E-5 1.3285979E-5 1.3286315E-5 0.23825 0.23825
1.3299679E-5 2.568483E-10 1.3285691E-5 1.2676392E-5 8.096792E-6 1.3285763E-5 1.3285763E-5 1.3285691E-5 0.23875 0.23875
1.328831E-5 5.0990573E-11 1.3285379E-5 1.2676162E-5 8.096646E-6 1.3285547E-5 1.3285547E-5 1.3285379E-5 0.23925 0.23925
1.3279744E-5 -1.03096476E-10 1.32847545E-5 1.2675934E-5 8.096499E-6 1.328533E-5 1.328533E-5 1.32847545E-5 0.23975 0.23975
1.3273984E-5 -2.0541285E-10 1.32847545E-5 1.2675705E-5 8.096353E-6 1.3285114E-5 1.3285114E-5 1.32847545E-5 0.24025 0.24025
1.3268884E-5 -2.955479E-10 1.32847545E-5 1.2675476E-5 8.096207E-6 1.3284897E-5 1.3284897E-5 1.32847545E-5 0.24075 0.24075
1.32694595E-5 -2.8092345E-10 1.3285066E-5 1.26752475E-5 8.096061E-6 1.3284681E-5 1.3284681E-5 1.3285066E-5 0.24125 0.24125
1.327822E-5 -1.1525048E-10 1.32844425E-5 1.2675018E-5 8.095914E-6 1.3284464E-5 1.3284464E-5 1.32844425E-5 0.24175 0.24175
1.3293383E-5 1.6858145E-10 1.3284131E-5 1.2674789E-5 8.095768E-6 1.3284248E-5 1.3284248E-5 1.3284131E-5 0.24225 0.24225
1.3302935E-5 3.4887201E-10 1.3284131E-5 1.2674561E-5 8.095622E-6 1.3284032E-5 1.3284032E-5 1.3284131E-5 0.24275 0.24275
1.3301102E-5 3.1903458E-10 1.3283818E-5 1.2674332E-5 8.095476E-6 1.3283816E-5 1.3283816E-5 1.3283818E-5 0.24325 0.24325
1.329379E-5 1.8809208E-10 1.3284131E-5 1.2674102E-5 8.09533E-6 1.3283599E-5 1.3283599E-5 1.3284131E-5 0.24375 0.24375
1.3283939E-5 1.0251424E-11 1.3283506E-5 1.2673645E-5 8.095038E-6 1.3283383E-5 1.3283383E-5 1.3283506E-5 0.24425 0.24425
1.3276957E-5 -1.14600426E-10 1.3283194E-5 1.2673416E-5 8.094891E-6 1.32831665E-5 1.32831665E-5 1.3283194E-5 0.24475 0.24475
1.32706355E-5 -2.2727092E-10 1.3283194E-5 1.26731875E-5 8.094745E-6 1.328295E-5 1.328295E-5 1.3283194E-5 0.24525 0.24525
1.3271542E-5 -2.0655583E-10 1.3283194E-5 1.2672958E-5 8.094598E-6 1.3282734E-5 1.3282734E-5 1.3283194E-5 0.24575 0.24575
1.3274791E-5 -1.4259699E-10 1.328257E-5 1.2672729E-5 8.094453E-6 1.3282517E-5 1.3282517E-5 1.328257E-5 0.24625 0.24625
1.3282198E-5 -1.8957555E-12 1.3282257E-5 1.2672501E-5 8.094306E-6 1.3282301E-5 1.3282301E-5 1.3282257E-5 0.24675 0.24675
1.329142E-5 1.7230416E-10 1.3281945E-5 1.2672272E-5 8.09416E-6 1.3282084E-5 1.3282084E-5 1.3281945E-5 0.24725 0.24725
1.3296518E-5 2.7037075E-10 1.3281945E-5 1.2672042E-5 8.0940135E-6 1.3281868E-5 1.3281868E-5 1.3281945E-5 0.24775 0.24775
1.3295146E-5 2.4906024E-10 1.3281945E-5 1.2671814E-5 8.093868E-6 1.3281652E-5 1.3281652E-5 1.3281945E-5 0.24825 0.24825
1.3285591E-5 7.6701194E-11 1.3281321E-5 1.2671585E-5 8.093722E-6 1.3281435E-5 1.3281435E-5 1.3281321E-5 0.24875 0.24875
1.3275771E-5 -1.0053038E-10 1.3281008E-5 1.2671356E-5 8.093575E-6 1.3281218E-5 1.3281218E-5 1.3281008E-5 0.24925 0.24925
1.3271826E-5 -1.6934809E-10 1.3281321E-5 1.2670898E-5 8.093283E-6 1.3281002E-5 1.3281002E-5 1.3281321E-5 0.24975 0.24975
1.3272502E-5 -1.5289646E-10 1.3280696E-5 1.267067E-5 8.093137E-6 1.3280785E-5 1.3280785E-5 1.3280696E-5 0.25025 0.25025
1.3272913E-5 -1.4131736E-10 1.3281321E-5 1.2670441E-5 8.09299E-6 1.328057E-5 1.328057E-5 1.3281321E-5 0.25075 0.25075
1.3273225E-5 -1.3156545E-10 1.3280384E-5 1.2670212E-5 8.092844E-6 1.3280353E-5 1.3280353E-5 1.3280384E-5 0.25125 0.25125
1.3277266E-5 -5.2989023E-11 1.3280384E-5 1.2669983E-5 8.092698E-6 1.3280137E-5 1.3280137E-5 1.3280384E-5 0.25175 0.25175
1.3289062E-5 1.6871811E-10 1.3280072E-5 1.2669754E-5 8.092552E-6 1.32799205E-5 1.32799205E-5 1.3280072E-5 0.25225 0.25225
1.3294621E-5 2.753116E-10 1.32797595E-5 1.2669525E-5 8.092406E-6 1.3279704E-5 1.3279704E-5 1.32797595E-5 0.25275 0.25275
1.329061E-5 2.0527577E-10 1.3280072E-5 1.2669297E-5 8.09226E-6 1.3279487E-5 1.3279487E-5 1.3280072E-5 0.25325 0.25325
1.3281252E-5 3.657113E-11 1.32797595E-5 1.26690675E-5 8.092114E-6 1.3279271E-5 1.3279271E-5 1.32797595E-5 0.25375 0.25375
1.327536E-5 -6.8181516E-11 1.3278824E-5 1.2668838E-5 8.091967E-6 1.3279055E-5 1.3279055E-5 1.3278824E-5 0.25425 0.25425
1.3274253E-5 -8.4619485E-11 1.3278512E-5 1.266861E-5 8.091821E-6 1.3278838E-5 1.3278838E-5 1.3278512E-5 0.25475 0.25475
1.3274301E-5 -7.974012E-11 1.3278512E-5 1.2668152E-5 8.091529E-6 1.3278622E-5 1.3278622E-5 1.3278512E-5 0.25525 0.25525
1.3271544E-5 -1.2663143E-10 1.3278199E-5 1.2667923E-5 8.091382E-6 1.3278405E-5 1.3278405E-5 1.3278199E-5 0.25575 0.25575
1.3271591E-5 -1.2175204E-10 1.3277887E-5 1.2667694E-5 8.091236E-6 1.3278188E-5 1.3278188E-5 1.3277887E-5 0.25625 0.25625
1.3276458E-5 -2.794894E-11 1.3277887E-5 1.2667465E-5 8.09109E-6 1.3277972E-5 1.3277972E-5 1.3277887E-5 0.25675 0.25675
1.328436E-5 1.218883E-10 1.3277887E-5 1.2667237E-5 8.090944E-6 1.3277756E-5 1.3277756E-5 1.3277887E-5 0.25725 0.25725
1.3287048E-5 1.7549301E-10 1.3277887E-5 1.26670075E-5 8.090798E-6 1.3277539E-5 1.3277539E-5 1.3277887E-5 0.25775 0.25775
1.3284455E-5 1.3164705E-10 1.3277263E-5 1.2666778E-5 8.090651E-6 1.3277322E-5 1.3277322E-5 1.3277263E-5 0.25825 0.25825
1.3278761E-5 3.0548813E-11 1.3277263E-5 1.266655E-5 8.090506E-6 1.3277106E-5 1.3277106E-5 1.3277263E-5 0.25875 0.25875
1.3278248E-5 2.5074044E-11 1.3277263E-5 1.2666321E-5 8.090359E-6 1.327689E-5 1.327689E-5 1.3277263E-5 0.25925 0.25925
1.32803425E-5 6.771555E-11 1.3276638E-5 1.2666092E-5 8.090213E-6 1.3276674E-5 1.3276674E-5 1.3276638E-5 0.25975 0.25975
1.327907E-5 4.823225E-11 1.327695E-5 1.2665863E-5 8.090066E-6 1.3276456E-5 1.3276456E-5 1.327695E-5 0.26025 0.26025
1.32731775E-5 -5.6520382E-11 1.3276326E-5 1.2665405E-5 8.089774E-6 1.327624E-5 1.327624E-5 1.3276326E-5 0.26075 0.26075
1.3268407E-5 -1.4056475E-10 1.3276014E-5 1.2665177E-5 8.089628E-6 1.3276023E-5 1.3276023E-5 1.3276014E-5 0.26125 0.26125
1.326971E-5 -1.1254086E-10 1.3276014E-5 1.26649475E-5 8.0894815E-6 1.3275807E-5 1.3275807E-5 1.3276014E-5 0.26175 0.26175
1.3274542E-5 -1.9346805E-11 1.3275702E-5 1.2664718E-5 8.089336E-6 1.327559E-5 1.327559E-5 1.3275702E-5 0.26225 0.26225
1.3276042E-5 1.233149E-11 1.3275702E-5 1.266449E-5 8.08919E-6 1.3275374E-5 1.3275374E-5 1.3275702E-5 0.26275 0.26275
1.3274605E-5 -1.0197137E-11 1.3275389E-5 1.2664261E-5 8.089043E-6 1.32751575E-5 1.32751575E-5 1.3275389E-5 0.26325 0.26325
1.32775895E-5 4.8889174E-11 1.32747655E-5 1.2664032E-5 8.088897E-6 1.3274941E-5 1.3274941E-5 1.32747655E-5 0.26375 0.26375
1.3282357E-5 1.4086508E-10 1.3275077E-5 1.2663803E-5 8.088751E-6 1.3274725E-5 1.3274725E-5 1.3275077E-5 0.26425 0.26425
1.3284583E-5 1.8594286E-10 1.32747655E-5 1.2663574E-5 8.088605E-6 1.3274508E-5 1.3274508E-5 1.32747655E-5 0.26475 0.26475
1.3279648E-5 9.885316E-11 1.3274141E-5 1.2663345E-5 8.088458E-6 1.3274292E-5 1.3274292E-5 1.3274141E-5 0.26525 0.26525
1.3274316E-5 4.454652E-12 1.3273829E-5 1.2663117E-5 8.088313E-6 1.3274075E-5 1.3274075E-5 1.3273829E-5 0.26575 0.26575
1.326948E-5 -8.080785E-11 1.3273517E-5 1.2662658E-5 8.08802E-6 1.3273859E-5 1.3273859E-5 1.3273517E-5 0.26625 0.26625
1.3267878E-5 -1.0638181E-10 1.3273205E-5 1.266243E-5 8.0878735E-6 1.3273641E-5 1.3273641E-5 1.3273205E-5 0.26675 0.26675
1.3265483E-5 -1.4657338E-10 1.3273205E-5 1.2662201E-5 8.087728E-6 1.3273425E-5 1.3273425E-5 1.3273205E-5 0.26725 0.26725
1.32651685E-5 -1.4839376E-10 1.327258E-5 1.2661972E-5 8.087582E-6 1.3273208E-5 1.3273208E-5 1.327258E-5 0.26775 0.26775
1.3266767E-5 -1.1488823E-10 1.3272892E-5 1.2661743E-5 8.087435E-6 1.3272992E-5 1.3272992E-5 1.3272892E-5 0.26825 0.26825
1.32758905E-5 5.7484482E-11 1.327258E-5 1.2661514E-5 8.087289E-6 1.32727755E-5 1.32727755E-5 1.327258E-5 0.26875 0.26875
1.32868945E-5 2.64574E-10 1.3272268E-5 1.2661286E-5 8.087143E-6 1.3272559E-5 1.3272559E-5 1.3272268E-5 0.26925 0.26925
1.3287173E-5 2.7371683E-10 1.327258E-5 1.2661057E-5 8.086997E-6 1.3272343E-5 1.3272343E-5 1.327258E-5 0.26975 0.26975
1.3280852E-5 1.6104632E-10 1.3272268E-5 1.2660827E-5 8.08685E-6 1.3272126E-5 1.3272126E-5 1.3272268E-5 0.27025 0.27025
1.3274596E-5 4.9593964E-11 1.3271956E-5 1.2660599E-5 8.086704E-6 1.3271909E-5 1.3271909E-5 1.3271956E-5 0.27075 0.27075
1.3268968E-5 -5.028614E-11 1.3271956E-5 1.2660141E-5 8.086412E-6 1.3271693E-5 1.3271693E-5 1.3271956E-5 0.27125 0.27125
1.3265188E-5 -1.16058496E-10 1.3271956E-5 1.26599125E-5 8.086266E-6 1.3271476E-5 1.3271476E-5 1.3271956E-5 0.27175 0.27175
1.3259526E-5 -2.1654767E-10 1.3271644E-5 1.2659683E-5 8.086119E-6 1.3271259E-5 1.3271259E-5 1.3271644E-5 0.27225 0.27225
1.32583855E-5 -2.335947E-10 1.3271019E-5 1.2659454E-5 8.085974E-6 1.3271043E-5 1.3271043E-5 1.3271019E-5 0.27275 0.27275
1.3264077E-5 -1.2456493E-10 1.3270707E-5 1.2659226E-5 8.085827E-6 1.32708265E-5 1.32708265E-5 1.3270707E-5 0.27325 0.27325
1.3274256E-5 6.7297945E-11 1.3270707E-5 1.2658997E-5 8.085681E-6 1.3270609E-5 1.3270609E-5 1.3270707E-5 0.27375 0.27375
1.3282356E-5 2.2078957E-10 1.3271019E-5 1.2658767E-5 8.085534E-6 1.32703935E-5 1.32703935E-5 1.3271019E-5 0.27425 0.27425
1.3282602E-5 2.2932338E-10 1.3270395E-5 1.2658539E-5 8.085389E-6 1.3270176E-5 1.3270176E-5 1.3270395E-5 0.27475 0.27475
1.3278524E-5 1.580694E-10 1.3270707E-5 1.265831E-5 8.085242E-6 1.326996E-5 1.326996E-5 1.3270707E-5 0.27525 0.27525
1.3274975E-5 9.6560496E-11 1.32700825E-5 1.2658081E-5 8.085096E-6 1.3269743E-5 1.3269743E-5 1.32700825E-5 0.27575 0.27575
1.3271294E-5 3.2615334E-11 1.3269459E-5 1.26578525E-5 8.0849495E-6 1.3269527E-5 1.3269527E-5 1.3269459E-5 0.27625 0.27625
1.3265138E-5 -7.7009836E-11 1.3269459E-5 1.2657394E-5 8.084658E-6 1.3269309E-5 1.3269309E-5 1.3269459E-5 0.27675 0.27675
1.3257364E-5 -2.1647928E-10 1.3269147E-5 1.2657166E-5 8.084511E-6 1.3269093E-5 1.3269093E-5 1.3269147E-5 0.27725 0.27725
1.3253055E-5 -2.919967E-10 1.3269147E-5 1.2656937E-5 8.084365E-6 1.32688765E-5 1.32688765E-5 1.3269147E-5 0.27775 0.27775
1.3261651E-5 -1.2936906E-10 1.3268522E-5 1.2656707E-5 8.084219E-6 1.326866E-5 1.326866E-5 1.3268522E-5 0.27825 0.27825
1.3274304E-5 1.08173796E-10 1.3268522E-5 1.2656479E-5 8.084073E-6 1.3268444E-5 1.3268444E-5 1.3268522E-5 0.27875 0.27875
1.3279435E-5 2.0684945E-10 1.326821E-5 1.265625E-5 8.083926E-6 1.3268227E-5 1.3268227E-5 1.326821E-5 0.27925 0.27925
1.3275159E-5 1.3194108E-10 1.3267898E-5 1.2656021E-5 8.083781E-6 1.326801E-5 1.326801E-5 1.3267898E-5 0.27975 0.27975
1.3271906E-5 7.5913796E-11 1.3267273E-5 1.26557925E-5 8.083634E-6 1.3267793E-5 1.3267793E-5 1.3267273E-5 0.28025 0.28025
1.32739015E-5 1.1672811E-10 1.3267273E-5 1.2655563E-5 8.083488E-6 1.3267577E-5 1.3267577E-5 1.3267273E-5 0.28075 0.28075
1.3273388E-5 1.1125334E-10 1.3267586E-5 1.2655334E-5 8.0833415E-6 1.326736E-5 1.326736E-5 1.3267586E-5 0.28125 0.28125
1.3266011E-5 -2.0907298E-11 1.3266649E-5 1.2655106E-5 8.083196E-6 1.3267144E-5 1.3267144E-5 1.3266649E-5 0.28175 0.28175
1.3254541E-5 -2.285922E-10 1.3266649E-5 1.2654647E-5 8.082903E-6 1.32669265E-5 1.32669265E-5 1.3266649E-5 0.28225 0.28225
1.3249374E-5 -3.1994535E-10 1.3266337E-5 1.2654419E-5 8.082757E-6 1.326671E-5 1.326671E-5 1.3266337E-5 0.28275 0.28275
1.3258398E-5 -1.4939985E-10 1.3266024E-5 1.265419E-5 8.082611E-6 1.3266494E-5 1.3266494E-5 1.3266024E-5 0.28325 0.28325
1.3272636E-5 1.1737823E-10 1.3265712E-5 1.2653961E-5 8.082465E-6 1.3266277E-5 1.3266277E-5 1.3265712E-5 0.28375 0.28375
1.3280538E-5 2.6721547E-10 1.3266024E-5 1.26537325E-5 8.082318E-6 1.326606E-5 1.326606E-5 1.3266024E-5 0.28425 0.28425
1.3278738E-5 2.379871E-10 1.3266337E-5 1.2653503E-5 8.082172E-6 1.3265843E-5 1.3265843E-5 1.3266337E-5 0.28475 0.28475
1.3273869E-5 1.5211554E-10 1.3266337E-5 1.2653274E-5 8.082026E-6 1.3265627E-5 1.3265627E-5 1.3266337E-5 0.28525 0.28525
1.32714085E-5 1.10705854E-10 1.3265712E-5 1.2653046E-5 8.08188E-6 1.32654095E-5 1.32654095E-5 1.3265712E-5 0.28575 0.28575
1.3266704E-5 2.7879608E-11 1.32650885E-5 1.2652817E-5 8.0817335E-6 1.3265193E-5 1.3265193E-5 1.32650885E-5 0.28625 0.28625
1.3256555E-5 -1.5544262E-10 1.3264464E-5 1.2652588E-5 8.081587E-6 1.3264977E-5 1.3264977E-5 1.3264464E-5 0.28675 0.28675
1.3249242E-5 -2.863851E-10 1.3264776E-5 1.2652359E-5 8.081442E-6 1.326476E-5 1.326476E-5 1.3264776E-5 0.28725 0.28725
1.3248796E-5 -2.9064176E-10 1.3264776E-5 1.2651902E-5 8.081149E-6 1.3264544E-5 1.3264544E-5 1.3264776E-5 0.28775 0.28775
1.3259502E-5 -8.9033815E-11 1.3264464E-5 1.26516725E-5 8.081002E-6 1.3264326E-5 1.3264326E-5 1.3264464E-5 0.28825 0.28825
1.3272585E-5 1.5642691E-10 1.3264152E-5 1.2651443E-5 8.080857E-6 1.326411E-5 1.326411E-5 1.3264152E-5 0.28875 0.28875
1.32805535E-5 3.074823E-10 1.3263528E-5 1.2651215E-5 8.08071E-6 1.3263893E-5 1.3263893E-5 1.3263528E-5 0.28925 0.28925
1.32807E-5 3.1418887E-10 1.3263528E-5 1.2650986E-5 8.080564E-6 1.3263676E-5 1.3263676E-5 1.3263528E-5 0.28975 0.28975
1.3274246E-5 1.9908211E-10 1.3263215E-5 1.2650757E-5 8.0804175E-6 1.326346E-5 1.326346E-5 1.3263215E-5 0.29025 0.29025
1.3265912E-5 4.9258538E-11 1.3262903E-5 1.2650528E-5 8.080272E-6 1.3263243E-5 1.3263243E-5 1.3262903E-5 0.29075 0.29075
1.3256192E-5 -1.2614583E-10 1.3262591E-5 1.2650299E-5 8.080126E-6 1.3263027E-5 1.3263027E-5 1.3262591E-5 0.29125 0.29125
1.3245349E-5 -3.2225847E-10 1.3262591E-5 1.265007E-5 8.079979E-6 1.3262809E-5 1.3262809E-5 1.3262591E-5 0.29175 0.29175
1.3241535E-5 -3.886399E-10 1.3262279E-5 1.2649842E-5 8.079833E-6 1.3262593E-5 1.3262593E-5 1.3262279E-5 0.29225 0.29225
1.3249271E-5 -2.4184796E-10 1.3262591E-5 1.26496125E-5 8.079687E-6 1.3262375E-5 1.3262375E-5 1.3262591E-5 0.29275 0.29275
1.3262421E-5 4.8308952E-12 1.3262279E-5 1.2649155E-5 8.079394E-6 1.3262159E-5 1.3262159E-5 1.3262279E-5 0.29325 0.29325
1.3275339E-5 2.4724628E-10 1.3261654E-5 1.2648926E-5 8.079249E-6 1.32619425E-5 1.32619425E-5 1.3261654E-5 0.29375 0.29375
1.3282317E-5 3.800297E-10 1.3261654E-5 1.2648697E-5 8.079102E-6 1.3261726E-5 1.3261726E-5 1.3261654E-5 0.29425 0.29425
1.3281209E-5 3.6359168E-10 1.3261654E-5 1.2648468E-5 8.078956E-6 1.3261509E-5 1.3261509E-5 1.3261654E-5 0.29475 0.29475
1.3272413E-5 2.0524121E-10 1.3261342E-5 1.2648239E-5 8.0788095E-6 1.3261292E-5 1.3261292E-5 1.3261342E-5 0.29525 0.29525
1.3258929E-5 -3.9596756E-11 1.326103E-5 1.264801E-5 8.078664E-6 1.3261075E-5 1.3261075E-5 1.326103E-5 0.29575 0.29575
1.3245943E-5 -2.7529876E-10 1.32604055E-5 1.2647782E-5 8.078518E-6 1.3260858E-5 1.3260858E-5 1.32604055E-5 0.29625 0.29625
1.32396535E-5 -3.8736014E-10 1.3260717E-5 1.26475525E-5 8.078371E-6 1.3260642E-5 1.3260642E-5 1.3260717E-5 0.29675 0.29675
1.3241483E-5 -3.495912E-10 1.3260717E-5 1.2647323E-5 8.078225E-6 1.32604255E-5 1.32604255E-5 1.3260717E-5 0.29725 0.29725
1.3249055E-5 -2.0584459E-10 1.3259782E-5 1.2647095E-5 8.078079E-6 1.3260208E-5 1.3260208E-5 1.3259782E-5 0.29775 0.29775
1.3261115E-5 2.0735072E-11 1.325947E-5 1.2646866E-5 8.077933E-6 1.3259992E-5 1.3259992E-5 1.325947E-5 0.29825 0.29825
1.3276772E-5 3.1370298E-10 1.3259782E-5 1.2646408E-5 8.07764E-6 1.3259774E-5 1.3259774E-5 1.3259782E-5 0.29875 0.29875
1.328761E-5 5.1774723E-10 1.325947E-5 1.2646179E-5 8.077494E-6 1.3259558E-5 1.3259558E-5 1.325947E-5 0.29925 0.29925
1.3285018E-5 4.7390125E-10 1.3259157E-5 1.264595E-5 8.077348E-6 1.325934E-5 1.325934E-5 1.3259157E-5 0.29975 0.29975
1.3271503E-5 2.284542E-10 1.3259157E-5 1.2645722E-5 8.0772015E-6 1.3259124E-5 1.3259124E-5 1.3259157E-5 0.30025 0.30025
1.32526075E-5 -1.1627072E-10 1.3258845E-5 1.26454925E-5 8.077055E-6 1.32589075E-5 1.32589075E-5 1.3258845E-5 0.30075 0.30075
1.3237904E-5 -3.8364417E-10 1.3258845E-5 1.2645263E-5 8.07691E-6 1.3258691E-5 1.3258691E-5 1.3258845E-5 0.30125 0.30125
1.3232803E-5 -4.737792E-10 1.3258221E-5 1.2645035E-5 8.076763E-6 1.3258474E-5 1.3258474E-5 1.3258221E-5 0.30175 0.30175
1.32397145E-5 -3.4221392E-10 1.3258221E-5 1.2644806E-5 8.076617E-6 1.3258257E-5 1.3258257E-5 1.3258221E-5 0.30225 0.30225
1.3246693E-5 -2.0943054E-10 1.3257596E-5 1.2644577E-5 8.07647E-6 1.325804E-5 1.325804E-5 1.3257596E-5 0.30275 0.30275
1.3258158E-5 6.1859285E-12 1.3257908E-5 1.2644348E-5 8.076325E-6 1.3257823E-5 1.3257823E-5 1.3257908E-5 0.30325 0.30325
1.3275531E-5 3.3082534E-10 1.3257596E-5 1.2644119E-5 8.076178E-6 1.3257606E-5 1.3257606E-5 1.3257596E-5 0.30375 0.30375
1.3286634E-5 5.397421E-10 1.3257908E-5 1.2643662E-5 8.0758855E-6 1.325739E-5 1.325739E-5 1.3257908E-5 0.30425 0.30425
1.3286385E-5 5.3913984E-10 1.3257284E-5 1.26434325E-5 8.07574E-6 1.3257173E-5 1.3257173E-5 1.3257284E-5 0.30475 0.30475
1.3271549E-5 2.6933014E-10 1.3256972E-5 1.2643204E-5 8.0755935E-6 1.3256956E-5 1.3256956E-5 1.3256972E-5 0.30525 0.30525
1.3251037E-5 -1.0523905E-10 1.3256659E-5 1.2642975E-5 8.075447E-6 1.3256739E-5 1.3256739E-5 1.3256659E-5 0.30575 0.30575
1.32344185E-5 -4.0793835E-10 1.3256347E-5 1.2642746E-5 8.075301E-6 1.3256522E-5 1.3256522E-5 1.3256347E-5 0.30625 0.30625
1.322846E-5 -5.1390914E-10 1.3256347E-5 1.26425175E-5 8.075155E-6 1.32563055E-5 1.32563055E-5 1.3256347E-5 0.30675 0.30675
1.3234745E-5 -3.9391612E-10 1.3256347E-5 1.2642288E-5 8.075009E-6 1.3256088E-5 1.3256088E-5 1.3256347E-5 0.30725 0.30725
1.3247003E-5 -1.6368207E-10 1.3255723E-5 1.2642059E-5 8.074862E-6 1.3255872E-5 1.3255872E-5 1.3255723E-5 0.30775 0.30775
1.3259854E-5 7.75152E-11 1.3255411E-5 1.2641831E-5 8.074717E-6 1.3255655E-5 1.3255655E-5 1.3255411E-5 0.30825 0.30825
1.3271948E-5 3.0470393E-10 1.3255411E-5 1.2641602E-5 8.07457E-6 1.3255438E-5 1.3255438E-5 1.3255411E-5 0.30875 0.30875
1.3279817E-5 4.5393211E-10 1.3255099E-5 1.2641144E-5 8.0742775E-6 1.3255221E-5 1.3255221E-5 1.3255099E-5 0.30925 0.30925
1.3280722E-5 4.7464727E-10 1.3254787E-5 1.2640915E-5 8.074132E-6 1.3255004E-5 1.3255004E-5 1.3254787E-5 0.30975 0.30975
1.32683945E-5 2.5112662E-10 1.3254787E-5 1.2640686E-5 8.073986E-6 1.32547875E-5 1.32547875E-5 1.3254787E-5 0.31025 0.31025
1.3248641E-5 -1.09434045E-10 1.3254787E-5 1.26404575E-5 8.073839E-6 1.325457E-5 1.325457E-5 1.3254787E-5 0.31075 0.31075
1.3234399E-5 -3.6828054E-10 1.3254787E-5 1.2640228E-5 8.073693E-6 1.3254354E-5 1.3254354E-5 1.3254787E-5 0.31125 0.31125
1.3232268E-5 -4.0359957E-10 1.325385E-5 1.2639999E-5 8.073547E-6 1.3254137E-5 1.3254137E-5 1.325385E-5 0.31175 0.31175
1.3237134E-5 -3.0979644E-10 1.325385E-5 1.2639771E-5 8.073401E-6 1.325392E-5 1.325392E-5 1.325385E-5 0.31225 0.31225
1.3245926E-5 -1.4351438E-10 1.3253538E-5 1.2639542E-5 8.073254E-6 1.32537025E-5 1.32537025E-5 1.3253538E-5 0.31275 0.31275
1.3254884E-5 2.5813017E-11 1.3253538E-5 1.2639312E-5 8.073108E-6 1.3253486E-5 1.3253486E-5 1.3253538E-5 0.31325 0.31325
1.3265328E-5 2.225484E-10 1.3253538E-5 1.2639084E-5 8.072962E-6 1.3253269E-5 1.3253269E-5 1.3253538E-5 0.31375 0.31375
1.3273427E-5 3.760401E-10 1.3253538E-5 1.2638855E-5 8.072816E-6 1.3253052E-5 1.3253052E-5 1.3253538E-5 0.31425 0.31425
1.3276708E-5 4.4060802E-10 1.3253226E-5 1.26383975E-5 8.072523E-6 1.3252835E-5 1.3252835E-5 1.3253226E-5 0.31475 0.31475
1.3265668E-5 2.4084096E-10 1.3252914E-5 1.2638168E-5 8.072378E-6 1.3252618E-5 1.3252618E-5 1.3252914E-5 0.31525 0.31525
1.32461455E-5 -1.1545623E-10 1.3252914E-5 1.2637939E-5 8.072231E-6 1.3252402E-5 1.3252402E-5 1.3252914E-5 0.31575 0.31575
1.32328605E-5 -3.5663977E-10 1.3252289E-5 1.2637711E-5 8.072085E-6 1.32521845E-5 1.32521845E-5 1.3252289E-5 0.31625 0.31625
1.32320165E-5 -3.682052E-10 1.3251665E-5 1.2637482E-5 8.071938E-6 1.3251967E-5 1.3251967E-5 1.3251665E-5 0.31675 0.31675
1.3241073E-5 -1.9705061E-10 1.3251665E-5 1.2637252E-5 8.071793E-6 1.3251751E-5 1.3251751E-5 1.3251665E-5 0.31725 0.31725
1.3248514E-5 -5.574028E-11 1.325104E-5 1.2637024E-5 8.071646E-6 1.3251533E-5 1.3251533E-5 1.325104E-5 0.31775 0.31775
1.3248693E-5 -4.8424636E-11 1.3251353E-5 1.2636795E-5 8.0715E-6 1.3251317E-5 1.3251317E-5 1.3251353E-5 0.31825 0.31825
1.3256727E-5 1.0384889E-10 1.325104E-5 1.2636566E-5 8.0713535E-6 1.32510995E-5 1.32510995E-5 1.325104E-5 0.31875 0.31875
1.3271294E-5 3.7671766E-10 1.3250728E-5 1.26363375E-5 8.071208E-6 1.3250882E-5 1.3250882E-5 1.3250728E-5 0.31925 0.31925
1.32722E-5 3.9743278E-10 1.3250728E-5 1.2636108E-5 8.0710615E-6 1.3250666E-5 1.3250666E-5 1.3250728E-5 0.31975 0.31975
1.3260433E-5 1.8426624E-10 1.3250728E-5 1.2635651E-5 8.07077E-6 1.3250449E-5 1.3250449E-5 1.3250728E-5 0.32025 0.32025
1.3243155E-5 -1.306144E-10 1.32501045E-5 1.2635422E-5 8.070623E-6 1.3250232E-5 1.3250232E-5 1.32501045E-5 0.32075 0.32075
1.3234523E-5 -2.8591954E-10 1.3249792E-5 1.2635192E-5 8.070477E-6 1.32500145E-5 1.32500145E-5 1.3249792E-5 0.32125 0.32125
1.3235989E-5 -2.548503E-10 1.3249168E-5 1.2634964E-5 8.07033E-6 1.3249798E-5 1.3249798E-5 1.3249168E-5 0.32175 0.32175
1.3237621E-5 -2.2073571E-10 1.32501045E-5 1.2634735E-5 8.070185E-6 1.3249581E-5 1.3249581E-5 1.32501045E-5 0.32225 0.32225
1.3242519E-5 -1.2632352E-10 1.3249168E-5 1.2634507E-5 8.070038E-6 1.3249364E-5 1.3249364E-5 1.3249168E-5 0.32275 0.32275
1.3248507E-5 -1.18121225E-11 1.3248856E-5 1.26342775E-5 8.069892E-6 1.3249147E-5 1.3249147E-5 1.3248856E-5 0.32325 0.32325
1.3257464E-5 1.5751528E-10 1.3248856E-5 1.2634048E-5 8.0697455E-6 1.324893E-5 1.324893E-5 1.3248856E-5 0.32375 0.32375
1.3265367E-5 3.0735253E-10 1.3248544E-5 1.263382E-5 8.0696E-6 1.3248713E-5 1.3248713E-5 1.3248544E-5 0.32425 0.32425
1.3263731E-5 2.8116953E-10 1.3248231E-5 1.2633591E-5 8.0694535E-6 1.32484965E-5 1.32484965E-5 1.3248231E-5 0.32475 0.32475
1.3252954E-5 8.627502E-11 1.3247919E-5 1.2633362E-5 8.069307E-6 1.3248279E-5 1.3248279E-5 1.3247919E-5 0.32525 0.32525
1.3244916E-5 -5.806694E-11 1.3247919E-5 1.2632904E-5 8.069015E-6 1.3248062E-5 1.3248062E-5 1.3247919E-5 0.32575 0.32575
1.3241795E-5 -1.1165796E-10 1.3248231E-5 1.2632675E-5 8.068869E-6 1.3247845E-5 1.3247845E-5 1.3248231E-5 0.32625 0.32625
1.3241578E-5 -1.116511E-10 1.3247607E-5 1.2632447E-5 8.068722E-6 1.3247628E-5 1.3247628E-5 1.3247607E-5 0.32675 0.32675
1.3240174E-5 -1.3357065E-10 1.3247607E-5 1.26322175E-5 8.068576E-6 1.3247411E-5 1.3247411E-5 1.3247607E-5 0.32725 0.32725
1.3239363E-5 -1.44527E-10 1.324667E-5 1.2631988E-5 8.06843E-6 1.3247194E-5 1.3247194E-5 1.324667E-5 0.32775 0.32775
1.3244558E-5 -4.4633207E-11 1.324667E-5 1.263176E-5 8.068284E-6 1.3246977E-5 1.3246977E-5 1.324667E-5 0.32825 0.32825
1.3250051E-5 6.074218E-11 1.3246982E-5 1.2631531E-5 8.0681375E-6 1.324676E-5 1.324676E-5 1.3246982E-5 0.32875 0.32875
1.3252871E-5 1.1678318E-10 1.3246358E-5 1.2631302E-5 8.067991E-6 1.3246543E-5 1.3246543E-5 1.3246358E-5 0.32925 0.32925
1.3252258E-5 1.09481216E-10 1.32457335E-5 1.2631073E-5 8.067846E-6 1.3246326E-5 1.3246326E-5 1.32457335E-5 0.32975 0.32975
1.32554405E-5 1.7222195E-10 1.32454215E-5 1.2630844E-5 8.067699E-6 1.3246109E-5 1.3246109E-5 1.32454215E-5 0.33025 0.33025
1.3256775E-5 2.0085493E-10 1.32454215E-5 1.2630615E-5 8.067553E-6 1.3245892E-5 1.3245892E-5 1.32454215E-5 0.33075 0.33075
1.3251377E-5 1.05238325E-10 1.3246046E-5 1.26301575E-5 8.067261E-6 1.3245674E-5 1.3245674E-5 1.3246046E-5 0.33125 0.33125
1.3245517E-5 1.0947611E-12 1.32454215E-5 1.2629928E-5 8.067114E-6 1.3245458E-5 1.3245458E-5 1.32454215E-5 0.33175 0.33175
1.3239921E-5 -9.817625E-11 1.3244798E-5 1.26297E-5 8.066968E-6 1.3245241E-5 1.3245241E-5 1.3244798E-5 0.33225 0.33225
1.3235183E-5 -1.8161155E-10 1.3244798E-5 1.2629471E-5 8.0668215E-6 1.3245024E-5 1.3245024E-5 1.3244798E-5 0.33275 0.33275
1.32319965E-5 -2.364207E-10 1.3244798E-5 1.2629242E-5 8.066676E-6 1.3244807E-5 1.3244807E-5 1.3244798E-5 0.33325 0.33325
1.3234189E-5 -1.9195197E-10 1.3244173E-5 1.2629013E-5 8.0665295E-6 1.3244589E-5 1.3244589E-5 1.3244173E-5 0.33375 0.33375
1.3239846E-5 -8.353125E-11 1.3244486E-5 1.2628784E-5 8.066383E-6 1.3244373E-5 1.3244373E-5 1.3244486E-5 0.33425 0.33425
1.3246263E-5 3.8898017E-11 1.3243861E-5 1.2628555E-5 8.066238E-6 1.32441555E-5 1.32441555E-5 1.3243861E-5 0.33475 0.33475
1.325367E-5 1.795993E-10 1.3243861E-5 1.2628327E-5 8.066091E-6 1.3243938E-5 1.3243938E-5 1.3243861E-5 0.33525 0.33525
1.3261307E-5 3.2456401E-10 1.3243861E-5 1.26280975E-5 8.065945E-6 1.3243721E-5 1.3243721E-5 1.3243861E-5 0.33575 0.33575
1.3260496E-5 3.1360767E-10 1.3243861E-5 1.2627868E-5 8.065798E-6 1.3243504E-5 1.3243504E-5 1.3243861E-5 0.33625 0.33625
1.32556925E-5 2.2895426E-10 1.3243549E-5 1.2627411E-5 8.065506E-6 1.3243287E-5 1.3243287E-5 1.3243549E-5 0.33675 0.33675
1.3244586E-5 2.7969092E-11 1.3243237E-5 1.2627182E-5 8.06536E-6 1.32430705E-5 1.32430705E-5 1.3243237E-5 0.33725 0.33725
1.3231696E-5 -2.0590567E-10 1.3242612E-5 1.2626953E-5 8.0652135E-6 1.3242853E-5 1.3242853E-5 1.3242612E-5 0.33775 0.33775
1.3220523E-5 -4.0810896E-10 1.3242924E-5 1.2626724E-5 8.065068E-6 1.3242636E-5 1.3242636E-5 1.3242924E-5 0.33825 0.33825
1.3218425E-5 -4.4281892E-10 1.32423E-5 1.2626495E-5 8.0649215E-6 1.3242418E-5 1.3242418E-5 1.32423E-5 0.33875 0.33875
1.3226657E-5 -2.8689098E-10 1.3241988E-5 1.2626267E-5 8.064775E-6 1.3242202E-5 1.3242202E-5 1.3241988E-5 0.33925 0.33925
1.3240202E-5 -3.29033E-11 1.32423E-5 1.26260375E-5 8.064629E-6 1.3241985E-5 1.3241985E-5 1.32423E-5 0.33975 0.33975
1.3255298E-5 2.497105E-10 1.3241675E-5 1.2625808E-5 8.064483E-6 1.3241767E-5 1.3241767E-5 1.3241675E-5 0.34025 0.34025
1.32670275E-5 4.701995E-10 1.3241988E-5 1.262558E-5 8.064337E-6 1.3241551E-5 1.3241551E-5 1.3241988E-5 0.34075 0.34075
1.3268889E-5 5.085775E-10 1.3241363E-5 1.2625351E-5 8.06419E-6 1.3241333E-5 1.3241333E-5 1.3241363E-5 0.34125 0.34125
1.3262699E-5 3.9834336E-10 1.32407395E-5 1.2624893E-5 8.063898E-6 1.3241116E-5 1.3241116E-5 1.32407395E-5 0.34175 0.34175
1.324585E-5 9.1380584E-11 1.32407395E-5 1.2624664E-5 8.063752E-6 1.3240899E-5 1.3240899E-5 1.32407395E-5 0.34225 0.34225
1.3225239E-5 -2.850158E-10 1.32404275E-5 1.2624436E-5 8.0636055E-6 1.3240682E-5 1.3240682E-5 1.32404275E-5 0.34275 0.34275
1.3213703E-5 -4.939188E-10 1.3240115E-5 1.2624207E-5 8.063459E-6 1.3240465E-5 1.3240465E-5 1.3240115E-5 0.34325 0.34325
1.3211902E-5 -5.2314714E-10 1.3240115E-5 1.2623977E-5 8.0633135E-6 1.3240247E-5 1.3240247E-5 1.3240115E-5 0.34375 0.34375
1.3216833E-5 -4.281259E-10 1.3240115E-5 1.2623749E-5 8.063167E-6 1.324003E-5 1.324003E-5 1.3240115E-5 0.34425 0.34425
1.3231565E-5 -1.5221181E-10 1.3240115E-5 1.262352E-5 8.063021E-6 1.3239813E-5 1.3239813E-5 1.3240115E-5 0.34475 0.34475
1.3254483E-5 2.7475078E-10 1.3239803E-5 1.2623291E-5 8.062874E-6 1.3239596E-5 1.3239596E-5 1.3239803E-5 0.34525 0.34525
1.3272515E-5 6.115715E-10 1.3239179E-5 1.26230625E-5 8.062729E-6 1.3239379E-5 1.3239379E-5 1.3239179E-5 0.34575 0.34575
1.3275863E-5 6.773576E-10 1.3239179E-5 1.2622833E-5 8.062582E-6 1.3239162E-5 1.3239162E-5 1.3239179E-5 0.34625 0.34625
1.3266208E-5 5.031714E-10 1.3238866E-5 1.2622604E-5 8.062436E-6 1.3238945E-5 1.3238945E-5 1.3238866E-5 0.34675 0.34675
1.3245762E-5 1.2982034E-10 1.3238554E-5 1.2622147E-5 8.062144E-6 1.3238728E-5 1.3238728E-5 1.3238554E-5 0.34725 0.34725
1.3222576E-5 -2.9408323E-10 1.3238554E-5 1.2621917E-5 8.0619975E-6 1.323851E-5 1.323851E-5 1.3238554E-5 0.34775 0.34775
1.320642E-5 -5.882556E-10 1.3238242E-5 1.2621689E-5 8.061851E-6 1.3238293E-5 1.3238293E-5 1.3238242E-5 0.34825 0.34825
1.32016485E-5 -6.7229994E-10 1.3238242E-5 1.262146E-5 8.061706E-6 1.3238076E-5 1.3238076E-5 1.3238242E-5 0.34875 0.34875
1.32106725E-5 -5.017544E-10 1.323793E-5 1.2621231E-5 8.061559E-6 1.3237859E-5 1.3237859E-5 1.323793E-5 0.34925 0.34925
1.3228606E-5 -1.6676086E-10 1.3237305E-5 1.26210025E-5 8.061413E-6 1.3237642E-5 1.3237642E-5 1.3237305E-5 0.34975 0.34975
1.3251424E-5 2.5837457E-10 1.3237305E-5 1.2620773E-5 8.061266E-6 1.3237424E-5 1.3237424E-5 1.3237305E-5 0.35025 0.35025
1.3271832E-5 6.3904815E-10 1.3236993E-5 1.2620544E-5 8.061121E-6 1.3237207E-5 1.3237207E-5 1.3236993E-5 0.35075 0.35075
1.3279669E-5 7.8766726E-10 1.3236681E-5 1.2620316E-5 8.060974E-6 1.32369905E-5 1.32369905E-5 1.3236681E-5 0.35125 0.35125
1.3270475E-5 6.22008E-10 1.3236369E-5 1.2620087E-5 8.060828E-6 1.3236773E-5 1.3236773E-5 1.3236369E-5 0.35175 0.35175
1.3246167E-5 1.7739614E-10 1.3236369E-5 1.2619857E-5 8.0606815E-6 1.3236556E-5 1.3236556E-5 1.3236369E-5 0.35225 0.35225
1.3218692E-5 -3.2568612E-10 1.3235433E-5 1.26194E-5 8.0603895E-6 1.3236338E-5 1.3236338E-5 1.3235433E-5 0.35275 0.35275
1.3200192E-5 -6.6310224E-10 1.32360565E-5 1.2619171E-5 8.060243E-6 1.3236121E-5 1.3236121E-5 1.32360565E-5 0.35325 0.35325
1.3194399E-5 -7.6602763E-10 1.3235433E-5 1.26189425E-5 8.060097E-6 1.3235904E-5 1.3235904E-5 1.3235433E-5 0.35375 0.35375
1.3204016E-5 -5.845189E-10 1.32357445E-5 1.2618713E-5 8.059951E-6 1.3235686E-5 1.3235686E-5 1.32357445E-5 0.35425 0.35425
1.322459E-5 -2.0080002E-10 1.3234808E-5 1.2618484E-5 8.059805E-6 1.323547E-5 1.323547E-5 1.3234808E-5 0.35475 0.35475
1.3249421E-5 2.614885E-10 1.3234808E-5 1.2618256E-5 8.059658E-6 1.32352525E-5 1.32352525E-5 1.3234808E-5 0.35525 0.35525
1.32714795E-5 6.7261535E-10 1.3234808E-5 1.2618027E-5 8.059512E-6 1.3235035E-5 1.3235035E-5 1.3234808E-5 0.35575 0.35575
1.3279678E-5 8.279343E-10 1.3235121E-5 1.2617797E-5 8.059366E-6 1.3234818E-5 1.3234818E-5 1.3235121E-5 0.35625 0.35625
1.3268801E-5 6.312125E-10 1.3234808E-5 1.2617569E-5 8.05922E-6 1.32346E-5 1.32346E-5 1.3234808E-5 0.35675 0.35675
1.3241821E-5 1.3726631E-10 1.3234184E-5 1.261734E-5 8.0590735E-6 1.3234384E-5 1.3234384E-5 1.3234184E-5 0.35725 0.35725
1.3214841E-5 -3.5667994E-10 1.3234184E-5 1.2617111E-5 8.058927E-6 1.32341665E-5 1.32341665E-5 1.3234184E-5 0.35775 0.35775
1.3201489E-5 -5.990816E-10 1.3234184E-5 1.2616653E-5 8.058635E-6 1.3233949E-5 1.3233949E-5 1.3234184E-5 0.35825 0.35825
1.31989955E-5 -6.411004E-10 1.3233247E-5 1.2616425E-5 8.058489E-6 1.3233732E-5 1.3233732E-5 1.3233247E-5 0.35875 0.35875
1.3204059E-5 -5.4364285E-10 1.3233559E-5 1.2616196E-5 8.058342E-6 1.3233514E-5 1.3233514E-5 1.3233559E-5 0.35925 0.35925
1.3218065E-5 -2.811282E-10 1.3233247E-5 1.2615967E-5 8.058197E-6 1.3233297E-5 1.3233297E-5 1.3233247E-5 0.35975 0.35975
1.323953E-5 1.1903545E-10 1.3233247E-5 1.2615738E-5 8.05805E-6 1.3233081E-5 1.3233081E-5 1.3233247E-5 0.36025 0.36025
1.3264625E-5 5.8619654E-10 1.3232623E-5 1.2615509E-5 8.057904E-6 1.3232863E-5 1.3232863E-5 1.3232623E-5 0.36075 0.36075
1.3276882E-5 8.1643053E-10 1.3232623E-5 1.261528E-5 8.057757E-6 1.3232646E-5 1.3232646E-5 1.3232623E-5 0.36125 0.36125
1.32684145E-5 6.641708E-10 1.3232311E-5 1.2615052E-5 8.057612E-6 1.32324285E-5 1.32324285E-5 1.3232311E-5 0.36175 0.36175
1.3244932E-5 2.3478558E-10 1.3231998E-5 1.26148225E-5 8.0574655E-6 1.3232211E-5 1.3232211E-5 1.3231998E-5 0.36225 0.36225
1.3218579E-5 -2.475884E-10 1.3231998E-5 1.2614593E-5 8.057319E-6 1.3231994E-5 1.3231994E-5 1.3231998E-5 0.36275 0.36275
1.3202323E-5 -5.4358795E-10 1.3231686E-5 1.2614365E-5 8.0571735E-6 1.3231776E-5 1.3231776E-5 1.3231686E-5 0.36325 0.36325
1.3199301E-5 -5.9535177E-10 1.3231374E-5 1.2613907E-5 8.056881E-6 1.3231559E-5 1.3231559E-5 1.3231374E-5 0.36375 0.36375
1.3204496E-5 -4.9545795E-10 1.3231062E-5 1.2613678E-5 8.056734E-6 1.3231342E-5 1.3231342E-5 1.3231062E-5 0.36425 0.36425
1.3215764E-5 -2.8349587E-10 1.3231062E-5 1.2613449E-5 8.056589E-6 1.3231124E-5 1.3231124E-5 1.3231062E-5 0.36475 0.36475
1.323439E-5 6.428807E-11 1.3231374E-5 1.261322E-5 8.056442E-6 1.3230907E-5 1.3230907E-5 1.3231374E-5 0.36525 0.36525
1.325404E-5 4.3095308E-10 1.323075E-5 1.2612992E-5 8.056296E-6 1.32306905E-5 1.32306905E-5 1.323075E-5 0.36575 0.36575
1.3262932E-5 5.9906236E-10 1.323075E-5 1.26127625E-5 8.056149E-6 1.3230473E-5 1.3230473E-5 1.323075E-5 0.36625 0.36625
1.3258194E-5 5.156271E-10 1.3230126E-5 1.2612533E-5 8.056004E-6 1.3230256E-5 1.3230256E-5 1.3230126E-5 0.36675 0.36675
1.3245205E-5 2.7992514E-10 1.3229814E-5 1.2612305E-5 8.0558575E-6 1.3230038E-5 1.3230038E-5 1.3229814E-5 0.36725 0.36725
1.3227365E-5 -4.5309635E-11 1.3229502E-5 1.2612076E-5 8.055711E-6 1.3229821E-5 1.3229821E-5 1.3229502E-5 0.36775 0.36775
1.3214773E-5 -2.7370278E-10 1.3229502E-5 1.2611847E-5 8.055565E-6 1.3229604E-5 1.3229604E-5 1.3229502E-5 0.36825 0.36825
1.3207725E-5 -3.9977274E-10 1.3229814E-5 1.2611618E-5 8.055419E-6 1.3229386E-5 1.3229386E-5 1.3229814E-5 0.36875 0.36875
1.3204967E-5 -4.46664E-10 1.3229189E-5 1.261116E-5 8.055126E-6 1.3229169E-5 1.3229169E-5 1.3229189E-5 0.36925 0.36925
1.3211449E-5 -3.230166E-10 1.3228877E-5 1.2610932E-5 8.05498E-6 1.32289515E-5 1.32289515E-5 1.3228877E-5 0.36975 0.36975
1.3225786E-5 -5.441133E-11 1.3228565E-5 1.26107025E-5 8.054834E-6 1.3228734E-5 1.3228734E-5 1.3228565E-5 0.37025 0.37025
1.3240056E-5 2.1297582E-10 1.3228253E-5 1.2610473E-5 8.054688E-6 1.3228517E-5 1.3228517E-5 1.3228253E-5 0.37075 0.37075
1.32483865E-5 3.7073097E-10 1.3228565E-5 1.2610245E-5 8.0545415E-6 1.3228299E-5 1.3228299E-5 1.3228565E-5 0.37125 0.37125
1.325279E-5 4.5600718E-10 1.3228253E-5 1.2610016E-5 8.054395E-6 1.3228082E-5 1.3228082E-5 1.3228253E-5 0.37175 0.37175
1.3246171E-5 3.378551E-10 1.322794E-5 1.2609787E-5 8.0542495E-6 1.3227865E-5 1.3227865E-5 1.322794E-5 0.37225 0.37225
1.3232885E-5 9.6671525E-11 1.3227628E-5 1.2609558E-5 8.054103E-6 1.3227647E-5 1.3227647E-5 1.3227628E-5 0.37275 0.37275
1.3221084E-5 -1.1710401E-10 1.3227316E-5 1.2609329E-5 8.053957E-6 1.322743E-5 1.322743E-5 1.3227316E-5 0.37325 0.37325
1.32152245E-5 -2.2124756E-10 1.3226691E-5 1.26091E-5 8.05381E-6 1.3227213E-5 1.3227213E-5 1.3226691E-5 0.37375 0.37375
1.3211839E-5 -2.7971112E-10 1.3227004E-5 1.26086425E-5 8.053518E-6 1.3226995E-5 1.3226995E-5 1.3227004E-5 0.37425 0.37425
1.3211259E-5 -2.8640396E-10 1.3226691E-5 1.2608413E-5 8.053372E-6 1.3226778E-5 1.3226778E-5 1.3226691E-5 0.37475 0.37475
1.32126925E-5 -2.5594377E-10 1.3227004E-5 1.2608185E-5 8.053226E-6 1.322656E-5 1.322656E-5 1.3227004E-5 0.37525 0.37525
1.3221287E-5 -9.33161E-11 1.3226379E-5 1.2607956E-5 8.05308E-6 1.3226343E-5 1.3226343E-5 1.3226379E-5 0.37575 0.37575
1.32353925E-5 1.7102571E-10 1.32260675E-5 1.2607727E-5 8.0529335E-6 1.3226126E-5 1.3226126E-5 1.32260675E-5 0.37625 0.37625
1.32465275E-5 3.8055156E-10 1.32257555E-5 1.2607498E-5 8.052787E-6 1.3225908E-5 1.3225908E-5 1.32257555E-5 0.37675 0.37675
1.3247928E-5 4.1040266E-10 1.32257555E-5 1.2607269E-5 8.0526415E-6 1.3225691E-5 1.3225691E-5 1.32257555E-5 0.37725 0.37725
1.3242035E-5 3.0565003E-10 1.3225131E-5 1.2607041E-5 8.052495E-6 1.3225474E-5 1.3225474E-5 1.3225131E-5 0.37775 0.37775
1.3230894E-5 1.0405584E-10 1.3225444E-5 1.2606812E-5 8.052349E-6 1.3225256E-5 1.3225256E-5 1.3225444E-5 0.37825 0.37825
1.3219456E-5 -1.03019974E-10 1.3225444E-5 1.26065825E-5 8.052202E-6 1.3225039E-5 1.3225039E-5 1.3225444E-5 0.37875 0.37875
1.3211485E-5 -2.461438E-10 1.3225131E-5 1.2606354E-5 8.052057E-6 1.32248215E-5 1.32248215E-5 1.3225131E-5 0.37925 0.37925
1.3206912E-5 -3.2653372E-10 1.3224507E-5 1.2605896E-5 8.051764E-6 1.3224604E-5 1.3224604E-5 1.3224507E-5 0.37975 0.37975
1.3203724E-5 -3.8134287E-10 1.3224195E-5 1.26056675E-5 8.051617E-6 1.3224387E-5 1.3224387E-5 1.3224195E-5 0.38025 0.38025
1.3207765E-5 -3.027664E-10 1.3224195E-5 1.2605438E-5 8.051472E-6 1.3224169E-5 1.3224169E-5 1.3224195E-5 0.38075 0.38075
1.3220781E-5 -5.852378E-11 1.3223882E-5 1.2605209E-5 8.0513255E-6 1.3223951E-5 1.3223951E-5 1.3223882E-5 0.38125 0.38125
1.323647E-5 2.3505323E-10 1.3223258E-5 1.2604981E-5 8.051179E-6 1.3223734E-5 1.3223734E-5 1.3223258E-5 0.38175 0.38175
1.3246417E-5 4.2265266E-10 1.322357E-5 1.2604752E-5 8.051033E-6 1.3223516E-5 1.3223516E-5 1.322357E-5 0.38225 0.38225
1.3248279E-5 4.6103074E-10 1.3222946E-5 1.2604522E-5 8.050887E-6 1.3223299E-5 1.3223299E-5 1.3222946E-5 0.38275 0.38275
1.3244102E-5 3.8794956E-10 1.3222946E-5 1.2604294E-5 8.050741E-6 1.32230825E-5 1.32230825E-5 1.3222946E-5 0.38325 0.38325
1.32314435E-5 1.583383E-10 1.3222946E-5 1.2604065E-5 8.050594E-6 1.3222864E-5 1.3222864E-5 1.3222946E-5 0.38375 0.38375
1.3214198E-5 -1.5593327E-10 1.3222633E-5 1.2603836E-5 8.050448E-6 1.3222647E-5 1.3222647E-5 1.3222633E-5 0.38425 0.38425
1.3202068E-5 -3.7579947E-10 1.3222633E-5 1.26036075E-5 8.050302E-6 1.32224295E-5 1.32224295E-5 1.3222633E-5 0.38475 0.38475
1.3196934E-5 -4.665436E-10 1.3222321E-5 1.2603149E-5 8.0500095E-6 1.3222212E-5 1.3222212E-5 1.3222321E-5 0.38525 0.38525
1.3199191E-5 -4.2085668E-10 1.3221697E-5 1.2602921E-5 8.049863E-6 1.3221995E-5 1.3221995E-5 1.3221697E-5 0.38575 0.38575
1.32073565E-5 -2.6614688E-10 1.3222321E-5 1.2602692E-5 8.0497175E-6 1.3221777E-5 1.3221777E-5 1.3222321E-5 0.38625 0.38625
1.3221825E-5 4.8946676E-12 1.3221697E-5 1.2602462E-5 8.049571E-6 1.322156E-5 1.322156E-5 1.3221697E-5 0.38675 0.38675
1.3240715E-5 3.5755118E-10 1.3221385E-5 1.2602234E-5 8.049425E-6 1.3221342E-5 1.3221342E-5 1.3221385E-5 0.38725 0.38725
1.3252412E-5 5.774311E-10 1.3220761E-5 1.2602005E-5 8.049278E-6 1.3221124E-5 1.3221124E-5 1.3220761E-5 0.38775 0.38775
1.3251106E-5 5.573388E-10 1.3220761E-5 1.2601776E-5 8.049133E-6 1.3220907E-5 1.3220907E-5 1.3220761E-5 0.38825 0.38825
1.3238876E-5 3.3564537E-10 1.3220449E-5 1.26015475E-5 8.048986E-6 1.322069E-5 1.322069E-5 1.3220449E-5 0.38875 0.38875
1.3220574E-5 1.8836803E-12 1.3220449E-5 1.2601318E-5 8.04884E-6 1.3220472E-5 1.3220472E-5 1.3220449E-5 0.38925 0.38925
1.3204748E-5 -2.86198E-10 1.3220449E-5 1.2601089E-5 8.048694E-6 1.3220255E-5 1.3220255E-5 1.3220449E-5 0.38975 0.38975
1.319529E-5 -4.5672985E-10 1.3219824E-5 1.2600861E-5 8.048548E-6 1.32200375E-5 1.32200375E-5 1.3219824E-5 0.39025 0.39025
1.3192994E-5 -4.950942E-10 1.3219512E-5 1.2600402E-5 8.048255E-6 1.321982E-5 1.321982E-5 1.3219512E-5 0.39075 0.39075
1.3195582E-5 -4.4331663E-10 1.3219512E-5 1.2600174E-5 8.0481095E-6 1.3219603E-5 1.3219603E-5 1.3219512E-5 0.39125 0.39125
1.3209952E-5 -1.7410227E-10 1.3219512E-5 1.2599945E-5 8.047963E-6 1.3219385E-5 1.3219385E-5 1.3219512E-5 0.39175 0.39175
1.32338255E-5 2.705233E-10 1.3219512E-5 1.2599716E-5 8.047817E-6 1.3219167E-5 1.3219167E-5 1.3219512E-5 0.39225 0.39225
1.3252848E-5 6.2561606E-10 1.32192E-5 1.25994875E-5 8.04767E-6 1.321895E-5 1.321895E-5 1.32192E-5 0.39275 0.39275
1.3255105E-5 6.713029E-10 1.3218263E-5 1.2599258E-5 8.047525E-6 1.3218732E-5 1.3218732E-5 1.3218263E-5 0.39325 0.39325
1.32403675E-5 4.033204E-10 1.3218263E-5 1.2599029E-5 8.047378E-6 1.3218515E-5 1.3218515E-5 1.3218263E-5 0.39375 0.39375
1.3220152E-5 3.4232887E-11 1.3217951E-5 1.2598801E-5 8.047232E-6 1.3218298E-5 1.3218298E-5 1.3217951E-5 0.39425 0.39425
1.3205711E-5 -2.28268E-10 1.3217639E-5 1.2598572E-5 8.047085E-6 1.3218079E-5 1.3218079E-5 1.3217639E-5 0.39475 0.39475
1.3195957E-5 -4.0428141E-10 1.3217327E-5 1.2598343E-5 8.04694E-6 1.3217862E-5 1.3217862E-5 1.3217327E-5 0.39525 0.39525
1.3188545E-5 -5.3705107E-10 1.3217327E-5 1.2598114E-5 8.0467935E-6 1.3217645E-5 1.3217645E-5 1.3217327E-5 0.39575 0.39575
1.3189847E-5 -5.0902715E-10 1.3217327E-5 1.2597657E-5 8.046501E-6 1.3217427E-5 1.3217427E-5 1.3217327E-5 0.39625 0.39625
1.3203424E-5 -2.544304E-10 1.3217014E-5 1.25974275E-5 8.046355E-6 1.321721E-5 1.321721E-5 1.3217014E-5 0.39675 0.39675
1.3227891E-5 2.0115838E-10 1.3217327E-5 1.2597198E-5 8.046209E-6 1.3216993E-5 1.3216993E-5 1.3217327E-5 0.39725 0.39725
1.3251006E-5 6.3177535E-10 1.3217014E-5 1.259697E-5 8.046062E-6 1.3216775E-5 1.3216775E-5 1.3217014E-5 0.39775 0.39775
1.3254947E-5 7.085247E-10 1.32163905E-5 1.2596741E-5 8.045916E-6 1.3216557E-5 1.3216557E-5 1.32163905E-5 0.39825 0.39825
1.3238922E-5 4.167886E-10 1.32160785E-5 1.2596512E-5 8.04577E-6 1.32163395E-5 1.32163395E-5 1.32160785E-5 0.39875 0.39875
1.321676E-5 1.1766109E-11 1.32160785E-5 1.2596283E-5 8.045624E-6 1.3216122E-5 1.3216122E-5 1.32160785E-5 0.39925 0.39925
1.3203375E-5 -2.3124465E-10 1.32160785E-5 1.2596054E-5 8.045477E-6 1.3215905E-5 1.3215905E-5 1.32160785E-5 0.39975 0.39975
1.3195039E-5 -3.8106818E-10 1.3215454E-5 1.2595825E-5 8.045331E-6 1.32156865E-5 1.32156865E-5 1.3215454E-5 0.40025 0.40025
1.3189014E-5 -4.8825705E-10 1.3215142E-5 1.2595597E-5 8.0451855E-6 1.3215469E-5 1.3215469E-5 1.3215142E-5 0.40075 0.40075
1.3186948E-5 -5.2235793E-10 1.3215454E-5 1.25953675E-5 8.045039E-6 1.3215252E-5 1.3215252E-5 1.3215454E-5 0.40125 0.40125
1.3198018E-5 -3.1405023E-10 1.321483E-5 1.259491E-5 8.044746E-6 1.3215034E-5 1.3215034E-5 1.321483E-5 0.40175 0.40175
1.3224201E-5 1.7321E-10 1.3214517E-5 1.2594681E-5 8.044601E-6 1.3214816E-5 1.3214816E-5 1.3214517E-5 0.40225 0.40225
1.32472505E-5 6.026089E-10 1.3213893E-5 1.2594452E-5 8.044454E-6 1.3214599E-5 1.3214599E-5 1.3213893E-5 0.40275 0.40275
1.3251059E-5 6.769219E-10 1.3213581E-5 1.2594223E-5 8.044308E-6 1.3214381E-5 1.3214381E-5 1.3213581E-5 0.40325 0.40325
1.32363875E-5 4.1015755E-10 1.3213893E-5 1.2593994E-5 8.044162E-6 1.3214164E-5 1.3214164E-5 1.3213893E-5 0.40375 0.40375
1.3215841E-5 3.4979335E-11 1.3213269E-5 1.2593765E-5 8.044016E-6 1.3213946E-5 1.3213946E-5 1.3213269E-5 0.40425 0.40425
1.3200642E-5 -2.4153007E-10 1.3213893E-5 1.2593537E-5 8.0438695E-6 1.3213729E-5 1.3213729E-5 1.3213893E-5 0.40475 0.40475
1.3193593E-5 -3.676E-10 1.3213581E-5 1.25933075E-5 8.043723E-6 1.3213511E-5 1.3213511E-5 1.3213581E-5 0.40525 0.40525
1.3189119E-5 -4.4616275E-10 1.3212956E-5 1.2593078E-5 8.0435775E-6 1.3213294E-5 1.3213294E-5 1.3212956E-5 0.40575 0.40575
1.3189595E-5 -4.3336548E-10 1.3212956E-5 1.259285E-5 8.043431E-6 1.3213076E-5 1.3213076E-5 1.3212956E-5 0.40625 0.40625
1.32004E-5 -2.2993032E-10 1.3212332E-5 1.2592392E-5 8.043138E-6 1.3212858E-5 1.3212858E-5 1.3212332E-5 0.40675 0.40675
1.3220215E-5 1.3978005E-10 1.3212644E-5 1.2592163E-5 8.042993E-6 1.3212641E-5 1.3212641E-5 1.3212644E-5 0.40725 0.40725
1.3240524E-5 5.186264E-10 1.321202E-5 1.2591934E-5 8.042846E-6 1.3212423E-5 1.3212423E-5 1.321202E-5 0.40775 0.40775
1.3244003E-5 5.868488E-10 1.321202E-5 1.2591705E-5 8.0427E-6 1.3212205E-5 1.3212205E-5 1.321202E-5 0.40825 0.40825
1.3232169E-5 3.7246414E-10 1.32117075E-5 1.2591477E-5 8.042553E-6 1.3211988E-5 1.3211988E-5 1.32117075E-5 0.40875 0.40875
1.3214428E-5 4.905659E-11 1.3211084E-5 1.25912475E-5 8.042408E-6 1.321177E-5 1.321177E-5 1.3211084E-5 0.40925 0.40925
1.3204112E-5 -1.3731095E-10 1.3211084E-5 1.2591018E-5 8.0422615E-6 1.3211552E-5 1.3211552E-5 1.3211084E-5 0.40975 0.40975
1.3197757E-5 -2.505905E-10 1.3211084E-5 1.259079E-5 8.042115E-6 1.3211335E-5 1.3211335E-5 1.3211084E-5 0.41025 0.41025
1.3192854E-5 -3.370711E-10 1.3210772E-5 1.2590561E-5 8.041969E-6 1.3211117E-5 1.3211117E-5 1.3210772E-5 0.41075 0.41075
1.3192075E-5 -3.4741834E-10 1.3210459E-5 1.2590332E-5 8.041823E-6 1.3210899E-5 1.3210899E-5 1.3210459E-5 0.41125 0.41125
1.3199217E-5 -2.1158961E-10 1.3210772E-5 1.2590103E-5 8.041677E-6 1.3210682E-5 1.3210682E-5 1.3210772E-5 0.41175 0.41175
1.3211013E-5 1.0117545E-11 1.3210772E-5 1.2589645E-5 8.041384E-6 1.3210464E-5 1.3210464E-5 1.3210772E-5 0.41225 0.41225
1.3225249E-5 2.7689565E-10 1.3210772E-5 1.2589417E-5 8.041238E-6 1.3210246E-5 1.3210246E-5 1.3210772E-5 0.41275 0.41275
1.32321275E-5 4.0785184E-10 1.3210147E-5 1.25891875E-5 8.041092E-6 1.3210029E-5 1.3210029E-5 1.3210147E-5 0.41325 0.41325
1.3228808E-5 3.5060646E-10 1.3209835E-5 1.2588959E-5 8.040945E-6 1.3209811E-5 1.3209811E-5 1.3209835E-5 0.41375 0.41375
1.3217964E-5 1.5449385E-10 1.3210147E-5 1.258873E-5 8.040799E-6 1.3209594E-5 1.3209594E-5 1.3210147E-5 0.41425 0.41425
1.3207055E-5 -4.28369E-11 1.3209523E-5 1.2588501E-5 8.0406535E-6 1.3209376E-5 1.3209376E-5 1.3209523E-5 0.41475 0.41475
1.3198323E-5 -1.9996924E-10 1.3209211E-5 1.25882725E-5 8.040507E-6 1.3209158E-5 1.3209158E-5 1.3209211E-5 0.41525 0.41525
1.3193684E-5 -2.815773E-10 1.3209211E-5 1.2588043E-5 8.040361E-6 1.3208941E-5 1.3208941E-5 1.3209211E-5 0.41575 0.41575
1.31931365E-5 -2.876611E-10 1.3208898E-5 1.2587814E-5 8.040214E-6 1.32087225E-5 1.32087225E-5 1.3208898E-5 0.41625 0.41625
1.31991565E-5 -1.7254062E-10 1.3209211E-5 1.2587586E-5 8.040069E-6 1.3208505E-5 1.3208505E-5 1.3209211E-5 0.41675 0.41675
1.3208279E-5 -1.6786236E-13 1.3208586E-5 1.2587357E-5 8.039922E-6 1.3208288E-5 1.3208288E-5 1.3208586E-5 0.41725 0.41725
1.321773E-5 1.7829557E-10 1.3208274E-5 1.2586899E-5 8.03963E-6 1.32080695E-5 1.32080695E-5 1.3208274E-5 0.41775 0.41775
1.322276E-5 2.7514405E-10 1.3208274E-5 1.258667E-5 8.039484E-6 1.3207852E-5 1.3207852E-5 1.3208274E-5 0.41825 0.41825
1.3222246E-5 2.6966931E-10 1.3207649E-5 1.2586441E-5 8.039337E-6 1.3207635E-5 1.3207635E-5 1.3207649E-5 0.41875 0.41875
1.32158575E-5 1.5578071E-10 1.3207337E-5 1.25862125E-5 8.039191E-6 1.32074165E-5 1.32074165E-5 1.3207337E-5 0.41925 0.41925
1.3206631E-5 -1.04876255E-11 1.3207337E-5 1.2585983E-5 8.0390455E-6 1.3207199E-5 1.3207199E-5 1.3207337E-5 0.41975 0.41975
1.3198295E-5 -1.6031115E-10 1.3207025E-5 1.2585754E-5 8.038899E-6 1.3206981E-5 1.3206981E-5 1.3207025E-5 0.42025 0.42025
1.3193754E-5 -2.40092E-10 1.3207025E-5 1.2585526E-5 8.038753E-6 1.32067635E-5 1.32067635E-5 1.3207025E-5 0.42075 0.42075
1.3193933E-5 -2.3277634E-10 1.3206713E-5 1.2585297E-5 8.038606E-6 1.3206545E-5 1.3206545E-5 1.3206713E-5 0.42125 0.42125
1.3198435E-5 -1.4567293E-10 1.3206089E-5 1.2585067E-5 8.038461E-6 1.3206328E-5 1.3206328E-5 1.3206089E-5 0.42175 0.42175
1.320462E-5 -2.750712E-11 1.3206089E-5 1.2584839E-5 8.038314E-6 1.320611E-5 1.320611E-5 1.3206089E-5 0.42225 0.42225
1.3212917E-5 1.2963898E-10 1.3205465E-5 1.258461E-5 8.038168E-6 1.3205892E-5 1.3205892E-5 1.3205465E-5 0.42275 0.42275
1.3219894E-5 2.624224E-10 1.3205153E-5 1.25841525E-5 8.037876E-6 1.3205675E-5 1.3205675E-5 1.3205153E-5 0.42325 0.42325
1.3222844E-5 3.2089967E-10 1.3205153E-5 1.2583923E-5 8.0377295E-6 1.3205457E-5 1.3205457E-5 1.3205153E-5 0.42375 0.42375
1.3218402E-5 2.4294602E-10 1.3205153E-5 1.2583694E-5 8.037583E-6 1.3205239E-5 1.3205239E-5 1.3205153E-5 0.42425 0.42425
1.3205645E-5 1.1507536E-11 1.320484E-5 1.2583466E-5 8.037437E-6 1.3205022E-5 1.3205022E-5 1.320484E-5 0.42475 0.42475
1.3193185E-5 -2.1444935E-10 1.320484E-5 1.2583237E-5 8.037291E-6 1.3204804E-5 1.3204804E-5 1.320484E-5 0.42525 0.42525
1.3188875E-5 -2.8996675E-10 1.3204216E-5 1.2583007E-5 8.037145E-6 1.3204586E-5 1.3204586E-5 1.3204216E-5 0.42575 0.42575
1.3192122E-5 -2.2600787E-10 1.320484E-5 1.2582779E-5 8.036998E-6 1.3204369E-5 1.3204369E-5 1.320484E-5 0.42625 0.42625
1.3200519E-5 -6.703457E-11 1.3203904E-5 1.258255E-5 8.036852E-6 1.32041505E-5 1.32041505E-5 1.3203904E-5 0.42675 0.42675
1.3205152E-5 2.2505109E-11 1.3203279E-5 1.2582321E-5 8.036706E-6 1.3203933E-5 1.3203933E-5 1.3203279E-5 0.42725 0.42725
1.3209324E-5 1.03517854E-10 1.3202967E-5 1.25820925E-5 8.03656E-6 1.3203715E-5 1.3203715E-5 1.3202967E-5 0.42775 0.42775
1.321739E-5 2.5640048E-10 1.3202967E-5 1.2581863E-5 8.036413E-6 1.32034975E-5 1.32034975E-5 1.3202967E-5 0.42825 0.42825
1.3223311E-5 3.6969375E-10 1.3203279E-5 1.2581406E-5 8.0361215E-6 1.3203279E-5 1.3203279E-5 1.3203279E-5 0.42875 0.42875
1.3219331E-5 3.0026703E-10 1.3203279E-5 1.2581177E-5 8.035975E-6 1.3203062E-5 1.3203062E-5 1.3203279E-5 0.42925 0.42925
1.3203999E-5 2.1321358E-11 1.3202655E-5 1.2580947E-5 8.035829E-6 1.3202844E-5 1.3202844E-5 1.3202655E-5 0.42975 0.42975
1.318969E-5 -2.3874325E-10 1.3202655E-5 1.2580719E-5 8.035683E-6 1.3202626E-5 1.3202626E-5 1.3202655E-5 0.43025 0.43025
1.3183698E-5 -3.4532305E-10 1.32017185E-5 1.258049E-5 8.035537E-6 1.3202408E-5 1.3202408E-5 1.32017185E-5 0.43075 0.43075
1.3186814E-5 -2.8380043E-10 1.32017185E-5 1.2580262E-5 8.03539E-6 1.32021905E-5 1.32021905E-5 1.32017185E-5 0.43125 0.43125
1.3194219E-5 -1.4309914E-10 1.32017185E-5 1.25800325E-5 8.035244E-6 1.3201972E-5 1.3201972E-5 1.32017185E-5 0.43175 0.43175
1.3200569E-5 -2.188799E-11 1.3201407E-5 1.2579803E-5 8.035098E-6 1.3201755E-5 1.3201755E-5 1.3201407E-5 0.43225 0.43225
1.3206555E-5 9.262342E-11 1.32017185E-5 1.2579575E-5 8.034952E-6 1.3201537E-5 1.3201537E-5 1.32017185E-5 0.43275 0.43275
1.3217031E-5 2.899679E-10 1.32017185E-5 1.2579346E-5 8.034805E-6 1.3201319E-5 1.3201319E-5 1.32017185E-5 0.43325 0.43325
1.3223809E-5 4.1909695E-10 1.3200782E-5 1.2579117E-5 8.034659E-6 1.3201101E-5 1.3201101E-5 1.3200782E-5 0.43375 0.43375
1.322181E-5 3.862142E-10 1.3200782E-5 1.2578659E-5 8.034367E-6 1.3200884E-5 1.3200884E-5 1.3200782E-5 0.43425 0.43425
1.3208986E-5 1.535576E-10 1.3200782E-5 1.257843E-5 8.034221E-6 1.3200665E-5 1.3200665E-5 1.3200782E-5 0.43475 0.43475
1.3191971E-5 -1.5645046E-10 1.320047E-5 1.2578202E-5 8.034074E-6 1.3200448E-5 1.3200448E-5 1.320047E-5 0.43525 0.43525
1.3178917E-5 -3.9337056E-10 1.3199846E-5 1.25779725E-5 8.033929E-6 1.3200231E-5 1.3200231E-5 1.3199846E-5 0.43575 0.43575
1.3177313E-5 -4.1894446E-10 1.3199221E-5 1.2577743E-5 8.033782E-6 1.3200012E-5 1.3200012E-5 1.3199221E-5 0.43625 0.43625
1.3182507E-5 -3.1905065E-10 1.3199221E-5 1.2577515E-5 8.033636E-6 1.3199795E-5 1.3199795E-5 1.3199221E-5 0.43675 0.43675
1.3190309E-5 -1.7104056E-10 1.3199221E-5 1.2577286E-5 8.033489E-6 1.3199577E-5 1.3199577E-5 1.3199221E-5 0.43725 0.43725
1.3202566E-5 5.919353E-11 1.3198909E-5 1.2577057E-5 8.033344E-6 1.3199359E-5 1.3199359E-5 1.3198909E-5 0.43775 0.43775
1.3217034E-5 3.302351E-10 1.3199221E-5 1.2576828E-5 8.033197E-6 1.3199141E-5 1.3199141E-5 1.3199221E-5 0.43825 0.43825
1.3227971E-5 5.361065E-10 1.3198285E-5 1.2576599E-5 8.033051E-6 1.3198924E-5 1.3198924E-5 1.3198285E-5 0.43875 0.43875
1.3227358E-5 5.2880456E-10 1.3198597E-5 1.2576142E-5 8.032759E-6 1.3198705E-5 1.3198705E-5 1.3198597E-5 0.43925 0.43925
1.3213676E-5 2.8031227E-10 1.3197972E-5 1.25759125E-5 8.032613E-6 1.3198487E-5 1.3198487E-5 1.3197972E-5 0.43975 0.43975
1.3194647E-5 -6.6848874E-11 1.3198285E-5 1.2575683E-5 8.032466E-6 1.319827E-5 1.319827E-5 1.3198285E-5 0.44025 0.44025
1.3176181E-5 -4.036559E-10 1.319766E-5 1.2575455E-5 8.03232E-6 1.3198051E-5 1.3198051E-5 1.319766E-5 0.44075 0.44075
1.3166855E-5 -5.717514E-10 1.3197972E-5 1.2575226E-5 8.032174E-6 1.3197834E-5 1.3197834E-5 1.3197972E-5 0.44125 0.44125
1.3169838E-5 -5.126651E-10 1.319766E-5 1.2574997E-5 8.032028E-6 1.3197616E-5 1.3197616E-5 1.319766E-5 0.44175 0.44175
1.3179983E-5 -3.2141126E-10 1.319766E-5 1.2574768E-5 8.031881E-6 1.3197398E-5 1.3197398E-5 1.319766E-5 0.44225 0.44225
1.3196728E-5 -8.344086E-12 1.3197036E-5 1.2574539E-5 8.031735E-6 1.319718E-5 1.319718E-5 1.3197036E-5 0.44275 0.44275
1.3215453E-5 3.4126713E-10 1.3196724E-5 1.257431E-5 8.0315895E-6 1.3196962E-5 1.3196962E-5 1.3196724E-5 0.44325 0.44325
1.3229624E-5 6.068271E-10 1.3197036E-5 1.2574082E-5 8.031443E-6 1.31967445E-5 1.31967445E-5 1.3197036E-5 0.44375 0.44375
1.3233597E-5 6.8418543E-10 1.31961E-5 1.25738525E-5 8.031297E-6 1.3196526E-5 1.3196526E-5 1.31961E-5 0.44425 0.44425
1.3222556E-5 4.8441845E-10 1.3196412E-5 1.2573395E-5 8.031005E-6 1.3196309E-5 1.3196309E-5 1.3196412E-5 0.44475 0.44475
1.319937E-5 6.051486E-11 1.3195788E-5 1.2573166E-5 8.030858E-6 1.3196091E-5 1.3196091E-5 1.3195788E-5 0.44525 0.44525
1.3171728E-5 -4.456127E-10 1.3195475E-5 1.2572937E-5 8.030712E-6 1.3195872E-5 1.3195872E-5 1.3195475E-5 0.44575 0.44575
1.31543175E-5 -7.6292955E-10 1.3195475E-5 1.2572708E-5 8.030566E-6 1.3195655E-5 1.3195655E-5 1.3195475E-5 0.44625 0.44625
1.3152648E-5 -7.897217E-10 1.3195475E-5 1.2572479E-5 8.03042E-6 1.3195437E-5 1.3195437E-5 1.3195475E-5 0.44675 0.44675
1.3170713E-5 -4.522918E-10 1.3195163E-5 1.257225E-5 8.030273E-6 1.3195219E-5 1.3195219E-5 1.3195163E-5 0.44725 0.44725
1.3199404E-5 8.125754E-11 1.3194851E-5 1.2572022E-5 8.030127E-6 1.3195001E-5 1.3195001E-5 1.3194851E-5 0.44775 0.44775
1.3220769E-5 4.7959403E-10 1.3194851E-5 1.25717925E-5 8.0299815E-6 1.3194783E-5 1.3194783E-5 1.3194851E-5 0.44825 0.44825
1.3233884E-5 7.2566386E-10 1.3194539E-5 1.2571563E-5 8.029835E-6 1.3194565E-5 1.3194565E-5 1.3194539E-5 0.44875 0.44875
1.3234327E-5 7.3785206E-10 1.3193914E-5 1.2571335E-5 8.029689E-6 1.3194347E-5 1.3194347E-5 1.3193914E-5 0.44925 0.44925
1.32222285E-5 5.1859494E-10 1.3193914E-5 1.2571106E-5 8.029542E-6 1.3194129E-5 1.3194129E-5 1.3193914E-5 0.44975 0.44975
1.3200032E-5 1.129634E-10 1.3194227E-5 1.2570648E-5 8.02925E-6 1.3193911E-5 1.3193911E-5 1.3194227E-5 0.45025 0.45025
1.31714005E-5 -4.1143616E-10 1.319329E-5 1.2570419E-5 8.029104E-6 1.3193694E-5 1.3193694E-5 1.319329E-5 0.45075 0.45075
1.3150624E-5 -7.9087786E-10 1.3192978E-5 1.2570191E-5 8.028957E-6 1.3193476E-5 1.3193476E-5 1.3192978E-5 0.45125 0.45125
1.3148063E-5 -8.3411467E-10 1.3192978E-5 1.2569962E-5 8.028812E-6 1.31932575E-5 1.31932575E-5 1.3192978E-5 0.45175 0.45175
1.3165468E-5 -5.0886617E-10 1.3192665E-5 1.25697325E-5 8.028665E-6 1.319304E-5 1.319304E-5 1.3192665E-5 0.45225 0.45225
1.3191717E-5 -2.0387799E-11 1.3192353E-5 1.2569504E-5 8.028519E-6 1.3192822E-5 1.3192822E-5 1.3192353E-5 0.45275 0.45275
1.3215029E-5 4.1388365E-10 1.3192353E-5 1.2569275E-5 8.028373E-6 1.3192604E-5 1.3192604E-5 1.3192353E-5 0.45325 0.45325
1.3231345E-5 7.1903294E-10 1.3192353E-5 1.2569046E-5 8.028227E-6 1.3192386E-5 1.3192386E-5 1.3192353E-5 0.45375 0.45375
1.323588E-5 8.067454E-10 1.3192665E-5 1.25688175E-5 8.028081E-6 1.3192168E-5 1.3192168E-5 1.3192665E-5 0.45425 0.45425
1.3227246E-5 6.514403E-10 1.31920415E-5 1.2568588E-5 8.027934E-6 1.319195E-5 1.319195E-5 1.31920415E-5 0.45475 0.45475
1.3203598E-5 2.1900984E-10 1.31920415E-5 1.2568359E-5 8.027788E-6 1.3191732E-5 1.3191732E-5 1.31920415E-5 0.45525 0.45525
1.3170281E-5 -3.918772E-10 1.3191417E-5 1.2567902E-5 8.027496E-6 1.3191514E-5 1.3191514E-5 1.3191417E-5 0.45575 0.45575
1.3145015E-5 -8.541519E-10 1.3191417E-5 1.25676725E-5 8.027349E-6 1.3191296E-5 1.3191296E-5 1.3191417E-5 0.45625 0.45625
1.3146382E-5 -8.2490986E-10 1.3190793E-5 1.2567444E-5 8.027203E-6 1.3191078E-5 1.3191078E-5 1.3190793E-5 0.45675 0.45675
1.3165271E-5 -4.7225335E-10 1.3190481E-5 1.2567215E-5 8.027057E-6 1.319086E-5 1.319086E-5 1.3190481E-5 0.45725 0.45725
1.3187132E-5 -6.478084E-11 1.3190481E-5 1.2566986E-5 8.026911E-6 1.3190642E-5 1.3190642E-5 1.3190481E-5 0.45775 0.45775
1.3206945E-5 3.0492955E-10 1.3190481E-5 1.25667575E-5 8.026765E-6 1.31904235E-5 1.31904235E-5 1.3190481E-5 0.45825 0.45825
1.3225209E-5 6.460138E-10 1.3189544E-5 1.2566528E-5 8.026619E-6 1.3190206E-5 1.3190206E-5 1.3189544E-5 0.45875 0.45875
1.3233736E-5 8.074233E-10 1.3189232E-5 1.2566299E-5 8.026473E-6 1.3189988E-5 1.3189988E-5 1.3189232E-5 0.45925 0.45925
1.3224939E-5 6.490729E-10 1.3189232E-5 1.2566071E-5 8.026326E-6 1.318977E-5 1.318977E-5 1.3189232E-5 0.45975 0.45975
1.3198485E-5 1.6487173E-10 1.318892E-5 1.2565842E-5 8.02618E-6 1.3189552E-5 1.3189552E-5 1.318892E-5 0.46025 0.46025
1.3166883E-5 -4.1434384E-10 1.318892E-5 1.2565612E-5 8.026034E-6 1.3189334E-5 1.3189334E-5 1.318892E-5 0.46075 0.46075
1.3147592E-5 -7.663775E-10 1.3188607E-5 1.2565155E-5 8.025741E-6 1.3189116E-5 1.3189116E-5 1.3188607E-5 0.46125 0.46125
1.315107E-5 -6.9815514E-10 1.3188607E-5 1.2564926E-5 8.025595E-6 1.3188897E-5 1.3188897E-5 1.3188607E-5 0.46175 0.46175
1.31654715E-5 -4.283317E-10 1.3188607E-5 1.25646975E-5 8.0254495E-6 1.318868E-5 1.318868E-5 1.3188607E-5 0.46225 0.46225
1.318588E-5 -4.7658127E-11 1.3188607E-5 1.2564468E-5 8.025303E-6 1.3188462E-5 1.3188462E-5 1.3188607E-5 0.46275 0.46275
1.3201437E-5 2.4348265E-10 1.3188607E-5 1.2564239E-5 8.025157E-6 1.3188243E-5 1.3188243E-5 1.3188607E-5 0.46325 0.46325
1.3216003E-5 5.163514E-10 1.3187671E-5 1.2564011E-5 8.02501E-6 1.3188025E-5 1.3188025E-5 1.3187671E-5 0.46375 0.46375
1.3224662E-5 6.8019723E-10 1.3187671E-5 1.2563782E-5 8.024865E-6 1.3187808E-5 1.3187808E-5 1.3187671E-5 0.46425 0.46425
1.3218603E-5 5.723993E-10 1.31870465E-5 1.2563552E-5 8.024718E-6 1.31875895E-5 1.31875895E-5 1.31870465E-5 0.46475 0.46475
1.3193537E-5 1.13778965E-10 1.31873585E-5 1.2563324E-5 8.024572E-6 1.3187371E-5 1.3187371E-5 1.31873585E-5 0.46525 0.46525
1.31684355E-5 -3.4545045E-10 1.31870465E-5 1.2563095E-5 8.024425E-6 1.3187153E-5 1.3187153E-5 1.31870465E-5 0.46575 0.46575
1.3153433E-5 -6.1830546E-10 1.31870465E-5 1.2562866E-5 8.02428E-6 1.3186936E-5 1.3186936E-5 1.31870465E-5 0.46625 0.46625
1.3155889E-5 -5.6896415E-10 1.3186423E-5 1.2562408E-5 8.023987E-6 1.3186717E-5 1.3186717E-5 1.3186423E-5 0.46675 0.46675
1.3169367E-5 -3.161946E-10 1.3186735E-5 1.256218E-5 8.023841E-6 1.3186499E-5 1.3186499E-5 1.3186735E-5 0.46725 0.46725
1.3184792E-5 -2.749008E-11 1.3186423E-5 1.2561951E-5 8.023695E-6 1.3186281E-5 1.3186281E-5 1.3186423E-5 0.46775 0.46775
1.3196817E-5 1.9848055E-10 1.3186111E-5 1.2561722E-5 8.023549E-6 1.3186063E-5 1.3186063E-5 1.3186111E-5 0.46825 0.46825
1.3208744E-5 4.2262402E-10 1.3185798E-5 1.2561493E-5 8.023402E-6 1.3185845E-5 1.3185845E-5 1.3185798E-5 0.46875 0.46875
1.3213839E-5 5.2069066E-10 1.3185798E-5 1.2561264E-5 8.023256E-6 1.3185627E-5 1.3185627E-5 1.3185798E-5 0.46925 0.46925
1.3208605E-5 4.2811935E-10 1.3185798E-5 1.2561035E-5 8.02311E-6 1.31854085E-5 1.31854085E-5 1.3185798E-5 0.46975 0.46975
1.3193538E-5 1.5404623E-10 1.3185486E-5 1.2560807E-5 8.022964E-6 1.318519E-5 1.318519E-5 1.3185486E-5 0.47025 0.47025
1.31756315E-5 -1.7240664E-10 1.3184862E-5 1.25605775E-5 8.022817E-6 1.3184973E-5 1.3184973E-5 1.3184862E-5 0.47075 0.47075
1.3160134E-5 -4.5439766E-10 1.3184862E-5 1.2560348E-5 8.022671E-6 1.3184755E-5 1.3184755E-5 1.3184862E-5 0.47125 0.47125
1.315721E-5 -5.0433424E-10 1.3184549E-5 1.2559891E-5 8.022379E-6 1.3184536E-5 1.3184536E-5 1.3184549E-5 0.47175 0.47175
1.3167421E-5 -3.1186226E-10 1.3183925E-5 1.2559662E-5 8.022233E-6 1.3184318E-5 1.3184318E-5 1.3183925E-5 0.47225 0.47225
1.3180965E-5 -5.7874552E-11 1.3183925E-5 1.2559433E-5 8.022087E-6 1.31841E-5 1.31841E-5 1.3183925E-5 0.47275 0.47275
1.3192463E-5 1.5835101E-10 1.3184237E-5 1.2559204E-5 8.021941E-6 1.3183882E-5 1.3183882E-5 1.3184237E-5 0.47325 0.47325
1.3202804E-5 3.5325926E-10 1.3183925E-5 1.2558975E-5 8.021794E-6 1.3183664E-5 1.3183664E-5 1.3183925E-5 0.47375 0.47375
1.3203808E-5 3.758016E-10 1.3183925E-5 1.2558747E-5 8.021648E-6 1.3183446E-5 1.3183446E-5 1.3183925E-5 0.47425 0.47425
1.3199036E-5 2.9175728E-10 1.3182988E-5 1.25585175E-5 8.021502E-6 1.3183228E-5 1.3183228E-5 1.3182988E-5 0.47475 0.47475
1.3193043E-5 1.851775E-10 1.31833E-5 1.2558288E-5 8.021356E-6 1.3183009E-5 1.3183009E-5 1.31833E-5 0.47525 0.47525
1.3181605E-5 -2.1898292E-11 1.3182676E-5 1.255806E-5 8.021209E-6 1.3182791E-5 1.3182791E-5 1.3182676E-5 0.47575 0.47575
1.3171222E-5 -2.0948394E-10 1.3182988E-5 1.2557831E-5 8.021063E-6 1.3182573E-5 1.3182573E-5 1.3182988E-5 0.47625 0.47625
1.31656925E-5 -3.075368E-10 1.3182988E-5 1.2557602E-5 8.020917E-6 1.3182355E-5 1.3182355E-5 1.3182988E-5 0.47675 0.47675
1.3165079E-5 -3.148387E-10 1.31820525E-5 1.2557144E-5 8.020625E-6 1.3182137E-5 1.3182137E-5 1.31820525E-5 0.47725 0.47725
1.3168952E-5 -2.3930755E-10 1.318174E-5 1.2556915E-5 8.020478E-6 1.3181919E-5 1.3181919E-5 1.318174E-5 0.47775 0.47775
1.3177282E-5 -8.15524E-11 1.31820525E-5 1.2556687E-5 8.020333E-6 1.31817005E-5 1.31817005E-5 1.31820525E-5 0.47825 0.47825
1.3190001E-5 1.5720865E-10 1.318174E-5 1.25564575E-5 8.020186E-6 1.3181482E-5 1.3181482E-5 1.318174E-5 0.47875 0.47875
1.31973065E-5 2.9608274E-10 1.31820525E-5 1.2556228E-5 8.02004E-6 1.3181264E-5 1.3181264E-5 1.31820525E-5 0.47925 0.47925
1.3197584E-5 3.0522565E-10 1.3181428E-5 1.2556E-5 8.019893E-6 1.3181046E-5 1.3181046E-5 1.3181428E-5 0.47975 0.47975
1.3192548E-5 2.1630878E-10 1.3181428E-5 1.2555771E-5 8.019748E-6 1.3180828E-5 1.3180828E-5 1.3181428E-5 0.48025 0.48025
1.3182794E-5 4.0295395E-11 1.3181116E-5 1.2555542E-5 8.019601E-6 1.318061E-5 1.318061E-5 1.3181116E-5 0.48075 0.48075
1.3176437E-5 -7.2984126E-11 1.3180804E-5 1.2555313E-5 8.019455E-6 1.3180392E-5 1.3180392E-5 1.3180804E-5 0.48125 0.48125
1.31752295E-5 -9.124924E-11 1.3180804E-5 1.2555084E-5 8.019309E-6 1.31801735E-5 1.31801735E-5 1.3180804E-5 0.48175 0.48175
1.3174319E-5 -1.04032755E-10 1.3180179E-5 1.2554855E-5 8.019163E-6 1.3179955E-5 1.3179955E-5 1.3180179E-5 0.48225 0.48225
1.3169843E-5 -1.8259547E-10 1.3180179E-5 1.25543975E-5 8.01887E-6 1.3179737E-5 1.3179737E-5 1.3180179E-5 0.48275 0.48275
1.3167712E-5 -2.1791445E-10 1.3179555E-5 1.2554168E-5 8.018724E-6 1.3179519E-5 1.3179519E-5 1.3179555E-5 0.48325 0.48325
1.3171982E-5 -1.3507448E-10 1.3179555E-5 1.255394E-5 8.018578E-6 1.31793E-5 1.31793E-5 1.3179555E-5 0.48375 0.48375
1.3180971E-5 3.4862026E-11 1.317893E-5 1.2553711E-5 8.018432E-6 1.3179082E-5 1.3179082E-5 1.317893E-5 0.48425 0.48425
1.3187717E-5 1.6338197E-10 1.317893E-5 1.2553482E-5 8.018285E-6 1.3178864E-5 1.3178864E-5 1.317893E-5 0.48475 0.48475
1.3190371E-5 2.1637767E-10 1.3178306E-5 1.2553253E-5 8.01814E-6 1.3178646E-5 1.3178646E-5 1.3178306E-5 0.48525 0.48525
1.3190548E-5 2.2369336E-10 1.3177994E-5 1.2553024E-5 8.017993E-6 1.3178428E-5 1.3178428E-5 1.3177994E-5 0.48575 0.48575
1.3189506E-5 2.0847359E-10 1.3178306E-5 1.2552796E-5 8.017847E-6 1.317821E-5 1.317821E-5 1.3178306E-5 0.48625 0.48625
1.3185624E-5 1.4087409E-10 1.31773695E-5 1.2552567E-5 8.017701E-6 1.3177992E-5 1.3177992E-5 1.31773695E-5 0.48675 0.48675
1.317742E-5 -6.513173E-12 1.31773695E-5 1.25523375E-5 8.017555E-6 1.3177773E-5 1.3177773E-5 1.31773695E-5 0.48725 0.48725
1.3168721E-5 -1.6303643E-10 1.3177058E-5 1.2552109E-5 8.017409E-6 1.3177555E-5 1.3177555E-5 1.3177058E-5 0.48775 0.48775
1.3161375E-5 -2.9458794E-10 1.31773695E-5 1.2551651E-5 8.017116E-6 1.3177337E-5 1.3177337E-5 1.31773695E-5 0.48825 0.48825
1.3163468E-5 -2.519464E-10 1.3176746E-5 1.25514225E-5 8.01697E-6 1.31771185E-5 1.31771185E-5 1.3176746E-5 0.48875 0.48875
1.3170411E-5 -1.1977203E-10 1.3176746E-5 1.2551193E-5 8.016824E-6 1.31769E-5 1.31769E-5 1.3176746E-5 0.48925 0.48925
1.3177354E-5 1.2402337E-11 1.3176746E-5 1.2550964E-5 8.016677E-6 1.3176682E-5 1.3176682E-5 1.3176746E-5 0.48975 0.48975
1.318641E-5 1.8355696E-10 1.3176433E-5 1.2550736E-5 8.016531E-6 1.3176464E-5 1.3176464E-5 1.3176433E-5 0.49025 0.49025
1.3194376E-5 3.3461242E-10 1.3176121E-5 1.2550507E-5 8.016385E-6 1.3176245E-5 1.3176245E-5 1.3176121E-5 0.49075 0.49075
1.31954785E-5 3.5898198E-10 1.3175809E-5 1.25502775E-5 8.016239E-6 1.3176027E-5 1.3176027E-5 1.3175809E-5 0.49125 0.49125
1.31905745E-5 2.725014E-10 1.3175809E-5 1.2550049E-5 8.016093E-6 1.3175809E-5 1.3175809E-5 1.3175809E-5 0.49175 0.49175
1.3178971E-5 6.238026E-11 1.3175497E-5 1.254982E-5 8.015946E-6 1.31755905E-5 1.31755905E-5 1.3175497E-5 0.49225 0.49225
1.3166213E-5 -1.6905818E-10 1.3175185E-5 1.2549591E-5 8.015801E-6 1.3175372E-5 1.3175372E-5 1.3175185E-5 0.49275 0.49275
1.3157943E-5 -3.1766356E-10 1.3174872E-5 1.25493625E-5 8.015654E-6 1.3175154E-5 1.3175154E-5 1.3174872E-5 0.49325 0.49325
1.3152543E-5 -4.1328016E-10 1.3174872E-5 1.2548904E-5 8.015361E-6 1.3174936E-5 1.3174936E-5 1.3174872E-5 0.49375 0.49375
1.3157804E-5 -3.1216818E-10 1.3175185E-5 1.2548676E-5 8.015216E-6 1.3174717E-5 1.3174717E-5 1.3175185E-5 0.49425 0.49425
1.3170654E-5 -7.097088E-11 1.317456E-5 1.2548447E-5 8.015069E-6 1.3174499E-5 1.3174499E-5 1.317456E-5 0.49475 0.49475
1.3188059E-5 2.5427765E-10 1.3174872E-5 1.25482175E-5 8.014923E-6 1.3174281E-5 1.3174281E-5 1.3174872E-5 0.49525 0.49525
1.3199787E-5 4.7476667E-10 1.3173936E-5 1.2547989E-5 8.0147765E-6 1.3174063E-5 1.3174063E-5 1.3173936E-5 0.49575 0.49575
1.3199734E-5 4.778189E-10 1.3173623E-5 1.254776E-5 8.014631E-6 1.3173844E-5 1.3173844E-5 1.3173623E-5 0.49625 0.49625
1.3191596E-5 3.316498E-10 1.3173936E-5 1.2547531E-5 8.014485E-6 1.3173626E-5 1.3173626E-5 1.3173936E-5 0.49675 0.49675
1.3175901E-5 4.600438E-11 1.3172999E-5 1.25473025E-5 8.014338E-6 1.3173408E-5 1.3173408E-5 1.3172999E-5 0.49725 0.49725
1.31588195E-5 -2.6522182E-10 1.3173311E-5 1.2547073E-5 8.014192E-6 1.31731895E-5 1.31731895E-5 1.3173311E-5 0.49775 0.49775
1.3149097E-5 -4.4062612E-10 1.3172999E-5 1.2546844E-5 8.014046E-6 1.3172971E-5 1.3172971E-5 1.3172999E-5 0.49825 0.49825
1.3148219E-5 -4.5280057E-10 1.3172999E-5 1.2546616E-5 8.0139E-6 1.3172753E-5 1.3172753E-5 1.3172999E-5 0.49875 0.49875
1.3155559E-5 -3.133174E-10 1.3172375E-5 1.2546157E-5 8.013608E-6 1.3172535E-5 1.3172535E-5 1.3172375E-5 0.49925 0.49925
1.3169333E-5 -5.5066226E-11 1.3172063E-5 1.2545929E-5 8.013461E-6 1.3172316E-5 1.3172316E-5 1.3172063E-5 0.49975 0.49975
1.3184163E-5 2.226751E-10 1.3172375E-5 1.25457E-5 8.013315E-6 1.3172098E-5 1.3172098E-5 1.3172375E-5 0.50025 0.50025
1.3195034E-5 4.2732837E-10 1.3172063E-5 1.2545471E-5 8.013169E-6 1.317188E-5 1.317188E-5 1.3172063E-5 0.50075 0.50075
1.3198413E-5 4.9372356E-10 1.3171751E-5 1.25452425E-5 8.013023E-6 1.31716615E-5 1.31716615E-5 1.3171751E-5 0.50125 0.50125
1.3192651E-5 3.9140724E-10 1.3171439E-5 1.2545013E-5 8.012877E-6 1.3171443E-5 1.3171443E-5 1.3171439E-5 0.50175 0.50175
1.3174909E-5 6.7999724E-11 1.3171127E-5 1.2544784E-5 8.01273E-6 1.3171225E-5 1.3171225E-5 1.3171127E-5 0.50225 0.50225
1.3154197E-5 -3.102238E-10 1.3170814E-5 1.2544556E-5 8.012584E-6 1.3171007E-5 1.3171007E-5 1.3170814E-5 0.50275 0.50275
1.3144377E-5 -4.874553E-10 1.3170814E-5 1.2544327E-5 8.012438E-6 1.3170788E-5 1.3170788E-5 1.3170814E-5 0.50325 0.50325
1.3145907E-5 -4.551679E-10 1.317019E-5 1.2544098E-5 8.012292E-6 1.317057E-5 1.317057E-5 1.317019E-5 0.50375 0.50375
1.3155755E-5 -2.6939564E-10 1.3170502E-5 1.2543869E-5 8.012145E-6 1.3170352E-5 1.3170352E-5 1.3170502E-5 0.50425 0.50425
1.3168837E-5 -2.3934885E-11 1.3170502E-5 1.2543412E-5 8.011853E-6 1.3170134E-5 1.3170134E-5 1.3170502E-5 0.50475 0.50475
1.3180829E-5 2.014267E-10 1.317019E-5 1.25431825E-5 8.011707E-6 1.3169915E-5 1.3169915E-5 1.317019E-5 0.50525 0.50525
1.3191501E-5 4.0242562E-10 1.317019E-5 1.2542953E-5 8.011561E-6 1.3169697E-5 1.3169697E-5 1.317019E-5 0.50575 0.50575
1.3195177E-5 4.743024E-10 1.3169878E-5 1.2542725E-5 8.011414E-6 1.3169478E-5 1.3169478E-5 1.3169878E-5 0.50625 0.50625
1.3187996E-5 3.4579617E-10 1.3169565E-5 1.2542496E-5 8.011269E-6 1.316926E-5 1.316926E-5 1.3169565E-5 0.50675 0.50675
1.3170552E-5 2.7870262E-11 1.3169253E-5 1.2542267E-5 8.011122E-6 1.3169041E-5 1.3169041E-5 1.3169253E-5 0.50725 0.50725
1.31538E-5 -2.7726527E-10 1.3168941E-5 1.2542038E-5 8.010976E-6 1.3168823E-5 1.3168823E-5 1.3168941E-5 0.50775 0.50775
1.3147411E-5 -3.9115386E-10 1.3168941E-5 1.2541809E-5 8.010829E-6 1.3168605E-5 1.3168605E-5 1.3168941E-5 0.50825 0.50825
1.315013E-5 -3.3694E-10 1.3168316E-5 1.254158E-5 8.010684E-6 1.3168386E-5 1.3168386E-5 1.3168316E-5 0.50875 0.50875
1.3158261E-5 -1.8283923E-10 1.3168004E-5 1.2541352E-5 8.010537E-6 1.3168168E-5 1.3168168E-5 1.3168004E-5 0.50925 0.50925
1.3166525E-5 -2.63022E-11 1.3168316E-5 1.2540893E-5 8.0102445E-6 1.316795E-5 1.316795E-5 1.3168316E-5 0.50975 0.50975
1.31754805E-5 1.4302523E-10 1.3168004E-5 1.2540665E-5 8.010099E-6 1.3167732E-5 1.3167732E-5 1.3168004E-5 0.51025 0.51025
1.3185229E-5 3.2697026E-10 1.31676925E-5 1.2540436E-5 8.009953E-6 1.3167513E-5 1.3167513E-5 1.31676925E-5 0.51075 0.51075
1.3189631E-5 4.1224651E-10 1.3167069E-5 1.2540207E-5 8.009806E-6 1.3167294E-5 1.3167294E-5 1.3167069E-5 0.51125 0.51125
1.3180866E-5 2.5450514E-10 1.31673805E-5 1.2539978E-5 8.00966E-6 1.3167076E-5 1.3167076E-5 1.31673805E-5 0.51175 0.51175
1.3165071E-5 -3.2967455E-11 1.31673805E-5 1.2539749E-5 8.009514E-6 1.3166858E-5 1.3166858E-5 1.31673805E-5 0.51225 0.51225
1.31510915E-5 -2.8694136E-10 1.3167069E-5 1.253952E-5 8.009368E-6 1.3166639E-5 1.3166639E-5 1.3167069E-5 0.51275 0.51275
1.3147442E-5 -3.5027742E-10 1.3167069E-5 1.2539292E-5 8.009221E-6 1.3166421E-5 1.3166421E-5 1.3167069E-5 0.51325 0.51325
1.31515135E-5 -2.7109184E-10 1.3166756E-5 1.25390625E-5 8.009076E-6 1.3166203E-5 1.3166203E-5 1.3166756E-5 0.51375 0.51375
1.3161724E-5 -7.8619874E-11 1.3166756E-5 1.2538833E-5 8.008929E-6 1.31659845E-5 1.31659845E-5 1.3166756E-5 0.51425 0.51425
1.3170647E-5 9.009851E-11 1.3166132E-5 1.2538605E-5 8.008783E-6 1.3165765E-5 1.3165765E-5 1.3166132E-5 0.51475 0.51475
1.3177953E-5 2.2897262E-10 1.3165507E-5 1.2538147E-5 8.008491E-6 1.3165547E-5 1.3165547E-5 1.3165507E-5 0.51525 0.51525
1.31831475E-5 3.2886643E-10 1.3165195E-5 1.2537918E-5 8.008345E-6 1.3165329E-5 1.3165329E-5 1.3165195E-5 0.51575 0.51575
1.3181741E-5 3.0694694E-10 1.3165195E-5 1.2537689E-5 8.008198E-6 1.316511E-5 1.316511E-5 1.3165195E-5 0.51625 0.51625
1.3170006E-5 9.438956E-11 1.3165195E-5 1.253746E-5 8.008052E-6 1.3164892E-5 1.3164892E-5 1.3165195E-5 0.51675 0.51675
1.31571815E-5 -1.3826702E-10 1.3164571E-5 1.2537232E-5 8.007906E-6 1.3164674E-5 1.3164674E-5 1.3164571E-5 0.51725 0.51725
1.3149935E-5 -2.6799132E-10 1.3164258E-5 1.25370025E-5 8.00776E-6 1.3164455E-5 1.3164455E-5 1.3164258E-5 0.51775 0.51775
1.31487595E-5 -2.8564737E-10 1.3164258E-5 1.2536773E-5 8.007613E-6 1.3164236E-5 1.3164236E-5 1.3164258E-5 0.51825 0.51825
1.3152898E-5 -2.0524367E-10 1.3163634E-5 1.2536545E-5 8.007467E-6 1.3164018E-5 1.3164018E-5 1.3163634E-5 0.51875 0.51875
1.3162447E-5 -2.495302E-11 1.3163634E-5 1.2536316E-5 8.007321E-6 1.31638E-5 1.31638E-5 1.3163634E-5 0.51925 0.51925
1.3171998E-5 1.5533762E-10 1.3163634E-5 1.2536087E-5 8.007175E-6 1.3163582E-5 1.3163582E-5 1.3163634E-5 0.51975 0.51975
1.3179732E-5 3.021296E-10 1.3163322E-5 1.2535858E-5 8.007029E-6 1.3163362E-5 1.3163362E-5 1.3163322E-5 0.52025 0.52025
1.318298E-5 3.6608847E-10 1.316301E-5 1.25354E-5 8.006737E-6 1.3163144E-5 1.3163144E-5 1.316301E-5 0.52075 0.52075
1.3175007E-5 2.2296473E-10 1.3163634E-5 1.2535172E-5 8.00659E-6 1.3162926E-5 1.3162926E-5 1.3163634E-5 0.52125 0.52125
1.3159773E-5 -5.4153734E-11 1.316301E-5 1.25349425E-5 8.006444E-6 1.3162707E-5 1.3162707E-5 1.316301E-5 0.52175 0.52175
1.3146651E-5 -2.9229194E-10 1.316301E-5 1.2534714E-5 8.006297E-6 1.3162488E-5 1.3162488E-5 1.316301E-5 0.52225 0.52225
1.3143463E-5 -3.4710101E-10 1.316301E-5 1.2534485E-5 8.006152E-6 1.316227E-5 1.316227E-5 1.316301E-5 0.52275 0.52275
1.3146776E-5 -2.8192398E-10 1.3162386E-5 1.2534256E-5 8.006005E-6 1.3162052E-5 1.3162052E-5 1.3162386E-5 0.52325 0.52325
1.3156987E-5 -8.945202E-11 1.3162074E-5 1.25340275E-5 8.005859E-6 1.31618335E-5 1.31618335E-5 1.3162074E-5 0.52375 0.52375
1.3167527E-5 1.09110644E-10 1.3161762E-5 1.2533798E-5 8.0057125E-6 1.3161614E-5 1.3161614E-5 1.3161762E-5 0.52425 0.52425
1.3174371E-5 2.3945781E-10 1.3161762E-5 1.2533569E-5 8.005567E-6 1.3161396E-5 1.3161396E-5 1.3161762E-5 0.52475 0.52475
1.3177618E-5 3.034167E-10 1.3161449E-5 1.2533341E-5 8.005421E-6 1.3161178E-5 1.3161178E-5 1.3161449E-5 0.52525 0.52525
1.3175486E-5 2.6809774E-10 1.3160825E-5 1.2533112E-5 8.005274E-6 1.31609595E-5 1.31609595E-5 1.3160825E-5 0.52575 0.52575
1.3164674E-5 7.259423E-11 1.3161137E-5 1.2532654E-5 8.004982E-6 1.316074E-5 1.316074E-5 1.3161137E-5 0.52625 0.52625
1.3151322E-5 -1.6980743E-10 1.3160825E-5 1.2532425E-5 8.004836E-6 1.3160522E-5 1.3160522E-5 1.3160825E-5 0.52675 0.52675
1.3145229E-5 -2.782144E-10 1.3160513E-5 1.2532196E-5 8.004689E-6 1.3160304E-5 1.3160304E-5 1.3160513E-5 0.52725 0.52725
1.3144187E-5 -2.9343417E-10 1.31602E-5 1.25319675E-5 8.004544E-6 1.31600855E-5 1.31600855E-5 1.31602E-5 0.52775 0.52775
1.3151162E-5 -1.6065071E-10 1.31602E-5 1.2531738E-5 8.004397E-6 1.3159866E-5 1.3159866E-5 1.31602E-5 0.52825 0.52825
1.3162627E-5 5.4965792E-11 1.3159576E-5 1.2531509E-5 8.004251E-6 1.3159648E-5 1.3159648E-5 1.3159576E-5 0.52875 0.52875
1.3169933E-5 1.9383989E-10 1.3159576E-5 1.2531281E-5 8.0041045E-6 1.315943E-5 1.315943E-5 1.3159576E-5 0.52925 0.52925
1.31718925E-5 2.3404523E-10 1.3159264E-5 1.2531052E-5 8.003959E-6 1.3159211E-5 1.3159211E-5 1.3159264E-5 0.52975 0.52975
1.3171311E-5 2.2735237E-10 1.3158327E-5 1.25308225E-5 8.003813E-6 1.3158992E-5 1.3158992E-5 1.3158327E-5 0.53025 0.53025
1.31653505E-5 1.2138165E-10 1.3158952E-5 1.2530594E-5 8.003666E-6 1.3158774E-5 1.3158774E-5 1.3158952E-5 0.53075 0.53075
1.3156025E-5 -4.6713845E-11 1.3158327E-5 1.2530365E-5 8.00352E-6 1.3158556E-5 1.3158556E-5 1.3158327E-5 0.53125 0.53125
1.3146335E-5 -2.2150909E-10 1.31580155E-5 1.25299075E-5 8.003228E-6 1.31583365E-5 1.31583365E-5 1.31580155E-5 0.53175 0.53175
1.314285E-5 -2.817998E-10 1.31577035E-5 1.2529678E-5 8.003081E-6 1.3158118E-5 1.3158118E-5 1.31577035E-5 0.53225 0.53225
1.3149726E-5 -1.5084355E-10 1.3158327E-5 1.2529449E-5 8.002935E-6 1.31579E-5 1.31579E-5 1.3158327E-5 0.53275 0.53275
1.3162577E-5 9.0353766E-11 1.31580155E-5 1.2529221E-5 8.002789E-6 1.3157682E-5 1.3157682E-5 1.31580155E-5 0.53325 0.53325
1.3169949E-5 2.3044602E-10 1.31580155E-5 1.2528992E-5 8.002643E-6 1.31574625E-5 1.31574625E-5 1.31580155E-5 0.53375 0.53375
1.31682455E-5 2.0304493E-10 1.31580155E-5 1.2528762E-5 8.0024965E-6 1.3157244E-5 1.3157244E-5 1.31580155E-5 0.53425 0.53425
1.3164596E-5 1.3970888E-10 1.3157391E-5 1.2528534E-5 8.00235E-6 1.3157026E-5 1.3157026E-5 1.3157391E-5 0.53475 0.53475
1.3161803E-5 9.220858E-11 1.3157079E-5 1.2528305E-5 8.002205E-6 1.3156807E-5 1.3156807E-5 1.3157079E-5 0.53525 0.53525
1.3154489E-5 -3.8733874E-11 1.3156767E-5 1.2528076E-5 8.002058E-6 1.31565885E-5 1.31565885E-5 1.3156767E-5 0.53575 0.53575
1.3146648E-5 -1.7942138E-10 1.3156143E-5 1.25278475E-5 8.001912E-6 1.3156369E-5 1.3156369E-5 1.3156143E-5 0.53625 0.53625
1.3141876E-5 -2.6346567E-10 1.3156455E-5 1.2527618E-5 8.001765E-6 1.3156151E-5 1.3156151E-5 1.3156455E-5 0.53675 0.53675
1.3145684E-5 -1.8915264E-10 1.3156143E-5 1.2527161E-5 8.001473E-6 1.3155933E-5 1.3155933E-5 1.3156143E-5 0.53725 0.53725
1.3157247E-5 2.829108E-11 1.3155518E-5 1.2526932E-5 8.001327E-6 1.31557135E-5 1.31557135E-5 1.3155518E-5 0.53775 0.53775
1.3168809E-5 2.457348E-10 1.3155518E-5 1.2526702E-5 8.0011805E-6 1.3155495E-5 1.3155495E-5 1.3155518E-5 0.53825 0.53825
1.3173443E-5 3.352745E-10 1.3155518E-5 1.2526474E-5 8.001035E-6 1.3155277E-5 1.3155277E-5 1.3155518E-5 0.53875 0.53875
1.3168605E-5 2.5001207E-10 1.3155206E-5 1.2526245E-5 8.000889E-6 1.3155058E-5 1.3155058E-5 1.3155206E-5 0.53925 0.53925
1.3157991E-5 5.816296E-11 1.3155206E-5 1.2526016E-5 8.000742E-6 1.31548395E-5 1.31548395E-5 1.3155206E-5 0.53975 0.53975
1.3148599E-5 -1.1115068E-10 1.3154581E-5 1.25257875E-5 8.000597E-6 1.315462E-5 1.315462E-5 1.3154581E-5 0.54025 0.54025
1.3141549E-5 -2.372206E-10 1.3154269E-5 1.2525558E-5 8.00045E-6 1.3154402E-5 1.3154402E-5 1.3154269E-5 0.54075 0.54075
1.313714E-5 -3.1456515E-10 1.3154269E-5 1.252533E-5 8.000304E-6 1.3154184E-5 1.3154184E-5 1.3154269E-5 0.54125 0.54125
1.314075E-5 -2.439065E-10 1.3153957E-5 1.2525101E-5 8.000157E-6 1.3153965E-5 1.3153965E-5 1.3153957E-5 0.54175 0.54175
1.3150135E-5 -6.6661204E-11 1.3153957E-5 1.2524643E-5 7.999865E-6 1.3153746E-5 1.3153746E-5 1.3153957E-5 0.54225 0.54225
1.3163281E-5 1.8001772E-10 1.3153645E-5 1.2524414E-5 7.999719E-6 1.3153528E-5 1.3153528E-5 1.3153645E-5 0.54275 0.54275
1.3173327E-5 3.6944436E-10 1.3153957E-5 1.2524185E-5 7.9995725E-6 1.3153309E-5 1.3153309E-5 1.3153957E-5 0.54325 0.54325
1.317456E-5 3.9625023E-10 1.3153957E-5 1.2523957E-5 7.999427E-6 1.3153091E-5 1.3153091E-5 1.3153957E-5 0.54375 0.54375
1.3165465E-5 2.3241817E-10 1.31530205E-5 1.25237275E-5 7.999281E-6 1.3152872E-5 1.3152872E-5 1.31530205E-5 0.54425 0.54425
1.31505285E-5 -3.9218687E-11 1.3152397E-5 1.2523498E-5 7.999134E-6 1.3152653E-5 1.3152653E-5 1.3152397E-5 0.54475 0.54475
1.3137011E-5 -2.8466565E-10 1.3152085E-5 1.252327E-5 7.998988E-6 1.3152435E-5 1.3152435E-5 1.3152085E-5 0.54525 0.54525
1.3132007E-5 -3.7297343E-10 1.3151772E-5 1.2523041E-5 7.998842E-6 1.3152216E-5 1.3152216E-5 1.3151772E-5 0.54575 0.54575
1.3136508E-5 -2.8586997E-10 1.3152085E-5 1.2522812E-5 7.998696E-6 1.3151997E-5 1.3151997E-5 1.3152085E-5 0.54625 0.54625
1.3143946E-5 -1.4455961E-10 1.3151772E-5 1.2522583E-5 7.998549E-6 1.3151779E-5 1.3151779E-5 1.3151772E-5 0.54675 0.54675
1.3153298E-5 3.207664E-11 1.3151148E-5 1.2522354E-5 7.998403E-6 1.315156E-5 1.315156E-5 1.3151148E-5 0.54725 0.54725
1.3163376E-5 2.2211237E-10 1.3151148E-5 1.2521897E-5 7.998111E-6 1.3151341E-5 1.3151341E-5 1.3151148E-5 0.54775 0.54775
1.317309E-5 4.054483E-10 1.3150523E-5 1.25216675E-5 7.9979645E-6 1.3151122E-5 1.3151122E-5 1.3150523E-5 0.54825 0.54825
1.3173301E-5 4.133731E-10 1.3150523E-5 1.2521438E-5 7.997818E-6 1.3150903E-5 1.3150903E-5 1.3150523E-5 0.54875 0.54875
1.3163843E-5 2.4284136E-10 1.3150523E-5 1.252121E-5 7.997673E-6 1.3150685E-5 1.3150685E-5 1.3150523E-5 0.54925 0.54925
1.3144484E-5 -1.10410445E-10 1.3150211E-5 1.2520981E-5 7.997526E-6 1.3150467E-5 1.3150467E-5 1.3150211E-5 0.54975 0.54975
1.3127402E-5 -4.2163664E-10 1.3150836E-5 1.2520752E-5 7.99738E-6 1.31502475E-5 1.31502475E-5 1.3150836E-5 0.55025 0.55025
1.3122069E-5 -5.1603505E-10 1.3150211E-5 1.2520523E-5 7.997233E-6 1.3150029E-5 1.3150029E-5 1.3150211E-5 0.55075 0.55075
1.3132542E-5 -3.1869055E-10 1.3149899E-5 1.2520294E-5 7.997088E-6 1.314981E-5 1.314981E-5 1.3149899E-5 0.55125 0.55125
1.3148495E-5 -2.0240944E-11 1.3149899E-5 1.2520065E-5 7.996941E-6 1.3149592E-5 1.3149592E-5 1.3149899E-5 0.55175 0.55175
1.3159629E-5 1.8928492E-10 1.3149274E-5 1.2519837E-5 7.996795E-6 1.31493725E-5 1.31493725E-5 1.3149274E-5 0.55225 0.55225
1.3166506E-5 3.2024117E-10 1.3149274E-5 1.25196075E-5 7.9966485E-6 1.3149154E-5 1.3149154E-5 1.3149274E-5 0.55275 0.55275
1.316939E-5 3.7750034E-10 1.3148962E-5 1.251915E-5 7.9963565E-6 1.3148935E-5 1.3148935E-5 1.3148962E-5 0.55325 0.55325
1.316696E-5 3.3669978E-10 1.3148962E-5 1.2518921E-5 7.99621E-6 1.3148717E-5 1.3148717E-5 1.3148962E-5 0.55375 0.55375
1.3155489E-5 1.2901492E-10 1.314865E-5 1.2518692E-5 7.996065E-6 1.31484985E-5 1.31484985E-5 1.314865E-5 0.55425 0.55425
1.3141244E-5 -1.2983152E-10 1.314865E-5 1.2518463E-5 7.995918E-6 1.3148279E-5 1.3148279E-5 1.314865E-5 0.55475 0.55475
1.3127199E-5 -3.8502357E-10 1.3148338E-5 1.2518234E-5 7.995772E-6 1.3148061E-5 1.3148061E-5 1.3148338E-5 0.55525 0.55525
1.3123615E-5 -4.4714146E-10 1.31480265E-5 1.2518005E-5 7.995625E-6 1.3147842E-5 1.3147842E-5 1.31480265E-5 0.55575 0.55575
1.3133462E-5 -2.613692E-10 1.3147402E-5 1.2517777E-5 7.99548E-6 1.3147624E-5 1.3147624E-5 1.3147402E-5 0.55625 0.55625
1.3149018E-5 2.9771588E-11 1.31480265E-5 1.25175475E-5 7.995333E-6 1.3147404E-5 1.3147404E-5 1.31480265E-5 0.55675 0.55675
1.31607785E-5 2.5086971E-10 1.3147714E-5 1.2517318E-5 7.995187E-6 1.3147185E-5 1.3147185E-5 1.3147714E-5 0.55725 0.55725
1.3164916E-5 3.3127343E-10 1.314709E-5 1.251709E-5 7.9950405E-6 1.3146967E-5 1.3146967E-5 1.314709E-5 0.55775 0.55775
1.3164104E-5 3.2031713E-10 1.3146153E-5 1.2516861E-5 7.994895E-6 1.3146748E-5 1.3146748E-5 1.3146153E-5 0.55825 0.55825
1.316009E-5 2.5028135E-10 1.3146153E-5 1.2516403E-5 7.994602E-6 1.3146529E-5 1.3146529E-5 1.3146153E-5 0.55875 0.55875
1.3148586E-5 4.1987448E-11 1.3146153E-5 1.2516174E-5 7.994456E-6 1.314631E-5 1.314631E-5 1.3146153E-5 0.55925 0.55925
1.3133187E-5 -2.381763E-10 1.3145841E-5 1.2515946E-5 7.99431E-6 1.3146092E-5 1.3146092E-5 1.3145841E-5 0.55975 0.55975
1.3122837E-5 -4.2515289E-10 1.3146153E-5 1.2515717E-5 7.994164E-6 1.3145873E-5 1.3145873E-5 1.3146153E-5 0.56025 0.56025
1.3126579E-5 -3.52058E-10 1.3145841E-5 1.25154875E-5 7.994017E-6 1.31456545E-5 1.31456545E-5 1.3145841E-5 0.56075 0.56075
1.3140781E-5 -8.588893E-11 1.3145841E-5 1.2515259E-5 7.993871E-6 1.3145435E-5 1.3145435E-5 1.3145841E-5 0.56125 0.56125
1.3155612E-5 1.9185241E-10 1.3144904E-5 1.251503E-5 7.993725E-6 1.3145217E-5 1.3145217E-5 1.3144904E-5 0.56175 0.56175
1.3162654E-5 3.2585398E-10 1.3144592E-5 1.2514801E-5 7.993579E-6 1.3144998E-5 1.3144998E-5 1.3144592E-5 0.56225 0.56225
1.3159828E-5 2.777446E-10 1.3144592E-5 1.25145725E-5 7.9934325E-6 1.314478E-5 1.314478E-5 1.3144592E-5 0.56275 0.56275
1.3152349E-5 1.4375684E-10 1.3144592E-5 1.2514343E-5 7.993286E-6 1.314456E-5 1.314456E-5 1.3144592E-5 0.56325 0.56325
1.3144541E-5 3.678419E-12 1.3144592E-5 1.2514114E-5 7.993141E-6 1.3144342E-5 1.3144342E-5 1.3144592E-5 0.56375 0.56375
1.3137392E-5 -1.2421866E-10 1.3143655E-5 1.2513657E-5 7.992848E-6 1.3144123E-5 1.3144123E-5 1.3143655E-5 0.56425 0.56425
1.3130144E-5 -2.5394298E-10 1.3143968E-5 1.25134275E-5 7.992701E-6 1.3143904E-5 1.3143904E-5 1.3143968E-5 0.56475 0.56475
1.3124646E-5 -3.5138673E-10 1.314428E-5 1.2513199E-5 7.992556E-6 1.31436855E-5 1.31436855E-5 1.314428E-5 0.56525 0.56525
1.3130301E-5 -2.4296595E-10 1.31433435E-5 1.251297E-5 7.992409E-6 1.3143466E-5 1.3143466E-5 1.31433435E-5 0.56575 0.56575
1.3148135E-5 9.020044E-11 1.31433435E-5 1.2512741E-5 7.992263E-6 1.3143247E-5 1.3143247E-5 1.31433435E-5 0.56625 0.56625
1.3162965E-5 3.6794176E-10 1.31433435E-5 1.25125125E-5 7.9921165E-6 1.3143029E-5 1.3143029E-5 1.31433435E-5 0.56675 0.56675
1.31646275E-5 4.026655E-10 1.31430315E-5 1.2512283E-5 7.991971E-6 1.314281E-5 1.314281E-5 1.31430315E-5 0.56725 0.56725
1.31556635E-5 2.412697E-10 1.3142407E-5 1.2512054E-5 7.9918245E-6 1.3142591E-5 1.3142591E-5 1.3142407E-5 0.56775 0.56775
1.3144852E-5 4.5766203E-11 1.3142095E-5 1.2511826E-5 7.991678E-6 1.3142372E-5 1.3142372E-5 1.3142095E-5 0.56825 0.56825
1.3135228E-5 -1.2781089E-10 1.314272E-5 1.2511597E-5 7.991533E-6 1.3142153E-5 1.3142153E-5 1.314272E-5 0.56875 0.56875
1.3128641E-5 -2.4535385E-10 1.3142095E-5 1.25113675E-5 7.991386E-6 1.3141935E-5 1.3141935E-5 1.3142095E-5 0.56925 0.56925
1.31229435E-5 -3.4645203E-10 1.3141471E-5 1.251091E-5 7.991093E-6 1.31417155E-5 1.31417155E-5 1.3141471E-5 0.56975 0.56975
1.3124277E-5 -3.17819E-10 1.3140846E-5 1.2510681E-5 7.990948E-6 1.3141497E-5 1.3141497E-5 1.3140846E-5 0.57025 0.57025
1.3136566E-5 -8.697579E-11 1.3141158E-5 1.25104525E-5 7.990801E-6 1.3141278E-5 1.3141278E-5 1.3141158E-5 0.57075 0.57075
1.3155191E-5 2.608082E-10 1.3141158E-5 1.2510223E-5 7.990655E-6 1.314106E-5 1.314106E-5 1.3141158E-5 0.57125 0.57125
1.3166753E-5 4.7825194E-10 1.3140846E-5 1.2509994E-5 7.9905085E-6 1.3140841E-5 1.3140841E-5 1.3140846E-5 0.57175 0.57175
1.3163796E-5 4.277063E-10 1.3140534E-5 1.2509766E-5 7.990363E-6 1.3140621E-5 1.3140621E-5 1.3140534E-5 0.57225 0.57225
1.3151004E-5 1.956588E-10 1.3140534E-5 1.2509537E-5 7.990217E-6 1.3140403E-5 1.3140403E-5 1.3140534E-5 0.57275 0.57275
1.3136199E-5 -7.354177E-11 1.3140534E-5 1.2509307E-5 7.99007E-6 1.3140184E-5 1.3140184E-5 1.3140534E-5 0.57325 0.57325
1.3129149E-5 -1.9961166E-10 1.313991E-5 1.2509079E-5 7.989924E-6 1.3139965E-5 1.3139965E-5 1.313991E-5 0.57375 0.57375
1.3122067E-5 -3.2629063E-10 1.3139597E-5 1.250885E-5 7.989778E-6 1.31397455E-5 1.31397455E-5 1.3139597E-5 0.57425 0.57425
1.3118911E-5 -3.8049067E-10 1.3138661E-5 1.25083925E-5 7.989485E-6 1.3139527E-5 1.3139527E-5 1.3138661E-5 0.57475 0.57475
1.3123445E-5 -2.9277816E-10 1.3139285E-5 1.2508163E-5 7.989339E-6 1.3139308E-5 1.3139308E-5 1.3139285E-5 0.57525 0.57525
1.3139826E-5 1.35893345E-11 1.3138973E-5 1.2507934E-5 7.989193E-6 1.3139089E-5 1.3139089E-5 1.3138973E-5 0.57575 0.57575
1.3157923E-5 3.5162825E-10 1.3138973E-5 1.2507706E-5 7.989047E-6 1.3138871E-5 1.3138871E-5 1.3138973E-5 0.57625 0.57625
1.3165691E-5 4.990293E-10 1.3138973E-5 1.2507477E-5 7.9889005E-6 1.3138651E-5 1.3138651E-5 1.3138973E-5 0.57675 0.57675
1.3158773E-5 3.753957E-10 1.3138661E-5 1.2507248E-5 7.988754E-6 1.3138433E-5 1.3138433E-5 1.3138661E-5 0.57725 0.57725
1.3146377E-5 1.50657E-10 1.3138037E-5 1.2507019E-5 7.988609E-6 1.3138214E-5 1.3138214E-5 1.3138037E-5 0.57775 0.57775
1.3133783E-5 -7.773612E-11 1.3138037E-5 1.250679E-5 7.988462E-6 1.3137995E-5 1.3137995E-5 1.3138037E-5 0.57825 0.57825
1.3122509E-5 -2.8176655E-10 1.3138037E-5 1.2506562E-5 7.988316E-6 1.31377765E-5 1.31377765E-5 1.3138037E-5 0.57875 0.57875
1.3114007E-5 -4.3463538E-10 1.3137725E-5 1.25063325E-5 7.988169E-6 1.3137557E-5 1.3137557E-5 1.3137725E-5 0.57925 0.57925
1.3116726E-5 -3.8042156E-10 1.3137413E-5 1.2506103E-5 7.988024E-6 1.3137338E-5 1.3137338E-5 1.3137413E-5 0.57975 0.57975
1.3128256E-5 -1.6358688E-10 1.31371E-5 1.2505646E-5 7.987731E-6 1.313712E-5 1.313712E-5 1.31371E-5 0.58025 0.58025
1.3144175E-5 1.3425365E-10 1.3136788E-5 1.2505417E-5 7.9875845E-6 1.31369E-5 1.31369E-5 1.3136788E-5 0.58075 0.58075
1.3156562E-5 3.6692402E-10 1.3136788E-5 1.2505188E-5 7.987439E-6 1.3136681E-5 1.3136681E-5 1.3136788E-5 0.58125 0.58125
1.3155783E-5 3.5657682E-10 1.3136788E-5 1.2504959E-5 7.9872925E-6 1.3136462E-5 1.3136462E-5 1.3136788E-5 0.58175 0.58175
1.3149888E-5 2.5182428E-10 1.3136476E-5 1.250473E-5 7.987146E-6 1.3136243E-5 1.3136243E-5 1.3136476E-5 0.58225 0.58225
1.3143927E-5 1.4585357E-10 1.3135852E-5 1.2504502E-5 7.987001E-6 1.3136025E-5 1.3136025E-5 1.3135852E-5 0.58275 0.58275
1.3134469E-5 -2.4678199E-11 1.3135539E-5 1.25042725E-5 7.986854E-6 1.3135806E-5 1.3135806E-5 1.3135539E-5 0.58325 0.58325
1.3120951E-5 -2.7012517E-10 1.3135539E-5 1.2504043E-5 7.986708E-6 1.3135586E-5 1.3135586E-5 1.3135539E-5 0.58375 0.58375
1.311268E-5 -4.1873052E-10 1.3135539E-5 1.2503815E-5 7.986561E-6 1.3135368E-5 1.3135368E-5 1.3135539E-5 0.58425 0.58425
1.31150355E-5 -3.7121642E-10 1.3135852E-5 1.2503586E-5 7.986416E-6 1.3135149E-5 1.3135149E-5 1.3135852E-5 0.58475 0.58475
1.31288425E-5 -1.12356145E-10 1.3135227E-5 1.2503357E-5 7.986269E-6 1.313493E-5 1.313493E-5 1.3135227E-5 0.58525 0.58525
1.3145718E-5 2.0314733E-10 1.3134603E-5 1.2502899E-5 7.9859765E-6 1.31347115E-5 1.31347115E-5 1.3134603E-5 0.58575 0.58575
1.3154409E-5 3.6760223E-10 1.3134915E-5 1.250267E-5 7.985831E-6 1.3134492E-5 1.3134492E-5 1.3134915E-5 0.58625 0.58625
1.3152343E-5 3.3350142E-10 1.313429E-5 1.2502442E-5 7.9856845E-6 1.3134273E-5 1.3134273E-5 1.313429E-5 0.58675 0.58675
1.3147042E-5 2.3971208E-10 1.3133978E-5 1.25022125E-5 7.985538E-6 1.3134054E-5 1.3134054E-5 1.3133978E-5 0.58725 0.58725
1.3138838E-5 9.232484E-11 1.31336665E-5 1.2501983E-5 7.985392E-6 1.3133835E-5 1.3133835E-5 1.31336665E-5 0.58775 0.58775
1.3127035E-5 -1.2145066E-10 1.31333545E-5 1.2501755E-5 7.985246E-6 1.31336155E-5 1.31336155E-5 1.31333545E-5 0.58825 0.58825
1.3117412E-5 -2.9502775E-10 1.31333545E-5 1.2501526E-5 7.9851E-6 1.3133397E-5 1.3133397E-5 1.31333545E-5 0.58875 0.58875
1.3112276E-5 -3.8577178E-10 1.31336665E-5 1.2501297E-5 7.984953E-6 1.3133178E-5 1.3133178E-5 1.31336665E-5 0.58925 0.58925
1.3117536E-5 -2.846598E-10 1.3133043E-5 1.2501068E-5 7.984807E-6 1.3132959E-5 1.3132959E-5 1.3133043E-5 0.58975 0.58975
1.3130847E-5 -3.4935527E-11 1.3132418E-5 1.2500839E-5 7.984661E-6 1.313274E-5 1.313274E-5 1.3132418E-5 0.59025 0.59025
1.3142608E-5 1.8616259E-10 1.3132106E-5 1.250061E-5 7.984515E-6 1.3132521E-5 1.3132521E-5 1.3132106E-5 0.59075 0.59075
1.3149286E-5 3.1346448E-10 1.3132418E-5 1.25001525E-5 7.984222E-6 1.3132302E-5 1.3132302E-5 1.3132418E-5 0.59125 0.59125
1.3149695E-5 3.2504363E-10 1.3132418E-5 1.2499923E-5 7.984077E-6 1.3132083E-5 1.3132083E-5 1.3132418E-5 0.59175 0.59175
1.3145945E-5 2.5988042E-10 1.3132106E-5 1.2499695E-5 7.98393E-6 1.3131864E-5 1.3131864E-5 1.3132106E-5 0.59225 0.59225
1.3138565E-5 1.2771985E-10 1.3131481E-5 1.2499466E-5 7.983784E-6 1.3131646E-5 1.3131646E-5 1.3131481E-5 0.59275 0.59275
1.3124981E-5 -1.1894524E-10 1.3131481E-5 1.2499237E-5 7.983637E-6 1.3131426E-5 1.3131426E-5 1.3131481E-5 0.59325 0.59325
1.3113542E-5 -3.2602102E-10 1.3131481E-5 1.2499008E-5 7.983492E-6 1.3131207E-5 1.3131207E-5 1.3131481E-5 0.59375 0.59375
1.3110321E-5 -3.8143919E-10 1.3130545E-5 1.2498779E-5 7.983345E-6 1.3130988E-5 1.3130988E-5 1.3130545E-5 0.59425 0.59425
1.3117858E-5 -2.3830157E-10 1.3130857E-5 1.2498551E-5 7.983199E-6 1.3130769E-5 1.3130769E-5 1.3130857E-5 0.59475 0.59475
1.3128199E-5 -4.3393313E-11 1.3130545E-5 1.2498322E-5 7.983053E-6 1.313055E-5 1.313055E-5 1.3130545E-5 0.59525 0.59525
1.3137748E-5 1.3689734E-10 1.3130545E-5 1.24980925E-5 7.982907E-6 1.3130331E-5 1.3130331E-5 1.3130545E-5 0.59575 0.59575
1.3144493E-5 2.6541735E-10 1.3130232E-5 1.2497864E-5 7.9827605E-6 1.3130112E-5 1.3130112E-5 1.3130232E-5 0.59625 0.59625
1.3149654E-5 3.647021E-10 1.3129608E-5 1.2497406E-5 7.982469E-6 1.3129893E-5 1.3129893E-5 1.3129608E-5 0.59675 0.59675
1.31461675E-5 3.0441144E-10 1.3129608E-5 1.24971775E-5 7.982322E-6 1.3129674E-5 1.3129674E-5 1.3129608E-5 0.59725 0.59725
1.3135092E-5 1.04035405E-10 1.3129296E-5 1.2496948E-5 7.982176E-6 1.3129455E-5 1.3129455E-5 1.3129296E-5 0.59775 0.59775
1.3118307E-5 -2.0170916E-10 1.3129296E-5 1.2496719E-5 7.982029E-6 1.3129236E-5 1.3129236E-5 1.3129296E-5 0.59825 0.59825
1.3110993E-5 -3.326516E-10 1.3128984E-5 1.2496491E-5 7.981884E-6 1.3129017E-5 1.3129017E-5 1.3128984E-5 0.59875 0.59875
1.3114767E-5 -2.5894759E-10 1.31286715E-5 1.2496262E-5 7.981737E-6 1.3128798E-5 1.3128798E-5 1.31286715E-5 0.59925 0.59925
1.3123954E-5 -8.535667E-11 1.312836E-5 1.24960325E-5 7.981591E-6 1.3128579E-5 1.3128579E-5 1.312836E-5 0.59975 0.59975
1.31320185E-5 6.7526E-11 1.31286715E-5 1.2495804E-5 7.9814445E-6 1.312836E-5 1.312836E-5 1.31286715E-5 0.60025 0.60025
1.3129787E-5 3.0379848E-11 1.31286715E-5 1.2495575E-5 7.981299E-6 1.312814E-5 1.312814E-5 1.31286715E-5 0.60075 0.60075
1.3131614E-5 6.814888E-11 1.3128048E-5 1.2495346E-5 7.9811525E-6 1.3127921E-5 1.3127921E-5 1.3128048E-5 0.60125 0.60125
1.314123E-5 2.4965768E-10 1.3127423E-5 1.24951175E-5 7.981006E-6 1.3127702E-5 1.3127702E-5 1.3127423E-5 0.60175 0.60175
1.3143288E-5 2.9169023E-10 1.3127423E-5 1.2494659E-5 7.980714E-6 1.3127483E-5 1.3127483E-5 1.3127423E-5 0.60225 0.60225
1.3133697E-5 1.1872218E-10 1.3127736E-5 1.2494431E-5 7.980568E-6 1.31272645E-5 1.31272645E-5 1.3127736E-5 0.60275 0.60275
1.3119123E-5 -1.4621492E-10 1.3127423E-5 1.2494202E-5 7.980421E-6 1.3127045E-5 1.3127045E-5 1.3127423E-5 0.60325 0.60325
1.311039E-5 -3.033472E-10 1.3127111E-5 1.24939725E-5 7.980275E-6 1.3126826E-5 1.3126826E-5 1.3127111E-5 0.60375 0.60375
1.3114362E-5 -2.2598882E-10 1.3126487E-5 1.2493744E-5 7.980129E-6 1.3126607E-5 1.3126607E-5 1.3126487E-5 0.60425 0.60425
1.31251E-5 -2.3771755E-11 1.3125862E-5 1.2493515E-5 7.979983E-6 1.3126388E-5 1.3126388E-5 1.3125862E-5 0.60475 0.60475
1.3131284E-5 9.4394104E-11 1.3125862E-5 1.2493286E-5 7.9798365E-6 1.3126169E-5 1.3126169E-5 1.3125862E-5 0.60525 0.60525
1.3130965E-5 9.257383E-11 1.3126174E-5 1.24930575E-5 7.97969E-6 1.3125949E-5 1.3125949E-5 1.3126174E-5 0.60575 0.60575
1.3129757E-5 7.430873E-11 1.312555E-5 1.2492828E-5 7.9795445E-6 1.312573E-5 1.312573E-5 1.312555E-5 0.60625 0.60625
1.313132E-5 1.0720526E-10 1.3125862E-5 1.2492599E-5 7.979398E-6 1.3125511E-5 1.3125511E-5 1.3125862E-5 0.60675 0.60675
1.3130804E-5 1.0173058E-10 1.312555E-5 1.2492142E-5 7.979105E-6 1.3125292E-5 1.3125292E-5 1.312555E-5 0.60725 0.60725
1.3126295E-5 2.2558826E-11 1.312555E-5 1.24919125E-5 7.97896E-6 1.3125073E-5 1.3125073E-5 1.312555E-5 0.60775 0.60775
1.3118289E-5 -1.21174E-10 1.3124301E-5 1.2491684E-5 7.978813E-6 1.3124854E-5 1.3124854E-5 1.3124301E-5 0.60825 0.60825
1.311444E-5 -1.8816441E-10 1.3124613E-5 1.2491455E-5 7.978667E-6 1.3124635E-5 1.3124635E-5 1.3124613E-5 0.60875 0.60875
1.3119996E-5 -8.1570826E-11 1.3123989E-5 1.2491226E-5 7.978521E-6 1.3124416E-5 1.3124416E-5 1.3123989E-5 0.60925 0.60925
1.3128952E-5 8.775665E-11 1.3123989E-5 1.24909975E-5 7.978375E-6 1.3124197E-5 1.3124197E-5 1.3123989E-5 0.60975 0.60975
1.3128303E-5 7.984569E-11 1.31236775E-5 1.2490768E-5 7.9782285E-6 1.3123978E-5 1.3123978E-5 1.31236775E-5 0.61025 0.61025
1.3123399E-5 -6.6348676E-12 1.3123989E-5 1.2490539E-5 7.978082E-6 1.3123758E-5 1.3123758E-5 1.3123989E-5 0.61075 0.61075
1.312153E-5 -3.708128E-11 1.3123365E-5 1.2490311E-5 7.977937E-6 1.3123539E-5 1.3123539E-5 1.3123365E-5 0.61125 0.61125
1.312448E-5 2.1396052E-11 1.3123053E-5 1.2490082E-5 7.97779E-6 1.312332E-5 1.312332E-5 1.3123053E-5 0.61175 0.61175
1.3126208E-5 5.733791E-11 1.3123365E-5 1.2489852E-5 7.977644E-6 1.3123101E-5 1.3123101E-5 1.3123365E-5 0.61225 0.61225
1.3123646E-5 1.410109E-11 1.3122741E-5 1.2489395E-5 7.977352E-6 1.3122882E-5 1.3122882E-5 1.3122741E-5 0.61275 0.61275
1.3117882E-5 -8.82152E-11 1.3122116E-5 1.2489167E-5 7.977205E-6 1.31226625E-5 1.31226625E-5 1.3122116E-5 0.61325 0.61325
1.311575E-5 -1.2353416E-10 1.3121804E-5 1.24889375E-5 7.977059E-6 1.3122443E-5 1.3122443E-5 1.3121804E-5 0.61375 0.61375
1.3124837E-5 4.8229573E-11 1.3122429E-5 1.2488708E-5 7.9769125E-6 1.3122224E-5 1.3122224E-5 1.3122429E-5 0.61425 0.61425
1.3134486E-5 2.3034745E-10 1.3122116E-5 1.248848E-5 7.976767E-6 1.3122005E-5 1.3122005E-5 1.3122116E-5 0.61475 0.61475
1.313232E-5 1.9441943E-10 1.3121804E-5 1.2488251E-5 7.9766205E-6 1.3121786E-5 1.3121786E-5 1.3121804E-5 0.61525 0.61525
1.3117515E-5 -7.478113E-11 1.3121804E-5 1.2488022E-5 7.976474E-6 1.3121567E-5 1.3121567E-5 1.3121804E-5 0.61575 0.61575
1.3111125E-5 -1.8866968E-10 1.3121804E-5 1.2487793E-5 7.976328E-6 1.3121347E-5 1.3121347E-5 1.3121804E-5 0.61625 0.61625
1.3116648E-5 -8.268516E-11 1.312118E-5 1.2487564E-5 7.976182E-6 1.3121128E-5 1.3121128E-5 1.312118E-5 0.61675 0.61675
1.3122601E-5 3.1217248E-11 1.3120868E-5 1.2487335E-5 7.976036E-6 1.3120909E-5 1.3120909E-5 1.3120868E-5 0.61725 0.61725
1.3122943E-5 4.1578303E-11 1.3120868E-5 1.2487107E-5 7.975889E-6 1.312069E-5 1.312069E-5 1.3120868E-5 0.61775 0.61775
1.3116454E-5 -7.413747E-11 1.3120555E-5 1.2486648E-5 7.975597E-6 1.3120471E-5 1.3120471E-5 1.3120555E-5 0.61825 0.61825
1.3115509E-5 -8.753001E-11 1.3119931E-5 1.248642E-5 7.975451E-6 1.3120251E-5 1.3120251E-5 1.3119931E-5 0.61875 0.61875
1.3127171E-5 1.3174094E-10 1.3119931E-5 1.2486191E-5 7.9753045E-6 1.3120032E-5 1.3120032E-5 1.3119931E-5 0.61925 0.61925
1.3134839E-5 2.7731478E-10 1.3119931E-5 1.2485962E-5 7.975158E-6 1.3119813E-5 1.3119813E-5 1.3119931E-5 0.61975 0.61975
1.312835E-5 1.6159905E-10 1.3119619E-5 1.2485733E-5 7.9750125E-6 1.3119594E-5 1.3119594E-5 1.3119619E-5 0.62025 0.62025
1.31133465E-5 -1.1125593E-10 1.31193065E-5 1.2485504E-5 7.974866E-6 1.3119375E-5 1.3119375E-5 1.31193065E-5 0.62075 0.62075
1.310524E-5 -2.5681593E-10 1.3119619E-5 1.2485275E-5 7.97472E-6 1.31191555E-5 1.31191555E-5 1.3119619E-5 0.62125 0.62125
1.31147235E-5 -7.7743416E-11 1.3118683E-5 1.2485047E-5 7.974573E-6 1.3118936E-5 1.3118936E-5 1.3118683E-5 0.62175 0.62175
1.3123448E-5 8.7320595E-11 1.3118683E-5 1.24848175E-5 7.974428E-6 1.3118717E-5 1.3118717E-5 1.3118683E-5 0.62225 0.62225
1.3119962E-5 2.7029915E-11 1.3118683E-5 1.2484588E-5 7.974281E-6 1.3118498E-5 1.3118498E-5 1.3118683E-5 0.62275 0.62275
1.3109942E-5 -1.5385598E-10 1.3118371E-5 1.248436E-5 7.974135E-6 1.3118279E-5 1.3118279E-5 1.3118371E-5 0.62325 0.62325
1.3110185E-5 -1.4532213E-10 1.3117746E-5 1.2483902E-5 7.973843E-6 1.31180595E-5 1.31180595E-5 1.3117746E-5 0.62375 0.62375
1.3124751E-5 1.2754668E-10 1.3117746E-5 1.2483673E-5 7.9736965E-6 1.311784E-5 1.311784E-5 1.3117746E-5 0.62425 0.62425
1.3134201E-5 3.0601016E-10 1.3118058E-5 1.2483444E-5 7.97355E-6 1.3117621E-5 1.3117621E-5 1.3118058E-5 0.62475 0.62475
1.3127316E-5 1.8298561E-10 1.3117746E-5 1.2483215E-5 7.9734045E-6 1.3117402E-5 1.3117402E-5 1.3117746E-5 0.62525 0.62525
1.3114128E-5 -5.63707E-11 1.3117122E-5 1.2482987E-5 7.973258E-6 1.3117182E-5 1.3117182E-5 1.3117122E-5 0.62575 0.62575
1.31069455E-5 -1.8487685E-10 1.311681E-5 1.24827575E-5 7.973112E-6 1.3116963E-5 1.3116963E-5 1.311681E-5 0.62625 0.62625
1.3113196E-5 -6.5492854E-11 1.3116497E-5 1.2482528E-5 7.972965E-6 1.31167435E-5 1.31167435E-5 1.3116497E-5 0.62675 0.62675
1.3119808E-5 6.059088E-11 1.3116185E-5 1.24823E-5 7.97282E-6 1.3116524E-5 1.3116524E-5 1.3116185E-5 0.62725 0.62725
1.312005E-5 6.912474E-11 1.3116185E-5 1.2482071E-5 7.972673E-6 1.3116305E-5 1.3116305E-5 1.3116185E-5 0.62775 0.62775
1.3113297E-5 -5.1463535E-11 1.3116185E-5 1.2481842E-5 7.972527E-6 1.3116086E-5 1.3116086E-5 1.3116185E-5 0.62825 0.62825
1.31099105E-5 -1.0992702E-10 1.3115873E-5 1.2481613E-5 7.97238E-6 1.3115867E-5 1.3115867E-5 1.3115873E-5 0.62875 0.62875
1.3115499E-5 -2.7243605E-12 1.3115561E-5 1.2481155E-5 7.9720885E-6 1.3115648E-5 1.3115648E-5 1.3115561E-5 0.62925 0.62925
1.3119736E-5 7.950657E-11 1.3115248E-5 1.2480927E-5 7.971942E-6 1.3115428E-5 1.3115428E-5 1.3115248E-5 0.62975 0.62975
1.3117504E-5 4.236043E-11 1.3114624E-5 1.24806975E-5 7.971796E-6 1.3115209E-5 1.3115209E-5 1.3114624E-5 0.63025 0.63025
1.3114612E-5 -6.967058E-12 1.3114624E-5 1.2480469E-5 7.97165E-6 1.3114989E-5 1.3114989E-5 1.3114624E-5 0.63075 0.63075
1.3115417E-5 1.1920928E-11 1.3114624E-5 1.248024E-5 7.971504E-6 1.311477E-5 1.311477E-5 1.3114624E-5 0.63125 0.63125
1.31204115E-5 1.081604E-10 1.3115248E-5 1.2480011E-5 7.971357E-6 1.3114551E-5 1.3114551E-5 1.3115248E-5 0.63175 0.63175
1.3121248E-5 1.2765747E-10 1.3114E-5 1.24797825E-5 7.971211E-6 1.31143315E-5 1.31143315E-5 1.3114E-5 0.63225 0.63225
1.3116046E-5 3.5695318E-11 1.3114E-5 1.2479553E-5 7.971065E-6 1.3114112E-5 1.3114112E-5 1.3114E-5 0.63275 0.63275
1.3112758E-5 -2.0940963E-11 1.3114312E-5 1.2479324E-5 7.970919E-6 1.3113893E-5 1.3113893E-5 1.3114312E-5 0.63325 0.63325
1.3110131E-5 -6.539591E-11 1.3114312E-5 1.2479096E-5 7.9707725E-6 1.3113674E-5 1.3113674E-5 1.3114312E-5 0.63375 0.63375
1.3108294E-5 -9.523326E-11 1.3113688E-5 1.2478867E-5 7.970626E-6 1.3113455E-5 1.3113455E-5 1.3113688E-5 0.63425 0.63425
1.3107548E-5 -1.0497141E-10 1.3113688E-5 1.2478409E-5 7.970334E-6 1.3113236E-5 1.3113236E-5 1.3113688E-5 0.63475 0.63475
1.3108912E-5 -7.572926E-11 1.3113064E-5 1.247818E-5 7.970188E-6 1.31130155E-5 1.31130155E-5 1.3113064E-5 0.63525 0.63525
1.3111993E-5 -1.4815673E-11 1.3112752E-5 1.2477951E-5 7.970041E-6 1.3112796E-5 1.3112796E-5 1.3112752E-5 0.63575 0.63575
1.3117352E-5 8.812353E-11 1.3112752E-5 1.24777225E-5 7.969896E-6 1.3112577E-5 1.3112577E-5 1.3112752E-5 0.63625 0.63625
1.3122182E-5 1.8131766E-10 1.3112752E-5 1.2477493E-5 7.969749E-6 1.3112358E-5 1.3112358E-5 1.3112752E-5 0.63675 0.63675
1.312358E-5 2.1116886E-10 1.3112439E-5 1.2477264E-5 7.969603E-6 1.3112138E-5 1.3112138E-5 1.3112439E-5 0.63725 0.63725
1.31195E-5 1.3991498E-10 1.3112439E-5 1.2477036E-5 7.969457E-6 1.3111919E-5 1.3111919E-5 1.3112439E-5 0.63775 0.63775
1.3115453E-5 6.927016E-11 1.3111503E-5 1.2476807E-5 7.969311E-6 1.3111699E-5 1.3111699E-5 1.3111503E-5 0.63825 0.63825
1.3110086E-5 -2.5737319E-11 1.3112127E-5 1.24765775E-5 7.9691645E-6 1.311148E-5 1.311148E-5 1.3112127E-5 0.63875 0.63875
1.3103662E-5 -1.4023492E-10 1.311119E-5 1.2476349E-5 7.969018E-6 1.311126E-5 1.311126E-5 1.311119E-5 0.63925 0.63925
1.3096777E-5 -2.6325947E-10 1.311119E-5 1.2475891E-5 7.968726E-6 1.3111041E-5 1.3111041E-5 1.311119E-5 0.63975 0.63975
1.3096724E-5 -2.6020722E-10 1.311119E-5 1.24756625E-5 7.96858E-6 1.3110822E-5 1.3110822E-5 1.311119E-5 0.64025 0.64025
1.310393E-5 -1.2316029E-10 1.311119E-5 1.2475433E-5 7.968433E-6 1.3110603E-5 1.3110603E-5 1.311119E-5 0.64075 0.64075
1.3116514E-5 1.1316452E-10 1.311119E-5 1.2475204E-5 7.968288E-6 1.3110383E-5 1.3110383E-5 1.311119E-5 0.64125 0.64125
1.3123886E-5 2.532568E-10 1.3110566E-5 1.2474976E-5 7.968141E-6 1.3110164E-5 1.3110164E-5 1.3110566E-5 0.64175 0.64175
1.3125119E-5 2.8006264E-10 1.3109941E-5 1.2474747E-5 7.967995E-6 1.3109945E-5 1.3109945E-5 1.3109941E-5 0.64225 0.64225
1.3120907E-5 2.063725E-10 1.3109941E-5 1.24745175E-5 7.967848E-6 1.3109725E-5 1.3109725E-5 1.3109941E-5 0.64275 0.64275
1.3116827E-5 1.3511862E-10 1.3109629E-5 1.2474289E-5 7.967703E-6 1.3109506E-5 1.3109506E-5 1.3109629E-5 0.64325 0.64325
1.3109248E-5 -6.9631773E-13 1.3109629E-5 1.247406E-5 7.9675565E-6 1.3109287E-5 1.3109287E-5 1.3109629E-5 0.64375 0.64375
1.30984035E-5 -1.9680887E-10 1.31093175E-5 1.2473831E-5 7.96741E-6 1.3109067E-5 1.3109067E-5 1.31093175E-5 0.64425 0.64425
1.3090594E-5 -3.368873E-10 1.3108694E-5 1.24736025E-5 7.967264E-6 1.3108847E-5 1.3108847E-5 1.3108694E-5 0.64475 0.64475
1.3089946E-5 -3.4479822E-10 1.31090055E-5 1.2473144E-5 7.966972E-6 1.3108628E-5 1.3108628E-5 1.31090055E-5 0.64525 0.64525
1.3097482E-5 -2.0166062E-10 1.3108381E-5 1.2472916E-5 7.966825E-6 1.3108409E-5 1.3108409E-5 1.3108381E-5 0.64575 0.64575
1.3111189E-5 5.537246E-11 1.3108381E-5 1.2472687E-5 7.966679E-6 1.310819E-5 1.310819E-5 1.3108381E-5 0.64625 0.64625
1.3122323E-5 2.6489835E-10 1.3108069E-5 1.24724575E-5 7.966533E-6 1.31079705E-5 1.31079705E-5 1.3108069E-5 0.64675 0.64675
1.3126625E-5 3.4834738E-10 1.3107757E-5 1.2472229E-5 7.966387E-6 1.310775E-5 1.310775E-5 1.3107757E-5 0.64725 0.64725
1.3123964E-5 3.032834E-10 1.3107757E-5 1.2472E-5 7.96624E-6 1.3107531E-5 1.3107531E-5 1.3107757E-5 0.64775 0.64775
1.3115693E-5 1.5467803E-10 1.3107132E-5 1.2471771E-5 7.966094E-6 1.3107312E-5 1.3107312E-5 1.3107132E-5 0.64825 0.64825
1.3105375E-5 -3.1689436E-11 1.3107132E-5 1.24715425E-5 7.9659485E-6 1.3107092E-5 1.3107092E-5 1.3107132E-5 0.64875 0.64875
1.3096543E-5 -1.9064893E-10 1.3106508E-5 1.2471313E-5 7.965802E-6 1.3106873E-5 1.3106873E-5 1.3106508E-5 0.64925 0.64925
1.3089757E-5 -3.1184627E-10 1.3106196E-5 1.2471085E-5 7.965656E-6 1.3106654E-5 1.3106654E-5 1.3106196E-5 0.64975 0.64975
1.3089142E-5 -3.1914815E-10 1.3106508E-5 1.2470856E-5 7.96551E-6 1.3106434E-5 1.3106434E-5 1.3106508E-5 0.65025 0.65025
1.3093939E-5 -2.2656306E-10 1.3106196E-5 1.2470398E-5 7.965217E-6 1.3106214E-5 1.3106214E-5 1.3106196E-5 0.65075 0.65075
1.3103488E-5 -4.6272396E-11 1.3106508E-5 1.2470169E-5 7.965071E-6 1.3105995E-5 1.3105995E-5 1.3106508E-5 0.65125 0.65125
1.3114654E-5 1.6386255E-10 1.3105884E-5 1.246994E-5 7.964925E-6 1.3105776E-5 1.3105776E-5 1.3105884E-5 0.65175 0.65175
1.3121234E-5 2.8933722E-10 1.3105884E-5 1.2469712E-5 7.964779E-6 1.3105556E-5 1.3105556E-5 1.3105884E-5 0.65225 0.65225
1.3121081E-5 2.9056227E-10 1.3105571E-5 1.24694825E-5 7.9646325E-6 1.3105337E-5 1.3105337E-5 1.3105571E-5 0.65275 0.65275
1.31189145E-5 2.5463429E-10 1.3104947E-5 1.2469253E-5 7.964486E-6 1.3105117E-5 1.3105117E-5 1.3104947E-5 0.65325 0.65325
1.3112557E-5 1.413548E-10 1.3104947E-5 1.2469025E-5 7.9643405E-6 1.3104898E-5 1.3104898E-5 1.3104947E-5 0.65375 0.65375
1.310313E-5 -2.856788E-11 1.3105259E-5 1.2468796E-5 7.964194E-6 1.3104678E-5 1.3104678E-5 1.3105259E-5 0.65425 0.65425
1.3092549E-5 -2.1980791E-10 1.3104635E-5 1.2468567E-5 7.964048E-6 1.3104459E-5 1.3104459E-5 1.3104635E-5 0.65475 0.65475
1.3086356E-5 -3.3004205E-10 1.3104635E-5 1.2468338E-5 7.963901E-6 1.310424E-5 1.310424E-5 1.3104635E-5 0.65525 0.65525
1.3089141E-5 -2.7461006E-10 1.3104635E-5 1.2468109E-5 7.963756E-6 1.310402E-5 1.310402E-5 1.3104635E-5 0.65575 0.65575
1.3096809E-5 -1.2903617E-10 1.3104011E-5 1.2467652E-5 7.963463E-6 1.31038005E-5 1.31038005E-5 1.3104011E-5 0.65625 0.65625
1.3105468E-5 3.4809697E-11 1.3104011E-5 1.24674225E-5 7.963316E-6 1.3103581E-5 1.3103581E-5 1.3104011E-5 0.65675 0.65675
1.3111221E-5 1.450577E-10 1.3103387E-5 1.2467193E-5 7.963171E-6 1.3103361E-5 1.3103361E-5 1.3103387E-5 0.65725 0.65725
1.31149945E-5 2.1876172E-10 1.3103387E-5 1.2466965E-5 7.9630245E-6 1.3103142E-5 1.3103142E-5 1.3103387E-5 0.65775 0.65775
1.3120353E-5 3.2170092E-10 1.3102762E-5 1.2466736E-5 7.962878E-6 1.3102923E-5 1.3102923E-5 1.3102762E-5 0.65825 0.65825
1.3121058E-5 3.3876174E-10 1.310245E-5 1.2466507E-5 7.962732E-6 1.3102703E-5 1.3102703E-5 1.310245E-5 0.65875 0.65875
1.3114008E-5 2.1269184E-10 1.3101826E-5 1.2466278E-5 7.962586E-6 1.31024835E-5 1.31024835E-5 1.3101826E-5 0.65925 0.65925
1.3099004E-5 -6.016312E-11 1.3101513E-5 1.2466049E-5 7.96244E-6 1.3102263E-5 1.3102263E-5 1.3101513E-5 0.65975 0.65975
1.3085882E-5 -2.9830127E-10 1.3101826E-5 1.246582E-5 7.962293E-6 1.3102044E-5 1.3102044E-5 1.3101826E-5 0.66025 0.66025
1.3079689E-5 -4.0853543E-10 1.3101513E-5 1.2465592E-5 7.962147E-6 1.3101825E-5 1.3101825E-5 1.3101513E-5 0.66075 0.66075
1.308376E-5 -3.293498E-10 1.3101201E-5 1.24653625E-5 7.962001E-6 1.3101605E-5 1.3101605E-5 1.3101201E-5 0.66125 0.66125
1.3090768E-5 -1.9595728E-10 1.3101201E-5 1.2464905E-5 7.961708E-6 1.3101386E-5 1.3101386E-5 1.3101201E-5 0.66175 0.66175
1.30996905E-5 -2.7238859E-11 1.3100577E-5 1.2464676E-5 7.961562E-6 1.3101167E-5 1.3101167E-5 1.3100577E-5 0.66225 0.66225
1.3110692E-5 1.7985075E-10 1.3100889E-5 1.2464447E-5 7.9614165E-6 1.3100947E-5 1.3100947E-5 1.3100889E-5 0.66275 0.66275
1.3122584E-5 4.033852E-10 1.3100264E-5 1.2464218E-5 7.96127E-6 1.3100727E-5 1.3100727E-5 1.3100264E-5 0.66325 0.66325
1.312682E-5 4.856161E-10 1.3099952E-5 1.2463989E-5 7.961124E-6 1.3100507E-5 1.3100507E-5 1.3099952E-5 0.66375 0.66375
1.3119473E-5 3.540646E-10 1.3099952E-5 1.246376E-5 7.960978E-6 1.3100288E-5 1.3100288E-5 1.3099952E-5 0.66425 0.66425
1.3105162E-5 9.400008E-11 1.3099952E-5 1.2463532E-5 7.960832E-6 1.3100069E-5 1.3100069E-5 1.3099952E-5 0.66475 0.66475
1.30906865E-5 -1.6910981E-10 1.30996405E-5 1.24633025E-5 7.960685E-6 1.3099849E-5 1.3099849E-5 1.30996405E-5 0.66525 0.66525
1.3080633E-5 -3.5060477E-10 1.3099952E-5 1.2463073E-5 7.960539E-6 1.30996295E-5 1.30996295E-5 1.3099952E-5 0.66575 0.66575
1.3075431E-5 -4.425669E-10 1.30993285E-5 1.2462845E-5 7.960393E-6 1.309941E-5 1.309941E-5 1.30993285E-5 0.66625 0.66625
1.3076663E-5 -4.15761E-10 1.30993285E-5 1.2462616E-5 7.960247E-6 1.309919E-5 1.309919E-5 1.30993285E-5 0.66675 0.66675
1.3085321E-5 -2.5191516E-10 1.3099016E-5 1.2462158E-5 7.959954E-6 1.3098971E-5 1.3098971E-5 1.3099016E-5 0.66725 0.66725
1.3102428E-5 6.785181E-11 1.3099016E-5 1.2461929E-5 7.9598085E-6 1.3098751E-5 1.3098751E-5 1.3099016E-5 0.66775 0.66775
1.3120425E-5 4.040636E-10 1.3099016E-5 1.2461701E-5 7.959662E-6 1.3098532E-5 1.3098532E-5 1.3099016E-5 0.66825 0.66825
1.313047E-5 5.934902E-10 1.3098704E-5 1.2461472E-5 7.959516E-6 1.3098313E-5 1.3098313E-5 1.3098704E-5 0.66875 0.66875
1.3126125E-5 5.173638E-10 1.3098392E-5 1.24612425E-5 7.959369E-6 1.30980925E-5 1.30980925E-5 1.3098392E-5 0.66925 0.66925
1.3112375E-5 2.676534E-10 1.3097455E-5 1.2461014E-5 7.959224E-6 1.3097873E-5 1.3097873E-5 1.3097455E-5 0.66975 0.66975
1.3095821E-5 -3.3827666E-11 1.3097768E-5 1.2460785E-5 7.959077E-6 1.3097653E-5 1.3097653E-5 1.3097768E-5 0.67025 0.67025
1.3080058E-5 -3.2069117E-10 1.3097455E-5 1.2460556E-5 7.958931E-6 1.3097434E-5 1.3097434E-5 1.3097455E-5 0.67075 0.67075
1.3068718E-5 -5.259397E-10 1.3097143E-5 1.24603275E-5 7.958784E-6 1.3097214E-5 1.3097214E-5 1.3097143E-5 0.67125 0.67125
1.3064967E-5 -5.911029E-10 1.3096831E-5 1.2460098E-5 7.958639E-6 1.3096995E-5 1.3096995E-5 1.3096831E-5 0.67175 0.67175
1.3073856E-5 -4.2299356E-10 1.3096831E-5 1.2459869E-5 7.9584925E-6 1.3096775E-5 1.3096775E-5 1.3096831E-5 0.67225 0.67225
1.3096638E-5 1.5328786E-12 1.3097143E-5 1.2459412E-5 7.9582E-6 1.3096555E-5 1.3096555E-5 1.3097143E-5 0.67275 0.67275
1.311886E-5 4.1570516E-10 1.3096831E-5 1.24591825E-5 7.958054E-6 1.3096336E-5 1.3096336E-5 1.3096831E-5 0.67325 0.67325
1.3131148E-5 6.4654837E-10 1.3096519E-5 1.2458954E-5 7.957908E-6 1.3096116E-5 1.3096116E-5 1.3096519E-5 0.67375 0.67375
1.3131225E-5 6.520369E-10 1.3095894E-5 1.2458725E-5 7.957761E-6 1.3095896E-5 1.3095896E-5 1.3095894E-5 0.67425 0.67425
1.3117641E-5 4.0537187E-10 1.3095894E-5 1.2458496E-5 7.957615E-6 1.3095677E-5 1.3095677E-5 1.3095894E-5 0.67475 0.67475
1.3095641E-5 3.3947417E-12 1.309527E-5 1.24582675E-5 7.957469E-6 1.3095457E-5 1.3095457E-5 1.309527E-5 0.67525 0.67525
1.3074797E-5 -3.7726502E-10 1.309527E-5 1.2458038E-5 7.957323E-6 1.3095238E-5 1.3095238E-5 1.309527E-5 0.67575 0.67575
1.3062532E-5 -5.9956745E-10 1.309527E-5 1.2457809E-5 7.957176E-6 1.3095018E-5 1.3095018E-5 1.309527E-5 0.67625 0.67625
1.3061554E-5 -6.1356903E-10 1.30946455E-5 1.2457581E-5 7.95703E-6 1.3094798E-5 1.3094798E-5 1.30946455E-5 0.67675 0.67675
1.3071366E-5 -4.284058E-10 1.30949575E-5 1.2457352E-5 7.9568845E-6 1.3094579E-5 1.3094579E-5 1.30949575E-5 0.67725 0.67725
1.3093885E-5 -8.7519115E-12 1.30949575E-5 1.2456894E-5 7.956592E-6 1.3094359E-5 1.3094359E-5 1.30949575E-5 0.67775 0.67775
1.3116436E-5 4.1151105E-10 1.30946455E-5 1.2456665E-5 7.956446E-6 1.3094139E-5 1.3094139E-5 1.30946455E-5 0.67825 0.67825
1.3128659E-5 6.411361E-10 1.3094022E-5 1.2456436E-5 7.9563E-6 1.309392E-5 1.309392E-5 1.3094022E-5 0.67875 0.67875
1.3127153E-5 6.173894E-10 1.3093397E-5 1.24562075E-5 7.956153E-6 1.30937005E-5 1.30937005E-5 1.3093397E-5 0.67925 0.67925
1.3115746E-5 4.1092277E-10 1.309371E-5 1.2455978E-5 7.956007E-6 1.309348E-5 1.309348E-5 1.309371E-5 0.67975 0.67975
1.30964845E-5 5.949822E-11 1.3093397E-5 1.2455749E-5 7.955861E-6 1.3093261E-5 1.3093261E-5 1.3093397E-5 0.68025 0.68025
1.307597E-5 -3.1507086E-10 1.3092773E-5 1.2455521E-5 7.955715E-6 1.3093041E-5 1.3093041E-5 1.3092773E-5 0.68075 0.68075
1.3063045E-5 -5.495546E-10 1.3092773E-5 1.2455292E-5 7.955568E-6 1.3092821E-5 1.3092821E-5 1.3092773E-5 0.68125 0.68125
1.3059063E-5 -6.189813E-10 1.3092773E-5 1.24550625E-5 7.955422E-6 1.3092602E-5 1.3092602E-5 1.3092773E-5 0.68175 0.68175
1.30684475E-5 -4.4173593E-10 1.3092461E-5 1.2454834E-5 7.9552765E-6 1.3092382E-5 1.3092382E-5 1.3092461E-5 0.68225 0.68225
1.30890185E-5 -5.8016966E-11 1.3092461E-5 1.2454605E-5 7.95513E-6 1.3092163E-5 1.3092163E-5 1.3092461E-5 0.68275 0.68275
1.3111702E-5 3.6468228E-10 1.3091836E-5 1.24541475E-5 7.954837E-6 1.30919425E-5 1.30919425E-5 1.3091836E-5 0.68325 0.68325
1.3124882E-5 6.119703E-10 1.3091836E-5 1.2453918E-5 7.954692E-6 1.3091723E-5 1.3091723E-5 1.3091836E-5 0.68375 0.68375
1.3124167E-5 6.028412E-10 1.3091524E-5 1.2453689E-5 7.954545E-6 1.3091503E-5 1.3091503E-5 1.3091524E-5 0.68425 0.68425
1.3111374E-5 3.7079373E-10 1.3090899E-5 1.2453461E-5 7.954399E-6 1.3091283E-5 1.3091283E-5 1.3090899E-5 0.68475 0.68475
1.3093137E-5 3.825027E-11 1.3090899E-5 1.2453232E-5 7.954252E-6 1.3091064E-5 1.3091064E-5 1.3090899E-5 0.68525 0.68525
1.3076779E-5 -2.5957642E-10 1.3091212E-5 1.2453003E-5 7.954107E-6 1.3090844E-5 1.3090844E-5 1.3091212E-5 0.68575 0.68575
1.3063459E-5 -5.0136895E-10 1.3090587E-5 1.2452774E-5 7.95396E-6 1.3090625E-5 1.3090625E-5 1.3090587E-5 0.68625 0.68625
1.3057266E-5 -6.116031E-10 1.3090587E-5 1.2452545E-5 7.953814E-6 1.30904045E-5 1.30904045E-5 1.3090587E-5 0.68675 0.68675
1.3065463E-5 -4.5628415E-10 1.3090587E-5 1.2452317E-5 7.953668E-6 1.3090185E-5 1.3090185E-5 1.3090587E-5 0.68725 0.68725
1.3089829E-5 -2.5225239E-12 1.3090275E-5 1.24520875E-5 7.953522E-6 1.3089965E-5 1.3089965E-5 1.3090275E-5 0.68775 0.68775
1.3111786E-5 4.0677722E-10 1.3090275E-5 1.2451858E-5 7.953376E-6 1.3089745E-5 1.3089745E-5 1.3090275E-5 0.68825 0.68825
1.3121632E-5 5.925495E-10 1.3089963E-5 1.2451401E-5 7.953083E-6 1.3089526E-5 1.3089526E-5 1.3089963E-5 0.68875 0.68875
1.3114515E-5 4.6526155E-10 1.3089027E-5 1.2451172E-5 7.952937E-6 1.3089306E-5 1.3089306E-5 1.3089027E-5 0.68925 0.68925
1.31005345E-5 2.1128765E-10 1.3088715E-5 1.2450943E-5 7.952791E-6 1.3089087E-5 1.3089087E-5 1.3088715E-5 0.68975 0.68975
1.3088237E-5 -1.1623835E-11 1.3088715E-5 1.2450714E-5 7.952644E-6 1.3088867E-5 1.3088867E-5 1.3088715E-5 0.69025 0.69025
1.3077457E-5 -2.0651825E-10 1.3088715E-5 1.2450485E-5 7.952498E-6 1.30886465E-5 1.30886465E-5 1.3088715E-5 0.69075 0.69075
1.3064203E-5 -4.4709264E-10 1.308809E-5 1.2450257E-5 7.9523525E-6 1.3088427E-5 1.3088427E-5 1.308809E-5 0.69125 0.69125
1.3059132E-5 -5.366185E-10 1.3088403E-5 1.24500275E-5 7.952206E-6 1.3088207E-5 1.3088207E-5 1.3088403E-5 0.69175 0.69175
1.3070265E-5 -3.2709263E-10 1.3088403E-5 1.2449798E-5 7.95206E-6 1.3087988E-5 1.3087988E-5 1.3088403E-5 0.69225 0.69225
1.3092057E-5 7.91618E-11 1.3087778E-5 1.244957E-5 7.951914E-6 1.3087768E-5 1.3087768E-5 1.3087778E-5 0.69275 0.69275
1.3109857E-5 4.1171913E-10 1.308809E-5 1.2449341E-5 7.951768E-6 1.3087549E-5 1.3087549E-5 1.308809E-5 0.69325 0.69325
1.3110528E-5 4.2817086E-10 1.3087466E-5 1.2449112E-5 7.951621E-6 1.3087329E-5 1.3087329E-5 1.3087466E-5 0.69375 0.69375
1.3102158E-5 2.7773836E-10 1.3087154E-5 1.2448654E-5 7.951329E-6 1.30871085E-5 1.30871085E-5 1.3087154E-5 0.69425 0.69425
1.3095206E-5 1.5349572E-10 1.3087154E-5 1.2448425E-5 7.951183E-6 1.3086888E-5 1.3086888E-5 1.3087154E-5 0.69475 0.69475
1.3087759E-5 2.0117026E-11 1.3086529E-5 1.2448197E-5 7.951036E-6 1.3086669E-5 1.3086669E-5 1.3086529E-5 0.69525 0.69525
1.3076485E-5 -1.8391338E-10 1.3086841E-5 1.24479675E-5 7.95089E-6 1.3086449E-5 1.3086449E-5 1.3086841E-5 0.69575 0.69575
1.3064055E-5 -4.0926112E-10 1.3086841E-5 1.2447738E-5 7.9507445E-6 1.308623E-5 1.308623E-5 1.3086841E-5 0.69625 0.69625
1.3063175E-5 -4.2143553E-10 1.3086529E-5 1.244751E-5 7.950598E-6 1.308601E-5 1.308601E-5 1.3086529E-5 0.69675 0.69675
1.3078367E-5 -1.3699443E-10 1.3086217E-5 1.2447281E-5 7.950452E-6 1.308579E-5 1.308579E-5 1.3086217E-5 0.69725 0.69725
1.3098279E-5 2.345432E-10 1.3085593E-5 1.2447052E-5 7.950305E-6 1.3085571E-5 1.3085571E-5 1.3085593E-5 0.69775 0.69775
1.3105055E-5 3.6367231E-10 1.308528E-5 1.2446823E-5 7.95016E-6 1.30853505E-5 1.30853505E-5 1.308528E-5 0.69825 0.69825
1.3100348E-5 2.8084615E-10 1.30849685E-5 1.2446594E-5 7.950013E-6 1.308513E-5 1.308513E-5 1.30849685E-5 0.69875 0.69875
1.3091614E-5 1.2371387E-10 1.30849685E-5 1.2446365E-5 7.949867E-6 1.3084911E-5 1.3084911E-5 1.30849685E-5 0.69925 0.69925
1.3086874E-5 4.0278676E-11 1.30846565E-5 1.24459075E-5 7.949575E-6 1.3084691E-5 1.3084691E-5 1.30846565E-5 0.69975 0.69975
1.3081737E-5 -5.046532E-11 1.3084345E-5 1.2445678E-5 7.949428E-6 1.3084472E-5 1.3084472E-5 1.3084345E-5 0.70025 0.70025
1.3072904E-5 -2.0942478E-10 1.3084345E-5 1.244545E-5 7.949282E-6 1.3084251E-5 1.3084251E-5 1.3084345E-5 0.70075 0.70075
1.30657545E-5 -3.3732186E-10 1.3084345E-5 1.2445221E-5 7.949136E-6 1.3084032E-5 1.3084032E-5 1.3084345E-5 0.70125 0.70125
1.3071706E-5 -2.2341944E-10 1.3084032E-5 1.2444992E-5 7.94899E-6 1.3083812E-5 1.3083812E-5 1.3084032E-5 0.70175 0.70175
1.3087658E-5 7.5030177E-11 1.3083408E-5 1.2444763E-5 7.948844E-6 1.3083592E-5 1.3083592E-5 1.3083408E-5 0.70225 0.70225
1.3101331E-5 3.3145423E-10 1.3083408E-5 1.2444534E-5 7.948697E-6 1.3083372E-5 1.3083372E-5 1.3083408E-5 0.70275 0.70275
1.3101904E-5 3.4607872E-10 1.3083096E-5 1.2444306E-5 7.948551E-6 1.3083152E-5 1.3083152E-5 1.3083096E-5 0.70325 0.70325
1.3092576E-5 1.7798328E-10 1.3082784E-5 1.2444077E-5 7.948405E-6 1.3082932E-5 1.3082932E-5 1.3082784E-5 0.70375 0.70375
1.3083974E-5 2.3287271E-11 1.3082784E-5 1.24438475E-5 7.948259E-6 1.3082713E-5 1.3082713E-5 1.3082784E-5 0.70425 0.70425
1.3078177E-5 -7.9638046E-11 1.3082471E-5 1.2443619E-5 7.948112E-6 1.3082493E-5 1.3082493E-5 1.3082471E-5 0.70475 0.70475
1.3071853E-5 -1.9230845E-10 1.3082471E-5 1.2443161E-5 7.94782E-6 1.3082273E-5 1.3082273E-5 1.3082471E-5 0.70525 0.70525
1.3067146E-5 -2.7513458E-10 1.3082471E-5 1.24429325E-5 7.947674E-6 1.3082054E-5 1.3082054E-5 1.3082471E-5 0.70575 0.70575
1.3069203E-5 -2.3310204E-10 1.3082159E-5 1.2442703E-5 7.947528E-6 1.3081833E-5 1.3081833E-5 1.3082159E-5 0.70625 0.70625
1.3079082E-5 -4.672068E-11 1.3082159E-5 1.2442474E-5 7.947382E-6 1.3081613E-5 1.3081613E-5 1.3082159E-5 0.70675 0.70675
1.3092789E-5 2.103124E-10 1.3081535E-5 1.2442246E-5 7.947236E-6 1.3081393E-5 1.3081393E-5 1.3081535E-5 0.70725 0.70725
1.3101909E-5 3.8268527E-10 1.308091E-5 1.2442017E-5 7.947089E-6 1.3081173E-5 1.3081173E-5 1.308091E-5 0.70775 0.70775
1.309829E-5 3.199583E-10 1.308091E-5 1.24417875E-5 7.946943E-6 1.3080954E-5 1.3080954E-5 1.308091E-5 0.70825 0.70825
1.3087642E-5 1.2750016E-10 1.3080598E-5 1.2441559E-5 7.946797E-6 1.3080734E-5 1.3080734E-5 1.3080598E-5 0.70875 0.70875
1.3076301E-5 -7.774836E-11 1.3080598E-5 1.244133E-5 7.946651E-6 1.3080514E-5 1.3080514E-5 1.3080598E-5 0.70925 0.70925
1.3068128E-5 -2.2452651E-10 1.308091E-5 1.2441101E-5 7.946504E-6 1.3080294E-5 1.3080294E-5 1.308091E-5 0.70975 0.70975
1.3064709E-5 -2.8359903E-10 1.3080598E-5 1.2440643E-5 7.9462125E-6 1.30800745E-5 1.30800745E-5 1.3080598E-5 0.71025 0.71025
1.3066369E-5 -2.4887528E-10 1.3080286E-5 1.2440414E-5 7.946066E-6 1.3079854E-5 1.3079854E-5 1.3080286E-5 0.71075 0.71075
1.3072222E-5 -1.3680007E-10 1.3079662E-5 1.2440186E-5 7.94592E-6 1.3079634E-5 1.3079634E-5 1.3079662E-5 0.71125 0.71125
1.3081936E-5 4.653595E-11 1.307935E-5 1.2439957E-5 7.945773E-6 1.3079415E-5 1.3079415E-5 1.307935E-5 0.71175 0.71175
1.3094521E-5 2.828608E-10 1.307935E-5 1.24397275E-5 7.945628E-6 1.3079194E-5 1.3079194E-5 1.307935E-5 0.71225 0.71225
1.310044E-5 3.9615414E-10 1.3079038E-5 1.2439499E-5 7.945481E-6 1.3078975E-5 1.3078975E-5 1.3079038E-5 0.71275 0.71275
1.3095831E-5 3.151552E-10 1.307935E-5 1.243927E-5 7.945335E-6 1.3078755E-5 1.3078755E-5 1.307935E-5 0.71325 0.71325
1.3082576E-5 7.45808E-11 1.3078726E-5 1.2439041E-5 7.945188E-6 1.3078535E-5 1.3078535E-5 1.3078726E-5 0.71375 0.71375
1.3070278E-5 -1.4833068E-10 1.3078413E-5 1.24388125E-5 7.945043E-6 1.30783155E-5 1.30783155E-5 1.3078413E-5 0.71425 0.71425
1.3061478E-5 -3.0668107E-10 1.3077789E-5 1.2438583E-5 7.944896E-6 1.3078095E-5 1.3078095E-5 1.3077789E-5 0.71475 0.71475
1.3061853E-5 -2.9571096E-10 1.3077477E-5 1.2438354E-5 7.94475E-6 1.3077875E-5 1.3077875E-5 1.3077477E-5 0.71525 0.71525
1.3067606E-5 -1.8546291E-10 1.3077789E-5 1.2437897E-5 7.944458E-6 1.3077655E-5 1.3077655E-5 1.3077789E-5 0.71575 0.71575
1.3075307E-5 -3.9279965E-11 1.3077789E-5 1.24376675E-5 7.944312E-6 1.3077435E-5 1.3077435E-5 1.3077789E-5 0.71625 0.71625
1.3083437E-5 1.1482086E-10 1.3077789E-5 1.2437439E-5 7.944165E-6 1.3077215E-5 1.3077215E-5 1.3077789E-5 0.71675 0.71675
1.3090939E-5 2.5734942E-10 1.3077477E-5 1.243721E-5 7.944019E-6 1.3076996E-5 1.3076996E-5 1.3077477E-5 0.71725 0.71725
1.3095208E-5 3.4018946E-10 1.3076852E-5 1.2436981E-5 7.943873E-6 1.3076776E-5 1.3076776E-5 1.3076852E-5 0.71775 0.71775
1.3090236E-5 2.5249078E-10 1.3076852E-5 1.24367525E-5 7.943727E-6 1.3076556E-5 1.3076556E-5 1.3076852E-5 0.71825 0.71825
1.3079225E-5 5.3332914E-11 1.3076228E-5 1.2436523E-5 7.94358E-6 1.3076336E-5 1.3076336E-5 1.3076228E-5 0.71875 0.71875
1.3067323E-5 -1.6226977E-10 1.3075915E-5 1.2436294E-5 7.943435E-6 1.30761155E-5 1.30761155E-5 1.3075915E-5 0.71925 0.71925
1.3058952E-5 -3.1270228E-10 1.3075915E-5 1.2436066E-5 7.943288E-6 1.3075895E-5 1.3075895E-5 1.3075915E-5 0.71975 0.71975
1.30587005E-5 -3.133044E-10 1.3075915E-5 1.2435837E-5 7.943142E-6 1.3075676E-5 1.3075676E-5 1.3075915E-5 0.72025 0.72025
1.306716E-5 -1.5311293E-10 1.3075603E-5 1.24356075E-5 7.942996E-6 1.3075456E-5 1.3075456E-5 1.3075603E-5 0.72075 0.72075
1.307915E-5 7.224869E-11 1.3075603E-5 1.243515E-5 7.942704E-6 1.3075236E-5 1.3075236E-5 1.3075603E-5 0.72125 0.72125
1.3086158E-5 2.0564127E-10 1.30752915E-5 1.2434922E-5 7.942557E-6 1.3075016E-5 1.3075016E-5 1.30752915E-5 0.72175 0.72175
1.3085576E-5 1.9894845E-10 1.30749795E-5 1.24346925E-5 7.942411E-6 1.3074796E-5 1.3074796E-5 1.30749795E-5 0.72225 0.72225
1.3084201E-5 1.7763807E-10 1.3074668E-5 1.2434463E-5 7.942265E-6 1.3074576E-5 1.3074576E-5 1.3074668E-5 0.72275 0.72275
1.30813405E-5 1.289197E-10 1.3074355E-5 1.2434235E-5 7.942119E-6 1.3074356E-5 1.3074356E-5 1.3074355E-5 0.72325 0.72325
1.3076304E-5 4.000289E-11 1.3073731E-5 1.2434006E-5 7.941972E-6 1.30741355E-5 1.30741355E-5 1.3073731E-5 0.72375 0.72375
1.3068229E-5 -1.04948036E-10 1.3074355E-5 1.2433777E-5 7.941826E-6 1.3073915E-5 1.3073915E-5 1.3074355E-5 0.72425 0.72425
1.3060024E-5 -2.5233524E-10 1.3073731E-5 1.2433548E-5 7.94168E-6 1.3073696E-5 1.3073696E-5 1.3073731E-5 0.72475 0.72475
1.3063698E-5 -1.8045841E-10 1.3073419E-5 1.2433319E-5 7.941534E-6 1.3073476E-5 1.3073476E-5 1.3073419E-5 0.72525 0.72525
1.3075524E-5 4.185787E-11 1.3073419E-5 1.243309E-5 7.941388E-6 1.3073256E-5 1.3073256E-5 1.3073419E-5 0.72575 0.72575
1.3084577E-5 2.1301258E-10 1.3072482E-5 1.2432862E-5 7.941241E-6 1.3073036E-5 1.3073036E-5 1.3072482E-5 0.72625 0.72625
1.3083467E-5 1.9657471E-10 1.3072794E-5 1.2432403E-5 7.940949E-6 1.3072816E-5 1.3072816E-5 1.3072794E-5 0.72675 0.72675
1.3073809E-5 2.2388584E-11 1.3071857E-5 1.2432175E-5 7.940803E-6 1.3072596E-5 1.3072596E-5 1.3071857E-5 0.72725 0.72725
1.3067682E-5 -8.6627414E-11 1.307217E-5 1.2431946E-5 7.940656E-6 1.3072376E-5 1.3072376E-5 1.307217E-5 0.72775 0.72775
1.30692115E-5 -5.433992E-11 1.3071857E-5 1.2431717E-5 7.940511E-6 1.30721555E-5 1.30721555E-5 1.3071857E-5 0.72825 0.72825
1.3071269E-5 -1.230738E-11 1.307217E-5 1.2431488E-5 7.940364E-6 1.3071936E-5 1.3071936E-5 1.307217E-5 0.72875 0.72875
1.3068772E-5 -5.4326033E-11 1.307217E-5 1.2431259E-5 7.940218E-6 1.3071715E-5 1.3071715E-5 1.307217E-5 0.72925 0.72925
1.3066507E-5 -9.208122E-11 1.3071857E-5 1.243103E-5 7.940072E-6 1.3071495E-5 1.3071495E-5 1.3071857E-5 0.72975 0.72975
1.3073944E-5 4.9229194E-11 1.3071233E-5 1.2430802E-5 7.939926E-6 1.3071276E-5 1.3071276E-5 1.3071233E-5 0.73025 0.73025
1.3085868E-5 2.733727E-10 1.3071233E-5 1.24305725E-5 7.93978E-6 1.3071056E-5 1.3071056E-5 1.3071233E-5 0.73075 0.73075
1.308644E-5 2.8799726E-10 1.3071233E-5 1.2430343E-5 7.939633E-6 1.3070836E-5 1.3070836E-5 1.3071233E-5 0.73125 0.73125
1.307345E-5 5.2295376E-11 1.3070921E-5 1.2430115E-5 7.939487E-6 1.3070616E-5 1.3070616E-5 1.3070921E-5 0.73175 0.73175
1.3057785E-5 -2.327409E-10 1.3070609E-5 1.2429657E-5 7.939195E-6 1.3070396E-5 1.3070396E-5 1.3070609E-5 0.73225 0.73225
1.3054661E-5 -2.8633182E-10 1.30702965E-5 1.2429428E-5 7.939048E-6 1.3070176E-5 1.3070176E-5 1.30702965E-5 0.73275 0.73275
1.3059986E-5 -1.8400165E-10 1.3069985E-5 1.2429199E-5 7.938903E-6 1.30699555E-5 1.30699555E-5 1.3069985E-5 0.73325 0.73325
1.3064221E-5 -1.0177071E-10 1.3069985E-5 1.242897E-5 7.938756E-6 1.3069735E-5 1.3069735E-5 1.3069985E-5 0.73375 0.73375
1.3066179E-5 -6.156535E-11 1.3069673E-5 1.2428742E-5 7.93861E-6 1.3069515E-5 1.3069515E-5 1.3069673E-5 0.73425 0.73425
1.3070283E-5 1.8229345E-11 1.3069673E-5 1.24285125E-5 7.938464E-6 1.3069295E-5 1.3069295E-5 1.3069673E-5 0.73475 0.73475
1.308498E-5 2.9353442E-10 1.3069361E-5 1.2428283E-5 7.938318E-6 1.3069075E-5 1.3069075E-5 1.3069361E-5 0.73525 0.73525
1.3094364E-5 4.7077975E-10 1.3069048E-5 1.2428055E-5 7.938172E-6 1.3068855E-5 1.3068855E-5 1.3069048E-5 0.73575 0.73575
1.308992E-5 3.928262E-10 1.3068424E-5 1.2427826E-5 7.938025E-6 1.3068635E-5 1.3068635E-5 1.3068424E-5 0.73625 0.73625
1.3068975E-5 1.0339265E-11 1.3068424E-5 1.2427597E-5 7.937879E-6 1.3068415E-5 1.3068415E-5 1.3068424E-5 0.73675 0.73675
1.304681E-5 -3.9468315E-10 1.3068736E-5 1.2427368E-5 7.937733E-6 1.3068195E-5 1.3068195E-5 1.3068736E-5 0.73725 0.73725
1.3043389E-5 -4.5375567E-10 1.3068112E-5 1.242691E-5 7.93744E-6 1.3067975E-5 1.3067975E-5 1.3068112E-5 0.73775 0.73775
1.3049307E-5 -3.4046232E-10 1.3067799E-5 1.2426682E-5 7.937294E-6 1.30677545E-5 1.30677545E-5 1.3067799E-5 0.73825 0.73825
1.3053213E-5 -2.6432204E-10 1.3067487E-5 1.24264525E-5 7.937148E-6 1.3067534E-5 1.3067534E-5 1.3067487E-5 0.73875 0.73875
1.3062431E-5 -9.012199E-11 1.3067799E-5 1.2426224E-5 7.937002E-6 1.3067314E-5 1.3067314E-5 1.3067799E-5 0.73925 0.73925
1.3080626E-5 2.4974417E-10 1.3067487E-5 1.2425995E-5 7.936856E-6 1.3067094E-5 1.3067094E-5 1.3067487E-5 0.73975 0.73975
1.30987555E-5 5.883922E-10 1.3067175E-5 1.2425766E-5 7.936709E-6 1.3066874E-5 1.3066874E-5 1.3067175E-5 0.74025 0.74025
1.3103354E-5 6.7732286E-10 1.3066863E-5 1.24255375E-5 7.936564E-6 1.3066654E-5 1.3066654E-5 1.3066863E-5 0.74075 0.74075
1.3086073E-5 3.6244238E-10 1.3066238E-5 1.2425308E-5 7.936417E-6 1.3066434E-5 1.3066434E-5 1.3066238E-5 0.74125 0.74125
1.3059782E-5 -1.1871339E-10 1.3065926E-5 1.2425079E-5 7.936271E-6 1.3066214E-5 1.3066214E-5 1.3065926E-5 0.74175 0.74175
1.30398275E-5 -4.829283E-10 1.3065614E-5 1.2424851E-5 7.936124E-6 1.3065994E-5 1.3065994E-5 1.3065614E-5 0.74225 0.74225
1.3037595E-5 -5.2007443E-10 1.3066238E-5 1.24243925E-5 7.935832E-6 1.3065774E-5 1.3065774E-5 1.3066238E-5 0.74275 0.74275
1.3043051E-5 -4.15308E-10 1.3065926E-5 1.2424164E-5 7.935686E-6 1.30655535E-5 1.30655535E-5 1.3065926E-5 0.74325 0.74325
1.3047352E-5 -3.318589E-10 1.3065926E-5 1.2423935E-5 7.9355395E-6 1.3065333E-5 1.3065333E-5 1.3065926E-5 0.74375 0.74375
1.3059442E-5 -1.046701E-10 1.3065614E-5 1.2423706E-5 7.935394E-6 1.3065113E-5 1.3065113E-5 1.3065614E-5 0.74425 0.74425
1.3080871E-5 2.9488462E-10 1.30653025E-5 1.24234775E-5 7.935248E-6 1.3064893E-5 1.3064893E-5 1.30653025E-5 0.74475 0.74475
1.3102201E-5 6.9261213E-10 1.3064678E-5 1.2423248E-5 7.935101E-6 1.3064673E-5 1.3064673E-5 1.3064678E-5 0.74525 0.74525
1.3106502E-5 7.760612E-10 1.3064366E-5 1.2423019E-5 7.934955E-6 1.3064453E-5 1.3064453E-5 1.3064366E-5 0.74575 0.74575
1.3087009E-5 4.203732E-10 1.3064366E-5 1.2422791E-5 7.934809E-6 1.3064233E-5 1.3064233E-5 1.3064366E-5 0.74625 0.74625
1.3057188E-5 -1.2595268E-10 1.3064054E-5 1.2422562E-5 7.934663E-6 1.3064013E-5 1.3064013E-5 1.3064054E-5 0.74675 0.74675
1.3034164E-5 -5.468108E-10 1.3063429E-5 1.24223325E-5 7.934516E-6 1.3063793E-5 1.3063793E-5 1.3063429E-5 0.74725 0.74725
1.302576E-5 -6.9785244E-10 1.3063741E-5 1.2422104E-5 7.934371E-6 1.3063572E-5 1.3063572E-5 1.3063741E-5 0.74775 0.74775
1.3028808E-5 -6.3754785E-10 1.3063741E-5 1.2421646E-5 7.934078E-6 1.3063352E-5 1.3063352E-5 1.3063741E-5 0.74825 0.74825
1.3044792E-5 -3.3848915E-10 1.3063429E-5 1.24214175E-5 7.933932E-6 1.30631315E-5 1.30631315E-5 1.3063429E-5 0.74875 0.74875
1.3071203E-5 1.5303465E-10 1.3062805E-5 1.2421188E-5 7.933786E-6 1.3062911E-5 1.3062911E-5 1.3062805E-5 0.74925 0.74925
1.3094315E-5 5.8365174E-10 1.306218E-5 1.2420959E-5 7.93364E-6 1.3062691E-5 1.3062691E-5 1.306218E-5 0.74975 0.74975
1.3104359E-5 7.730785E-10 1.306218E-5 1.2420731E-5 7.933493E-6 1.3062471E-5 1.3062471E-5 1.306218E-5 0.75025 0.75025
1.3097473E-5 6.5005396E-10 1.306218E-5 1.2420502E-5 7.933347E-6 1.3062251E-5 1.3062251E-5 1.306218E-5 0.75075 0.75075
1.3076496E-5 2.6695793E-10 1.306218E-5 1.24202725E-5 7.933201E-6 1.3062031E-5 1.3062031E-5 1.306218E-5 0.75125 0.75125
1.3055386E-5 -1.1857434E-10 1.306218E-5 1.2420044E-5 7.933055E-6 1.3061811E-5 1.3061811E-5 1.306218E-5 0.75175 0.75175
1.3034705E-5 -4.9618876E-10 1.3061556E-5 1.2419815E-5 7.932908E-6 1.3061591E-5 1.3061591E-5 1.3061556E-5 0.75225 0.75225
1.3022441E-5 -7.1849116E-10 1.3061556E-5 1.2419586E-5 7.932762E-6 1.306137E-5 1.306137E-5 1.3061556E-5 0.75275 0.75275
1.3024365E-5 -6.788949E-10 1.3061556E-5 1.24193575E-5 7.932616E-6 1.306115E-5 1.306115E-5 1.3061556E-5 0.75325 0.75325
1.3041933E-5 -3.5060096E-10 1.3061244E-5 1.2418899E-5 7.932324E-6 1.306093E-5 1.306093E-5 1.3061244E-5 0.75375 0.75375
1.3070754E-5 1.8538471E-10 1.3060931E-5 1.2418671E-5 7.932177E-6 1.30607095E-5 1.30607095E-5 1.3060931E-5 0.75425 0.75425
1.309512E-5 6.3914635E-10 1.30606195E-5 1.2418442E-5 7.932032E-6 1.3060489E-5 1.3060489E-5 1.30606195E-5 0.75475 0.75475
1.3104933E-5 8.2430957E-10 1.30603075E-5 1.24182125E-5 7.931885E-6 1.3060269E-5 1.3060269E-5 1.30603075E-5 0.75525 0.75525
1.30956705E-5 6.574322E-10 1.3059684E-5 1.2417984E-5 7.931739E-6 1.3060049E-5 1.3060049E-5 1.3059684E-5 0.75575 0.75575
1.3077597E-5 3.2793412E-10 1.3059684E-5 1.2417755E-5 7.931592E-6 1.3059829E-5 1.3059829E-5 1.3059684E-5 0.75625 0.75625
1.3053584E-5 -1.11196025E-10 1.3059371E-5 1.2417526E-5 7.931447E-6 1.3059609E-5 1.3059609E-5 1.3059371E-5 0.75675 0.75675
1.3030527E-5 -5.3266325E-10 1.3059684E-5 1.24172975E-5 7.9313E-6 1.3059389E-5 1.3059389E-5 1.3059684E-5 0.75725 0.75725
1.3014401E-5 -8.262264E-10 1.3058747E-5 1.2417068E-5 7.931154E-6 1.3059168E-5 1.3059168E-5 1.3058747E-5 0.75775 0.75775
1.3018207E-5 -7.519133E-10 1.3058435E-5 1.241684E-5 7.9310075E-6 1.3058948E-5 1.3058948E-5 1.3058435E-5 0.75825 0.75825
1.30415165E-5 -3.176418E-10 1.3058747E-5 1.2416611E-5 7.930862E-6 1.3058728E-5 1.3058728E-5 1.3058747E-5 0.75875 0.75875
1.30692815E-5 1.988537E-10 1.305781E-5 1.2416153E-5 7.930569E-6 1.3058508E-5 1.3058508E-5 1.305781E-5 0.75925 0.75925
1.3088665E-5 5.606463E-10 1.3058435E-5 1.2415924E-5 7.930424E-6 1.3058288E-5 1.3058288E-5 1.3058435E-5 0.75975 0.75975
1.3093956E-5 6.623674E-10 1.3058122E-5 1.2415695E-5 7.930277E-6 1.30580665E-5 1.30580665E-5 1.3058122E-5 0.76025 0.76025
1.3090172E-5 5.965951E-10 1.3058122E-5 1.2415467E-5 7.930131E-6 1.3057846E-5 1.3057846E-5 1.3058122E-5 0.76075 0.76075
1.3078567E-5 3.864741E-10 1.3057498E-5 1.24152375E-5 7.929984E-6 1.3057626E-5 1.3057626E-5 1.3057498E-5 0.76125 0.76125
1.3058348E-5 1.738661E-11 1.3057498E-5 1.2415008E-5 7.929839E-6 1.3057406E-5 1.3057406E-5 1.3057498E-5 0.76175 0.76175
1.3031497E-5 -4.7412324E-10 1.3057186E-5 1.241478E-5 7.929692E-6 1.3057185E-5 1.3057185E-5 1.3057186E-5 0.76225 0.76225
1.301504E-5 -7.7377715E-10 1.3057186E-5 1.2414551E-5 7.929546E-6 1.3056965E-5 1.3056965E-5 1.3057186E-5 0.76275 0.76275
1.3020563E-5 -6.6779254E-10 1.3056561E-5 1.2414322E-5 7.9293995E-6 1.3056745E-5 1.3056745E-5 1.3056561E-5 0.76325 0.76325
1.30424205E-5 -2.6032E-10 1.3056561E-5 1.2414093E-5 7.929254E-6 1.3056525E-5 1.3056525E-5 1.3056561E-5 0.76375 0.76375
1.3065234E-5 1.6481554E-10 1.3056249E-5 1.2413864E-5 7.929108E-6 1.3056305E-5 1.3056305E-5 1.3056249E-5 0.76425 0.76425
1.3079403E-5 4.3037554E-10 1.3056249E-5 1.2413407E-5 7.928815E-6 1.3056084E-5 1.3056084E-5 1.3056249E-5 0.76475 0.76475
1.3085982E-5 5.5585025E-10 1.3055937E-5 1.24131775E-5 7.928669E-6 1.3055864E-5 1.3055864E-5 1.3055937E-5 0.76525 0.76525
1.3086158E-5 5.63166E-10 1.3055937E-5 1.2412948E-5 7.928523E-6 1.3055644E-5 1.3055644E-5 1.3055937E-5 0.76575 0.76575
1.3077028E-5 3.9872497E-10 1.3055937E-5 1.241272E-5 7.928376E-6 1.3055424E-5 1.3055424E-5 1.3055937E-5 0.76625 0.76625
1.3055918E-5 1.3192699E-11 1.3055001E-5 1.2412491E-5 7.92823E-6 1.3055203E-5 1.3055203E-5 1.3055001E-5 0.76675 0.76675
1.30328945E-5 -4.0766546E-10 1.3055313E-5 1.2412262E-5 7.928084E-6 1.3054982E-5 1.3054982E-5 1.3055313E-5 0.76725 0.76725
1.3019739E-5 -6.4641265E-10 1.30556255E-5 1.2412033E-5 7.927938E-6 1.3054762E-5 1.3054762E-5 1.30556255E-5 0.76775 0.76775
1.3024303E-5 -5.58091E-10 1.3055313E-5 1.2411804E-5 7.927792E-6 1.3054542E-5 1.3054542E-5 1.3055313E-5 0.76825 0.76825
1.3043718E-5 -1.9568937E-10 1.3055001E-5 1.2411575E-5 7.927645E-6 1.3054322E-5 1.3054322E-5 1.3055001E-5 0.76875 0.76875
1.3061815E-5 1.4234962E-10 1.3054377E-5 1.2411347E-5 7.9275E-6 1.3054102E-5 1.3054102E-5 1.3054377E-5 0.76925 0.76925
1.307166E-5 3.2812192E-10 1.3054377E-5 1.24111175E-5 7.927353E-6 1.3053881E-5 1.3053881E-5 1.3054377E-5 0.76975 0.76975
1.3075829E-5 4.0913473E-10 1.3054064E-5 1.241066E-5 7.92706E-6 1.3053661E-5 1.3053661E-5 1.3054064E-5 0.77025 0.77025
1.3075906E-5 4.146233E-10 1.305344E-5 1.2410431E-5 7.926915E-6 1.3053441E-5 1.3053441E-5 1.305344E-5 0.77075 0.77075
1.3070208E-5 3.1352518E-10 1.3053128E-5 1.2410202E-5 7.926768E-6 1.3053221E-5 1.3053221E-5 1.3053128E-5 0.77125 0.77125
1.3055599E-5 4.7979065E-11 1.3053128E-5 1.2409973E-5 7.926622E-6 1.3053E-5 1.3053E-5 1.3053128E-5 0.77175 0.77175
1.3035843E-5 -3.1258146E-10 1.3052815E-5 1.2409744E-5 7.9264755E-6 1.305278E-5 1.305278E-5 1.3052815E-5 0.77225 0.77225
1.3024996E-5 -5.08694E-10 1.3052815E-5 1.2409515E-5 7.92633E-6 1.305256E-5 1.305256E-5 1.3052815E-5 0.77275 0.77275
1.3028671E-5 -4.3681717E-10 1.3052191E-5 1.2409287E-5 7.926184E-6 1.30523385E-5 1.30523385E-5 1.3052191E-5 0.77325 0.77325
1.304373E-5 -1.5481233E-10 1.3052191E-5 1.24090575E-5 7.926037E-6 1.3052118E-5 1.3052118E-5 1.3052191E-5 0.77375 0.77375
1.3058988E-5 1.3084692E-10 1.3051879E-5 1.2408828E-5 7.925892E-6 1.3051898E-5 1.3051898E-5 1.3051879E-5 0.77425 0.77425
1.3066259E-5 2.69112E-10 1.3051879E-5 1.24086E-5 7.925745E-6 1.3051677E-5 1.3051677E-5 1.3051879E-5 0.77475 0.77475
1.3067524E-5 2.96527E-10 1.3051567E-5 1.24081425E-5 7.925452E-6 1.3051457E-5 1.3051457E-5 1.3051567E-5 0.77525 0.77525
1.3067007E-5 2.9105232E-10 1.3051254E-5 1.2407913E-5 7.925307E-6 1.3051237E-5 1.3051237E-5 1.3051254E-5 0.77575 0.77575
1.3062299E-5 2.0822621E-10 1.30509425E-5 1.2407684E-5 7.92516E-6 1.3051017E-5 1.3051017E-5 1.30509425E-5 0.77625 0.77625
1.3049637E-5 -2.1384968E-11 1.30509425E-5 1.2407456E-5 7.925014E-6 1.3050796E-5 1.3050796E-5 1.30509425E-5 0.77675 0.77675
1.3036613E-5 -2.576959E-10 1.30506305E-5 1.2407227E-5 7.9248675E-6 1.3050576E-5 1.3050576E-5 1.30506305E-5 0.77725 0.77725
1.3031575E-5 -3.4661268E-10 1.3050319E-5 1.24069975E-5 7.924722E-6 1.3050356E-5 1.3050356E-5 1.3050319E-5 0.77775 0.77775
1.3037196E-5 -2.3880092E-10 1.3050319E-5 1.2406769E-5 7.924576E-6 1.3050136E-5 1.3050136E-5 1.3050319E-5 0.77825 0.77825
1.30493845E-5 -9.784865E-12 1.3050006E-5 1.240654E-5 7.924429E-6 1.3049915E-5 1.3049915E-5 1.3050006E-5 0.77875 0.77875
1.3057019E-5 1.3517995E-10 1.3050006E-5 1.2406311E-5 7.924283E-6 1.3049695E-5 1.3049695E-5 1.3050006E-5 0.77925 0.77925
1.3059439E-5 1.8391227E-10 1.3049694E-5 1.24060825E-5 7.924137E-6 1.3049474E-5 1.3049474E-5 1.3049694E-5 0.77975 0.77975
1.3059054E-5 1.8087389E-10 1.3049382E-5 1.2405853E-5 7.923991E-6 1.30492535E-5 1.30492535E-5 1.3049382E-5 0.78025 0.78025
1.3059692E-5 1.9671657E-10 1.304907E-5 1.2405396E-5 7.923698E-6 1.3049033E-5 1.3049033E-5 1.304907E-5 0.78075 0.78075
1.3056535E-5 1.4251661E-10 1.3048757E-5 1.2405167E-5 7.923552E-6 1.3048812E-5 1.3048812E-5 1.3048757E-5 0.78125 0.78125
1.3049054E-5 8.528904E-12 1.3048445E-5 1.24049375E-5 7.923406E-6 1.3048592E-5 1.3048592E-5 1.3048445E-5 0.78175 0.78175
1.3039825E-5 -1.5773936E-10 1.3048445E-5 1.2404709E-5 7.92326E-6 1.3048372E-5 1.3048372E-5 1.3048445E-5 0.78225 0.78225
1.3034259E-5 -2.564012E-10 1.3048445E-5 1.240448E-5 7.923113E-6 1.3048151E-5 1.3048151E-5 1.3048445E-5 0.78275 0.78275
1.3037306E-5 -1.9609664E-10 1.3048757E-5 1.2404251E-5 7.922968E-6 1.3047931E-5 1.3047931E-5 1.3048757E-5 0.78325 0.78325
1.3048537E-5 1.5256468E-11 1.3048445E-5 1.24040225E-5 7.922821E-6 1.304771E-5 1.304771E-5 1.3048445E-5 0.78375 0.78375
1.3056831E-5 1.7240263E-10 1.3048133E-5 1.2403793E-5 7.922675E-6 1.304749E-5 1.304749E-5 1.3048133E-5 0.78425 0.78425
1.3057965E-5 1.9738132E-10 1.3047509E-5 1.2403564E-5 7.922528E-6 1.304727E-5 1.304727E-5 1.3047509E-5 0.78475 0.78475
1.3056754E-5 1.7911628E-10 1.3047196E-5 1.2403336E-5 7.922383E-6 1.304705E-5 1.304705E-5 1.3047196E-5 0.78525 0.78525
1.3053069E-5 1.1517124E-10 1.3046884E-5 1.2403107E-5 7.922236E-6 1.3046829E-5 1.3046829E-5 1.3046884E-5 0.78575 0.78575
1.3047239E-5 1.1636863E-11 1.3046572E-5 1.2402649E-5 7.9219435E-6 1.3046609E-5 1.3046609E-5 1.3046572E-5 0.78625 0.78625
1.3039957E-5 -1.1869644E-10 1.304626E-5 1.240242E-5 7.921798E-6 1.3046388E-5 1.3046388E-5 1.304626E-5 0.78675 0.78675
1.3037229E-5 -1.6497856E-10 1.3046572E-5 1.2402191E-5 7.921652E-6 1.3046168E-5 1.3046168E-5 1.3046572E-5 0.78725 0.78725
1.3036876E-5 -1.6740787E-10 1.3046572E-5 1.24019625E-5 7.921505E-6 1.3045947E-5 1.3045947E-5 1.3046572E-5 0.78775 0.78775
1.303956E-5 -1.1380302E-10 1.30459475E-5 1.2401733E-5 7.92136E-6 1.30457265E-5 1.30457265E-5 1.30459475E-5 0.78825 0.78825
1.3047492E-5 3.6643404E-11 1.30459475E-5 1.2401504E-5 7.921213E-6 1.3045506E-5 1.3045506E-5 1.30459475E-5 0.78875 0.78875
1.30524195E-5 1.3166479E-10 1.3045636E-5 1.2401276E-5 7.921067E-6 1.3045285E-5 1.3045285E-5 1.3045636E-5 0.78925 0.78925
1.3054378E-5 1.7187014E-10 1.3045636E-5 1.2401047E-5 7.92092E-6 1.3045065E-5 1.3045065E-5 1.3045636E-5 0.78975 0.78975
1.3052441E-5 1.4020564E-10 1.3045324E-5 1.24008175E-5 7.920775E-6 1.3044844E-5 1.3044844E-5 1.3045324E-5 0.79025 0.79025
1.3048558E-5 7.260619E-11 1.3044387E-5 1.2400589E-5 7.920628E-6 1.3044624E-5 1.3044624E-5 1.3044387E-5 0.79075 0.79075
1.3041441E-5 -5.468179E-11 1.3044075E-5 1.240036E-5 7.920482E-6 1.3044404E-5 1.3044404E-5 1.3044075E-5 0.79125 0.79125
1.3036832E-5 -1.356807E-10 1.3044075E-5 1.23999025E-5 7.92019E-6 1.3044183E-5 1.3044183E-5 1.3044075E-5 0.79175 0.79175
1.3035754E-5 -1.5150949E-10 1.3043763E-5 1.2399673E-5 7.920044E-6 1.3043963E-5 1.3043963E-5 1.3043763E-5 0.79225 0.79225
1.3036655E-5 -1.3079425E-10 1.3044075E-5 1.2399444E-5 7.919897E-6 1.3043742E-5 1.3043742E-5 1.3044075E-5 0.79275 0.79275
1.3041254E-5 -4.1863537E-11 1.3043763E-5 1.2399216E-5 7.919751E-6 1.3043522E-5 1.3043522E-5 1.3043763E-5 0.79325 0.79325
1.30456865E-5 4.4021824E-11 1.3043451E-5 1.2398987E-5 7.919605E-6 1.3043302E-5 1.3043302E-5 1.3043451E-5 0.79375 0.79375
1.3047051E-5 7.326399E-11 1.3043451E-5 1.2398758E-5 7.919459E-6 1.3043081E-5 1.3043081E-5 1.3043451E-5 0.79425 0.79425
1.3049239E-5 1.1773282E-10 1.3043138E-5 1.2398529E-5 7.919312E-6 1.304286E-5 1.304286E-5 1.3043138E-5 0.79475 0.79475
1.3052881E-5 1.8900058E-10 1.3042826E-5 1.23983E-5 7.919166E-6 1.304264E-5 1.304264E-5 1.3042826E-5 0.79525 0.79525
1.3051076E-5 1.5977235E-10 1.3042514E-5 1.2398072E-5 7.91902E-6 1.304242E-5 1.304242E-5 1.3042514E-5 0.79575 0.79575
1.304353E-5 2.4566502E-11 1.3042202E-5 1.23978425E-5 7.918874E-6 1.3042199E-5 1.3042199E-5 1.3042202E-5 0.79625 0.79625
1.3036841E-5 -9.4803596E-11 1.3042202E-5 1.2397613E-5 7.9187275E-6 1.3041978E-5 1.3041978E-5 1.3042202E-5 0.79675 0.79675
1.3034014E-5 -1.4291292E-10 1.3041577E-5 1.2397156E-5 7.918436E-6 1.30417575E-5 1.30417575E-5 1.3041577E-5 0.79725 0.79725
1.3036797E-5 -8.748088E-11 1.3042202E-5 1.2396927E-5 7.918289E-6 1.3041537E-5 1.3041537E-5 1.3042202E-5 0.79775 0.79775
1.3038062E-5 -6.006591E-11 1.3041577E-5 1.2396698E-5 7.918143E-6 1.3041316E-5 1.3041316E-5 1.3041577E-5 0.79825 0.79825
1.3038534E-5 -4.726854E-11 1.3042202E-5 1.2396469E-5 7.917996E-6 1.3041095E-5 1.3041095E-5 1.3042202E-5 0.79875 0.79875
1.3040526E-5 -6.4541263E-12 1.3041577E-5 1.239624E-5 7.917851E-6 1.3040875E-5 1.3040875E-5 1.3041577E-5 0.79925 0.79925
1.3046015E-5 9.8921385E-11 1.30409535E-5 1.2396012E-5 7.917704E-6 1.3040655E-5 1.3040655E-5 1.30409535E-5 0.79975 0.79975
1.30496555E-5 1.7018915E-10 1.3040641E-5 1.23957825E-5 7.917558E-6 1.3040434E-5 1.3040434E-5 1.3040641E-5 0.80025 0.80025
1.3046993E-5 1.2512517E-10 1.3040329E-5 1.2395553E-5 7.9174115E-6 1.3040213E-5 1.3040213E-5 1.3040329E-5 0.80075 0.80075
1.30402395E-5 4.5369307E-12 1.3040017E-5 1.2395325E-5 7.917266E-6 1.3039993E-5 1.3039993E-5 1.3040017E-5 0.80125 0.80125
1.3037511E-5 -4.1745163E-11 1.3040641E-5 1.2395096E-5 7.91712E-6 1.3039773E-5 1.3039773E-5 1.3040641E-5 0.80175 0.80175
1.3039237E-5 -5.8032685E-12 1.3040017E-5 1.2394867E-5 7.916973E-6 1.3039552E-5 1.3039552E-5 1.3040017E-5 0.80225 0.80225
1.3038918E-5 -7.623492E-12 1.3039705E-5 1.2394409E-5 7.916681E-6 1.3039331E-5 1.3039331E-5 1.3039705E-5 0.80275 0.80275
1.3034045E-5 -9.3494934E-11 1.303908E-5 1.239418E-5 7.916535E-6 1.3039111E-5 1.3039111E-5 1.303908E-5 0.80325 0.80325
1.30297985E-5 -1.6779413E-10 1.3039393E-5 1.2393952E-5 7.916388E-6 1.3038891E-5 1.3038891E-5 1.3039393E-5 0.80375 0.80375
1.3031789E-5 -1.2697968E-10 1.3038456E-5 1.23937225E-5 7.916243E-6 1.303867E-5 1.303867E-5 1.3038456E-5 0.80425 0.80425
1.3040117E-5 3.077556E-11 1.3038456E-5 1.2393493E-5 7.916096E-6 1.3038449E-5 1.3038449E-5 1.3038456E-5 0.80475 0.80475
1.3045968E-5 1.4285081E-10 1.3038456E-5 1.2393265E-5 7.91595E-6 1.3038229E-5 1.3038229E-5 1.3038456E-5 0.80525 0.80525
1.3047167E-5 1.6904764E-10 1.3038456E-5 1.2393036E-5 7.9158035E-6 1.3038008E-5 1.3038008E-5 1.3038456E-5 0.80575 0.80575
1.304566E-5 1.4530102E-10 1.3037519E-5 1.2392807E-5 7.915658E-6 1.30377875E-5 1.30377875E-5 1.3037519E-5 0.80625 0.80625
1.3043097E-5 1.0206422E-10 1.3037519E-5 1.2392578E-5 7.915512E-6 1.30375665E-5 1.30375665E-5 1.3037519E-5 0.80675 0.80675
1.3038752E-5 2.5937847E-11 1.3037207E-5 1.2392349E-5 7.915365E-6 1.3037346E-5 1.3037346E-5 1.3037207E-5 0.80725 0.80725
1.3031799E-5 -9.830479E-11 1.3037207E-5 1.2391892E-5 7.915073E-6 1.3037125E-5 1.3037125E-5 1.3037207E-5 0.80775 0.80775
1.3025903E-5 -2.0305731E-10 1.3037207E-5 1.23916625E-5 7.914927E-6 1.3036905E-5 1.3036905E-5 1.3037207E-5 0.80825 0.80825
1.3025913E-5 -1.9878686E-10 1.3037519E-5 1.2391433E-5 7.91478E-6 1.3036684E-5 1.3036684E-5 1.3037519E-5 0.80875 0.80875
1.3032194E-5 -7.8793756E-11 1.3036895E-5 1.2391205E-5 7.914634E-6 1.3036463E-5 1.3036463E-5 1.3036895E-5 0.80925 0.80925
1.3038343E-5 3.8763093E-11 1.3036895E-5 1.2390976E-5 7.914488E-6 1.3036243E-5 1.3036243E-5 1.3036895E-5 0.80975 0.80975
1.30406315E-5 8.5059126E-11 1.3036583E-5 1.2390747E-5 7.914342E-6 1.3036022E-5 1.3036022E-5 1.3036583E-5 0.81025 0.81025
1.3042754E-5 1.2830982E-10 1.30362705E-5 1.2390518E-5 7.9141955E-6 1.3035802E-5 1.3035802E-5 1.30362705E-5 0.81075 0.81075
1.3047913E-5 2.2759468E-10 1.3035647E-5 1.2390289E-5 7.914049E-6 1.3035581E-5 1.3035581E-5 1.3035647E-5 0.81125 0.81125
1.3049838E-5 2.6719096E-10 1.3035335E-5 1.2390061E-5 7.913904E-6 1.3035361E-5 1.3035361E-5 1.3035335E-5 0.81175 0.81175
1.3043248E-5 1.4964804E-10 1.3035335E-5 1.2389832E-5 7.913757E-6 1.303514E-5 1.303514E-5 1.3035335E-5 0.81225 0.81225
1.3028013E-5 -1.2747034E-10 1.3035335E-5 1.23896025E-5 7.913611E-6 1.303492E-5 1.303492E-5 1.3035335E-5 0.81275 0.81275
1.301545E-5 -3.5525433E-10 1.3035022E-5 1.2389145E-5 7.913319E-6 1.3034699E-5 1.3034699E-5 1.3035022E-5 0.81325 0.81325
1.301457E-5 -3.674287E-10 1.3035022E-5 1.2388916E-5 7.913172E-6 1.3034478E-5 1.3034478E-5 1.3035022E-5 0.81375 0.81375
1.3025702E-5 -1.5790276E-10 1.303471E-5 1.23886875E-5 7.913026E-6 1.3034258E-5 1.3034258E-5 1.303471E-5 0.81425 0.81425
1.3036009E-5 3.639648E-11 1.303471E-5 1.2388458E-5 7.91288E-6 1.3034037E-5 1.3034037E-5 1.303471E-5 0.81475 0.81475
1.3040376E-5 1.2106373E-10 1.3034086E-5 1.2388229E-5 7.912734E-6 1.3033816E-5 1.3033816E-5 1.3034086E-5 0.81525 0.81525
1.3043885E-5 1.8989522E-10 1.3033773E-5 1.2388001E-5 7.9125875E-6 1.3033596E-5 1.3033596E-5 1.3033773E-5 0.81575 0.81575
1.3049637E-5 3.0014327E-10 1.3034086E-5 1.2387772E-5 7.912441E-6 1.3033375E-5 1.3033375E-5 1.3034086E-5 0.81625 0.81625
1.3050737E-5 3.245129E-10 1.3033773E-5 1.23875425E-5 7.912296E-6 1.3033155E-5 1.3033155E-5 1.3033773E-5 0.81675 0.81675
1.3044115E-5 2.0636094E-10 1.3032837E-5 1.2387314E-5 7.912149E-6 1.3032934E-5 1.3032934E-5 1.3032837E-5 0.81725 0.81725
1.3026305E-5 -1.1826466E-10 1.3032525E-5 1.2387085E-5 7.912003E-6 1.3032713E-5 1.3032713E-5 1.3032525E-5 0.81775 0.81775
1.3011663E-5 -3.8441983E-10 1.3032525E-5 1.2386856E-5 7.911856E-6 1.30324925E-5 1.30324925E-5 1.3032525E-5 0.81825 0.81825
1.3009462E-5 -4.2095685E-10 1.3032212E-5 1.2386398E-5 7.911564E-6 1.3032271E-5 1.3032271E-5 1.3032212E-5 0.81875 0.81875
1.3020627E-5 -2.1082189E-10 1.3032212E-5 1.2386169E-5 7.911418E-6 1.303205E-5 1.303205E-5 1.3032212E-5 0.81925 0.81925
1.3032651E-5 1.5148832E-11 1.3032212E-5 1.2385941E-5 7.9112715E-6 1.3031829E-5 1.3031829E-5 1.3032212E-5 0.81975 0.81975
1.3038766E-5 1.3209661E-10 1.3031588E-5 1.2385712E-5 7.911126E-6 1.3031609E-5 1.3031609E-5 1.3031588E-5 0.82025 0.82025
1.3042869E-5 2.1189131E-10 1.3031588E-5 1.23854825E-5 7.91098E-6 1.3031388E-5 1.3031388E-5 1.3031588E-5 0.82075 0.82075
1.304915E-5 3.318844E-10 1.30319E-5 1.2385254E-5 7.910833E-6 1.3031167E-5 1.3031167E-5 1.30319E-5 0.82125 0.82125
1.3052296E-5 3.9401618E-10 1.30312765E-5 1.2385025E-5 7.910687E-6 1.3030947E-5 1.3030947E-5 1.30312765E-5 0.82175 0.82175
1.3043792E-5 2.411474E-10 1.30312765E-5 1.2384796E-5 7.910541E-6 1.3030726E-5 1.3030726E-5 1.30312765E-5 0.82225 0.82225
1.30241015E-5 -1.1819497E-10 1.3030964E-5 1.23845675E-5 7.910395E-6 1.3030506E-5 1.3030506E-5 1.3030964E-5 0.82275 0.82275
1.3006225E-5 -4.440387E-10 1.303034E-5 1.2384338E-5 7.910248E-6 1.3030285E-5 1.3030285E-5 1.303034E-5 0.82325 0.82325
1.3005774E-5 -4.482952E-10 1.3030028E-5 1.2384109E-5 7.910102E-6 1.3030064E-5 1.3030064E-5 1.3030028E-5 0.82375 0.82375
1.3017302E-5 -2.3146046E-10 1.303034E-5 1.2383652E-5 7.90981E-6 1.3029843E-5 1.3029843E-5 1.303034E-5 0.82425 0.82425
1.3028599E-5 -1.888921E-11 1.3030028E-5 1.23834225E-5 7.9096635E-6 1.3029623E-5 1.3029623E-5 1.3030028E-5 0.82475 0.82475
1.3033527E-5 7.613217E-11 1.3030028E-5 1.2383194E-5 7.909517E-6 1.3029402E-5 1.3029402E-5 1.3030028E-5 0.82525 0.82525
1.3039709E-5 1.9429808E-10 1.3029403E-5 1.2382965E-5 7.909372E-6 1.3029181E-5 1.3029181E-5 1.3029403E-5 0.82575 0.82575
1.3048597E-5 3.6240747E-10 1.3029715E-5 1.2382736E-5 7.909225E-6 1.3028961E-5 1.3028961E-5 1.3029715E-5 0.82625 0.82625
1.3053591E-5 4.5864695E-10 1.3029091E-5 1.23825075E-5 7.909079E-6 1.302874E-5 1.302874E-5 1.3029091E-5 0.82675 0.82675
1.3042743E-5 2.6253447E-10 1.3028779E-5 1.2382278E-5 7.908932E-6 1.3028519E-5 1.3028519E-5 1.3028779E-5 0.82725 0.82725
1.3021502E-5 -1.2543407E-10 1.3028154E-5 1.2382049E-5 7.908787E-6 1.3028298E-5 1.3028298E-5 1.3028154E-5 0.82775 0.82775
1.30046155E-5 -4.3300577E-10 1.3027842E-5 1.2381821E-5 7.90864E-6 1.3028078E-5 1.3028078E-5 1.3027842E-5 0.82825 0.82825
1.300433E-5 -4.3421694E-10 1.3027842E-5 1.2381592E-5 7.908494E-6 1.3027857E-5 1.3027857E-5 1.3027842E-5 0.82875 0.82875
1.3014142E-5 -2.490537E-10 1.3028154E-5 1.23813625E-5 7.908348E-6 1.3027636E-5 1.3027636E-5 1.3028154E-5 0.82925 0.82925
1.3023986E-5 -6.328137E-11 1.3027842E-5 1.2380905E-5 7.9080555E-6 1.3027415E-5 1.3027415E-5 1.3027842E-5 0.82975 0.82975
1.3028419E-5 2.2604E-11 1.3027218E-5 1.2380677E-5 7.907909E-6 1.3027195E-5 1.3027195E-5 1.3027218E-5 0.83025 0.83025
1.3034469E-5 1.3833364E-10 1.302753E-5 1.23804475E-5 7.907764E-6 1.3026974E-5 1.3026974E-5 1.302753E-5 0.83075 0.83075
1.30457E-5 3.4968672E-10 1.3027218E-5 1.2380218E-5 7.907617E-6 1.3026753E-5 1.3026753E-5 1.3027218E-5 0.83125 0.83125
1.3052509E-5 4.7942494E-10 1.3026905E-5 1.237999E-5 7.907471E-6 1.3026532E-5 1.3026532E-5 1.3026905E-5 0.83175 0.83175
1.3042124E-5 2.9183936E-10 1.30265935E-5 1.2379761E-5 7.907324E-6 1.30263115E-5 1.30263115E-5 1.30265935E-5 0.83225 0.83225
1.3020024E-5 -1.1196489E-10 1.302597E-5 1.2379532E-5 7.907179E-6 1.30260905E-5 1.30260905E-5 1.302597E-5 0.83275 0.83275
1.30029075E-5 -4.2380008E-10 1.302597E-5 1.2379303E-5 7.907032E-6 1.30258695E-5 1.30258695E-5 1.302597E-5 0.83325 0.83325
1.3002885E-5 -4.201387E-10 1.302597E-5 1.2379074E-5 7.906886E-6 1.30256485E-5 1.30256485E-5 1.302597E-5 0.83375 0.83375
1.3014281E-5 -2.0574024E-10 1.302597E-5 1.2378845E-5 7.9067395E-6 1.3025428E-5 1.3025428E-5 1.302597E-5 0.83425 0.83425
1.302165E-5 -6.564794E-11 1.3025345E-5 1.2378617E-5 7.906594E-6 1.3025207E-5 1.3025207E-5 1.3025345E-5 0.83475 0.83475
1.30242015E-5 -1.4479353E-11 1.3025345E-5 1.2378158E-5 7.906301E-6 1.3024986E-5 1.3024986E-5 1.3025345E-5 0.83525 0.83525
1.3030515E-5 1.06122826E-10 1.3024721E-5 1.237793E-5 7.906155E-6 1.3024765E-5 1.3024765E-5 1.3024721E-5 0.83575 0.83575
1.3042703E-5 3.3513886E-10 1.3024721E-5 1.2377701E-5 7.906009E-6 1.3024545E-5 1.3024545E-5 1.3024721E-5 0.83625 0.83625
1.3050832E-5 4.8923976E-10 1.3024409E-5 1.2377472E-5 7.905863E-6 1.3024324E-5 1.3024324E-5 1.3024409E-5 0.83675 0.83675
1.304322E-5 3.5281575E-10 1.3024409E-5 1.2377243E-5 7.905716E-6 1.3024103E-5 1.3024103E-5 1.3024409E-5 0.83725 0.83725
1.3021813E-5 -3.8198097E-11 1.3023784E-5 1.2377014E-5 7.90557E-6 1.3023882E-5 1.3023882E-5 1.3023784E-5 0.83775 0.83775
1.3002319E-5 -3.9388606E-10 1.3023784E-5 1.2376785E-5 7.905424E-6 1.3023661E-5 1.3023661E-5 1.3023784E-5 0.83825 0.83825
1.3000449E-5 -4.2433243E-10 1.3023472E-5 1.2376557E-5 7.905278E-6 1.302344E-5 1.302344E-5 1.3023472E-5 0.83875 0.83875
1.301102E-5 -2.2516067E-10 1.302316E-5 1.23763275E-5 7.9051315E-6 1.302322E-5 1.302322E-5 1.302316E-5 0.83925 0.83925
1.3018291E-5 -8.689554E-11 1.3023472E-5 1.2376098E-5 7.904985E-6 1.3022999E-5 1.3022999E-5 1.3023472E-5 0.83975 0.83975
1.301939E-5 -6.25259E-11 1.302316E-5 1.2375641E-5 7.904693E-6 1.3022778E-5 1.3022778E-5 1.302316E-5 0.84025 0.84025
1.30258695E-5 6.11216E-11 1.302316E-5 1.2375412E-5 7.904547E-6 1.3022557E-5 1.3022557E-5 1.302316E-5 0.84075 0.84075
1.3038683E-5 3.0170993E-10 1.3022223E-5 1.2375183E-5 7.9044E-6 1.3022336E-5 1.3022336E-5 1.3022223E-5 0.84125 0.84125
1.3045031E-5 4.229212E-10 1.3022535E-5 1.2374954E-5 7.904255E-6 1.3022116E-5 1.3022116E-5 1.3022535E-5 0.84175 0.84175
1.30392E-5 3.1938682E-10 1.3022223E-5 1.2374725E-5 7.904108E-6 1.3021894E-5 1.3021894E-5 1.3022223E-5 0.84225 0.84225
1.3022083E-5 7.55164E-12 1.30215985E-5 1.2374497E-5 7.903962E-6 1.3021674E-5 1.3021674E-5 1.30215985E-5 0.84275 0.84275
1.3007739E-5 -2.5312194E-10 1.3021911E-5 1.23742675E-5 7.903816E-6 1.3021453E-5 1.3021453E-5 1.3021911E-5 0.84325 0.84325
1.3004614E-5 -3.0671282E-10 1.30215985E-5 1.2374038E-5 7.90367E-6 1.3021232E-5 1.3021232E-5 1.30215985E-5 0.84375 0.84375
1.3009475E-5 -2.1290959E-10 1.3021287E-5 1.237381E-5 7.9035235E-6 1.3021011E-5 1.3021011E-5 1.3021287E-5 0.84425 0.84425
1.3013511E-5 -1.34333E-10 1.3021287E-5 1.2373581E-5 7.903377E-6 1.302079E-5 1.302079E-5 1.3021287E-5 0.84475 0.84475
1.3015238E-5 -9.83911E-11 1.3020663E-5 1.2373352E-5 7.903232E-6 1.302057E-5 1.302057E-5 1.3020663E-5 0.84525 0.84525
1.3021354E-5 1.8556693E-11 1.3020663E-5 1.2372894E-5 7.902939E-6 1.3020348E-5 1.3020348E-5 1.3020663E-5 0.84575 0.84575
1.3031892E-5 2.1711942E-10 1.3020663E-5 1.2372665E-5 7.902792E-6 1.3020128E-5 1.3020128E-5 1.3020663E-5 0.84625 0.84625
1.3040284E-5 3.760928E-10 1.3019726E-5 1.2372437E-5 7.902647E-6 1.3019907E-5 1.3019907E-5 1.3019726E-5 0.84675 0.84675
1.3035081E-5 2.841307E-10 1.3019726E-5 1.23722075E-5 7.9025E-6 1.3019686E-5 1.3019686E-5 1.3019726E-5 0.84725 0.84725
1.3020868E-5 2.5893385E-11 1.3019414E-5 1.2371979E-5 7.902354E-6 1.3019465E-5 1.3019465E-5 1.3019414E-5 0.84775 0.84775
1.3012233E-5 -1.2941165E-10 1.3018789E-5 1.237175E-5 7.9022075E-6 1.3019244E-5 1.3019244E-5 1.3018789E-5 0.84825 0.84825
1.30115495E-5 -1.3793161E-10 1.3019102E-5 1.2371521E-5 7.902062E-6 1.3019023E-5 1.3019023E-5 1.3019102E-5 0.84875 0.84875
1.3010834E-5 -1.4706064E-10 1.3018789E-5 1.23712925E-5 7.9019155E-6 1.3018803E-5 1.3018803E-5 1.3018789E-5 0.84925 0.84925
1.30095905E-5 -1.6593472E-10 1.3018789E-5 1.2371063E-5 7.901769E-6 1.3018581E-5 1.3018581E-5 1.3018789E-5 0.84975 0.84975
1.30112185E-5 -1.3182003E-10 1.3018477E-5 1.2370834E-5 7.901623E-6 1.3018361E-5 1.3018361E-5 1.3018477E-5 0.85025 0.85025
1.3016278E-5 -3.4362367E-11 1.3017853E-5 1.2370606E-5 7.901477E-6 1.301814E-5 1.301814E-5 1.3017853E-5 0.85075 0.85075
1.3028301E-5 1.9160835E-10 1.3018165E-5 1.23701475E-5 7.901184E-6 1.3017919E-5 1.3017919E-5 1.3018165E-5 0.85125 0.85125
1.3035538E-5 3.2926442E-10 1.3017228E-5 1.2369919E-5 7.901038E-6 1.3017698E-5 1.3017698E-5 1.3017228E-5 0.85175 0.85175
1.3027925E-5 1.9284045E-10 1.3017228E-5 1.236969E-5 7.900892E-6 1.3017477E-5 1.3017477E-5 1.3017228E-5 0.85225 0.85225
1.3014174E-5 -5.6869932E-11 1.3017228E-5 1.2369461E-5 7.900746E-6 1.3017256E-5 1.3017256E-5 1.3017228E-5 0.85275 0.85275
1.3006925E-5 -1.8659416E-10 1.3017228E-5 1.23692325E-5 7.9005995E-6 1.3017035E-5 1.3017035E-5 1.3017228E-5 0.85325 0.85325
1.3009575E-5 -1.3359838E-10 1.30169165E-5 1.2369003E-5 7.900453E-6 1.3016814E-5 1.3016814E-5 1.30169165E-5 0.85375 0.85375
1.3013645E-5 -5.4412735E-11 1.30169165E-5 1.2368774E-5 7.9003075E-6 1.3016593E-5 1.3016593E-5 1.30169165E-5 0.85425 0.85425
1.3014315E-5 -3.796096E-11 1.30166045E-5 1.2368546E-5 7.900161E-6 1.3016373E-5 1.3016373E-5 1.30166045E-5 0.85475 0.85475
1.301228E-5 -7.145265E-11 1.30166045E-5 1.2368317E-5 7.900015E-6 1.3016151E-5 1.3016151E-5 1.30166045E-5 0.85525 0.85525
1.3015029E-5 -1.6629666E-11 1.30166045E-5 1.23680875E-5 7.899868E-6 1.301593E-5 1.301593E-5 1.30166045E-5 0.85575 0.85575
1.30243125E-5 1.5878851E-10 1.301598E-5 1.2367859E-5 7.899723E-6 1.301571E-5 1.301571E-5 1.301598E-5 0.85625 0.85625
1.3028811E-5 2.4589203E-10 1.3015668E-5 1.2367401E-5 7.89943E-6 1.3015488E-5 1.3015488E-5 1.3015668E-5 0.85675 0.85675
1.302209E-5 1.2591286E-10 1.3015356E-5 1.23671725E-5 7.899284E-6 1.3015267E-5 1.3015267E-5 1.3015356E-5 0.85725 0.85725
1.3014708E-5 -6.2476257E-12 1.3015356E-5 1.2366943E-5 7.899138E-6 1.30150465E-5 1.30150465E-5 1.3015356E-5 0.85775 0.85775
1.3010098E-5 -8.724652E-11 1.3015044E-5 1.2366714E-5 7.8989915E-6 1.30148255E-5 1.30148255E-5 1.3015044E-5 0.85825 0.85825
1.3010306E-5 -7.9321674E-11 1.3014731E-5 1.2366486E-5 7.898845E-6 1.3014604E-5 1.3014604E-5 1.3014731E-5 0.85875 0.85875
1.3009855E-5 -8.357817E-11 1.3014419E-5 1.2366257E-5 7.8987E-6 1.30143835E-5 1.30143835E-5 1.3014419E-5 0.85925 0.85925
1.3008215E-5 -1.09761054E-10 1.3014419E-5 1.23660275E-5 7.898553E-6 1.30141625E-5 1.30141625E-5 1.3014419E-5 0.85975 0.85975
1.3009149E-5 -8.8436744E-11 1.3014107E-5 1.2365799E-5 7.898407E-6 1.3013941E-5 1.3013941E-5 1.3014107E-5 0.86025 0.86025
1.301411E-5 7.1937014E-12 1.3014107E-5 1.236557E-5 7.89826E-6 1.30137205E-5 1.30137205E-5 1.3014107E-5 0.86075 0.86075
1.302214E-5 1.5946736E-10 1.3013795E-5 1.2365341E-5 7.898115E-6 1.30134995E-5 1.30134995E-5 1.3013795E-5 0.86125 0.86125
1.3024064E-5 1.9906367E-10 1.3013482E-5 1.23651125E-5 7.897968E-6 1.30132785E-5 1.30132785E-5 1.3013482E-5 0.86175 0.86175
1.3017078E-5 7.4211984E-11 1.301317E-5 1.2364654E-5 7.8976755E-6 1.3013057E-5 1.3013057E-5 1.301317E-5 0.86225 0.86225
1.3011941E-5 -1.6531988E-11 1.3012234E-5 1.2364426E-5 7.89753E-6 1.30128365E-5 1.30128365E-5 1.3012234E-5 0.86275 0.86275
1.3011225E-5 -2.5661003E-11 1.3012546E-5 1.2364197E-5 7.8973835E-6 1.3012615E-5 1.3012615E-5 1.3012546E-5 0.86325 0.86325
1.301074E-5 -3.0526554E-11 1.3012858E-5 1.23639675E-5 7.897237E-6 1.3012394E-5 1.3012394E-5 1.3012858E-5 0.86375 0.86375
1.30108165E-5 -2.5037968E-11 1.3012546E-5 1.2363739E-5 7.897091E-6 1.30121725E-5 1.30121725E-5 1.3012546E-5 0.86425 0.86425
1.3008121E-5 -7.0711006E-11 1.3012234E-5 1.236351E-5 7.896945E-6 1.3011952E-5 1.3011952E-5 1.3012234E-5 0.86475 0.86475
1.3006217E-5 -1.0176643E-10 1.301161E-5 1.2363281E-5 7.896799E-6 1.3011731E-5 1.3011731E-5 1.301161E-5 0.86525 0.86525
1.3007415E-5 -7.556958E-11 1.30119215E-5 1.23630525E-5 7.896652E-6 1.30115095E-5 1.30115095E-5 1.30119215E-5 0.86575 0.86575
1.3012508E-5 2.2497147E-11 1.3011298E-5 1.2362823E-5 7.896506E-6 1.30112885E-5 1.30112885E-5 1.3011298E-5 0.86625 0.86625
1.3015555E-5 8.280172E-11 1.3011298E-5 1.2362595E-5 7.89636E-6 1.3011068E-5 1.3011068E-5 1.3011298E-5 0.86675 0.86675
1.3017512E-5 1.230071E-10 1.3010986E-5 1.2362366E-5 7.896214E-6 1.3010847E-5 1.3010847E-5 1.3010986E-5 0.86725 0.86725
1.301607E-5 1.0047862E-10 1.3010361E-5 1.2361908E-5 7.895921E-6 1.30106255E-5 1.30106255E-5 1.3010361E-5 0.86775 0.86775
1.3010734E-5 6.080257E-12 1.3010986E-5 1.2361679E-5 7.8957755E-6 1.30104045E-5 1.30104045E-5 1.3010986E-5 0.86825 0.86825
1.3007477E-5 -4.9946897E-11 1.3010361E-5 1.236145E-5 7.895629E-6 1.30101835E-5 1.30101835E-5 1.3010361E-5 0.86875 0.86875
1.3008247E-5 -3.1667925E-11 1.3010361E-5 1.2361222E-5 7.895483E-6 1.30099625E-5 1.30099625E-5 1.3010361E-5 0.86925 0.86925
1.3008389E-5 -2.4961207E-11 1.3010049E-5 1.23609925E-5 7.895337E-6 1.3009741E-5 1.3009741E-5 1.3010049E-5 0.86975 0.86975
1.300698E-5 -4.6880628E-11 1.3009737E-5 1.2360763E-5 7.895191E-6 1.300952E-5 1.300952E-5 1.3009737E-5 0.87025 0.87025
1.3004878E-5 -8.159045E-11 1.3009112E-5 1.2360535E-5 7.895044E-6 1.3009299E-5 1.3009299E-5 1.3009112E-5 0.87075 0.87075
1.3005747E-5 -6.148426E-11 1.3009112E-5 1.2360306E-5 7.894898E-6 1.3009078E-5 1.3009078E-5 1.3009112E-5 0.87125 0.87125
1.3008628E-5 -4.2250144E-12 1.3009425E-5 1.2360077E-5 7.894752E-6 1.3008857E-5 1.3008857E-5 1.3009425E-5 0.87175 0.87175
1.3011807E-5 5.8515845E-11 1.30088E-5 1.2359848E-5 7.894606E-6 1.3008636E-5 1.3008636E-5 1.30088E-5 0.87225 0.87225
1.3015645E-5 1.3343804E-10 1.3008488E-5 1.2359619E-5 7.8944595E-6 1.30084145E-5 1.30084145E-5 1.3008488E-5 0.87275 0.87275
1.301229E-5 7.5583664E-11 1.3008488E-5 1.2359162E-5 7.8941675E-6 1.3008194E-5 1.3008194E-5 1.3008488E-5 0.87325 0.87325
1.3008109E-5 2.5026385E-12 1.3008176E-5 1.23589325E-5 7.894021E-6 1.3007973E-5 1.3007973E-5 1.3008176E-5 0.87375 0.87375
1.30075905E-5 -2.9719803E-12 1.3007863E-5 1.2358703E-5 7.893875E-6 1.30077515E-5 1.30077515E-5 1.3007863E-5 0.87425 0.87425
1.3007832E-5 5.5619316E-12 1.3007863E-5 1.2358475E-5 7.893728E-6 1.30075305E-5 1.30075305E-5 1.3007863E-5 0.87475 0.87475
1.3006985E-5 -6.0033432E-12 1.3007863E-5 1.2358246E-5 7.893583E-6 1.30073095E-5 1.30073095E-5 1.3007863E-5 0.87525 0.87525
1.30034305E-5 -6.751211E-11 1.3007239E-5 1.2358017E-5 7.893436E-6 1.30070885E-5 1.30070885E-5 1.3007239E-5 0.87575 0.87575
1.2999975E-5 -1.2719366E-10 1.3006615E-5 1.2357788E-5 7.89329E-6 1.3006867E-5 1.3006867E-5 1.3006615E-5 0.87625 0.87625
1.3002791E-5 -7.115254E-11 1.30069275E-5 1.2357559E-5 7.893143E-6 1.3006646E-5 1.3006646E-5 1.30069275E-5 0.87675 0.87675
1.3008279E-5 3.4222986E-11 1.3006615E-5 1.235733E-5 7.892998E-6 1.3006425E-5 1.3006425E-5 1.3006615E-5 0.87725 0.87725
1.30131075E-5 1.2741716E-10 1.3006303E-5 1.2357102E-5 7.8928515E-6 1.30062035E-5 1.30062035E-5 1.3006303E-5 0.87775 0.87775
1.3010511E-5 8.357135E-11 1.3006303E-5 1.2356643E-5 7.892559E-6 1.30059825E-5 1.30059825E-5 1.3006303E-5 0.87825 0.87825
1.3007221E-5 2.6935128E-11 1.3005367E-5 1.2356415E-5 7.892413E-6 1.30057615E-5 1.30057615E-5 1.3005367E-5 0.87875 0.87875
1.30096405E-5 7.566745E-11 1.3005054E-5 1.2356186E-5 7.892267E-6 1.30055405E-5 1.30055405E-5 1.3005054E-5 0.87925 0.87925
1.3011928E-5 1.2196351E-10 1.3005054E-5 1.2355957E-5 7.89212E-6 1.30053195E-5 1.30053195E-5 1.3005054E-5 0.87975 0.87975
1.3006262E-5 2.1474475E-11 1.3005367E-5 1.2355728E-5 7.891974E-6 1.30050985E-5 1.30050985E-5 1.3005367E-5 0.88025 0.88025
1.2993896E-5 -2.0265509E-10 1.3005054E-5 1.2355499E-5 7.891828E-6 1.30048775E-5 1.30048775E-5 1.3005054E-5 0.88075 0.88075
1.29882965E-5 -3.0192598E-10 1.3004742E-5 1.235527E-5 7.891682E-6 1.3004656E-5 1.3004656E-5 1.3004742E-5 0.88125 0.88125
1.2994148E-5 -1.8985072E-10 1.3004742E-5 1.2355042E-5 7.8915355E-6 1.3004435E-5 1.3004435E-5 1.3004742E-5 0.88175 0.88175
1.3007622E-5 6.291894E-11 1.300443E-5 1.23548125E-5 7.891389E-6 1.30042135E-5 1.30042135E-5 1.300443E-5 0.88225 0.88225
1.30153885E-5 2.1032007E-10 1.3004118E-5 1.2354583E-5 7.8912435E-6 1.30039925E-5 1.30039925E-5 1.3004118E-5 0.88275 0.88275
1.3012296E-5 1.5733824E-10 1.3004118E-5 1.2354355E-5 7.891097E-6 1.30037715E-5 1.30037715E-5 1.3004118E-5 0.88325 0.88325
1.3008808E-5 9.7047634E-11 1.3003493E-5 1.2353898E-5 7.890805E-6 1.30035505E-5 1.30035505E-5 1.3003493E-5 0.88375 0.88375
1.30078615E-5 8.365514E-11 1.3003493E-5 1.2353668E-5 7.890659E-6 1.30033295E-5 1.30033295E-5 1.3003493E-5 0.88425 0.88425
1.30119315E-5 1.628408E-10 1.3003181E-5 1.2353439E-5 7.890512E-6 1.3003108E-5 1.3003108E-5 1.3003181E-5 0.88475 0.88475
1.3009631E-5 1.2447658E-10 1.3003181E-5 1.2353211E-5 7.890366E-6 1.3002887E-5 1.3002887E-5 1.3003181E-5 0.88525 0.88525
1.2993273E-5 -1.7335006E-10 1.3002869E-5 1.2352982E-5 7.89022E-6 1.3002666E-5 1.3002666E-5 1.3002869E-5 0.88575 0.88575
1.2982492E-5 -3.6824443E-10 1.3002869E-5 1.23527525E-5 7.890074E-6 1.3002445E-5 1.3002445E-5 1.3002869E-5 0.88625 0.88625
1.2986363E-5 -2.927132E-10 1.30022445E-5 1.2352524E-5 7.8899275E-6 1.3002224E-5 1.3002224E-5 1.30022445E-5 0.88675 0.88675
1.2998815E-5 -5.8824556E-11 1.30019325E-5 1.2352295E-5 7.889781E-6 1.3002002E-5 1.3002002E-5 1.30019325E-5 0.88725 0.88725
1.3008197E-5 1.1842083E-10 1.3001621E-5 1.2352066E-5 7.8896355E-6 1.3001781E-5 1.3001781E-5 1.3001621E-5 0.88775 0.88775
1.3006458E-5 9.0410755E-11 1.30022445E-5 1.23518375E-5 7.889489E-6 1.300156E-5 1.300156E-5 1.30022445E-5 0.88825 0.88825
1.3008184E-5 1.2635265E-10 1.3001621E-5 1.2351608E-5 7.889343E-6 1.3001339E-5 1.3001339E-5 1.3001621E-5 0.88875 0.88875
1.3013079E-5 2.2076499E-10 1.3001621E-5 1.2351151E-5 7.889051E-6 1.3001118E-5 1.3001118E-5 1.3001621E-5 0.88925 0.88925
1.3017049E-5 2.9812344E-10 1.3000684E-5 1.2350922E-5 7.888904E-6 1.3000896E-5 1.3000896E-5 1.3000684E-5 0.88975 0.88975
1.301178E-5 2.0494323E-10 1.3000372E-5 1.23506925E-5 7.888758E-6 1.3000675E-5 1.3000675E-5 1.3000372E-5 0.89025 0.89025
1.2996047E-5 -8.131113E-11 1.3000684E-5 1.2350464E-5 7.888611E-6 1.3000454E-5 1.3000454E-5 1.3000684E-5 0.89075 0.89075
1.2982957E-5 -3.1884018E-10 1.3000684E-5 1.2350235E-5 7.888466E-6 1.3000232E-5 1.3000232E-5 1.3000684E-5 0.89125 0.89125
1.2979601E-5 -3.7669454E-10 1.3000372E-5 1.2350006E-5 7.8883195E-6 1.3000011E-5 1.3000011E-5 1.3000372E-5 0.89175 0.89175
1.298532E-5 -2.6705554E-10 1.300006E-5 1.23497775E-5 7.888173E-6 1.299979E-5 1.299979E-5 1.300006E-5 0.89225 0.89225
1.29934815E-5 -1.12345605E-10 1.2999747E-5 1.2349548E-5 7.888027E-6 1.2999569E-5 1.2999569E-5 1.2999747E-5 0.89275 0.89275
1.3000917E-5 2.8964857E-11 1.2999435E-5 1.2349319E-5 7.887881E-6 1.2999348E-5 1.2999348E-5 1.2999435E-5 0.89325 0.89325
1.3010068E-5 2.0194679E-10 1.2998811E-5 1.2349091E-5 7.887735E-6 1.2999126E-5 1.2999126E-5 1.2998811E-5 0.89375 0.89375
1.3015721E-5 3.1036768E-10 1.2998498E-5 1.2348862E-5 7.887588E-6 1.2998905E-5 1.2998905E-5 1.2998498E-5 0.89425 0.89425
1.3014015E-5 2.8296662E-10 1.2998498E-5 1.2348404E-5 7.887296E-6 1.2998684E-5 1.2998684E-5 1.2998498E-5 0.89475 0.89475
1.3010891E-5 2.2937574E-10 1.2998811E-5 1.2348175E-5 7.88715E-6 1.2998463E-5 1.2998463E-5 1.2998811E-5 0.89525 0.89525
1.3000406E-5 3.9963E-11 1.2998186E-5 1.2347946E-5 7.887003E-6 1.2998241E-5 1.2998241E-5 1.2998186E-5 0.89575 0.89575
1.2989262E-5 -1.616311E-10 1.2997874E-5 1.23477175E-5 7.886857E-6 1.299802E-5 1.299802E-5 1.2997874E-5 0.89625 0.89625
1.2981616E-5 -2.9866412E-10 1.2997562E-5 1.2347488E-5 7.8867115E-6 1.2997799E-5 1.2997799E-5 1.2997562E-5 0.89675 0.89675
1.298057E-5 -3.138838E-10 1.2997562E-5 1.2347259E-5 7.886565E-6 1.2997578E-5 1.2997578E-5 1.2997562E-5 0.89725 0.89725
1.2988038E-5 -1.7196428E-10 1.2997874E-5 1.2347031E-5 7.886419E-6 1.2997356E-5 1.2997356E-5 1.2997874E-5 0.89775 0.89775
1.2994484E-5 -4.8925815E-11 1.299725E-5 1.2346802E-5 7.886273E-6 1.2997135E-5 1.2997135E-5 1.299725E-5 0.89825 0.89825
1.3003866E-5 1.2831958E-10 1.2996626E-5 1.23465725E-5 7.886127E-6 1.2996914E-5 1.2996914E-5 1.2996626E-5 0.89875 0.89875
1.300942E-5 2.3491323E-10 1.299725E-5 1.2346344E-5 7.88598E-6 1.2996692E-5 1.2996692E-5 1.299725E-5 0.89925 0.89925
1.3010948E-5 2.672008E-10 1.2996626E-5 1.2346115E-5 7.885834E-6 1.2996471E-5 1.2996471E-5 1.2996626E-5 0.89975 0.89975
1.3011256E-5 2.7695282E-10 1.2996626E-5 1.23456575E-5 7.885542E-6 1.299625E-5 1.299625E-5 1.2996626E-5 0.90025 0.90025
1.30064145E-5 1.9169046E-10 1.2996314E-5 1.2345428E-5 7.8853955E-6 1.2996029E-5 1.2996029E-5 1.2996314E-5 0.90075 0.90075
1.2993257E-5 -4.7056692E-11 1.2995689E-5 1.2345199E-5 7.885249E-6 1.2995807E-5 1.2995807E-5 1.2995689E-5 0.90125 0.90125
1.2981255E-5 -2.6448652E-10 1.2995689E-5 1.2344971E-5 7.8851035E-6 1.2995586E-5 1.2995586E-5 1.2995689E-5 0.90175 0.90175
1.2974302E-5 -3.8872916E-10 1.2995377E-5 1.2344742E-5 7.884957E-6 1.2995365E-5 1.2995365E-5 1.2995377E-5 0.90225 0.90225
1.297913E-5 -2.9553493E-10 1.2995065E-5 1.2344513E-5 7.884811E-6 1.2995143E-5 1.2995143E-5 1.2995065E-5 0.90275 0.90275
1.29897335E-5 -9.575408E-11 1.2995065E-5 1.2344284E-5 7.884664E-6 1.2994922E-5 1.2994922E-5 1.2995065E-5 0.90325 0.90325
1.3001855E-5 1.3204385E-10 1.2994753E-5 1.2344055E-5 7.884519E-6 1.2994701E-5 1.2994701E-5 1.2994753E-5 0.90375 0.90375
1.3011501E-5 3.1416178E-10 1.299444E-5 1.2343827E-5 7.884372E-6 1.2994479E-5 1.2994479E-5 1.299444E-5 0.90425 0.90425
1.3012105E-5 3.2939546E-10 1.2993816E-5 1.23435975E-5 7.884226E-6 1.2994258E-5 1.2994258E-5 1.2993816E-5 0.90475 0.90475
1.3009047E-5 2.770227E-10 1.2994128E-5 1.2343368E-5 7.884079E-6 1.2994036E-5 1.2994036E-5 1.2994128E-5 0.90525 0.90525
1.3000905E-5 1.3085368E-10 1.2993816E-5 1.2342911E-5 7.8837875E-6 1.2993815E-5 1.2993815E-5 1.2993816E-5 0.90575 0.90575
1.2988837E-5 -8.7794286E-11 1.2993504E-5 1.2342682E-5 7.883641E-6 1.2993594E-5 1.2993594E-5 1.2993504E-5 0.90625 0.90625
1.2978418E-5 -2.759889E-10 1.2993192E-5 1.2342453E-5 7.883495E-6 1.2993372E-5 1.2993372E-5 1.2993192E-5 0.90675 0.90675
1.29744685E-5 -3.4480646E-10 1.2993192E-5 1.2342224E-5 7.883349E-6 1.2993151E-5 1.2993151E-5 1.2993192E-5 0.90725 0.90725
1.2976821E-5 -2.9729227E-10 1.2992879E-5 1.2341995E-5 7.883203E-6 1.2992929E-5 1.2992929E-5 1.2992879E-5 0.90775 0.90775
1.29854125E-5 -1.3466446E-10 1.2992879E-5 1.2341767E-5 7.883056E-6 1.2992708E-5 1.2992708E-5 1.2992879E-5 0.90825 0.90825
1.2998028E-5 1.02269485E-10 1.2992879E-5 1.23415375E-5 7.88291E-6 1.29924865E-5 1.29924865E-5 1.2992879E-5 0.90875 0.90875
1.3009325E-5 3.1484074E-10 1.29925675E-5 1.2341308E-5 7.882764E-6 1.29922655E-5 1.29922655E-5 1.29925675E-5 0.90925 0.90925
1.3014978E-5 4.2326162E-10 1.2991944E-5 1.234108E-5 7.882618E-6 1.29920445E-5 1.29920445E-5 1.2991944E-5 0.90975 0.90975
1.3011589E-5 3.6479822E-10 1.2991631E-5 1.2340851E-5 7.882471E-6 1.2991823E-5 1.2991823E-5 1.2991631E-5 0.91025 0.91025
1.2998728E-5 1.3153263E-10 1.2991319E-5 1.2340393E-5 7.8821795E-6 1.2991602E-5 1.2991602E-5 1.2991319E-5 0.91075 0.91075
1.2984647E-5 -1.2426839E-10 1.2991319E-5 1.2340164E-5 7.882033E-6 1.2991381E-5 1.2991381E-5 1.2991319E-5 0.91125 0.91125
1.2971787E-5 -3.5753397E-10 1.2991007E-5 1.2339935E-5 7.881887E-6 1.299116E-5 1.299116E-5 1.2991007E-5 0.91175 0.91175
1.2965461E-5 -4.702043E-10 1.2990695E-5 1.2339707E-5 7.881741E-6 1.2990938E-5 1.2990938E-5 1.2990695E-5 0.91225 0.91225
1.2970586E-5 -3.715285E-10 1.2990695E-5 1.23394775E-5 7.881595E-6 1.2990717E-5 1.2990717E-5 1.2990695E-5 0.91275 0.91275
1.2984951E-5 -1.02314025E-10 1.2990695E-5 1.2339248E-5 7.881448E-6 1.2990495E-5 1.2990495E-5 1.2990695E-5 0.91325 0.91325
1.2999779E-5 1.7542738E-10 1.2990382E-5 1.233902E-5 7.881302E-6 1.2990274E-5 1.2990274E-5 1.2990382E-5 0.91375 0.91375
1.3010052E-5 3.6911757E-10 1.2990382E-5 1.2338791E-5 7.881156E-6 1.2990052E-5 1.2990052E-5 1.2990382E-5 0.91425 0.91425
1.3012438E-5 4.1724083E-10 1.2989758E-5 1.2338562E-5 7.88101E-6 1.2989831E-5 1.2989831E-5 1.2989758E-5 0.91475 0.91475
1.3009412E-5 3.6547718E-10 1.2989758E-5 1.2338333E-5 7.880863E-6 1.2989609E-5 1.2989609E-5 1.2989758E-5 0.91525 0.91525
1.2999191E-5 1.8093695E-10 1.2989134E-5 1.2338104E-5 7.880717E-6 1.2989388E-5 1.2989388E-5 1.2989134E-5 0.91575 0.91575
1.2983427E-5 -1.0592649E-10 1.2989758E-5 1.2337647E-5 7.880425E-6 1.2989167E-5 1.2989167E-5 1.2989758E-5 0.91625 0.91625
1.2969378E-5 -3.6111844E-10 1.2989758E-5 1.23374175E-5 7.880279E-6 1.2988945E-5 1.2988945E-5 1.2989758E-5 0.91675 0.91675
1.2961237E-5 -5.072875E-10 1.2989758E-5 1.2337188E-5 7.880132E-6 1.2988724E-5 1.2988724E-5 1.2989758E-5 0.91725 0.91725
1.29638875E-5 -4.5429166E-10 1.2988821E-5 1.233696E-5 7.879987E-6 1.2988502E-5 1.2988502E-5 1.2988821E-5 0.91775 0.91775
1.2976999E-5 -2.0822173E-10 1.2988821E-5 1.2336731E-5 7.87984E-6 1.2988281E-5 1.2988281E-5 1.2988821E-5 0.91825 0.91825
1.2996941E-5 1.6392503E-10 1.2988509E-5 1.2336502E-5 7.879694E-6 1.2988059E-5 1.2988059E-5 1.2988509E-5 0.91875 0.91875
1.3011637E-5 4.3923018E-10 1.2988509E-5 1.2336273E-5 7.879547E-6 1.2987838E-5 1.2987838E-5 1.2988509E-5 0.91925 0.91925
1.3015277E-5 5.10498E-10 1.2987885E-5 1.2336044E-5 7.879402E-6 1.2987616E-5 1.2987616E-5 1.2987885E-5 0.91975 0.91975
1.3007598E-5 3.7285586E-10 1.2987261E-5 1.2335816E-5 7.8792555E-6 1.2987395E-5 1.2987395E-5 1.2987261E-5 0.92025 0.92025
1.2993913E-5 1.2436366E-10 1.2987261E-5 1.2335587E-5 7.879109E-6 1.2987174E-5 1.2987174E-5 1.2987261E-5 0.92075 0.92075
1.2978247E-5 -1.6067257E-10 1.2986949E-5 1.23353575E-5 7.878963E-6 1.2986952E-5 1.2986952E-5 1.2986949E-5 0.92125 0.92125
1.2968752E-5 -3.3181333E-10 1.2986637E-5 1.23349E-5 7.878671E-6 1.298673E-5 1.298673E-5 1.2986637E-5 0.92175 0.92175
1.29661885E-5 -3.7505007E-10 1.2986637E-5 1.2334671E-5 7.878524E-6 1.2986509E-5 1.2986509E-5 1.2986637E-5 0.92225 0.92225
1.2968079E-5 -3.3606282E-10 1.2986637E-5 1.23344425E-5 7.878378E-6 1.2986287E-5 1.2986287E-5 1.2986637E-5 0.92275 0.92275
1.2976669E-5 -1.73435E-10 1.2986012E-5 1.2334213E-5 7.878232E-6 1.2986066E-5 1.2986066E-5 1.2986012E-5 0.92325 0.92325
1.2993345E-5 1.3841413E-10 1.2986325E-5 1.2333984E-5 7.878086E-6 1.2985845E-5 1.2985845E-5 1.2986325E-5 0.92375 0.92375
1.3007248E-5 3.991017E-10 1.2986012E-5 1.2333756E-5 7.877939E-6 1.29856235E-5 1.29856235E-5 1.2986012E-5 0.92425 0.92425
1.3009667E-5 4.4783405E-10 1.29857E-5 1.2333527E-5 7.877794E-6 1.2985402E-5 1.2985402E-5 1.29857E-5 0.92475 0.92475
1.3000734E-5 2.8704739E-10 1.29857E-5 1.23332975E-5 7.8776475E-6 1.2985181E-5 1.2985181E-5 1.29857E-5 0.92525 0.92525
1.2986652E-5 3.1246377E-11 1.2985388E-5 1.2333069E-5 7.877501E-6 1.2984959E-5 1.2984959E-5 1.2985388E-5 0.92575 0.92575
1.2976498E-5 -1.5207571E-10 1.2984763E-5 1.233284E-5 7.877355E-6 1.2984738E-5 1.2984738E-5 1.2984763E-5 0.92625 0.92625
1.2970469E-5 -2.5926444E-10 1.2984763E-5 1.2332611E-5 7.877209E-6 1.2984516E-5 1.2984516E-5 1.2984763E-5 0.92675 0.92675
1.2967871E-5 -3.031103E-10 1.2984451E-5 1.2332153E-5 7.876916E-6 1.2984295E-5 1.2984295E-5 1.2984451E-5 0.92725 0.92725
1.2967815E-5 -3.0005795E-10 1.2984451E-5 1.2331924E-5 7.87677E-6 1.2984073E-5 1.2984073E-5 1.2984451E-5 0.92775 0.92775
1.2977758E-5 -1.12458404E-10 1.2983827E-5 1.2331696E-5 7.876624E-6 1.2983852E-5 1.2983852E-5 1.2983827E-5 0.92825 0.92825
1.2994038E-5 1.9208193E-10 1.2983514E-5 1.2331467E-5 7.876478E-6 1.298363E-5 1.298363E-5 1.2983514E-5 0.92875 0.92875
1.3006357E-5 4.235343E-10 1.2984139E-5 1.23312375E-5 7.876331E-6 1.2983409E-5 1.2983409E-5 1.2984139E-5 0.92925 0.92925
1.3002935E-5 3.6446182E-10 1.2983827E-5 1.2331009E-5 7.876185E-6 1.2983187E-5 1.2983187E-5 1.2983827E-5 0.92975 0.92975
1.2987533E-5 8.429812E-11 1.2983202E-5 1.233078E-5 7.8760395E-6 1.2982965E-5 1.2982965E-5 1.2983202E-5 0.93025 0.93025
1.2974771E-5 -1.4714023E-10 1.298289E-5 1.2330551E-5 7.875893E-6 1.2982744E-5 1.2982744E-5 1.298289E-5 0.93075 0.93075
1.2971944E-5 -1.9524952E-10 1.29825785E-5 1.23303225E-5 7.875747E-6 1.2982523E-5 1.2982523E-5 1.29825785E-5 0.93125 0.93125
1.2974824E-5 -1.3799024E-10 1.29825785E-5 1.2330093E-5 7.8756E-6 1.2982301E-5 1.2982301E-5 1.29825785E-5 0.93175 0.93175
1.2972722E-5 -1.7270005E-10 1.29822665E-5 1.2329864E-5 7.875455E-6 1.2982079E-5 1.2982079E-5 1.29822665E-5 0.93225 0.93225
1.2971016E-5 -2.0010106E-10 1.2981954E-5 1.2329407E-5 7.875162E-6 1.2981858E-5 1.2981858E-5 1.2981954E-5 0.93275 0.93275
1.2982312E-5 1.2470218E-11 1.2981954E-5 1.23291775E-5 7.875015E-6 1.2981636E-5 1.2981636E-5 1.2981954E-5 0.93325 0.93325
1.2996809E-5 2.8412095E-10 1.2981954E-5 1.2328949E-5 7.87487E-6 1.2981415E-5 1.2981415E-5 1.2981954E-5 0.93375 0.93375
1.3001109E-5 3.675701E-10 1.2981954E-5 1.232872E-5 7.874723E-6 1.2981193E-5 1.2981193E-5 1.2981954E-5 0.93425 0.93425
1.2992539E-5 2.134832E-10 1.2981018E-5 1.2328491E-5 7.874577E-6 1.2980971E-5 1.2980971E-5 1.2981018E-5 0.93475 0.93475
1.2978754E-5 -3.6836204E-11 1.2981018E-5 1.23282625E-5 7.874431E-6 1.298075E-5 1.298075E-5 1.2981018E-5 0.93525 0.93525
1.2970448E-5 -1.8605056E-10 1.2980705E-5 1.2328033E-5 7.874285E-6 1.29805285E-5 1.29805285E-5 1.2980705E-5 0.93575 0.93575
1.2968016E-5 -2.2685102E-10 1.2980393E-5 1.2327804E-5 7.874139E-6 1.2980307E-5 1.2980307E-5 1.2980393E-5 0.93625 0.93625
1.2969742E-5 -1.9090911E-10 1.2980081E-5 1.2327576E-5 7.873992E-6 1.2980086E-5 1.2980086E-5 1.2980081E-5 0.93675 0.93675
1.2973118E-5 -1.2451384E-10 1.2980081E-5 1.2327347E-5 7.873846E-6 1.2979865E-5 1.2979865E-5 1.2980081E-5 0.93725 0.93725
1.298118E-5 2.8368901E-11 1.2979769E-5 1.23271175E-5 7.8737E-6 1.2979643E-5 1.2979643E-5 1.2979769E-5 0.93775 0.93775
1.2991816E-5 2.2875886E-10 1.2979456E-5 1.232666E-5 7.873407E-6 1.2979421E-5 1.2979421E-5 1.2979456E-5 0.93825 0.93825
1.2998063E-5 3.4814296E-10 1.2979456E-5 1.2326432E-5 7.873262E-6 1.29792E-5 1.29792E-5 1.2979456E-5 0.93875 0.93875
1.2992133E-5 2.4278138E-10 1.2979144E-5 1.23262025E-5 7.8731155E-6 1.2978978E-5 1.2978978E-5 1.2979144E-5 0.93925 0.93925
1.297871E-5 -8.38306E-13 1.297852E-5 1.2325973E-5 7.872969E-6 1.2978756E-5 1.2978756E-5 1.297852E-5 0.93975 0.93975
1.2968391E-5 -1.8720572E-10 1.297852E-5 1.2325745E-5 7.872823E-6 1.2978535E-5 1.2978535E-5 1.297852E-5 0.94025 0.94025
1.29655955E-5 -2.3470592E-10 1.2978832E-5 1.2325516E-5 7.872677E-6 1.2978313E-5 1.2978313E-5 1.2978832E-5 0.94075 0.94075
1.29649125E-5 -2.4322586E-10 1.2978208E-5 1.2325287E-5 7.872531E-6 1.2978091E-5 1.2978091E-5 1.2978208E-5 0.94125 0.94125
1.2966738E-5 -2.0545673E-10 1.29778955E-5 1.2325058E-5 7.872384E-6 1.297787E-5 1.297787E-5 1.29778955E-5 0.94175 0.94175
1.2973381E-5 -7.876386E-11 1.29778955E-5 1.2324829E-5 7.872238E-6 1.2977648E-5 1.2977648E-5 1.29778955E-5 0.94225 0.94225
1.2985996E-5 1.5817007E-10 1.29775835E-5 1.23246E-5 7.872092E-6 1.2977426E-5 1.2977426E-5 1.29775835E-5 0.94275 0.94275
1.2996963E-5 3.646507E-10 1.29775835E-5 1.23241425E-5 7.871799E-6 1.2977205E-5 1.2977205E-5 1.29775835E-5 0.94325 0.94325
1.2998524E-5 3.9754727E-10 1.2976647E-5 1.2323913E-5 7.871653E-6 1.2976983E-5 1.2976983E-5 1.2976647E-5 0.94375 0.94375
1.2986191E-5 1.740268E-10 1.2976335E-5 1.2323685E-5 7.8715075E-6 1.2976762E-5 1.2976762E-5 1.2976335E-5 0.94425 0.94425
1.29706905E-5 -1.0796409E-10 1.2976647E-5 1.2323456E-5 7.871361E-6 1.297654E-5 1.297654E-5 1.2976647E-5 0.94475 0.94475
1.2961097E-5 -2.8093203E-10 1.2976023E-5 1.2323227E-5 7.871215E-6 1.2976318E-5 1.2976318E-5 1.2976023E-5 0.94525 0.94525
1.2962592E-5 -2.4925356E-10 1.2976335E-5 1.2322998E-5 7.871068E-6 1.2976097E-5 1.2976097E-5 1.2976335E-5 0.94575 0.94575
1.2963955E-5 -2.2001137E-10 1.2976335E-5 1.2322769E-5 7.870923E-6 1.29758755E-5 1.29758755E-5 1.2976335E-5 0.94625 0.94625
1.2964525E-5 -2.0538676E-10 1.2975711E-5 1.232254E-5 7.870776E-6 1.2975654E-5 1.2975654E-5 1.2975711E-5 0.94675 0.94675
1.2973379E-5 -3.7886416E-11 1.2975711E-5 1.2322312E-5 7.87063E-6 1.2975432E-5 1.2975432E-5 1.2975711E-5 0.94725 0.94725
1.2989889E-5 2.7091743E-10 1.2976023E-5 1.23220825E-5 7.870483E-6 1.2975211E-5 1.2975211E-5 1.2976023E-5 0.94775 0.94775
1.3000591E-5 4.7252546E-10 1.2975398E-5 1.2321853E-5 7.870338E-6 1.2974989E-5 1.2974989E-5 1.2975398E-5 0.94825 0.94825
1.2995849E-5 3.8909037E-10 1.2975398E-5 1.2321396E-5 7.870045E-6 1.2974767E-5 1.2974767E-5 1.2975398E-5 0.94875 0.94875
1.29777745E-5 5.959225E-11 1.2974462E-5 1.2321167E-5 7.869899E-6 1.2974546E-5 1.2974546E-5 1.2974462E-5 0.94925 0.94925
1.2964419E-5 -1.8280931E-10 1.2974774E-5 1.2320938E-5 7.869753E-6 1.2974324E-5 1.2974324E-5 1.2974774E-5 0.94975 0.94975
1.2960832E-5 -2.449271E-10 1.2973837E-5 1.2320709E-5 7.869607E-6 1.2974102E-5 1.2974102E-5 1.2973837E-5 0.95025 0.95025
1.2958399E-5 -2.8572758E-10 1.2973837E-5 1.232048E-5 7.86946E-6 1.297388E-5 1.297388E-5 1.2973837E-5 0.95075 0.95075
1.2958277E-5 -2.8389338E-10 1.2974462E-5 1.2320252E-5 7.869314E-6 1.2973659E-5 1.2973659E-5 1.2974462E-5 0.95125 0.95125
1.29622795E-5 -2.0592585E-10 1.2973525E-5 1.23200225E-5 7.869168E-6 1.2973437E-5 1.2973437E-5 1.2973525E-5 0.95175 0.95175
1.2975259E-5 3.770783E-11 1.2973213E-5 1.2319793E-5 7.869022E-6 1.2973215E-5 1.2973215E-5 1.2973213E-5 0.95225 0.95225
1.29923965E-5 3.5808392E-10 1.29729015E-5 1.2319565E-5 7.868875E-6 1.2972994E-5 1.2972994E-5 1.29729015E-5 0.95275 0.95275
1.299851E-5 4.7503174E-10 1.2972589E-5 1.2319336E-5 7.86873E-6 1.2972772E-5 1.2972772E-5 1.2972589E-5 0.95325 0.95325
1.2987234E-5 2.7100142E-10 1.2972589E-5 1.2319107E-5 7.868583E-6 1.297255E-5 1.297255E-5 1.2972589E-5 0.95375 0.95375
1.2970875E-5 -2.6825231E-11 1.2971653E-5 1.2318649E-5 7.868291E-6 1.29723285E-5 1.29723285E-5 1.2971653E-5 0.95425 0.95425
1.2962734E-5 -1.7299424E-10 1.2971965E-5 1.231842E-5 7.868145E-6 1.29721075E-5 1.29721075E-5 1.2971965E-5 0.95475 0.95475
1.2961754E-5 -1.8699578E-10 1.2971965E-5 1.2318192E-5 7.867999E-6 1.2971886E-5 1.2971886E-5 1.2971965E-5 0.95525 0.95525
1.2960245E-5 -2.1074238E-10 1.2971653E-5 1.23179625E-5 7.867852E-6 1.2971664E-5 1.2971664E-5 1.2971653E-5 0.95575 0.95575
1.2957879E-5 -2.5032473E-10 1.297134E-5 1.2317734E-5 7.867706E-6 1.2971443E-5 1.2971443E-5 1.297134E-5 0.95625 0.95625
1.2959901E-5 -2.0890117E-10 1.297134E-5 1.2317505E-5 7.86756E-6 1.297122E-5 1.297122E-5 1.297134E-5 0.95675 0.95675
1.2972946E-5 3.5950642E-11 1.297134E-5 1.2317276E-5 7.867414E-6 1.2970999E-5 1.2970999E-5 1.297134E-5 0.95725 0.95725
1.2989259E-5 3.4110006E-10 1.2970716E-5 1.2317048E-5 7.867267E-6 1.2970777E-5 1.2970777E-5 1.2970716E-5 0.95775 0.95775
1.29928985E-5 4.1236783E-10 1.2970404E-5 1.2316818E-5 7.867121E-6 1.2970555E-5 1.2970555E-5 1.2970404E-5 0.95825 0.95825
1.2982216E-5 2.1930073E-10 1.2970404E-5 1.2316589E-5 7.8669755E-6 1.2970334E-5 1.2970334E-5 1.2970404E-5 0.95875 0.95875
1.2968365E-5 -3.2236828E-11 1.2970404E-5 1.2316361E-5 7.866829E-6 1.2970111E-5 1.2970111E-5 1.2970404E-5 0.95925 0.95925
1.2962038E-5 -1.4490717E-10 1.2970092E-5 1.23159025E-5 7.866536E-6 1.296989E-5 1.296989E-5 1.2970092E-5 0.95975 0.95975
1.2961224E-5 -1.5586338E-10 1.2969779E-5 1.2315674E-5 7.866391E-6 1.2969668E-5 1.2969668E-5 1.2969779E-5 0.96025 0.96025
1.2959451E-5 -1.8448251E-10 1.2969155E-5 1.2315445E-5 7.866244E-6 1.2969446E-5 1.2969446E-5 1.2969155E-5 0.96075 0.96075
1.2955731E-5 -2.4903657E-10 1.2968843E-5 1.2315216E-5 7.866098E-6 1.2969224E-5 1.2969224E-5 1.2968843E-5 0.96125 0.96125
1.2959899E-5 -1.680237E-10 1.296853E-5 1.23149875E-5 7.865951E-6 1.2969003E-5 1.2969003E-5 1.296853E-5 0.96175 0.96175
1.297466E-5 1.0849959E-10 1.296853E-5 1.2314758E-5 7.865806E-6 1.2968781E-5 1.2968781E-5 1.296853E-5 0.96225 0.96225
1.2987969E-5 3.5822392E-10 1.29679065E-5 1.2314529E-5 7.865659E-6 1.29685595E-5 1.29685595E-5 1.29679065E-5 0.96275 0.96275
1.298722E-5 3.484859E-10 1.29679065E-5 1.2314301E-5 7.865513E-6 1.2968338E-5 1.2968338E-5 1.29679065E-5 0.96325 0.96325
1.297393E-5 1.0730246E-10 1.29679065E-5 1.2314072E-5 7.865367E-6 1.2968116E-5 1.2968116E-5 1.29679065E-5 0.96375 0.96375
1.2961895E-5 -1.1073643E-10 1.2967595E-5 1.23138425E-5 7.865221E-6 1.2967895E-5 1.2967895E-5 1.2967595E-5 0.96425 0.96425
1.29603195E-5 -1.3570114E-10 1.2967282E-5 1.2313614E-5 7.865075E-6 1.2967673E-5 1.2967673E-5 1.2967282E-5 0.96475 0.96475
1.2961319E-5 -1.13158684E-10 1.2967595E-5 1.2313156E-5 7.864782E-6 1.2967451E-5 1.2967451E-5 1.2967595E-5 0.96525 0.96525
1.2958161E-5 -1.6735863E-10 1.2967282E-5 1.23129275E-5 7.864636E-6 1.2967229E-5 1.2967229E-5 1.2967282E-5 0.96575 0.96575
1.2955399E-5 -2.1424976E-10 1.296697E-5 1.2312698E-5 7.86449E-6 1.2967008E-5 1.2967008E-5 1.296697E-5 0.96625 0.96625
1.2960853E-5 -1.0948328E-10 1.2966658E-5 1.2312469E-5 7.864343E-6 1.2966785E-5 1.2966785E-5 1.2966658E-5 0.96675 0.96675
1.29731725E-5 1.2196907E-10 1.2966658E-5 1.2312241E-5 7.864198E-6 1.2966564E-5 1.2966564E-5 1.2966658E-5 0.96725 0.96725
1.2981564E-5 2.809425E-10 1.2965721E-5 1.2312012E-5 7.864051E-6 1.2966342E-5 1.2966342E-5 1.2965721E-5 0.96775 0.96775
1.2976294E-5 1.8776229E-10 1.2966346E-5 1.23117825E-5 7.863905E-6 1.296612E-5 1.296612E-5 1.2966346E-5 0.96825 0.96825
1.2965677E-5 -4.086737E-12 1.2966034E-5 1.2311554E-5 7.863759E-6 1.2965898E-5 1.2965898E-5 1.2966034E-5 0.96875 0.96875
1.29617265E-5 -7.290426E-11 1.2965721E-5 1.2311325E-5 7.863613E-6 1.2965676E-5 1.2965676E-5 1.2965721E-5 0.96925 0.96925
1.2963551E-5 -3.5135124E-11 1.2965721E-5 1.2311096E-5 7.863467E-6 1.29654545E-5 1.29654545E-5 1.2965721E-5 0.96975 0.96975
1.2966432E-5 2.2124141E-11 1.2965409E-5 1.23108675E-5 7.86332E-6 1.29652335E-5 1.29652335E-5 1.2965409E-5 0.97025 0.97025
1.2962151E-5 -5.2784044E-11 1.2964472E-5 1.2310409E-5 7.863028E-6 1.2965011E-5 1.2965011E-5 1.2964472E-5 0.97075 0.97075
1.2956518E-5 -1.5266399E-10 1.2964785E-5 1.2310181E-5 7.862882E-6 1.296479E-5 1.296479E-5 1.2964785E-5 0.97125 0.97125
1.2958474E-5 -1.1245857E-10 1.2964472E-5 1.2309952E-5 7.862735E-6 1.2964568E-5 1.2964568E-5 1.2964472E-5 0.97175 0.97175
1.2968153E-5 7.026844E-11 1.2964785E-5 1.23097225E-5 7.862589E-6 1.2964346E-5 1.2964346E-5 1.2964785E-5 0.97225 0.97225
1.2971958E-5 1.4458158E-10 1.296416E-5 1.2309494E-5 7.862443E-6 1.2964124E-5 1.2964124E-5 1.296416E-5 0.97275 0.97275
1.2967083E-5 5.8710176E-11 1.2963848E-5 1.2309265E-5 7.862297E-6 1.2963902E-5 1.2963902E-5 1.2963848E-5 0.97325 0.97325
1.2960624E-5 -5.6396433E-11 1.2963536E-5 1.2309036E-5 7.862151E-6 1.296368E-5 1.296368E-5 1.2963536E-5 0.97375 0.97375
1.2961888E-5 -2.8981414E-11 1.2963536E-5 1.23088075E-5 7.862004E-6 1.2963458E-5 1.2963458E-5 1.2963536E-5 0.97425 0.97425
1.2968795E-5 1.0258399E-10 1.29626E-5 1.2308578E-5 7.861859E-6 1.2963236E-5 1.2963236E-5 1.29626E-5 0.97475 0.97475
1.2970751E-5 1.427894E-10 1.2963224E-5 1.230835E-5 7.861712E-6 1.2963014E-5 1.2963014E-5 1.2963224E-5 0.97525 0.97525
1.296492E-5 3.925506E-11 1.2962912E-5 1.2307892E-5 7.861419E-6 1.2962793E-5 1.2962793E-5 1.2962912E-5 0.97575 0.97575
1.2958164E-5 -8.1333135E-11 1.2962288E-5 1.2307663E-5 7.861274E-6 1.29625705E-5 1.29625705E-5 1.2962288E-5 0.97625 0.97625
1.2957811E-5 -8.37624E-11 1.2962288E-5 1.2307434E-5 7.861127E-6 1.29623495E-5 1.29623495E-5 1.2962288E-5 0.97675 0.97675
1.2960625E-5 -2.7721254E-11 1.2961976E-5 1.2307205E-5 7.860981E-6 1.2962127E-5 1.2962127E-5 1.2961976E-5 0.97725 0.97725
1.295882E-5 -5.6949456E-11 1.2961663E-5 1.2306977E-5 7.860835E-6 1.2961906E-5 1.2961906E-5 1.2961663E-5 0.97775 0.97775
1.2956519E-5 -9.5313646E-11 1.2961351E-5 1.23067475E-5 7.860689E-6 1.2961684E-5 1.2961684E-5 1.2961351E-5 0.97825 0.97825
1.2957155E-5 -7.9470916E-11 1.2961351E-5 1.2306518E-5 7.860543E-6 1.2961462E-5 1.2961462E-5 1.2961351E-5 0.97875 0.97875
1.2961752E-5 9.459838E-12 1.2961351E-5 1.230629E-5 7.860396E-6 1.296124E-5 1.296124E-5 1.2961351E-5 0.97925 0.97925
1.2970837E-5 1.8122363E-10 1.2960414E-5 1.2306061E-5 7.860251E-6 1.2961018E-5 1.2961018E-5 1.2960414E-5 0.97975 0.97975
1.2973652E-5 2.372648E-10 1.2960727E-5 1.2305832E-5 7.860104E-6 1.2960796E-5 1.2960796E-5 1.2960727E-5 0.98025 0.98025
1.2969437E-5 1.6357472E-10 1.2960727E-5 1.2305603E-5 7.859958E-6 1.2960574E-5 1.2960574E-5 1.2960727E-5 0.98075 0.98075
1.2961956E-5 2.958706E-11 1.2959478E-5 1.2305145E-5 7.859666E-6 1.2960352E-5 1.2960352E-5 1.2959478E-5 0.98125 0.98125
1.295718E-5 -5.4457147E-11 1.295979E-5 1.2304917E-5 7.859519E-6 1.296013E-5 1.296013E-5 1.295979E-5 0.98175 0.98175
1.2950985E-5 -1.646912E-10 1.295979E-5 1.23046875E-5 7.859373E-6 1.2959908E-5 1.2959908E-5 1.295979E-5 0.98225 0.98225
1.2946441E-5 -2.4447194E-10 1.295979E-5 1.2304458E-5 7.859227E-6 1.29596865E-5 1.29596865E-5 1.295979E-5 0.98275 0.98275
1.2947341E-5 -2.2375668E-10 1.2959478E-5 1.230423E-5 7.859081E-6 1.2959465E-5 1.2959465E-5 1.2959478E-5 0.98325 0.98325
1.2953918E-5 -9.828192E-11 1.2958853E-5 1.2304001E-5 7.858935E-6 1.2959243E-5 1.2959243E-5 1.2958853E-5 0.98375 0.98375
1.296264E-5 6.678216E-11 1.2958853E-5 1.2303772E-5 7.858788E-6 1.2959021E-5 1.2959021E-5 1.2958853E-5 0.98425 0.98425
1.2970833E-5 2.2210117E-10 1.2958853E-5 1.2303543E-5 7.858642E-6 1.2958799E-5 1.2958799E-5 1.2958853E-5 0.98475 0.98475
1.2974572E-5 2.9519617E-10 1.2958853E-5 1.2303314E-5 7.858496E-6 1.2958578E-5 1.2958578E-5 1.2958853E-5 0.98525 0.98525
1.29758355E-5 3.2261122E-10 1.29579175E-5 1.2303085E-5 7.85835E-6 1.2958355E-5 1.2958355E-5 1.29579175E-5 0.98575 0.98575
1.2969838E-5 2.1603154E-10 1.2957605E-5 1.2302857E-5 7.858203E-6 1.2958133E-5 1.2958133E-5 1.2957605E-5 0.98625 0.98625
1.2955625E-5 -4.220575E-11 1.2957605E-5 1.2302398E-5 7.857911E-6 1.2957911E-5 1.2957911E-5 1.2957605E-5 0.98675 0.98675
1.29420705E-5 -2.882617E-10 1.2956981E-5 1.230217E-5 7.857765E-6 1.2957689E-5 1.2957689E-5 1.2956981E-5 0.98725 0.98725
1.2935876E-5 -3.9849574E-10 1.2956981E-5 1.2301941E-5 7.857619E-6 1.2957467E-5 1.2957467E-5 1.2956981E-5 0.98775 0.98775
1.2941528E-5 -2.9007488E-10 1.2956669E-5 1.2301712E-5 7.857472E-6 1.2957245E-5 1.2957245E-5 1.2956669E-5 0.98825 0.98825
1.2952164E-5 -8.968492E-11 1.2956981E-5 1.2301483E-5 7.857327E-6 1.29570235E-5 1.29570235E-5 1.2956981E-5 0.98875 0.98875
1.2961579E-5 8.816958E-11 1.2956356E-5 1.2301254E-5 7.85718E-6 1.2956802E-5 1.2956802E-5 1.2956356E-5 0.98925 0.98925
1.2969014E-5 2.2948006E-10 1.2956669E-5 1.2301025E-5 7.857034E-6 1.295658E-5 1.295658E-5 1.2956669E-5 0.98975 0.98975
1.2974831E-5 3.4094627E-10 1.2956669E-5 1.2300797E-5 7.856887E-6 1.2956358E-5 1.2956358E-5 1.2956669E-5 0.99025 0.99025
1.2976293E-5 3.7201567E-10 1.2956356E-5 1.23005675E-5 7.856742E-6 1.2956136E-5 1.2956136E-5 1.2956356E-5 0.99075 0.99075
1.2964983E-5 1.6737628E-10 1.2956356E-5 1.2300338E-5 7.856595E-6 1.2955914E-5 1.2955914E-5 1.2956356E-5 0.99125 0.99125
1.2947667E-5 -1.4811327E-10 1.295542E-5 1.230011E-5 7.856449E-6 1.2955692E-5 1.2955692E-5 1.295542E-5 0.99175 0.99175
1.2934905E-5 -3.795516E-10 1.295542E-5 1.2299653E-5 7.856157E-6 1.295547E-5 1.295547E-5 1.295542E-5 0.99225 0.99225
1.2932835E-5 -4.1365233E-10 1.295542E-5 1.2299423E-5 7.856011E-6 1.2955248E-5 1.2955248E-5 1.295542E-5 0.99275 0.99275
1.2940831E-5 -2.619877E-10 1.2955108E-5 1.2299194E-5 7.855864E-6 1.2955026E-5 1.2955026E-5 1.2955108E-5 0.99325 0.99325
1.2950411E-5 -8.10879E-11 1.2954795E-5 1.2298966E-5 7.855719E-6 1.2954804E-5 1.2954804E-5 1.2954795E-5 0.99375 0.99375
1.296032E-5 1.05902585E-10 1.2954483E-5 1.2298737E-5 7.855572E-6 1.2954582E-5 1.2954582E-5 1.2954483E-5 0.99425 0.99425
1.2972243E-5 3.3004616E-10 1.2954171E-5 1.22985075E-5 7.855426E-6 1.295436E-5 1.295436E-5 1.2954171E-5 0.99475 0.99475
1.298014E-5 4.798836E-10 1.2953859E-5 1.2298279E-5 7.855279E-6 1.2954139E-5 1.2954139E-5 1.2953859E-5 0.99525 0.99525
1.2972757E-5 3.4772313E-10 1.2954171E-5 1.229805E-5 7.855134E-6 1.2953917E-5 1.2953917E-5 1.2954171E-5 0.99575 0.99575
1.29535265E-5 -3.0923209E-12 1.29535465E-5 1.2297821E-5 7.854987E-6 1.2953694E-5 1.2953694E-5 1.29535465E-5 0.99625 0.99625
1.2938983E-5 -2.6742025E-10 1.29535465E-5 1.2297593E-5 7.854841E-6 1.2953472E-5 1.2953472E-5 1.29535465E-5 0.99675 0.99675
1.29340415E-5 -3.5450978E-10 1.2953235E-5 1.2297363E-5 7.854695E-6 1.295325E-5 1.295325E-5 1.2953235E-5 0.99725 0.99725
1.2935569E-5 -3.2222225E-10 1.29535465E-5 1.2296906E-5 7.854403E-6 1.2953028E-5 1.2953028E-5 1.29535465E-5 0.99775 0.99775
1.2940991E-5 -2.1806483E-10 1.2952611E-5 1.2296677E-5 7.854256E-6 1.2952806E-5 1.2952806E-5 1.2952611E-5 0.99825 0.99825
1.2947963E-5 -8.5281275E-11 1.2951986E-5 1.22964475E-5 7.85411E-6 1.2952584E-5 1.2952584E-5 1.2951986E-5 0.99875 0.99875
1.2959622E-5 1.3398976E-10 1.2952611E-5 1.2296219E-5 7.853964E-6 1.2952362E-5 1.2952362E-5 1.2952611E-5 0.99925 0.99925
1.29749105E-5 4.202581E-10 1.2951362E-5 1.229599E-5 7.853818E-6 1.295214E-5 1.295214E-5 1.2951362E-5 0.99975 0.99975
1.2979276E-5 5.0492543E-10 1.295105E-5 1.2295761E-5 7.853671E-6 1.2951918E-5 1.2951918E-5 1.295105E-5 1.00025 1.00025
1.2965458E-5 2.539969E-10 1.2951362E-5 1.22955325E-5 7.853525E-6 1.2951697E-5 1.2951697E-5 1.2951362E-5 1.00075 1.00075
1.2945601E-5 -1.0839076E-10 1.295105E-5 1.2295303E-5 7.853379E-6 1.2951474E-5 1.2951474E-5 1.295105E-5 1.00125 1.00125
1.2934687E-5 -3.0572136E-10 1.295105E-5 1.2295074E-5 7.853233E-6 1.2951252E-5 1.2951252E-5 1.295105E-5 1.00175 1.00175
1.2933541E-5 -3.2276823E-10 1.2950737E-5 1.2294846E-5 7.853087E-6 1.295103E-5 1.295103E-5 1.2950737E-5 1.00225 1.00225
1.2937214E-5 -2.5089134E-10 1.2950737E-5 1.2294617E-5 7.85294E-6 1.2950808E-5 1.2950808E-5 1.2950737E-5 1.00275 1.00275
1.2938708E-5 -2.1921284E-10 1.2950737E-5 1.2294159E-5 7.852648E-6 1.2950586E-5 1.2950586E-5 1.2950737E-5 1.00325 1.00325
1.29451855E-5 -9.55653E-11 1.2950425E-5 1.229393E-5 7.852502E-6 1.2950363E-5 1.2950363E-5 1.2950425E-5 1.00375 1.00375
1.29632135E-5 2.412556E-10 1.2949488E-5 1.2293701E-5 7.852355E-6 1.2950141E-5 1.2950141E-5 1.2949488E-5 1.00425 1.00425
1.2977513E-5 5.09252E-10 1.2949488E-5 1.22934725E-5 7.85221E-6 1.294992E-5 1.294992E-5 1.2949488E-5 1.00475 1.00475
1.2972176E-5 4.1485362E-10 1.2948864E-5 1.2293243E-5 7.852063E-6 1.29496975E-5 1.29496975E-5 1.2948864E-5 1.00525 1.00525
1.2952913E-5 6.3429144E-11 1.2949176E-5 1.2293014E-5 7.851917E-6 1.2949476E-5 1.2949476E-5 1.2949176E-5 1.00575 1.00575
1.293916E-5 -1.8628118E-10 1.2948864E-5 1.2292786E-5 7.8517705E-6 1.2949254E-5 1.2949254E-5 1.2948864E-5 1.00625 1.00625
1.2935902E-5 -2.423083E-10 1.29485525E-5 1.2292557E-5 7.851625E-6 1.2949032E-5 1.2949032E-5 1.29485525E-5 1.00675 1.00675
1.2935252E-5 -2.5021918E-10 1.29485525E-5 1.22923275E-5 7.851479E-6 1.294881E-5 1.294881E-5 1.29485525E-5 1.00725 1.00725
1.2934041E-5 -2.6848415E-10 1.2947928E-5 1.2292099E-5 7.851332E-6 1.2948587E-5 1.2948587E-5 1.2947928E-5 1.00775 1.00775
1.2936723E-5 -2.1487927E-10 1.29485525E-5 1.2291641E-5 7.85104E-6 1.2948365E-5 1.2948365E-5 1.29485525E-5 1.00825 1.00825
1.2947259E-5 -1.6316512E-11 1.2947928E-5 1.22914125E-5 7.850894E-6 1.2948143E-5 1.2948143E-5 1.2947928E-5 1.00875 1.00875
1.296532E-5 3.2111347E-10 1.2947928E-5 1.2291183E-5 7.850747E-6 1.2947921E-5 1.2947921E-5 1.2947928E-5 1.00925 1.00925
1.2973678E-5 4.794778E-10 1.2947928E-5 1.2290954E-5 7.850602E-6 1.2947699E-5 1.2947699E-5 1.2947928E-5 1.00975 1.00975
1.2963589E-5 2.9737388E-10 1.2947304E-5 1.2290726E-5 7.850455E-6 1.29474765E-5 1.29474765E-5 1.2947304E-5 1.01025 1.01025
1.2947428E-5 3.2016694E-12 1.2946679E-5 1.2290497E-5 7.850309E-6 1.2947255E-5 1.2947255E-5 1.2946679E-5 1.01075 1.01075
1.2939716E-5 -1.3504946E-10 1.2947304E-5 1.2290268E-5 7.850163E-6 1.2947033E-5 1.2947033E-5 1.2947304E-5 1.01125 1.01125
1.2938306E-5 -1.5696885E-10 1.2946367E-5 1.2290039E-5 7.850017E-6 1.2946811E-5 1.2946811E-5 1.2946367E-5 1.01175 1.01175
1.29332E-5 -2.471037E-10 1.2946367E-5 1.228981E-5 7.849871E-6 1.2946589E-5 1.2946589E-5 1.2946367E-5 1.01225 1.01225
1.2930008E-5 -3.0191272E-10 1.2946367E-5 1.2289582E-5 7.849724E-6 1.2946366E-5 1.2946366E-5 1.2946367E-5 1.01275 1.01275
1.293609E-5 -1.8557395E-10 1.2945743E-5 1.22893525E-5 7.849578E-6 1.2946144E-5 1.2946144E-5 1.2945743E-5 1.01325 1.01325
1.29511145E-5 9.5821885E-11 1.2945743E-5 1.2288895E-5 7.849286E-6 1.2945922E-5 1.2945922E-5 1.2945743E-5 1.01375 1.01375
1.2962344E-5 3.0717504E-10 1.2945118E-5 1.2288666E-5 7.849139E-6 1.29457E-5 1.29457E-5 1.2945118E-5 1.01425 1.01425
1.2961528E-5 2.9621886E-10 1.2944806E-5 1.2288437E-5 7.848993E-6 1.2945478E-5 1.2945478E-5 1.2944806E-5 1.01475 1.01475
1.2953486E-5 1.5187705E-10 1.2944806E-5 1.2288208E-5 7.848847E-6 1.29452565E-5 1.29452565E-5 1.2944806E-5 1.01525 1.01525
1.2947256E-5 4.103395E-11 1.2944181E-5 1.2287979E-5 7.848701E-6 1.2945034E-5 1.2945034E-5 1.2944181E-5 1.01575 1.01575
1.2942547E-5 -4.179211E-11 1.2944806E-5 1.228775E-5 7.848555E-6 1.2944812E-5 1.2944812E-5 1.2944806E-5 1.01625 1.01625
1.2937936E-5 -1.2279097E-10 1.2944494E-5 1.2287522E-5 7.848408E-6 1.2944589E-5 1.2944589E-5 1.2944494E-5 1.01675 1.01675
1.2932698E-5 -2.153621E-10 1.29438695E-5 1.22872925E-5 7.848263E-6 1.2944367E-5 1.2944367E-5 1.29438695E-5 1.01725 1.01725
1.293076E-5 -2.4702654E-10 1.2944494E-5 1.2287063E-5 7.848116E-6 1.2944145E-5 1.2944145E-5 1.2944494E-5 1.01775 1.01775
1.2940505E-5 -6.3081394E-11 1.29438695E-5 1.2286835E-5 7.84797E-6 1.2943923E-5 1.2943923E-5 1.29438695E-5 1.01825 1.01825
1.2953682E-5 1.842067E-10 1.29435575E-5 1.2286606E-5 7.847823E-6 1.2943701E-5 1.2943701E-5 1.29435575E-5 1.01875 1.01875
1.2956463E-5 2.3963878E-10 1.29438695E-5 1.2286148E-5 7.847531E-6 1.2943478E-5 1.2943478E-5 1.29438695E-5 1.01925 1.01925
1.2948519E-5 9.712419E-11 1.2943246E-5 1.2285919E-5 7.847385E-6 1.29432565E-5 1.29432565E-5 1.2943246E-5 1.01975 1.01975
1.2943644E-5 1.1252814E-11 1.2942934E-5 1.228569E-5 7.8472385E-6 1.2943034E-5 1.2943034E-5 1.2942934E-5 1.02025 1.02025
1.294834E-5 1.0201076E-10 1.29438695E-5 1.2285462E-5 7.847093E-6 1.2942812E-5 1.2942812E-5 1.29438695E-5 1.02075 1.02075
1.2947062E-5 8.2527644E-11 1.2942621E-5 1.22852325E-5 7.846947E-6 1.294259E-5 1.294259E-5 1.2942621E-5 1.02125 1.02125
1.2936807E-5 -1.02621626E-10 1.2941997E-5 1.2285003E-5 7.8468E-6 1.2942368E-5 1.2942368E-5 1.2941997E-5 1.02175 1.02175
1.2929689E-5 -2.2990956E-10 1.2941997E-5 1.2284775E-5 7.846655E-6 1.2942146E-5 1.2942146E-5 1.2941997E-5 1.02225 1.02225
1.2933526E-5 -1.5498734E-10 1.2941685E-5 1.2284546E-5 7.846508E-6 1.2941924E-5 1.2941924E-5 1.2941685E-5 1.02275 1.02275
1.2945019E-5 6.123837E-11 1.2941685E-5 1.2284317E-5 7.846362E-6 1.2941701E-5 1.2941701E-5 1.2941685E-5 1.02325 1.02325
1.295252E-5 2.0376699E-10 1.2941372E-5 1.2284088E-5 7.846215E-6 1.2941479E-5 1.2941479E-5 1.2941372E-5 1.02375 1.02375
1.2947347E-5 1.12414E-10 1.294106E-5 1.2283859E-5 7.84607E-6 1.29412565E-5 1.29412565E-5 1.294106E-5 1.02425 1.02425
1.2938182E-5 -5.263607E-11 1.2940748E-5 1.2283402E-5 7.845777E-6 1.2941035E-5 1.2941035E-5 1.2940748E-5 1.02475 1.02475
1.2938224E-5 -4.7756507E-11 1.2940124E-5 1.22831725E-5 7.8456305E-6 1.2940812E-5 1.2940812E-5 1.2940124E-5 1.02525 1.02525
1.2943052E-5 4.5437713E-11 1.2940124E-5 1.2282943E-5 7.845485E-6 1.294059E-5 1.294059E-5 1.2940124E-5 1.02575 1.02575
1.2942533E-5 3.9963123E-11 1.2940748E-5 1.2282715E-5 7.845339E-6 1.2940368E-5 1.2940368E-5 1.2940748E-5 1.02625 1.02625
1.2935184E-5 -9.158827E-11 1.2940436E-5 1.2282486E-5 7.845192E-6 1.2940146E-5 1.2940146E-5 1.2940436E-5 1.02675 1.02675
1.2931496E-5 -1.5553325E-10 1.2940436E-5 1.2282257E-5 7.845046E-6 1.2939923E-5 1.2939923E-5 1.2940436E-5 1.02725 1.02725
1.2940184E-5 8.921775E-12 1.2940124E-5 1.2282028E-5 7.8449E-6 1.2939701E-5 1.2939701E-5 1.2940124E-5 1.02775 1.02775
1.29528335E-5 2.464648E-10 1.2939811E-5 1.2281799E-5 7.844754E-6 1.2939479E-5 1.2939479E-5 1.2939811E-5 1.02825 1.02825
1.295116E-5 2.1967289E-10 1.2939499E-5 1.228157E-5 7.844607E-6 1.2939257E-5 1.2939257E-5 1.2939499E-5 1.02875 1.02875
1.2936285E-5 -5.074571E-11 1.2938875E-5 1.2281342E-5 7.844461E-6 1.2939035E-5 1.2939035E-5 1.2938875E-5 1.02925 1.02925
1.2926658E-5 -2.2432271E-10 1.2938251E-5 1.22811125E-5 7.844315E-6 1.2938813E-5 1.2938813E-5 1.2938251E-5 1.02975 1.02975
1.2932443E-5 -1.13465556E-10 1.2938251E-5 1.2280655E-5 7.844023E-6 1.293859E-5 1.293859E-5 1.2938251E-5 1.03025 1.03025
1.294179E-5 6.317082E-11 1.2938251E-5 1.2280426E-5 7.843876E-6 1.2938368E-5 1.2938368E-5 1.2938251E-5 1.03075 1.03075
1.2938664E-5 9.579962E-12 1.2938251E-5 1.2280198E-5 7.843731E-6 1.2938146E-5 1.2938146E-5 1.2938251E-5 1.03125 1.03125
1.2928113E-5 -1.8105091E-10 1.2937627E-5 1.2279968E-5 7.843584E-6 1.2937923E-5 1.2937923E-5 1.2937627E-5 1.03175 1.03175
1.2931687E-5 -1.1100121E-10 1.2937627E-5 1.2279739E-5 7.843438E-6 1.2937701E-5 1.2937701E-5 1.2937627E-5 1.03225 1.03225
1.2944864E-5 1.362869E-10 1.2937314E-5 1.2279511E-5 7.843291E-6 1.29374785E-5 1.29374785E-5 1.2937314E-5 1.03275 1.03275
1.2954146E-5 3.1170513E-10 1.2937314E-5 1.2279282E-5 7.843146E-6 1.29372565E-5 1.29372565E-5 1.2937314E-5 1.03325 1.03325
1.2947093E-5 1.8563534E-10 1.2937002E-5 1.22790525E-5 7.842999E-6 1.2937035E-5 1.2937035E-5 1.2937002E-5 1.03375 1.03375
1.2934429E-5 -4.3975802E-11 1.2936378E-5 1.2278824E-5 7.842853E-6 1.2936812E-5 1.2936812E-5 1.2936378E-5 1.03425 1.03425
1.2927971E-5 -1.590824E-10 1.2936378E-5 1.2278595E-5 7.842707E-6 1.293659E-5 1.293659E-5 1.2936378E-5 1.03475 1.03475
1.2931709E-5 -8.598737E-11 1.293669E-5 1.2278366E-5 7.842561E-6 1.2936367E-5 1.2936367E-5 1.293669E-5 1.03525 1.03525
1.2935216E-5 -1.7155818E-11 1.2936066E-5 1.2277908E-5 7.842268E-6 1.2936145E-5 1.2936145E-5 1.2936066E-5 1.03575 1.03575
1.2929252E-5 -1.2312641E-10 1.2935441E-5 1.2277679E-5 7.842123E-6 1.2935923E-5 1.2935923E-5 1.2935441E-5 1.03625 1.03625
1.2924475E-5 -2.0717059E-10 1.2935441E-5 1.2277451E-5 7.841976E-6 1.29357E-5 1.29357E-5 1.2935441E-5 1.03675 1.03675
1.2932339E-5 -5.7942234E-11 1.2935129E-5 1.2277222E-5 7.84183E-6 1.29354785E-5 1.29354785E-5 1.2935129E-5 1.03725 1.03725
1.29444925E-5 1.704648E-10 1.2935129E-5 1.22769925E-5 7.841683E-6 1.2935256E-5 1.2935256E-5 1.2935129E-5 1.03775 1.03775
1.2946482E-5 2.1127929E-10 1.2935441E-5 1.2276764E-5 7.841538E-6 1.2935034E-5 1.2935034E-5 1.2935441E-5 1.03825 1.03825
1.2938735E-5 7.241911E-11 1.2935129E-5 1.2276535E-5 7.841391E-6 1.2934811E-5 1.2934811E-5 1.2935129E-5 1.03875 1.03875
1.29318805E-5 -4.9996285E-11 1.2934817E-5 1.2276306E-5 7.841245E-6 1.2934589E-5 1.2934589E-5 1.2934817E-5 1.03925 1.03925
1.2933507E-5 -1.5881536E-11 1.29338805E-5 1.22760775E-5 7.8410985E-6 1.2934367E-5 1.2934367E-5 1.29338805E-5 1.03975 1.03975
1.2936882E-5 5.0513763E-11 1.29335685E-5 1.2275848E-5 7.840953E-6 1.2934144E-5 1.2934144E-5 1.29335685E-5 1.04025 1.04025
1.29332275E-5 -1.282216E-11 1.29335685E-5 1.2275391E-5 7.84066E-6 1.2933922E-5 1.2933922E-5 1.29335685E-5 1.04075 1.04075
1.2925184E-5 -1.5716395E-10 1.29335685E-5 1.2275162E-5 7.840514E-6 1.29336995E-5 1.29336995E-5 1.29335685E-5 1.04125 1.04125
1.2923841E-5 -1.778652E-10 1.2933256E-5 1.22749325E-5 7.840368E-6 1.2933478E-5 1.2933478E-5 1.2933256E-5 1.04175 1.04175
1.2930813E-5 -4.5081633E-11 1.2933256E-5 1.2274704E-5 7.840222E-6 1.2933256E-5 1.2933256E-5 1.2933256E-5 1.04225 1.04225
1.29381815E-5 9.501072E-11 1.293232E-5 1.2274475E-5 7.840075E-6 1.2933033E-5 1.2933033E-5 1.293232E-5 1.04275 1.04275
1.2937728E-5 9.0754286E-11 1.2932944E-5 1.2274246E-5 7.839929E-6 1.2932811E-5 1.2932811E-5 1.2932944E-5 1.04325 1.04325
1.2936846E-5 7.857997E-11 1.2932632E-5 1.22740175E-5 7.839783E-6 1.2932588E-5 1.2932588E-5 1.2932632E-5 1.04375 1.04375
1.2937218E-5 8.95502E-11 1.293232E-5 1.2273788E-5 7.839637E-6 1.2932366E-5 1.2932366E-5 1.293232E-5 1.04425 1.04425
1.2939207E-5 1.3036466E-10 1.293232E-5 1.2273559E-5 7.8394905E-6 1.2932144E-5 1.2932144E-5 1.293232E-5 1.04475 1.04475
1.2936345E-5 8.164636E-11 1.2931695E-5 1.2273331E-5 7.839344E-6 1.2931921E-5 1.2931921E-5 1.2931695E-5 1.04525 1.04525
1.29269165E-5 -8.8276234E-11 1.2931071E-5 1.2273102E-5 7.839199E-6 1.29316995E-5 1.29316995E-5 1.2931071E-5 1.04575 1.04575
1.2921084E-5 -1.9181055E-10 1.2931071E-5 1.2272644E-5 7.838906E-6 1.2931477E-5 1.2931477E-5 1.2931071E-5 1.04625 1.04625
1.2923931E-5 -1.3516031E-10 1.2930759E-5 1.2272415E-5 7.838759E-6 1.2931254E-5 1.2931254E-5 1.2930759E-5 1.04675 1.04675
1.2930243E-5 -1.4558096E-11 1.2930759E-5 1.2272187E-5 7.838614E-6 1.2931032E-5 1.2931032E-5 1.2930759E-5 1.04725 1.04725
1.29301525E-5 -1.2114794E-11 1.2930446E-5 1.22719575E-5 7.838467E-6 1.2930809E-5 1.2930809E-5 1.2930446E-5 1.04775 1.04775
1.2928314E-5 -4.1952056E-11 1.2930446E-5 1.2271728E-5 7.838321E-6 1.2930587E-5 1.2930587E-5 1.2930446E-5 1.04825 1.04825
1.2933537E-5 5.855099E-11 1.2930759E-5 1.22715E-5 7.838175E-6 1.2930364E-5 1.2930364E-5 1.2930759E-5 1.04875 1.04875
1.2944833E-5 2.711223E-10 1.2929822E-5 1.2271271E-5 7.838029E-6 1.29301425E-5 1.29301425E-5 1.2929822E-5 1.04925 1.04925
1.2945138E-5 2.8087438E-10 1.292951E-5 1.2271042E-5 7.837883E-6 1.292992E-5 1.292992E-5 1.292951E-5 1.04975 1.04975
1.2931716E-5 3.7254717E-11 1.2928886E-5 1.2270813E-5 7.837736E-6 1.2929698E-5 1.2929698E-5 1.2928886E-5 1.05025 1.05025
1.292034E-5 -1.6860283E-10 1.2928886E-5 1.2270584E-5 7.837591E-6 1.2929475E-5 1.2929475E-5 1.2928886E-5 1.05075 1.05075
1.2919524E-5 -1.7955899E-10 1.2928886E-5 1.2270355E-5 7.837444E-6 1.2929253E-5 1.2929253E-5 1.2928886E-5 1.05125 1.05125
1.2922568E-5 -1.1925436E-10 1.2928886E-5 1.22698975E-5 7.837151E-6 1.292903E-5 1.292903E-5 1.2928886E-5 1.05175 1.05175
1.2924063E-5 -8.757588E-11 1.2928574E-5 1.2269668E-5 7.837006E-6 1.2928808E-5 1.2928808E-5 1.2928574E-5 1.05225 1.05225
1.2920738E-5 -1.4482113E-10 1.2928262E-5 1.226944E-5 7.836859E-6 1.2928585E-5 1.2928585E-5 1.2928262E-5 1.05275 1.05275
1.292187E-5 -1.1984237E-10 1.2928574E-5 1.2269211E-5 7.836713E-6 1.29283635E-5 1.29283635E-5 1.2928574E-5 1.05325 1.05325
1.2934947E-5 1.2561854E-10 1.292795E-5 1.2268982E-5 7.8365665E-6 1.2928141E-5 1.2928141E-5 1.292795E-5 1.05375 1.05375
1.2949608E-5 4.0031464E-10 1.2927637E-5 1.2268753E-5 7.836421E-6 1.2927918E-5 1.2927918E-5 1.2927637E-5 1.05425 1.05425
1.2947439E-5 3.6438674E-10 1.2927637E-5 1.2268524E-5 7.836275E-6 1.2927696E-5 1.2927696E-5 1.2927637E-5 1.05475 1.05475
1.2931179E-5 6.838734E-11 1.2927013E-5 1.2268295E-5 7.836128E-6 1.2927474E-5 1.2927474E-5 1.2927013E-5 1.05525 1.05525
1.2918615E-5 -1.593966E-10 1.2927013E-5 1.2268067E-5 7.835982E-6 1.2927251E-5 1.2927251E-5 1.2927013E-5 1.05575 1.05575
1.2917171E-5 -1.8192503E-10 1.2926701E-5 1.22678375E-5 7.835836E-6 1.2927028E-5 1.2927028E-5 1.2926701E-5 1.05625 1.05625
1.2918929E-5 -1.4537402E-10 1.2926076E-5 1.2267608E-5 7.83569E-6 1.2926806E-5 1.2926806E-5 1.2926076E-5 1.05675 1.05675
1.2914616E-5 -2.2089125E-10 1.2926388E-5 1.2267151E-5 7.835397E-6 1.2926584E-5 1.2926584E-5 1.2926388E-5 1.05725 1.05725
1.2910367E-5 -2.9519037E-10 1.2926388E-5 1.2266922E-5 7.835251E-6 1.2926361E-5 1.2926361E-5 1.2926388E-5 1.05775 1.05775
1.2919715E-5 -1.1855401E-10 1.2925764E-5 1.2266693E-5 7.835105E-6 1.2926139E-5 1.2926139E-5 1.2925764E-5 1.05825 1.05825
1.293837E-5 2.2983919E-10 1.2926076E-5 1.2266464E-5 7.8349585E-6 1.2925917E-5 1.2925917E-5 1.2926076E-5 1.05875 1.05875
1.294752E-5 4.0282117E-10 1.2926076E-5 1.2266235E-5 7.834812E-6 1.2925694E-5 1.2925694E-5 1.2926076E-5 1.05925 1.05925
1.2943305E-5 3.291311E-10 1.2925139E-5 1.2266007E-5 7.834667E-6 1.2925471E-5 1.2925471E-5 1.2925139E-5 1.05975 1.05975
1.29326545E-5 1.3667305E-10 1.2924827E-5 1.22657775E-5 7.83452E-6 1.2925249E-5 1.2925249E-5 1.2924827E-5 1.06025 1.06025
1.292669E-5 3.0702454E-11 1.2924515E-5 1.2265548E-5 7.834374E-6 1.2925027E-5 1.2925027E-5 1.2924515E-5 1.06075 1.06075
1.2923432E-5 -2.5324652E-11 1.2924827E-5 1.226532E-5 7.834227E-6 1.2924805E-5 1.2924805E-5 1.2924827E-5 1.06125 1.06125
1.2915851E-5 -1.611395E-10 1.29242035E-5 1.2265091E-5 7.834082E-6 1.2924582E-5 1.2924582E-5 1.29242035E-5 1.06175 1.06175
1.2906025E-5 -3.383709E-10 1.2924515E-5 1.2264862E-5 7.833935E-6 1.2924359E-5 1.2924359E-5 1.2924515E-5 1.06225 1.06225
1.2902867E-5 -3.925708E-10 1.29238915E-5 1.2264404E-5 7.833643E-6 1.2924137E-5 1.2924137E-5 1.29238915E-5 1.06275 1.06275
1.2912148E-5 -2.1715257E-10 1.2923267E-5 1.2264175E-5 7.833497E-6 1.2923914E-5 1.2923914E-5 1.2923267E-5 1.06325 1.06325
1.2928294E-5 8.495154E-11 1.2922643E-5 1.2263947E-5 7.8333505E-6 1.2923691E-5 1.2923691E-5 1.2922643E-5 1.06375 1.06375
1.2939392E-5 2.9386843E-10 1.2922955E-5 1.22637175E-5 7.833204E-6 1.29234695E-5 1.29234695E-5 1.2922955E-5 1.06425 1.06425
1.2941414E-5 3.3529202E-10 1.2922955E-5 1.2263488E-5 7.833059E-6 1.2923247E-5 1.2923247E-5 1.2922955E-5 1.06475 1.06475
1.2940465E-5 3.218996E-10 1.2922643E-5 1.226326E-5 7.832912E-6 1.2923024E-5 1.2923024E-5 1.2922643E-5 1.06525 1.06525
1.2938099E-5 2.8231725E-10 1.2922643E-5 1.2263031E-5 7.832766E-6 1.2922802E-5 1.2922802E-5 1.2922643E-5 1.06575 1.06575
1.2928405E-5 1.0752214E-10 1.2922018E-5 1.2262803E-5 7.832619E-6 1.2922579E-5 1.2922579E-5 1.2922018E-5 1.06625 1.06625
1.2913399E-5 -1.6533272E-10 1.2921706E-5 1.2262573E-5 7.832474E-6 1.2922357E-5 1.2922357E-5 1.2921706E-5 1.06675 1.06675
1.2899184E-5 -4.2356998E-10 1.2921394E-5 1.2262344E-5 7.832327E-6 1.2922134E-5 1.2922134E-5 1.2921394E-5 1.06725 1.06725
1.2895992E-5 -4.7837895E-10 1.2921394E-5 1.2262116E-5 7.832181E-6 1.2921912E-5 1.2921912E-5 1.2921394E-5 1.06775 1.06775
1.290171E-5 -3.6873993E-10 1.2921394E-5 1.22616575E-5 7.831889E-6 1.2921689E-5 1.2921689E-5 1.2921394E-5 1.06825 1.06825
1.29140935E-5 -1.360694E-10 1.2921394E-5 1.2261429E-5 7.831743E-6 1.2921467E-5 1.2921467E-5 1.2921394E-5 1.06875 1.06875
1.2929481E-5 1.5202617E-10 1.2921081E-5 1.22612E-5 7.831596E-6 1.2921244E-5 1.2921244E-5 1.2921081E-5 1.06925 1.06925
1.2943153E-5 4.0845027E-10 1.2920457E-5 1.2260971E-5 7.83145E-6 1.2921022E-5 1.2921022E-5 1.2920457E-5 1.06975 1.06975
1.2950587E-5 5.497608E-10 1.2920457E-5 1.2260743E-5 7.831304E-6 1.2920799E-5 1.2920799E-5 1.2920457E-5 1.07025 1.07025
1.294822E-5 5.1017846E-10 1.2920457E-5 1.2260513E-5 7.831158E-6 1.2920576E-5 1.2920576E-5 1.2920457E-5 1.07075 1.07075
1.2933708E-5 2.464596E-10 1.2920145E-5 1.2260284E-5 7.831011E-6 1.29203545E-5 1.29203545E-5 1.2920145E-5 1.07125 1.07125
1.2913553E-5 -1.2140966E-10 1.2919833E-5 1.2260056E-5 7.830865E-6 1.2920132E-5 1.2920132E-5 1.2919833E-5 1.07175 1.07175
1.2896105E-5 -4.3933546E-10 1.29195205E-5 1.2259827E-5 7.830719E-6 1.2919909E-5 1.2919909E-5 1.29195205E-5 1.07225 1.07225
1.2885553E-5 -6.299663E-10 1.29192085E-5 1.22595975E-5 7.830573E-6 1.2919687E-5 1.2919687E-5 1.29192085E-5 1.07275 1.07275
1.2887674E-5 -5.8671557E-10 1.29195205E-5 1.2259369E-5 7.8304265E-6 1.2919464E-5 1.2919464E-5 1.29195205E-5 1.07325 1.07325
1.2901444E-5 -3.2846423E-10 1.2918897E-5 1.2258911E-5 7.830135E-6 1.2919241E-5 1.2919241E-5 1.2918897E-5 1.07375 1.07375
1.2923927E-5 9.058069E-11 1.2918585E-5 1.2258683E-5 7.829988E-6 1.2919018E-5 1.2919018E-5 1.2918585E-5 1.07425 1.07425
1.2944198E-5 4.6881815E-10 1.2918585E-5 1.2258453E-5 7.829842E-6 1.29187965E-5 1.29187965E-5 1.2918585E-5 1.07475 1.07475
1.2955691E-5 6.8504385E-10 1.291796E-5 1.2258224E-5 7.829695E-6 1.2918574E-5 1.2918574E-5 1.291796E-5 1.07525 1.07525
1.2955403E-5 6.838327E-10 1.291796E-5 1.2257996E-5 7.82955E-6 1.2918351E-5 1.2918351E-5 1.291796E-5 1.07575 1.07575
1.2941948E-5 4.3960402E-10 1.2917648E-5 1.2257767E-5 7.829403E-6 1.2918128E-5 1.2918128E-5 1.2917648E-5 1.07625 1.07625
1.2920242E-5 4.3108635E-11 1.2918272E-5 1.22575375E-5 7.829257E-6 1.2917906E-5 1.2917906E-5 1.2918272E-5 1.07675 1.07675
1.2895664E-5 -4.063756E-10 1.2917336E-5 1.2257309E-5 7.829111E-6 1.2917683E-5 1.2917683E-5 1.2917336E-5 1.07725 1.07725
1.28753445E-5 -7.772902E-10 1.2917336E-5 1.225708E-5 7.828965E-6 1.29174605E-5 1.29174605E-5 1.2917336E-5 1.07775 1.07775
1.2869975E-5 -8.7229757E-10 1.2917023E-5 1.2256851E-5 7.8288185E-6 1.2917239E-5 1.2917239E-5 1.2917023E-5 1.07825 1.07825
1.2886022E-5 -5.720206E-10 1.2916711E-5 1.2256393E-5 7.828527E-6 1.2917016E-5 1.2917016E-5 1.2916711E-5 1.07875 1.07875
1.2917448E-5 1.2081371E-11 1.2917023E-5 1.2256164E-5 7.82838E-6 1.2916793E-5 1.2916793E-5 1.2917023E-5 1.07925 1.07925
1.2943858E-5 5.036052E-10 1.2916399E-5 1.2255936E-5 7.828234E-6 1.291657E-5 1.291657E-5 1.2916399E-5 1.07975 1.07975
1.2957331E-5 7.5637496E-10 1.2916087E-5 1.2255707E-5 7.828087E-6 1.2916348E-5 1.2916348E-5 1.2916087E-5 1.08025 1.08025
1.2957339E-5 7.6064544E-10 1.2916087E-5 1.22554775E-5 7.827942E-6 1.2916125E-5 1.2916125E-5 1.2916087E-5 1.08075 1.08075
1.2945897E-5 5.535698E-10 1.2915775E-5 1.2255249E-5 7.827795E-6 1.29159025E-5 1.29159025E-5 1.2915775E-5 1.08125 1.08125
1.2926963E-5 2.08236E-10 1.2915462E-5 1.225502E-5 7.827649E-6 1.2915681E-5 1.2915681E-5 1.2915462E-5 1.08175 1.08175
1.28996135E-5 -2.9240982E-10 1.2915775E-5 1.2254791E-5 7.8275025E-6 1.2915457E-5 1.2915457E-5 1.2915775E-5 1.08225 1.08225
1.2870879E-5 -8.1863644E-10 1.2914838E-5 1.22545625E-5 7.827357E-6 1.2915235E-5 1.2915235E-5 1.2914838E-5 1.08275 1.08275
1.2860591E-5 -1.0043948E-9 1.2914838E-5 1.2254333E-5 7.8272105E-6 1.2915012E-5 1.2915012E-5 1.2914838E-5 1.08325 1.08325
1.2876374E-5 -7.0899037E-10 1.291515E-5 1.2254105E-5 7.827064E-6 1.2914789E-5 1.2914789E-5 1.291515E-5 1.08375 1.08375
1.2906447E-5 -1.4986008E-10 1.2914838E-5 1.2253647E-5 7.826772E-6 1.29145665E-5 1.29145665E-5 1.2914838E-5 1.08425 1.08425
1.2936553E-5 4.0987927E-10 1.2914214E-5 1.2253418E-5 7.826626E-6 1.2914345E-5 1.2914345E-5 1.2914214E-5 1.08475 1.08475
1.2956659E-5 7.8507134E-10 1.291359E-5 1.2253189E-5 7.826479E-6 1.2914122E-5 1.2914122E-5 1.291359E-5 1.08525 1.08525
1.2961321E-5 8.752203E-10 1.2914214E-5 1.225296E-5 7.826333E-6 1.2913899E-5 1.2913899E-5 1.2914214E-5 1.08575 1.08575
1.2952683E-5 7.1991535E-10 1.291359E-5 1.2252732E-5 7.826187E-6 1.2913676E-5 1.2913676E-5 1.291359E-5 1.08625 1.08625
1.2932066E-5 3.435191E-10 1.291359E-5 1.22525025E-5 7.826041E-6 1.2913453E-5 1.2913453E-5 1.291359E-5 1.08675 1.08675
1.2900559E-5 -2.3386912E-10 1.291359E-5 1.2252273E-5 7.8258945E-6 1.2913231E-5 1.2913231E-5 1.291359E-5 1.08725 1.08725
1.2872484E-5 -7.479144E-10 1.2913278E-5 1.2252045E-5 7.825748E-6 1.29130085E-5 1.29130085E-5 1.2913278E-5 1.08775 1.08775
1.2860118E-5 -9.720439E-10 1.2912966E-5 1.2251816E-5 7.825603E-6 1.2912786E-5 1.2912786E-5 1.2912966E-5 1.08825 1.08825
1.2870554E-5 -7.753083E-10 1.2912966E-5 1.2251587E-5 7.825456E-6 1.2912563E-5 1.2912563E-5 1.2912966E-5 1.08875 1.08875
1.289637E-5 -2.9474767E-10 1.2912029E-5 1.2251358E-5 7.82531E-6 1.291234E-5 1.291234E-5 1.2912029E-5 1.08925 1.08925
1.29258815E-5 2.5402846E-10 1.2911717E-5 1.22509E-5 7.825018E-6 1.2912117E-5 1.2912117E-5 1.2911717E-5 1.08975 1.08975
1.2948265E-5 6.712462E-10 1.2911717E-5 1.2250672E-5 7.824871E-6 1.2911895E-5 1.2911895E-5 1.2911717E-5 1.09025 1.09025
1.2958438E-5 8.631092E-10 1.2911717E-5 1.22504425E-5 7.824725E-6 1.29116725E-5 1.29116725E-5 1.2911717E-5 1.09075 1.09075
1.2955179E-5 8.070821E-10 1.2911092E-5 1.2250213E-5 7.824579E-6 1.291145E-5 1.291145E-5 1.2911092E-5 1.09125 1.09125
1.2937499E-5 4.848929E-10 1.291078E-5 1.2249985E-5 7.824433E-6 1.2911227E-5 1.2911227E-5 1.291078E-5 1.09175 1.09175
1.290827E-5 -5.0469722E-11 1.2910468E-5 1.2249756E-5 7.8242865E-6 1.2911004E-5 1.2911004E-5 1.2910468E-5 1.09225 1.09225
1.2877587E-5 -6.126313E-10 1.2910468E-5 1.2249527E-5 7.82414E-6 1.2910782E-5 1.2910782E-5 1.2910468E-5 1.09275 1.09275
1.2859643E-5 -9.396931E-10 1.29098435E-5 1.2249298E-5 7.823995E-6 1.2910558E-5 1.2910558E-5 1.29098435E-5 1.09325 1.09325
1.2861071E-5 -9.092327E-10 1.2910155E-5 1.2249069E-5 7.823848E-6 1.2910336E-5 1.2910336E-5 1.2910155E-5 1.09375 1.09375
1.2882431E-5 -5.1089605E-10 1.2910155E-5 1.224884E-5 7.823702E-6 1.2910114E-5 1.2910114E-5 1.2910155E-5 1.09425 1.09425
1.2912967E-5 5.676117E-11 1.29098435E-5 1.2248612E-5 7.823555E-6 1.2909891E-5 1.2909891E-5 1.29098435E-5 1.09475 1.09475
1.29388145E-5 5.3793087E-10 1.29095315E-5 1.2248153E-5 7.823263E-6 1.2909668E-5 1.2909668E-5 1.29095315E-5 1.09525 1.09525
1.2954829E-5 8.3759877E-10 1.290922E-5 1.2247925E-5 7.823117E-6 1.2909445E-5 1.2909445E-5 1.290922E-5 1.09575 1.09575
1.2957939E-5 8.991215E-10 1.2908908E-5 1.2247696E-5 7.8229705E-6 1.2909223E-5 1.2909223E-5 1.2908908E-5 1.09625 1.09625
1.2945441E-5 6.7255573E-10 1.2908908E-5 1.2247467E-5 7.822825E-6 1.2908999E-5 1.2908999E-5 1.2908908E-5 1.09675 1.09675
1.2918191E-5 1.7373714E-10 1.2908908E-5 1.2247238E-5 7.8226785E-6 1.29087775E-5 1.29087775E-5 1.2908908E-5 1.09725 1.09725
1.2886419E-5 -4.085236E-10 1.2908283E-5 1.2247009E-5 7.822532E-6 1.2908555E-5 1.2908555E-5 1.2908283E-5 1.09775 1.09775
1.28605225E-5 -8.8237045E-10 1.2908283E-5 1.224678E-5 7.822386E-6 1.2908332E-5 1.2908332E-5 1.2908283E-5 1.09825 1.09825
1.2852281E-5 -1.0303666E-9 1.2907971E-5 1.2246552E-5 7.82224E-6 1.2908109E-5 1.2908109E-5 1.2907971E-5 1.09875 1.09875
1.2866843E-5 -7.5749773E-10 1.2907346E-5 1.22463225E-5 7.822094E-6 1.2907886E-5 1.2907886E-5 1.2907346E-5 1.09925 1.09925
1.2899093E-5 -1.5816905E-10 1.2907346E-5 1.2246093E-5 7.821947E-6 1.2907663E-5 1.2907663E-5 1.2907346E-5 1.09975 1.09975
1.29291E-5 3.9974307E-10 1.2907659E-5 1.2245865E-5 7.821801E-6 1.2907441E-5 1.2907441E-5 1.2907659E-5 1.10025 1.10025
1.2947655E-5 7.4630907E-10 1.2907346E-5 1.2245407E-5 7.821509E-6 1.2907218E-5 1.2907218E-5 1.2907346E-5 1.10075 1.10075
1.2954957E-5 8.8518337E-10 1.2907034E-5 1.2245178E-5 7.8213625E-6 1.2906995E-5 1.2906995E-5 1.2907034E-5 1.10125 1.10125
1.2951467E-5 8.248927E-10 1.290641E-5 1.2244949E-5 7.821216E-6 1.2906773E-5 1.2906773E-5 1.290641E-5 1.10175 1.10175
1.2931543E-5 4.6128695E-10 1.290641E-5 1.2244721E-5 7.8210705E-6 1.2906549E-5 1.2906549E-5 1.290641E-5 1.10225 1.10225
1.2897429E-5 -1.6421751E-10 1.2906097E-5 1.2244492E-5 7.820924E-6 1.2906327E-5 1.2906327E-5 1.2906097E-5 1.10275 1.10275
1.2863744E-5 -7.818041E-10 1.2906097E-5 1.22442625E-5 7.820778E-6 1.2906104E-5 1.2906104E-5 1.2906097E-5 1.10325 1.10325
1.2848176E-5 -1.0650131E-9 1.2905785E-5 1.2244034E-5 7.820632E-6 1.2905882E-5 1.2905882E-5 1.2905785E-5 1.10375 1.10375
1.2859174E-5 -8.579234E-10 1.2905785E-5 1.2243805E-5 7.820486E-6 1.2905659E-5 1.2905659E-5 1.2905785E-5 1.10425 1.10425
1.2885154E-5 -3.743174E-10 1.2905473E-5 1.2243576E-5 7.820339E-6 1.2905436E-5 1.2905436E-5 1.2905473E-5 1.10475 1.10475
1.2913709E-5 1.5679581E-10 1.2904849E-5 1.2243348E-5 7.820193E-6 1.2905213E-5 1.2905213E-5 1.2904849E-5 1.10525 1.10525
1.2938071E-5 6.1055755E-10 1.2904537E-5 1.2243118E-5 7.820047E-6 1.290499E-5 1.290499E-5 1.2904537E-5 1.10575 1.10575
1.29526015E-5 8.8281743E-10 1.2904537E-5 1.2242661E-5 7.8197545E-6 1.2904768E-5 1.2904768E-5 1.2904537E-5 1.10625 1.10625
1.2955348E-5 9.376405E-10 1.2904225E-5 1.2242432E-5 7.819608E-6 1.2904545E-5 1.2904545E-5 1.2904225E-5 1.10675 1.10675
1.29389555E-5 6.3920474E-10 1.2904225E-5 1.22422025E-5 7.819463E-6 1.2904322E-5 1.2904322E-5 1.2904225E-5 1.10725 1.10725
1.2905699E-5 2.9536047E-11 1.2904225E-5 1.2241974E-5 7.819316E-6 1.2904099E-5 1.2904099E-5 1.2904225E-5 1.10775 1.10775
1.2871519E-5 -5.971865E-10 1.2904225E-5 1.2241745E-5 7.81917E-6 1.2903876E-5 1.2903876E-5 1.2904225E-5 1.10825 1.10825
1.2851628E-5 -9.601833E-10 1.2903601E-5 1.2241516E-5 7.819023E-6 1.2903653E-5 1.2903653E-5 1.2903601E-5 1.10875 1.10875
1.28530555E-5 -9.297229E-10 1.2902664E-5 1.2241288E-5 7.818878E-6 1.2903431E-5 1.2903431E-5 1.2902664E-5 1.10925 1.10925
1.2873162E-5 -5.5453075E-10 1.2902976E-5 1.2241058E-5 7.818731E-6 1.2903208E-5 1.2903208E-5 1.2902976E-5 1.10975 1.10975
1.2900363E-5 -4.8389317E-11 1.2902664E-5 1.2240829E-5 7.818585E-6 1.2902985E-5 1.2902985E-5 1.2902664E-5 1.11025 1.11025
1.2925947E-5 4.279079E-10 1.2902664E-5 1.2240601E-5 7.8184385E-6 1.2902762E-5 1.2902762E-5 1.2902664E-5 1.11075 1.11075
1.294602E-5 8.0249096E-10 1.2902352E-5 1.22401425E-5 7.8181465E-6 1.2902539E-5 1.2902539E-5 1.2902352E-5 1.11125 1.11125
1.2952002E-5 9.1700253E-10 1.2902039E-5 1.2239914E-5 7.818E-6 1.29023165E-5 1.29023165E-5 1.2902039E-5 1.11175 1.11175
1.29396685E-5 6.934821E-10 1.2901727E-5 1.2239685E-5 7.817854E-6 1.2902094E-5 1.2902094E-5 1.2901727E-5 1.11225 1.11225
1.2914497E-5 2.3303467E-10 1.2901415E-5 1.2239456E-5 7.817708E-6 1.2901871E-5 1.2901871E-5 1.2901415E-5 1.11275 1.11275
1.2885267E-5 -3.023279E-10 1.2901415E-5 1.22392275E-5 7.817562E-6 1.2901648E-5 1.2901648E-5 1.2901415E-5 1.11325 1.11325
1.2860987E-5 -7.463305E-10 1.2901415E-5 1.2238998E-5 7.817415E-6 1.2901425E-5 1.2901425E-5 1.2901415E-5 1.11375 1.11375
1.2852382E-5 -9.010264E-10 1.2901727E-5 1.2238769E-5 7.817269E-6 1.2901202E-5 1.2901202E-5 1.2901727E-5 1.11425 1.11425
1.2862093E-5 -7.1769035E-10 1.2901103E-5 1.2238541E-5 7.817123E-6 1.29009795E-5 1.29009795E-5 1.2901103E-5 1.11475 1.11475
1.2885037E-5 -2.9011843E-10 1.2901103E-5 1.2238312E-5 7.816977E-6 1.2900757E-5 1.2900757E-5 1.2901103E-5 1.11525 1.11525
1.2910819E-5 1.8983316E-10 1.2900478E-5 1.22380825E-5 7.8168305E-6 1.2900534E-5 1.2900534E-5 1.2900478E-5 1.11575 1.11575
1.2931223E-5 5.705069E-10 1.2900478E-5 1.2237854E-5 7.816684E-6 1.2900311E-5 1.2900311E-5 1.2900478E-5 1.11625 1.11625
1.2942452E-5 7.8186013E-10 1.28998545E-5 1.2237396E-5 7.816392E-6 1.2900088E-5 1.2900088E-5 1.28998545E-5 1.11675 1.11675
1.2940645E-5 7.526319E-10 1.28998545E-5 1.22371675E-5 7.816246E-6 1.2899865E-5 1.2899865E-5 1.28998545E-5 1.11725 1.11725
1.2924879E-5 4.6576853E-10 1.28995425E-5 1.2236938E-5 7.8161E-6 1.2899643E-5 1.2899643E-5 1.28995425E-5 1.11775 1.11775
1.2900169E-5 1.3848073E-11 1.289923E-5 1.2236709E-5 7.815954E-6 1.2899419E-5 1.2899419E-5 1.289923E-5 1.11825 1.11825
1.2870312E-5 -5.330868E-10 1.2898606E-5 1.2236481E-5 7.815807E-6 1.2899197E-5 1.2899197E-5 1.2898606E-5 1.11875 1.11875
1.2853358E-5 -8.418766E-10 1.2898918E-5 1.2236252E-5 7.815661E-6 1.2898973E-5 1.2898973E-5 1.2898918E-5 1.11925 1.11925
1.2855776E-5 -7.931442E-10 1.2898606E-5 1.2236023E-5 7.815515E-6 1.289875E-5 1.289875E-5 1.2898606E-5 1.11975 1.11975
1.2874331E-5 -4.4657822E-10 1.2898294E-5 1.2235794E-5 7.815369E-6 1.28985275E-5 1.28985275E-5 1.2898294E-5 1.12025 1.12025
1.2897539E-5 -1.4133804E-11 1.2898294E-5 1.2235565E-5 7.8152225E-6 1.2898305E-5 1.2898305E-5 1.2898294E-5 1.12075 1.12075
1.2916853E-5 3.4644074E-10 1.2897981E-5 1.2235337E-5 7.815076E-6 1.2898082E-5 1.2898082E-5 1.2897981E-5 1.12125 1.12125
1.2930393E-5 6.0042854E-10 1.2897669E-5 1.22351075E-5 7.8149305E-6 1.2897859E-5 1.2897859E-5 1.2897669E-5 1.12175 1.12175
1.2936671E-5 7.204218E-10 1.2897045E-5 1.223465E-5 7.814638E-6 1.2897636E-5 1.2897636E-5 1.2897045E-5 1.12225 1.12225
1.29296495E-5 5.949611E-10 1.2897669E-5 1.2234421E-5 7.814491E-6 1.2897413E-5 1.2897413E-5 1.2897669E-5 1.12275 1.12275
1.2909495E-5 2.2709179E-10 1.2897357E-5 1.2234192E-5 7.814346E-6 1.2897191E-5 1.2897191E-5 1.2897357E-5 1.12325 1.12325
1.2884027E-5 -2.388372E-10 1.2896733E-5 1.2233963E-5 7.814199E-6 1.2896968E-5 1.2896968E-5 1.2896733E-5 1.12375 1.12375
1.2863541E-5 -6.1279715E-10 1.2896108E-5 1.2233734E-5 7.814053E-6 1.2896744E-5 1.2896744E-5 1.2896108E-5 1.12425 1.12425
1.2857147E-5 -7.2668555E-10 1.2896108E-5 1.2233505E-5 7.813906E-6 1.2896521E-5 1.2896521E-5 1.2896108E-5 1.12475 1.12475
1.286676E-5 -5.451766E-10 1.2896108E-5 1.2233277E-5 7.813761E-6 1.2896299E-5 1.2896299E-5 1.2896108E-5 1.12525 1.12525
1.2885975E-5 -1.864293E-10 1.2896108E-5 1.22330475E-5 7.8136145E-6 1.28960755E-5 1.28960755E-5 1.2896108E-5 1.12575 1.12575
1.2904661E-5 1.6257296E-10 1.2895484E-5 1.2232818E-5 7.813468E-6 1.2895853E-5 1.2895853E-5 1.2895484E-5 1.12625 1.12625
1.2918728E-5 4.263059E-10 1.28951715E-5 1.223259E-5 7.813322E-6 1.289563E-5 1.289563E-5 1.28951715E-5 1.12675 1.12675
1.2928571E-5 6.120783E-10 1.28951715E-5 1.2232361E-5 7.813176E-6 1.2895407E-5 1.2895407E-5 1.28951715E-5 1.12725 1.12725
1.2928844E-5 6.212213E-10 1.28948595E-5 1.2231903E-5 7.812883E-6 1.2895184E-5 1.2895184E-5 1.28948595E-5 1.12775 1.12775
1.2916411E-5 3.9587364E-10 1.2894548E-5 1.2231674E-5 7.812737E-6 1.2894961E-5 1.2894961E-5 1.2894548E-5 1.12825 1.12825
1.2892097E-5 -4.8737986E-11 1.2894548E-5 1.2231445E-5 7.812591E-6 1.2894738E-5 1.2894738E-5 1.2894548E-5 1.12875 1.12875
1.2869797E-5 -4.5619658E-10 1.2893923E-5 1.2231217E-5 7.812445E-6 1.2894515E-5 1.2894515E-5 1.2893923E-5 1.12925 1.12925
1.2860301E-5 -6.273373E-10 1.2893923E-5 1.22309875E-5 7.8122985E-6 1.2894292E-5 1.2894292E-5 1.2893923E-5 1.12975 1.12975
1.2865359E-5 -5.298796E-10 1.2893923E-5 1.2230758E-5 7.812152E-6 1.2894069E-5 1.2894069E-5 1.2893923E-5 1.13025 1.13025
1.2880383E-5 -2.484837E-10 1.2893611E-5 1.223053E-5 7.8120065E-6 1.2893846E-5 1.2893846E-5 1.2893611E-5 1.13075 1.13075
1.2893096E-5 -9.722518E-12 1.2893611E-5 1.2230301E-5 7.81186E-6 1.28936235E-5 1.28936235E-5 1.2893611E-5 1.13125 1.13125
1.2905348E-5 2.2051175E-10 1.2893299E-5 1.2230072E-5 7.811714E-6 1.28934E-5 1.28934E-5 1.2893299E-5 1.13175 1.13175
1.2917303E-5 4.452644E-10 1.2892987E-5 1.2229843E-5 7.811568E-6 1.2893177E-5 1.2893177E-5 1.2892987E-5 1.13225 1.13225
1.2924605E-5 5.841386E-10 1.2892675E-5 1.2229614E-5 7.811422E-6 1.2892954E-5 1.2892954E-5 1.2892675E-5 1.13275 1.13275
1.29190685E-5 4.8608595E-10 1.2892362E-5 1.2229157E-5 7.811129E-6 1.2892731E-5 1.2892731E-5 1.2892362E-5 1.13325 1.13325
1.2898122E-5 1.0359909E-10 1.2892362E-5 1.22289275E-5 7.810983E-6 1.28925085E-5 1.28925085E-5 1.2892362E-5 1.13375 1.13375
1.2876877E-5 -2.8436936E-10 1.2891738E-5 1.2228698E-5 7.810837E-6 1.2892286E-5 1.2892286E-5 1.2891738E-5 1.13425 1.13425
1.286748E-5 -4.5368287E-10 1.2891738E-5 1.222847E-5 7.8106905E-6 1.2892062E-5 1.2892062E-5 1.2891738E-5 1.13475 1.13475
1.2866961E-5 -4.591574E-10 1.2891426E-5 1.2228241E-5 7.810544E-6 1.2891839E-5 1.2891839E-5 1.2891426E-5 1.13525 1.13525
1.28695765E-5 -4.0677064E-10 1.2891113E-5 1.2228012E-5 7.8103985E-6 1.2891616E-5 1.2891616E-5 1.2891113E-5 1.13575 1.13575
1.2878462E-5 -2.386612E-10 1.2890801E-5 1.2227783E-5 7.810252E-6 1.2891393E-5 1.2891393E-5 1.2890801E-5 1.13625 1.13625
1.2895268E-5 7.562427E-11 1.2890489E-5 1.2227554E-5 7.810106E-6 1.289117E-5 1.289117E-5 1.2890489E-5 1.13675 1.13675
1.2913691E-5 4.19754E-10 1.2890489E-5 1.2227325E-5 7.809959E-6 1.2890947E-5 1.2890947E-5 1.2890489E-5 1.13725 1.13725
1.2922873E-5 5.933451E-10 1.28898655E-5 1.2227097E-5 7.809814E-6 1.2890724E-5 1.2890724E-5 1.28898655E-5 1.13775 1.13775
1.29178E-5 5.038193E-10 1.28901775E-5 1.22268675E-5 7.809667E-6 1.2890501E-5 1.2890501E-5 1.28901775E-5 1.13825 1.13825
1.290101E-5 1.9807486E-10 1.28898655E-5 1.222641E-5 7.809374E-6 1.28902775E-5 1.28902775E-5 1.28898655E-5 1.13875 1.13875
1.2885508E-5 -8.3915985E-11 1.28898655E-5 1.2226181E-5 7.809229E-6 1.2890055E-5 1.2890055E-5 1.28898655E-5 1.13925 1.13925
1.2874923E-5 -2.751559E-10 1.28898655E-5 1.2225953E-5 7.8090825E-6 1.2889832E-5 1.2889832E-5 1.28898655E-5 1.13975 1.13975
1.28679685E-5 -3.9939846E-10 1.2889553E-5 1.2225723E-5 7.808936E-6 1.2889609E-5 1.2889609E-5 1.2889553E-5 1.14025 1.14025
1.28635875E-5 -4.7613385E-10 1.2889241E-5 1.2225494E-5 7.80879E-6 1.2889386E-5 1.2889386E-5 1.2889241E-5 1.14075 1.14075
1.2866005E-5 -4.2740142E-10 1.2888929E-5 1.2225266E-5 7.808644E-6 1.28891625E-5 1.28891625E-5 1.2888929E-5 1.14125 1.14125
1.2882283E-5 -1.2286104E-10 1.2889241E-5 1.2225037E-5 7.808498E-6 1.288894E-5 1.288894E-5 1.2889241E-5 1.14175 1.14175
1.2904666E-5 2.943567E-10 1.2889241E-5 1.22248075E-5 7.808351E-6 1.2888717E-5 1.2888717E-5 1.2889241E-5 1.14225 1.14225
1.2916521E-5 5.172821E-10 1.2888304E-5 1.2224579E-5 7.808205E-6 1.2888494E-5 1.2888494E-5 1.2888304E-5 1.14275 1.14275
1.2914913E-5 4.917084E-10 1.2888304E-5 1.222435E-5 7.808059E-6 1.288827E-5 1.288827E-5 1.2888304E-5 1.14325 1.14325
1.2904361E-5 3.0107755E-10 1.288768E-5 1.2223893E-5 7.807766E-6 1.2888047E-5 1.2888047E-5 1.288768E-5 1.14375 1.14375
1.2895261E-5 1.3724566E-10 1.288768E-5 1.2223663E-5 7.807621E-6 1.2887825E-5 1.2887825E-5 1.288768E-5 1.14425 1.14425
1.2882828E-5 -8.8101984E-11 1.2887055E-5 1.2223434E-5 7.8074745E-6 1.2887602E-5 1.2887602E-5 1.2887055E-5 1.14475 1.14475
1.28666E-5 -3.834923E-10 1.2886743E-5 1.2223206E-5 7.807328E-6 1.2887378E-5 1.2887378E-5 1.2886743E-5 1.14525 1.14525
1.28565425E-5 -5.649871E-10 1.2886743E-5 1.2222977E-5 7.807182E-6 1.2887155E-5 1.2887155E-5 1.2886743E-5 1.14575 1.14575
1.2860775E-5 -4.8275606E-10 1.2886743E-5 1.22227475E-5 7.807036E-6 1.2886932E-5 1.2886932E-5 1.2886743E-5 1.14625 1.14625
1.2873588E-5 -2.421677E-10 1.2886431E-5 1.2222519E-5 7.80689E-6 1.288671E-5 1.288671E-5 1.2886431E-5 1.14675 1.14675
1.2893166E-5 1.2327937E-10 1.2886119E-5 1.222229E-5 7.806743E-6 1.2886486E-5 1.2886486E-5 1.2886119E-5 1.14725 1.14725
1.2904758E-5 3.413323E-10 1.2886119E-5 1.2222061E-5 7.806597E-6 1.2886263E-5 1.2886263E-5 1.2886119E-5 1.14775 1.14775
1.2909749E-5 4.3757187E-10 1.28854945E-5 1.2221833E-5 7.806451E-6 1.288604E-5 1.288604E-5 1.28854945E-5 1.14825 1.14825
1.291154E-5 4.7473203E-10 1.28851825E-5 1.2221603E-5 7.806305E-6 1.2885817E-5 1.2885817E-5 1.28851825E-5 1.14875 1.14875
1.2903892E-5 3.37699E-10 1.28854945E-5 1.2221146E-5 7.806012E-6 1.2885594E-5 1.2885594E-5 1.28854945E-5 1.14925 1.14925
1.288565E-5 5.155661E-12 1.28854945E-5 1.2220917E-5 7.8058665E-6 1.2885371E-5 1.2885371E-5 1.28854945E-5 1.14975 1.14975
1.2865693E-5 -3.5905917E-10 1.28851825E-5 1.22206875E-5 7.80572E-6 1.2885147E-5 1.2885147E-5 1.28851825E-5 1.15025 1.15025
1.2857847E-5 -4.997465E-10 1.2884246E-5 1.2220459E-5 7.805574E-6 1.2884924E-5 1.2884924E-5 1.2884246E-5 1.15075 1.15075
1.2860825E-5 -4.4066004E-10 1.2884246E-5 1.222023E-5 7.805427E-6 1.2884701E-5 1.2884701E-5 1.2884246E-5 1.15125 1.15125
1.2868919E-5 -2.8716818E-10 1.2884246E-5 1.2220001E-5 7.805282E-6 1.2884479E-5 1.2884479E-5 1.2884246E-5 1.15175 1.15175
1.2880642E-5 -6.6678996E-11 1.2883934E-5 1.22197725E-5 7.805135E-6 1.2884255E-5 1.2884255E-5 1.2883934E-5 1.15225 1.15225
1.2891541E-5 1.3858353E-10 1.2883934E-5 1.2219543E-5 7.804989E-6 1.2884032E-5 1.2884032E-5 1.2883934E-5 1.15275 1.15275
1.2907027E-5 4.2850634E-10 1.2883934E-5 1.2219314E-5 7.804842E-6 1.2883808E-5 1.2883808E-5 1.2883934E-5 1.15325 1.15325
1.2917463E-5 6.252419E-10 1.288331E-5 1.2219086E-5 7.804697E-6 1.2883585E-5 1.2883585E-5 1.288331E-5 1.15375 1.15375
1.2908264E-5 4.5958282E-10 1.2882373E-5 1.2218857E-5 7.8045505E-6 1.2883363E-5 1.2883363E-5 1.2882373E-5 1.15425 1.15425
1.288626E-5 5.7605844E-11 1.2882685E-5 1.2218399E-5 7.804258E-6 1.288314E-5 1.288314E-5 1.2882685E-5 1.15475 1.15475
1.286759E-5 -2.828554E-10 1.2882373E-5 1.221817E-5 7.804112E-6 1.2882916E-5 1.2882916E-5 1.2882373E-5 1.15525 1.15525
1.28601405E-5 -4.1623394E-10 1.2882685E-5 1.2217942E-5 7.803966E-6 1.2882693E-5 1.2882693E-5 1.2882685E-5 1.15575 1.15575
1.2864868E-5 -3.248669E-10 1.2882685E-5 1.22177125E-5 7.803819E-6 1.28824695E-5 1.28824695E-5 1.2882685E-5 1.15625 1.15625
1.2869859E-5 -2.2862733E-10 1.2882373E-5 1.2217483E-5 7.803673E-6 1.2882247E-5 1.2882247E-5 1.2882373E-5 1.15675 1.15675
1.2872936E-5 -1.677136E-10 1.2882061E-5 1.2217255E-5 7.803527E-6 1.2882024E-5 1.2882024E-5 1.2882061E-5 1.15725 1.15725
1.2881723E-5 -1.4313485E-12 1.2881436E-5 1.2217026E-5 7.803381E-6 1.28818E-5 1.28818E-5 1.2881436E-5 1.15775 1.15775
1.2897967E-5 3.025E-10 1.2881124E-5 1.2216797E-5 7.803234E-6 1.2881577E-5 1.2881577E-5 1.2881124E-5 1.15825 1.15825
1.2908635E-5 5.03499E-10 1.2881749E-5 1.2216568E-5 7.803089E-6 1.2881354E-5 1.2881354E-5 1.2881749E-5 1.15875 1.15875
1.290036E-5 3.5489378E-10 1.2881124E-5 1.2216339E-5 7.8029425E-6 1.2881131E-5 1.2881131E-5 1.2881124E-5 1.15925 1.15925
1.2883867E-5 5.4630987E-11 1.28805E-5 1.221611E-5 7.802796E-6 1.2880908E-5 1.2880908E-5 1.28805E-5 1.15975 1.15975
1.2869982E-5 -1.975156E-10 1.2879876E-5 1.22156525E-5 7.802504E-6 1.2880684E-5 1.2880684E-5 1.2879876E-5 1.16025 1.16025
1.2869826E-5 -1.9629041E-10 1.2879876E-5 1.2215423E-5 7.802358E-6 1.2880461E-5 1.2880461E-5 1.2879876E-5 1.16075 1.16075
1.2871385E-5 -1.6339376E-10 1.2879876E-5 1.2215195E-5 7.802211E-6 1.2880238E-5 1.2880238E-5 1.2879876E-5 1.16125 1.16125
1.2866971E-5 -2.4073818E-10 1.2879876E-5 1.2214966E-5 7.802065E-6 1.2880015E-5 1.2880015E-5 1.2879876E-5 1.16175 1.16175
1.2864504E-5 -2.821477E-10 1.2879876E-5 1.2214737E-5 7.801919E-6 1.2879792E-5 1.2879792E-5 1.2879876E-5 1.16225 1.16225
1.287504E-5 -8.358489E-11 1.2879252E-5 1.2214508E-5 7.801773E-6 1.2879569E-5 1.2879569E-5 1.2879252E-5 1.16275 1.16275
1.2892901E-5 2.5019073E-10 1.2878627E-5 1.2214279E-5 7.801626E-6 1.2879345E-5 1.2879345E-5 1.2878627E-5 1.16325 1.16325
1.28993115E-5 3.7262016E-10 1.2878939E-5 1.221405E-5 7.80148E-6 1.2879123E-5 1.2879123E-5 1.2878939E-5 1.16375 1.16375
1.28895845E-5 1.9721601E-10 1.2878627E-5 1.2213822E-5 7.8013345E-6 1.2878899E-5 1.2878899E-5 1.2878627E-5 1.16425 1.16425
1.2874676E-5 -7.3811623E-11 1.2878315E-5 1.22135925E-5 7.801188E-6 1.2878676E-5 1.2878676E-5 1.2878315E-5 1.16475 1.16475
1.2873002E-5 -1.0060351E-10 1.2878003E-5 1.2213363E-5 7.801042E-6 1.2878452E-5 1.2878452E-5 1.2878003E-5 1.16525 1.16525
1.2879643E-5 2.6089417E-11 1.2878003E-5 1.2212906E-5 7.80075E-6 1.2878229E-5 1.2878229E-5 1.2878003E-5 1.16575 1.16575
1.2881433E-5 6.324953E-11 1.2878003E-5 1.2212677E-5 7.800603E-6 1.2878006E-5 1.2878006E-5 1.2878003E-5 1.16625 1.16625
1.2873356E-5 -8.1701305E-11 1.2877691E-5 1.2212448E-5 7.800457E-6 1.2877783E-5 1.2877783E-5 1.2877691E-5 1.16675 1.16675
1.2865608E-5 -2.2056146E-10 1.2877691E-5 1.2212219E-5 7.80031E-6 1.2877559E-5 1.2877559E-5 1.2877691E-5 1.16725 1.16725
1.2870402E-5 -1.2797627E-10 1.2877378E-5 1.221199E-5 7.800165E-6 1.2877336E-5 1.2877336E-5 1.2877378E-5 1.16775 1.16775
1.288272E-5 1.0347612E-10 1.2876754E-5 1.2211762E-5 7.8000185E-6 1.28771135E-5 1.28771135E-5 1.2876754E-5 1.16825 1.16825
1.2887348E-5 1.9301598E-10 1.2876442E-5 1.22115325E-5 7.799872E-6 1.287689E-5 1.287689E-5 1.2876442E-5 1.16875 1.16875
1.2878644E-5 3.6492878E-11 1.2876129E-5 1.2211303E-5 7.799726E-6 1.2876667E-5 1.2876667E-5 1.2876129E-5 1.16925 1.16925
1.2873504E-5 -5.4250996E-11 1.2876129E-5 1.2211075E-5 7.79958E-6 1.2876443E-5 1.2876443E-5 1.2876129E-5 1.16975 1.16975
1.2877901E-5 3.102538E-11 1.2876129E-5 1.2210846E-5 7.799434E-6 1.287622E-5 1.287622E-5 1.2876129E-5 1.17025 1.17025
1.2884674E-5 1.601546E-10 1.2876129E-5 1.2210617E-5 7.799287E-6 1.2875997E-5 1.2875997E-5 1.2876129E-5 1.17075 1.17075
1.2881812E-5 1.1143629E-10 1.28751935E-5 1.2210159E-5 7.798995E-6 1.2875774E-5 1.2875774E-5 1.28751935E-5 1.17125 1.17125
1.2873833E-5 -3.168733E-11 1.28755055E-5 1.220993E-5 7.798849E-6 1.287555E-5 1.287555E-5 1.28755055E-5 1.17175 1.17175
1.28683305E-5 -1.2913096E-10 1.2874881E-5 1.2209702E-5 7.798702E-6 1.2875327E-5 1.2875327E-5 1.2874881E-5 1.17225 1.17225
1.2868933E-5 -1.1389725E-10 1.2874881E-5 1.22094725E-5 7.798557E-6 1.2875104E-5 1.2875104E-5 1.2874881E-5 1.17275 1.17275
1.2874451E-5 -7.912583E-12 1.2874881E-5 1.2209243E-5 7.7984105E-6 1.2874881E-5 1.2874881E-5 1.2874881E-5 1.17325 1.17325
1.28746915E-5 6.2138885E-13 1.2874257E-5 1.2209015E-5 7.798264E-6 1.2874658E-5 1.2874658E-5 1.2874257E-5 1.17375 1.17375
1.2871399E-5 -5.601476E-11 1.2874257E-5 1.2208786E-5 7.798118E-6 1.2874434E-5 1.2874434E-5 1.2874257E-5 1.17425 1.17425
1.2873156E-5 -1.946371E-11 1.2873633E-5 1.2208558E-5 7.797972E-6 1.2874211E-5 1.2874211E-5 1.2873633E-5 1.17475 1.17475
1.288059E-5 1.2184681E-10 1.287332E-5 1.2208328E-5 7.797826E-6 1.28739875E-5 1.28739875E-5 1.287332E-5 1.17525 1.17525
1.2884756E-5 2.0285973E-10 1.2873633E-5 1.2208099E-5 7.797679E-6 1.2873765E-5 1.2873765E-5 1.2873633E-5 1.17575 1.17575
1.2883081E-5 1.7606785E-10 1.287332E-5 1.2207642E-5 7.797387E-6 1.2873541E-5 1.2873541E-5 1.287332E-5 1.17625 1.17625
1.2875135E-5 3.3553313E-11 1.2873008E-5 1.22074125E-5 7.797241E-6 1.2873317E-5 1.2873317E-5 1.2873008E-5 1.17675 1.17675
1.286554E-5 -1.3941459E-10 1.2872384E-5 1.2207184E-5 7.797094E-6 1.2873094E-5 1.2873094E-5 1.2872384E-5 1.17725 1.17725
1.2864426E-5 -1.5585233E-10 1.2872696E-5 1.2206955E-5 7.796948E-6 1.2872871E-5 1.2872871E-5 1.2872696E-5 1.17775 1.17775
1.2866744E-5 -1.0894716E-10 1.2872384E-5 1.2206726E-5 7.7968025E-6 1.2872648E-5 1.2872648E-5 1.2872384E-5 1.17825 1.17825
1.2868633E-5 -6.995983E-11 1.2872071E-5 1.2206498E-5 7.796656E-6 1.2872424E-5 1.2872424E-5 1.2872071E-5 1.17875 1.17875
1.2868741E-5 -6.386212E-11 1.2871447E-5 1.2206268E-5 7.79651E-6 1.2872201E-5 1.2872201E-5 1.2871447E-5 1.17925 1.17925
1.28736E-5 2.9941206E-11 1.2872071E-5 1.2206039E-5 7.796363E-6 1.2871978E-5 1.2871978E-5 1.2872071E-5 1.17975 1.17975
1.288199E-5 1.8891468E-10 1.2871447E-5 1.2205811E-5 7.796218E-6 1.2871755E-5 1.2871755E-5 1.2871447E-5 1.18025 1.18025
1.2884671E-5 2.4251962E-10 1.2871447E-5 1.2205582E-5 7.796071E-6 1.2871531E-5 1.2871531E-5 1.2871447E-5 1.18075 1.18075
1.2879003E-5 1.4203064E-10 1.2871759E-5 1.22053525E-5 7.795925E-6 1.2871307E-5 1.2871307E-5 1.2871759E-5 1.18125 1.18125
1.2869408E-5 -3.0937256E-11 1.2870511E-5 1.2204895E-5 7.795633E-6 1.2871084E-5 1.2871084E-5 1.2870511E-5 1.18175 1.18175
1.2862024E-5 -1.6309767E-10 1.28708225E-5 1.2204666E-5 7.795486E-6 1.2870861E-5 1.2870861E-5 1.28708225E-5 1.18225 1.18225
1.2859986E-5 -1.9658929E-10 1.28708225E-5 1.2204438E-5 7.79534E-6 1.2870637E-5 1.2870637E-5 1.28708225E-5 1.18275 1.18275
1.2862403E-5 -1.4785691E-10 1.2870511E-5 1.2204208E-5 7.795194E-6 1.2870414E-5 1.2870414E-5 1.2870511E-5 1.18325 1.18325
1.28649845E-5 -9.607918E-11 1.2870199E-5 1.2203979E-5 7.795048E-6 1.287019E-5 1.287019E-5 1.2870199E-5 1.18375 1.18375
1.2867667E-5 -4.2474267E-11 1.2869887E-5 1.2203751E-5 7.794902E-6 1.2869968E-5 1.2869968E-5 1.2869887E-5 1.18425 1.18425
1.2875396E-5 1.0431787E-10 1.2869887E-5 1.2203522E-5 7.794755E-6 1.2869744E-5 1.2869744E-5 1.2869887E-5 1.18475 1.18475
1.2882236E-5 2.346652E-10 1.2869262E-5 1.22032925E-5 7.794609E-6 1.2869521E-5 1.2869521E-5 1.2869262E-5 1.18525 1.18525
1.2880692E-5 2.1030959E-10 1.286895E-5 1.2203064E-5 7.794463E-6 1.2869297E-5 1.2869297E-5 1.286895E-5 1.18575 1.18575
1.28719885E-5 5.378649E-11 1.286895E-5 1.2202835E-5 7.794317E-6 1.2869074E-5 1.2869074E-5 1.286895E-5 1.18625 1.18625
1.286038E-5 -1.5633447E-10 1.2868638E-5 1.2202606E-5 7.79417E-6 1.2868851E-5 1.2868851E-5 1.2868638E-5 1.18675 1.18675
1.2857649E-5 -2.0261649E-10 1.2868638E-5 1.2202148E-5 7.7938785E-6 1.2868628E-5 1.2868628E-5 1.2868638E-5 1.18725 1.18725
1.286033E-5 -1.4901157E-10 1.286895E-5 1.2201919E-5 7.793732E-6 1.2868404E-5 1.2868404E-5 1.286895E-5 1.18775 1.18775
1.2865585E-5 -4.7899438E-11 1.2868326E-5 1.2201691E-5 7.793586E-6 1.286818E-5 1.286818E-5 1.2868326E-5 1.18825 1.18825
1.2868365E-5 7.532694E-12 1.2868326E-5 1.2201462E-5 7.79344E-6 1.2867957E-5 1.2867957E-5 1.2868326E-5 1.18875 1.18875
1.2870288E-5 4.7129068E-11 1.2868326E-5 1.22012325E-5 7.793294E-6 1.2867734E-5 1.2867734E-5 1.2868326E-5 1.18925 1.18925
1.2877918E-5 1.9209402E-10 1.2867077E-5 1.2201004E-5 7.793147E-6 1.286751E-5 1.286751E-5 1.2867077E-5 1.18975 1.18975
1.2880699E-5 2.4752614E-10 1.2867077E-5 1.2200775E-5 7.793001E-6 1.2867286E-5 1.2867286E-5 1.2867077E-5 1.19025 1.19025
1.2875129E-5 1.4886439E-10 1.2866452E-5 1.2200546E-5 7.792855E-6 1.2867064E-5 1.2867064E-5 1.2866452E-5 1.19075 1.19075
1.2863983E-5 -5.2729654E-11 1.286614E-5 1.22003175E-5 7.792709E-6 1.286684E-5 1.286684E-5 1.286614E-5 1.19125 1.19125
1.2855444E-5 -2.062074E-10 1.286614E-5 1.2200088E-5 7.792562E-6 1.2866617E-5 1.2866617E-5 1.286614E-5 1.19175 1.19175
1.2853438E-5 -2.3908994E-10 1.286614E-5 1.219986E-5 7.792416E-6 1.2866393E-5 1.2866393E-5 1.286614E-5 1.19225 1.19225
1.28586935E-5 -1.3797782E-10 1.286614E-5 1.2199402E-5 7.792124E-6 1.28661695E-5 1.28661695E-5 1.286614E-5 1.19275 1.19275
1.2862134E-5 -7.0364374E-11 1.28655165E-5 1.2199173E-5 7.791978E-6 1.2865947E-5 1.2865947E-5 1.28655165E-5 1.19325 1.19325
1.2871019E-5 9.774509E-11 1.2865204E-5 1.2198944E-5 7.791831E-6 1.2865723E-5 1.2865723E-5 1.2865204E-5 1.19375 1.19375
1.2878023E-5 2.3113778E-10 1.2865204E-5 1.2198715E-5 7.791686E-6 1.2865499E-5 1.2865499E-5 1.2865204E-5 1.19425 1.19425
1.2881265E-5 2.9509684E-10 1.286458E-5 1.2198487E-5 7.791539E-6 1.2865276E-5 1.2865276E-5 1.286458E-5 1.19475 1.19475
1.2879359E-5 2.6404148E-10 1.2864892E-5 1.21982575E-5 7.791393E-6 1.2865053E-5 1.2865053E-5 1.2864892E-5 1.19525 1.19525
1.2864583E-5 -4.5498965E-12 1.286458E-5 1.2198028E-5 7.791246E-6 1.286483E-5 1.286483E-5 1.286458E-5 1.19575 1.19575
1.28518195E-5 -2.359882E-10 1.2864268E-5 1.21978E-5 7.791101E-6 1.2864606E-5 1.2864606E-5 1.2864268E-5 1.19625 1.19625
1.2848231E-5 -2.9810593E-10 1.2864268E-5 1.2197571E-5 7.790954E-6 1.2864382E-5 1.2864382E-5 1.2864268E-5 1.19675 1.19675
1.2847974E-5 -2.9870795E-10 1.2863955E-5 1.2197342E-5 7.790808E-6 1.2864159E-5 1.2864159E-5 1.2863955E-5 1.19725 1.19725
1.28541205E-5 -1.8115101E-10 1.2863643E-5 1.2197113E-5 7.790662E-6 1.2863936E-5 1.2863936E-5 1.2863643E-5 1.19775 1.19775
1.286228E-5 -2.6441006E-11 1.2863643E-5 1.2196655E-5 7.79037E-6 1.2863712E-5 1.2863712E-5 1.2863643E-5 1.19825 1.19825
1.2875455E-5 2.2084713E-10 1.2863331E-5 1.2196427E-5 7.790223E-6 1.2863489E-5 1.2863489E-5 1.2863331E-5 1.19875 1.19875
1.2884406E-5 3.9017475E-10 1.2863331E-5 1.21961975E-5 7.790078E-6 1.28632655E-5 1.28632655E-5 1.2863331E-5 1.19925 1.19925
1.2881708E-5 3.445018E-10 1.2863019E-5 1.2195968E-5 7.789931E-6 1.2863042E-5 1.2863042E-5 1.2863019E-5 1.19975 1.19975
1.2869242E-5 1.1854509E-10 1.2862707E-5 1.219574E-5 7.789785E-6 1.2862818E-5 1.2862818E-5 1.2862707E-5 1.20025 1.20025
1.2856543E-5 -1.1167507E-10 1.2862082E-5 1.2195511E-5 7.789638E-6 1.2862594E-5 1.2862594E-5 1.2862082E-5 1.20075 1.20075
1.2849027E-5 -2.4627175E-10 1.2862082E-5 1.2195282E-5 7.789493E-6 1.28623715E-5 1.28623715E-5 1.2862082E-5 1.20125 1.20125
1.2846924E-5 -2.809815E-10 1.2862394E-5 1.2195053E-5 7.7893465E-6 1.2862148E-5 1.2862148E-5 1.2862394E-5 1.20175 1.20175
1.2848548E-5 -2.4686672E-10 1.2862082E-5 1.2194824E-5 7.7892E-6 1.2861924E-5 1.2861924E-5 1.2862082E-5 1.20225 1.20225
1.2853507E-5 -1.5123618E-10 1.2861458E-5 1.2194595E-5 7.789054E-6 1.28617E-5 1.28617E-5 1.2861458E-5 1.20275 1.20275
1.2863117E-5 3.0272753E-11 1.28608335E-5 1.2194367E-5 7.788908E-6 1.2861477E-5 1.2861477E-5 1.28608335E-5 1.20325 1.20325
1.2874808E-5 2.501529E-10 1.28611455E-5 1.2193908E-5 7.788615E-6 1.2861254E-5 1.2861254E-5 1.28611455E-5 1.20375 1.20375
1.2882604E-5 3.9816314E-10 1.28608335E-5 1.219368E-5 7.788469E-6 1.2861031E-5 1.2861031E-5 1.28608335E-5 1.20425 1.20425
1.2877233E-5 3.031558E-10 1.28608335E-5 1.2193451E-5 7.788323E-6 1.2860807E-5 1.2860807E-5 1.28608335E-5 1.20475 1.20475
1.286371E-5 5.7708976E-11 1.2860522E-5 1.2193222E-5 7.788177E-6 1.2860583E-5 1.2860583E-5 1.2860522E-5 1.20525 1.20525
1.2851442E-5 -1.6459331E-10 1.2859897E-5 1.2192993E-5 7.78803E-6 1.286036E-5 1.286036E-5 1.2859897E-5 1.20575 1.20575
1.2846764E-5 -2.4681027E-10 1.286021E-5 1.2192764E-5 7.787884E-6 1.2860137E-5 1.2860137E-5 1.286021E-5 1.20625 1.20625
1.2845088E-5 -2.7360214E-10 1.2859897E-5 1.2192535E-5 7.7877385E-6 1.2859913E-5 1.2859913E-5 1.2859897E-5 1.20675 1.20675
1.28463835E-5 -2.45578E-10 1.286021E-5 1.2192307E-5 7.787592E-6 1.2859689E-5 1.2859689E-5 1.286021E-5 1.20725 1.20725
1.2855104E-5 -8.051387E-11 1.2859585E-5 1.21920775E-5 7.787446E-6 1.2859466E-5 1.2859466E-5 1.2859585E-5 1.20775 1.20775
1.2865077E-5 1.0769479E-10 1.2859273E-5 1.2191848E-5 7.787299E-6 1.2859242E-5 1.2859242E-5 1.2859273E-5 1.20825 1.20825
1.2874391E-5 2.8372213E-10 1.2858961E-5 1.2191391E-5 7.787007E-6 1.2859019E-5 1.2859019E-5 1.2858961E-5 1.20875 1.20875
1.2876973E-5 3.3549988E-10 1.2858649E-5 1.2191162E-5 7.786861E-6 1.2858795E-5 1.2858795E-5 1.2858649E-5 1.20925 1.20925
1.28715365E-5 2.3927438E-10 1.2858336E-5 1.2190933E-5 7.786714E-6 1.2858572E-5 1.2858572E-5 1.2858336E-5 1.20975 1.20975
1.2859895E-5 2.8544356E-11 1.2857712E-5 1.2190704E-5 7.786569E-6 1.2858348E-5 1.2858348E-5 1.2857712E-5 1.21025 1.21025
1.2847956E-5 -1.8766726E-10 1.2857712E-5 1.2190476E-5 7.786422E-6 1.2858124E-5 1.2858124E-5 1.2857712E-5 1.21075 1.21075
1.2839812E-5 -3.338362E-10 1.2858024E-5 1.2190247E-5 7.786276E-6 1.28579E-5 1.28579E-5 1.2858024E-5 1.21125 1.21125
1.28430875E-5 -2.6926808E-10 1.28574E-5 1.21900175E-5 7.78613E-6 1.2857678E-5 1.2857678E-5 1.28574E-5 1.21175 1.21175
1.2851609E-5 -1.0785834E-10 1.28574E-5 1.2189789E-5 7.785984E-6 1.2857454E-5 1.2857454E-5 1.28574E-5 1.21225 1.21225
1.2858382E-5 2.1270853E-11 1.2857712E-5 1.218956E-5 7.785838E-6 1.285723E-5 1.285723E-5 1.2857712E-5 1.21275 1.21275
1.2863737E-5 1.2421018E-10 1.2857087E-5 1.2189331E-5 7.785691E-6 1.2857006E-5 1.2857006E-5 1.2857087E-5 1.21325 1.21325
1.2868035E-5 2.0765939E-10 1.2857087E-5 1.2189103E-5 7.785546E-6 1.2856783E-5 1.2856783E-5 1.2857087E-5 1.21375 1.21375
1.2872234E-5 2.8928138E-10 1.2856775E-5 1.2188644E-5 7.785253E-6 1.285656E-5 1.285656E-5 1.2856775E-5 1.21425 1.21425
1.287046E-5 2.606623E-10 1.2856151E-5 1.2188416E-5 7.785106E-6 1.2856336E-5 1.2856336E-5 1.2856151E-5 1.21475 1.21475
1.2860138E-5 7.429495E-11 1.2855527E-5 1.2188187E-5 7.784961E-6 1.2856112E-5 1.2856112E-5 1.2855527E-5 1.21525 1.21525
1.2844141E-5 -2.1683189E-10 1.2856151E-5 1.21879575E-5 7.784814E-6 1.2855889E-5 1.2855889E-5 1.2856151E-5 1.21575 1.21575
1.2835765E-5 -3.6726427E-10 1.2855527E-5 1.2187729E-5 7.784668E-6 1.2855665E-5 1.2855665E-5 1.2855527E-5 1.21625 1.21625
1.2841713E-5 -2.5336175E-10 1.2855215E-5 1.21875E-5 7.784522E-6 1.2855441E-5 1.2855441E-5 1.2855215E-5 1.21675 1.21675
1.2854295E-5 -1.7036813E-11 1.2855215E-5 1.2187271E-5 7.784376E-6 1.2855218E-5 1.2855218E-5 1.2855215E-5 1.21725 1.21725
1.2860309E-5 9.8083854E-11 1.2854278E-5 1.2187043E-5 7.78423E-6 1.2854995E-5 1.2854995E-5 1.2854278E-5 1.21775 1.21775
1.2861637E-5 1.2671705E-10 1.2854591E-5 1.2186813E-5 7.784083E-6 1.2854771E-5 1.2854771E-5 1.2854591E-5 1.21825 1.21825
1.2863724E-5 1.6935878E-10 1.2854278E-5 1.2186584E-5 7.783937E-6 1.2854547E-5 1.2854547E-5 1.2854278E-5 1.21875 1.21875
1.28677575E-5 2.4793542E-10 1.2853966E-5 1.2186356E-5 7.783791E-6 1.2854324E-5 1.2854324E-5 1.2853966E-5 1.21925 1.21925
1.28643E-5 1.8825398E-10 1.2854278E-5 1.21858975E-5 7.783498E-6 1.28541E-5 1.28541E-5 1.2854278E-5 1.21975 1.21975
1.2849425E-5 -8.216459E-11 1.2853654E-5 1.2185669E-5 7.783352E-6 1.2853876E-5 1.2853876E-5 1.2853654E-5 1.22025 1.22025
1.2836562E-5 -3.1543007E-10 1.2853342E-5 1.218544E-5 7.7832065E-6 1.2853653E-5 1.2853653E-5 1.2853342E-5 1.22075 1.22075
1.2837527E-5 -2.9349662E-10 1.2853654E-5 1.2185211E-5 7.78306E-6 1.2853429E-5 1.2853429E-5 1.2853654E-5 1.22125 1.22125
1.2851098E-5 -3.889968E-11 1.2853342E-5 1.2184983E-5 7.782914E-6 1.2853206E-5 1.2853206E-5 1.2853342E-5 1.22175 1.22175
1.2862491E-5 1.7549888E-10 1.2853029E-5 1.2184753E-5 7.782767E-6 1.2852982E-5 1.2852982E-5 1.2853029E-5 1.22225 1.22225
1.2862894E-5 1.870782E-10 1.2852405E-5 1.2184524E-5 7.782622E-6 1.2852758E-5 1.2852758E-5 1.2852405E-5 1.22275 1.22275
1.285551E-5 5.491779E-11 1.285178E-5 1.2184296E-5 7.782475E-6 1.2852534E-5 1.2852534E-5 1.285178E-5 1.22325 1.22325
1.2854891E-5 4.761604E-11 1.2852717E-5 1.2184067E-5 7.782329E-6 1.2852312E-5 1.2852312E-5 1.2852717E-5 1.22375 1.22375
1.2857638E-5 1.0243913E-10 1.285178E-5 1.21838375E-5 7.782182E-6 1.2852087E-5 1.2852087E-5 1.285178E-5 1.22425 1.22425
1.2853982E-5 3.910324E-11 1.2852093E-5 1.2183609E-5 7.782037E-6 1.2851863E-5 1.2851863E-5 1.2852093E-5 1.22475 1.22475
1.2843529E-5 -1.4970039E-10 1.28511565E-5 1.2183151E-5 7.781744E-6 1.285164E-5 1.285164E-5 1.28511565E-5 1.22525 1.22525
1.2833208E-5 -3.3606773E-10 1.28514685E-5 1.2182923E-5 7.781598E-6 1.2851417E-5 1.2851417E-5 1.28514685E-5 1.22575 1.22575
1.2838495E-5 -2.3434651E-10 1.28508445E-5 1.2182693E-5 7.781452E-6 1.2851193E-5 1.2851193E-5 1.28508445E-5 1.22625 1.22625
1.2855598E-5 8.542056E-11 1.28511565E-5 1.2182464E-5 7.781306E-6 1.2850969E-5 1.2850969E-5 1.28511565E-5 1.22675 1.22675
1.2869631E-5 3.4854444E-10 1.2850533E-5 1.2182236E-5 7.781159E-6 1.2850745E-5 1.2850745E-5 1.2850533E-5 1.22725 1.22725
1.2866899E-5 3.0226244E-10 1.28508445E-5 1.2182007E-5 7.781014E-6 1.2850522E-5 1.2850522E-5 1.28508445E-5 1.22775 1.22775
1.2855026E-5 8.7268935E-11 1.2849908E-5 1.2181778E-5 7.780867E-6 1.2850298E-5 1.2850298E-5 1.2849908E-5 1.22825 1.22825
1.28458605E-5 -7.778108E-11 1.285022E-5 1.2181549E-5 7.780721E-6 1.2850074E-5 1.2850074E-5 1.285022E-5 1.22875 1.22875
1.2843524E-5 -1.1675427E-10 1.2849596E-5 1.218132E-5 7.780574E-6 1.28498505E-5 1.28498505E-5 1.2849596E-5 1.22925 1.22925
1.2842971E-5 -1.2283788E-10 1.2848971E-5 1.2181092E-5 7.780429E-6 1.2849627E-5 1.2849627E-5 1.2848971E-5 1.22975 1.22975
1.2836577E-5 -2.367263E-10 1.2848971E-5 1.21808625E-5 7.780282E-6 1.2849403E-5 1.2849403E-5 1.2848971E-5 1.23025 1.23025
1.2832327E-5 -3.1102537E-10 1.2848971E-5 1.2180405E-5 7.77999E-6 1.2849179E-5 1.2849179E-5 1.2848971E-5 1.23075 1.23075
1.2841708E-5 -1.337799E-10 1.2848659E-5 1.2180176E-5 7.779844E-6 1.28489555E-5 1.28489555E-5 1.2848659E-5 1.23125 1.23125
1.2860889E-5 2.2435838E-10 1.2848971E-5 1.2179947E-5 7.779698E-6 1.2848733E-5 1.2848733E-5 1.2848971E-5 1.23175 1.23175
1.2874196E-5 4.7408283E-10 1.2848659E-5 1.2179718E-5 7.779551E-6 1.2848508E-5 1.2848508E-5 1.2848659E-5 1.23225 1.23225
1.286955E-5 3.9247494E-10 1.2848347E-5 1.2179489E-5 7.779405E-6 1.2848285E-5 1.2848285E-5 1.2848347E-5 1.23275 1.23275
1.2855434E-5 1.360649E-10 1.2848035E-5 1.217926E-5 7.779259E-6 1.28480615E-5 1.28480615E-5 1.2848035E-5 1.23325 1.23325
1.2842769E-5 -9.354618E-11 1.2848035E-5 1.2179032E-5 7.779113E-6 1.2847838E-5 1.2847838E-5 1.2848035E-5 1.23375 1.23375
1.2837133E-5 -1.9342605E-10 1.284741E-5 1.21788025E-5 7.778966E-6 1.2847614E-5 1.2847614E-5 1.284741E-5 1.23425 1.23425
1.28332795E-5 -2.6041633E-10 1.284741E-5 1.2178573E-5 7.77882E-6 1.2847389E-5 1.2847389E-5 1.284741E-5 1.23475 1.23475
1.2827711E-5 -3.5907807E-10 1.2847098E-5 1.2178345E-5 7.778674E-6 1.28471665E-5 1.28471665E-5 1.2847098E-5 1.23525 1.23525
1.2827752E-5 -3.5419848E-10 1.2847098E-5 1.2178116E-5 7.778528E-6 1.2846943E-5 1.2846943E-5 1.2847098E-5 1.23575 1.23575
1.2842015E-5 -8.681112E-11 1.2846162E-5 1.2177658E-5 7.778235E-6 1.2846719E-5 1.2846719E-5 1.2846162E-5 1.23625 1.23625
1.2864893E-5 3.3954262E-10 1.284585E-5 1.2177429E-5 7.77809E-6 1.2846495E-5 1.2846495E-5 1.284585E-5 1.23675 1.23675
1.2877737E-5 5.807401E-10 1.2846162E-5 1.21772E-5 7.777943E-6 1.2846272E-5 1.2846272E-5 1.2846162E-5 1.23725 1.23725
1.2872597E-5 4.8999627E-10 1.2846162E-5 1.2176972E-5 7.777797E-6 1.2846048E-5 1.2846048E-5 1.2846162E-5 1.23775 1.23775
1.2854982E-5 1.6902517E-10 1.284585E-5 1.21767425E-5 7.77765E-6 1.2845824E-5 1.2845824E-5 1.284585E-5 1.23825 1.23825
1.28390175E-5 -1.2149261E-10 1.2845538E-5 1.2176513E-5 7.777505E-6 1.28456E-5 1.28456E-5 1.2845538E-5 1.23875 1.23875
1.2829586E-5 -2.9141514E-10 1.2845226E-5 1.2176285E-5 7.777358E-6 1.2845376E-5 1.2845376E-5 1.2845226E-5 1.23925 1.23925
1.2823588E-5 -3.9799475E-10 1.2845226E-5 1.2176056E-5 7.777212E-6 1.2845153E-5 1.2845153E-5 1.2845226E-5 1.23975 1.23975
1.2819635E-5 -4.668122E-10 1.2844913E-5 1.2175827E-5 7.777066E-6 1.2844928E-5 1.2844928E-5 1.2844913E-5 1.24025 1.24025
1.2825551E-5 -3.5351874E-10 1.2844289E-5 1.2175598E-5 7.77692E-6 1.2844705E-5 1.2844705E-5 1.2844289E-5 1.24075 1.24075
1.2843213E-5 -2.3397532E-11 1.2844289E-5 1.2175369E-5 7.776774E-6 1.2844481E-5 1.2844481E-5 1.2844289E-5 1.24125 1.24125
1.2863879E-5 3.6214876E-10 1.2843977E-5 1.2174912E-5 7.776482E-6 1.2844258E-5 1.2844258E-5 1.2843977E-5 1.24175 1.24175
1.2877285E-5 6.1370037E-10 1.2843977E-5 1.21746825E-5 7.776335E-6 1.2844033E-5 1.2844033E-5 1.2843977E-5 1.24225 1.24225
1.287472E-5 5.704637E-10 1.2843977E-5 1.2174453E-5 7.776189E-6 1.28438105E-5 1.28438105E-5 1.2843977E-5 1.24275 1.24275
1.2859415E-5 2.921273E-10 1.2843665E-5 1.2174225E-5 7.776042E-6 1.2843586E-5 1.2843586E-5 1.2843665E-5 1.24325 1.24325
1.2838466E-5 -9.035955E-11 1.2842728E-5 1.2173996E-5 7.775897E-6 1.2843362E-5 1.2843362E-5 1.2842728E-5 1.24375 1.24375
1.282138E-5 -4.0158557E-10 1.2842728E-5 1.2173767E-5 7.77575E-6 1.2843138E-5 1.2843138E-5 1.2842728E-5 1.24425 1.24425
1.2813863E-5 -5.3618227E-10 1.2842728E-5 1.2173538E-5 7.775604E-6 1.2842915E-5 1.2842915E-5 1.2842728E-5 1.24475 1.24475
1.2816015E-5 -4.9232235E-10 1.284304E-5 1.2173309E-5 7.775458E-6 1.2842691E-5 1.2842691E-5 1.284304E-5 1.24525 1.24525
1.2825561E-5 -3.1203157E-10 1.2842416E-5 1.217308E-5 7.775312E-6 1.2842467E-5 1.2842467E-5 1.2842416E-5 1.24575 1.24575
1.28409465E-5 -2.3935947E-11 1.2842103E-5 1.2172852E-5 7.775166E-6 1.2842243E-5 1.2842243E-5 1.2842103E-5 1.24625 1.24625
1.2858841E-5 3.1044875E-10 1.2841791E-5 1.2172394E-5 7.774873E-6 1.284202E-5 1.284202E-5 1.2841791E-5 1.24675 1.24675
1.2871949E-5 5.565188E-10 1.2841791E-5 1.2172165E-5 7.774727E-6 1.2841796E-5 1.2841796E-5 1.2841791E-5 1.24725 1.24725
1.2874069E-5 5.997696E-10 1.2841791E-5 1.2171936E-5 7.774581E-6 1.2841572E-5 1.2841572E-5 1.2841791E-5 1.24775 1.24775
1.2860744E-5 3.5797715E-10 1.2840855E-5 1.2171708E-5 7.774434E-6 1.2841348E-5 1.2841348E-5 1.2840855E-5 1.24825 1.24825
1.2839334E-5 -3.303661E-11 1.2840543E-5 1.2171478E-5 7.774288E-6 1.2841125E-5 1.2841125E-5 1.2840543E-5 1.24875 1.24875
1.2819013E-5 -4.0395118E-10 1.2840855E-5 1.2171249E-5 7.774142E-6 1.28409E-5 1.28409E-5 1.2840855E-5 1.24925 1.24925
1.28108695E-5 -5.501201E-10 1.2840543E-5 1.2171021E-5 7.773996E-6 1.2840677E-5 1.2840677E-5 1.2840543E-5 1.24975 1.24975
1.2815794E-5 -4.5509865E-10 1.28411675E-5 1.2170792E-5 7.77385E-6 1.2840453E-5 1.2840453E-5 1.28411675E-5 1.25025 1.25025
1.2827979E-5 -2.2608249E-10 1.2840231E-5 1.21705625E-5 7.773703E-6 1.2840229E-5 1.2840229E-5 1.2840231E-5 1.25075 1.25075
1.2837887E-5 -3.9091945E-11 1.2839919E-5 1.2170334E-5 7.773558E-6 1.2840005E-5 1.2840005E-5 1.2839919E-5 1.25125 1.25125
1.2851986E-5 2.2525007E-10 1.2839919E-5 1.2170105E-5 7.773411E-6 1.2839781E-5 1.2839781E-5 1.2839919E-5 1.25175 1.25175
1.2866778E-5 5.0238247E-10 1.2839294E-5 1.2169648E-5 7.773118E-6 1.2839558E-5 1.2839558E-5 1.2839294E-5 1.25225 1.25225
1.2869987E-5 5.657325E-10 1.2839294E-5 1.2169418E-5 7.772973E-6 1.2839334E-5 1.2839334E-5 1.2839294E-5 1.25275 1.25275
1.2856728E-5 3.2515823E-10 1.283867E-5 1.2169189E-5 7.772826E-6 1.283911E-5 1.283911E-5 1.283867E-5 1.25325 1.25325
1.2835747E-5 -5.793767E-11 1.2838045E-5 1.2168961E-5 7.77268E-6 1.2838886E-5 1.2838886E-5 1.2838045E-5 1.25375 1.25375
1.28192205E-5 -3.5880954E-10 1.2838358E-5 1.2168732E-5 7.772534E-6 1.2838662E-5 1.2838662E-5 1.2838358E-5 1.25425 1.25425
1.2814905E-5 -4.3432677E-10 1.2838358E-5 1.21685025E-5 7.772388E-6 1.2838438E-5 1.2838438E-5 1.2838358E-5 1.25475 1.25475
1.2818312E-5 -3.6732234E-10 1.2838358E-5 1.2168274E-5 7.772242E-6 1.2838214E-5 1.2838214E-5 1.2838358E-5 1.25525 1.25525
1.2823995E-5 -2.5829233E-10 1.2837733E-5 1.2168045E-5 7.772095E-6 1.2837991E-5 1.2837991E-5 1.2837733E-5 1.25575 1.25575
1.2833936E-5 -7.069273E-11 1.2837421E-5 1.2167816E-5 7.77195E-6 1.2837767E-5 1.2837767E-5 1.2837421E-5 1.25625 1.25625
1.2848894E-5 2.0948503E-10 1.2837733E-5 1.2167588E-5 7.771803E-6 1.2837543E-5 1.2837543E-5 1.2837733E-5 1.25675 1.25675
1.2863388E-5 4.8113585E-10 1.2837421E-5 1.2167358E-5 7.771657E-6 1.28373185E-5 1.28373185E-5 1.2837421E-5 1.25725 1.25725
1.2866168E-5 5.36568E-10 1.2837109E-5 1.2166901E-5 7.771365E-6 1.2837095E-5 1.2837095E-5 1.2837109E-5 1.25775 1.25775
1.28532065E-5 3.0147532E-10 1.2837109E-5 1.2166672E-5 7.771218E-6 1.2836871E-5 1.2836871E-5 1.2837109E-5 1.25825 1.25825
1.2836152E-5 -9.1416414E-12 1.28367965E-5 1.21664425E-5 7.771072E-6 1.2836647E-5 1.2836647E-5 1.28367965E-5 1.25875 1.25875
1.2822827E-5 -2.5093405E-10 1.2836173E-5 1.2166214E-5 7.770926E-6 1.2836424E-5 1.2836424E-5 1.2836173E-5 1.25925 1.25925
1.2818709E-5 -3.2279684E-10 1.2835861E-5 1.2165985E-5 7.77078E-6 1.2836199E-5 1.2836199E-5 1.2835861E-5 1.25975 1.25975
1.2815647E-5 -3.751695E-10 1.2835549E-5 1.2165756E-5 7.770634E-6 1.2835975E-5 1.2835975E-5 1.2835549E-5 1.26025 1.26025
1.28153915E-5 -3.7577153E-10 1.2836173E-5 1.2165528E-5 7.770487E-6 1.28357515E-5 1.28357515E-5 1.2836173E-5 1.26075 1.26075
1.2824408E-5 -2.0522578E-10 1.2835549E-5 1.2165298E-5 7.770341E-6 1.2835528E-5 1.2835528E-5 1.2835549E-5 1.26125 1.26125
1.2845404E-5 1.8641119E-10 1.2835549E-5 1.2165069E-5 7.770195E-6 1.2835304E-5 1.2835304E-5 1.2835549E-5 1.26175 1.26175
1.28592055E-5 4.4527163E-10 1.2835236E-5 1.2164841E-5 7.770049E-6 1.2835079E-5 1.2835079E-5 1.2835236E-5 1.26225 1.26225
1.2857662E-5 4.20916E-10 1.2834924E-5 1.2164612E-5 7.769902E-6 1.2834856E-5 1.2834856E-5 1.2834924E-5 1.26275 1.26275
1.2848463E-5 2.5525693E-10 1.2834612E-5 1.2164154E-5 7.76961E-6 1.2834632E-5 1.2834632E-5 1.2834612E-5 1.26325 1.26325
1.2839725E-5 9.8124786E-11 1.28343E-5 1.2163925E-5 7.769464E-6 1.2834408E-5 1.2834408E-5 1.28343E-5 1.26375 1.26375
1.2834749E-5 1.04262545E-11 1.28343E-5 1.2163697E-5 7.769318E-6 1.2834184E-5 1.2834184E-5 1.28343E-5 1.26425 1.26425
1.2827727E-5 -1.15034406E-10 1.2833987E-5 1.21634675E-5 7.769171E-6 1.283396E-5 1.283396E-5 1.2833987E-5 1.26475 1.26475
1.2816019E-5 -3.2698255E-10 1.2833675E-5 1.2163238E-5 7.769026E-6 1.2833736E-5 1.2833736E-5 1.2833675E-5 1.26525 1.26525
1.2806753E-5 -4.938598E-10 1.2833363E-5 1.216301E-5 7.768879E-6 1.2833512E-5 1.2833512E-5 1.2833363E-5 1.26575 1.26575
1.2813526E-5 -3.6473052E-10 1.2833363E-5 1.2162781E-5 7.768733E-6 1.2833289E-5 1.2833289E-5 1.2833363E-5 1.26625 1.26625
1.2832575E-5 -9.028506E-12 1.2832738E-5 1.2162552E-5 7.768586E-6 1.2833064E-5 1.2833064E-5 1.2832738E-5 1.26675 1.26675
1.2847895E-5 2.7784897E-10 1.2832114E-5 1.2162323E-5 7.768441E-6 1.2832841E-5 1.2832841E-5 1.2832114E-5 1.26725 1.26725
1.2850212E-5 3.247542E-10 1.2832426E-5 1.2162094E-5 7.768294E-6 1.2832616E-5 1.2832616E-5 1.2832426E-5 1.26775 1.26775
1.2847976E-5 2.8760816E-10 1.2831802E-5 1.2161865E-5 7.768148E-6 1.2832393E-5 1.2832393E-5 1.2831802E-5 1.26825 1.26825
1.2848149E-5 2.9492406E-10 1.2831802E-5 1.21614075E-5 7.767856E-6 1.2832169E-5 1.2832169E-5 1.2831802E-5 1.26875 1.26875
1.2845054E-5 2.4194233E-10 1.28314905E-5 1.2161178E-5 7.76771E-6 1.2831944E-5 1.2831944E-5 1.28314905E-5 1.26925 1.26925
1.2831399E-5 -5.940757E-12 1.28314905E-5 1.216095E-5 7.767563E-6 1.2831721E-5 1.2831721E-5 1.28314905E-5 1.26975 1.26975
1.2815368E-5 -2.9767663E-10 1.28314905E-5 1.2160721E-5 7.767418E-6 1.2831497E-5 1.2831497E-5 1.28314905E-5 1.27025 1.27025
1.2805772E-5 -4.706445E-10 1.2831178E-5 1.2160492E-5 7.767271E-6 1.2831272E-5 1.2831272E-5 1.2831178E-5 1.27075 1.27075
1.2810333E-5 -3.8232278E-10 1.2830866E-5 1.2160263E-5 7.767125E-6 1.28310485E-5 1.28310485E-5 1.2830866E-5 1.27125 1.27125
1.2823904E-5 -1.277258E-10 1.2830866E-5 1.2160034E-5 7.766978E-6 1.2830825E-5 1.2830825E-5 1.2830866E-5 1.27175 1.27175
1.2834802E-5 7.753674E-11 1.2830242E-5 1.2159805E-5 7.766833E-6 1.2830601E-5 1.2830601E-5 1.2830242E-5 1.27225 1.27225
1.28401225E-5 1.7986704E-10 1.2829929E-5 1.2159577E-5 7.766686E-6 1.2830376E-5 1.2830376E-5 1.2829929E-5 1.27275 1.27275
1.2844486E-5 2.645344E-10 1.2829929E-5 1.21593475E-5 7.76654E-6 1.2830153E-5 1.2830153E-5 1.2829929E-5 1.27325 1.27325
1.2851291E-5 3.9427264E-10 1.2829929E-5 1.2159118E-5 7.7663935E-6 1.2829929E-5 1.2829929E-5 1.2829929E-5 1.27375 1.27375
1.2850639E-5 3.8636186E-10 1.2829929E-5 1.2158661E-5 7.766102E-6 1.2829704E-5 1.2829704E-5 1.2829929E-5 1.27425 1.27425
1.283639E-5 1.2751558E-10 1.2829617E-5 1.2158432E-5 7.765955E-6 1.28294805E-5 1.28294805E-5 1.2829617E-5 1.27475 1.27475
1.2818577E-5 -1.971099E-10 1.2828993E-5 1.2158203E-5 7.765809E-6 1.2829257E-5 1.2829257E-5 1.2828993E-5 1.27525 1.27525
1.2804921E-5 -4.44993E-10 1.282868E-5 1.2157974E-5 7.765663E-6 1.2829033E-5 1.2829033E-5 1.282868E-5 1.27575 1.27575
1.2803741E-5 -4.6264884E-10 1.2828056E-5 1.2157745E-5 7.765517E-6 1.2828808E-5 1.2828808E-5 1.2828056E-5 1.27625 1.27625
1.2815761E-5 -2.3667804E-10 1.2828056E-5 1.2157517E-5 7.76537E-6 1.2828585E-5 1.2828585E-5 1.2828056E-5 1.27675 1.27675
1.2828308E-5 -9.621248E-13 1.2828368E-5 1.21572875E-5 7.765224E-6 1.2828361E-5 1.2828361E-5 1.2828368E-5 1.27725 1.27725
1.2836302E-5 1.5070256E-10 1.2827744E-5 1.2157058E-5 7.765078E-6 1.2828136E-5 1.2828136E-5 1.2827744E-5 1.27775 1.27775
1.284258E-5 2.7069577E-10 1.28271195E-5 1.215683E-5 7.764932E-6 1.28279125E-5 1.28279125E-5 1.28271195E-5 1.27825 1.27825
1.2849121E-5 3.955615E-10 1.2827432E-5 1.2156601E-5 7.764786E-6 1.2827689E-5 1.2827689E-5 1.2827432E-5 1.27875 1.27875
1.2847841E-5 3.7607845E-10 1.28271195E-5 1.2156143E-5 7.764494E-6 1.2827465E-5 1.2827465E-5 1.28271195E-5 1.27925 1.27925
1.2838741E-5 2.122466E-10 1.28268075E-5 1.2155914E-5 7.764347E-6 1.282724E-5 1.282724E-5 1.28268075E-5 1.27975 1.27975
1.2822149E-5 -8.984343E-11 1.28268075E-5 1.2155685E-5 7.764201E-6 1.2827017E-5 1.2827017E-5 1.28268075E-5 1.28025 1.28025
1.2808097E-5 -3.4503528E-10 1.28271195E-5 1.2155457E-5 7.764054E-6 1.2826792E-5 1.2826792E-5 1.28271195E-5 1.28075 1.28075
1.2800779E-5 -4.759776E-10 1.28268075E-5 1.21552275E-5 7.763909E-6 1.2826568E-5 1.2826568E-5 1.28268075E-5 1.28125 1.28125
1.2805504E-5 -3.8461048E-10 1.2826496E-5 1.2154998E-5 7.763762E-6 1.2826345E-5 1.2826345E-5 1.2826496E-5 1.28175 1.28175
1.2818845E-5 -1.3427699E-10 1.2826184E-5 1.215477E-5 7.763616E-6 1.282612E-5 1.282612E-5 1.2826184E-5 1.28225 1.28225
1.2832383E-5 1.1971091E-10 1.2824935E-5 1.2154541E-5 7.76347E-6 1.2825896E-5 1.2825896E-5 1.2824935E-5 1.28275 1.28275
1.2839749E-5 2.5980332E-10 1.2825247E-5 1.2154313E-5 7.763324E-6 1.28256725E-5 1.28256725E-5 1.2825247E-5 1.28325 1.28325
1.2845961E-5 3.785784E-10 1.2825247E-5 1.2154083E-5 7.763178E-6 1.2825448E-5 1.2825448E-5 1.2825247E-5 1.28375 1.28375
1.28482125E-5 4.2426546E-10 1.2824622E-5 1.2153854E-5 7.763031E-6 1.2825224E-5 1.2825224E-5 1.2824622E-5 1.28425 1.28425
1.2840727E-5 2.9027789E-10 1.2825247E-5 1.2153397E-5 7.762739E-6 1.2824999E-5 1.2824999E-5 1.2825247E-5 1.28475 1.28475
1.2824498E-5 -5.1124014E-12 1.282431E-5 1.21531675E-5 7.762593E-6 1.2824776E-5 1.2824776E-5 1.282431E-5 1.28525 1.28525
1.2804838E-5 -3.6384562E-10 1.282431E-5 1.2152939E-5 7.762446E-6 1.2824552E-5 1.2824552E-5 1.282431E-5 1.28575 1.28575
1.2794152E-5 -5.569127E-10 1.282431E-5 1.215271E-5 7.762301E-6 1.2824327E-5 1.2824327E-5 1.282431E-5 1.28625 1.28625
1.28007605E-5 -4.3082882E-10 1.2823998E-5 1.2152481E-5 7.762154E-6 1.2824104E-5 1.2824104E-5 1.2823998E-5 1.28675 1.28675
1.2817003E-5 -1.2689744E-10 1.2823686E-5 1.2152253E-5 7.762008E-6 1.2823879E-5 1.2823879E-5 1.2823686E-5 1.28725 1.28725
1.2829914E-5 1.15518185E-10 1.2823998E-5 1.2152023E-5 7.7618615E-6 1.2823655E-5 1.2823655E-5 1.2823998E-5 1.28775 1.28775
1.2836324E-5 2.3794766E-10 1.2823374E-5 1.2151794E-5 7.761716E-6 1.28234315E-5 1.28234315E-5 1.2823374E-5 1.28825 1.28825
1.2841182E-5 3.3175102E-10 1.2823686E-5 1.2151566E-5 7.76157E-6 1.2823207E-5 1.2823207E-5 1.2823686E-5 1.28875 1.28875
1.2843698E-5 3.8231063E-10 1.2823061E-5 1.2151337E-5 7.761423E-6 1.2822983E-5 1.2822983E-5 1.2823061E-5 1.28925 1.28925
1.2841065E-5 3.3785583E-10 1.2822749E-5 1.21511075E-5 7.761277E-6 1.2822758E-5 1.2822758E-5 1.2822749E-5 1.28975 1.28975
1.2827014E-5 8.266397E-11 1.2822749E-5 1.215065E-5 7.760985E-6 1.2822535E-5 1.2822535E-5 1.2822749E-5 1.29025 1.29025
1.2805571E-5 -3.0895886E-10 1.2822125E-5 1.2150421E-5 7.760838E-6 1.2822311E-5 1.2822311E-5 1.2822125E-5 1.29075 1.29075
1.2794787E-5 -5.038531E-10 1.2822125E-5 1.2150193E-5 7.760692E-6 1.2822086E-5 1.2822086E-5 1.2822125E-5 1.29125 1.29125
1.2803175E-5 -3.4487962E-10 1.2822125E-5 1.2149963E-5 7.760546E-6 1.2821863E-5 1.2821863E-5 1.2822125E-5 1.29175 1.29175
1.2820277E-5 -2.5112537E-11 1.2821501E-5 1.2149734E-5 7.7604E-6 1.2821638E-5 1.2821638E-5 1.2821501E-5 1.29225 1.29225
1.2828898E-5 1.3812441E-10 1.2821501E-5 1.2149506E-5 7.7602535E-6 1.2821414E-5 1.2821414E-5 1.2821501E-5 1.29275 1.29275
1.2829763E-5 1.582307E-10 1.2821501E-5 1.2149277E-5 7.760107E-6 1.282119E-5 1.282119E-5 1.2821501E-5 1.29325 1.29325
1.2830002E-5 1.6676471E-10 1.2820877E-5 1.21490475E-5 7.759962E-6 1.2820966E-5 1.2820966E-5 1.2820877E-5 1.29375 1.29375
1.283321E-5 2.3011472E-10 1.2821189E-5 1.2148819E-5 7.759815E-6 1.2820742E-5 1.2820742E-5 1.2821189E-5 1.29425 1.29425
1.2831798E-5 2.0819539E-10 1.2820252E-5 1.214859E-5 7.759669E-6 1.2820517E-5 1.2820517E-5 1.2820252E-5 1.29475 1.29475
1.2820783E-5 9.037667E-12 1.281994E-5 1.2148361E-5 7.759522E-6 1.2820293E-5 1.2820293E-5 1.281994E-5 1.29525 1.29525
1.2805808E-5 -2.6320807E-10 1.2820564E-5 1.2147903E-5 7.75923E-6 1.2820069E-5 1.2820069E-5 1.2820564E-5 1.29575 1.29575
1.2803043E-5 -3.1009914E-10 1.2820252E-5 1.2147674E-5 7.759084E-6 1.2819845E-5 1.2819845E-5 1.2820252E-5 1.29625 1.29625
1.2813709E-5 -1.0910004E-10 1.281994E-5 1.2147446E-5 7.758938E-6 1.2819621E-5 1.2819621E-5 1.281994E-5 1.29675 1.29675
1.2825465E-5 1.1199825E-10 1.2819628E-5 1.2147217E-5 7.758792E-6 1.2819397E-5 1.2819397E-5 1.2819628E-5 1.29725 1.29725
1.2827188E-5 1.4794027E-10 1.2819316E-5 1.21469875E-5 7.758646E-6 1.2819172E-5 1.2819172E-5 1.2819316E-5 1.29775 1.29775
1.2821486E-5 4.6842277E-11 1.2819003E-5 1.2146759E-5 7.758499E-6 1.2818949E-5 1.2818949E-5 1.2819003E-5 1.29825 1.29825
1.2820668E-5 3.5886145E-11 1.2818691E-5 1.214653E-5 7.758354E-6 1.2818724E-5 1.2818724E-5 1.2818691E-5 1.29875 1.29875
1.2822722E-5 7.7918824E-11 1.2818379E-5 1.2146301E-5 7.758207E-6 1.28185E-5 1.28185E-5 1.2818379E-5 1.29925 1.29925
1.2821376E-5 5.721763E-11 1.2818067E-5 1.2146073E-5 7.758061E-6 1.28182755E-5 1.28182755E-5 1.2818067E-5 1.29975 1.29975
1.28146185E-5 -6.3370496E-11 1.2817754E-5 1.2145843E-5 7.757914E-6 1.2818052E-5 1.2818052E-5 1.2817754E-5 1.30025 1.30025
1.2808025E-5 -1.8091328E-10 1.2818067E-5 1.2145615E-5 7.757769E-6 1.2817827E-5 1.2817827E-5 1.2818067E-5 1.30075 1.30075
1.280823E-5 -1.7298835E-10 1.2817754E-5 1.2145157E-5 7.757476E-6 1.2817603E-5 1.2817603E-5 1.2817754E-5 1.30125 1.30125
1.2816587E-5 -1.4623913E-11 1.2817442E-5 1.2144928E-5 7.7573295E-6 1.2817379E-5 1.2817379E-5 1.2817442E-5 1.30175 1.30175
1.2825636E-5 1.565309E-10 1.28171305E-5 1.2144699E-5 7.757184E-6 1.2817155E-5 1.2817155E-5 1.28171305E-5 1.30225 1.30225
1.2828679E-5 2.1683558E-10 1.28171305E-5 1.214447E-5 7.757038E-6 1.281693E-5 1.281693E-5 1.28171305E-5 1.30275 1.30275
1.2824727E-5 1.4801813E-10 1.2816507E-5 1.2144242E-5 7.756891E-6 1.2816707E-5 1.2816707E-5 1.2816507E-5 1.30325 1.30325
1.2818926E-5 4.5092933E-11 1.28168185E-5 1.21440125E-5 7.756745E-6 1.2816482E-5 1.2816482E-5 1.28168185E-5 1.30375 1.30375
1.2811705E-5 -8.402212E-11 1.2816194E-5 1.2143783E-5 7.756599E-6 1.2816258E-5 1.2816258E-5 1.2816194E-5 1.30425 1.30425
1.2807621E-5 -1.5527586E-10 1.2816507E-5 1.2143555E-5 7.756453E-6 1.2816034E-5 1.2816034E-5 1.2816507E-5 1.30475 1.30475
1.2807726E-5 -1.491781E-10 1.2816194E-5 1.2143326E-5 7.756306E-6 1.2815809E-5 1.2815809E-5 1.2816194E-5 1.30525 1.30525
1.2809747E-5 -1.0775449E-10 1.2815882E-5 1.2143097E-5 7.75616E-6 1.2815585E-5 1.2815585E-5 1.2815882E-5 1.30575 1.30575
1.2814506E-5 -1.5778335E-11 1.2815258E-5 1.2142868E-5 7.756014E-6 1.2815361E-5 1.2815361E-5 1.2815258E-5 1.30625 1.30625
1.2820387E-5 9.690609E-11 1.2814633E-5 1.214241E-5 7.7557215E-6 1.2815137E-5 1.2815137E-5 1.2814633E-5 1.30675 1.30675
1.2822474E-5 1.3954785E-10 1.2814633E-5 1.2142182E-5 7.755575E-6 1.2814912E-5 1.2814912E-5 1.2814633E-5 1.30725 1.30725
1.2822514E-5 1.4442744E-10 1.2814945E-5 1.21419525E-5 7.75543E-6 1.28146885E-5 1.28146885E-5 1.2814945E-5 1.30775 1.30775
1.28199135E-5 1.0058173E-10 1.2814321E-5 1.2141723E-5 7.755283E-6 1.2814464E-5 1.2814464E-5 1.2814321E-5 1.30825 1.30825
1.2814971E-5 1.3492264E-11 1.2813696E-5 1.2141495E-5 7.755137E-6 1.281424E-5 1.281424E-5 1.2813696E-5 1.30875 1.30875
1.2810061E-5 -7.298812E-11 1.2813696E-5 1.2141266E-5 7.754991E-6 1.28140155E-5 1.28140155E-5 1.2813696E-5 1.30925 1.30925
1.2805844E-5 -1.4667811E-10 1.2813696E-5 1.2141037E-5 7.754845E-6 1.2813792E-5 1.2813792E-5 1.2813696E-5 1.30975 1.30975
1.2803871E-5 -1.7895156E-10 1.2814009E-5 1.2140808E-5 7.754698E-6 1.2813567E-5 1.2813567E-5 1.2814009E-5 1.31025 1.31025
1.2807872E-5 -1.0098396E-10 1.2813384E-5 1.2140579E-5 7.754552E-6 1.2813343E-5 1.2813343E-5 1.2813384E-5 1.31075 1.31075
1.2815502E-5 4.3981006E-11 1.281276E-5 1.214035E-5 7.754406E-6 1.2813119E-5 1.2813119E-5 1.281276E-5 1.31125 1.31125
1.2821911E-5 1.664105E-10 1.2812448E-5 1.21398925E-5 7.7541135E-6 1.2812894E-5 1.2812894E-5 1.2812448E-5 1.31175 1.31175
1.2824393E-5 2.1636104E-10 1.2812448E-5 1.2139663E-5 7.753967E-6 1.281267E-5 1.281267E-5 1.2812448E-5 1.31225 1.31225
1.2819351E-5 1.274444E-10 1.28121355E-5 1.2139435E-5 7.753822E-6 1.2812446E-5 1.2812446E-5 1.28121355E-5 1.31275 1.31275
1.2811471E-5 -1.38520055E-11 1.2812448E-5 1.2139206E-5 7.753675E-6 1.2812222E-5 1.2812222E-5 1.2812448E-5 1.31325 1.31325
1.280567E-5 -1.167772E-10 1.2811512E-5 1.2138977E-5 7.753529E-6 1.2811997E-5 1.2811997E-5 1.2811512E-5 1.31375 1.31375
1.2804752E-5 -1.295605E-10 1.2811824E-5 1.2138748E-5 7.753382E-6 1.2811773E-5 1.2811773E-5 1.2811824E-5 1.31425 1.31425
1.2807697E-5 -7.108303E-11 1.2811512E-5 1.2138519E-5 7.753237E-6 1.2811549E-5 1.2811549E-5 1.2811512E-5 1.31475 1.31475
1.2810245E-5 -1.991434E-11 1.2810887E-5 1.213829E-5 7.75309E-6 1.2811324E-5 1.2811324E-5 1.2810887E-5 1.31525 1.31525
1.2811605E-5 9.327939E-12 1.28112E-5 1.2138062E-5 7.752944E-6 1.28111005E-5 1.28111005E-5 1.28112E-5 1.31575 1.31575
1.2814583E-5 6.841449E-11 1.28112E-5 1.21378325E-5 7.7527975E-6 1.2810876E-5 1.2810876E-5 1.28112E-5 1.31625 1.31625
1.2819605E-5 1.6526318E-10 1.2810887E-5 1.2137603E-5 7.752652E-6 1.2810651E-5 1.2810651E-5 1.2810887E-5 1.31675 1.31675
1.2820438E-5 1.8476039E-10 1.2810575E-5 1.2137146E-5 7.752359E-6 1.28104275E-5 1.28104275E-5 1.2810575E-5 1.31725 1.31725
1.2814703E-5 8.305335E-11 1.2809951E-5 1.2136917E-5 7.752213E-6 1.2810203E-5 1.2810203E-5 1.2809951E-5 1.31775 1.31775
1.28090005E-5 -1.8044644E-11 1.2809951E-5 1.2136688E-5 7.752067E-6 1.2809978E-5 1.2809978E-5 1.2809951E-5 1.31825 1.31825
1.2804256E-5 -1.0147971E-10 1.2809326E-5 1.2136459E-5 7.751921E-6 1.28097545E-5 1.28097545E-5 1.2809326E-5 1.31875 1.31875
1.2803635E-5 -1.0878142E-10 1.2809014E-5 1.2136231E-5 7.751774E-6 1.280953E-5 1.280953E-5 1.2809014E-5 1.31925 1.31925
1.2804798E-5 -8.319353E-11 1.2809014E-5 1.2136002E-5 7.751628E-6 1.2809305E-5 1.2809305E-5 1.2809014E-5 1.31975 1.31975
1.2805861E-5 -5.943286E-11 1.2808702E-5 1.21357725E-5 7.751482E-6 1.2809081E-5 1.2809081E-5 1.2808702E-5 1.32025 1.32025
1.2809531E-5 1.24441E-11 1.2808702E-5 1.2135544E-5 7.751336E-6 1.2808857E-5 1.2808857E-5 1.2808702E-5 1.32075 1.32075
1.281165E-5 5.569493E-11 1.2808077E-5 1.2135315E-5 7.7511895E-6 1.2808632E-5 1.2808632E-5 1.2808077E-5 1.32125 1.32125
1.2814627E-5 1.1478148E-10 1.280839E-5 1.2135086E-5 7.751043E-6 1.28084075E-5 1.28084075E-5 1.280839E-5 1.32175 1.32175
1.281513E-5 1.2818803E-10 1.280839E-5 1.2134858E-5 7.750898E-6 1.2808184E-5 1.2808184E-5 1.280839E-5 1.32225 1.32225
1.2811638E-5 6.789751E-11 1.2807765E-5 1.2134399E-5 7.750605E-6 1.2807959E-5 1.2807959E-5 1.2807765E-5 1.32275 1.32275
1.2806827E-5 -1.6755673E-11 1.2808077E-5 1.2134171E-5 7.750459E-6 1.28077345E-5 1.28077345E-5 1.2808077E-5 1.32325 1.32325
1.2802742E-5 -8.8009405E-11 1.28071415E-5 1.2133942E-5 7.750313E-6 1.2807511E-5 1.2807511E-5 1.28071415E-5 1.32375 1.32375
1.2802848E-5 -8.191165E-11 1.28071415E-5 1.21337125E-5 7.750166E-6 1.2807286E-5 1.2807286E-5 1.28071415E-5 1.32425 1.32425
1.2803911E-5 -5.8150963E-11 1.2806517E-5 1.2133484E-5 7.75002E-6 1.28070615E-5 1.28070615E-5 1.2806517E-5 1.32475 1.32475
1.2804248E-5 -4.778974E-11 1.2806517E-5 1.2133255E-5 7.749874E-6 1.2806838E-5 1.2806838E-5 1.2806517E-5 1.32525 1.32525
1.2806136E-5 -8.802382E-12 1.2806205E-5 1.2133026E-5 7.749728E-6 1.2806613E-5 1.2806613E-5 1.2806205E-5 1.32575 1.32575
1.2808124E-5 3.2012153E-11 1.2805893E-5 1.2132798E-5 7.7495815E-6 1.2806389E-5 1.2806389E-5 1.2805893E-5 1.32625 1.32625
1.2807305E-5 2.1056053E-11 1.2806205E-5 1.2132568E-5 7.749435E-6 1.2806165E-5 1.2806165E-5 1.2806205E-5 1.32675 1.32675
1.280695E-5 1.8626866E-11 1.280558E-5 1.2132339E-5 7.74929E-6 1.280594E-5 1.280594E-5 1.280558E-5 1.32725 1.32725
1.2808837E-5 5.761422E-11 1.280558E-5 1.2132111E-5 7.749143E-6 1.2805715E-5 1.2805715E-5 1.280558E-5 1.32775 1.32775
1.2808217E-5 5.0312515E-11 1.2805268E-5 1.21316525E-5 7.74885E-6 1.2805491E-5 1.2805491E-5 1.2805268E-5 1.32825 1.32825
1.2804363E-5 -1.6677753E-11 1.2804644E-5 1.2131424E-5 7.748705E-6 1.2805267E-5 1.2805267E-5 1.2804644E-5 1.32875 1.32875
1.2802589E-5 -4.52968E-11 1.2804644E-5 1.2131195E-5 7.748558E-6 1.2805042E-5 1.2805042E-5 1.2804644E-5 1.32925 1.32925
1.2805499E-5 1.2571621E-11 1.2804956E-5 1.2130966E-5 7.748412E-6 1.2804818E-5 1.2804818E-5 1.2804956E-5 1.32975 1.32975
1.2806991E-5 4.425018E-11 1.2804956E-5 1.2130738E-5 7.7482655E-6 1.2804594E-5 1.2804594E-5 1.2804956E-5 1.33025 1.33025
1.28074935E-5 5.765673E-11 1.2804332E-5 1.2130508E-5 7.74812E-6 1.2804369E-5 1.2804369E-5 1.2804332E-5 1.33075 1.33075
1.2800702E-5 -6.354045E-11 1.2804332E-5 1.2130279E-5 7.7479735E-6 1.2804145E-5 1.2804145E-5 1.2804332E-5 1.33125 1.33125
1.2795363E-5 -1.5793872E-10 1.2804332E-5 1.2130051E-5 7.747827E-6 1.2803921E-5 1.2803921E-5 1.2804332E-5 1.33175 1.33175
1.2795436E-5 -1.5245002E-10 1.2803707E-5 1.2129822E-5 7.747681E-6 1.2803696E-5 1.2803696E-5 1.2803707E-5 1.33225 1.33225
1.280168E-5 -3.306587E-11 1.2803395E-5 1.21295925E-5 7.747535E-6 1.2803472E-5 1.2803472E-5 1.2803395E-5 1.33275 1.33275
1.2807033E-5 6.9873496E-11 1.2803083E-5 1.2129364E-5 7.747389E-6 1.2803247E-5 1.2803247E-5 1.2803083E-5 1.33325 1.33325
1.2809614E-5 1.2165127E-10 1.2802147E-5 1.2128906E-5 7.747096E-6 1.2803022E-5 1.2803022E-5 1.2802147E-5 1.33375 1.33375
1.2813845E-5 2.0388236E-10 1.2802147E-5 1.2128678E-5 7.74695E-6 1.2802799E-5 1.2802799E-5 1.2802147E-5 1.33425 1.33425
1.2817383E-5 2.7332306E-10 1.28024585E-5 1.2128448E-5 7.746804E-6 1.2802574E-5 1.2802574E-5 1.28024585E-5 1.33475 1.33475
1.2815377E-5 2.4044053E-10 1.2802147E-5 1.2128219E-5 7.7466575E-6 1.2802349E-5 1.2802349E-5 1.2802147E-5 1.33525 1.33525
1.2804428E-5 4.2500926E-11 1.28024585E-5 1.2127991E-5 7.746511E-6 1.2802125E-5 1.2802125E-5 1.28024585E-5 1.33575 1.33575
1.2787637E-5 -2.6324345E-10 1.2802147E-5 1.2127762E-5 7.746366E-6 1.28019E-5 1.28019E-5 1.2802147E-5 1.33625 1.33625
1.2777084E-5 -4.5387427E-10 1.2801522E-5 1.2127533E-5 7.746219E-6 1.2801675E-5 1.2801675E-5 1.2801522E-5 1.33675 1.33675
1.278181E-5 -3.6250716E-10 1.2801522E-5 1.2127304E-5 7.746073E-6 1.2801452E-5 1.2801452E-5 1.2801522E-5 1.33725 1.33725
1.2793598E-5 -1.4079982E-10 1.280121E-5 1.2127075E-5 7.745927E-6 1.2801227E-5 1.2801227E-5 1.280121E-5 1.33775 1.33775
1.28062775E-5 9.735236E-11 1.280121E-5 1.2126847E-5 7.745781E-6 1.2801003E-5 1.2801003E-5 1.280121E-5 1.33825 1.33825
1.2813809E-5 2.4049013E-10 1.2800898E-5 1.2126618E-5 7.745634E-6 1.2800779E-5 1.2800779E-5 1.2800898E-5 1.33875 1.33875
1.2820482E-5 3.6779216E-10 1.2800274E-5 1.212616E-5 7.745342E-6 1.2800554E-5 1.2800554E-5 1.2800274E-5 1.33925 1.33925
1.2825373E-5 4.6220458E-10 1.2800274E-5 1.2125931E-5 7.745196E-6 1.2800329E-5 1.2800329E-5 1.2800274E-5 1.33975 1.33975
1.282241E-5 4.1165915E-10 1.2800274E-5 1.2125702E-5 7.7450495E-6 1.2800105E-5 1.2800105E-5 1.2800274E-5 1.34025 1.34025
1.2803903E-5 7.4243264E-11 1.2799649E-5 1.2125473E-5 7.744903E-6 1.279988E-5 1.279988E-5 1.2799649E-5 1.34075 1.34075
1.27806115E-5 -3.5148728E-10 1.2799649E-5 1.2125244E-5 7.744758E-6 1.2799656E-5 1.2799656E-5 1.2799649E-5 1.34125 1.34125
1.2765075E-5 -6.3408717E-10 1.2798712E-5 1.2125015E-5 7.744611E-6 1.2799432E-5 1.2799432E-5 1.2798712E-5 1.34175 1.34175
1.27676885E-5 -5.817003E-10 1.2799025E-5 1.2124787E-5 7.744465E-6 1.2799207E-5 1.2799207E-5 1.2799025E-5 1.34225 1.34225
1.278258E-5 -3.0274067E-10 1.2799337E-5 1.21245575E-5 7.744318E-6 1.2798982E-5 1.2798982E-5 1.2799337E-5 1.34275 1.34275
1.2800571E-5 3.3471233E-11 1.2799025E-5 1.2124328E-5 7.744173E-6 1.2798758E-5 1.2798758E-5 1.2799025E-5 1.34325 1.34325
1.2816649E-5 3.343573E-10 1.2798712E-5 1.21241E-5 7.744026E-6 1.2798533E-5 1.2798533E-5 1.2798712E-5 1.34375 1.34375
1.2827052E-5 5.304839E-10 1.2798088E-5 1.2123642E-5 7.7437335E-6 1.27983085E-5 1.27983085E-5 1.2798088E-5 1.34425 1.34425
1.2829138E-5 5.731256E-10 1.2798088E-5 1.2123413E-5 7.743588E-6 1.2798084E-5 1.2798084E-5 1.2798088E-5 1.34475 1.34475
1.2823106E-5 4.6593696E-10 1.2798088E-5 1.2123184E-5 7.7434415E-6 1.279786E-5 1.279786E-5 1.2798088E-5 1.34525 1.34525
1.2803873E-5 1.1512162E-10 1.2797464E-5 1.2122955E-5 7.743295E-6 1.27976355E-5 1.27976355E-5 1.2797464E-5 1.34575 1.34575
1.2777248E-5 -3.7212466E-10 1.2797152E-5 1.2122727E-5 7.743149E-6 1.2797411E-5 1.2797411E-5 1.2797152E-5 1.34625 1.34625
1.2758874E-5 -7.0710426E-10 1.2797464E-5 1.21224975E-5 7.743003E-6 1.2797186E-5 1.2797186E-5 1.2797464E-5 1.34675 1.34675
1.2758748E-5 -7.0526995E-10 1.279684E-5 1.2122268E-5 7.742857E-6 1.27969615E-5 1.27969615E-5 1.279684E-5 1.34725 1.34725
1.2774694E-5 -4.068202E-10 1.279684E-5 1.212204E-5 7.74271E-6 1.2796738E-5 1.2796738E-5 1.279684E-5 1.34775 1.34775
1.2797769E-5 2.3187991E-11 1.2796528E-5 1.2121811E-5 7.742564E-6 1.2796513E-5 1.2796513E-5 1.2796528E-5 1.34825 1.34825
1.28191605E-5 4.2213377E-10 1.2795903E-5 1.2121582E-5 7.742418E-6 1.27962885E-5 1.27962885E-5 1.2795903E-5 1.34875 1.34875
1.2828573E-5 5.999884E-10 1.2795903E-5 1.2121353E-5 7.742272E-6 1.2796064E-5 1.2796064E-5 1.2795903E-5 1.34925 1.34925
1.2829537E-5 6.2192185E-10 1.2795279E-5 1.2120895E-5 7.741979E-6 1.2795839E-5 1.2795839E-5 1.2795279E-5 1.34975 1.34975
1.2819742E-5 4.4529957E-10 1.2795279E-5 1.2120667E-5 7.7418335E-6 1.2795615E-5 1.2795615E-5 1.2795279E-5 1.35025 1.35025
1.2800905E-5 1.0179305E-10 1.2795591E-5 1.21204375E-5 7.741687E-6 1.279539E-5 1.279539E-5 1.2795591E-5 1.35075 1.35075
1.2779065E-5 -2.9713856E-10 1.2795279E-5 1.2120208E-5 7.741541E-6 1.2795165E-5 1.2795165E-5 1.2795279E-5 1.35125 1.35125
1.2760922E-5 -6.278547E-10 1.2794967E-5 1.211998E-5 7.741395E-6 1.2794941E-5 1.2794941E-5 1.2794967E-5 1.35175 1.35175
1.2754989E-5 -7.3321615E-10 1.2794654E-5 1.2119751E-5 7.741249E-6 1.2794717E-5 1.2794717E-5 1.2794654E-5 1.35225 1.35225
1.2767635E-5 -4.9567306E-10 1.2794654E-5 1.2119522E-5 7.741102E-6 1.2794491E-5 1.2794491E-5 1.2794654E-5 1.35275 1.35275
1.2792656E-5 -2.9729903E-11 1.2794342E-5 1.2119293E-5 7.740956E-6 1.2794267E-5 1.2794267E-5 1.2794342E-5 1.35325 1.35325
1.2817381E-5 4.3073164E-10 1.279403E-5 1.2119064E-5 7.74081E-6 1.2794043E-5 1.2794043E-5 1.279403E-5 1.35375 1.35375
1.2828014E-5 6.3112165E-10 1.2793093E-5 1.2118835E-5 7.740664E-6 1.2793818E-5 1.2793818E-5 1.2793093E-5 1.35425 1.35425
1.2824952E-5 5.7874905E-10 1.2793406E-5 1.2118607E-5 7.7405175E-6 1.2793594E-5 1.2793594E-5 1.2793406E-5 1.35475 1.35475
1.2814068E-5 3.8202755E-10 1.2793093E-5 1.2118149E-5 7.740226E-6 1.2793369E-5 1.2793369E-5 1.2793093E-5 1.35525 1.35525
1.27983E-5 9.5164224E-11 1.2793406E-5 1.211792E-5 7.740079E-6 1.2793144E-5 1.2793144E-5 1.2793406E-5 1.35575 1.35575
1.2782764E-5 -1.8743564E-10 1.27927815E-5 1.2117691E-5 7.739933E-6 1.279292E-5 1.279292E-5 1.27927815E-5 1.35625 1.35625
1.2764885E-5 -5.1327925E-10 1.27927815E-5 1.2117463E-5 7.739786E-6 1.2792695E-5 1.2792695E-5 1.27927815E-5 1.35675 1.35675
1.2755354E-5 -6.850289E-10 1.27924695E-5 1.2117233E-5 7.739641E-6 1.279247E-5 1.279247E-5 1.27924695E-5 1.35725 1.35725
1.2765162E-5 -4.998656E-10 1.2792158E-5 1.2117004E-5 7.739494E-6 1.2792246E-5 1.2792246E-5 1.2792158E-5 1.35775 1.35775
1.2791603E-5 -7.732587E-12 1.2791845E-5 1.2116776E-5 7.739348E-6 1.2792021E-5 1.2792021E-5 1.2791845E-5 1.35825 1.35825
1.28159645E-5 4.4602919E-10 1.2792158E-5 1.2116547E-5 7.7392015E-6 1.27917965E-5 1.27917965E-5 1.2792158E-5 1.35875 1.35875
1.2824419E-5 6.0622085E-10 1.2791221E-5 1.21163175E-5 7.739056E-6 1.2791572E-5 1.2791572E-5 1.2791221E-5 1.35925 1.35925
1.2816869E-5 4.710151E-10 1.2790909E-5 1.2116089E-5 7.7389095E-6 1.2791347E-5 1.2791347E-5 1.2790909E-5 1.35975 1.35975
1.2805556E-5 2.663758E-10 1.2790284E-5 1.211586E-5 7.738763E-6 1.2791123E-5 1.2791123E-5 1.2790284E-5 1.36025 1.36025
1.2793748E-5 5.260049E-11 1.2790909E-5 1.2115403E-5 7.738471E-6 1.2790898E-5 1.2790898E-5 1.2790909E-5 1.36075 1.36075
1.27787725E-5 -2.1964525E-10 1.2790596E-5 1.2115173E-5 7.738325E-6 1.2790673E-5 1.2790673E-5 1.2790596E-5 1.36125 1.36125
1.2764094E-5 -4.8640936E-10 1.278966E-5 1.2114944E-5 7.738178E-6 1.279045E-5 1.279045E-5 1.278966E-5 1.36175 1.36175
1.2757731E-5 -5.996887E-10 1.2790284E-5 1.2114716E-5 7.738032E-6 1.2790224E-5 1.2790224E-5 1.2790284E-5 1.36225 1.36225
1.2770938E-5 -3.5179143E-10 1.2789972E-5 1.2114487E-5 7.737886E-6 1.2789999E-5 1.2789999E-5 1.2789972E-5 1.36275 1.36275
1.2796422E-5 1.2267859E-10 1.2789972E-5 1.21142575E-5 7.73774E-6 1.2789776E-5 1.2789776E-5 1.2789972E-5 1.36325 1.36325
1.2813061E-5 4.3391882E-10 1.2789348E-5 1.2114029E-5 7.7375935E-6 1.278955E-5 1.278955E-5 1.2789348E-5 1.36375 1.36375
1.2813827E-5 4.5219792E-10 1.2789035E-5 1.21138E-5 7.737448E-6 1.2789325E-5 1.2789325E-5 1.2789035E-5 1.36425 1.36425
1.2804528E-5 2.8471164E-10 1.2789035E-5 1.2113571E-5 7.7373015E-6 1.2789102E-5 1.2789102E-5 1.2789035E-5 1.36475 1.36475
1.2796548E-5 1.4158807E-10 1.2789035E-5 1.2113343E-5 7.737155E-6 1.2788876E-5 1.2788876E-5 1.2789035E-5 1.36525 1.36525
1.2790054E-5 2.5872474E-11 1.2788411E-5 1.2113113E-5 7.737009E-6 1.27886515E-5 1.27886515E-5 1.2788411E-5 1.36575 1.36575
1.27781805E-5 -1.8912098E-10 1.2788411E-5 1.2112656E-5 7.736717E-6 1.2788428E-5 1.2788428E-5 1.2788411E-5 1.36625 1.36625
1.2764062E-5 -4.4553097E-10 1.2788099E-5 1.2112427E-5 7.73657E-6 1.2788202E-5 1.2788202E-5 1.2788099E-5 1.36675 1.36675
1.27628155E-5 -4.6440496E-10 1.27877865E-5 1.21121975E-5 7.736424E-6 1.27879775E-5 1.27879775E-5 1.27877865E-5 1.36725 1.36725
1.2778134E-5 -1.7752742E-10 1.2788099E-5 1.2111969E-5 7.736278E-6 1.2787753E-5 1.2787753E-5 1.2788099E-5 1.36775 1.36775
1.2799724E-5 2.2507277E-10 1.2787475E-5 1.211174E-5 7.736132E-6 1.2787528E-5 1.2787528E-5 1.2787475E-5 1.36825 1.36825
1.2806925E-5 3.6211983E-10 1.2787163E-5 1.2111511E-5 7.7359855E-6 1.2787304E-5 1.2787304E-5 1.2787163E-5 1.36875 1.36875
1.2804093E-5 3.1401068E-10 1.2786851E-5 1.2111283E-5 7.735839E-6 1.2787079E-5 1.2787079E-5 1.2786851E-5 1.36925 1.36925
1.279981E-5 2.3910257E-10 1.2786851E-5 1.2111053E-5 7.7356935E-6 1.2786854E-5 1.2786854E-5 1.2786851E-5 1.36975 1.36975
1.2793381E-5 1.2460512E-10 1.2786851E-5 1.2110824E-5 7.735547E-6 1.278663E-5 1.278663E-5 1.2786851E-5 1.37025 1.37025
1.278296E-5 -6.35894E-11 1.2785914E-5 1.2110596E-5 7.735401E-6 1.2786405E-5 1.2786405E-5 1.2785914E-5 1.37075 1.37075
1.2768017E-5 -3.3522604E-10 1.2785602E-5 1.2110367E-5 7.735254E-6 1.278618E-5 1.278618E-5 1.2785602E-5 1.37125 1.37125
1.2760829E-5 -4.6373205E-10 1.2785602E-5 1.2109909E-5 7.734962E-6 1.2785956E-5 1.2785956E-5 1.2785602E-5 1.37175 1.37175
1.2767403E-5 -3.382572E-10 1.278529E-5 1.210968E-5 7.734816E-6 1.2785731E-5 1.2785731E-5 1.278529E-5 1.37225 1.37225
1.2786881E-5 2.5362728E-11 1.278529E-5 1.2109452E-5 7.734669E-6 1.2785506E-5 1.2785506E-5 1.278529E-5 1.37275 1.37275
1.2802167E-5 3.1163117E-10 1.2784977E-5 1.2109223E-5 7.734524E-6 1.2785282E-5 1.2785282E-5 1.2784977E-5 1.37325 1.37325
1.2805672E-5 3.804628E-10 1.2784977E-5 1.2108993E-5 7.7343775E-6 1.2785057E-5 1.2785057E-5 1.2784977E-5 1.37375 1.37375
1.2802312E-5 3.2260858E-10 1.2784353E-5 1.2108765E-5 7.734231E-6 1.2784832E-5 1.2784832E-5 1.2784353E-5 1.37425 1.37425
1.2796115E-5 2.1237459E-10 1.2784353E-5 1.2108536E-5 7.734085E-6 1.2784608E-5 1.2784608E-5 1.2784353E-5 1.37475 1.37475
1.2784307E-5 -1.4007268E-12 1.2783728E-5 1.2108307E-5 7.733939E-6 1.2784382E-5 1.2784382E-5 1.2783728E-5 1.37525 1.37525
1.2772862E-5 -2.0847632E-10 1.2783416E-5 1.2108078E-5 7.733793E-6 1.2784158E-5 1.2784158E-5 1.2783416E-5 1.37575 1.37575
1.2765674E-5 -3.369823E-10 1.2783728E-5 1.2107849E-5 7.733646E-6 1.2783933E-5 1.2783933E-5 1.2783728E-5 1.37625 1.37625
1.2763932E-5 -3.6499226E-10 1.2783416E-5 1.2107392E-5 7.733354E-6 1.2783708E-5 1.2783708E-5 1.2783416E-5 1.37675 1.37675
1.277242E-5 -2.0419155E-10 1.27831045E-5 1.2107163E-5 7.733208E-6 1.2783484E-5 1.2783484E-5 1.27831045E-5 1.37725 1.37725
1.2787145E-5 7.172275E-11 1.27827925E-5 1.2106933E-5 7.7330615E-6 1.2783259E-5 1.2783259E-5 1.27827925E-5 1.37775 1.37775
1.2798372E-5 2.83076E-10 1.27827925E-5 1.2106705E-5 7.732916E-6 1.2783034E-5 1.2783034E-5 1.27827925E-5 1.37825 1.37825
1.2801184E-5 3.391172E-10 1.2782168E-5 1.2106476E-5 7.7327695E-6 1.278281E-5 1.278281E-5 1.2782168E-5 1.37875 1.37875
1.2799045E-5 3.0379846E-10 1.2781856E-5 1.2106247E-5 7.732623E-6 1.2782585E-5 1.2782585E-5 1.2781856E-5 1.37925 1.37925
1.2791065E-5 1.6067489E-10 1.2782168E-5 1.2106018E-5 7.732477E-6 1.278236E-5 1.278236E-5 1.2782168E-5 1.37975 1.37975
1.2780018E-5 -3.9091907E-11 1.2781856E-5 1.2105789E-5 7.732331E-6 1.2782135E-5 1.2782135E-5 1.2781856E-5 1.38025 1.38025
1.2770453E-5 -2.1145068E-10 1.2781544E-5 1.210556E-5 7.732185E-6 1.278191E-5 1.278191E-5 1.2781544E-5 1.38075 1.38075
1.2767292E-5 -2.6565053E-10 1.2780919E-5 1.2105332E-5 7.732038E-6 1.2781686E-5 1.2781686E-5 1.2780919E-5 1.38125 1.38125
1.2767596E-5 -2.5589836E-10 1.2781544E-5 1.21051025E-5 7.731892E-6 1.2781461E-5 1.2781461E-5 1.2781544E-5 1.38175 1.38175
1.2773377E-5 -1.4504112E-10 1.2781232E-5 1.2104645E-5 7.7316E-6 1.2781236E-5 1.2781236E-5 1.2781232E-5 1.38225 1.38225
1.2783317E-5 4.2558523E-11 1.2780295E-5 1.2104416E-5 7.7314535E-6 1.2781012E-5 1.2781012E-5 1.2780295E-5 1.38275 1.38275
1.2792333E-5 2.1310431E-10 1.2780607E-5 1.2104187E-5 7.731307E-6 1.2780786E-5 1.2780786E-5 1.2780607E-5 1.38325 1.38325
1.2797521E-5 3.1299835E-10 1.2780295E-5 1.2103958E-5 7.7311615E-6 1.27805615E-5 1.27805615E-5 1.2780295E-5 1.38375 1.38375
1.2795251E-5 2.752433E-10 1.2779983E-5 1.2103729E-5 7.731015E-6 1.2780337E-5 1.2780337E-5 1.2779983E-5 1.38425 1.38425
1.27847625E-5 8.583065E-11 1.277967E-5 1.21035E-5 7.730869E-6 1.2780112E-5 1.2780112E-5 1.277967E-5 1.38475 1.38475
1.2774902E-5 -9.2009726E-11 1.2779983E-5 1.2103272E-5 7.730722E-6 1.2779888E-5 1.2779888E-5 1.2779983E-5 1.38525 1.38525
1.2770025E-5 -1.7788104E-10 1.2779358E-5 1.21030425E-5 7.730577E-6 1.2779663E-5 1.2779663E-5 1.2779358E-5 1.38575 1.38575
1.2768777E-5 -1.9675502E-10 1.2779046E-5 1.2102813E-5 7.73043E-6 1.2779437E-5 1.2779437E-5 1.2779046E-5 1.38625 1.38625
1.2770202E-5 -1.6629458E-10 1.2779046E-5 1.2102585E-5 7.730284E-6 1.2779213E-5 1.2779213E-5 1.2779046E-5 1.38675 1.38675
1.2772354E-5 -1.2243469E-10 1.2778734E-5 1.2102356E-5 7.730137E-6 1.2778988E-5 1.2778988E-5 1.2778734E-5 1.38725 1.38725
1.2778103E-5 -1.2186507E-11 1.2778734E-5 1.2101898E-5 7.7298455E-6 1.2778763E-5 1.2778763E-5 1.2778734E-5 1.38775 1.38775
1.27856665E-5 1.3156035E-10 1.27781095E-5 1.2101669E-5 7.729699E-6 1.2778539E-5 1.2778539E-5 1.27781095E-5 1.38825 1.38825
1.2790096E-5 2.1744583E-10 1.2777798E-5 1.210144E-5 7.729553E-6 1.2778314E-5 1.2778314E-5 1.2777798E-5 1.38875 1.38875
1.2787594E-5 1.7542733E-10 1.2777486E-5 1.2101212E-5 7.729407E-6 1.2778089E-5 1.2778089E-5 1.2777486E-5 1.38925 1.38925
1.2777305E-5 -1.0330905E-11 1.2777798E-5 1.21009825E-5 7.729261E-6 1.2777864E-5 1.2777864E-5 1.2777798E-5 1.38975 1.38975
1.2770545E-5 -1.3091901E-10 1.2777174E-5 1.2100753E-5 7.729114E-6 1.2777639E-5 1.2777639E-5 1.2777174E-5 1.39025 1.39025
1.2770618E-5 -1.2543032E-10 1.2776861E-5 1.2100525E-5 7.728968E-6 1.2777415E-5 1.2777415E-5 1.2776861E-5 1.39075 1.39075
1.2774684E-5 -4.6244546E-11 1.2776549E-5 1.2100296E-5 7.728822E-6 1.277719E-5 1.277719E-5 1.2776549E-5 1.39125 1.39125
1.2778288E-5 2.441429E-11 1.2776549E-5 1.2100068E-5 7.728676E-6 1.27769645E-5 1.27769645E-5 1.2776549E-5 1.39175 1.39175
1.2777634E-5 1.6503531E-11 1.2776237E-5 1.2099838E-5 7.728529E-6 1.277674E-5 1.277674E-5 1.2776237E-5 1.39225 1.39225
1.2774737E-5 -3.2823792E-11 1.2776237E-5 1.2099609E-5 7.728384E-6 1.2776515E-5 1.2776515E-5 1.2776237E-5 1.39275 1.39275
1.2774381E-5 -3.5252957E-11 1.2776237E-5 1.2099152E-5 7.728091E-6 1.27762905E-5 1.27762905E-5 1.2776237E-5 1.39325 1.39325
1.2777456E-5 2.5660822E-11 1.2775612E-5 1.20989225E-5 7.727945E-6 1.2776065E-5 1.2776065E-5 1.2775612E-5 1.39375 1.39375
1.2778848E-5 5.5512192E-11 1.2775612E-5 1.2098694E-5 7.727799E-6 1.277584E-5 1.277584E-5 1.2775612E-5 1.39425 1.39425
1.2774696E-5 -1.6959644E-11 1.2775612E-5 1.2098465E-5 7.727653E-6 1.2775616E-5 1.2775616E-5 1.2775612E-5 1.39475 1.39475
1.2769489E-5 -1.0892163E-10 1.2774988E-5 1.2098236E-5 7.727506E-6 1.2775391E-5 1.2775391E-5 1.2774988E-5 1.39525 1.39525
1.2772928E-5 -4.130812E-11 1.2774363E-5 1.2098008E-5 7.72736E-6 1.2775166E-5 1.2775166E-5 1.2774363E-5 1.39575 1.39575
1.2783825E-5 1.6395447E-10 1.2774676E-5 1.2097778E-5 7.727214E-6 1.2774941E-5 1.2774941E-5 1.2774676E-5 1.39625 1.39625
1.2787725E-5 2.4009492E-10 1.2774363E-5 1.2097549E-5 7.727068E-6 1.2774716E-5 1.2774716E-5 1.2774363E-5 1.39675 1.39675
1.27802405E-5 1.0610733E-10 1.2774051E-5 1.2097321E-5 7.7269215E-6 1.2774492E-5 1.2774492E-5 1.2774051E-5 1.39725 1.39725
1.2769191E-5 -9.365945E-11 1.2774051E-5 1.2097092E-5 7.726775E-6 1.2774266E-5 1.2774266E-5 1.2774051E-5 1.39775 1.39775
1.27639505E-5 -1.8623049E-10 1.2774051E-5 1.20968625E-5 7.7266295E-6 1.2774041E-5 1.2774041E-5 1.2774051E-5 1.39825 1.39825
1.2766235E-5 -1.3993433E-10 1.2773739E-5 1.2096405E-5 7.726337E-6 1.2773817E-5 1.2773817E-5 1.2773739E-5 1.39875 1.39875
1.2769178E-5 -8.1456814E-11 1.2773427E-5 1.2096176E-5 7.72619E-6 1.2773592E-5 1.2773592E-5 1.2773427E-5 1.39925 1.39925
1.2768096E-5 -9.728545E-11 1.2773739E-5 1.2095948E-5 7.726045E-6 1.27733665E-5 1.27733665E-5 1.2773739E-5 1.39975 1.39975
1.2768729E-5 -8.144261E-11 1.2773427E-5 1.2095718E-5 7.725898E-6 1.2773142E-5 1.2773142E-5 1.2773427E-5 1.40025 1.40025
1.27788335E-5 1.09202376E-10 1.2773427E-5 1.2095489E-5 7.725752E-6 1.2772917E-5 1.2772917E-5 1.2773427E-5 1.40075 1.40075
1.2790226E-5 3.2360095E-10 1.27731155E-5 1.2095261E-5 7.725605E-6 1.2772692E-5 1.2772692E-5 1.27731155E-5 1.40125 1.40125
1.2793994E-5 3.973051E-10 1.2772803E-5 1.2095032E-5 7.72546E-6 1.2772467E-5 1.2772467E-5 1.2772803E-5 1.40175 1.40175
1.2782417E-5 1.8779328E-10 1.2772179E-5 1.20948025E-5 7.7253135E-6 1.2772242E-5 1.2772242E-5 1.2772179E-5 1.40225 1.40225
1.2764405E-5 -1.4048657E-10 1.2772179E-5 1.2094574E-5 7.725167E-6 1.2772017E-5 1.2772017E-5 1.2772179E-5 1.40275 1.40275
1.2754115E-5 -3.262448E-10 1.2772179E-5 1.2094345E-5 7.725021E-6 1.2771792E-5 1.2771792E-5 1.2772179E-5 1.40325 1.40325
1.2757257E-5 -2.641129E-10 1.2771554E-5 1.2094116E-5 7.724875E-6 1.27715675E-5 1.27715675E-5 1.2771554E-5 1.40375 1.40375
1.2760894E-5 -1.92845E-10 1.277093E-5 1.2093658E-5 7.724582E-6 1.2771343E-5 1.2771343E-5 1.277093E-5 1.40425 1.40425
1.2761791E-5 -1.7212964E-10 1.277093E-5 1.2093429E-5 7.724436E-6 1.2771118E-5 1.2771118E-5 1.277093E-5 1.40475 1.40475
1.2767771E-5 -5.7617997E-11 1.2770618E-5 1.2093201E-5 7.72429E-6 1.2770893E-5 1.2770893E-5 1.2770618E-5 1.40525 1.40525
1.2781011E-5 1.9088833E-10 1.2770306E-5 1.2092972E-5 7.724144E-6 1.2770668E-5 1.2770668E-5 1.2770306E-5 1.40575 1.40575
1.2794844E-5 4.5035786E-10 1.2770306E-5 1.20927425E-5 7.723997E-6 1.27704425E-5 1.27704425E-5 1.2770306E-5 1.40625 1.40625
1.2797557E-5 5.045719E-10 1.2769681E-5 1.2092514E-5 7.723852E-6 1.2770218E-5 1.2770218E-5 1.2769681E-5 1.40675 1.40675
1.2783934E-5 2.572979E-10 1.2769993E-5 1.2092285E-5 7.7237055E-6 1.2769993E-5 1.2769993E-5 1.2769993E-5 1.40725 1.40725
1.276216E-5 -1.4041555E-10 1.2769681E-5 1.2092056E-5 7.723559E-6 1.2769768E-5 1.2769768E-5 1.2769681E-5 1.40775 1.40775
1.2747943E-5 -3.9865275E-10 1.2769369E-5 1.2091828E-5 7.723413E-6 1.2769543E-5 1.2769543E-5 1.2769369E-5 1.40825 1.40825
1.2748181E-5 -3.9011872E-10 1.2769057E-5 1.2091598E-5 7.723267E-6 1.2769318E-5 1.2769318E-5 1.2769057E-5 1.40875 1.40875
1.2752642E-5 -3.0362413E-10 1.2768744E-5 1.2091141E-5 7.722974E-6 1.2769093E-5 1.2769093E-5 1.2768744E-5 1.40925 1.40925
1.2758259E-5 -1.9581221E-10 1.2768744E-5 1.2090912E-5 7.722828E-6 1.2768868E-5 1.2768868E-5 1.2768744E-5 1.40975 1.40975
1.2765261E-5 -6.24195E-11 1.27684325E-5 1.2090683E-5 7.722682E-6 1.27686435E-5 1.27686435E-5 1.27684325E-5 1.41025 1.41025
1.2779722E-5 2.086223E-10 1.27681205E-5 1.2090454E-5 7.722536E-6 1.2768418E-5 1.2768418E-5 1.27681205E-5 1.41075 1.41075
1.2797846E-5 5.472705E-10 1.2767809E-5 1.2090225E-5 7.7223895E-6 1.2768193E-5 1.2768193E-5 1.2767809E-5 1.41125 1.41125
1.2801053E-5 6.1062055E-10 1.2767809E-5 1.2089997E-5 7.722243E-6 1.2767968E-5 1.2767968E-5 1.2767809E-5 1.41175 1.41175
1.2784559E-5 3.1035774E-10 1.2767809E-5 1.2089768E-5 7.7220975E-6 1.2767743E-5 1.2767743E-5 1.2767809E-5 1.41225 1.41225
1.2759254E-5 -1.5252584E-10 1.2767184E-5 1.2089538E-5 7.721951E-6 1.27675185E-5 1.27675185E-5 1.2767184E-5 1.41275 1.41275
1.2743849E-5 -4.3268944E-10 1.276656E-5 1.208931E-5 7.721805E-6 1.2767293E-5 1.2767293E-5 1.276656E-5 1.41325 1.41325
1.2742139E-5 -4.6009033E-10 1.2766872E-5 1.2089081E-5 7.721658E-6 1.2767068E-5 1.2767068E-5 1.2766872E-5 1.41375 1.41375
1.2746798E-5 -3.6994136E-10 1.276656E-5 1.2088852E-5 7.721513E-6 1.2766844E-5 1.2766844E-5 1.276656E-5 1.41425 1.41425
1.2753273E-5 -2.462937E-10 1.2766872E-5 1.2088394E-5 7.72122E-6 1.2766618E-5 1.2766618E-5 1.2766872E-5 1.41475 1.41475
1.276186E-5 -8.366579E-11 1.276656E-5 1.2088165E-5 7.721073E-6 1.2766393E-5 1.2766393E-5 1.276656E-5 1.41525 1.41525
1.277543E-5 1.709312E-10 1.2766248E-5 1.2087937E-5 7.720928E-6 1.2766168E-5 1.2766168E-5 1.2766248E-5 1.41575 1.41575
1.2794808E-5 5.327239E-10 1.2765935E-5 1.2087708E-5 7.7207815E-6 1.2765943E-5 1.2765943E-5 1.2765935E-5 1.41625 1.41625
1.2803559E-5 6.983972E-10 1.2765935E-5 1.2087478E-5 7.720635E-6 1.2765718E-5 1.2765718E-5 1.2765935E-5 1.41675 1.41675
1.27929725E-5 5.071573E-10 1.2765623E-5 1.208725E-5 7.720489E-6 1.2765493E-5 1.2765493E-5 1.2765623E-5 1.41725 1.41725
1.2765687E-5 7.729739E-12 1.2764999E-5 1.2087021E-5 7.720343E-6 1.2765268E-5 1.2765268E-5 1.2764999E-5 1.41775 1.41775
1.2743187E-5 -4.0338316E-10 1.2765311E-5 1.2086792E-5 7.720197E-6 1.2765043E-5 1.2765043E-5 1.2765311E-5 1.41825 1.41825
1.2735471E-5 -5.4163424E-10 1.2764374E-5 1.2086563E-5 7.72005E-6 1.2764818E-5 1.2764818E-5 1.2764374E-5 1.41875 1.41875
1.2738513E-5 -4.8132953E-10 1.2764062E-5 1.2086334E-5 7.719905E-6 1.2764593E-5 1.2764593E-5 1.2764062E-5 1.41925 1.41925
1.2745912E-5 -3.40628E-10 1.2764062E-5 1.2086105E-5 7.719758E-6 1.2764368E-5 1.2764368E-5 1.2764062E-5 1.41975 1.41975
1.2756742E-5 -1.3658354E-10 1.2764062E-5 1.20856475E-5 7.719465E-6 1.2764142E-5 1.2764142E-5 1.2764062E-5 1.42025 1.42025
1.27719295E-5 1.4785771E-10 1.276375E-5 1.2085418E-5 7.71932E-6 1.2763918E-5 1.2763918E-5 1.276375E-5 1.42075 1.42075
1.2788073E-5 4.4996193E-10 1.2763126E-5 1.208519E-5 7.7191735E-6 1.2763693E-5 1.2763693E-5 1.2763126E-5 1.42125 1.42125
1.2795339E-5 5.882272E-10 1.2763438E-5 1.2084961E-5 7.719027E-6 1.2763468E-5 1.2763468E-5 1.2763438E-5 1.42175 1.42175
1.2790263E-5 4.9870147E-10 1.2762814E-5 1.2084732E-5 7.718881E-6 1.2763243E-5 1.2763243E-5 1.2762814E-5 1.42225 1.42225
1.2772152E-5 1.6859442E-10 1.2762502E-5 1.2084503E-5 7.718735E-6 1.2763017E-5 1.2763017E-5 1.2762502E-5 1.42275 1.42275
1.2751104E-5 -2.1571957E-10 1.2763126E-5 1.2084274E-5 7.718589E-6 1.2762793E-5 1.2762793E-5 1.2763126E-5 1.42325 1.42325
1.2738141E-5 -4.5081222E-10 1.2762502E-5 1.2084045E-5 7.718442E-6 1.2762567E-5 1.2762567E-5 1.2762502E-5 1.42375 1.42375
1.2734913E-5 -5.0623017E-10 1.276219E-5 1.2083817E-5 7.718296E-6 1.27623425E-5 1.27623425E-5 1.276219E-5 1.42425 1.42425
1.2740695E-5 -3.9537293E-10 1.276219E-5 1.20835875E-5 7.71815E-6 1.2762117E-5 1.2762117E-5 1.276219E-5 1.42475 1.42475
1.2754067E-5 -1.4443034E-10 1.276219E-5 1.2083358E-5 7.718004E-6 1.2761892E-5 1.2761892E-5 1.276219E-5 1.42525 1.42525
1.276922E-5 1.3940185E-10 1.2761877E-5 1.2082901E-5 7.717711E-6 1.2761668E-5 1.2761668E-5 1.2761877E-5 1.42575 1.42575
1.2781734E-5 3.7450873E-10 1.2761253E-5 1.2082672E-5 7.7175655E-6 1.2761442E-5 1.2761442E-5 1.2761253E-5 1.42625 1.42625
1.2785931E-5 4.5613077E-10 1.2760941E-5 1.2082443E-5 7.717419E-6 1.2761217E-5 1.2761217E-5 1.2760941E-5 1.42675 1.42675
1.2781945E-5 3.8670425E-10 1.2761253E-5 1.2082214E-5 7.717273E-6 1.2760992E-5 1.2760992E-5 1.2761253E-5 1.42725 1.42725
1.2772381E-5 2.143455E-10 1.2760941E-5 1.2081986E-5 7.717126E-6 1.2760766E-5 1.2760766E-5 1.2760941E-5 1.42775 1.42775
1.2758295E-5 -4.1455422E-11 1.2760628E-5 1.2081757E-5 7.716981E-6 1.2760542E-5 1.2760542E-5 1.2760628E-5 1.42825 1.42825
1.2744574E-5 -2.905566E-10 1.2760316E-5 1.20815275E-5 7.716834E-6 1.2760317E-5 1.2760317E-5 1.2760316E-5 1.42875 1.42875
1.2734382E-5 -4.744876E-10 1.2759692E-5 1.2081299E-5 7.716688E-6 1.27600915E-5 1.27600915E-5 1.2759692E-5 1.42925 1.42925
1.2738151E-5 -4.0078346E-10 1.2759379E-5 1.208107E-5 7.716541E-6 1.2759866E-5 1.2759866E-5 1.2759379E-5 1.42975 1.42975
1.2750928E-5 -1.6080406E-10 1.2759067E-5 1.2080841E-5 7.716396E-6 1.2759641E-5 1.2759641E-5 1.2759067E-5 1.43025 1.43025
1.2763244E-5 7.064839E-11 1.2759067E-5 1.2080613E-5 7.7162495E-6 1.2759416E-5 1.2759416E-5 1.2759067E-5 1.43075 1.43075
1.277348E-5 2.6372965E-10 1.27587555E-5 1.2080154E-5 7.715957E-6 1.2759191E-5 1.2759191E-5 1.27587555E-5 1.43125 1.43125
1.2780021E-5 3.8859543E-10 1.27587555E-5 1.2079926E-5 7.715811E-6 1.2758966E-5 1.2758966E-5 1.27587555E-5 1.43175 1.43175
1.2780093E-5 3.9408415E-10 1.27587555E-5 1.2079697E-5 7.715665E-6 1.2758741E-5 1.2758741E-5 1.27587555E-5 1.43225 1.43225
1.2771949E-5 2.4791522E-10 1.2758132E-5 1.20794675E-5 7.715518E-6 1.2758515E-5 1.2758515E-5 1.2758132E-5 1.43275 1.43275
1.2757962E-5 -6.0584814E-12 1.2758132E-5 1.2079239E-5 7.715373E-6 1.2758291E-5 1.2758291E-5 1.2758132E-5 1.43325 1.43325
1.2745725E-5 -2.2775165E-10 1.2758132E-5 1.207901E-5 7.715226E-6 1.2758065E-5 1.2758065E-5 1.2758132E-5 1.43375 1.43375
1.2737415E-5 -3.7696588E-10 1.2757195E-5 1.2078781E-5 7.71508E-6 1.27578405E-5 1.27578405E-5 1.2757195E-5 1.43425 1.43425
1.2737817E-5 -3.653865E-10 1.2757507E-5 1.2078553E-5 7.714933E-6 1.2757615E-5 1.2757615E-5 1.2757507E-5 1.43475 1.43475
1.2744193E-5 -2.4356606E-10 1.2756883E-5 1.2078323E-5 7.714788E-6 1.2757389E-5 1.2757389E-5 1.2756883E-5 1.43525 1.43525
1.2755057E-5 -3.8912536E-11 1.2756883E-5 1.2078094E-5 7.7146415E-6 1.2757165E-5 1.2757165E-5 1.2756883E-5 1.43575 1.43575
1.2766382E-5 1.7426795E-10 1.2756883E-5 1.2077866E-5 7.714495E-6 1.2756939E-5 1.2756939E-5 1.2756883E-5 1.43625 1.43625
1.2775233E-5 3.4176836E-10 1.2757195E-5 1.20774075E-5 7.714203E-6 1.2756715E-5 1.2756715E-5 1.2757195E-5 1.43675 1.43675
1.2779034E-5 4.1608167E-10 1.2756258E-5 1.2077179E-5 7.714057E-6 1.2756489E-5 1.2756489E-5 1.2756258E-5 1.43725 1.43725
1.27746835E-5 3.399554E-10 1.2756258E-5 1.207695E-5 7.71391E-6 1.2756264E-5 1.2756264E-5 1.2756258E-5 1.43775 1.43775
1.27584535E-5 4.4565157E-11 1.2755946E-5 1.2076721E-5 7.713764E-6 1.2756039E-5 1.2756039E-5 1.2755946E-5 1.43825 1.43825
1.2744897E-5 -2.0149069E-10 1.2755321E-5 1.2076493E-5 7.713618E-6 1.2755814E-5 1.2755814E-5 1.2755321E-5 1.43875 1.43875
1.2733352E-5 -4.1039347E-10 1.2755321E-5 1.2076263E-5 7.713472E-6 1.2755589E-5 1.2755589E-5 1.2755321E-5 1.43925 1.43925
1.2732599E-5 -4.2013143E-10 1.2755321E-5 1.2076034E-5 7.713325E-6 1.2755363E-5 1.2755363E-5 1.2755321E-5 1.43975 1.43975
1.2738513E-5 -3.068379E-10 1.2755009E-5 1.2075806E-5 7.713179E-6 1.27551375E-5 1.27551375E-5 1.2755009E-5 1.44025 1.44025
1.27520825E-5 -5.2240903E-11 1.2754697E-5 1.2075577E-5 7.7130335E-6 1.2754913E-5 1.2754913E-5 1.2754697E-5 1.44075 1.44075
1.2767203E-5 2.3098223E-10 1.2754073E-5 1.20753475E-5 7.712887E-6 1.2754687E-5 1.2754687E-5 1.2754073E-5 1.44125 1.44125
1.2772952E-5 3.412304E-10 1.27537605E-5 1.2075119E-5 7.712741E-6 1.2754463E-5 1.2754463E-5 1.27537605E-5 1.44175 1.44175
1.2774244E-5 3.692546E-10 1.2754073E-5 1.2074661E-5 7.712449E-6 1.2754237E-5 1.2754237E-5 1.2754073E-5 1.44225 1.44225
1.2771611E-5 3.2479983E-10 1.2753449E-5 1.2074433E-5 7.712302E-6 1.27540125E-5 1.27540125E-5 1.2753449E-5 1.44275 1.44275
1.2761156E-5 1.3599627E-10 1.27537605E-5 1.2074203E-5 7.712156E-6 1.2753787E-5 1.2753787E-5 1.27537605E-5 1.44325 1.44325
1.274585E-5 -1.4234011E-10 1.2753137E-5 1.2073974E-5 7.712009E-6 1.2753561E-5 1.2753561E-5 1.2753137E-5 1.44375 1.44375
1.2731368E-5 -4.054498E-10 1.2753137E-5 1.2073746E-5 7.711864E-6 1.2753337E-5 1.2753337E-5 1.2753137E-5 1.44425 1.44425
1.2728306E-5 -4.5782245E-10 1.2752512E-5 1.2073517E-5 7.711717E-6 1.2753111E-5 1.2753111E-5 1.2752512E-5 1.44475 1.44475
1.2737981E-5 -2.750953E-10 1.2752825E-5 1.2073288E-5 7.711571E-6 1.2752886E-5 1.2752886E-5 1.2752825E-5 1.44525 1.44525
1.2750363E-5 -4.242473E-11 1.27522E-5 1.2073059E-5 7.711425E-6 1.2752661E-5 1.2752661E-5 1.27522E-5 1.44575 1.44575
1.2762677E-5 1.8902774E-10 1.2752512E-5 1.207283E-5 7.711279E-6 1.2752435E-5 1.2752435E-5 1.2752512E-5 1.44625 1.44625
1.2769482E-5 3.1876607E-10 1.27522E-5 1.2072602E-5 7.711133E-6 1.275221E-5 1.275221E-5 1.27522E-5 1.44675 1.44675
1.2771468E-5 3.5958062E-10 1.2751888E-5 1.2072143E-5 7.710841E-6 1.2751985E-5 1.2751985E-5 1.2751888E-5 1.44725 1.44725
1.2770418E-5 3.443611E-10 1.2751263E-5 1.2071915E-5 7.710694E-6 1.275176E-5 1.275176E-5 1.2751263E-5 1.44775 1.44775
1.2761712E-5 1.8783804E-10 1.2751263E-5 1.2071686E-5 7.710548E-6 1.2751535E-5 1.2751535E-5 1.2751263E-5 1.44825 1.44825
1.2747891E-5 -6.309032E-11 1.2750639E-5 1.2071457E-5 7.710401E-6 1.2751309E-5 1.2751309E-5 1.2750639E-5 1.44875 1.44875
1.2730143E-5 -3.864976E-10 1.2750327E-5 1.2071228E-5 7.710256E-6 1.2751084E-5 1.2751084E-5 1.2750327E-5 1.44925 1.44925
1.2722459E-5 -5.241396E-10 1.2749702E-5 1.2070999E-5 7.7101095E-6 1.2750859E-5 1.2750859E-5 1.2749702E-5 1.44975 1.44975
1.27334215E-5 -3.1765887E-10 1.2750639E-5 1.207077E-5 7.709963E-6 1.2750634E-5 1.2750634E-5 1.2750639E-5 1.45025 1.45025
1.2750126E-5 -5.2005253E-12 1.2750015E-5 1.2070542E-5 7.709817E-6 1.2750408E-5 1.2750408E-5 1.2750015E-5 1.45075 1.45075
1.2761188E-5 2.0310739E-10 1.2750015E-5 1.2070313E-5 7.709671E-6 1.27501835E-5 1.27501835E-5 1.2750015E-5 1.45125 1.45125
1.2764197E-5 2.6280306E-10 1.2749702E-5 1.2070083E-5 7.709525E-6 1.2749958E-5 1.2749958E-5 1.2749702E-5 1.45175 1.45175
1.27640715E-5 2.6463737E-10 1.2749702E-5 1.2069855E-5 7.709378E-6 1.2749732E-5 1.2749732E-5 1.2749702E-5 1.45225 1.45225
1.2763351E-5 2.5550848E-10 1.27487665E-5 1.2069397E-5 7.709086E-6 1.2749508E-5 1.2749508E-5 1.27487665E-5 1.45275 1.45275
1.275745E-5 1.5075612E-10 1.27487665E-5 1.2069168E-5 7.70894E-6 1.2749282E-5 1.2749282E-5 1.27487665E-5 1.45325 1.45325
1.2745708E-5 -6.180105E-11 1.27487665E-5 1.2068939E-5 7.708793E-6 1.2749057E-5 1.2749057E-5 1.27487665E-5 1.45375 1.45375
1.2732943E-5 -2.932393E-10 1.2748142E-5 1.206871E-5 7.708647E-6 1.2748832E-5 1.2748832E-5 1.2748142E-5 1.45425 1.45425
1.2728956E-5 -3.626658E-10 1.274783E-5 1.2068482E-5 7.7085015E-6 1.2748606E-5 1.2748606E-5 1.274783E-5 1.45475 1.45475
1.2732856E-5 -2.8652533E-10 1.2748454E-5 1.20682525E-5 7.708355E-6 1.2748381E-5 1.2748381E-5 1.2748454E-5 1.45525 1.45525
1.2742631E-5 -1.01971015E-10 1.274783E-5 1.2068023E-5 7.708209E-6 1.2748155E-5 1.2748155E-5 1.274783E-5 1.45575 1.45575
1.2756233E-5 1.5323506E-10 1.2747206E-5 1.2067795E-5 7.708062E-6 1.2747931E-5 1.2747931E-5 1.2747206E-5 1.45625 1.45625
1.2762344E-5 2.70183E-10 1.2747518E-5 1.2067566E-5 7.707917E-6 1.2747705E-5 1.2747705E-5 1.2747518E-5 1.45675 1.45675
1.2761822E-5 2.647085E-10 1.2747206E-5 1.2067337E-5 7.70777E-6 1.274748E-5 1.274748E-5 1.2747206E-5 1.45725 1.45725
1.2760212E-5 2.391348E-10 1.2746893E-5 1.2067108E-5 7.707624E-6 1.2747255E-5 1.2747255E-5 1.2746893E-5 1.45775 1.45775
1.2757677E-5 1.9650724E-10 1.2746893E-5 1.206665E-5 7.707332E-6 1.2747029E-5 1.2747029E-5 1.2746893E-5 1.45825 1.45825
1.2749465E-5 4.9120232E-11 1.2746269E-5 1.2066422E-5 7.707185E-6 1.2746804E-5 1.2746804E-5 1.2746269E-5 1.45875 1.45875
1.2735941E-5 -1.9632654E-10 1.2746269E-5 1.20661925E-5 7.707039E-6 1.2746578E-5 1.2746578E-5 1.2746269E-5 1.45925 1.45925
1.2726212E-5 -3.7173065E-10 1.2746581E-5 1.2065963E-5 7.706893E-6 1.2746354E-5 1.2746354E-5 1.2746581E-5 1.45975 1.45975
1.2726878E-5 -3.5527872E-10 1.2746269E-5 1.2065735E-5 7.706747E-6 1.2746128E-5 1.2746128E-5 1.2746269E-5 1.46025 1.46025
1.27378735E-5 -1.4818893E-10 1.2745332E-5 1.2065506E-5 7.706601E-6 1.27459025E-5 1.27459025E-5 1.2745332E-5 1.46075 1.46075
1.2749363E-5 6.803687E-11 1.2745332E-5 1.2065277E-5 7.706454E-6 1.2745677E-5 1.2745677E-5 1.2745332E-5 1.46125 1.46125
1.2756168E-5 1.9777519E-10 1.274502E-5 1.2065048E-5 7.706309E-6 1.2745451E-5 1.2745451E-5 1.274502E-5 1.46175 1.46175
1.2760002E-5 2.726975E-10 1.274502E-5 1.2064819E-5 7.706162E-6 1.2745227E-5 1.2745227E-5 1.274502E-5 1.46225 1.46225
1.2759777E-5 2.727046E-10 1.2745332E-5 1.206459E-5 7.706016E-6 1.2745001E-5 1.2745001E-5 1.2745332E-5 1.46275 1.46275
1.275843E-5 2.5200347E-10 1.2744708E-5 1.2064362E-5 7.705869E-6 1.2744776E-5 1.2744776E-5 1.2744708E-5 1.46325 1.46325
1.2751308E-5 1.2471564E-10 1.27443955E-5 1.2063904E-5 7.705577E-6 1.274455E-5 1.274455E-5 1.27443955E-5 1.46375 1.46375
1.273521E-5 -1.6823833E-10 1.2743772E-5 1.2063675E-5 7.705431E-6 1.27443245E-5 1.27443245E-5 1.2743772E-5 1.46425 1.46425
1.2720563E-5 -4.3439335E-10 1.27443955E-5 1.2063446E-5 7.705285E-6 1.2744099E-5 1.2744099E-5 1.27443955E-5 1.46475 1.46475
1.2719446E-5 -4.5083104E-10 1.27440835E-5 1.2063218E-5 7.705139E-6 1.2743874E-5 1.2743874E-5 1.27440835E-5 1.46525 1.46525
1.2733544E-5 -1.8648898E-10 1.2743772E-5 1.2062988E-5 7.704993E-6 1.2743649E-5 1.2743649E-5 1.2743772E-5 1.46575 1.46575
1.2748401E-5 9.1861616E-11 1.274346E-5 1.2062759E-5 7.704846E-6 1.2743423E-5 1.2743423E-5 1.274346E-5 1.46625 1.46625
1.2755601E-5 2.2890874E-10 1.2742835E-5 1.2062531E-5 7.7047E-6 1.2743199E-5 1.2743199E-5 1.2742835E-5 1.46675 1.46675
1.2758577E-5 2.8799535E-10 1.2742523E-5 1.2062302E-5 7.704554E-6 1.2742973E-5 1.2742973E-5 1.2742523E-5 1.46725 1.46725
1.27603325E-5 3.2454645E-10 1.2742523E-5 1.20620725E-5 7.704408E-6 1.27427475E-5 1.27427475E-5 1.2742523E-5 1.46775 1.46775
1.2760536E-5 3.3247144E-10 1.2742523E-5 1.2061844E-5 7.704261E-6 1.2742522E-5 1.2742522E-5 1.2742523E-5 1.46825 1.46825
1.27508065E-5 1.5706733E-10 1.2741899E-5 1.2061615E-5 7.704115E-6 1.2742296E-5 1.2742296E-5 1.2741899E-5 1.46875 1.46875
1.2730022E-5 -2.223741E-10 1.2741586E-5 1.2061158E-5 7.703823E-6 1.2742071E-5 1.2742071E-5 1.2741586E-5 1.46925 1.46925
1.2714485E-5 -5.049739E-10 1.2741899E-5 1.2060928E-5 7.703677E-6 1.2741845E-5 1.2741845E-5 1.2741899E-5 1.46975 1.46975
1.2715943E-5 -4.739044E-10 1.2741586E-5 1.2060699E-5 7.70353E-6 1.274162E-5 1.274162E-5 1.2741586E-5 1.47025 1.47025
1.2729908E-5 -2.1199863E-10 1.2741586E-5 1.2060471E-5 7.703385E-6 1.2741395E-5 1.2741395E-5 1.2741586E-5 1.47075 1.47075
1.2744072E-5 5.3561586E-11 1.274065E-5 1.2060242E-5 7.703238E-6 1.27411695E-5 1.27411695E-5 1.274065E-5 1.47125 1.47125
1.2752658E-5 2.1618952E-10 1.2741274E-5 1.20600125E-5 7.703092E-6 1.2740944E-5 1.2740944E-5 1.2741274E-5 1.47175 1.47175
1.2756591E-5 2.9293903E-10 1.2740962E-5 1.2059784E-5 7.702945E-6 1.2740719E-5 1.2740719E-5 1.2740962E-5 1.47225 1.47225
1.2762306E-5 4.0257814E-10 1.2740025E-5 1.2059555E-5 7.7028E-6 1.2740494E-5 1.2740494E-5 1.2740025E-5 1.47275 1.47275
1.2763105E-5 4.2146633E-10 1.274065E-5 1.2059326E-5 7.702653E-6 1.2740268E-5 1.2740268E-5 1.274065E-5 1.47325 1.47325
1.2748854E-5 1.6262011E-10 1.2739713E-5 1.2059098E-5 7.702507E-6 1.2740043E-5 1.2740043E-5 1.2739713E-5 1.47375 1.47375
1.2727508E-5 -2.2717547E-10 1.2740025E-5 1.2058868E-5 7.7023615E-6 1.2739817E-5 1.2739817E-5 1.2740025E-5 1.47425 1.47425
1.2712993E-5 -4.908942E-10 1.2739713E-5 1.2058411E-5 7.702069E-6 1.27395915E-5 1.27395915E-5 1.2739713E-5 1.47475 1.47475
1.2714451E-5 -4.598247E-10 1.27390895E-5 1.2058182E-5 7.701922E-6 1.2739366E-5 1.2739366E-5 1.27390895E-5 1.47525 1.47525
1.2726668E-5 -2.3019944E-10 1.2739401E-5 1.20579525E-5 7.701777E-6 1.2739141E-5 1.2739141E-5 1.2739401E-5 1.47575 1.47575
1.273829E-5 -1.1537376E-11 1.2739401E-5 1.2057724E-5 7.70163E-6 1.2738916E-5 1.2738916E-5 1.2739401E-5 1.47625 1.47625
1.2745689E-5 1.2916415E-10 1.2738465E-5 1.2057495E-5 7.701484E-6 1.273869E-5 1.273869E-5 1.2738465E-5 1.47675 1.47675
1.275411E-5 2.8874675E-10 1.2738777E-5 1.2057266E-5 7.701337E-6 1.2738465E-5 1.2738465E-5 1.2738777E-5 1.47725 1.47725
1.2761805E-5 4.349299E-10 1.2737841E-5 1.2057038E-5 7.701192E-6 1.2738239E-5 1.2738239E-5 1.2737841E-5 1.47775 1.47775
1.27602925E-5 4.111834E-10 1.2737528E-5 1.2056808E-5 7.701045E-6 1.27380135E-5 1.27380135E-5 1.2737528E-5 1.47825 1.47825
1.2746042E-5 1.5233718E-10 1.2737841E-5 1.2056579E-5 7.700899E-6 1.2737788E-5 1.2737788E-5 1.2737841E-5 1.47875 1.47875
1.2729679E-5 -1.4548933E-10 1.2737528E-5 1.2056351E-5 7.700753E-6 1.2737562E-5 1.2737562E-5 1.2737528E-5 1.47925 1.47925
1.2715494E-5 -4.0311743E-10 1.2737216E-5 1.20558925E-5 7.700461E-6 1.2737337E-5 1.2737337E-5 1.2737216E-5 1.47975 1.47975
1.2711772E-5 -4.676714E-10 1.2737528E-5 1.2055664E-5 7.700314E-6 1.2737111E-5 1.2737111E-5 1.2737528E-5 1.48025 1.48025
1.27196645E-5 -3.1783384E-10 1.2737216E-5 1.2055435E-5 7.700168E-6 1.2736886E-5 1.2736886E-5 1.2737216E-5 1.48075 1.48075
1.2729373E-5 -1.3449766E-10 1.2736592E-5 1.2055207E-5 7.700022E-6 1.273666E-5 1.273666E-5 1.2736592E-5 1.48125 1.48125
1.2738949E-5 4.640227E-11 1.2736592E-5 1.2054978E-5 7.699876E-6 1.2736436E-5 1.2736436E-5 1.2736592E-5 1.48175 1.48175
1.2750637E-5 2.6628247E-10 1.2736904E-5 1.2054748E-5 7.699729E-6 1.273621E-5 1.273621E-5 1.2736904E-5 1.48225 1.48225
1.2759719E-5 4.3804643E-10 1.2735967E-5 1.205452E-5 7.699583E-6 1.27359845E-5 1.27359845E-5 1.2735967E-5 1.48275 1.48275
1.2759263E-5 4.3379006E-10 1.2735655E-5 1.2054291E-5 7.699437E-6 1.2735759E-5 1.2735759E-5 1.2735655E-5 1.48325 1.48325
1.2748279E-5 2.3524144E-10 1.2735343E-5 1.2054062E-5 7.699291E-6 1.2735533E-5 1.2735533E-5 1.2735343E-5 1.48375 1.48375
1.2732246E-5 -5.64944E-11 1.2735343E-5 1.2053833E-5 7.699145E-6 1.2735308E-5 1.2735308E-5 1.2735343E-5 1.48425 1.48425
1.2718557E-5 -3.049865E-10 1.2735031E-5 1.2053604E-5 7.698998E-6 1.2735082E-5 1.2735082E-5 1.2735031E-5 1.48475 1.48475
1.2710741E-5 -4.450647E-10 1.2734718E-5 1.2053147E-5 7.698706E-6 1.2734857E-5 1.2734857E-5 1.2734718E-5 1.48525 1.48525
1.271352E-5 -3.8963255E-10 1.2735031E-5 1.2052918E-5 7.69856E-6 1.2734631E-5 1.2734631E-5 1.2735031E-5 1.48575 1.48575
1.2722073E-5 -2.2761366E-10 1.2734718E-5 1.2052688E-5 7.698413E-6 1.2734406E-5 1.2734406E-5 1.2734718E-5 1.48625 1.48625
1.2733695E-5 -8.951588E-12 1.27344065E-5 1.205246E-5 7.698268E-6 1.273418E-5 1.273418E-5 1.27344065E-5 1.48675 1.48675
1.2746374E-5 2.292006E-10 1.27340945E-5 1.2052231E-5 7.698121E-6 1.27339545E-5 1.27339545E-5 1.27340945E-5 1.48725 1.48725
1.2755553E-5 4.0279172E-10 1.2733158E-5 1.2052002E-5 7.697975E-6 1.2733729E-5 1.2733729E-5 1.2733158E-5 1.48775 1.48775
1.275909E-5 4.722325E-10 1.273347E-5 1.2051773E-5 7.6978295E-6 1.2733503E-5 1.2733503E-5 1.273347E-5 1.48825 1.48825
1.2754906E-5 3.9915155E-10 1.2733158E-5 1.2051544E-5 7.697683E-6 1.2733278E-5 1.2733278E-5 1.2733158E-5 1.48875 1.48875
1.2738444E-5 9.949789E-11 1.2732534E-5 1.2051315E-5 7.697537E-6 1.2733052E-5 1.2733052E-5 1.2732534E-5 1.48925 1.48925
1.2718484E-5 -2.647169E-10 1.2732534E-5 1.2051087E-5 7.69739E-6 1.2732827E-5 1.2732827E-5 1.2732534E-5 1.48975 1.48975
1.2705751E-5 -4.9554605E-10 1.2732534E-5 1.2050858E-5 7.697245E-6 1.2732601E-5 1.2732601E-5 1.2732534E-5 1.49025 1.49025
1.2704669E-5 -5.1137466E-10 1.2732534E-5 1.20504E-5 7.696952E-6 1.2732376E-5 1.2732376E-5 1.2732534E-5 1.49075 1.49075
1.2712693E-5 -3.591009E-10 1.2732221E-5 1.2050171E-5 7.696805E-6 1.2732151E-5 1.2732151E-5 1.2732221E-5 1.49125 1.49125
1.2727384E-5 -8.379558E-11 1.2731909E-5 1.2049942E-5 7.69666E-6 1.27319245E-5 1.27319245E-5 1.2731909E-5 1.49175 1.49175
1.2742142E-5 1.9272782E-10 1.2731597E-5 1.2049713E-5 7.696513E-6 1.2731699E-5 1.2731699E-5 1.2731597E-5 1.49225 1.49225
1.2753302E-5 4.0286294E-10 1.2731285E-5 1.2049484E-5 7.696367E-6 1.2731474E-5 1.2731474E-5 1.2731285E-5 1.49275 1.49275
1.2756641E-5 4.686493E-10 1.273066E-5 1.2049255E-5 7.696221E-6 1.2731248E-5 1.2731248E-5 1.273066E-5 1.49325 1.49325
1.2752984E-5 4.0531348E-10 1.273066E-5 1.2049027E-5 7.696075E-6 1.2731022E-5 1.2731022E-5 1.273066E-5 1.49375 1.49375
1.2740516E-5 1.7935683E-10 1.273066E-5 1.20487975E-5 7.695929E-6 1.2730797E-5 1.2730797E-5 1.273066E-5 1.49425 1.49425
1.272181E-5 -1.617134E-10 1.2730036E-5 1.2048568E-5 7.695782E-6 1.2730572E-5 1.2730572E-5 1.2730036E-5 1.49475 1.49475
1.2708119E-5 -4.102055E-10 1.2730036E-5 1.204834E-5 7.695636E-6 1.2730346E-5 1.2730346E-5 1.2730036E-5 1.49525 1.49525
1.2705518E-5 -4.5405116E-10 1.2730036E-5 1.2048111E-5 7.69549E-6 1.273012E-5 1.273012E-5 1.2730036E-5 1.49575 1.49575
1.2711564E-5 -3.3832137E-10 1.273066E-5 1.2047653E-5 7.695197E-6 1.27298945E-5 1.27298945E-5 1.273066E-5 1.49625 1.49625
1.2722492E-5 -1.324497E-10 1.2729724E-5 1.2047424E-5 7.695051E-6 1.2729669E-5 1.2729669E-5 1.2729724E-5 1.49675 1.49675
1.2734477E-5 9.29121E-11 1.27294115E-5 1.2047195E-5 7.694905E-6 1.2729443E-5 1.2729443E-5 1.27294115E-5 1.49725 1.49725
1.274643E-5 3.1766484E-10 1.27291E-5 1.2046967E-5 7.694759E-6 1.2729218E-5 1.2729218E-5 1.27291E-5 1.49775 1.49775
1.2755874E-5 4.961285E-10 1.2728788E-5 1.20467375E-5 7.694613E-6 1.2728992E-5 1.2728992E-5 1.2728788E-5 1.49825 1.49825
1.2754197E-5 4.693367E-10 1.27291E-5 1.2046508E-5 7.694466E-6 1.2728767E-5 1.2728767E-5 1.27291E-5 1.49875 1.49875
1.2739551E-5 2.0318167E-10 1.2728476E-5 1.204628E-5 7.694321E-6 1.2728541E-5 1.2728541E-5 1.2728476E-5 1.49925 1.49925
1.2719624E-5 -1.6042404E-10 1.2728163E-5 1.2046051E-5 7.694174E-6 1.2728316E-5 1.2728316E-5 1.2728163E-5 1.49975 1.49975
1.2708013E-5 -3.705449E-10 1.2727539E-5 1.2045823E-5 7.694028E-6 1.272809E-5 1.272809E-5 1.2727539E-5 1.50025 1.50025
1.2704223E-5 -4.3631698E-10 1.2727227E-5 1.2045593E-5 7.693881E-6 1.27278645E-5 1.27278645E-5 1.2727227E-5 1.50075 1.50075
1.2708915E-5 -3.4555894E-10 1.2727227E-5 1.2045364E-5 7.693736E-6 1.2727639E-5 1.2727639E-5 1.2727227E-5 1.50125 1.50125
1.2719052E-5 -1.5430487E-10 1.2727227E-5 1.2044907E-5 7.693443E-6 1.2727413E-5 1.2727413E-5 1.2727227E-5 1.50175 1.50175
1.2730443E-5 6.0093736E-11 1.2727227E-5 1.20446775E-5 7.693297E-6 1.2727187E-5 1.2727187E-5 1.2727227E-5 1.50225 1.50225
1.2740679E-5 2.53175E-10 1.2726915E-5 1.2044449E-5 7.693151E-6 1.2726962E-5 1.2726962E-5 1.2726915E-5 1.50275 1.50275
1.274943E-5 4.1884826E-10 1.2726915E-5 1.204422E-5 7.693005E-6 1.2726736E-5 1.2726736E-5 1.2726915E-5 1.50325 1.50325
1.2750063E-5 4.3469114E-10 1.2726602E-5 1.2043991E-5 7.692858E-6 1.272651E-5 1.272651E-5 1.2726602E-5 1.50375 1.50375
1.2739542E-5 2.4466945E-10 1.2725978E-5 1.2043763E-5 7.692713E-6 1.2726285E-5 1.2726285E-5 1.2725978E-5 1.50425 1.50425
1.2722189E-5 -7.142905E-11 1.2725978E-5 1.2043533E-5 7.692566E-6 1.2726059E-5 1.2726059E-5 1.2725978E-5 1.50475 1.50475
1.2710611E-5 -2.8094088E-10 1.2726602E-5 1.2043304E-5 7.69242E-6 1.2725834E-5 1.2725834E-5 1.2726602E-5 1.50525 1.50525
1.2706921E-5 -3.4488576E-10 1.2725978E-5 1.2043076E-5 7.692273E-6 1.2725608E-5 1.2725608E-5 1.2725978E-5 1.50575 1.50575
1.2705904E-5 -3.5949624E-10 1.2725353E-5 1.2042847E-5 7.692128E-6 1.27253825E-5 1.27253825E-5 1.2725353E-5 1.50625 1.50625
1.2709308E-5 -2.9249175E-10 1.2725353E-5 1.20426175E-5 7.691981E-6 1.2725157E-5 1.2725157E-5 1.2725353E-5 1.50675 1.50675
1.2721921E-5 -5.5557694E-11 1.2725353E-5 1.204216E-5 7.691689E-6 1.2724931E-5 1.2724931E-5 1.2725353E-5 1.50725 1.50725
1.2736876E-5 2.2462013E-10 1.2725041E-5 1.2041931E-5 7.691543E-6 1.2724705E-5 1.2724705E-5 1.2725041E-5 1.50775 1.50775
1.2748366E-5 4.4084592E-10 1.2725041E-5 1.2041703E-5 7.691397E-6 1.2724479E-5 1.2724479E-5 1.2725041E-5 1.50825 1.50825
1.2748504E-5 4.475528E-10 1.27247295E-5 1.2041473E-5 7.69125E-6 1.2724254E-5 1.2724254E-5 1.27247295E-5 1.50875 1.50875
1.2737388E-5 2.465679E-10 1.2724105E-5 1.2041244E-5 7.691104E-6 1.2724028E-5 1.2724028E-5 1.2724105E-5 1.50925 1.50925
1.272647E-5 4.923742E-11 1.2724105E-5 1.2041016E-5 7.690958E-6 1.2723803E-5 1.2723803E-5 1.2724105E-5 1.50975 1.50975
1.2716543E-5 -1.2982108E-10 1.2723793E-5 1.2040787E-5 7.690812E-6 1.2723577E-5 1.2723577E-5 1.2723793E-5 1.51025 1.51025
1.2706978E-5 -3.0217984E-10 1.2723793E-5 1.20405575E-5 7.690665E-6 1.2723352E-5 1.2723352E-5 1.2723793E-5 1.51075 1.51075
1.2699691E-5 -4.3251297E-10 1.2723169E-5 1.2040329E-5 7.690519E-6 1.2723126E-5 1.2723126E-5 1.2723169E-5 1.51125 1.51125
1.2701743E-5 -3.9048023E-10 1.2723169E-5 1.20401E-5 7.690373E-6 1.27229E-5 1.27229E-5 1.2723169E-5 1.51175 1.51175
1.2712276E-5 -1.9191738E-10 1.2723169E-5 1.2039643E-5 7.690081E-6 1.2722674E-5 1.2722674E-5 1.2723169E-5 1.51225 1.51225
1.2728386E-5 1.0957777E-10 1.2722544E-5 1.2039413E-5 7.689934E-6 1.2722448E-5 1.2722448E-5 1.2722544E-5 1.51275 1.51275
1.2742153E-5 3.6782918E-10 1.272192E-5 1.2039184E-5 7.689789E-6 1.2722223E-5 1.2722223E-5 1.272192E-5 1.51325 1.51325
1.27482635E-5 4.847771E-10 1.272192E-5 1.2038956E-5 7.689642E-6 1.2721997E-5 1.2721997E-5 1.272192E-5 1.51375 1.51375
1.2743913E-5 4.0865092E-10 1.2722232E-5 1.2038727E-5 7.689496E-6 1.2721771E-5 1.2721771E-5 1.2722232E-5 1.51425 1.51425
1.2736428E-5 2.7466335E-10 1.2721608E-5 1.20384975E-5 7.689349E-6 1.2721546E-5 1.2721546E-5 1.2721608E-5 1.51475 1.51475
1.2722375E-5 1.9471529E-11 1.2721295E-5 1.2038269E-5 7.689204E-6 1.272132E-5 1.272132E-5 1.2721295E-5 1.51525 1.51525
1.2704527E-5 -3.0576294E-10 1.2720983E-5 1.203804E-5 7.689057E-6 1.2721094E-5 1.2721094E-5 1.2720983E-5 1.51575 1.51575
1.2689649E-5 -5.7618144E-10 1.2721608E-5 1.2037811E-5 7.688911E-6 1.2720869E-5 1.2720869E-5 1.2721608E-5 1.51625 1.51625
1.26870145E-5 -6.206362E-10 1.2720359E-5 1.2037583E-5 7.688765E-6 1.2720643E-5 1.2720643E-5 1.2720359E-5 1.51675 1.51675
1.2702795E-5 -3.2523173E-10 1.2720671E-5 1.2037353E-5 7.688619E-6 1.27204175E-5 1.27204175E-5 1.2720671E-5 1.51725 1.51725
1.27250105E-5 8.894077E-11 1.2720359E-5 1.2036896E-5 7.688326E-6 1.2720191E-5 1.2720191E-5 1.2720359E-5 1.51775 1.51775
1.2740626E-5 3.812999E-10 1.2720047E-5 1.2036667E-5 7.688181E-6 1.27199655E-5 1.27199655E-5 1.2720047E-5 1.51825 1.51825
1.2747231E-5 5.0738386E-10 1.2720047E-5 1.2036438E-5 7.688034E-6 1.271974E-5 1.271974E-5 1.2720047E-5 1.51875 1.51875
1.2746709E-5 5.0190935E-10 1.27197345E-5 1.2036209E-5 7.687888E-6 1.2719514E-5 1.2719514E-5 1.27197345E-5 1.51925 1.51925
1.274117E-5 4.0385678E-10 1.2719423E-5 1.203598E-5 7.687741E-6 1.2719288E-5 1.2719288E-5 1.2719423E-5 1.51975 1.51975
1.272682E-5 1.4318335E-10 1.2719423E-5 1.2035752E-5 7.687596E-6 1.2719062E-5 1.2719062E-5 1.2719423E-5 1.52025 1.52025
1.2705541E-5 -2.453941E-10 1.2718799E-5 1.2035523E-5 7.687449E-6 1.2718837E-5 1.2718837E-5 1.2718799E-5 1.52075 1.52075
1.2685878E-5 -6.0412725E-10 1.2718799E-5 1.2035293E-5 7.687303E-6 1.2718611E-5 1.2718611E-5 1.2718799E-5 1.52125 1.52125
1.2681264E-5 -6.85126E-10 1.2718486E-5 1.2035065E-5 7.6871565E-6 1.2718386E-5 1.2718386E-5 1.2718486E-5 1.52175 1.52175
1.2696284E-5 -4.0373005E-10 1.2718486E-5 1.2034836E-5 7.687011E-6 1.2718159E-5 1.2718159E-5 1.2718486E-5 1.52225 1.52225
1.2717971E-5 6.973844E-13 1.271755E-5 1.2034607E-5 7.686865E-6 1.2717934E-5 1.2717934E-5 1.271755E-5 1.52275 1.52275
1.2734741E-5 3.1437386E-10 1.271755E-5 1.2034149E-5 7.686572E-6 1.2717708E-5 1.2717708E-5 1.271755E-5 1.52325 1.52325
1.2742436E-5 4.6055698E-10 1.2716925E-5 1.203392E-5 7.686426E-6 1.2717483E-5 1.2717483E-5 1.2716925E-5 1.52375 1.52375
1.2745445E-5 5.202527E-10 1.2717237E-5 1.2033692E-5 7.68628E-6 1.2717256E-5 1.2717256E-5 1.2717237E-5 1.52425 1.52425
1.2742844E-5 4.76407E-10 1.2716613E-5 1.2033463E-5 7.686133E-6 1.2717031E-5 1.2717031E-5 1.2716613E-5 1.52475 1.52475
1.2731662E-5 2.74204E-10 1.2716301E-5 1.2033233E-5 7.685987E-6 1.2716805E-5 1.2716805E-5 1.2716301E-5 1.52525 1.52525
1.2708105E-5 -1.5639906E-10 1.2716613E-5 1.2033005E-5 7.685841E-6 1.27165795E-5 1.27165795E-5 1.2716613E-5 1.52575 1.52575
1.26859E-5 -5.6203037E-10 1.2716301E-5 1.2032776E-5 7.685695E-6 1.2716353E-5 1.2716353E-5 1.2716301E-5 1.52625 1.52625
1.2678481E-5 -6.947997E-10 1.2716301E-5 1.2032547E-5 7.685549E-6 1.27161275E-5 1.27161275E-5 1.2716301E-5 1.52675 1.52675
1.26904E-5 -4.7065607E-10 1.2716613E-5 1.2032318E-5 7.685402E-6 1.2715901E-5 1.2715901E-5 1.2716613E-5 1.52725 1.52725
1.2710602E-5 -9.363667E-11 1.2716301E-5 1.2032089E-5 7.685257E-6 1.2715676E-5 1.2715676E-5 1.2716301E-5 1.52775 1.52775
1.2727042E-5 2.1394915E-10 1.2715676E-5 1.203186E-5 7.68511E-6 1.271545E-5 1.271545E-5 1.2715676E-5 1.52825 1.52825
1.2736321E-5 3.893675E-10 1.2715364E-5 1.2031403E-5 7.684818E-6 1.2715224E-5 1.2715224E-5 1.2715364E-5 1.52875 1.52875
1.274032E-5 4.6733517E-10 1.2715052E-5 1.2031173E-5 7.684672E-6 1.2714998E-5 1.2714998E-5 1.2715052E-5 1.52925 1.52925
1.274016E-5 4.685604E-10 1.27147405E-5 1.2030945E-5 7.684525E-6 1.2714772E-5 1.2714772E-5 1.27147405E-5 1.52975 1.52975
1.273119E-5 3.0716488E-10 1.27147405E-5 1.2030716E-5 7.684379E-6 1.2714547E-5 1.2714547E-5 1.27147405E-5 1.53025 1.53025
1.2711659E-5 -4.9132014E-11 1.2714428E-5 1.2030487E-5 7.684233E-6 1.2714321E-5 1.2714321E-5 1.2714428E-5 1.53075 1.53075
1.2688563E-5 -4.7120813E-10 1.2713804E-5 1.2030258E-5 7.684087E-6 1.2714095E-5 1.2714095E-5 1.2713804E-5 1.53125 1.53125
1.2679923E-5 -6.26513E-10 1.2713492E-5 1.2030029E-5 7.683941E-6 1.2713869E-5 1.2713869E-5 1.2713492E-5 1.53175 1.53175
1.2690786E-5 -4.2185944E-10 1.2713804E-5 1.20298E-5 7.683794E-6 1.2713644E-5 1.2713644E-5 1.2713804E-5 1.53225 1.53225
1.2709239E-5 -7.712055E-11 1.2713179E-5 1.2029572E-5 7.683649E-6 1.2713417E-5 1.2713417E-5 1.2713179E-5 1.53275 1.53275
1.2721158E-5 1.4702312E-10 1.2713179E-5 1.20293425E-5 7.683502E-6 1.2713192E-5 1.2713192E-5 1.2713179E-5 1.53325 1.53325
1.2726444E-5 2.487444E-10 1.2712555E-5 1.2029113E-5 7.683356E-6 1.2712966E-5 1.2712966E-5 1.2712555E-5 1.53375 1.53375
1.2731465E-5 3.4559314E-10 1.2712555E-5 1.2028656E-5 7.683064E-6 1.27127405E-5 1.27127405E-5 1.2712555E-5 1.53425 1.53425
1.2735035E-5 4.1564296E-10 1.2712867E-5 1.2028427E-5 7.682917E-6 1.2712514E-5 1.2712514E-5 1.2712867E-5 1.53475 1.53475
1.2728738E-5 3.035818E-10 1.2712243E-5 1.2028198E-5 7.682771E-6 1.27122885E-5 1.27122885E-5 1.2712243E-5 1.53525 1.53525
1.2711978E-5 -1.5534992E-12 1.2712243E-5 1.2027969E-5 7.6826245E-6 1.2712062E-5 1.2712062E-5 1.2712243E-5 1.53575 1.53575
1.2694889E-5 -3.1277944E-10 1.2712243E-5 1.2027741E-5 7.682479E-6 1.27118365E-5 1.27118365E-5 1.2712243E-5 1.53625 1.53625
1.2688097E-5 -4.3397658E-10 1.2711618E-5 1.2027512E-5 7.682333E-6 1.2711611E-5 1.2711611E-5 1.2711618E-5 1.53675 1.53675
1.2693745E-5 -3.2555558E-10 1.2711306E-5 1.20272825E-5 7.682186E-6 1.2711384E-5 1.2711384E-5 1.2711306E-5 1.53725 1.53725
1.2704707E-5 -1.1907485E-10 1.2710994E-5 1.2027054E-5 7.68204E-6 1.2711159E-5 1.2711159E-5 1.2710994E-5 1.53775 1.53775
1.2715768E-5 8.923311E-11 1.2710369E-5 1.2026825E-5 7.681894E-6 1.2710933E-5 1.2710933E-5 1.2710369E-5 1.53825 1.53825
1.27210205E-5 1.9034531E-10 1.2710682E-5 1.2026596E-5 7.681748E-6 1.2710707E-5 1.2710707E-5 1.2710682E-5 1.53875 1.53875
1.2724491E-5 2.5856792E-10 1.27100575E-5 1.2026368E-5 7.681601E-6 1.2710481E-5 1.2710481E-5 1.27100575E-5 1.53925 1.53925
1.2727433E-5 3.1704545E-10 1.27097455E-5 1.2025909E-5 7.681309E-6 1.2710255E-5 1.2710255E-5 1.27097455E-5 1.53975 1.53975
1.272513E-5 2.7868138E-10 1.27097455E-5 1.2025681E-5 7.681163E-6 1.2710029E-5 1.2710029E-5 1.27097455E-5 1.54025 1.54025
1.2713617E-5 7.0387696E-11 1.27100575E-5 1.2025452E-5 7.6810165E-6 1.2709804E-5 1.2709804E-5 1.27100575E-5 1.54075 1.54075
1.2699202E-5 -1.9150387E-10 1.2709434E-5 1.20252225E-5 7.68087E-6 1.2709578E-5 1.2709578E-5 1.2709434E-5 1.54125 1.54125
1.2691518E-5 -3.2914582E-10 1.2709434E-5 1.2024994E-5 7.680725E-6 1.2709352E-5 1.2709352E-5 1.2709434E-5 1.54175 1.54175
1.2693735E-5 -2.8406774E-10 1.2708497E-5 1.2024765E-5 7.680578E-6 1.2709126E-5 1.2709126E-5 1.2708497E-5 1.54225 1.54225
1.2700769E-5 -1.5006593E-10 1.2709121E-5 1.2024536E-5 7.680432E-6 1.2708901E-5 1.2708901E-5 1.2709121E-5 1.54275 1.54275
1.2707804E-5 -1.6064119E-11 1.2709121E-5 1.2024308E-5 7.680286E-6 1.2708674E-5 1.2708674E-5 1.2709121E-5 1.54325 1.54325
1.27135845E-5 9.479316E-11 1.2708809E-5 1.2024078E-5 7.68014E-6 1.2708449E-5 1.2708449E-5 1.2708809E-5 1.54375 1.54375
1.2718012E-5 1.8067871E-10 1.2709121E-5 1.2023849E-5 7.679993E-6 1.2708222E-5 1.2708222E-5 1.2709121E-5 1.54425 1.54425
1.2723297E-5 2.8239996E-10 1.270756E-5 1.2023392E-5 7.679701E-6 1.2707996E-5 1.2707996E-5 1.270756E-5 1.54475 1.54475
1.2723336E-5 2.8727964E-10 1.2707873E-5 1.20231625E-5 7.679555E-6 1.270777E-5 1.270777E-5 1.2707873E-5 1.54525 1.54525
1.2714002E-5 1.1918437E-10 1.270756E-5 1.2022934E-5 7.679409E-6 1.2707545E-5 1.2707545E-5 1.270756E-5 1.54575 1.54575
1.2701632E-5 -1.04945046E-10 1.270756E-5 1.2022705E-5 7.679262E-6 1.2707318E-5 1.2707318E-5 1.270756E-5 1.54625 1.54625
1.2692859E-5 -2.626862E-10 1.2707248E-5 1.2022476E-5 7.679117E-6 1.27070925E-5 1.27070925E-5 1.2707248E-5 1.54675 1.54675
1.2692535E-5 -2.6450625E-10 1.2706936E-5 1.2022248E-5 7.67897E-6 1.2706867E-5 1.2706867E-5 1.2706936E-5 1.54725 1.54725
1.2698085E-5 -1.5791245E-10 1.2706624E-5 1.2022018E-5 7.678824E-6 1.27066405E-5 1.27066405E-5 1.2706624E-5 1.54775 1.54775
1.2702314E-5 -7.568131E-11 1.2706311E-5 1.2021789E-5 7.678677E-6 1.2706415E-5 1.2706415E-5 1.2706311E-5 1.54825 1.54825
1.2704861E-5 -2.4512576E-11 1.2705999E-5 1.2021561E-5 7.678532E-6 1.27061885E-5 1.27061885E-5 1.2705999E-5 1.54875 1.54875
1.2711434E-5 1.009623E-10 1.2706936E-5 1.2021332E-5 7.678385E-6 1.2705963E-5 1.2705963E-5 1.2706936E-5 1.54925 1.54925
1.2720019E-5 2.6359023E-10 1.2706311E-5 1.20211025E-5 7.678239E-6 1.2705737E-5 1.2705737E-5 1.2706311E-5 1.54975 1.54975
1.2723423E-5 3.3059472E-10 1.2705999E-5 1.2020645E-5 7.677947E-6 1.2705511E-5 1.2705511E-5 1.2705999E-5 1.55025 1.55025
1.27177855E-5 2.3071492E-10 1.2705687E-5 1.2020416E-5 7.677801E-6 1.27052845E-5 1.27052845E-5 1.2705687E-5 1.55075 1.55075
1.2708056E-5 5.531085E-11 1.27050625E-5 1.2020188E-5 7.677654E-6 1.2705059E-5 1.2705059E-5 1.27050625E-5 1.55125 1.55125
1.2697831E-5 -1.2922924E-10 1.2704439E-5 1.2019958E-5 7.677508E-6 1.2704833E-5 1.2704833E-5 1.2704439E-5 1.55175 1.55175
1.2691929E-5 -2.3398158E-10 1.2704751E-5 1.2019729E-5 7.677362E-6 1.2704607E-5 1.2704607E-5 1.2704751E-5 1.55225 1.55225
1.2691341E-5 -2.4067418E-10 1.2704127E-5 1.2019501E-5 7.677216E-6 1.2704381E-5 1.2704381E-5 1.2704127E-5 1.55275 1.55275
1.2691148E-5 -2.4005797E-10 1.2704127E-5 1.2019272E-5 7.677069E-6 1.2704155E-5 1.2704155E-5 1.2704127E-5 1.55325 1.55325
1.2693596E-5 -1.9071643E-10 1.2704439E-5 1.20190425E-5 7.676923E-6 1.2703928E-5 1.2703928E-5 1.2704439E-5 1.55375 1.55375
1.2701356E-5 -4.3315154E-11 1.2704127E-5 1.2018814E-5 7.676777E-6 1.2703703E-5 1.2703703E-5 1.2704127E-5 1.55425 1.55425
1.2715321E-5 2.1859066E-10 1.2704127E-5 1.2018585E-5 7.676631E-6 1.2703477E-5 1.2703477E-5 1.2704127E-5 1.55475 1.55475
1.2725788E-5 4.1593542E-10 1.2703815E-5 1.2018357E-5 7.6764845E-6 1.2703251E-5 1.2703251E-5 1.2703815E-5 1.55525 1.55525
1.2723384E-5 3.7574416E-10 1.270319E-5 1.2017898E-5 7.676193E-6 1.2703025E-5 1.2703025E-5 1.270319E-5 1.55575 1.55575
1.2711872E-5 1.6745046E-10 1.270319E-5 1.201767E-5 7.676046E-6 1.2702799E-5 1.2702799E-5 1.270319E-5 1.55625 1.55625
1.270003E-5 -4.693387E-11 1.2702878E-5 1.2017441E-5 7.6759E-6 1.2702573E-5 1.2702573E-5 1.2702878E-5 1.55675 1.55675
1.2693336E-5 -1.6630382E-10 1.2702566E-5 1.2017212E-5 7.675754E-6 1.2702347E-5 1.2702347E-5 1.2702566E-5 1.55725 1.55725
1.2688458E-5 -2.521751E-10 1.2702566E-5 1.2016983E-5 7.675608E-6 1.2702121E-5 1.2702121E-5 1.2702566E-5 1.55775 1.55775
1.2684239E-5 -3.2586503E-10 1.2702253E-5 1.2016754E-5 7.675461E-6 1.2701895E-5 1.2701895E-5 1.2702253E-5 1.55825 1.55825
1.2684706E-5 -3.130675E-10 1.2702253E-5 1.2016525E-5 7.675315E-6 1.2701669E-5 1.2701669E-5 1.2702253E-5 1.55875 1.55875
1.269372E-5 -1.4252166E-10 1.2701941E-5 1.2016297E-5 7.675169E-6 1.2701443E-5 1.2701443E-5 1.2701941E-5 1.55925 1.55925
1.2709138E-5 1.4618308E-10 1.2701629E-5 1.2016068E-5 7.675023E-6 1.2701217E-5 1.2701217E-5 1.2701629E-5 1.55975 1.55975
1.2722938E-5 4.0504355E-10 1.2701629E-5 1.2015838E-5 7.6748765E-6 1.2700991E-5 1.2700991E-5 1.2701629E-5 1.56025 1.56025
1.2725384E-5 4.5438514E-10 1.2701317E-5 1.201561E-5 7.67473E-6 1.2700764E-5 1.2700764E-5 1.2701317E-5 1.56075 1.56075
1.2718724E-5 3.3562425E-10 1.2701004E-5 1.2015152E-5 7.674438E-6 1.2700539E-5 1.2700539E-5 1.2701004E-5 1.56125 1.56125
1.2702658E-5 4.3279363E-11 1.27003805E-5 1.2014923E-5 7.674292E-6 1.2700313E-5 1.2700313E-5 1.27003805E-5 1.56175 1.56175
1.2690387E-5 -1.7902284E-10 1.2699757E-5 1.2014694E-5 7.674145E-6 1.2700087E-5 1.2700087E-5 1.2699757E-5 1.56225 1.56225
1.2684716E-5 -2.7951172E-10 1.27003805E-5 1.2014465E-5 7.674E-6 1.269986E-5 1.269986E-5 1.27003805E-5 1.56275 1.56275
1.26825435E-5 -3.154395E-10 1.2699757E-5 1.2014237E-5 7.673853E-6 1.2699635E-5 1.2699635E-5 1.2699757E-5 1.56325 1.56325
1.268245E-5 -3.1299613E-10 1.2699444E-5 1.2014008E-5 7.673707E-6 1.2699409E-5 1.2699409E-5 1.2699444E-5 1.56375 1.56375
1.2689088E-5 -1.863031E-10 1.2699132E-5 1.2013778E-5 7.6735605E-6 1.2699183E-5 1.2699183E-5 1.2699132E-5 1.56425 1.56425
1.2704373E-5 9.99654E-11 1.2699444E-5 1.201355E-5 7.673415E-6 1.2698956E-5 1.2698956E-5 1.2699444E-5 1.56475 1.56475
1.2715269E-5 3.05228E-10 1.269882E-5 1.2013321E-5 7.673269E-6 1.2698731E-5 1.2698731E-5 1.269882E-5 1.56525 1.56525
1.2720752E-5 4.106037E-10 1.2698508E-5 1.2013092E-5 7.673122E-6 1.2698504E-5 1.2698504E-5 1.2698508E-5 1.56575 1.56575
1.271749E-5 3.545767E-10 1.2698195E-5 1.2012863E-5 7.672976E-6 1.2698279E-5 1.2698279E-5 1.2698195E-5 1.56625 1.56625
1.270809E-5 1.852633E-10 1.2698195E-5 1.2012405E-5 7.672684E-6 1.2698052E-5 1.2698052E-5 1.2698195E-5 1.56675 1.56675
1.269869E-5 1.594988E-11 1.2698195E-5 1.2012177E-5 7.672537E-6 1.2697826E-5 1.2697826E-5 1.2698195E-5 1.56725 1.56725
1.2686321E-5 -2.0817953E-10 1.2697883E-5 1.2011948E-5 7.672391E-6 1.26976E-5 1.26976E-5 1.2697883E-5 1.56775 1.56775
1.2677547E-5 -3.6592065E-10 1.2697571E-5 1.2011718E-5 7.672245E-6 1.2697374E-5 1.2697374E-5 1.2697571E-5 1.56825 1.56825
1.2674978E-5 -4.0915726E-10 1.2696947E-5 1.201149E-5 7.672099E-6 1.2697148E-5 1.2697148E-5 1.2696947E-5 1.56875 1.56875
1.26829045E-5 -2.5871064E-10 1.2696947E-5 1.2011261E-5 7.6719525E-6 1.2696922E-5 1.2696922E-5 1.2696947E-5 1.56925 1.56925
1.2695779E-5 -1.6904025E-11 1.2696634E-5 1.2011032E-5 7.671806E-6 1.2696695E-5 1.2696695E-5 1.2696634E-5 1.56975 1.56975
1.270859E-5 2.2368446E-10 1.2696322E-5 1.2010803E-5 7.671661E-6 1.269647E-5 1.269647E-5 1.2696322E-5 1.57025 1.57025
1.271305E-5 3.101791E-10 1.269601E-5 1.2010574E-5 7.671514E-6 1.2696243E-5 1.2696243E-5 1.269601E-5 1.57075 1.57075
1.2709821E-5 2.5476116E-10 1.2696322E-5 1.2010345E-5 7.671368E-6 1.2696018E-5 1.2696018E-5 1.2696322E-5 1.57125 1.57125
1.2704975E-5 1.6949894E-10 1.2696322E-5 1.2010117E-5 7.671222E-6 1.2695791E-5 1.2695791E-5 1.2696322E-5 1.57175 1.57175
1.27030335E-5 1.378346E-10 1.269601E-5 1.2009659E-5 7.670929E-6 1.2695565E-5 1.2695565E-5 1.269601E-5 1.57225 1.57225
1.2694822E-5 -9.552397E-12 1.2695074E-5 1.200943E-5 7.670783E-6 1.2695339E-5 1.2695339E-5 1.2695074E-5 1.57275 1.57275
1.2681923E-5 -2.4342686E-10 1.26953855E-5 1.2009201E-5 7.670637E-6 1.2695113E-5 1.2695113E-5 1.26953855E-5 1.57325 1.57325
1.2675031E-5 -3.664512E-10 1.26953855E-5 1.2008973E-5 7.670491E-6 1.2694887E-5 1.2694887E-5 1.26953855E-5 1.57375 1.57375
1.268157E-5 -2.415854E-10 1.2694762E-5 1.2008743E-5 7.6703445E-6 1.2694661E-5 1.2694661E-5 1.2694762E-5 1.57425 1.57425
1.2693424E-5 -1.8659832E-11 1.2694762E-5 1.2008514E-5 7.670198E-6 1.2694434E-5 1.2694434E-5 1.2694762E-5 1.57475 1.57475
1.270016E-5 1.0986039E-10 1.269445E-5 1.2008286E-5 7.670053E-6 1.2694208E-5 1.2694208E-5 1.269445E-5 1.57525 1.57525
1.270307E-5 1.6772884E-10 1.2693825E-5 1.2008057E-5 7.669906E-6 1.2693982E-5 1.2693982E-5 1.2693825E-5 1.57575 1.57575
1.2701525E-5 1.4337334E-10 1.2693513E-5 1.20078275E-5 7.66976E-6 1.2693756E-5 1.2693756E-5 1.2693513E-5 1.57625 1.57625
1.2701992E-5 1.5617088E-10 1.2693513E-5 1.2007599E-5 7.669613E-6 1.269353E-5 1.269353E-5 1.2693513E-5 1.57675 1.57675
1.2702392E-5 1.6775029E-10 1.2693513E-5 1.2007141E-5 7.669321E-6 1.2693304E-5 1.2693304E-5 1.2693513E-5 1.57725 1.57725
1.269461E-5 2.8281148E-11 1.2692889E-5 1.2006913E-5 7.669175E-6 1.2693077E-5 1.2693077E-5 1.2692889E-5 1.57775 1.57775
1.268379E-5 -1.6722213E-10 1.2692576E-5 1.2006683E-5 7.6690285E-6 1.2692852E-5 1.2692852E-5 1.2692576E-5 1.57825 1.57825
1.2680694E-5 -2.2020379E-10 1.2692889E-5 1.2006454E-5 7.668883E-6 1.2692625E-5 1.2692625E-5 1.2692889E-5 1.57875 1.57875
1.268654E-5 -1.0812837E-10 1.2692889E-5 1.2006226E-5 7.6687365E-6 1.2692399E-5 1.2692399E-5 1.2692889E-5 1.57925 1.57925
1.26952245E-5 5.6326787E-11 1.2692264E-5 1.2005997E-5 7.66859E-6 1.2692172E-5 1.2692172E-5 1.2692264E-5 1.57975 1.57975
1.2694867E-5 5.389766E-11 1.2692264E-5 1.20057675E-5 7.668444E-6 1.2691947E-5 1.2691947E-5 1.2692264E-5 1.58025 1.58025
1.2691506E-5 -3.9565326E-12 1.269164E-5 1.2005539E-5 7.668298E-6 1.269172E-5 1.269172E-5 1.269164E-5 1.58075 1.58075
1.2693491E-5 3.685807E-11 1.269164E-5 1.200531E-5 7.668152E-6 1.2691495E-5 1.2691495E-5 1.269164E-5 1.58125 1.58125
1.2696599E-5 9.8380956E-11 1.2691952E-5 1.2005081E-5 7.668005E-6 1.2691268E-5 1.2691268E-5 1.2691952E-5 1.58175 1.58175
1.2695614E-5 8.437956E-11 1.2691015E-5 1.2004853E-5 7.667859E-6 1.2691042E-5 1.2691042E-5 1.2691015E-5 1.58225 1.58225
1.2687236E-5 -6.6052774E-11 1.2691327E-5 1.2004394E-5 7.667567E-6 1.2690815E-5 1.2690815E-5 1.2691327E-5 1.58275 1.58275
1.2683017E-5 -1.397427E-10 1.2690703E-5 1.2004166E-5 7.6674205E-6 1.2690589E-5 1.2690589E-5 1.2690703E-5 1.58325 1.58325
1.2688303E-5 -3.802142E-11 1.26903915E-5 1.2003937E-5 7.667275E-6 1.2690363E-5 1.2690363E-5 1.26903915E-5 1.58375 1.58375
1.2692137E-5 3.6900927E-11 1.2689767E-5 1.20037075E-5 7.667129E-6 1.2690137E-5 1.2690137E-5 1.2689767E-5 1.58425 1.58425
1.2695541E-5 1.039054E-10 1.2689767E-5 1.2003479E-5 7.666982E-6 1.2689911E-5 1.2689911E-5 1.2689767E-5 1.58475 1.58475
1.2694061E-5 8.076802E-11 1.2689455E-5 1.200325E-5 7.666836E-6 1.2689685E-5 1.2689685E-5 1.2689455E-5 1.58525 1.58525
1.2691756E-5 4.240396E-11 1.2689767E-5 1.2003021E-5 7.66669E-6 1.2689458E-5 1.2689458E-5 1.2689767E-5 1.58575 1.58575
1.2689649E-5 7.694291E-12 1.2689455E-5 1.2002793E-5 7.666544E-6 1.2689233E-5 1.2689233E-5 1.2689455E-5 1.58625 1.58625
1.2686354E-5 -4.8941764E-11 1.2689455E-5 1.2002563E-5 7.666397E-6 1.2689006E-5 1.2689006E-5 1.2689455E-5 1.58675 1.58675
1.2684082E-5 -8.6696754E-11 1.2688831E-5 1.2002334E-5 7.666251E-6 1.268878E-5 1.268878E-5 1.2688831E-5 1.58725 1.58725
1.2683494E-5 -9.338935E-11 1.2688518E-5 1.2002106E-5 7.666105E-6 1.2688553E-5 1.2688553E-5 1.2688518E-5 1.58775 1.58775
1.26868645E-5 -2.6993937E-11 1.2688206E-5 1.20016475E-5 7.6658125E-6 1.2688327E-5 1.2688327E-5 1.2688206E-5 1.58825 1.58825
1.2691292E-5 5.889162E-11 1.2687894E-5 1.2001419E-5 7.665666E-6 1.2688101E-5 1.2688101E-5 1.2687894E-5 1.58875 1.58875
1.2693508E-5 1.0396969E-10 1.2687582E-5 1.200119E-5 7.665521E-6 1.2687875E-5 1.2687875E-5 1.2687582E-5 1.58925 1.58925
1.2696088E-5 1.5574751E-10 1.2688206E-5 1.2000961E-5 7.665374E-6 1.2687648E-5 1.2687648E-5 1.2688206E-5 1.58975 1.58975
1.26947725E-5 1.3565547E-10 1.2687894E-5 1.2000733E-5 7.665228E-6 1.2687422E-5 1.2687422E-5 1.2687894E-5 1.59025 1.59025
1.2690124E-5 5.4047662E-11 1.2687269E-5 1.2000503E-5 7.665081E-6 1.26871955E-5 1.26871955E-5 1.2687269E-5 1.59075 1.59075
1.26807245E-5 -1.1526575E-10 1.2687269E-5 1.2000275E-5 7.664936E-6 1.268697E-5 1.268697E-5 1.2687269E-5 1.59125 1.59125
1.2674657E-5 -2.2306341E-10 1.2687269E-5 1.2000046E-5 7.664789E-6 1.26867435E-5 1.26867435E-5 1.2687269E-5 1.59175 1.59175
1.2677533E-5 -1.65804E-10 1.2686333E-5 1.1999817E-5 7.664643E-6 1.2686517E-5 1.2686517E-5 1.2686333E-5 1.59225 1.59225
1.2684667E-5 -2.997497E-11 1.2686645E-5 1.1999588E-5 7.6644965E-6 1.2686291E-5 1.2686291E-5 1.2686645E-5 1.59275 1.59275
1.2690183E-5 7.600978E-11 1.2686645E-5 1.1999359E-5 7.664351E-6 1.2686065E-5 1.2686065E-5 1.2686645E-5 1.59325 1.59325
1.2691245E-5 9.9770525E-11 1.2686645E-5 1.1998902E-5 7.664058E-6 1.2685839E-5 1.2685839E-5 1.2686645E-5 1.59375 1.59375
1.2692503E-5 1.2718566E-10 1.2686333E-5 1.1998673E-5 7.663912E-6 1.2685612E-5 1.2685612E-5 1.2686333E-5 1.59425 1.59425
1.2697723E-5 2.2768884E-10 1.26857085E-5 1.1998443E-5 7.663766E-6 1.2685386E-5 1.2685386E-5 1.26857085E-5 1.59475 1.59475
1.2695946E-5 1.9906982E-10 1.26857085E-5 1.1998215E-5 7.66362E-6 1.268516E-5 1.268516E-5 1.26857085E-5 1.59525 1.59525
1.26836085E-5 -2.445051E-11 1.268446E-5 1.1997986E-5 7.663473E-6 1.2684934E-5 1.2684934E-5 1.268446E-5 1.59575 1.59575
1.26670475E-5 -3.2593137E-10 1.2684773E-5 1.1997757E-5 7.663327E-6 1.2684707E-5 1.2684707E-5 1.2684773E-5 1.59625 1.59625
1.2665633E-5 -3.4785064E-10 1.2684773E-5 1.1997528E-5 7.663181E-6 1.2684481E-5 1.2684481E-5 1.2684773E-5 1.59675 1.59675
1.26784425E-5 -1.0726214E-10 1.268446E-5 1.1997299E-5 7.663035E-6 1.2684254E-5 1.2684254E-5 1.268446E-5 1.59725 1.59725
1.268627E-5 4.135727E-11 1.268446E-5 1.199707E-5 7.6628885E-6 1.2684029E-5 1.2684029E-5 1.268446E-5 1.59775 1.59775
1.2688749E-5 9.13079E-11 1.2684148E-5 1.1996842E-5 7.662743E-6 1.2683802E-5 1.2683802E-5 1.2684148E-5 1.59825 1.59825
1.2690272E-5 1.2359558E-10 1.2683836E-5 1.1996613E-5 7.6625965E-6 1.2683576E-5 1.2683576E-5 1.2683836E-5 1.59875 1.59875
1.2695689E-5 2.2775314E-10 1.2683836E-5 1.1996155E-5 7.662304E-6 1.2683349E-5 1.2683349E-5 1.2683836E-5 1.59925 1.59925
1.2702493E-5 3.574915E-10 1.2683524E-5 1.1995926E-5 7.662158E-6 1.2683123E-5 1.2683123E-5 1.2683524E-5 1.59975 1.59975
1.2692499E-5 1.7721491E-10 1.2683524E-5 1.1995697E-5 7.662012E-6 1.2682896E-5 1.2682896E-5 1.2683524E-5 1.60025 1.60025
1.2672538E-5 -1.8699987E-10 1.2682899E-5 1.1995468E-5 7.661865E-6 1.2682671E-5 1.2682671E-5 1.2682899E-5 1.60075 1.60075
1.2657693E-5 -4.5680928E-10 1.2682899E-5 1.1995239E-5 7.661719E-6 1.2682444E-5 1.2682444E-5 1.2682899E-5 1.60125 1.60125
1.2663671E-5 -3.4229758E-10 1.2682275E-5 1.199501E-5 7.661573E-6 1.2682218E-5 1.2682218E-5 1.2682275E-5 1.60175 1.60175
1.2679318E-5 -4.932935E-11 1.2682587E-5 1.1994782E-5 7.661427E-6 1.2681991E-5 1.2681991E-5 1.2682587E-5 1.60225 1.60225
1.2686188E-5 8.162715E-11 1.2682587E-5 1.1994553E-5 7.6612805E-6 1.2681765E-5 1.2681765E-5 1.2682587E-5 1.60275 1.60275
1.2685269E-5 6.884389E-11 1.2681962E-5 1.1994323E-5 7.661134E-6 1.26815385E-5 1.26815385E-5 1.2681962E-5 1.60325 1.60325
1.2690686E-5 1.7300145E-10 1.268165E-5 1.1994095E-5 7.660989E-6 1.2681312E-5 1.2681312E-5 1.268165E-5 1.60375 1.60375
1.2699205E-5 3.3441128E-10 1.2681026E-5 1.1993866E-5 7.660842E-6 1.26810855E-5 1.26810855E-5 1.2681026E-5 1.60425 1.60425
1.269789E-5 3.143192E-10 1.2681026E-5 1.1993408E-5 7.660549E-6 1.2680859E-5 1.2680859E-5 1.2681026E-5 1.60475 1.60475
1.2684694E-5 7.4963154E-11 1.26807145E-5 1.1993179E-5 7.660404E-6 1.26806335E-5 1.26806335E-5 1.26807145E-5 1.60525 1.60525
1.2669684E-5 -1.9789159E-10 1.26807145E-5 1.199295E-5 7.660257E-6 1.2680407E-5 1.2680407E-5 1.26807145E-5 1.60575 1.60575
1.2663057E-5 -3.1604339E-10 1.268009E-5 1.1992722E-5 7.660111E-6 1.2680181E-5 1.2680181E-5 1.268009E-5 1.60625 1.60625
1.2665306E-5 -2.7035624E-10 1.2679466E-5 1.1992493E-5 7.6599645E-6 1.2679954E-5 1.2679954E-5 1.2679466E-5 1.60675 1.60675
1.267036E-5 -1.7289843E-10 1.2679466E-5 1.1992263E-5 7.659819E-6 1.2679728E-5 1.2679728E-5 1.2679466E-5 1.60725 1.60725
1.2672642E-5 -1.266022E-10 1.2679778E-5 1.1992035E-5 7.6596725E-6 1.2679502E-5 1.2679502E-5 1.2679778E-5 1.60775 1.60775
1.2678092E-5 -2.1835587E-11 1.2679466E-5 1.1991806E-5 7.659526E-6 1.2679276E-5 1.2679276E-5 1.2679466E-5 1.60825 1.60825
1.2692024E-5 2.3946117E-10 1.2679153E-5 1.1991578E-5 7.65938E-6 1.2679049E-5 1.2679049E-5 1.2679153E-5 1.60875 1.60875
1.2703711E-5 4.5934143E-10 1.2679153E-5 1.1991348E-5 7.659234E-6 1.2678823E-5 1.2678823E-5 1.2679153E-5 1.60925 1.60925
1.2698535E-5 3.6798856E-10 1.2678529E-5 1.1991119E-5 7.659088E-6 1.2678596E-5 1.2678596E-5 1.2678529E-5 1.60975 1.60975
1.26833265E-5 9.147942E-11 1.2678529E-5 1.1990662E-5 7.658795E-6 1.267837E-5 1.267837E-5 1.2678529E-5 1.61025 1.61025
1.2670164E-5 -1.4726759E-10 1.2677904E-5 1.19904325E-5 7.658649E-6 1.2678143E-5 1.2678143E-5 1.2677904E-5 1.61075 1.61075
1.2664361E-5 -2.501927E-10 1.2677904E-5 1.1990204E-5 7.658503E-6 1.2677917E-5 1.2677917E-5 1.2677904E-5 1.61125 1.61125
1.2659317E-5 -3.391093E-10 1.2677592E-5 1.1989975E-5 7.6583565E-6 1.267769E-5 1.267769E-5 1.2677592E-5 1.61175 1.61175
1.2658299E-5 -3.5371975E-10 1.267728E-5 1.1989746E-5 7.658211E-6 1.2677464E-5 1.2677464E-5 1.267728E-5 1.61225 1.61225
1.2663023E-5 -2.623526E-10 1.2676968E-5 1.1989518E-5 7.6580645E-6 1.26772375E-5 1.26772375E-5 1.2676968E-5 1.61275 1.61275
1.2677119E-5 1.9894962E-12 1.2676968E-5 1.1989288E-5 7.657918E-6 1.2677012E-5 1.2677012E-5 1.2676968E-5 1.61325 1.61325
1.2693295E-5 3.0470282E-10 1.267728E-5 1.1989059E-5 7.657772E-6 1.26767845E-5 1.26767845E-5 1.267728E-5 1.61375 1.61375
1.2702341E-5 4.7585774E-10 1.2676656E-5 1.1988831E-5 7.657626E-6 1.2676558E-5 1.2676558E-5 1.2676656E-5 1.61425 1.61425
1.2699212E-5 4.2226697E-10 1.26760315E-5 1.1988602E-5 7.65748E-6 1.2676332E-5 1.2676332E-5 1.26760315E-5 1.61475 1.61475
1.2688887E-5 2.3589972E-10 1.26760315E-5 1.1988144E-5 7.657187E-6 1.2676105E-5 1.2676105E-5 1.26760315E-5 1.61525 1.61525
1.2676286E-5 7.506853E-12 1.2676343E-5 1.1987915E-5 7.657041E-6 1.2675879E-5 1.2675879E-5 1.2676343E-5 1.61575 1.61575
1.2665137E-5 -1.9408708E-10 1.26760315E-5 1.1987686E-5 7.656895E-6 1.2675653E-5 1.2675653E-5 1.26760315E-5 1.61625 1.61625
1.2654383E-5 -3.8837222E-10 1.2675408E-5 1.1987458E-5 7.6567485E-6 1.2675427E-5 1.2675427E-5 1.2675408E-5 1.61675 1.61675
1.2648811E-5 -4.8703386E-10 1.2675408E-5 1.1987228E-5 7.656602E-6 1.26752E-5 1.26752E-5 1.2675408E-5 1.61725 1.61725
1.265436E-5 -3.8044004E-10 1.2674783E-5 1.1986999E-5 7.656457E-6 1.2674974E-5 1.2674974E-5 1.2674783E-5 1.61775 1.61775
1.2670338E-5 -8.1381145E-11 1.2675095E-5 1.1986771E-5 7.65631E-6 1.2674747E-5 1.2674747E-5 1.2675095E-5 1.61825 1.61825
1.2690011E-5 2.8589323E-10 1.2674783E-5 1.1986542E-5 7.656164E-6 1.2674521E-5 1.2674521E-5 1.2674783E-5 1.61875 1.61875
1.2700642E-5 4.8628335E-10 1.2674783E-5 1.19863125E-5 7.656017E-6 1.2674294E-5 1.2674294E-5 1.2674783E-5 1.61925 1.61925
1.2700053E-5 4.7959076E-10 1.2674159E-5 1.1986084E-5 7.655872E-6 1.2674068E-5 1.2674068E-5 1.2674159E-5 1.61975 1.61975
1.269326E-5 3.583936E-10 1.2674159E-5 1.1985855E-5 7.655725E-6 1.2673841E-5 1.2673841E-5 1.2674159E-5 1.62025 1.62025
1.2684421E-5 1.9943436E-10 1.2673534E-5 1.1985398E-5 7.6554325E-6 1.2673615E-5 1.2673615E-5 1.2673534E-5 1.62075 1.62075
1.2668519E-5 -8.986518E-11 1.2673222E-5 1.1985168E-5 7.655287E-6 1.26733885E-5 1.26733885E-5 1.2673222E-5 1.62125 1.62125
1.2650044E-5 -4.2667192E-10 1.2673222E-5 1.1984939E-5 7.6551405E-6 1.2673162E-5 1.2673162E-5 1.2673222E-5 1.62175 1.62175
1.2642359E-5 -5.643138E-10 1.267291E-5 1.1984711E-5 7.654994E-6 1.2672936E-5 1.2672936E-5 1.267291E-5 1.62225 1.62225
1.2649393E-5 -4.30312E-10 1.267291E-5 1.1984482E-5 7.654848E-6 1.2672709E-5 1.2672709E-5 1.267291E-5 1.62275 1.62275
1.2662401E-5 -1.860691E-10 1.2672598E-5 1.19842525E-5 7.654702E-6 1.2672483E-5 1.2672483E-5 1.2672598E-5 1.62325 1.62325
1.2679699E-5 1.3735245E-10 1.2672598E-5 1.1984024E-5 7.654556E-6 1.2672256E-5 1.2672256E-5 1.2672598E-5 1.62375 1.62375
1.2693201E-5 3.9073136E-10 1.2672285E-5 1.1983795E-5 7.654409E-6 1.267203E-5 1.267203E-5 1.2672285E-5 1.62425 1.62425
1.2697198E-5 4.686991E-10 1.2671661E-5 1.1983566E-5 7.654263E-6 1.2671802E-5 1.2671802E-5 1.2671661E-5 1.62475 1.62475
1.2693903E-5 4.1206302E-10 1.2671661E-5 1.1983338E-5 7.654117E-6 1.2671577E-5 1.2671577E-5 1.2671661E-5 1.62525 1.62525
1.2686648E-5 2.8233893E-10 1.2671349E-5 1.1983108E-5 7.653971E-6 1.267135E-5 1.267135E-5 1.2671349E-5 1.62575 1.62575
1.2670252E-5 -1.6096596E-11 1.2671349E-5 1.1982651E-5 7.653679E-6 1.2671124E-5 1.2671124E-5 1.2671349E-5 1.62625 1.62625
1.2652667E-5 -3.3645853E-10 1.2670725E-5 1.1982422E-5 7.6535325E-6 1.26708965E-5 1.26708965E-5 1.2670725E-5 1.62675 1.62675
1.2643134E-5 -5.082082E-10 1.2670725E-5 1.1982193E-5 7.653386E-6 1.267067E-5 1.267067E-5 1.2670725E-5 1.62725 1.62725
1.264436E-5 -4.8140214E-10 1.2670725E-5 1.1981964E-5 7.65324E-6 1.26704435E-5 1.26704435E-5 1.2670725E-5 1.62775 1.62775
1.2656081E-5 -2.6091282E-10 1.2670413E-5 1.1981735E-5 7.653094E-6 1.2670218E-5 1.2670218E-5 1.2670413E-5 1.62825 1.62825
1.26726845E-5 4.9718382E-11 1.2670101E-5 1.1981507E-5 7.652948E-6 1.2669991E-5 1.2669991E-5 1.2670101E-5 1.62875 1.62875
1.2685659E-5 2.933522E-10 1.2670101E-5 1.1981278E-5 7.652801E-6 1.2669764E-5 1.2669764E-5 1.2670101E-5 1.62925 1.62925
1.2691373E-5 4.0299136E-10 1.2669476E-5 1.1981048E-5 7.652655E-6 1.2669538E-5 1.2669538E-5 1.2669476E-5 1.62975 1.62975
1.26901905E-5 3.8533557E-10 1.2668852E-5 1.198082E-5 7.652509E-6 1.2669311E-5 1.2669311E-5 1.2668852E-5 1.63025 1.63025
1.2681186E-5 2.2333099E-10 1.2669164E-5 1.1980591E-5 7.652363E-6 1.2669085E-5 1.2669085E-5 1.2669164E-5 1.63075 1.63075
1.2670465E-5 2.9654938E-11 1.2669164E-5 1.1980362E-5 7.6522165E-6 1.2668858E-5 1.2668858E-5 1.2669164E-5 1.63125 1.63125
1.26614605E-5 -1.3234966E-10 1.2669164E-5 1.1979904E-5 7.6519245E-6 1.2668632E-5 1.2668632E-5 1.2669164E-5 1.63175 1.63175
1.2654799E-5 -2.5111052E-10 1.2669164E-5 1.1979675E-5 7.651778E-6 1.2668405E-5 1.2668405E-5 1.2669164E-5 1.63225 1.63225
1.2649887E-5 -3.3759084E-10 1.266854E-5 1.1979447E-5 7.651632E-6 1.2668179E-5 1.2668179E-5 1.266854E-5 1.63275 1.63275
1.2653192E-5 -2.7241356E-10 1.266854E-5 1.1979218E-5 7.651485E-6 1.2667952E-5 1.2667952E-5 1.266854E-5 1.63325 1.63325
1.266082E-5 -1.2744851E-10 1.2668227E-5 1.1978988E-5 7.65134E-6 1.2667725E-5 1.2667725E-5 1.2668227E-5 1.63375 1.63375
1.2671913E-5 8.1468526E-11 1.2667603E-5 1.197876E-5 7.651193E-6 1.2667499E-5 1.2667499E-5 1.2667603E-5 1.63425 1.63425
1.268271E-5 2.8490396E-10 1.2667291E-5 1.1978531E-5 7.651047E-6 1.2667273E-5 1.2667273E-5 1.2667291E-5 1.63475 1.63475
1.2684925E-5 3.2998207E-10 1.2667291E-5 1.1978302E-5 7.6509E-6 1.2667046E-5 1.2667046E-5 1.2667291E-5 1.63525 1.63525
1.2677835E-5 2.0330332E-10 1.2667603E-5 1.1978073E-5 7.650755E-6 1.2666819E-5 1.2666819E-5 1.2667603E-5 1.63575 1.63575
1.2670018E-5 6.322514E-11 1.2666978E-5 1.1977844E-5 7.6506085E-6 1.2666593E-5 1.2666593E-5 1.2666978E-5 1.63625 1.63625
1.26654695E-5 -1.655545E-11 1.2666354E-5 1.1977615E-5 7.650462E-6 1.2666366E-5 1.2666366E-5 1.2666354E-5 1.63675 1.63675
1.2659996E-5 -1.1338991E-10 1.2666666E-5 1.1977158E-5 7.65017E-6 1.266614E-5 1.266614E-5 1.2666666E-5 1.63725 1.63725
1.2654159E-5 -2.1692409E-10 1.26660425E-5 1.1976928E-5 7.650024E-6 1.2665913E-5 1.2665913E-5 1.26660425E-5 1.63775 1.63775
1.2653174E-5 -2.3092547E-10 1.26657305E-5 1.19767E-5 7.649877E-6 1.2665687E-5 1.2665687E-5 1.26657305E-5 1.63825 1.63825
1.2660604E-5 -8.961483E-11 1.2665418E-5 1.1976471E-5 7.649732E-6 1.26654595E-5 1.26654595E-5 1.2665418E-5 1.63875 1.63875
1.266942E-5 7.72766E-11 1.26657305E-5 1.1976242E-5 7.649585E-6 1.2665233E-5 1.2665233E-5 1.26657305E-5 1.63925 1.63925
1.26756295E-5 1.9605176E-10 1.2665418E-5 1.1976013E-5 7.649439E-6 1.2665007E-5 1.2665007E-5 1.2665418E-5 1.63975 1.63975
1.2674578E-5 1.8083224E-10 1.2664482E-5 1.1975784E-5 7.6492925E-6 1.266478E-5 1.266478E-5 1.2664482E-5 1.64025 1.64025
1.2670623E-5 1.1201486E-10 1.2664482E-5 1.1975555E-5 7.649147E-6 1.2664554E-5 1.2664554E-5 1.2664482E-5 1.64075 1.64075
1.2668714E-5 8.095962E-11 1.2664482E-5 1.1975327E-5 7.6490005E-6 1.2664327E-5 1.2664327E-5 1.2664482E-5 1.64125 1.64125
1.2666144E-5 3.772303E-11 1.2664482E-5 1.1975098E-5 7.648854E-6 1.2664101E-5 1.2664101E-5 1.2664482E-5 1.64175 1.64175
1.2660572E-5 -6.093861E-11 1.2664169E-5 1.1974868E-5 7.648708E-6 1.2663873E-5 1.2663873E-5 1.2664169E-5 1.64225 1.64225
1.2653283E-5 -1.9127175E-10 1.2663545E-5 1.1974411E-5 7.648416E-6 1.2663647E-5 1.2663647E-5 1.2663545E-5 1.64275 1.64275
1.2650912E-5 -2.3085392E-10 1.2663857E-5 1.1974182E-5 7.648269E-6 1.266342E-5 1.266342E-5 1.2663857E-5 1.64325 1.64325
1.2656824E-5 -1.1756036E-10 1.2664169E-5 1.1973953E-5 7.648123E-6 1.2663194E-5 1.2663194E-5 1.2664169E-5 1.64375 1.64375
1.2664056E-5 2.0095887E-11 1.2663545E-5 1.1973724E-5 7.647977E-6 1.26629675E-5 1.26629675E-5 1.2663545E-5 1.64425 1.64425
1.2670793E-5 1.4861609E-10 1.266292E-5 1.1973496E-5 7.647831E-6 1.2662741E-5 1.2662741E-5 1.266292E-5 1.64475 1.64475
[truncated: 1,408,215 more chars]
