# Supplementary material for: A Combined AFM and Lateral Stretch Device Enables Microindentation Analyses of Living Cells at High Strains
Source: Methods Protoc. 2019 May 24;2(2):43. doi: 10.3390/mps2020043 (PMC6632168; doi:10.3390/mps2020043)
Supplement: Supplementary file 1 [file mps-02-00043-s001.zip › indentations_on_empty_chamber/indentations_empty_chamber/25%strain/force-save-2017.11.08-11.49.26.750.txt]

# TEXT EXPORT
# data-description.comment: no comment entry
# data-description.name: no name entry
# data-description.probe: no probe entry
# data-description.user-name: d.ahrens
# data-description.instrument: A0051
# data-description.source-software: 5.0.82
# data-description.modification-software: spm-5.0.96
# index: 0
# xPosition: 1.8916153542232834E-16
# yPosition: -5.211875050785585E-16
# approachID: 2017.11.08-10.04.22-00159
# force-settings.type: segmented-force-settings
# force-settings.global-settings.control-settings-type: segment-control-settings
# force-settings.global-settings.closed-loop: false
# force-settings.global-settings.start-option.type: continue
# force-settings.global-settings.ttl-outputs.pins.list: 
# force-settings.global-settings.pause-before-first.type: constant-height-pause
# force-settings.global-settings.pause-before-first.identifier.type: standard
# force-settings.global-settings.pause-before-first.identifier.name: pause-spm
# force-settings.global-settings.pause-before-first.style: pause
# force-settings.global-settings.pause-before-first.duration: 0.0
# force-settings.global-settings.pause-before-first.num-points: 0
# force-settings.global-settings.pause-before-first.pause-option.type: constant-height
# force-settings.global-settings.pause-before-first.height-limit: NaN
# force-settings.global-settings.force-baseline-adjust-settings.enabled: true
# force-settings.global-settings.force-baseline-adjust-settings.interval: 1
# force-settings.global-settings.force-baseline-adjust-settings.beginOfLine: true
# force-settings.global-settings.force-baseline-adjust-settings.deadtimeBeforeSamples: 100
# force-settings.global-settings.force-baseline-adjust-settings.averageSamples: 100
# force-settings.segments.size: 4
# force-settings.segment.0.type: z-extend-force
# force-settings.segment.0.identifier.type: standard
# force-settings.segment.0.identifier.name: extend-spm
# force-settings.segment.0.style: extend
# force-settings.segment.0.duration: 4.0
# force-settings.segment.0.num-points: 8000
# force-settings.segment.0.z-start: 2.0E-6
# force-settings.segment.0.z-end: 0.0
# force-settings.segment.0.setpoint: 1.5435740331062942
# force-settings.segment.1.type: constant-force-pause
# force-settings.segment.1.identifier.type: standard
# force-settings.segment.1.identifier.name: pause-at-end-spm
# force-settings.segment.1.style: pause
# force-settings.segment.1.duration: 0.0
# force-settings.segment.1.num-points: 0
# force-settings.segment.1.pause-option.type: feedback-on
# force-settings.segment.1.i-gain: 10.0
# force-settings.segment.1.p-gain: 0.0010
# force-settings.segment.2.type: z-retract-height
# force-settings.segment.2.identifier.type: standard
# force-settings.segment.2.identifier.name: retract-spm
# force-settings.segment.2.style: retract
# force-settings.segment.2.duration: 2.5
# force-settings.segment.2.num-points: 5000
# force-settings.segment.2.z-start: 4.9999999999999996E-6
# force-settings.segment.2.z-end: 0.0
# force-settings.segment.2.setpoint: NaN
# force-settings.segment.3.type: constant-height-pause
# force-settings.segment.3.identifier.type: standard
# force-settings.segment.3.identifier.name: pause-at-start-spm
# force-settings.segment.3.style: pause
# force-settings.segment.3.duration: 2.0
# force-settings.segment.3.num-points: 4096
# force-settings.segment.3.pause-option.type: constant-height
# force-settings.segment.3.height-limit: NaN
# force-settings.data-description.comment: 
# force-settings.data-description.name: 
# force-settings.data-description.probe: 
# force-settings.data-description.user-name: 
# force-settings.data-description.instrument: 
# force-settings.data-description.source-software: 
# force-settings.data-description.modification-software: 
# feedbackMode: contact
# pauseBeforeFirst: 0.0
# pauseOnTipsaver: 0
# scanner: false
# date: Wed Nov 08 11:49:26 CET 2017
#
# segmentIndex: 0
# segment: extend
# columns: verticalTipPosition vDeflection strainGaugeHeight height head-height smoothedStrainGaugeHeight smoothedMeasuredHeight measuredHeight seriesTime time
# fancyNames: "Vertical Tip Position" "Vertical Deflection" "Head Height (measured)" "Height" "Head Height" "Head Height (measured & smoothed)" "Height (measured & smoothed)" "Height (measured)" "Series Time" "Segment Time"
# heightMultiplier: 0.63873
# heightOffset: 0.0
# sensitivity: 1.0530665200379007E-7
# springConstant: 0.01845601715417544
# calibrationSlots: nominal force nominal nominal calibrated nominal nominal nominal elapsed elapsed
# units: m N m m m m m m s s
#
1.3244659E-5 -5.7783356E-10 1.3275389E-5 1.2649842E-5 8.079833E-6 1.3275969E-5 1.3275969E-5 1.3275389E-5 2.5E-4 2.5E-4
1.3254977E-5 -3.8354486E-10 1.3275702E-5 1.26496125E-5 8.079687E-6 1.3275758E-5 1.3275758E-5 1.3275702E-5 7.5E-4 7.5E-4
1.3275424E-5 -2.2726697E-12 1.3275702E-5 1.2649155E-5 8.079394E-6 1.3275548E-5 1.3275548E-5 1.3275702E-5 0.00125 0.00125
1.3295971E-5 3.808267E-10 1.3275389E-5 1.2648926E-5 8.079249E-6 1.3275337E-5 1.3275337E-5 1.3275389E-5 0.00175 0.00175
1.3302988E-5 5.1420873E-10 1.32744535E-5 1.2648697E-5 8.079102E-6 1.3275127E-5 1.3275127E-5 1.32744535E-5 0.00225 0.00225
1.3296936E-5 4.0640036E-10 1.3273829E-5 1.2648468E-5 8.078956E-6 1.32749165E-5 1.32749165E-5 1.3273829E-5 0.00275 0.00275
1.32870555E-5 2.2794022E-10 1.32744535E-5 1.2648239E-5 8.0788095E-6 1.3274705E-5 1.3274705E-5 1.32744535E-5 0.00325 0.00325
1.3278133E-5 6.714304E-11 1.3273829E-5 1.264801E-5 8.078664E-6 1.3274495E-5 1.3274495E-5 1.3273829E-5 0.00375 0.00375
1.3268286E-5 -1.1070802E-10 1.3274141E-5 1.2647782E-5 8.078518E-6 1.3274284E-5 1.3274284E-5 1.3274141E-5 0.00425 0.00425
1.3260353E-5 -2.532332E-10 1.3274141E-5 1.26475525E-5 8.078371E-6 1.3274074E-5 1.3274074E-5 1.3274141E-5 0.00475 0.00475
1.3253113E-5 -3.8296802E-10 1.3274141E-5 1.2647323E-5 8.078225E-6 1.3273863E-5 1.3273863E-5 1.3274141E-5 0.00525 0.00525
1.3257787E-5 -2.928297E-10 1.3273829E-5 1.2647095E-5 8.078079E-6 1.3273653E-5 1.3273653E-5 1.3273829E-5 0.00575 0.00575
1.3270743E-5 -4.9815676E-11 1.3273517E-5 1.2646866E-5 8.077933E-6 1.3273442E-5 1.3273442E-5 1.3273517E-5 0.00625 0.00625
1.3281324E-5 1.4934556E-10 1.3273205E-5 1.2646408E-5 8.07764E-6 1.3273232E-5 1.3273232E-5 1.3273205E-5 0.00675 0.00675
1.32816085E-5 1.5847798E-10 1.3272892E-5 1.2646179E-5 8.077494E-6 1.3273022E-5 1.3273022E-5 1.3272892E-5 0.00725 0.00725
1.3280176E-5 1.3593894E-10 1.3271956E-5 1.264595E-5 8.077348E-6 1.3272811E-5 1.3272811E-5 1.3271956E-5 0.00775 0.00775
1.3280659E-5 1.4872575E-10 1.327258E-5 1.2645722E-5 8.0772015E-6 1.32726E-5 1.32726E-5 1.327258E-5 0.00825 0.00825
1.3281537E-5 1.6882137E-10 1.3272268E-5 1.26454925E-5 8.077055E-6 1.327239E-5 1.327239E-5 1.3272268E-5 0.00875 0.00875
1.3276739E-5 8.415753E-11 1.3272268E-5 1.2645263E-5 8.07691E-6 1.327218E-5 1.327218E-5 1.3272268E-5 0.00925 0.00925
1.326907E-5 -5.3495132E-11 1.3271956E-5 1.2645035E-5 8.076763E-6 1.3271969E-5 1.3271969E-5 1.3271956E-5 0.00975 0.00975
1.3262457E-5 -1.7165766E-10 1.3271644E-5 1.2644806E-5 8.076617E-6 1.3271758E-5 1.3271758E-5 1.3271644E-5 0.01025 0.01025
1.3263699E-5 -1.448623E-10 1.3271331E-5 1.2644577E-5 8.07647E-6 1.3271548E-5 1.3271548E-5 1.3271331E-5 0.01075 0.01075
1.3268933E-5 -4.436988E-11 1.3271331E-5 1.2644348E-5 8.076325E-6 1.3271337E-5 1.3271337E-5 1.3271331E-5 0.01125 0.01125
1.3269548E-5 -2.9146786E-11 1.3270707E-5 1.2644119E-5 8.076178E-6 1.3271127E-5 1.3271127E-5 1.3270707E-5 0.01175 0.01175
1.3265574E-5 -9.858397E-11 1.3270707E-5 1.2643662E-5 8.0758855E-6 1.3270916E-5 1.3270916E-5 1.3270707E-5 0.01225 0.01225
1.3266816E-5 -7.1788624E-11 1.32700825E-5 1.26434325E-5 8.07574E-6 1.32707055E-5 1.32707055E-5 1.32700825E-5 0.01275 0.01275
1.3274492E-5 7.377474E-11 1.32697705E-5 1.2643204E-5 8.0755935E-6 1.32704945E-5 1.32704945E-5 1.32697705E-5 0.01325 0.01325
1.3282135E-5 2.1872903E-10 1.32697705E-5 1.2642975E-5 8.075447E-6 1.3270284E-5 1.3270284E-5 1.32697705E-5 0.01375 0.01375
1.3283707E-5 2.5161506E-10 1.3269459E-5 1.2642746E-5 8.075301E-6 1.3270073E-5 1.3270073E-5 1.3269459E-5 0.01425 0.01425
1.3277853E-5 1.4746107E-10 1.32697705E-5 1.26425175E-5 8.075155E-6 1.3269863E-5 1.3269863E-5 1.32697705E-5 0.01475 0.01475
1.3270019E-5 6.763081E-12 1.3269147E-5 1.2642288E-5 8.075009E-6 1.3269652E-5 1.3269652E-5 1.3269147E-5 0.01525 0.01525
1.3268785E-5 -1.2121565E-11 1.3269459E-5 1.2642059E-5 8.074862E-6 1.3269442E-5 1.3269442E-5 1.3269459E-5 0.01575 0.01575
1.3266198E-5 -5.597796E-11 1.32697705E-5 1.2641831E-5 8.074717E-6 1.3269231E-5 1.3269231E-5 1.32697705E-5 0.01625 0.01625
1.3257539E-5 -2.119026E-10 1.3269459E-5 1.2641602E-5 8.07457E-6 1.326902E-5 1.326902E-5 1.3269459E-5 0.01675 0.01675
1.3249639E-5 -3.5381872E-10 1.3268522E-5 1.2641144E-5 8.0742775E-6 1.326881E-5 1.326881E-5 1.3268522E-5 0.01725 0.01725
1.32543455E-5 -2.6307137E-10 1.3269147E-5 1.2640915E-5 8.074132E-6 1.32686E-5 1.32686E-5 1.3269147E-5 0.01775 0.01775
1.3269744E-5 2.5013597E-11 1.326821E-5 1.2640686E-5 8.073986E-6 1.3268389E-5 1.3268389E-5 1.326821E-5 0.01825 0.01825
1.32847135E-5 3.0518071E-10 1.3267898E-5 1.26404575E-5 8.073839E-6 1.3268178E-5 1.3268178E-5 1.3267898E-5 0.01875 0.01875
1.3289057E-5 3.8922832E-10 1.3267898E-5 1.2640228E-5 8.073693E-6 1.3267968E-5 1.3267968E-5 1.3267898E-5 0.01925 0.01925
1.3287196E-5 3.587714E-10 1.3267898E-5 1.2639999E-5 8.073547E-6 1.3267757E-5 1.3267757E-5 1.3267898E-5 0.01975 0.01975
1.3279263E-5 2.1624622E-10 1.3267273E-5 1.2639771E-5 8.073401E-6 1.3267547E-5 1.3267547E-5 1.3267273E-5 0.02025 0.02025
1.3269614E-5 4.2049555E-11 1.3267273E-5 1.2639542E-5 8.073254E-6 1.3267336E-5 1.3267336E-5 1.3267273E-5 0.02075 0.02075
1.3257754E-5 -1.7295458E-10 1.3266961E-5 1.2639312E-5 8.073108E-6 1.3267125E-5 1.3267125E-5 1.3266961E-5 0.02125 0.02125
1.3242957E-5 -4.421656E-10 1.3266649E-5 1.2639084E-5 8.072962E-6 1.3266915E-5 1.3266915E-5 1.3266649E-5 0.02175 0.02175
1.3236245E-5 -5.621554E-10 1.3266649E-5 1.2638855E-5 8.072816E-6 1.3266704E-5 1.3266704E-5 1.3266649E-5 0.02225 0.02225
1.3247749E-5 -3.4594028E-10 1.3266649E-5 1.26383975E-5 8.072523E-6 1.3266493E-5 1.3266493E-5 1.3266649E-5 0.02275 0.02275
1.3270672E-5 8.101191E-11 1.3266024E-5 1.2638168E-5 8.072378E-6 1.3266283E-5 1.3266283E-5 1.3266024E-5 0.02325 0.02325
1.3290393E-5 4.4888462E-10 1.3265712E-5 1.2637939E-5 8.072231E-6 1.3266072E-5 1.3266072E-5 1.3265712E-5 0.02375 0.02375
1.3295199E-5 5.414592E-10 1.3265712E-5 1.2637711E-5 8.072085E-6 1.32658615E-5 1.32658615E-5 1.3265712E-5 0.02425 0.02425
1.3290896E-5 4.6593135E-10 1.3265712E-5 1.2637482E-5 8.071938E-6 1.32656505E-5 1.32656505E-5 1.3265712E-5 0.02475 0.02475
1.3281445E-5 2.9538907E-10 1.32654E-5 1.2637252E-5 8.071793E-6 1.32654395E-5 1.32654395E-5 1.32654E-5 0.02525 0.02525
1.32681E-5 5.2976932E-11 1.32650885E-5 1.2637024E-5 8.071646E-6 1.3265229E-5 1.3265229E-5 1.32650885E-5 0.02575 0.02575
1.3248617E-5 -3.027216E-10 1.32650885E-5 1.2636795E-5 8.0715E-6 1.3265018E-5 1.3265018E-5 1.32650885E-5 0.02625 0.02625
1.32315745E-5 -6.133492E-10 1.3264464E-5 1.2636566E-5 8.0713535E-6 1.3264807E-5 1.3264807E-5 1.3264464E-5 0.02675 0.02675
1.3229516E-5 -6.4746053E-10 1.3264464E-5 1.26363375E-5 8.071208E-6 1.3264597E-5 1.3264597E-5 1.3264464E-5 0.02725 0.02725
1.3245244E-5 -3.5328487E-10 1.326384E-5 1.2636108E-5 8.0710615E-6 1.3264386E-5 1.3264386E-5 1.326384E-5 0.02775 0.02775
1.3268398E-5 7.793076E-11 1.3264152E-5 1.2635651E-5 8.07077E-6 1.3264176E-5 1.3264176E-5 1.3264152E-5 0.02825 0.02825
1.32874275E-5 4.3301307E-10 1.326384E-5 1.2635422E-5 8.070623E-6 1.3263965E-5 1.3263965E-5 1.326384E-5 0.02875 0.02875
1.32961595E-5 5.9806654E-10 1.3263528E-5 1.2635192E-5 8.070477E-6 1.3263754E-5 1.3263754E-5 1.3263528E-5 0.02925 0.02925
1.329486E-5 5.779638E-10 1.3263528E-5 1.2634964E-5 8.07033E-6 1.3263544E-5 1.3263544E-5 1.3263528E-5 0.02975 0.02975
1.3283627E-5 3.745319E-10 1.3262903E-5 1.2634735E-5 8.070185E-6 1.3263333E-5 1.3263333E-5 1.3262903E-5 0.03025 0.03025
1.3265826E-5 4.9895775E-11 1.3262591E-5 1.2634507E-5 8.070038E-6 1.3263122E-5 1.3263122E-5 1.3262591E-5 0.03075 0.03075
1.3243571E-5 -3.5696437E-10 1.3262591E-5 1.26342775E-5 8.069892E-6 1.3262912E-5 1.3262912E-5 1.3262591E-5 0.03125 0.03125
1.3226034E-5 -6.7672795E-10 1.3262903E-5 1.2634048E-5 8.0697455E-6 1.3262701E-5 1.3262701E-5 1.3262903E-5 0.03175 0.03175
1.3224866E-5 -6.943945E-10 1.3262279E-5 1.263382E-5 8.0696E-6 1.3262491E-5 1.3262491E-5 1.3262279E-5 0.03225 0.03225
1.3242938E-5 -3.5697512E-10 1.3262279E-5 1.2633591E-5 8.0694535E-6 1.326228E-5 1.326228E-5 1.3262279E-5 0.03275 0.03275
1.3267774E-5 1.05302926E-10 1.3261966E-5 1.2633362E-5 8.069307E-6 1.3262069E-5 1.3262069E-5 1.3261966E-5 0.03325 0.03325
1.328644E-5 4.536855E-10 1.3261654E-5 1.2632904E-5 8.069015E-6 1.3261858E-5 1.3261858E-5 1.3261654E-5 0.03375 0.03375
1.32954365E-5 6.2361155E-10 1.3261654E-5 1.2632675E-5 8.068869E-6 1.3261648E-5 1.3261648E-5 1.3261654E-5 0.03425 0.03425
1.32954565E-5 6.278714E-10 1.3261342E-5 1.2632447E-5 8.068722E-6 1.3261437E-5 1.3261437E-5 1.3261342E-5 0.03475 0.03475
1.3281617E-5 3.763233E-10 1.3260717E-5 1.26322175E-5 8.068576E-6 1.3261226E-5 1.3261226E-5 1.3260717E-5 0.03525 0.03525
1.3259262E-5 -3.2364063E-11 1.326103E-5 1.2631988E-5 8.06843E-6 1.3261016E-5 1.3261016E-5 1.326103E-5 0.03575 0.03575
1.32367095E-5 -4.447058E-10 1.326103E-5 1.263176E-5 8.068284E-6 1.3260805E-5 1.3260805E-5 1.326103E-5 0.03625 0.03625
1.3223199E-5 -6.9016326E-10 1.32604055E-5 1.2631531E-5 8.0681375E-6 1.3260594E-5 1.3260594E-5 1.32604055E-5 0.03675 0.03675
1.3226222E-5 -6.304783E-10 1.32604055E-5 1.2631302E-5 8.067991E-6 1.3260383E-5 1.3260383E-5 1.32604055E-5 0.03725 0.03725
1.3243832E-5 -3.015859E-10 1.32600935E-5 1.2631073E-5 8.067846E-6 1.3260173E-5 1.3260173E-5 1.32600935E-5 0.03775 0.03775
1.3264313E-5 8.029536E-11 1.32600935E-5 1.2630844E-5 8.067699E-6 1.3259962E-5 1.3259962E-5 1.32600935E-5 0.03825 0.03825
1.3283506E-5 4.3842302E-10 1.325947E-5 1.2630615E-5 8.067553E-6 1.32597515E-5 1.32597515E-5 1.325947E-5 0.03875 0.03875
1.3295802E-5 6.692557E-10 1.3259782E-5 1.26301575E-5 8.067261E-6 1.325954E-5 1.325954E-5 1.3259782E-5 0.03925 0.03925
1.3293875E-5 6.3758065E-10 1.3258533E-5 1.2629928E-5 8.067114E-6 1.32593295E-5 1.32593295E-5 1.3258533E-5 0.03975 0.03975
1.3279474E-5 3.7567838E-10 1.3258845E-5 1.26297E-5 8.066968E-6 1.32591185E-5 1.32591185E-5 1.3258845E-5 0.04025 0.04025
1.3259693E-5 1.4498236E-11 1.3259157E-5 1.2629471E-5 8.0668215E-6 1.3258908E-5 1.3258908E-5 1.3259157E-5 0.04075 0.04075
1.323922E-5 -3.594723E-10 1.3258533E-5 1.2629242E-5 8.066676E-6 1.3258697E-5 1.3258697E-5 1.3258533E-5 0.04125 0.04125
1.3223927E-5 -6.378194E-10 1.3258845E-5 1.2629013E-5 8.0665295E-6 1.3258486E-5 1.3258486E-5 1.3258845E-5 0.04175 0.04175
1.3224245E-5 -6.2807787E-10 1.3258221E-5 1.2628784E-5 8.066383E-6 1.3258275E-5 1.3258275E-5 1.3258221E-5 0.04225 0.04225
1.3238059E-5 -3.6922812E-10 1.3258221E-5 1.2628555E-5 8.066238E-6 1.3258065E-5 1.3258065E-5 1.3258221E-5 0.04275 0.04275
1.32601235E-5 4.188832E-11 1.3257596E-5 1.2628327E-5 8.066091E-6 1.3257854E-5 1.3257854E-5 1.3257596E-5 0.04325 0.04325
1.3279614E-5 4.0549755E-10 1.3257596E-5 1.26280975E-5 8.065945E-6 1.3257643E-5 1.3257643E-5 1.3257596E-5 0.04375 0.04375
1.3291482E-5 6.2841243E-10 1.3257284E-5 1.2627868E-5 8.065798E-6 1.3257432E-5 1.3257432E-5 1.3257284E-5 0.04425 0.04425
1.3291535E-5 6.332813E-10 1.3257284E-5 1.2627411E-5 8.065506E-6 1.3257222E-5 1.3257222E-5 1.3257284E-5 0.04475 0.04475
1.3278651E-5 3.9939613E-10 1.3256972E-5 1.2627182E-5 8.06536E-6 1.325701E-5 1.325701E-5 1.3256972E-5 0.04525 0.04525
1.3259366E-5 4.7351994E-11 1.3257284E-5 1.2626953E-5 8.0652135E-6 1.32568E-5 1.32568E-5 1.3257284E-5 0.04575 0.04575
1.3239322E-5 -3.1870068E-10 1.3256659E-5 1.2626724E-5 8.065068E-6 1.3256589E-5 1.3256589E-5 1.3256659E-5 0.04625 0.04625
1.3224392E-5 -5.90348E-10 1.3256035E-5 1.2626495E-5 8.0649215E-6 1.3256379E-5 1.3256379E-5 1.3256035E-5 0.04675 0.04675
1.3224148E-5 -5.9096067E-10 1.3256035E-5 1.2626267E-5 8.064775E-6 1.3256167E-5 1.3256167E-5 1.3256035E-5 0.04725 0.04725
1.323694E-5 -3.5099199E-10 1.3255411E-5 1.26260375E-5 8.064629E-6 1.3255957E-5 1.3255957E-5 1.3255411E-5 0.04775 0.04775
1.3255275E-5 -8.700066E-12 1.3256035E-5 1.2625808E-5 8.064483E-6 1.3255746E-5 1.3255746E-5 1.3256035E-5 0.04825 0.04825
1.3272125E-5 3.0618383E-10 1.3256035E-5 1.262558E-5 8.064337E-6 1.3255535E-5 1.3255535E-5 1.3256035E-5 0.04875 0.04875
1.3281187E-5 4.77328E-10 1.3255099E-5 1.2625351E-5 8.06419E-6 1.3255324E-5 1.3255324E-5 1.3255099E-5 0.04925 0.04925
1.328266E-5 5.0838683E-10 1.3254787E-5 1.2624893E-5 8.063898E-6 1.3255114E-5 1.3255114E-5 1.3254787E-5 0.04975 0.04975
1.3276607E-5 4.005784E-10 1.3254475E-5 1.2624664E-5 8.063752E-6 1.3254903E-5 1.3254903E-5 1.3254475E-5 0.05025 0.05025
1.3260358E-5 1.04568416E-10 1.3254475E-5 1.2624436E-5 8.0636055E-6 1.3254692E-5 1.3254692E-5 1.3254475E-5 0.05075 0.05075
1.3240412E-5 -2.5965707E-10 1.3254163E-5 1.2624207E-5 8.063459E-6 1.3254481E-5 1.3254481E-5 1.3254163E-5 0.05125 0.05125
1.3228057E-5 -4.8379717E-10 1.325385E-5 1.2623977E-5 8.0633135E-6 1.325427E-5 1.325427E-5 1.325385E-5 0.05175 0.05175
1.3228869E-5 -4.6491969E-10 1.3253538E-5 1.2623749E-5 8.063167E-6 1.325406E-5 1.325406E-5 1.3253538E-5 0.05225 0.05225
1.3237964E-5 -2.931665E-10 1.325385E-5 1.262352E-5 8.063021E-6 1.3253848E-5 1.3253848E-5 1.325385E-5 0.05275 0.05275
1.3251085E-5 -4.7107117E-11 1.325385E-5 1.2623291E-5 8.062874E-6 1.3253638E-5 1.3253638E-5 1.325385E-5 0.05325 0.05325
1.3263183E-5 1.8007117E-10 1.3253538E-5 1.26230625E-5 8.062729E-6 1.3253427E-5 1.3253427E-5 1.3253538E-5 0.05375 0.05375
1.3273037E-5 3.6583295E-10 1.3253226E-5 1.2622833E-5 8.062582E-6 1.3253216E-5 1.3253216E-5 1.3253226E-5 0.05425 0.05425
1.3277448E-5 4.510987E-10 1.3252914E-5 1.2622604E-5 8.062436E-6 1.3253005E-5 1.3253005E-5 1.3252914E-5 0.05475 0.05475
1.3272054E-5 3.5547162E-10 1.3253226E-5 1.2622147E-5 8.062144E-6 1.3252794E-5 1.3252794E-5 1.3253226E-5 0.05525 0.05525
1.32582145E-5 1.03923495E-10 1.3252602E-5 1.2621917E-5 8.0619975E-6 1.3252584E-5 1.3252584E-5 1.3252602E-5 0.05575 0.05575
1.32401165E-5 -2.2619426E-10 1.3252602E-5 1.2621689E-5 8.061851E-6 1.3252373E-5 1.3252373E-5 1.3252602E-5 0.05625 0.05625
1.3230798E-5 -3.9430026E-10 1.3252602E-5 1.262146E-5 8.061706E-6 1.3252162E-5 1.3252162E-5 1.3252602E-5 0.05675 0.05675
1.32335235E-5 -3.400969E-10 1.3252289E-5 1.2621231E-5 8.061559E-6 1.3251951E-5 1.3251951E-5 1.3252289E-5 0.05725 0.05725
1.3242651E-5 -1.6773462E-10 1.3251665E-5 1.26210025E-5 8.061413E-6 1.325174E-5 1.325174E-5 1.3251665E-5 0.05775 0.05775
1.3252208E-5 1.2545553E-11 1.3251353E-5 1.2620773E-5 8.061266E-6 1.3251529E-5 1.3251529E-5 1.3251353E-5 0.05825 0.05825
1.3260743E-5 1.7394465E-10 1.325104E-5 1.2620544E-5 8.061121E-6 1.3251318E-5 1.3251318E-5 1.325104E-5 0.05875 0.05875
1.3266538E-5 2.847912E-10 1.325104E-5 1.2620316E-5 8.060974E-6 1.3251107E-5 1.3251107E-5 1.325104E-5 0.05925 0.05925
1.3268208E-5 3.1950442E-10 1.3250728E-5 1.2620087E-5 8.060828E-6 1.3250897E-5 1.3250897E-5 1.3250728E-5 0.05975 0.05975
1.326407E-5 2.4702188E-10 1.3250728E-5 1.2619857E-5 8.0606815E-6 1.3250686E-5 1.3250686E-5 1.3250728E-5 0.06025 0.06025
1.3252902E-5 4.480816E-11 1.3250728E-5 1.26194E-5 8.0603895E-6 1.3250475E-5 1.3250475E-5 1.3250728E-5 0.06075 0.06075
1.3240348E-5 -1.8298638E-10 1.32501045E-5 1.2619171E-5 8.060243E-6 1.3250264E-5 1.3250264E-5 1.32501045E-5 0.06125 0.06125
1.32344285E-5 -2.883585E-10 1.32501045E-5 1.26189425E-5 8.060097E-6 1.3250053E-5 1.3250053E-5 1.32501045E-5 0.06175 0.06175
1.3236495E-5 -2.463365E-10 1.3249792E-5 1.2618713E-5 8.059951E-6 1.3249842E-5 1.3249842E-5 1.3249792E-5 0.06225 0.06225
1.3243247E-5 -1.17827E-10 1.3249792E-5 1.2618484E-5 8.059805E-6 1.3249631E-5 1.3249631E-5 1.3249792E-5 0.06275 0.06275
1.3252672E-5 6.0016894E-11 1.3249168E-5 1.2618256E-5 8.059658E-6 1.324942E-5 1.324942E-5 1.3249168E-5 0.06325 0.06325
1.3259754E-5 1.9461706E-10 1.3248856E-5 1.2618027E-5 8.059512E-6 1.324921E-5 1.324921E-5 1.3248856E-5 0.06375 0.06375
1.3260235E-5 2.0740386E-10 1.324948E-5 1.2617797E-5 8.059366E-6 1.3248998E-5 1.3248998E-5 1.324948E-5 0.06425 0.06425
1.32591995E-5 1.9217361E-10 1.3248856E-5 1.2617569E-5 8.05922E-6 1.3248787E-5 1.3248787E-5 1.3248856E-5 0.06475 0.06475
1.3254435E-5 1.0811882E-10 1.3248544E-5 1.261734E-5 8.0590735E-6 1.3248577E-5 1.3248577E-5 1.3248544E-5 0.06525 0.06525
1.3246798E-5 -2.8924783E-11 1.3248231E-5 1.2617111E-5 8.058927E-6 1.3248366E-5 1.3248366E-5 1.3248231E-5 0.06575 0.06575
1.32389305E-5 -1.7023183E-10 1.3247919E-5 1.2616653E-5 8.058635E-6 1.3248155E-5 1.3248155E-5 1.3247919E-5 0.06625 0.06625
1.32387195E-5 -1.7023542E-10 1.3247607E-5 1.2616425E-5 8.058489E-6 1.3247944E-5 1.3247944E-5 1.3247607E-5 0.06675 0.06675
1.3243591E-5 -7.6442755E-11 1.3247607E-5 1.2616196E-5 8.058342E-6 1.3247733E-5 1.3247733E-5 1.3247607E-5 0.06725 0.06725
1.3247735E-5 3.9504723E-12 1.3247295E-5 1.2615967E-5 8.058197E-6 1.3247522E-5 1.3247522E-5 1.3247295E-5 0.06775 0.06775
1.3250428E-5 5.7544754E-11 1.3246982E-5 1.2615738E-5 8.05805E-6 1.3247311E-5 1.3247311E-5 1.3246982E-5 0.06825 0.06825
1.3251439E-5 8.007664E-11 1.3246982E-5 1.2615509E-5 8.057904E-6 1.32471E-5 1.32471E-5 1.3246982E-5 0.06875 0.06875
1.3252481E-5 1.0321759E-10 1.3246982E-5 1.261528E-5 8.057757E-6 1.3246889E-5 1.3246889E-5 1.3246982E-5 0.06925 0.06925
1.3252897E-5 1.14786264E-10 1.3246358E-5 1.2615052E-5 8.057612E-6 1.3246678E-5 1.3246678E-5 1.3246358E-5 0.06975 0.06975
1.3249287E-5 5.2048806E-11 1.3246358E-5 1.26148225E-5 8.0574655E-6 1.3246467E-5 1.3246467E-5 1.3246358E-5 0.07025 0.07025
1.3240727E-5 -1.0204866E-10 1.32457335E-5 1.2614593E-5 8.057319E-6 1.3246256E-5 1.3246256E-5 1.32457335E-5 0.07075 0.07075
1.32349705E-5 -2.0437546E-10 1.3246358E-5 1.2614365E-5 8.0571735E-6 1.3246045E-5 1.3246045E-5 1.3246358E-5 0.07125 0.07125
1.3237598E-5 -1.519993E-10 1.32457335E-5 1.2613907E-5 8.056881E-6 1.32458335E-5 1.32458335E-5 1.32457335E-5 0.07175 0.07175
1.3249532E-5 7.213365E-11 1.32457335E-5 1.2613678E-5 8.056734E-6 1.32456225E-5 1.32456225E-5 1.32457335E-5 0.07225 0.07225
1.3257075E-5 2.1526075E-10 1.324511E-5 1.2613449E-5 8.056589E-6 1.32454115E-5 1.32454115E-5 1.324511E-5 0.07275 0.07275
1.3256732E-5 2.128209E-10 1.32454215E-5 1.261322E-5 8.056442E-6 1.3245201E-5 1.3245201E-5 1.32454215E-5 0.07325 0.07325
1.3248997E-5 7.3950096E-11 1.324511E-5 1.2612992E-5 8.056296E-6 1.32449895E-5 1.32449895E-5 1.324511E-5 0.07375 0.07375
1.3245518E-5 1.3648895E-11 1.3244798E-5 1.26127625E-5 8.056149E-6 1.32447785E-5 1.32447785E-5 1.3244798E-5 0.07425 0.07425
1.3244845E-5 5.118376E-12 1.3244486E-5 1.2612533E-5 8.056004E-6 1.32445675E-5 1.32445675E-5 1.3244486E-5 0.07475 0.07475
1.32394525E-5 -9.0508684E-11 1.3244486E-5 1.2612305E-5 8.0558575E-6 1.3244357E-5 1.3244357E-5 1.3244486E-5 0.07525 0.07525
1.3229275E-5 -2.744504E-10 1.3244173E-5 1.2612076E-5 8.055711E-6 1.32441455E-5 1.32441455E-5 1.3244173E-5 0.07575 0.07575
1.3228371E-5 -2.8724442E-10 1.3243549E-5 1.2611847E-5 8.055565E-6 1.32439345E-5 1.32439345E-5 1.3243549E-5 0.07625 0.07625
1.3243967E-5 4.4949543E-12 1.3243549E-5 1.2611618E-5 8.055419E-6 1.32437235E-5 1.32437235E-5 1.3243549E-5 0.07675 0.07675
1.3261577E-5 3.333874E-10 1.3243549E-5 1.261116E-5 8.055126E-6 1.32435125E-5 1.32435125E-5 1.3243549E-5 0.07725 0.07725
1.3265853E-5 4.162169E-10 1.3243549E-5 1.2610932E-5 8.05498E-6 1.32433015E-5 1.32433015E-5 1.3243549E-5 0.07775 0.07775
1.3252046E-5 1.652778E-10 1.3243237E-5 1.26107025E-5 8.054834E-6 1.32430905E-5 1.32430905E-5 1.3243237E-5 0.07825 0.07825
1.3238997E-5 -7.165274E-11 1.3242924E-5 1.2610473E-5 8.054688E-6 1.32428795E-5 1.32428795E-5 1.3242924E-5 0.07875 0.07875
1.3236939E-5 -1.0576406E-10 1.3242924E-5 1.2610245E-5 8.0545415E-6 1.32426685E-5 1.32426685E-5 1.3242924E-5 0.07925 0.07925
1.3237948E-5 -8.323217E-11 1.3241988E-5 1.2610016E-5 8.054395E-6 1.32424575E-5 1.32424575E-5 1.3241988E-5 0.07975 0.07975
1.3232489E-5 -1.8007737E-10 1.3241988E-5 1.2609787E-5 8.0542495E-6 1.32422465E-5 1.32422465E-5 1.3241988E-5 0.08025 0.08025
1.3224787E-5 -3.183391E-10 1.3241988E-5 1.2609558E-5 8.054103E-6 1.32420355E-5 1.32420355E-5 1.3241988E-5 0.08075 0.08075
1.3232826E-5 -1.6607603E-10 1.3241988E-5 1.2609329E-5 8.053957E-6 1.32418245E-5 1.32418245E-5 1.3241988E-5 0.08125 0.08125
1.325258E-5 2.0240574E-10 1.3241988E-5 1.26091E-5 8.05381E-6 1.32416135E-5 1.32416135E-5 1.3241988E-5 0.08175 0.08175
1.3269596E-5 5.20335E-10 1.3241363E-5 1.26086425E-5 8.053518E-6 1.32414025E-5 1.32414025E-5 1.3241363E-5 0.08225 0.08225
1.3267503E-5 4.856146E-10 1.3241051E-5 1.2608413E-5 8.053372E-6 1.32411915E-5 1.32411915E-5 1.3241051E-5 0.08275 0.08275
1.3246172E-5 9.580831E-11 1.3241363E-5 1.2608185E-5 8.053226E-6 1.32409805E-5 1.32409805E-5 1.3241363E-5 0.08325 0.08325
1.3228899E-5 -2.1908278E-10 1.3241051E-5 1.2607956E-5 8.05308E-6 1.32407695E-5 1.32407695E-5 1.3241051E-5 0.08375 0.08375
1.3227499E-5 -2.4101274E-10 1.3241051E-5 1.2607727E-5 8.0529335E-6 1.3240558E-5 1.3240558E-5 1.3241051E-5 0.08425 0.08425
1.3230654E-5 -1.7889154E-10 1.32404275E-5 1.2607498E-5 8.052787E-6 1.3240347E-5 1.3240347E-5 1.32404275E-5 0.08475 0.08475
1.3225922E-5 -2.6233726E-10 1.3240115E-5 1.2607269E-5 8.0526415E-6 1.3240136E-5 1.3240136E-5 1.3240115E-5 0.08525 0.08525
1.3224886E-5 -2.7756752E-10 1.3240115E-5 1.2607041E-5 8.052495E-6 1.32399255E-5 1.32399255E-5 1.3240115E-5 0.08575 0.08575
1.32376435E-5 -3.82079E-11 1.3239803E-5 1.2606812E-5 8.052349E-6 1.3239714E-5 1.3239714E-5 1.3239803E-5 0.08625 0.08625
1.3258223E-5 3.4550054E-10 1.3239491E-5 1.26065825E-5 8.052202E-6 1.3239503E-5 1.3239503E-5 1.3239491E-5 0.08675 0.08675
1.326976E-5 5.623247E-10 1.3239491E-5 1.2606354E-5 8.052057E-6 1.3239292E-5 1.3239292E-5 1.3239491E-5 0.08725 0.08725
1.32638725E-5 4.5756163E-10 1.3238866E-5 1.2605896E-5 8.051764E-6 1.32390805E-5 1.32390805E-5 1.3238866E-5 0.08775 0.08775
1.3246567E-5 1.4206149E-10 1.3239179E-5 1.26056675E-5 8.051617E-6 1.32388695E-5 1.32388695E-5 1.3239179E-5 0.08825 0.08825
1.3230284E-5 -1.545576E-10 1.3238866E-5 1.2605438E-5 8.051472E-6 1.32386585E-5 1.32386585E-5 1.3238866E-5 0.08875 0.08875
1.3221625E-5 -3.1048228E-10 1.3238554E-5 1.2605209E-5 8.0513255E-6 1.32384475E-5 1.32384475E-5 1.3238554E-5 0.08925 0.08925
1.3215605E-5 -4.176816E-10 1.3238242E-5 1.2604981E-5 8.051179E-6 1.3238236E-5 1.3238236E-5 1.3238242E-5 0.08975 0.08975
1.3214569E-5 -4.3291185E-10 1.323793E-5 1.2604752E-5 8.051033E-6 1.3238025E-5 1.3238025E-5 1.323793E-5 0.09025 0.09025
1.3223729E-5 -2.599405E-10 1.323793E-5 1.2604522E-5 8.050887E-6 1.3237814E-5 1.3237814E-5 1.323793E-5 0.09075 0.09075
1.3243252E-5 1.0427781E-10 1.3237617E-5 1.2604294E-5 8.050741E-6 1.3237603E-5 1.3237603E-5 1.3237617E-5 0.09125 0.09125
1.3263601E-5 4.837228E-10 1.3237305E-5 1.2604065E-5 8.050594E-6 1.3237392E-5 1.3237392E-5 1.3237305E-5 0.09175 0.09175
1.3270155E-5 6.085779E-10 1.3236993E-5 1.2603836E-5 8.050448E-6 1.3237181E-5 1.3237181E-5 1.3236993E-5 0.09225 0.09225
1.3261462E-5 4.5204412E-10 1.3236993E-5 1.26036075E-5 8.050302E-6 1.323697E-5 1.323697E-5 1.3236993E-5 0.09275 0.09275
1.3244487E-5 1.4263464E-10 1.3236993E-5 1.2603149E-5 8.0500095E-6 1.3236758E-5 1.3236758E-5 1.3236993E-5 0.09325 0.09325
1.3226421E-5 -1.8687404E-10 1.3236369E-5 1.2602921E-5 8.049863E-6 1.3236547E-5 1.3236547E-5 1.3236369E-5 0.09375 0.09375
1.3214495E-5 -4.0309628E-10 1.3236369E-5 1.2602692E-5 8.0497175E-6 1.3236336E-5 1.3236336E-5 1.3236369E-5 0.09425 0.09425
1.3209366E-5 -4.9385085E-10 1.32360565E-5 1.2602462E-5 8.049571E-6 1.3236125E-5 1.3236125E-5 1.32360565E-5 0.09475 0.09475
1.3213545E-5 -4.1284856E-10 1.3235433E-5 1.2602234E-5 8.049425E-6 1.3235914E-5 1.3235914E-5 1.3235433E-5 0.09525 0.09525
1.3228183E-5 -1.3877213E-10 1.3235433E-5 1.2602005E-5 8.049278E-6 1.3235703E-5 1.3235703E-5 1.3235433E-5 0.09575 0.09575
1.3246188E-5 1.9742911E-10 1.3235121E-5 1.2601776E-5 8.049133E-6 1.3235492E-5 1.3235492E-5 1.3235121E-5 0.09625 0.09625
1.3260861E-5 4.7211457E-10 1.3235433E-5 1.26015475E-5 8.048986E-6 1.323528E-5 1.323528E-5 1.3235433E-5 0.09675 0.09675
1.32664245E-5 5.786977E-10 1.3234808E-5 1.2601318E-5 8.04884E-6 1.3235069E-5 1.3235069E-5 1.3234808E-5 0.09725 0.09725
1.3258326E-5 4.3312715E-10 1.3235121E-5 1.2601089E-5 8.048694E-6 1.3234858E-5 1.3234858E-5 1.3235121E-5 0.09775 0.09775
1.3240195E-5 1.0240034E-10 1.3234808E-5 1.2600861E-5 8.048548E-6 1.3234647E-5 1.3234647E-5 1.3234808E-5 0.09825 0.09825
1.3219226E-5 -2.8070624E-10 1.3234184E-5 1.2600402E-5 8.048255E-6 1.3234436E-5 1.3234436E-5 1.3234184E-5 0.09875 0.09875
1.32057485E-5 -5.255546E-10 1.3234184E-5 1.2600174E-5 8.0481095E-6 1.3234225E-5 1.3234225E-5 1.3234184E-5 0.09925 0.09925
1.3205801E-5 -5.206857E-10 1.3233872E-5 1.2599945E-5 8.047963E-6 1.3234014E-5 1.3234014E-5 1.3233872E-5 0.09975 0.09975
1.3218658E-5 -2.7949887E-10 1.3233872E-5 1.2599716E-5 8.047817E-6 1.3233802E-5 1.3233802E-5 1.3233872E-5 0.10025 0.10025
1.3235376E-5 3.2948786E-11 1.3233247E-5 1.25994875E-5 8.04767E-6 1.3233591E-5 1.3233591E-5 1.3233247E-5 0.10075 0.10075
1.32496525E-5 3.003255E-10 1.3233559E-5 1.2599258E-5 8.047525E-6 1.323338E-5 1.323338E-5 1.3233559E-5 0.10125 0.10125
1.3258549E-5 4.684243E-10 1.3232935E-5 1.2599029E-5 8.047378E-6 1.3233168E-5 1.3233168E-5 1.3232935E-5 0.10175 0.10175
1.32602845E-5 5.043556E-10 1.3232623E-5 1.2598801E-5 8.047232E-6 1.3232957E-5 1.3232957E-5 1.3232623E-5 0.10225 0.10225
1.325212E-5 3.5756695E-10 1.3232623E-5 1.2598572E-5 8.047085E-6 1.3232746E-5 1.3232746E-5 1.3232623E-5 0.10275 0.10275
1.3233296E-5 1.4049754E-11 1.3231998E-5 1.2598343E-5 8.04694E-6 1.3232535E-5 1.3232535E-5 1.3231998E-5 0.10325 0.10325
1.3211799E-5 -3.7880185E-10 1.3231998E-5 1.2598114E-5 8.0467935E-6 1.3232324E-5 1.3232324E-5 1.3231998E-5 0.10375 0.10375
1.3201919E-5 -5.57262E-10 1.3231998E-5 1.2597657E-5 8.046501E-6 1.3232113E-5 1.3232113E-5 1.3231998E-5 0.10425 0.10425
1.3209198E-5 -4.1900747E-10 1.3231998E-5 1.25974275E-5 8.046355E-6 1.3231902E-5 1.3231902E-5 1.3231998E-5 0.10475 0.10475
1.3225751E-5 -1.0960515E-10 1.3231374E-5 1.2597198E-5 8.046209E-6 1.323169E-5 1.323169E-5 1.3231374E-5 0.10525 0.10525
1.3238542E-5 1.3036354E-10 1.3231374E-5 1.259697E-5 8.046062E-6 1.3231479E-5 1.3231479E-5 1.3231374E-5 0.10575 0.10575
1.3247505E-5 2.996805E-10 1.3231062E-5 1.2596741E-5 8.045916E-6 1.3231268E-5 1.3231268E-5 1.3231062E-5 0.10625 0.10625
1.3254785E-5 4.3793505E-10 1.3230126E-5 1.2596512E-5 8.04577E-6 1.3231057E-5 1.3231057E-5 1.3230126E-5 0.10675 0.10675
1.3257907E-5 4.994472E-10 1.3230438E-5 1.2596283E-5 8.045624E-6 1.3230845E-5 1.3230845E-5 1.3230438E-5 0.10725 0.10725
1.3248158E-5 3.2342332E-10 1.323075E-5 1.2596054E-5 8.045477E-6 1.3230634E-5 1.3230634E-5 1.323075E-5 0.10775 0.10775
1.3224747E-5 -1.0475417E-10 1.3230438E-5 1.2595825E-5 8.045331E-6 1.3230423E-5 1.3230423E-5 1.3230438E-5 0.10825 0.10825
1.3203283E-5 -4.969967E-10 1.3230438E-5 1.2595597E-5 8.0451855E-6 1.3230211E-5 1.3230211E-5 1.3230438E-5 0.10875 0.10875
1.3200035E-5 -5.5303445E-10 1.3230126E-5 1.25953675E-5 8.045039E-6 1.323E-5 1.323E-5 1.3230126E-5 0.10925 0.10925
1.3211143E-5 -3.4412817E-10 1.3230126E-5 1.259491E-5 8.044746E-6 1.3229789E-5 1.3229789E-5 1.3230126E-5 0.10975 0.10975
1.3227168E-5 -4.4470937E-11 1.3229189E-5 1.2594681E-5 8.044601E-6 1.3229577E-5 1.3229577E-5 1.3229189E-5 0.11025 0.11025
1.3240223E-5 2.0037029E-10 1.3228877E-5 1.2594452E-5 8.044454E-6 1.3229366E-5 1.3229366E-5 1.3228877E-5 0.11075 0.11075
1.325077E-5 3.9892242E-10 1.3229189E-5 1.2594223E-5 8.044308E-6 1.3229155E-5 1.3229155E-5 1.3229189E-5 0.11125 0.11125
1.3254848E-5 4.780975E-10 1.3228565E-5 1.2593994E-5 8.044162E-6 1.3228944E-5 1.3228944E-5 1.3228565E-5 0.11175 0.11175
1.3249951E-5 3.9160644E-10 1.3228877E-5 1.2593765E-5 8.044016E-6 1.3228732E-5 1.3228732E-5 1.3228877E-5 0.11225 0.11225
1.3235087E-5 1.2117725E-10 1.3228565E-5 1.2593537E-5 8.0438695E-6 1.3228521E-5 1.3228521E-5 1.3228565E-5 0.11275 0.11275
1.32154055E-5 -2.381757E-10 1.3228565E-5 1.25933075E-5 8.043723E-6 1.322831E-5 1.322831E-5 1.3228565E-5 0.11325 0.11325
1.3202522E-5 -4.720609E-10 1.3228253E-5 1.2593078E-5 8.0435775E-6 1.3228098E-5 1.3228098E-5 1.3228253E-5 0.11375 0.11375
1.32034975E-5 -4.501381E-10 1.3228253E-5 1.259285E-5 8.043431E-6 1.3227887E-5 1.3227887E-5 1.3228253E-5 0.11425 0.11425
1.32132855E-5 -2.655945E-10 1.322794E-5 1.2592392E-5 8.043138E-6 1.3227676E-5 1.3227676E-5 1.322794E-5 0.11475 0.11475
1.3225878E-5 -2.92802E-11 1.3227004E-5 1.2592163E-5 8.042993E-6 1.32274645E-5 1.32274645E-5 1.3227004E-5 0.11525 0.11525
1.32402865E-5 2.4053276E-10 1.3227316E-5 1.2591934E-5 8.042846E-6 1.32272535E-5 1.32272535E-5 1.3227316E-5 0.11575 0.11575
1.3251262E-5 4.470028E-10 1.3227316E-5 1.2591705E-5 8.0427E-6 1.32270425E-5 1.32270425E-5 1.3227316E-5 0.11625 0.11625
1.3253856E-5 4.9876986E-10 1.3226691E-5 1.2591477E-5 8.042553E-6 1.32268315E-5 1.32268315E-5 1.3226691E-5 0.11675 0.11675
1.324523E-5 3.4345427E-10 1.3226379E-5 1.25912475E-5 8.042408E-6 1.322662E-5 1.322662E-5 1.3226379E-5 0.11725 0.11725
1.3224921E-5 -2.7470961E-11 1.32260675E-5 1.2591018E-5 8.0422615E-6 1.3226409E-5 1.3226409E-5 1.32260675E-5 0.11775 0.11775
1.3206393E-5 -3.6550657E-10 1.32260675E-5 1.259079E-5 8.042115E-6 1.3226198E-5 1.3226198E-5 1.32260675E-5 0.11825 0.11825
1.3199713E-5 -4.8488724E-10 1.32257555E-5 1.2590561E-5 8.041969E-6 1.3225986E-5 1.3225986E-5 1.32257555E-5 0.11875 0.11875
1.3204386E-5 -3.9474898E-10 1.32260675E-5 1.2590332E-5 8.041823E-6 1.3225775E-5 1.3225775E-5 1.32260675E-5 0.11925 0.11925
1.3216418E-5 -1.687888E-10 1.32257555E-5 1.2590103E-5 8.041677E-6 1.3225564E-5 1.3225564E-5 1.32257555E-5 0.11975 0.11975
1.323076E-5 9.980602E-11 1.32260675E-5 1.2589645E-5 8.041384E-6 1.3225352E-5 1.3225352E-5 1.32260675E-5 0.12025 0.12025
1.3244145E-5 3.507379E-10 1.3224819E-5 1.2589417E-5 8.041238E-6 1.3225141E-5 1.3225141E-5 1.3224819E-5 0.12075 0.12075
1.3251458E-5 4.896015E-10 1.3224819E-5 1.25891875E-5 8.041092E-6 1.322493E-5 1.322493E-5 1.3224819E-5 0.12125 0.12125
1.3246758E-5 4.0676487E-10 1.3224507E-5 1.2588959E-5 8.040945E-6 1.3224718E-5 1.3224718E-5 1.3224507E-5 0.12175 0.12175
1.3234962E-5 1.9297884E-10 1.3224819E-5 1.258873E-5 8.040799E-6 1.3224507E-5 1.3224507E-5 1.3224819E-5 0.12225 0.12225
1.3217657E-5 -1.225213E-10 1.3223882E-5 1.2588501E-5 8.0406535E-6 1.3224296E-5 1.3224296E-5 1.3223882E-5 0.12275 0.12275
1.3204377E-5 -3.6371534E-10 1.3223882E-5 1.25882725E-5 8.040507E-6 1.3224084E-5 1.3224084E-5 1.3223882E-5 0.12325 0.12325
1.3199974E-5 -4.410704E-10 1.3223882E-5 1.2588043E-5 8.040361E-6 1.3223873E-5 1.3223873E-5 1.3223882E-5 0.12375 0.12375
1.3204548E-5 -3.5275932E-10 1.322357E-5 1.2587814E-5 8.040214E-6 1.3223661E-5 1.3223661E-5 1.322357E-5 0.12425 0.12425
1.3216118E-5 -1.3532607E-10 1.322357E-5 1.2587586E-5 8.040069E-6 1.322345E-5 1.322345E-5 1.322357E-5 0.12475 0.12475
1.3230987E-5 1.4301381E-10 1.3223258E-5 1.2587357E-5 8.039922E-6 1.3223238E-5 1.3223238E-5 1.3223258E-5 0.12525 0.12525
1.3244471E-5 3.9577291E-10 1.3222946E-5 1.2586899E-5 8.03963E-6 1.3223027E-5 1.3223027E-5 1.3222946E-5 0.12575 0.12575
1.3249177E-5 4.8652027E-10 1.3222946E-5 1.258667E-5 8.039484E-6 1.3222816E-5 1.3222816E-5 1.3222946E-5 0.12625 0.12625
1.3241177E-5 3.4277692E-10 1.3222321E-5 1.2586441E-5 8.039337E-6 1.3222604E-5 1.3222604E-5 1.3222321E-5 0.12675 0.12675
1.3226049E-5 6.747516E-11 1.3222321E-5 1.25862125E-5 8.039191E-6 1.3222393E-5 1.3222393E-5 1.3222321E-5 0.12725 0.12725
1.321244E-5 -1.798095E-10 1.3221697E-5 1.2585983E-5 8.0390455E-6 1.3222182E-5 1.3222182E-5 1.3221697E-5 0.12775 0.12775
1.3203911E-5 -3.3329792E-10 1.3222009E-5 1.2585754E-5 8.038899E-6 1.322197E-5 1.322197E-5 1.3222009E-5 0.12825 0.12825
1.3201819E-5 -3.680183E-10 1.3222009E-5 1.2585526E-5 8.038753E-6 1.3221759E-5 1.3221759E-5 1.3222009E-5 0.12875 0.12875
1.3207745E-5 -2.547355E-10 1.3221697E-5 1.2585297E-5 8.038606E-6 1.3221547E-5 1.3221547E-5 1.3221697E-5 0.12925 0.12925
1.3218787E-5 -4.704736E-11 1.3221385E-5 1.2585067E-5 8.038461E-6 1.3221336E-5 1.3221336E-5 1.3221385E-5 0.12975 0.12975
1.3227981E-5 1.2653306E-10 1.3221073E-5 1.2584839E-5 8.038314E-6 1.3221124E-5 1.3221124E-5 1.3221073E-5 0.13025 0.13025
1.3235921E-5 2.7696895E-10 1.3221073E-5 1.258461E-5 8.038168E-6 1.3220913E-5 1.3220913E-5 1.3221073E-5 0.13075 0.13075
1.3239108E-5 3.396992E-10 1.3220449E-5 1.25841525E-5 8.037876E-6 1.3220702E-5 1.3220702E-5 1.3220449E-5 0.13125 0.13125
1.3235531E-5 2.7757083E-10 1.3220449E-5 1.2583923E-5 8.0377295E-6 1.32204905E-5 1.32204905E-5 1.3220449E-5 0.13175 0.13175
1.3226936E-5 1.2286429E-10 1.3220761E-5 1.2583694E-5 8.037583E-6 1.32202795E-5 1.32202795E-5 1.3220761E-5 0.13225 0.13225
1.3215208E-5 -8.9703585E-11 1.3220449E-5 1.2583466E-5 8.037437E-6 1.32200685E-5 1.32200685E-5 1.3220449E-5 0.13275 0.13275
1.3205657E-5 -2.6207306E-10 1.3220449E-5 1.2583237E-5 8.037291E-6 1.3219857E-5 1.3219857E-5 1.3220449E-5 0.13325 0.13325
1.3202178E-5 -3.223743E-10 1.3220137E-5 1.2583007E-5 8.037145E-6 1.3219645E-5 1.3219645E-5 1.3220137E-5 0.13375 0.13375
1.3207708E-5 -2.1640026E-10 1.32192E-5 1.2582779E-5 8.036998E-6 1.3219434E-5 1.3219434E-5 1.32192E-5 0.13425 0.13425
1.3217298E-5 -3.551104E-11 1.32192E-5 1.258255E-5 8.036852E-6 1.3219222E-5 1.3219222E-5 1.32192E-5 0.13475 0.13475
1.3225931E-5 1.2771526E-10 1.32192E-5 1.2582321E-5 8.036706E-6 1.3219011E-5 1.3219011E-5 1.32192E-5 0.13525 0.13525
1.3229118E-5 1.9044552E-10 1.3217951E-5 1.25820925E-5 8.03656E-6 1.32188E-5 1.32188E-5 1.3217951E-5 0.13575 0.13575
1.3228972E-5 1.9166006E-10 1.3218263E-5 1.2581863E-5 8.036413E-6 1.3218588E-5 1.3218588E-5 1.3218263E-5 0.13625 0.13625
1.322655E-5 1.50849E-10 1.3218263E-5 1.2581406E-5 8.0361215E-6 1.3218377E-5 1.3218377E-5 1.3218263E-5 0.13675 0.13675
1.3223038E-5 8.993873E-11 1.3217951E-5 1.2581177E-5 8.035975E-6 1.3218165E-5 1.3218165E-5 1.3217951E-5 0.13725 0.13725
1.3218801E-5 1.5628996E-11 1.3217327E-5 1.2580947E-5 8.035829E-6 1.3217953E-5 1.3217953E-5 1.3217327E-5 0.13775 0.13775
1.3214002E-5 -6.903487E-11 1.3217639E-5 1.2580719E-5 8.035683E-6 1.3217742E-5 1.3217742E-5 1.3217639E-5 0.13825 0.13825
1.321049E-5 -1.2994514E-10 1.3217639E-5 1.258049E-5 8.035537E-6 1.3217531E-5 1.3217531E-5 1.3217639E-5 0.13875 0.13875
1.3212786E-5 -8.365966E-11 1.3217639E-5 1.2580262E-5 8.03539E-6 1.3217319E-5 1.3217319E-5 1.3217639E-5 0.13925 0.13925
1.3217723E-5 1.1351147E-11 1.3217327E-5 1.25800325E-5 8.035244E-6 1.3217108E-5 1.3217108E-5 1.3217327E-5 0.13975 0.13975
1.3220184E-5 6.068195E-11 1.3217014E-5 1.2579803E-5 8.035098E-6 1.3216896E-5 1.3216896E-5 1.3217014E-5 0.14025 0.14025
1.3218124E-5 2.657062E-11 1.3216702E-5 1.2579575E-5 8.034952E-6 1.3216685E-5 1.3216685E-5 1.3216702E-5 0.14075 0.14075
1.321491E-5 -2.8858041E-11 1.3217014E-5 1.2579346E-5 8.034805E-6 1.3216473E-5 1.3216473E-5 1.3217014E-5 0.14125 0.14125
1.3211959E-5 -7.941418E-11 1.32163905E-5 1.2579117E-5 8.034659E-6 1.3216262E-5 1.3216262E-5 1.32163905E-5 0.14175 0.14175
1.3216236E-5 3.4152943E-12 1.3215766E-5 1.2578659E-5 8.034367E-6 1.321605E-5 1.321605E-5 1.3215766E-5 0.14225 0.14225
1.3222558E-5 1.240069E-10 1.3215766E-5 1.257843E-5 8.034221E-6 1.3215838E-5 1.3215838E-5 1.3215766E-5 0.14275 0.14275
1.322667E-5 2.0379105E-10 1.3215454E-5 1.2578202E-5 8.034074E-6 1.3215627E-5 1.3215627E-5 1.3215454E-5 0.14325 0.14325
1.32263585E-5 2.0196025E-10 1.3215142E-5 1.25779725E-5 8.033929E-6 1.3215416E-5 1.3215416E-5 1.3215142E-5 0.14375 0.14375
1.322387E-5 1.5993105E-10 1.3215142E-5 1.2577743E-5 8.033782E-6 1.32152045E-5 1.32152045E-5 1.3215142E-5 0.14425 0.14425
1.3218015E-5 5.577705E-11 1.321483E-5 1.2577515E-5 8.033636E-6 1.3214993E-5 1.3214993E-5 1.321483E-5 0.14475 0.14475
1.321216E-5 -4.8376945E-11 1.3214517E-5 1.2577286E-5 8.033489E-6 1.3214782E-5 1.3214782E-5 1.3214517E-5 0.14525 0.14525
1.3204292E-5 -1.8968402E-10 1.3215142E-5 1.2577057E-5 8.033344E-6 1.321457E-5 1.321457E-5 1.3215142E-5 0.14575 0.14575
1.3197316E-5 -3.1454628E-10 1.321483E-5 1.2576828E-5 8.033197E-6 1.3214359E-5 1.3214359E-5 1.321483E-5 0.14625 0.14625
1.3198093E-5 -2.962779E-10 1.3213893E-5 1.2576599E-5 8.033051E-6 1.3214147E-5 1.3214147E-5 1.3213893E-5 0.14675 0.14675
1.3207816E-5 -1.1295241E-10 1.3214205E-5 1.2576142E-5 8.032759E-6 1.3213936E-5 1.3213936E-5 1.3214205E-5 0.14725 0.14725
1.322351E-5 1.8061415E-10 1.3214205E-5 1.25759125E-5 8.032613E-6 1.3213724E-5 1.3213724E-5 1.3214205E-5 0.14775 0.14775
1.3234585E-5 3.8891135E-10 1.3213581E-5 1.2575683E-5 8.032466E-6 1.3213513E-5 1.3213513E-5 1.3213581E-5 0.14825 0.14825
1.323566E-5 4.1266138E-10 1.3213269E-5 1.2575455E-5 8.03232E-6 1.3213301E-5 1.3213301E-5 1.3213269E-5 0.14875 0.14875
1.3227825E-5 2.7196334E-10 1.3212956E-5 1.2575226E-5 8.032174E-6 1.3213089E-5 1.3213089E-5 1.3212956E-5 0.14925 0.14925
1.3218571E-5 1.0507549E-10 1.3213269E-5 1.2574997E-5 8.032028E-6 1.3212878E-5 1.3212878E-5 1.3213269E-5 0.14975 0.14975
1.3208063E-5 -8.4956917E-11 1.3212956E-5 1.2574768E-5 8.031881E-6 1.3212666E-5 1.3212666E-5 1.3212956E-5 0.15025 0.15025
1.3197324E-5 -2.7925282E-10 1.3212332E-5 1.2574539E-5 8.031735E-6 1.3212455E-5 1.3212455E-5 1.3212332E-5 0.15075 0.15075
1.3186552E-5 -4.7415777E-10 1.321202E-5 1.257431E-5 8.0315895E-6 1.3212243E-5 1.3212243E-5 1.321202E-5 0.15125 0.15125
1.3184954E-5 -4.9974214E-10 1.321202E-5 1.2574082E-5 8.031443E-6 1.3212031E-5 1.3212031E-5 1.321202E-5 0.15175 0.15175
1.3198108E-5 -2.5307373E-10 1.3212332E-5 1.25738525E-5 8.031297E-6 1.321182E-5 1.321182E-5 1.3212332E-5 0.15225 0.15225
1.3222845E-5 2.073771E-10 1.32117075E-5 1.2573395E-5 8.031005E-6 1.3211608E-5 1.3211608E-5 1.32117075E-5 0.15275 0.15275
1.3240487E-5 5.368786E-10 1.32113955E-5 1.2573166E-5 8.030858E-6 1.3211397E-5 1.3211397E-5 1.32113955E-5 0.15325 0.15325
1.324374E-5 6.00827E-10 1.32113955E-5 1.2572937E-5 8.030712E-6 1.3211185E-5 1.3211185E-5 1.32113955E-5 0.15375 0.15375
1.323442E-5 4.32721E-10 1.3210772E-5 1.2572708E-5 8.030566E-6 1.3210974E-5 1.3210974E-5 1.3210772E-5 0.15425 0.15425
1.3219952E-5 1.6960058E-10 1.3210459E-5 1.2572479E-5 8.03042E-6 1.32107625E-5 1.32107625E-5 1.3210459E-5 0.15475 0.15475
1.3203504E-5 -1.3006382E-10 1.3210147E-5 1.257225E-5 8.030273E-6 1.3210551E-5 1.3210551E-5 1.3210147E-5 0.15525 0.15525
1.3188738E-5 -3.9866588E-10 1.3209835E-5 1.2572022E-5 8.030127E-6 1.321034E-5 1.321034E-5 1.3209835E-5 0.15575 0.15575
1.3178296E-5 -5.874801E-10 1.3210147E-5 1.25717925E-5 8.0299815E-6 1.3210128E-5 1.3210128E-5 1.3210147E-5 0.15625 0.15625
1.31784145E-5 -5.813931E-10 1.3209835E-5 1.2571563E-5 8.029835E-6 1.3209916E-5 1.3209916E-5 1.3209835E-5 0.15675 0.15675
1.3194473E-5 -2.811268E-10 1.3210147E-5 1.2571335E-5 8.029689E-6 1.3209705E-5 1.3209705E-5 1.3210147E-5 0.15725 0.15725
1.3219968E-5 1.933326E-10 1.3209835E-5 1.2571106E-5 8.029542E-6 1.3209493E-5 1.3209493E-5 1.3209835E-5 0.15775 0.15775
1.3242164E-5 6.068853E-10 1.3209523E-5 1.2570648E-5 8.02925E-6 1.3209281E-5 1.3209281E-5 1.3209523E-5 0.15825 0.15825
1.3249443E-5 7.4513984E-10 1.3209211E-5 1.2570419E-5 8.029104E-6 1.320907E-5 1.320907E-5 1.3209211E-5 0.15875 0.15875
1.3238507E-5 5.4718957E-10 1.3208898E-5 1.2570191E-5 8.028957E-6 1.3208858E-5 1.3208858E-5 1.3208898E-5 0.15925 0.15925
1.3216679E-5 1.4824726E-10 1.3208898E-5 1.2569962E-5 8.028812E-6 1.3208646E-5 1.3208646E-5 1.3208898E-5 0.15975 0.15975
1.3195446E-5 -2.3973185E-10 1.3208274E-5 1.25697325E-5 8.028665E-6 1.3208435E-5 1.3208435E-5 1.3208274E-5 0.16025 0.16025
1.31792285E-5 -5.3513277E-10 1.3208274E-5 1.2569504E-5 8.028519E-6 1.3208223E-5 1.3208223E-5 1.3208274E-5 0.16075 0.16075
1.317169E-5 -6.7034917E-10 1.3207649E-5 1.2569275E-5 8.028373E-6 1.3208011E-5 1.3208011E-5 1.3207649E-5 0.16125 0.16125
1.3178541E-5 -5.4001253E-10 1.3207649E-5 1.2569046E-5 8.028227E-6 1.32078E-5 1.32078E-5 1.3207649E-5 0.16175 0.16175
1.3198063E-5 -1.7579423E-10 1.3207649E-5 1.25688175E-5 8.028081E-6 1.3207588E-5 1.3207588E-5 1.3207649E-5 0.16225 0.16225
1.3221018E-5 2.5176702E-10 1.3207337E-5 1.2568588E-5 8.027934E-6 1.32073765E-5 1.32073765E-5 1.3207337E-5 0.16275 0.16275
1.324031E-5 6.1172184E-10 1.3207025E-5 1.2568359E-5 8.027788E-6 1.32071655E-5 1.32071655E-5 1.3207025E-5 0.16325 0.16325
1.3245675E-5 7.146505E-10 1.3207337E-5 1.2567902E-5 8.027496E-6 1.3206954E-5 1.3206954E-5 1.3207337E-5 0.16375 0.16375
1.32355635E-5 5.319269E-10 1.3207025E-5 1.25676725E-5 8.027349E-6 1.3206742E-5 1.3206742E-5 1.3207025E-5 0.16425 0.16425
1.3213571E-5 1.2993928E-10 1.3207025E-5 1.2567444E-5 8.027203E-6 1.3206531E-5 1.3206531E-5 1.3207025E-5 0.16475 0.16475
1.3189796E-5 -3.0493794E-10 1.3206401E-5 1.2567215E-5 8.027057E-6 1.3206319E-5 1.3206319E-5 1.3206401E-5 0.16525 0.16525
1.3173645E-5 -5.9912075E-10 1.3206089E-5 1.2566986E-5 8.026911E-6 1.3206107E-5 1.3206107E-5 1.3206089E-5 0.16575 0.16575
1.3171783E-5 -6.2957767E-10 1.3206089E-5 1.25667575E-5 8.026765E-6 1.3205896E-5 1.3205896E-5 1.3206089E-5 0.16625 0.16625
1.3184277E-5 -3.9509063E-10 1.3205465E-5 1.2566528E-5 8.026619E-6 1.3205684E-5 1.3205684E-5 1.3205465E-5 0.16675 0.16675
1.3201291E-5 -7.7161395E-11 1.3205777E-5 1.2566299E-5 8.026473E-6 1.3205472E-5 1.3205472E-5 1.3205777E-5 0.16725 0.16725
1.3218372E-5 2.4198596E-10 1.3205153E-5 1.2566071E-5 8.026326E-6 1.3205261E-5 1.3205261E-5 1.3205153E-5 0.16775 0.16775
1.3233539E-5 5.2580745E-10 1.3205153E-5 1.2565842E-5 8.02618E-6 1.3205049E-5 1.3205049E-5 1.3205153E-5 0.16825 0.16825
1.32382775E-5 6.171639E-10 1.3204528E-5 1.2565612E-5 8.026034E-6 1.3204837E-5 1.3204837E-5 1.3204528E-5 0.16875 0.16875
1.3227571E-5 4.2347703E-10 1.3204216E-5 1.2565155E-5 8.025741E-6 1.3204625E-5 1.3204625E-5 1.3204216E-5 0.16925 0.16925
1.3209241E-5 8.9095814E-11 1.3204528E-5 1.2564926E-5 8.025595E-6 1.3204413E-5 1.3204413E-5 1.3204528E-5 0.16975 0.16975
1.3191044E-5 -2.4284913E-10 1.320484E-5 1.25646975E-5 8.0254495E-6 1.3204202E-5 1.3204202E-5 1.320484E-5 0.17025 0.17025
1.3180602E-5 -4.3166343E-10 1.3204216E-5 1.2564468E-5 8.025303E-6 1.320399E-5 1.320399E-5 1.3204216E-5 0.17075 0.17075
1.31798615E-5 -4.414121E-10 1.3204216E-5 1.2564239E-5 8.025157E-6 1.32037785E-5 1.32037785E-5 1.3204216E-5 0.17125 0.17125
1.3188659E-5 -2.7514047E-10 1.3203904E-5 1.2564011E-5 8.02501E-6 1.32035675E-5 1.32035675E-5 1.3203904E-5 0.17175 0.17175
1.3201285E-5 -3.821712E-11 1.3203591E-5 1.2563782E-5 8.024865E-6 1.3203356E-5 1.3203356E-5 1.3203591E-5 0.17225 0.17225
1.3213943E-5 1.993153E-10 1.3203279E-5 1.2563552E-5 8.024718E-6 1.3203144E-5 1.3203144E-5 1.3203279E-5 0.17275 0.17275
1.322406E-5 3.8994957E-10 1.3202967E-5 1.2563324E-5 8.024572E-6 1.3202932E-5 1.3202932E-5 1.3202967E-5 0.17325 0.17325
1.32273135E-5 4.5389797E-10 1.3202967E-5 1.2563095E-5 8.024425E-6 1.3202721E-5 1.3202721E-5 1.3202967E-5 0.17375 0.17375
1.3218357E-5 2.924917E-10 1.3202655E-5 1.2562866E-5 8.02428E-6 1.3202509E-5 1.3202509E-5 1.3202655E-5 0.17425 0.17425
1.3204186E-5 3.4852888E-11 1.3202343E-5 1.2562408E-5 8.023987E-6 1.3202297E-5 1.3202297E-5 1.3202343E-5 0.17475 0.17475
1.3189651E-5 -2.2948568E-10 1.3202343E-5 1.256218E-5 8.023841E-6 1.3202086E-5 1.3202086E-5 1.3202343E-5 0.17525 0.17525
1.3182244E-5 -3.6226583E-10 1.32020305E-5 1.2561951E-5 8.023695E-6 1.3201873E-5 1.3201873E-5 1.32020305E-5 0.17575 0.17575
1.3183584E-5 -3.3364325E-10 1.32020305E-5 1.2561722E-5 8.023549E-6 1.3201662E-5 1.3201662E-5 1.32020305E-5 0.17625 0.17625
1.3193701E-5 -1.43009E-10 1.32017185E-5 1.2561493E-5 8.023402E-6 1.320145E-5 1.320145E-5 1.32017185E-5 0.17675 0.17675
1.320372E-5 4.5798088E-11 1.3201407E-5 1.2561264E-5 8.023256E-6 1.3201238E-5 1.3201238E-5 1.3201407E-5 0.17725 0.17725
1.3210174E-5 1.6882595E-10 1.3201095E-5 1.2561035E-5 8.02311E-6 1.3201026E-5 1.3201026E-5 1.3201095E-5 0.17775 0.17775
1.3213725E-5 2.3825597E-10 1.3200782E-5 1.2560807E-5 8.022964E-6 1.3200815E-5 1.3200815E-5 1.3200782E-5 0.17825 0.17825
1.32121595E-5 2.1328063E-10 1.3200158E-5 1.25605775E-5 8.022817E-6 1.32006035E-5 1.32006035E-5 1.3200158E-5 0.17875 0.17875
1.3207988E-5 1.4018903E-10 1.3199846E-5 1.2560348E-5 8.022671E-6 1.3200392E-5 1.3200392E-5 1.3199846E-5 0.17925 0.17925
1.3200614E-5 8.0179405E-12 1.3199846E-5 1.2559891E-5 8.022379E-6 1.320018E-5 1.320018E-5 1.3199846E-5 0.17975 0.17975
1.3193439E-5 -1.2049872E-10 1.3199533E-5 1.2559662E-5 8.022233E-6 1.3199968E-5 1.3199968E-5 1.3199533E-5 0.18025 0.18025
1.3188607E-5 -2.0577168E-10 1.3199533E-5 1.2559433E-5 8.022087E-6 1.3199757E-5 1.3199757E-5 1.3199533E-5 0.18075 0.18075
1.31912E-5 -1.540046E-10 1.3199221E-5 1.2559204E-5 8.021941E-6 1.3199544E-5 1.3199544E-5 1.3199221E-5 0.18125 0.18125
1.3201812E-5 4.5765676E-11 1.3198597E-5 1.2558975E-5 8.021794E-6 1.3199333E-5 1.3199333E-5 1.3198597E-5 0.18175 0.18175
1.3209059E-5 1.8341115E-10 1.3198909E-5 1.2558747E-5 8.021648E-6 1.3199121E-5 1.3199121E-5 1.3198909E-5 0.18225 0.18225
1.3205646E-5 1.2432809E-10 1.3198909E-5 1.25585175E-5 8.021502E-6 1.3198909E-5 1.3198909E-5 1.3198909E-5 0.18275 0.18275
1.3198866E-5 3.1202018E-12 1.3198597E-5 1.2558288E-5 8.021356E-6 1.3198697E-5 1.3198697E-5 1.3198597E-5 0.18325 0.18325
1.3198324E-5 -2.9740594E-12 1.3198597E-5 1.255806E-5 8.021209E-6 1.3198486E-5 1.3198486E-5 1.3198597E-5 0.18375 0.18375
1.31986735E-5 7.376476E-12 1.3197972E-5 1.2557831E-5 8.021063E-6 1.3198274E-5 1.3198274E-5 1.3197972E-5 0.18425 0.18425
1.3199122E-5 1.9554202E-11 1.3197972E-5 1.2557602E-5 8.020917E-6 1.3198062E-5 1.3198062E-5 1.3197972E-5 0.18475 0.18475
1.3196138E-5 -3.1611E-11 1.3197348E-5 1.2557144E-5 8.020625E-6 1.319785E-5 1.319785E-5 1.3197348E-5 0.18525 0.18525
1.3193913E-5 -6.8767665E-11 1.319766E-5 1.2556915E-5 8.020478E-6 1.31976385E-5 1.31976385E-5 1.319766E-5 0.18575 0.18575
1.3200037E-5 4.8169534E-11 1.3197036E-5 1.2556687E-5 8.020333E-6 1.3197427E-5 1.3197427E-5 1.3197036E-5 0.18625 0.18625
1.3210517E-5 2.4550356E-10 1.3197348E-5 1.25564575E-5 8.020186E-6 1.3197216E-5 1.3197216E-5 1.3197348E-5 0.18675 0.18675
1.3209084E-5 2.2296448E-10 1.3196724E-5 1.2556228E-5 8.02004E-6 1.3197003E-5 1.3197003E-5 1.3196724E-5 0.18725 0.18725
1.319653E-5 -4.8300764E-12 1.3196412E-5 1.2556E-5 8.019893E-6 1.3196792E-5 1.3196792E-5 1.3196412E-5 0.18775 0.18775
1.31848665E-5 -2.1617982E-10 1.3197036E-5 1.2555771E-5 8.019748E-6 1.319658E-5 1.319658E-5 1.3197036E-5 0.18825 0.18825
1.31825755E-5 -2.5455463E-10 1.3196724E-5 1.2555542E-5 8.019601E-6 1.3196368E-5 1.3196368E-5 1.3196724E-5 0.18875 0.18875
1.3186686E-5 -1.7477049E-10 1.31961E-5 1.2555313E-5 8.019455E-6 1.3196156E-5 1.3196156E-5 1.31961E-5 0.18925 0.18925
1.31903025E-5 -1.04122364E-10 1.3196412E-5 1.2555084E-5 8.019309E-6 1.3195944E-5 1.3195944E-5 1.3196412E-5 0.18975 0.18975
1.3193556E-5 -4.017395E-11 1.3195163E-5 1.2554855E-5 8.019163E-6 1.3195732E-5 1.3195732E-5 1.3195163E-5 0.19025 0.19025
1.3202485E-5 1.2853393E-10 1.3195788E-5 1.25543975E-5 8.01887E-6 1.3195521E-5 1.3195521E-5 1.3195788E-5 0.19075 0.19075
1.3215012E-5 3.6363007E-10 1.3195788E-5 1.2554168E-5 8.018724E-6 1.3195308E-5 1.3195308E-5 1.3195788E-5 0.19125 0.19125
1.3217868E-5 4.2026968E-10 1.3195475E-5 1.255394E-5 8.018578E-6 1.3195097E-5 1.3195097E-5 1.3195475E-5 0.19175 0.19175
1.3207921E-5 2.405914E-10 1.3194851E-5 1.2553711E-5 8.018432E-6 1.31948855E-5 1.31948855E-5 1.3194851E-5 0.19225 0.19225
1.3192199E-5 -4.5673562E-11 1.3194851E-5 1.2553482E-5 8.018285E-6 1.3194674E-5 1.3194674E-5 1.3194851E-5 0.19275 0.19275
1.3179908E-5 -2.685956E-10 1.3193914E-5 1.2553253E-5 8.01814E-6 1.3194462E-5 1.3194462E-5 1.3193914E-5 0.19325 0.19325
1.317303E-5 -3.9163067E-10 1.3193914E-5 1.2553024E-5 8.017993E-6 1.319425E-5 1.319425E-5 1.3193914E-5 0.19375 0.19375
1.3171003E-5 -4.2513293E-10 1.3193914E-5 1.2552796E-5 8.017847E-6 1.3194038E-5 1.3194038E-5 1.3193914E-5 0.19425 0.19425
1.31784145E-5 -2.844421E-10 1.3194227E-5 1.2552567E-5 8.017701E-6 1.3193826E-5 1.3193826E-5 1.3194227E-5 0.19475 0.19475
1.3193745E-5 2.4246887E-12 1.319329E-5 1.25523375E-5 8.017555E-6 1.3193614E-5 1.3193614E-5 1.319329E-5 0.19525 0.19525
1.3212509E-5 3.5263445E-10 1.3192978E-5 1.2552109E-5 8.017409E-6 1.3193402E-5 1.3193402E-5 1.3192978E-5 0.19575 0.19575
1.32219E-5 5.2986926E-10 1.319329E-5 1.2551651E-5 8.017116E-6 1.319319E-5 1.319319E-5 1.319329E-5 0.19625 0.19625
1.3219576E-5 4.908854E-10 1.3192978E-5 1.25514225E-5 8.01697E-6 1.3192978E-5 1.3192978E-5 1.3192978E-5 0.19675 0.19675
1.3207186E-5 2.6613617E-10 1.3192978E-5 1.2551193E-5 8.016824E-6 1.3192766E-5 1.3192766E-5 1.3192978E-5 0.19725 0.19725
1.3190309E-5 -4.1446117E-11 1.3192665E-5 1.2550964E-5 8.016677E-6 1.3192555E-5 1.3192555E-5 1.3192665E-5 0.19775 0.19775
1.317518E-5 -3.1674788E-10 1.3192353E-5 1.2550736E-5 8.016531E-6 1.31923425E-5 1.31923425E-5 1.3192353E-5 0.19825 0.19825
1.3164639E-5 -5.0738935E-10 1.31920415E-5 1.2550507E-5 8.016385E-6 1.31921315E-5 1.31921315E-5 1.31920415E-5 0.19875 0.19875
1.31640645E-5 -5.140927E-10 1.31917295E-5 1.25502775E-5 8.016239E-6 1.319192E-5 1.319192E-5 1.31917295E-5 0.19925 0.19925
1.3176987E-5 -2.7168776E-10 1.31920415E-5 1.2550049E-5 8.016093E-6 1.3191707E-5 1.3191707E-5 1.31920415E-5 0.19975 0.19975
1.3199909E-5 1.5526441E-10 1.31917295E-5 1.254982E-5 8.015946E-6 1.3191496E-5 1.3191496E-5 1.31917295E-5 0.20025 0.20025
1.3214943E-5 4.3664963E-10 1.3191417E-5 1.2549591E-5 8.015801E-6 1.3191284E-5 1.3191284E-5 1.3191417E-5 0.20075 0.20075
1.3215951E-5 4.591815E-10 1.3190481E-5 1.25493625E-5 8.015654E-6 1.3191072E-5 1.3191072E-5 1.3190481E-5 0.20125 0.20125
1.3209535E-5 3.4467335E-10 1.3190481E-5 1.2548904E-5 8.015361E-6 1.319086E-5 1.319086E-5 1.3190481E-5 0.20175 0.20175
1.3203053E-5 2.2894707E-10 1.3191105E-5 1.2548676E-5 8.015216E-6 1.3190648E-5 1.3190648E-5 1.3191105E-5 0.20225 0.20225
1.3195448E-5 9.2512525E-11 1.3190793E-5 1.2548447E-5 8.015069E-6 1.3190436E-5 1.3190436E-5 1.3190793E-5 0.20275 0.20275
1.3178241E-5 -2.2116042E-10 1.3190169E-5 1.25482175E-5 8.014923E-6 1.3190224E-5 1.3190224E-5 1.3190169E-5 0.20325 0.20325
1.3161892E-5 -5.189977E-10 1.3190169E-5 1.2547989E-5 8.0147765E-6 1.3190012E-5 1.3190012E-5 1.3190169E-5 0.20375 0.20375
1.3160426E-5 -5.4214583E-10 1.3190169E-5 1.254776E-5 8.014631E-6 1.31898005E-5 1.31898005E-5 1.3190169E-5 0.20425 0.20425
1.3177902E-5 -2.1568965E-10 1.3189544E-5 1.2547531E-5 8.014485E-6 1.3189589E-5 1.3189589E-5 1.3189544E-5 0.20475 0.20475
1.319716E-5 1.4365611E-10 1.3189544E-5 1.25473025E-5 8.014338E-6 1.3189377E-5 1.3189377E-5 1.3189544E-5 0.20525 0.20525
1.3207079E-5 3.30636E-10 1.318892E-5 1.2547073E-5 8.014192E-6 1.3189165E-5 1.3189165E-5 1.318892E-5 0.20575 0.20575
1.3209342E-5 3.763124E-10 1.3189232E-5 1.2546844E-5 8.014046E-6 1.3188952E-5 1.3188952E-5 1.3189232E-5 0.20625 0.20625
1.3205863E-5 3.1601116E-10 1.3188607E-5 1.2546616E-5 8.0139E-6 1.3188741E-5 1.3188741E-5 1.3188607E-5 0.20675 0.20675
1.3202747E-5 2.624097E-10 1.3188607E-5 1.2546157E-5 8.013608E-6 1.3188529E-5 1.3188529E-5 1.3188607E-5 0.20725 0.20725
1.3192172E-5 7.115915E-11 1.3187983E-5 1.2545929E-5 8.013461E-6 1.3188316E-5 1.3188316E-5 1.3187983E-5 0.20775 0.20775
1.3173711E-5 -2.6565833E-10 1.3188295E-5 1.25457E-5 8.013315E-6 1.3188105E-5 1.3188105E-5 1.3188295E-5 0.20825 0.20825
1.3162212E-5 -4.7396276E-10 1.3187983E-5 1.2545471E-5 8.013169E-6 1.3187893E-5 1.3187893E-5 1.3187983E-5 0.20875 0.20875
1.3167643E-5 -3.6981596E-10 1.3187983E-5 1.25452425E-5 8.013023E-6 1.318768E-5 1.318768E-5 1.3187983E-5 0.20925 0.20925
1.3185549E-5 -3.5441938E-11 1.3187671E-5 1.2545013E-5 8.012877E-6 1.3187469E-5 1.3187469E-5 1.3187671E-5 0.20975 0.20975
1.3196392E-5 1.6859181E-10 1.3187983E-5 1.2544784E-5 8.01273E-6 1.31872575E-5 1.31872575E-5 1.3187983E-5 0.21025 0.21025
1.3196477E-5 1.740698E-10 1.31873585E-5 1.2544556E-5 8.012584E-6 1.3187045E-5 1.3187045E-5 1.31873585E-5 0.21075 0.21075
1.31962315E-5 1.7345712E-10 1.31870465E-5 1.2544327E-5 8.012438E-6 1.3186833E-5 1.3186833E-5 1.31870465E-5 0.21125 0.21125
1.3197637E-5 2.032978E-10 1.31870465E-5 1.2544098E-5 8.012292E-6 1.3186621E-5 1.3186621E-5 1.31870465E-5 0.21175 0.21175
1.3199306E-5 2.38011E-10 1.3186423E-5 1.2543869E-5 8.012145E-6 1.3186409E-5 1.3186409E-5 1.3186423E-5 0.21225 0.21225
1.3192922E-5 1.241119E-10 1.3186111E-5 1.2543412E-5 8.011853E-6 1.3186197E-5 1.3186197E-5 1.3186111E-5 0.21275 0.21275
1.3178618E-5 -1.3596317E-10 1.3186111E-5 1.25431825E-5 8.011707E-6 1.3185985E-5 1.3185985E-5 1.3186111E-5 0.21325 0.21325
1.3169232E-5 -3.0528732E-10 1.3185486E-5 1.2542953E-5 8.011561E-6 1.3185773E-5 1.3185773E-5 1.3185486E-5 0.21375 0.21375
1.3173838E-5 -2.163672E-10 1.3185798E-5 1.2542725E-5 8.011414E-6 1.3185561E-5 1.3185561E-5 1.3185798E-5 0.21425 0.21425
1.318313E-5 -4.095959E-11 1.3185486E-5 1.2542496E-5 8.011269E-6 1.3185349E-5 1.3185349E-5 1.3185486E-5 0.21475 0.21475
1.3189452E-5 7.9632016E-11 1.3185174E-5 1.2542267E-5 8.011122E-6 1.31851375E-5 1.31851375E-5 1.3185174E-5 0.21525 0.21525
1.3189107E-5 7.719214E-11 1.3185174E-5 1.2542038E-5 8.010976E-6 1.3184925E-5 1.3184925E-5 1.3185174E-5 0.21575 0.21575
1.3186421E-5 3.150854E-11 1.3184237E-5 1.2541809E-5 8.010829E-6 1.3184714E-5 1.3184714E-5 1.3184237E-5 0.21625 0.21625
1.3186967E-5 4.5513465E-11 1.3184237E-5 1.254158E-5 8.010684E-6 1.3184502E-5 1.3184502E-5 1.3184237E-5 0.21675 0.21675
1.3190616E-5 1.1677066E-10 1.3183613E-5 1.2541352E-5 8.010537E-6 1.3184289E-5 1.3184289E-5 1.3183613E-5 0.21725 0.21725
1.3192516E-5 1.5574733E-10 1.3183613E-5 1.2540893E-5 8.0102445E-6 1.3184077E-5 1.3184077E-5 1.3183613E-5 0.21775 0.21775
1.3186858E-5 5.5247716E-11 1.3183613E-5 1.2540665E-5 8.010099E-6 1.3183865E-5 1.3183865E-5 1.3183613E-5 0.21825 0.21825
1.31813E-5 -4.3424694E-11 1.3183925E-5 1.2540436E-5 8.009953E-6 1.3183653E-5 1.3183653E-5 1.3183925E-5 0.21875 0.21875
1.3180296E-5 -5.8045905E-11 1.3183613E-5 1.2540207E-5 8.009806E-6 1.3183441E-5 1.3183441E-5 1.3183613E-5 0.21925 0.21925
1.3180447E-5 -5.1349775E-11 1.31833E-5 1.2539978E-5 8.00966E-6 1.3183229E-5 1.3183229E-5 1.31833E-5 0.21975 0.21975
1.3181951E-5 -1.9681909E-11 1.3182988E-5 1.2539749E-5 8.009514E-6 1.31830175E-5 1.31830175E-5 1.3182988E-5 0.22025 0.22025
1.3178604E-5 -7.754686E-11 1.3183613E-5 1.253952E-5 8.009368E-6 1.3182806E-5 1.3182806E-5 1.3183613E-5 0.22075 0.22075
1.3177863E-5 -8.729553E-11 1.3182988E-5 1.2539292E-5 8.009221E-6 1.3182593E-5 1.3182593E-5 1.3182988E-5 0.22125 0.22125
1.317973E-5 -4.8927928E-11 1.31823645E-5 1.25390625E-5 8.009076E-6 1.3182381E-5 1.3182381E-5 1.31823645E-5 0.22175 0.22175
1.3186151E-5 7.349087E-11 1.31820525E-5 1.2538833E-5 8.008929E-6 1.3182169E-5 1.3182169E-5 1.31820525E-5 0.22225 0.22225
1.3191252E-5 1.7154701E-10 1.31820525E-5 1.2538605E-5 8.008783E-6 1.3181957E-5 1.3181957E-5 1.31820525E-5 0.22275 0.22275
1.3191601E-5 1.8189754E-10 1.3181428E-5 1.2538147E-5 8.008491E-6 1.3181745E-5 1.3181745E-5 1.3181428E-5 0.22325 0.22325
1.3189078E-5 1.3925926E-10 1.3181428E-5 1.2537918E-5 8.008345E-6 1.3181533E-5 1.3181533E-5 1.3181428E-5 0.22375 0.22375
1.3186325E-5 9.235752E-11 1.3181428E-5 1.2537689E-5 8.008198E-6 1.3181321E-5 1.3181321E-5 1.3181428E-5 0.22425 0.22425
1.3182186E-5 1.9874975E-11 1.3181116E-5 1.253746E-5 8.008052E-6 1.3181109E-5 1.3181109E-5 1.3181116E-5 0.22475 0.22475
1.3177089E-5 -7.0270505E-11 1.3180804E-5 1.2537232E-5 8.007906E-6 1.31808965E-5 1.31808965E-5 1.3180804E-5 0.22525 0.22525
1.3170178E-5 -1.9391465E-10 1.3181116E-5 1.25370025E-5 8.00776E-6 1.3180685E-5 1.3180685E-5 1.3181116E-5 0.22575 0.22575
1.31658735E-5 -2.6944255E-10 1.3180491E-5 1.2536773E-5 8.007613E-6 1.3180473E-5 1.3180473E-5 1.3180491E-5 0.22625 0.22625
1.3172228E-5 -1.4824186E-10 1.3180179E-5 1.2536545E-5 8.007467E-6 1.3180261E-5 1.3180261E-5 1.3180179E-5 0.22675 0.22675
1.3182775E-5 5.0310277E-11 1.3179867E-5 1.2536316E-5 8.007321E-6 1.3180049E-5 1.3180049E-5 1.3179867E-5 0.22725 0.22725
1.3192331E-5 2.3059041E-10 1.3179867E-5 1.2536087E-5 8.007175E-6 1.3179836E-5 1.3179836E-5 1.3179867E-5 0.22775 0.22775
1.3194428E-5 2.7322147E-10 1.3179555E-5 1.2535858E-5 8.007029E-6 1.3179624E-5 1.3179624E-5 1.3179555E-5 0.22825 0.22825
1.3193391E-5 2.579912E-10 1.3179555E-5 1.25354E-5 8.006737E-6 1.3179412E-5 1.3179412E-5 1.3179555E-5 0.22875 0.22875
1.3189417E-5 1.8855399E-10 1.3178618E-5 1.2535172E-5 8.00659E-6 1.31792E-5 1.31792E-5 1.3178618E-5 0.22925 0.22925
1.3180261E-5 2.3493308E-11 1.3179243E-5 1.25349425E-5 8.006444E-6 1.3178988E-5 1.3178988E-5 1.3179243E-5 0.22975 0.22975
1.316939E-5 -1.7323884E-10 1.317893E-5 1.2534714E-5 8.006297E-6 1.3178776E-5 1.3178776E-5 1.317893E-5 0.23025 0.23025
1.31614215E-5 -3.1637312E-10 1.3178618E-5 1.2534485E-5 8.006152E-6 1.3178564E-5 1.3178564E-5 1.3178618E-5 0.23075 0.23075
1.3161242E-5 -3.1576766E-10 1.3178618E-5 1.2534256E-5 8.006005E-6 1.3178352E-5 1.3178352E-5 1.3178618E-5 0.23125 0.23125
1.31643965E-5 -2.5364646E-10 1.3178306E-5 1.25340275E-5 8.005859E-6 1.317814E-5 1.317814E-5 1.3178306E-5 0.23175 0.23175
1.31759E-5 -3.7431395E-11 1.3177994E-5 1.2533798E-5 8.0057125E-6 1.3177928E-5 1.3177928E-5 1.3177994E-5 0.23225 0.23225
1.3190174E-5 2.2994529E-10 1.3177994E-5 1.2533569E-5 8.005567E-6 1.3177716E-5 1.3177716E-5 1.3177994E-5 0.23275 0.23275
1.3199037E-5 3.97435E-10 1.31776815E-5 1.2533341E-5 8.005421E-6 1.3177503E-5 1.3177503E-5 1.31776815E-5 0.23325 0.23325
1.319932E-5 4.0656742E-10 1.31773695E-5 1.2533112E-5 8.005274E-6 1.3177291E-5 1.3177291E-5 1.31773695E-5 0.23375 0.23375
1.3192079E-5 2.7683258E-10 1.31773695E-5 1.2532654E-5 8.004982E-6 1.3177079E-5 1.3177079E-5 1.31773695E-5 0.23425 0.23425
1.3180217E-5 6.182844E-11 1.3177058E-5 1.2532425E-5 8.004836E-6 1.3176867E-5 1.3176867E-5 1.3177058E-5 0.23475 0.23475
1.3168322E-5 -1.5378479E-10 1.3176433E-5 1.2532196E-5 8.004689E-6 1.3176655E-5 1.3176655E-5 1.3176433E-5 0.23525 0.23525
1.3158573E-5 -3.2980868E-10 1.3176746E-5 1.25319675E-5 8.004544E-6 1.3176443E-5 1.3176443E-5 1.3176746E-5 0.23575 0.23575
1.3152123E-5 -4.4492587E-10 1.3176121E-5 1.2531738E-5 8.004397E-6 1.3176231E-5 1.3176231E-5 1.3176121E-5 0.23625 0.23625
1.3154749E-5 -3.9254977E-10 1.3175809E-5 1.2531509E-5 8.004251E-6 1.3176018E-5 1.3176018E-5 1.3175809E-5 0.23675 0.23675
1.3168397E-5 -1.3674534E-10 1.3176121E-5 1.2531281E-5 8.0041045E-6 1.3175806E-5 1.3175806E-5 1.3176121E-5 0.23725 0.23725
1.31902625E-5 2.707167E-10 1.3174872E-5 1.2531052E-5 8.003959E-6 1.3175594E-5 1.3175594E-5 1.3174872E-5 0.23775 0.23775
1.3203878E-5 5.2591204E-10 1.3175185E-5 1.25308225E-5 8.003813E-6 1.3175382E-5 1.3175382E-5 1.3175185E-5 0.23825 0.23825
1.319987E-5 4.5586576E-10 1.3174872E-5 1.2530594E-5 8.003666E-6 1.317517E-5 1.317517E-5 1.3174872E-5 0.23875 0.23875
1.3189691E-5 2.7192398E-10 1.317456E-5 1.2530365E-5 8.00352E-6 1.31749575E-5 1.31749575E-5 1.317456E-5 0.23925 0.23925
1.31758825E-5 2.0984894E-11 1.317456E-5 1.25299075E-5 8.003228E-6 1.3174746E-5 1.3174746E-5 1.317456E-5 0.23975 0.23975
1.316676E-5 -1.4346672E-10 1.317456E-5 1.2529678E-5 8.003081E-6 1.3174534E-5 1.3174534E-5 1.317456E-5 0.24025 0.24025
1.3162026E-5 -2.2691247E-10 1.317456E-5 1.2529449E-5 8.002935E-6 1.3174321E-5 1.3174321E-5 1.317456E-5 0.24075 0.24075
1.3153399E-5 -3.8222808E-10 1.3174248E-5 1.2529221E-5 8.002789E-6 1.3174109E-5 1.3174109E-5 1.3174248E-5 0.24125 0.24125
1.3151173E-5 -4.1938478E-10 1.3173623E-5 1.2528992E-5 8.002643E-6 1.3173897E-5 1.3173897E-5 1.3173623E-5 0.24175 0.24175
1.3164657E-5 -1.666257E-10 1.3173623E-5 1.2528762E-5 8.0024965E-6 1.3173684E-5 1.3173684E-5 1.3173623E-5 0.24225 0.24225
1.3186522E-5 2.4083632E-10 1.3173623E-5 1.2528534E-5 8.00235E-6 1.3173472E-5 1.3173472E-5 1.3173623E-5 0.24275 0.24275
1.31983215E-5 4.62533E-10 1.3173311E-5 1.2528305E-5 8.002205E-6 1.317326E-5 1.317326E-5 1.3173311E-5 0.24325 0.24325
1.3194381E-5 3.9370487E-10 1.3173311E-5 1.2528076E-5 8.002058E-6 1.31730485E-5 1.31730485E-5 1.3173311E-5 0.24375 0.24375
1.3183244E-5 1.9210017E-10 1.3172687E-5 1.25278475E-5 8.001912E-6 1.3172836E-5 1.3172836E-5 1.3172687E-5 0.24425 0.24425
1.3176564E-5 7.271948E-11 1.3172687E-5 1.2527618E-5 8.001765E-6 1.3172624E-5 1.3172624E-5 1.3172687E-5 0.24475 0.24475
1.3169652E-5 -5.0924667E-11 1.3172375E-5 1.2527161E-5 8.001473E-6 1.3172412E-5 1.3172412E-5 1.3172375E-5 0.24525 0.24525
1.3161487E-5 -1.9771336E-10 1.3172063E-5 1.2526932E-5 8.001327E-6 1.3172199E-5 1.3172199E-5 1.3172063E-5 0.24575 0.24575
1.3150813E-5 -3.907911E-10 1.3172063E-5 1.2526702E-5 8.0011805E-6 1.3171987E-5 1.3171987E-5 1.3172063E-5 0.24625 0.24625
1.31513925E-5 -3.7617712E-10 1.3171439E-5 1.2526474E-5 8.001035E-6 1.3171775E-5 1.3171775E-5 1.3171439E-5 0.24675 0.24675
1.3165239E-5 -1.167183E-10 1.3172063E-5 1.2526245E-5 8.000889E-6 1.3171562E-5 1.3171562E-5 1.3172063E-5 0.24725 0.24725
1.3183276E-5 2.2009197E-10 1.3171751E-5 1.2526016E-5 8.000742E-6 1.31713505E-5 1.31713505E-5 1.3171751E-5 0.24775 0.24775
1.3190158E-5 3.510377E-10 1.3170814E-5 1.25257875E-5 8.000597E-6 1.3171138E-5 1.3171138E-5 1.3170814E-5 0.24825 0.24825
1.3185755E-5 2.7368263E-10 1.3170814E-5 1.2525558E-5 8.00045E-6 1.3170926E-5 1.3170926E-5 1.3170814E-5 0.24875 0.24875
1.3179999E-5 1.7135582E-10 1.3170814E-5 1.252533E-5 8.000304E-6 1.3170714E-5 1.3170714E-5 1.3170814E-5 0.24925 0.24925
1.3176519E-5 1.110546E-10 1.3170502E-5 1.2525101E-5 8.000157E-6 1.3170502E-5 1.3170502E-5 1.3170502E-5 0.24975 0.24975
1.31690795E-5 -2.233462E-11 1.3169878E-5 1.2524643E-5 7.999865E-6 1.3170289E-5 1.3170289E-5 1.3169878E-5 0.25025 0.25025
1.3158933E-5 -2.056673E-10 1.317019E-5 1.2524414E-5 7.999719E-6 1.3170077E-5 1.3170077E-5 1.317019E-5 0.25075 0.25075
1.3151791E-5 -3.3357495E-10 1.317019E-5 1.2524185E-5 7.9995725E-6 1.3169865E-5 1.3169865E-5 1.317019E-5 0.25125 0.25125
1.3156133E-5 -2.4952734E-10 1.317019E-5 1.2523957E-5 7.999427E-6 1.3169652E-5 1.3169652E-5 1.317019E-5 0.25175 0.25175
1.3169384E-5 -1.0317179E-12 1.3169253E-5 1.25237275E-5 7.999281E-6 1.31694405E-5 1.31694405E-5 1.3169253E-5 0.25225 0.25225
1.317894E-5 1.7924842E-10 1.3169253E-5 1.2523498E-5 7.999134E-6 1.3169229E-5 1.3169229E-5 1.3169253E-5 0.25275 0.25275
1.3182886E-5 2.559872E-10 1.3169565E-5 1.252327E-5 7.998988E-6 1.3169016E-5 1.3169016E-5 1.3169565E-5 0.25325 0.25325
1.3181981E-5 2.4319322E-10 1.3169253E-5 1.2523041E-5 7.998842E-6 1.3168804E-5 1.3168804E-5 1.3169253E-5 0.25375 0.25375
1.3178765E-5 1.8776451E-10 1.3168941E-5 1.2522812E-5 7.998696E-6 1.3168591E-5 1.3168591E-5 1.3168941E-5 0.25425 0.25425
1.3171424E-5 5.62025E-11 1.3168941E-5 1.2522583E-5 7.998549E-6 1.3168379E-5 1.3168379E-5 1.3168941E-5 0.25475 0.25475
1.3164282E-5 -7.1705114E-11 1.3168941E-5 1.2522354E-5 7.998403E-6 1.3168167E-5 1.3168167E-5 1.3168941E-5 0.25525 0.25525
1.3157436E-5 -1.9413114E-10 1.3168629E-5 1.2521897E-5 7.998111E-6 1.3167954E-5 1.3167954E-5 1.3168629E-5 0.25575 0.25575
1.315389E-5 -2.5565047E-10 1.31676925E-5 1.25216675E-5 7.9979645E-6 1.31677425E-5 1.31677425E-5 1.31676925E-5 0.25625 0.25625
1.3158958E-5 -1.5820342E-10 1.31673805E-5 1.2521438E-5 7.997818E-6 1.316753E-5 1.316753E-5 1.31673805E-5 0.25675 0.25675
1.3170064E-5 5.070285E-11 1.31676925E-5 1.252121E-5 7.997673E-6 1.3167318E-5 1.3167318E-5 1.31676925E-5 0.25725 0.25725
1.3176123E-5 1.6642192E-10 1.31673805E-5 1.2520981E-5 7.997526E-6 1.3167106E-5 1.3167106E-5 1.31673805E-5 0.25775 0.25775
1.3176009E-5 1.682455E-10 1.31673805E-5 1.2520752E-5 7.99738E-6 1.3166893E-5 1.3166893E-5 1.31673805E-5 0.25825 0.25825
1.3173321E-5 1.2256189E-10 1.3167069E-5 1.2520523E-5 7.997233E-6 1.3166681E-5 1.3166681E-5 1.3167069E-5 0.25875 0.25875
1.3173472E-5 1.2925802E-10 1.3166756E-5 1.2520294E-5 7.997088E-6 1.3166468E-5 1.3166468E-5 1.3166756E-5 0.25925 0.25925
1.3171444E-5 9.575574E-11 1.3167069E-5 1.2520065E-5 7.996941E-6 1.3166256E-5 1.3166256E-5 1.3167069E-5 0.25975 0.25975
1.3163212E-5 -5.225109E-11 1.3166132E-5 1.2519837E-5 7.996795E-6 1.3166044E-5 1.3166044E-5 1.3166132E-5 0.26025 0.26025
1.3154519E-5 -2.0878485E-10 1.316582E-5 1.25196075E-5 7.9966485E-6 1.3165832E-5 1.3165832E-5 1.316582E-5 0.26075 0.26075
1.3154471E-5 -2.0574312E-10 1.3165507E-5 1.251915E-5 7.9963565E-6 1.3165619E-5 1.3165619E-5 1.3165507E-5 0.26125 0.26125
1.3163928E-5 -2.7290177E-11 1.3165507E-5 1.2518921E-5 7.99621E-6 1.3165407E-5 1.3165407E-5 1.3165507E-5 0.26175 0.26175
1.3171537E-5 1.1705502E-10 1.3165507E-5 1.2518692E-5 7.996065E-6 1.3165194E-5 1.3165194E-5 1.3165507E-5 0.26225 0.26225
1.3174361E-5 1.7308555E-10 1.3164883E-5 1.2518463E-5 7.995918E-6 1.3164982E-5 1.3164982E-5 1.3164883E-5 0.26275 0.26275
1.3170716E-5 1.09738996E-10 1.3164883E-5 1.2518234E-5 7.995772E-6 1.3164769E-5 1.3164769E-5 1.3164883E-5 0.26325 0.26325
1.3167929E-5 6.222819E-11 1.3164883E-5 1.2518005E-5 7.995625E-6 1.31645575E-5 1.31645575E-5 1.3164883E-5 0.26375 0.26375
1.3165803E-5 2.6898702E-11 1.3164571E-5 1.2517777E-5 7.99548E-6 1.3164346E-5 1.3164346E-5 1.3164571E-5 0.26425 0.26425
1.3165161E-5 1.8977228E-11 1.3164571E-5 1.25175475E-5 7.995333E-6 1.3164133E-5 1.3164133E-5 1.3164571E-5 0.26475 0.26475
1.3161747E-5 -4.0105856E-11 1.3164258E-5 1.2517318E-5 7.995187E-6 1.3163921E-5 1.3163921E-5 1.3164258E-5 0.26525 0.26525
1.3158202E-5 -1.016252E-10 1.3163946E-5 1.251709E-5 7.9950405E-6 1.3163708E-5 1.3163708E-5 1.3163946E-5 0.26575 0.26575
1.3155811E-5 -1.4182722E-10 1.3164258E-5 1.2516861E-5 7.994895E-6 1.3163496E-5 1.3163496E-5 1.3164258E-5 0.26625 0.26625
1.3162892E-5 -7.2270844E-12 1.3163946E-5 1.2516403E-5 7.994602E-6 1.3163284E-5 1.3163284E-5 1.3163946E-5 0.26675 0.26675
1.3171391E-5 1.5356291E-10 1.3163322E-5 1.2516174E-5 7.994456E-6 1.3163071E-5 1.3163071E-5 1.3163322E-5 0.26725 0.26725
1.3172566E-5 1.791401E-10 1.316301E-5 1.2515946E-5 7.99431E-6 1.3162859E-5 1.3162859E-5 1.316301E-5 0.26775 0.26775
1.31675015E-5 8.9603686E-11 1.3162386E-5 1.2515717E-5 7.994164E-6 1.3162647E-5 1.3162647E-5 1.3162386E-5 0.26825 0.26825
1.31620745E-5 -6.6324667E-12 1.31626975E-5 1.25154875E-5 7.994017E-6 1.3162434E-5 1.3162434E-5 1.31626975E-5 0.26875 0.26875
1.3160146E-5 -3.8307545E-11 1.3162386E-5 1.2515259E-5 7.993871E-6 1.3162222E-5 1.3162222E-5 1.3162386E-5 0.26925 0.26925
1.3157459E-5 -8.399117E-11 1.3161762E-5 1.251503E-5 7.993725E-6 1.3162009E-5 1.3162009E-5 1.3161762E-5 0.26975 0.26975
1.3155497E-5 -1.162753E-10 1.3162074E-5 1.2514801E-5 7.993579E-6 1.3161797E-5 1.3161797E-5 1.3162074E-5 0.27025 0.27025
1.3155977E-5 -1.0348852E-10 1.31626975E-5 1.25145725E-5 7.9934325E-6 1.3161584E-5 1.3161584E-5 1.31626975E-5 0.27075 0.27075
1.3159989E-5 -2.5531594E-11 1.3161762E-5 1.2514343E-5 7.993286E-6 1.3161372E-5 1.3161372E-5 1.3161762E-5 0.27125 0.27125
1.316542E-5 7.8615205E-11 1.3161762E-5 1.2514114E-5 7.993141E-6 1.316116E-5 1.316116E-5 1.3161762E-5 0.27175 0.27175
1.3170388E-5 1.7423507E-10 1.3160825E-5 1.2513657E-5 7.992848E-6 1.3160948E-5 1.3160948E-5 1.3160825E-5 0.27225 0.27225
1.3170934E-5 1.8823998E-10 1.3161137E-5 1.25134275E-5 7.992701E-6 1.3160735E-5 1.3160735E-5 1.3161137E-5 0.27275 0.27275
1.31676525E-5 1.3159318E-10 1.3160825E-5 1.2513199E-5 7.992556E-6 1.3160523E-5 1.3160523E-5 1.3160825E-5 0.27325 0.27325
1.3159751E-5 -1.0322985E-11 1.3160513E-5 1.251297E-5 7.992409E-6 1.316031E-5 1.316031E-5 1.3160513E-5 0.27375 0.27375
1.3151387E-5 -1.6076605E-10 1.3160825E-5 1.2512741E-5 7.992263E-6 1.3160098E-5 1.3160098E-5 1.3160825E-5 0.27425 0.27425
1.3150416E-5 -1.7477822E-10 1.3160513E-5 1.25125125E-5 7.9921165E-6 1.3159885E-5 1.3159885E-5 1.3160513E-5 0.27475 0.27475
1.3154724E-5 -9.1339686E-11 1.3160825E-5 1.2512283E-5 7.991971E-6 1.3159673E-5 1.3159673E-5 1.3160825E-5 0.27525 0.27525
1.3158438E-5 -1.8864365E-11 1.3159888E-5 1.2512054E-5 7.9918245E-6 1.3159461E-5 1.3159461E-5 1.3159888E-5 0.27575 0.27575
1.3160206E-5 1.7676029E-11 1.3159576E-5 1.2511826E-5 7.991678E-6 1.3159249E-5 1.3159249E-5 1.3159576E-5 0.27625 0.27625
1.3163656E-5 8.527882E-11 1.3159264E-5 1.2511597E-5 7.991533E-6 1.3159036E-5 1.3159036E-5 1.3159264E-5 0.27675 0.27675
1.3168097E-5 1.711536E-10 1.3159576E-5 1.25113675E-5 7.991386E-6 1.3158823E-5 1.3158823E-5 1.3159576E-5 0.27725 0.27725
1.3169238E-5 1.9612174E-10 1.3158639E-5 1.251091E-5 7.991093E-6 1.3158611E-5 1.3158611E-5 1.3158639E-5 0.27775 0.27775
1.3164999E-5 1.2181199E-10 1.3158952E-5 1.2510681E-5 7.990948E-6 1.3158398E-5 1.3158398E-5 1.3158952E-5 0.27825 0.27825
1.3155776E-5 -4.4466836E-11 1.3158639E-5 1.25104525E-5 7.990801E-6 1.3158186E-5 1.3158186E-5 1.3158639E-5 0.27875 0.27875
1.3148634E-5 -1.7237446E-10 1.3158327E-5 1.2510223E-5 7.990655E-6 1.3157974E-5 1.3157974E-5 1.3158327E-5 0.27925 0.27925
1.3149477E-5 -1.5288794E-10 1.31580155E-5 1.2509994E-5 7.9905085E-6 1.3157762E-5 1.3157762E-5 1.31580155E-5 0.27975 0.27975
1.3155073E-5 -4.569581E-11 1.31580155E-5 1.2509766E-5 7.990363E-6 1.3157549E-5 1.3157549E-5 1.31580155E-5 0.28025 0.28025
1.3158886E-5 2.8606712E-11 1.31577035E-5 1.2509537E-5 7.990217E-6 1.3157336E-5 1.3157336E-5 1.31577035E-5 0.28075 0.28075
1.3158904E-5 3.2866567E-11 1.3157391E-5 1.2509307E-5 7.99007E-6 1.3157123E-5 1.3157123E-5 1.3157391E-5 0.28125 0.28125
1.3160145E-5 5.9661893E-11 1.3157391E-5 1.2509079E-5 7.989924E-6 1.3156911E-5 1.3156911E-5 1.3157391E-5 0.28175 0.28175
1.3165476E-5 1.6198148E-10 1.3157079E-5 1.250885E-5 7.989778E-6 1.3156699E-5 1.3156699E-5 1.3157079E-5 0.28225 0.28225
1.3168068E-5 2.1374855E-10 1.3156455E-5 1.25083925E-5 7.989485E-6 1.3156487E-5 1.3156487E-5 1.3156455E-5 0.28275 0.28275
1.3162014E-5 1.0594012E-10 1.3156455E-5 1.2508163E-5 7.989339E-6 1.3156274E-5 1.3156274E-5 1.3156455E-5 0.28325 0.28325
1.3152264E-5 -7.008377E-11 1.3156767E-5 1.2507934E-5 7.989193E-6 1.3156061E-5 1.3156061E-5 1.3156767E-5 0.28375 0.28375
1.3144627E-5 -2.071274E-10 1.3156143E-5 1.2507706E-5 7.989047E-6 1.3155849E-5 1.3155849E-5 1.3156143E-5 0.28425 0.28425
1.314745E-5 -1.5109687E-10 1.315583E-5 1.2507477E-5 7.9889005E-6 1.3155637E-5 1.3155637E-5 1.315583E-5 0.28475 0.28475
1.31518245E-5 -6.644021E-11 1.3156143E-5 1.2507248E-5 7.988754E-6 1.3155424E-5 1.3155424E-5 1.3156143E-5 0.28525 0.28525
1.3154978E-5 -4.3190187E-12 1.315583E-5 1.2507019E-5 7.988609E-6 1.31552115E-5 1.31552115E-5 1.315583E-5 0.28575 0.28575
1.3158956E-5 7.302884E-11 1.3156143E-5 1.250679E-5 7.988462E-6 1.3154999E-5 1.3154999E-5 1.3156143E-5 0.28625 0.28625
1.3162076E-5 1.3454096E-10 1.3155206E-5 1.2506562E-5 7.988316E-6 1.3154787E-5 1.3154787E-5 1.3155206E-5 0.28675 0.28675
1.316688E-5 2.271155E-10 1.3154269E-5 1.25063325E-5 7.988169E-6 1.3154574E-5 1.3154574E-5 1.3154269E-5 0.28725 0.28725
1.3164193E-5 1.8143188E-10 1.3154581E-5 1.2506103E-5 7.988024E-6 1.3154362E-5 1.3154362E-5 1.3154581E-5 0.28775 0.28775
1.3155927E-5 3.2815986E-11 1.3154581E-5 1.2505646E-5 7.987731E-6 1.3154149E-5 1.3154149E-5 1.3154581E-5 0.28825 0.28825
1.31461775E-5 -1.432079E-10 1.3154269E-5 1.2505417E-5 7.9875845E-6 1.3153936E-5 1.3153936E-5 1.3154269E-5 0.28875 0.28875
1.3141146E-5 -2.3213526E-10 1.3153957E-5 1.2505188E-5 7.987439E-6 1.31537245E-5 1.31537245E-5 1.3153957E-5 0.28925 0.28925
1.3142287E-5 -2.0716714E-10 1.3153957E-5 1.2504959E-5 7.9872925E-6 1.3153512E-5 1.3153512E-5 1.3153957E-5 0.28975 0.28975
1.3149268E-5 -7.4394206E-11 1.3153645E-5 1.250473E-5 7.987146E-6 1.3153299E-5 1.3153299E-5 1.3153645E-5 0.29025 0.29025
1.3156381E-5 6.081498E-11 1.3153645E-5 1.2504502E-5 7.987001E-6 1.3153086E-5 1.3153086E-5 1.3153645E-5 0.29075 0.29075
1.3161812E-5 1.6496177E-10 1.31530205E-5 1.25042725E-5 7.986854E-6 1.3152874E-5 1.3152874E-5 1.31530205E-5 0.29125 0.29125
1.3164239E-5 2.136835E-10 1.31530205E-5 1.2504043E-5 7.986708E-6 1.3152661E-5 1.3152661E-5 1.31530205E-5 0.29175 0.29175
1.3163598E-5 2.0576202E-10 1.31530205E-5 1.2503815E-5 7.986561E-6 1.3152449E-5 1.3152449E-5 1.31530205E-5 0.29225 0.29225
1.3159656E-5 1.3693387E-10 1.3152085E-5 1.2503586E-5 7.986416E-6 1.31522365E-5 1.31522365E-5 1.3152085E-5 0.29275 0.29275
1.3153932E-5 3.521611E-11 1.3152397E-5 1.2503357E-5 7.986269E-6 1.3152024E-5 1.3152024E-5 1.3152397E-5 0.29325 0.29325
1.3147581E-5 -7.8073915E-11 1.3152085E-5 1.2502899E-5 7.9859765E-6 1.3151812E-5 1.3151812E-5 1.3152085E-5 0.29375 0.29375
1.3141098E-5 -1.938002E-10 1.3152397E-5 1.250267E-5 7.985831E-6 1.3151599E-5 1.3151599E-5 1.3152397E-5 0.29425 0.29425
1.3138872E-5 -2.3095689E-10 1.315146E-5 1.2502442E-5 7.9856845E-6 1.3151386E-5 1.3151386E-5 1.315146E-5 0.29475 0.29475
1.3146481E-5 -8.661169E-11 1.3151148E-5 1.25022125E-5 7.985538E-6 1.3151174E-5 1.3151174E-5 1.3151148E-5 0.29525 0.29525
1.3156399E-5 1.0036818E-10 1.3152085E-5 1.2501983E-5 7.985392E-6 1.3150961E-5 1.3150961E-5 1.3152085E-5 0.29575 0.29575
1.3161863E-5 2.0512403E-10 1.3151148E-5 1.2501755E-5 7.985246E-6 1.3150749E-5 1.3150749E-5 1.3151148E-5 0.29625 0.29625
1.3158086E-5 1.3934122E-10 1.3151148E-5 1.2501526E-5 7.9851E-6 1.3150536E-5 1.3150536E-5 1.3151148E-5 0.29675 0.29675
1.31545075E-5 7.72128E-11 1.3150211E-5 1.2501297E-5 7.984953E-6 1.3150324E-5 1.3150324E-5 1.3150211E-5 0.29725 0.29725
1.3152644E-5 4.6755846E-11 1.3149899E-5 1.2501068E-5 7.984807E-6 1.3150111E-5 1.3150111E-5 1.3149899E-5 0.29775 0.29775
1.3152629E-5 5.0406634E-11 1.3150211E-5 1.2500839E-5 7.984661E-6 1.3149898E-5 1.3149898E-5 1.3150211E-5 0.29825 0.29825
1.3150272E-5 1.0813682E-11 1.3150211E-5 1.250061E-5 7.984515E-6 1.3149686E-5 1.3149686E-5 1.3150211E-5 0.29875 0.29875
1.3143723E-5 -1.06130736E-10 1.3149587E-5 1.25001525E-5 7.984222E-6 1.31494735E-5 1.31494735E-5 1.3149587E-5 0.29925 0.29925
1.314054E-5 -1.6095035E-10 1.3149274E-5 1.2499923E-5 7.984077E-6 1.3149261E-5 1.3149261E-5 1.3149274E-5 0.29975 0.29975
1.3143001E-5 -1.1161957E-10 1.3148962E-5 1.2499695E-5 7.98393E-6 1.3149048E-5 1.3149048E-5 1.3148962E-5 0.30025 0.30025
1.3151137E-5 4.247069E-11 1.314865E-5 1.2499466E-5 7.983784E-6 1.3148836E-5 1.3148836E-5 1.314865E-5 0.30075 0.30075
1.3157029E-5 1.5514441E-10 1.314865E-5 1.2499237E-5 7.983637E-6 1.3148622E-5 1.3148622E-5 1.314865E-5 0.30125 0.30125
1.3154572E-5 1.1372426E-10 1.31480265E-5 1.2499008E-5 7.983492E-6 1.314841E-5 1.314841E-5 1.31480265E-5 0.30175 0.30175
1.3149838E-5 3.0278505E-11 1.3148338E-5 1.2498779E-5 7.983345E-6 1.31481975E-5 1.31481975E-5 1.3148338E-5 0.30225 0.30225
1.3148207E-5 4.0850257E-12 1.314865E-5 1.2498551E-5 7.983199E-6 1.3147985E-5 1.3147985E-5 1.314865E-5 0.30275 0.30275
1.314796E-5 3.4723426E-12 1.31480265E-5 1.2498322E-5 7.983053E-6 1.3147773E-5 1.3147773E-5 1.31480265E-5 0.30325 0.30325
1.3146758E-5 -1.4803273E-11 1.31480265E-5 1.24980925E-5 7.982907E-6 1.314756E-5 1.314756E-5 1.31480265E-5 0.30375 0.30375
1.314374E-5 -6.657756E-11 1.3147714E-5 1.2497864E-5 7.9827605E-6 1.3147347E-5 1.3147347E-5 1.3147714E-5 0.30425 0.30425
1.3142042E-5 -9.398918E-11 1.3147714E-5 1.2497406E-5 7.982469E-6 1.3147134E-5 1.3147134E-5 1.3147714E-5 0.30475 0.30475
1.3147341E-5 7.721349E-12 1.3147402E-5 1.24971775E-5 7.982322E-6 1.3146922E-5 1.3146922E-5 1.3147402E-5 0.30525 0.30525
1.3152375E-5 1.0455934E-10 1.3146778E-5 1.2496948E-5 7.982176E-6 1.31467095E-5 1.31467095E-5 1.3146778E-5 0.30575 0.30575
1.3152063E-5 1.0272852E-10 1.3146465E-5 1.2496719E-5 7.982029E-6 1.3146497E-5 1.3146497E-5 1.3146465E-5 0.30625 0.30625
1.3147428E-5 2.1109964E-11 1.3146778E-5 1.2496491E-5 7.981884E-6 1.3146284E-5 1.3146284E-5 1.3146778E-5 0.30675 0.30675
1.3144311E-5 -3.249152E-11 1.3145841E-5 1.2496262E-5 7.981737E-6 1.3146071E-5 1.3146071E-5 1.3145841E-5 0.30725 0.30725
1.3145418E-5 -8.132469E-12 1.3145841E-5 1.24960325E-5 7.981591E-6 1.3145859E-5 1.3145859E-5 1.3145841E-5 0.30775 0.30775
1.3146822E-5 2.1708186E-11 1.3146153E-5 1.2495804E-5 7.9814445E-6 1.3145646E-5 1.3145646E-5 1.3146153E-5 0.30825 0.30825
1.3144992E-5 -8.139698E-12 1.3145841E-5 1.2495575E-5 7.981299E-6 1.31454335E-5 1.31454335E-5 1.3145841E-5 0.30875 0.30875
1.3141347E-5 -7.1486254E-11 1.3144904E-5 1.2495346E-5 7.9811525E-6 1.3145221E-5 1.3145221E-5 1.3144904E-5 0.30925 0.30925
1.3141134E-5 -7.148987E-11 1.3145216E-5 1.24951175E-5 7.981006E-6 1.3145008E-5 1.3145008E-5 1.3145216E-5 0.30975 0.30975
1.31453435E-5 1.0121451E-11 1.3144592E-5 1.2494659E-5 7.980714E-6 1.3144796E-5 1.3144796E-5 1.3144592E-5 0.31025 0.31025
1.3151368E-5 1.2523145E-10 1.3144592E-5 1.2494431E-5 7.980568E-6 1.3144583E-5 1.3144583E-5 1.3144592E-5 0.31075 0.31075
1.3152014E-5 1.4106356E-10 1.3144592E-5 1.2494202E-5 7.980421E-6 1.314437E-5 1.314437E-5 1.3144592E-5 0.31125 0.31125
1.3147279E-5 5.7617803E-11 1.3144592E-5 1.24939725E-5 7.980275E-6 1.31441575E-5 1.31441575E-5 1.3144592E-5 0.31175 0.31175
1.314512E-5 2.1679252E-11 1.3143968E-5 1.2493744E-5 7.980129E-6 1.3143945E-5 1.3143945E-5 1.3143968E-5 0.31225 0.31225
1.3142861E-5 -1.60865E-11 1.3143655E-5 1.2493515E-5 7.979983E-6 1.3143732E-5 1.3143732E-5 1.3143655E-5 0.31275 0.31275
1.3140965E-5 -4.7152518E-11 1.3143968E-5 1.2493286E-5 7.9798365E-6 1.314352E-5 1.314352E-5 1.3143968E-5 0.31325 0.31325
1.3138739E-5 -8.430921E-11 1.31433435E-5 1.24930575E-5 7.97969E-6 1.3143306E-5 1.3143306E-5 1.31433435E-5 0.31375 0.31375
1.3136777E-5 -1.1659335E-10 1.31430315E-5 1.2492828E-5 7.9795445E-6 1.3143094E-5 1.3143094E-5 1.31430315E-5 0.31425 0.31425
1.3139204E-5 -6.787164E-11 1.314272E-5 1.2492599E-5 7.979398E-6 1.31428815E-5 1.31428815E-5 1.314272E-5 0.31475 0.31475
1.31427205E-5 9.49291E-13 1.3142407E-5 1.2492142E-5 7.979105E-6 1.3142669E-5 1.3142669E-5 1.3142407E-5 0.31525 0.31525
1.31470615E-5 8.499687E-11 1.314272E-5 1.24919125E-5 7.97896E-6 1.3142456E-5 1.3142456E-5 1.314272E-5 0.31575 0.31575
1.3149587E-5 1.355458E-10 1.3142095E-5 1.2491684E-5 7.978813E-6 1.3142243E-5 1.3142243E-5 1.3142095E-5 0.31625 0.31625
1.3151091E-5 1.6721365E-10 1.3142095E-5 1.2491455E-5 7.978667E-6 1.3142031E-5 1.3142031E-5 1.3142095E-5 0.31675 0.31675
1.31504485E-5 1.5929216E-10 1.3141783E-5 1.2491226E-5 7.978521E-6 1.3141817E-5 1.3141817E-5 1.3141783E-5 0.31725 0.31725
1.3144362E-5 5.087467E-11 1.3141471E-5 1.24909975E-5 7.978375E-6 1.3141605E-5 1.3141605E-5 1.3141471E-5 0.31775 0.31775
1.3137252E-5 -7.642389E-11 1.3141471E-5 1.2490768E-5 7.9782285E-6 1.3141393E-5 1.3141393E-5 1.3141471E-5 0.31825 0.31825
1.3131495E-5 -1.7875072E-10 1.3141158E-5 1.2490539E-5 7.978082E-6 1.314118E-5 1.314118E-5 1.3141158E-5 0.31875 0.31875
1.3130192E-5 -1.9885354E-10 1.3141158E-5 1.2490311E-5 7.977937E-6 1.3140967E-5 1.3140967E-5 1.3141158E-5 0.31925 0.31925
1.31313E-5 -1.7449447E-10 1.3140846E-5 1.2490082E-5 7.97779E-6 1.3140754E-5 1.3140754E-5 1.3140846E-5 0.31975 0.31975
1.3136697E-5 -7.095676E-11 1.3140846E-5 1.2489852E-5 7.977644E-6 1.3140541E-5 1.3140541E-5 1.3140846E-5 0.32025 0.32025
1.3144965E-5 8.556977E-11 1.3140846E-5 1.2489395E-5 7.977352E-6 1.31403285E-5 1.31403285E-5 1.3140846E-5 0.32075 0.32075
1.31540255E-5 2.567139E-10 1.3140534E-5 1.2489167E-5 7.977205E-6 1.3140117E-5 1.3140117E-5 1.3140534E-5 0.32125 0.32125
1.3160182E-5 3.7426015E-10 1.3140534E-5 1.24889375E-5 7.977059E-6 1.3139903E-5 1.3139903E-5 1.3140534E-5 0.32175 0.32175
1.3157263E-5 3.2431308E-10 1.3140222E-5 1.2488708E-5 7.9769125E-6 1.3139691E-5 1.3139691E-5 1.3140222E-5 0.32225 0.32225
1.3144774E-5 9.773663E-11 1.313991E-5 1.248848E-5 7.976767E-6 1.3139478E-5 1.3139478E-5 1.313991E-5 0.32275 0.32275
1.3131789E-5 -1.379758E-10 1.3138973E-5 1.2488251E-5 7.9766205E-6 1.3139265E-5 1.3139265E-5 1.3138973E-5 0.32325 0.32325
1.3123227E-5 -2.920733E-10 1.3139285E-5 1.2488022E-5 7.976474E-6 1.31390525E-5 1.31390525E-5 1.3139285E-5 0.32375 0.32375
1.3120836E-5 -3.3227532E-10 1.3138973E-5 1.2487793E-5 7.976328E-6 1.313884E-5 1.313884E-5 1.3138973E-5 0.32425 0.32425
1.312323E-5 -2.8416267E-10 1.3138973E-5 1.2487564E-5 7.976182E-6 1.3138627E-5 1.3138627E-5 1.3138973E-5 0.32475 0.32475
1.3131036E-5 -1.3616308E-10 1.3138661E-5 1.2487335E-5 7.976036E-6 1.3138414E-5 1.3138414E-5 1.3138661E-5 0.32525 0.32525
1.3145179E-5 1.2877732E-10 1.3138349E-5 1.2487107E-5 7.975889E-6 1.3138201E-5 1.3138201E-5 1.3138349E-5 0.32575 0.32575
1.31602455E-5 4.1077158E-10 1.3138349E-5 1.2486648E-5 7.975597E-6 1.3137988E-5 1.3137988E-5 1.3138349E-5 0.32625 0.32625
1.3169371E-5 5.831339E-10 1.3137725E-5 1.248642E-5 7.975451E-6 1.3137776E-5 1.3137776E-5 1.3137725E-5 0.32675 0.32675
1.3159687E-5 4.083281E-10 1.3137413E-5 1.2486191E-5 7.9753045E-6 1.3137563E-5 1.3137563E-5 1.3137413E-5 0.32725 0.32725
1.3139376E-5 3.740284E-11 1.3137725E-5 1.2485962E-5 7.975158E-6 1.313735E-5 1.313735E-5 1.3137725E-5 0.32775 0.32775
1.312329E-5 -2.5556185E-10 1.3137725E-5 1.2485733E-5 7.9750125E-6 1.3137137E-5 1.3137137E-5 1.3137725E-5 0.32825 0.32825
1.3115949E-5 -3.871239E-10 1.3137725E-5 1.2485504E-5 7.974866E-6 1.3136924E-5 1.3136924E-5 1.3137725E-5 0.32875 0.32875
1.311412E-5 -4.169718E-10 1.3137413E-5 1.2485275E-5 7.97472E-6 1.3136712E-5 1.3136712E-5 1.3137413E-5 0.32925 0.32925
1.3117371E-5 -3.530234E-10 1.31371E-5 1.2485047E-5 7.974573E-6 1.3136499E-5 1.3136499E-5 1.31371E-5 0.32975 0.32975
1.3125112E-5 -2.0624193E-10 1.3136788E-5 1.24848175E-5 7.974428E-6 1.3136287E-5 1.3136287E-5 1.3136788E-5 0.33025 0.33025
1.3141596E-5 1.01942205E-10 1.3136476E-5 1.2484588E-5 7.974281E-6 1.3136073E-5 1.3136073E-5 1.3136476E-5 0.33075 0.33075
1.3161844E-5 4.7955995E-10 1.3136476E-5 1.248436E-5 7.974135E-6 1.3135861E-5 1.3135861E-5 1.3136476E-5 0.33125 0.33125
1.3171697E-5 6.653217E-10 1.3135539E-5 1.2483902E-5 7.973843E-6 1.3135647E-5 1.3135647E-5 1.3135539E-5 0.33175 0.33175
1.3162607E-5 5.014791E-10 1.3135227E-5 1.2483673E-5 7.9736965E-6 1.3135435E-5 1.3135435E-5 1.3135227E-5 0.33225 0.33225
1.3141372E-5 1.13499994E-10 1.3135539E-5 1.2483444E-5 7.97355E-6 1.3135222E-5 1.3135222E-5 1.3135539E-5 0.33275 0.33275
1.3124659E-5 -1.9103696E-10 1.3135539E-5 1.2483215E-5 7.9734045E-6 1.313501E-5 1.313501E-5 1.3135539E-5 0.33325 0.33325
1.3113324E-5 -3.9629608E-10 1.3135539E-5 1.2482987E-5 7.973258E-6 1.3134796E-5 1.3134796E-5 1.3135539E-5 0.33375 0.33375
1.31076995E-5 -4.9618665E-10 1.3135539E-5 1.24827575E-5 7.973112E-6 1.3134584E-5 1.3134584E-5 1.3135539E-5 0.33425 0.33425
1.3107387E-5 -4.9801746E-10 1.3134915E-5 1.2482528E-5 7.972965E-6 1.313437E-5 1.313437E-5 1.3134915E-5 0.33475 0.33475
1.311582E-5 -3.3844558E-10 1.313429E-5 1.24823E-5 7.97282E-6 1.31341585E-5 1.31341585E-5 1.313429E-5 0.33525 0.33525
1.3138872E-5 9.0942816E-11 1.313429E-5 1.2482071E-5 7.972673E-6 1.3133946E-5 1.3133946E-5 1.313429E-5 0.33575 0.33575
1.316351E-5 5.495664E-10 1.31336665E-5 1.2481842E-5 7.972527E-6 1.3133732E-5 1.3133732E-5 1.31336665E-5 0.33625 0.33625
1.3174781E-5 7.61518E-10 1.3133978E-5 1.2481613E-5 7.97238E-6 1.313352E-5 1.313352E-5 1.3133978E-5 0.33675 0.33675
1.31639745E-5 5.66004E-10 1.31336665E-5 1.2481155E-5 7.9720885E-6 1.3133306E-5 1.3133306E-5 1.31336665E-5 0.33725 0.33725
1.3143235E-5 1.8716087E-10 1.31336665E-5 1.2480927E-5 7.971942E-6 1.3133094E-5 1.3133094E-5 1.31336665E-5 0.33775 0.33775
1.31245415E-5 -1.539201E-10 1.3133978E-5 1.24806975E-5 7.971796E-6 1.3132881E-5 1.3132881E-5 1.3133978E-5 0.33825 0.33825
1.311027E-5 -4.1338616E-10 1.31336665E-5 1.2480469E-5 7.97165E-6 1.3132668E-5 1.3132668E-5 1.31336665E-5 0.33875 0.33875
1.3101905E-5 -5.6382926E-10 1.3133043E-5 1.248024E-5 7.971504E-6 1.3132455E-5 1.3132455E-5 1.3133043E-5 0.33925 0.33925
1.3100835E-5 -5.796686E-10 1.313273E-5 1.2480011E-5 7.971357E-6 1.3132242E-5 1.3132242E-5 1.313273E-5 0.33975 0.33975
1.3112303E-5 -3.640626E-10 1.3132106E-5 1.24797825E-5 7.971211E-6 1.3132029E-5 1.3132029E-5 1.3132106E-5 0.34025 0.34025
1.3132947E-5 2.0863948E-11 1.3131794E-5 1.2479553E-5 7.971065E-6 1.3131817E-5 1.3131817E-5 1.3131794E-5 0.34075 0.34075
1.3156231E-5 4.545158E-10 1.3131481E-5 1.2479324E-5 7.970919E-6 1.3131604E-5 1.3131604E-5 1.3131481E-5 0.34125 0.34125
1.3167502E-5 6.6646744E-10 1.3131794E-5 1.2479096E-5 7.9707725E-6 1.3131391E-5 1.3131391E-5 1.3131794E-5 0.34175 0.34175
1.3161811E-5 5.6535876E-10 1.3131481E-5 1.2478867E-5 7.970626E-6 1.3131178E-5 1.3131178E-5 1.3131481E-5 0.34225 0.34225
1.31481E-5 3.162468E-10 1.3131481E-5 1.2478409E-5 7.970334E-6 1.3130965E-5 1.3130965E-5 1.3131481E-5 0.34275 0.34275
1.3132245E-5 2.7545575E-11 1.3130857E-5 1.247818E-5 7.970188E-6 1.3130752E-5 1.3130752E-5 1.3130857E-5 0.34325 0.34325
1.3114773E-5 -2.9099995E-10 1.3130857E-5 1.2477951E-5 7.970041E-6 1.313054E-5 1.313054E-5 1.3130857E-5 0.34375 0.34375
1.31015895E-5 -5.3036675E-10 1.312992E-5 1.24777225E-5 7.969896E-6 1.3130327E-5 1.3130327E-5 1.312992E-5 0.34425 0.34425
1.30979115E-5 -5.9432237E-10 1.3130232E-5 1.2477493E-5 7.969749E-6 1.3130113E-5 1.3130113E-5 1.3130232E-5 0.34475 0.34475
1.3107632E-5 -4.1099693E-10 1.312992E-5 1.2477264E-5 7.969603E-6 1.3129901E-5 1.3129901E-5 1.312992E-5 0.34525 0.34525
1.3127021E-5 -4.9214924E-11 1.312992E-5 1.2477036E-5 7.969457E-6 1.3129687E-5 1.3129687E-5 1.312992E-5 0.34575 0.34575
1.3146147E-5 3.0769454E-10 1.312992E-5 1.2476807E-5 7.969311E-6 1.3129475E-5 1.3129475E-5 1.312992E-5 0.34625 0.34625
1.3156626E-5 5.050285E-10 1.3129296E-5 1.24765775E-5 7.9691645E-6 1.3129262E-5 1.3129262E-5 1.3129296E-5 0.34675 0.34675
1.3157238E-5 5.2025156E-10 1.312992E-5 1.2476349E-5 7.969018E-6 1.3129049E-5 1.3129049E-5 1.312992E-5 0.34725 0.34725
1.3148741E-5 3.6737222E-10 1.3129296E-5 1.2475891E-5 7.968726E-6 1.3128836E-5 1.3128836E-5 1.3129296E-5 0.34775 0.34775
1.31357565E-5 1.3165978E-10 1.3128984E-5 1.24756625E-5 7.96858E-6 1.3128623E-5 1.3128623E-5 1.3128984E-5 0.34825 0.34825
1.3121056E-5 -1.3572414E-10 1.312836E-5 1.2475433E-5 7.968433E-6 1.312841E-5 1.312841E-5 1.312836E-5 0.34875 0.34875
1.3109821E-5 -3.3915604E-10 1.3128048E-5 1.2475204E-5 7.968288E-6 1.3128198E-5 1.3128198E-5 1.3128048E-5 0.34925 0.34925
1.3102843E-5 -4.640183E-10 1.3128048E-5 1.2474976E-5 7.968141E-6 1.3127985E-5 1.3127985E-5 1.3128048E-5 0.34975 0.34975
1.3107415E-5 -3.757073E-10 1.312836E-5 1.2474747E-5 7.967995E-6 1.3127771E-5 1.3127771E-5 1.312836E-5 0.35025 0.35025
1.3120831E-5 -1.2416634E-10 1.3128048E-5 1.24745175E-5 7.967848E-6 1.3127558E-5 1.3127558E-5 1.3128048E-5 0.35075 0.35075
1.313461E-5 1.3407432E-10 1.3127423E-5 1.2474289E-5 7.967703E-6 1.31273455E-5 1.31273455E-5 1.3127423E-5 0.35125 0.35125
1.3143175E-5 2.9608246E-10 1.3127423E-5 1.247406E-5 7.9675565E-6 1.3127133E-5 1.3127133E-5 1.3127423E-5 0.35175 0.35175
1.3146757E-5 3.661215E-10 1.3127423E-5 1.2473831E-5 7.96741E-6 1.312692E-5 1.312692E-5 1.3127423E-5 0.35225 0.35225
1.3143409E-5 3.0825653E-10 1.3127423E-5 1.24736025E-5 7.967264E-6 1.3126707E-5 1.3126707E-5 1.3127423E-5 0.35275 0.35275
1.3136562E-5 1.858305E-10 1.3127111E-5 1.2473144E-5 7.966972E-6 1.3126493E-5 1.3126493E-5 1.3127111E-5 0.35325 0.35325
1.3129749E-5 6.401354E-11 1.3126174E-5 1.2472916E-5 7.966825E-6 1.31262805E-5 1.31262805E-5 1.3126174E-5 0.35375 0.35375
1.3118481E-5 -1.4002743E-10 1.3126174E-5 1.2472687E-5 7.966679E-6 1.3126068E-5 1.3126068E-5 1.3126174E-5 0.35425 0.35425
1.3107345E-5 -3.4163214E-10 1.3125862E-5 1.24724575E-5 7.966533E-6 1.3125855E-5 1.3125855E-5 1.3125862E-5 0.35475 0.35475
1.3104557E-5 -3.8914294E-10 1.3126174E-5 1.2472229E-5 7.966387E-6 1.3125642E-5 1.3125642E-5 1.3126174E-5 0.35525 0.35525
1.3112726E-5 -2.3444363E-10 1.3126174E-5 1.2472E-5 7.96624E-6 1.3125429E-5 1.3125429E-5 1.3126174E-5 0.35575 0.35575
1.3127396E-5 4.024183E-11 1.3125238E-5 1.2471771E-5 7.966094E-6 1.3125215E-5 1.3125215E-5 1.3125238E-5 0.35625 0.35625
1.3136159E-5 2.0590435E-10 1.3125238E-5 1.24715425E-5 7.9659485E-6 1.3125003E-5 1.3125003E-5 1.3125238E-5 0.35675 0.35675
1.3138025E-5 2.4427194E-10 1.3125238E-5 1.2471313E-5 7.965802E-6 1.312479E-5 1.312479E-5 1.3125238E-5 0.35725 0.35725
1.3136063E-5 2.1198777E-10 1.3124301E-5 1.2471085E-5 7.965656E-6 1.3124577E-5 1.3124577E-5 1.3124301E-5 0.35775 0.35775
1.3133308E-5 1.6508601E-10 1.3124301E-5 1.2470856E-5 7.96551E-6 1.3124364E-5 1.3124364E-5 1.3124301E-5 0.35825 0.35825
1.3130422E-5 1.1574799E-10 1.3123989E-5 1.2470398E-5 7.965217E-6 1.312415E-5 1.312415E-5 1.3123989E-5 0.35875 0.35875
1.3122586E-5 -2.4950033E-11 1.3123989E-5 1.2470169E-5 7.965071E-6 1.31239385E-5 1.31239385E-5 1.3123989E-5 0.35925 0.35925
1.3112077E-5 -2.1498246E-10 1.3123989E-5 1.246994E-5 7.964925E-6 1.3123725E-5 1.3123725E-5 1.3123989E-5 0.35975 0.35975
1.3108069E-5 -2.8502875E-10 1.3123365E-5 1.2469712E-5 7.964779E-6 1.3123512E-5 1.3123512E-5 1.3123365E-5 0.36025 0.36025
1.3112937E-5 -1.9123611E-10 1.31236775E-5 1.24694825E-5 7.9646325E-6 1.3123299E-5 1.3123299E-5 1.31236775E-5 0.36075 0.36075
1.3122592E-5 -9.128789E-12 1.31236775E-5 1.2469253E-5 7.964486E-6 1.3123086E-5 1.3123086E-5 1.31236775E-5 0.36125 0.36125
1.3129407E-5 1.205988E-10 1.3123365E-5 1.2469025E-5 7.9643405E-6 1.3122873E-5 1.3122873E-5 1.3123365E-5 0.36175 0.36175
1.3131933E-5 1.7114771E-10 1.3122429E-5 1.2468796E-5 7.964194E-6 1.312266E-5 1.312266E-5 1.3122429E-5 0.36225 0.36225
1.3133535E-5 2.0464275E-10 1.3122116E-5 1.2468567E-5 7.964048E-6 1.3122447E-5 1.3122447E-5 1.3122116E-5 0.36275 0.36275
1.3134081E-5 2.1864767E-10 1.3122116E-5 1.2468338E-5 7.963901E-6 1.3122234E-5 1.3122234E-5 1.3122116E-5 0.36325 0.36325
1.312829E-5 1.1571177E-10 1.3122116E-5 1.2468109E-5 7.963756E-6 1.312202E-5 1.312202E-5 1.3122116E-5 0.36375 0.36375
1.3115338E-5 -1.1939161E-10 1.3121804E-5 1.2467652E-5 7.963463E-6 1.3121808E-5 1.3121808E-5 1.3121804E-5 0.36425 0.36425
1.3110935E-5 -1.967467E-10 1.3121492E-5 1.24674225E-5 7.963316E-6 1.3121595E-5 1.3121595E-5 1.3121492E-5 0.36475 0.36475
1.3113724E-5 -1.4132526E-10 1.3121804E-5 1.2467193E-5 7.963171E-6 1.3121382E-5 1.3121382E-5 1.3121804E-5 0.36525 0.36525
1.31195175E-5 -3.047873E-11 1.3121804E-5 1.2466965E-5 7.9630245E-6 1.3121168E-5 1.3121168E-5 1.3121804E-5 0.36575 0.36575
1.3121053E-5 1.7981785E-12 1.312118E-5 1.2466736E-5 7.962878E-6 1.3120955E-5 1.3120955E-5 1.312118E-5 0.36625 0.36625
1.3120279E-5 -8.559578E-12 1.3120555E-5 1.2466507E-5 7.962732E-6 1.3120743E-5 1.3120743E-5 1.3120555E-5 0.36675 0.36675
1.3121748E-5 2.24992E-11 1.3120555E-5 1.2466278E-5 7.962586E-6 1.312053E-5 1.312053E-5 1.3120555E-5 0.36725 0.36725
1.3127938E-5 1.4065452E-10 1.3120243E-5 1.2466049E-5 7.96244E-6 1.3120316E-5 1.3120316E-5 1.3120243E-5 0.36775 0.36775
1.3131387E-5 2.0825731E-10 1.3119931E-5 1.246582E-5 7.962293E-6 1.3120103E-5 1.3120103E-5 1.3119931E-5 0.36825 0.36825
1.3124442E-5 8.4004075E-11 1.3119931E-5 1.2465592E-5 7.962147E-6 1.311989E-5 1.311989E-5 1.3119931E-5 0.36875 0.36875
1.311314E-5 -1.2064598E-10 1.3119931E-5 1.24653625E-5 7.962001E-6 1.3119677E-5 1.3119677E-5 1.3119931E-5 0.36925 0.36925
1.3112827E-5 -1.2247679E-10 1.3118683E-5 1.2464905E-5 7.961708E-6 1.3119464E-5 1.3119464E-5 1.3118683E-5 0.36975 0.36975
1.3120667E-5 2.6131859E-11 1.31189945E-5 1.2464676E-5 7.961562E-6 1.3119251E-5 1.3119251E-5 1.31189945E-5 0.37025 0.37025
1.3124216E-5 9.5561836E-11 1.31189945E-5 1.2464447E-5 7.9614165E-6 1.3119038E-5 1.3119038E-5 1.31189945E-5 0.37075 0.37075
1.3119647E-5 1.5161412E-11 1.31189945E-5 1.2464218E-5 7.96127E-6 1.3118824E-5 1.3118824E-5 1.31189945E-5 0.37125 0.37125
1.3111017E-5 -1.4015422E-10 1.31189945E-5 1.2463989E-5 7.961124E-6 1.3118612E-5 1.3118612E-5 1.31189945E-5 0.37175 0.37175
1.3111465E-5 -1.279765E-10 1.31189945E-5 1.246376E-5 7.960978E-6 1.3118399E-5 1.3118399E-5 1.31189945E-5 0.37225 0.37225
1.3120096E-5 3.5249744E-11 1.3118683E-5 1.2463532E-5 7.960832E-6 1.3118186E-5 1.3118186E-5 1.3118683E-5 0.37275 0.37275
1.3123578E-5 1.0346159E-10 1.3118058E-5 1.24633025E-5 7.960685E-6 1.3117972E-5 1.3117972E-5 1.3118058E-5 0.37325 0.37325
1.3123662E-5 1.0893957E-10 1.3117746E-5 1.2463073E-5 7.960539E-6 1.3117759E-5 1.3117759E-5 1.3117746E-5 0.37375 0.37375
1.3120907E-5 6.2037805E-11 1.3117434E-5 1.2462845E-5 7.960393E-6 1.3117546E-5 1.3117546E-5 1.3117434E-5 0.37425 0.37425
1.3125347E-5 1.4791258E-10 1.3117122E-5 1.2462616E-5 7.960247E-6 1.3117333E-5 1.3117333E-5 1.3117122E-5 0.37475 0.37475
1.31273455E-5 1.8871643E-10 1.3117122E-5 1.2462158E-5 7.959954E-6 1.311712E-5 1.311712E-5 1.3117122E-5 0.37525 0.37525
1.31191455E-5 4.1318667E-11 1.3117122E-5 1.2461929E-5 7.9598085E-6 1.3116907E-5 1.3116907E-5 1.3117122E-5 0.37575 0.37575
1.3108702E-5 -1.4749563E-10 1.311681E-5 1.2461701E-5 7.959662E-6 1.31166935E-5 1.31166935E-5 1.311681E-5 0.37625 0.37625
1.3101625E-5 -2.7418512E-10 1.3116497E-5 1.2461472E-5 7.959516E-6 1.3116481E-5 1.3116481E-5 1.3116497E-5 0.37675 0.37675
1.3101807E-5 -2.6687996E-10 1.311681E-5 1.24612425E-5 7.959369E-6 1.3116267E-5 1.3116267E-5 1.311681E-5 0.37725 0.37725
1.3111065E-5 -9.208144E-11 1.3116185E-5 1.2461014E-5 7.959224E-6 1.3116054E-5 1.3116054E-5 1.3116185E-5 0.37775 0.37775
1.3119102E-5 6.018161E-11 1.3115873E-5 1.2460785E-5 7.959077E-6 1.3115841E-5 1.3115841E-5 1.3115873E-5 0.37825 0.37825
1.3123971E-5 1.5397426E-10 1.3115561E-5 1.2460556E-5 7.958931E-6 1.31156285E-5 1.31156285E-5 1.3115561E-5 0.37875 0.37875
1.3130885E-5 2.8552904E-10 1.3114936E-5 1.24603275E-5 7.958784E-6 1.3115415E-5 1.3115415E-5 1.3114936E-5 0.37925 0.37925
1.31371735E-5 4.0551157E-10 1.3115248E-5 1.2460098E-5 7.958639E-6 1.3115202E-5 1.3115202E-5 1.3115248E-5 0.37975 0.37975
1.3134353E-5 3.5739167E-10 1.3114624E-5 1.2459869E-5 7.9584925E-6 1.3114988E-5 1.3114988E-5 1.3114624E-5 0.38025 0.38025
1.311787E-5 5.7118157E-11 1.3114936E-5 1.2459412E-5 7.9582E-6 1.3114775E-5 1.3114775E-5 1.3114936E-5 0.38075 0.38075
1.3098153E-5 -3.028439E-10 1.3114624E-5 1.24591825E-5 7.958054E-6 1.31145625E-5 1.31145625E-5 1.3114624E-5 0.38125 0.38125
1.3087214E-5 -5.0079424E-10 1.3114312E-5 1.2458954E-5 7.957908E-6 1.3114349E-5 1.3114349E-5 1.3114312E-5 0.38175 0.38175
1.30907965E-5 -4.3075515E-10 1.3114624E-5 1.2458725E-5 7.957761E-6 1.3114136E-5 1.3114136E-5 1.3114624E-5 0.38225 0.38225
1.3100846E-5 -2.4133903E-10 1.3114E-5 1.2458496E-5 7.957615E-6 1.3113923E-5 1.3113923E-5 1.3114E-5 0.38275 0.38275
1.3112777E-5 -1.7206108E-11 1.3113688E-5 1.24582675E-5 7.957469E-6 1.3113709E-5 1.3113709E-5 1.3113688E-5 0.38325 0.38325
1.3126325E-5 2.3677107E-10 1.3113688E-5 1.2458038E-5 7.957323E-6 1.3113497E-5 1.3113497E-5 1.3113688E-5 0.38375 0.38375
1.3140302E-5 4.9866616E-10 1.3113064E-5 1.2457809E-5 7.957176E-6 1.3113283E-5 1.3113283E-5 1.3113064E-5 0.38425 0.38425
1.3144379E-5 5.778412E-10 1.3113064E-5 1.2457581E-5 7.95703E-6 1.311307E-5 1.311307E-5 1.3113064E-5 0.38475 0.38475
1.3134199E-5 3.938994E-10 1.3113064E-5 1.2457352E-5 7.9568845E-6 1.3112856E-5 1.3112856E-5 1.3113064E-5 0.38525 0.38525
1.31142515E-5 2.9673902E-11 1.3112439E-5 1.2456894E-5 7.956592E-6 1.31126435E-5 1.31126435E-5 1.3112439E-5 0.38575 0.38575
1.3094469E-5 -3.315063E-10 1.3112439E-5 1.2456665E-5 7.956446E-6 1.3112431E-5 1.3112431E-5 1.3112439E-5 0.38625 0.38625
1.3085213E-5 -4.983942E-10 1.3112752E-5 1.2456436E-5 7.9563E-6 1.3112217E-5 1.3112217E-5 1.3112752E-5 0.38675 0.38675
1.3083844E-5 -5.1971516E-10 1.3111503E-5 1.24562075E-5 7.956153E-6 1.3112004E-5 1.3112004E-5 1.3111503E-5 0.38725 0.38725
1.3089671E-5 -4.0825954E-10 1.3111815E-5 1.2455978E-5 7.956007E-6 1.3111791E-5 1.3111791E-5 1.3111815E-5 0.38775 0.38775
1.3103647E-5 -1.4636452E-10 1.3111815E-5 1.2455749E-5 7.955861E-6 1.3111578E-5 1.3111578E-5 1.3111815E-5 0.38825 0.38825
1.3124785E-5 2.4769803E-10 1.311119E-5 1.2455521E-5 7.955715E-6 1.3111365E-5 1.3111365E-5 1.311119E-5 0.38875 0.38875
1.3143877E-5 6.0399846E-10 1.311119E-5 1.2455292E-5 7.955568E-6 1.3111151E-5 1.3111151E-5 1.311119E-5 0.38925 0.38925
1.3151023E-5 7.3981665E-10 1.311119E-5 1.24550625E-5 7.955422E-6 1.3110938E-5 1.3110938E-5 1.311119E-5 0.38975 0.38975
1.3137807E-5 4.998408E-10 1.3110566E-5 1.2454834E-5 7.9552765E-6 1.31107245E-5 1.31107245E-5 1.3110566E-5 0.39025 0.39025
1.3113107E-5 4.7909645E-11 1.3110254E-5 1.2454605E-5 7.95513E-6 1.3110512E-5 1.3110512E-5 1.3110254E-5 0.39075 0.39075
1.3091641E-5 -3.4433295E-10 1.3110254E-5 1.24541475E-5 7.954837E-6 1.3110298E-5 1.3110298E-5 1.3110254E-5 0.39125 0.39125
1.3080274E-5 -5.502011E-10 1.3110254E-5 1.2453918E-5 7.954692E-6 1.3110085E-5 1.3110085E-5 1.3110254E-5 0.39175 0.39175
1.3079103E-5 -5.6786764E-10 1.3109941E-5 1.2453689E-5 7.954545E-6 1.3109871E-5 1.3109871E-5 1.3109941E-5 0.39225 0.39225
1.30881635E-5 -3.9672357E-10 1.31093175E-5 1.2453461E-5 7.954399E-6 1.31096585E-5 1.31096585E-5 1.31093175E-5 0.39275 0.39275
1.3103625E-5 -1.07420496E-10 1.3109941E-5 1.2453232E-5 7.954252E-6 1.3109445E-5 1.3109445E-5 1.3109941E-5 0.39325 0.39325
1.3124928E-5 2.8968739E-10 1.31093175E-5 1.2453003E-5 7.954107E-6 1.3109232E-5 1.3109232E-5 1.31093175E-5 0.39375 0.39375
1.3139928E-5 5.7046345E-10 1.31090055E-5 1.2452774E-5 7.95396E-6 1.3109018E-5 1.3109018E-5 1.31090055E-5 0.39425 0.39425
1.3141364E-5 6.009132E-10 1.3108694E-5 1.2452545E-5 7.953814E-6 1.3108805E-5 1.3108805E-5 1.3108694E-5 0.39475 0.39475
1.3131416E-5 4.212349E-10 1.3108694E-5 1.2452317E-5 7.953668E-6 1.3108593E-5 1.3108593E-5 1.3108694E-5 0.39525 0.39525
1.3113646E-5 9.7207783E-11 1.3108381E-5 1.24520875E-5 7.953522E-6 1.3108379E-5 1.3108379E-5 1.3108381E-5 0.39575 0.39575
1.3096008E-5 -2.2438305E-10 1.3108381E-5 1.2451858E-5 7.953376E-6 1.3108166E-5 1.3108166E-5 1.3108381E-5 0.39625 0.39625
1.30833205E-5 -4.546139E-10 1.3108381E-5 1.2451401E-5 7.953083E-6 1.3107952E-5 1.3107952E-5 1.3108381E-5 0.39675 0.39675
1.3079708E-5 -5.173514E-10 1.3107445E-5 1.2451172E-5 7.952937E-6 1.31077395E-5 1.31077395E-5 1.3107445E-5 0.39725 0.39725
1.3085764E-5 -4.016324E-10 1.3108069E-5 1.2450943E-5 7.952791E-6 1.3107526E-5 1.3107526E-5 1.3108069E-5 0.39775 0.39775
1.3100335E-5 -1.2877409E-10 1.3107757E-5 1.2450714E-5 7.952644E-6 1.3107313E-5 1.3107313E-5 1.3107757E-5 0.39825 0.39825
1.3120021E-5 2.384895E-10 1.3107445E-5 1.2450485E-5 7.952498E-6 1.3107099E-5 1.3107099E-5 1.3107445E-5 0.39875 0.39875
1.3131358E-5 4.5165924E-10 1.310682E-5 1.2450257E-5 7.9523525E-6 1.3106886E-5 1.3106886E-5 1.310682E-5 0.39925 0.39925
1.3132267E-5 4.7236387E-10 1.3106508E-5 1.24500275E-5 7.952206E-6 1.3106673E-5 1.3106673E-5 1.3106508E-5 0.39975 0.39975
1.3124826E-5 3.3897463E-10 1.3106196E-5 1.2449798E-5 7.95206E-6 1.310646E-5 1.310646E-5 1.3106196E-5 0.40025 0.40025
1.3111016E-5 8.8035516E-11 1.3106508E-5 1.244957E-5 7.951914E-6 1.3106246E-5 1.3106246E-5 1.3106508E-5 0.40075 0.40075
1.30951275E-5 -2.0127479E-10 1.3105884E-5 1.2449341E-5 7.951768E-6 1.3106032E-5 1.3106032E-5 1.3105884E-5 0.40125 0.40125
1.3084155E-5 -3.998342E-10 1.3105884E-5 1.2449112E-5 7.951621E-6 1.310582E-5 1.310582E-5 1.3105884E-5 0.40175 0.40175
1.3083678E-5 -4.0471032E-10 1.3105884E-5 1.2448654E-5 7.951329E-6 1.3105606E-5 1.3105606E-5 1.3105884E-5 0.40225 0.40225
1.3094091E-5 -2.0859449E-10 1.3105259E-5 1.2448425E-5 7.951183E-6 1.3105393E-5 1.3105393E-5 1.3105259E-5 0.40275 0.40275
1.3105527E-5 6.4024376E-12 1.3104635E-5 1.2448197E-5 7.951036E-6 1.3105179E-5 1.3105179E-5 1.3104635E-5 0.40325 0.40325
1.31125735E-5 1.4039349E-10 1.3104947E-5 1.24479675E-5 7.95089E-6 1.31049665E-5 1.31049665E-5 1.3104947E-5 0.40375 0.40375
1.3118036E-5 2.4514935E-10 1.3104635E-5 1.2447738E-5 7.9507445E-6 1.3104753E-5 1.3104753E-5 1.3104635E-5 0.40425 0.40425
1.3121816E-5 3.1884279E-10 1.3104947E-5 1.244751E-5 7.950598E-6 1.310454E-5 1.310454E-5 1.3104947E-5 0.40475 0.40475
1.3120117E-5 2.9143116E-10 1.31043225E-5 1.2447281E-5 7.950452E-6 1.3104326E-5 1.3104326E-5 1.31043225E-5 0.40525 0.40525
1.3107264E-5 5.815497E-11 1.31043225E-5 1.2447052E-5 7.950305E-6 1.3104113E-5 1.3104113E-5 1.31043225E-5 0.40575 0.40575
1.3093553E-5 -1.9095694E-10 1.31043225E-5 1.2446823E-5 7.95016E-6 1.31039E-5 1.31039E-5 1.31043225E-5 0.40625 0.40625
1.3088158E-5 -2.8658403E-10 1.31043225E-5 1.2446594E-5 7.950013E-6 1.3103687E-5 1.3103687E-5 1.31043225E-5 0.40675 0.40675
1.3093291E-5 -1.8791887E-10 1.3103699E-5 1.2446365E-5 7.949867E-6 1.3103473E-5 1.3103473E-5 1.3103699E-5 0.40725 0.40725
1.3102945E-5 -5.8115405E-12 1.3103699E-5 1.24459075E-5 7.949575E-6 1.310326E-5 1.310326E-5 1.3103699E-5 0.40775 0.40775
1.3107087E-5 7.458163E-11 1.3103074E-5 1.2445678E-5 7.949428E-6 1.31030465E-5 1.31030465E-5 1.3103074E-5 0.40825 0.40825
1.3105257E-5 4.4733734E-11 1.3102762E-5 1.244545E-5 7.949282E-6 1.3102833E-5 1.3102833E-5 1.3102762E-5 0.40875 0.40875
1.3105901E-5 6.0565844E-11 1.3102762E-5 1.2445221E-5 7.949136E-6 1.310262E-5 1.310262E-5 1.3102762E-5 0.40925 0.40925
1.31097795E-5 1.3608649E-10 1.3102762E-5 1.2444992E-5 7.94899E-6 1.3102406E-5 1.3102406E-5 1.3102762E-5 0.40975 0.40975
1.3111348E-5 1.6897246E-10 1.310245E-5 1.2444763E-5 7.948844E-6 1.31021925E-5 1.31021925E-5 1.310245E-5 0.41025 0.41025
1.3103446E-5 2.7056295E-11 1.3102138E-5 1.2444534E-5 7.948697E-6 1.310198E-5 1.310198E-5 1.3102138E-5 0.41075 0.41075
1.3095872E-5 -1.08769216E-10 1.3101826E-5 1.2444306E-5 7.948551E-6 1.3101766E-5 1.3101766E-5 1.3101826E-5 0.41125 0.41125
1.3096847E-5 -8.684644E-11 1.3101513E-5 1.2444077E-5 7.948405E-6 1.3101553E-5 1.3101553E-5 1.3101513E-5 0.41175 0.41175
1.3101221E-5 -2.1897913E-12 1.3101201E-5 1.24438475E-5 7.948259E-6 1.3101339E-5 1.3101339E-5 1.3101201E-5 0.41225 0.41225
1.3103648E-5 4.6531914E-11 1.3101201E-5 1.2443619E-5 7.948112E-6 1.3101127E-5 1.3101127E-5 1.3101201E-5 0.41275 0.41275
1.3102048E-5 2.0947478E-11 1.3100889E-5 1.2443161E-5 7.94782E-6 1.3100913E-5 1.3100913E-5 1.3100889E-5 0.41325 0.41325
1.3101438E-5 1.3635051E-11 1.3100889E-5 1.24429325E-5 7.947674E-6 1.3100699E-5 1.3100699E-5 1.3100889E-5 0.41375 0.41375
1.3103172E-5 4.956636E-11 1.3100577E-5 1.2442703E-5 7.947528E-6 1.3100486E-5 1.3100486E-5 1.3100577E-5 0.41425 0.41425
1.3103222E-5 5.4435265E-11 1.3099952E-5 1.2442474E-5 7.947382E-6 1.3100273E-5 1.3100273E-5 1.3099952E-5 0.41475 0.41475
1.3097134E-5 -5.3982246E-11 1.30993285E-5 1.2442246E-5 7.947236E-6 1.3100059E-5 1.3100059E-5 1.30993285E-5 0.41525 0.41525
1.3092531E-5 -1.3499174E-10 1.30996405E-5 1.2442017E-5 7.947089E-6 1.3099846E-5 1.3099846E-5 1.30996405E-5 0.41575 0.41575
1.3095882E-5 -6.921617E-11 1.3099016E-5 1.24417875E-5 7.946943E-6 1.3099632E-5 1.3099632E-5 1.3099016E-5 0.41625 0.41625
1.3103523E-5 7.573808E-11 1.30993285E-5 1.2441559E-5 7.946797E-6 1.3099419E-5 1.3099419E-5 1.30993285E-5 0.41675 0.41675
1.3108193E-5 1.6587633E-10 1.3099016E-5 1.244133E-5 7.946651E-6 1.3099206E-5 1.3099206E-5 1.3099016E-5 0.41725 0.41725
1.3106693E-5 1.421191E-10 1.3099016E-5 1.2441101E-5 7.946504E-6 1.3098992E-5 1.3098992E-5 1.3099016E-5 0.41775 0.41775
1.3100769E-5 3.674692E-11 1.3098704E-5 1.2440643E-5 7.9462125E-6 1.3098778E-5 1.3098778E-5 1.3098704E-5 0.41825 0.41825
1.3097982E-5 -1.07639045E-11 1.3098704E-5 1.2440414E-5 7.946066E-6 1.3098565E-5 1.3098565E-5 1.3098704E-5 0.41875 0.41875
1.3097307E-5 -1.9294472E-11 1.3098392E-5 1.2440186E-5 7.94592E-6 1.3098352E-5 1.3098352E-5 1.3098392E-5 0.41925 0.41925
1.3094321E-5 -7.04597E-11 1.3098392E-5 1.2439957E-5 7.945773E-6 1.3098138E-5 1.3098138E-5 1.3098392E-5 0.41975 0.41975
1.3089091E-5 -1.6304147E-10 1.309808E-5 1.24397275E-5 7.945628E-6 1.3097925E-5 1.3097925E-5 1.309808E-5 0.42025 0.42025
1.3089372E-5 -1.5390911E-10 1.3097768E-5 1.2439499E-5 7.945481E-6 1.3097711E-5 1.3097711E-5 1.3097768E-5 0.42075 0.42075
1.3099653E-5 3.9770486E-11 1.3097768E-5 1.243927E-5 7.945335E-6 1.3097499E-5 1.3097499E-5 1.3097768E-5 0.42125 0.42125
1.3108976E-5 2.1578714E-10 1.3097143E-5 1.2439041E-5 7.945188E-6 1.3097285E-5 1.3097285E-5 1.3097143E-5 0.42175 0.42175
1.3109291E-5 2.2552857E-10 1.3096831E-5 1.24388125E-5 7.945043E-6 1.3097071E-5 1.3097071E-5 1.3096831E-5 0.42225 0.42225
1.3104358E-5 1.384284E-10 1.3096519E-5 1.2438583E-5 7.944896E-6 1.3096857E-5 1.3096857E-5 1.3096519E-5 0.42275 0.42275
1.3098138E-5 2.7574627E-11 1.3096206E-5 1.2438354E-5 7.94475E-6 1.3096645E-5 1.3096645E-5 1.3096206E-5 0.42325 0.42325
1.3094921E-5 -2.7854071E-11 1.3096206E-5 1.2437897E-5 7.944458E-6 1.3096431E-5 1.3096431E-5 1.3096206E-5 0.42375 0.42375
1.3092431E-5 -6.9883314E-11 1.3096206E-5 1.24376675E-5 7.944312E-6 1.3096217E-5 1.3096217E-5 1.3096206E-5 0.42425 0.42425
1.3087003E-5 -1.6611948E-10 1.3096206E-5 1.2437439E-5 7.944165E-6 1.3096003E-5 1.3096003E-5 1.3096206E-5 0.42475 0.42475
1.308349E-5 -2.2702977E-10 1.3095894E-5 1.243721E-5 7.944019E-6 1.3095791E-5 1.3095791E-5 1.3095894E-5 0.42525 0.42525
1.3087962E-5 -1.4054594E-10 1.309527E-5 1.2436981E-5 7.943873E-6 1.3095577E-5 1.3095577E-5 1.309527E-5 0.42575 0.42575
1.3101543E-5 1.14040326E-10 1.309527E-5 1.24367525E-5 7.943727E-6 1.3095364E-5 1.3095364E-5 1.309527E-5 0.42625 0.42625
1.31131765E-5 3.3269165E-10 1.30949575E-5 1.2436523E-5 7.94358E-6 1.309515E-5 1.309515E-5 1.30949575E-5 0.42675 0.42675
1.3111907E-5 3.1319788E-10 1.309527E-5 1.2436294E-5 7.943435E-6 1.3094937E-5 1.3094937E-5 1.309527E-5 0.42725 0.42725
1.3103871E-5 1.6884544E-10 1.30949575E-5 1.2436066E-5 7.943288E-6 1.3094723E-5 1.3094723E-5 1.30949575E-5 0.42775 0.42775
1.3095408E-5 1.6575127E-11 1.30946455E-5 1.2435837E-5 7.943142E-6 1.309451E-5 1.309451E-5 1.30946455E-5 0.42825 0.42825
1.3088363E-5 -1.09505315E-10 1.30949575E-5 1.24356075E-5 7.942996E-6 1.3094296E-5 1.3094296E-5 1.30949575E-5 0.42875 0.42875
1.3083364E-5 -1.9782362E-10 1.3094022E-5 1.243515E-5 7.942704E-6 1.30940825E-5 1.30940825E-5 1.3094022E-5 0.42925 0.42925
1.308051E-5 -2.4655258E-10 1.3094022E-5 1.2434922E-5 7.942557E-6 1.3093869E-5 1.3093869E-5 1.3094022E-5 0.42975 0.42975
1.3079405E-5 -2.6300104E-10 1.3093085E-5 1.24346925E-5 7.942411E-6 1.3093655E-5 1.3093655E-5 1.3093085E-5 0.43025 0.43025
1.3087112E-5 -1.1682863E-10 1.3092773E-5 1.2434463E-5 7.942265E-6 1.3093442E-5 1.3093442E-5 1.3092773E-5 0.43075 0.43075
1.31011875E-5 1.4689362E-10 1.3092773E-5 1.2434235E-5 7.942119E-6 1.30932285E-5 1.30932285E-5 1.3092773E-5 0.43125 0.43125
1.3111204E-5 3.3570066E-10 1.3093397E-5 1.2434006E-5 7.941972E-6 1.3093015E-5 1.3093015E-5 1.3093397E-5 0.43175 0.43175
1.3113069E-5 3.7406825E-10 1.3092461E-5 1.2433777E-5 7.941826E-6 1.3092801E-5 1.3092801E-5 1.3092461E-5 0.43225 0.43225
1.3104638E-5 2.22407E-10 1.3092773E-5 1.2433548E-5 7.94168E-6 1.3092588E-5 1.3092588E-5 1.3092773E-5 0.43275 0.43275
1.3093171E-5 1.4711616E-11 1.3092461E-5 1.2433319E-5 7.941534E-6 1.30923745E-5 1.30923745E-5 1.3092461E-5 0.43325 0.43325
1.3085599E-5 -1.211139E-10 1.3092148E-5 1.243309E-5 7.941388E-6 1.3092161E-5 1.3092161E-5 1.3092148E-5 0.43375 0.43375
1.3081095E-5 -2.0029621E-10 1.3091524E-5 1.2432862E-5 7.941241E-6 1.3091947E-5 1.3091947E-5 1.3091524E-5 0.43425 0.43425
1.30774815E-5 -2.630337E-10 1.3091524E-5 1.2432403E-5 7.940949E-6 1.3091734E-5 1.3091734E-5 1.3091524E-5 0.43475 0.43475
1.3076344E-5 -2.800912E-10 1.3091524E-5 1.2432175E-5 7.940803E-6 1.30915205E-5 1.30915205E-5 1.3091524E-5 0.43525 0.43525
1.3085767E-5 -1.0224734E-10 1.3091524E-5 1.2431946E-5 7.940656E-6 1.3091307E-5 1.3091307E-5 1.3091524E-5 0.43575 0.43575
1.309872E-5 1.4076663E-10 1.3091212E-5 1.2431717E-5 7.940511E-6 1.3091093E-5 1.3091093E-5 1.3091212E-5 0.43625 0.43625
1.3107879E-5 3.1373795E-10 1.3090899E-5 1.2431488E-5 7.940364E-6 1.309088E-5 1.309088E-5 1.3090899E-5 0.43675 0.43675
1.3109711E-5 3.5149647E-10 1.3091212E-5 1.2431259E-5 7.940218E-6 1.30906665E-5 1.30906665E-5 1.3091212E-5 0.43725 0.43725
1.31014785E-5 2.0348961E-10 1.3090587E-5 1.243103E-5 7.940072E-6 1.3090453E-5 1.3090453E-5 1.3090587E-5 0.43775 0.43775
1.3090243E-5 5.770845E-14 1.3090275E-5 1.2430802E-5 7.939926E-6 1.3090239E-5 1.3090239E-5 1.3090275E-5 0.43825 0.43825
1.3081976E-5 -1.4855821E-10 1.3089963E-5 1.24305725E-5 7.93978E-6 1.3090025E-5 1.3090025E-5 1.3089963E-5 0.43875 0.43875
1.3079023E-5 -1.9911439E-10 1.30896515E-5 1.2430343E-5 7.939633E-6 1.3089812E-5 1.3089812E-5 1.30896515E-5 0.43925 0.43925
1.3077952E-5 -2.1495374E-10 1.3089339E-5 1.2430115E-5 7.939487E-6 1.3089598E-5 1.3089598E-5 1.3089339E-5 0.43975 0.43975
1.308216E-5 -1.3334243E-10 1.30896515E-5 1.2429657E-5 7.939195E-6 1.3089385E-5 1.3089385E-5 1.30896515E-5 0.44025 0.44025
1.3089602E-5 7.957413E-12 1.3089339E-5 1.2429428E-5 7.939048E-6 1.3089171E-5 1.3089171E-5 1.3089339E-5 0.44075 0.44075
1.3099388E-5 1.9250099E-10 1.3089027E-5 1.2429199E-5 7.938903E-6 1.30889575E-5 1.30889575E-5 1.3089027E-5 0.44125 0.44125
1.3102243E-5 2.4914057E-10 1.3088403E-5 1.242897E-5 7.938756E-6 1.3088744E-5 1.3088744E-5 1.3088403E-5 0.44175 0.44175
1.30983E-5 1.8031239E-10 1.3089027E-5 1.2428742E-5 7.93861E-6 1.308853E-5 1.308853E-5 1.3089027E-5 0.44225 0.44225
1.309109E-5 5.1186614E-11 1.3088403E-5 1.24285125E-5 7.938464E-6 1.3088316E-5 1.3088316E-5 1.3088403E-5 0.44275 0.44275
1.3084771E-5 -6.149435E-11 1.308809E-5 1.2428283E-5 7.938318E-6 1.30881035E-5 1.30881035E-5 1.308809E-5 0.44325 0.44325
1.3082742E-5 -9.499666E-11 1.3087778E-5 1.2428055E-5 7.938172E-6 1.308789E-5 1.308789E-5 1.3087778E-5 0.44375 0.44375
1.3082297E-5 -9.926376E-11 1.3087778E-5 1.2427826E-5 7.938025E-6 1.3087676E-5 1.3087676E-5 1.3087778E-5 0.44425 0.44425
1.3082579E-5 -9.013139E-11 1.3086841E-5 1.2427597E-5 7.937879E-6 1.3087462E-5 1.3087462E-5 1.3086841E-5 0.44475 0.44475
1.3085566E-5 -3.105555E-11 1.3087154E-5 1.2427368E-5 7.937733E-6 1.3087249E-5 1.3087249E-5 1.3087154E-5 0.44525 0.44525
1.3091886E-5 8.9536024E-11 1.3087154E-5 1.242691E-5 7.93744E-6 1.3087035E-5 1.3087035E-5 1.3087154E-5 0.44575 0.44575
1.3097613E-5 1.991644E-10 1.3086841E-5 1.2426682E-5 7.937294E-6 1.3086821E-5 1.3086821E-5 1.3086841E-5 0.44625 0.44625
1.3094264E-5 1.4129943E-10 1.3086841E-5 1.24264525E-5 7.937148E-6 1.3086608E-5 1.3086608E-5 1.3086841E-5 0.44675 0.44675
1.3086658E-5 4.8648607E-12 1.3086217E-5 1.2426224E-5 7.937002E-6 1.3086395E-5 1.3086395E-5 1.3086217E-5 0.44725 0.44725
1.3079217E-5 -1.2852439E-10 1.3085905E-5 1.2425995E-5 7.936856E-6 1.3086181E-5 1.3086181E-5 1.3085905E-5 0.44775 0.44775
1.3076363E-5 -1.7725336E-10 1.3085905E-5 1.2425766E-5 7.936709E-6 1.3085967E-5 1.3085967E-5 1.3085905E-5 0.44825 0.44825
1.3077667E-5 -1.4923991E-10 1.3085905E-5 1.24255375E-5 7.936564E-6 1.3085753E-5 1.3085753E-5 1.3085905E-5 0.44875 0.44875
1.3084021E-5 -2.8039272E-11 1.308528E-5 1.2425308E-5 7.936417E-6 1.308554E-5 1.308554E-5 1.308528E-5 0.44925 0.44925
1.3091496E-5 1.1386963E-10 1.3085593E-5 1.2425079E-5 7.936271E-6 1.3085326E-5 1.3085326E-5 1.3085593E-5 0.44975 0.44975
1.30972885E-5 2.2471613E-10 1.308528E-5 1.2424851E-5 7.936124E-6 1.3085112E-5 1.3085112E-5 1.308528E-5 0.45025 0.45025
1.30990875E-5 2.6186558E-10 1.308528E-5 1.24243925E-5 7.935832E-6 1.3084899E-5 1.3084899E-5 1.308528E-5 0.45075 0.45075
1.3094517E-5 1.8146513E-10 1.30846565E-5 1.2424164E-5 7.935686E-6 1.3084685E-5 1.3084685E-5 1.30846565E-5 0.45125 0.45125
1.3084601E-5 2.3958919E-12 1.3084345E-5 1.2423935E-5 7.9355395E-6 1.3084472E-5 1.3084472E-5 1.3084345E-5 0.45175 0.45175
1.3074289E-5 -1.8398215E-10 1.3084345E-5 1.2423706E-5 7.935394E-6 1.3084258E-5 1.3084258E-5 1.3084345E-5 0.45225 0.45225
1.3069257E-5 -2.7290953E-10 1.3084345E-5 1.24234775E-5 7.935248E-6 1.3084044E-5 1.3084044E-5 1.3084345E-5 0.45275 0.45275
1.307066E-5 -2.4306887E-10 1.3084032E-5 1.2423248E-5 7.935101E-6 1.3083831E-5 1.3083831E-5 1.3084032E-5 0.45325 0.45325
1.3073219E-5 -1.919109E-10 1.308372E-5 1.2423019E-5 7.934955E-6 1.3083617E-5 1.3083617E-5 1.308372E-5 0.45375 0.45375
1.3082608E-5 -1.4676142E-11 1.308372E-5 1.2422791E-5 7.934809E-6 1.3083403E-5 1.3083403E-5 1.308372E-5 0.45425 0.45425
1.3095132E-5 2.2041997E-10 1.3083408E-5 1.2422562E-5 7.934663E-6 1.30831895E-5 1.30831895E-5 1.3083408E-5 0.45475 0.45475
1.3107657E-5 4.555161E-10 1.3082784E-5 1.24223325E-5 7.934516E-6 1.3082976E-5 1.3082976E-5 1.3082784E-5 0.45525 0.45525
1.3109291E-5 4.896202E-10 1.3082784E-5 1.2422104E-5 7.934371E-6 1.3082762E-5 1.3082762E-5 1.3082784E-5 0.45575 0.45575
1.3095679E-5 2.4233549E-10 1.3082159E-5 1.2421646E-5 7.934078E-6 1.3082548E-5 1.3082548E-5 1.3082159E-5 0.45625 0.45625
1.3074608E-5 -1.4259831E-10 1.3082159E-5 1.24214175E-5 7.933932E-6 1.3082335E-5 1.3082335E-5 1.3082159E-5 0.45675 0.45675
1.3059016E-5 -4.2642703E-10 1.3081847E-5 1.2421188E-5 7.933786E-6 1.3082121E-5 1.3082121E-5 1.3081847E-5 0.45725 0.45725
1.3056195E-5 -4.7454696E-10 1.3081535E-5 1.2420959E-5 7.93364E-6 1.3081907E-5 1.3081907E-5 1.3081535E-5 0.45775 0.45775
1.306235E-5 -3.5700068E-10 1.3081222E-5 1.2420731E-5 7.933493E-6 1.3081693E-5 1.3081693E-5 1.3081222E-5 0.45825 0.45825
1.3068802E-5 -2.3397287E-10 1.308091E-5 1.2420502E-5 7.933347E-6 1.308148E-5 1.308148E-5 1.308091E-5 0.45875 0.45875
1.3081987E-5 1.330459E-11 1.308091E-5 1.24202725E-5 7.933201E-6 1.3081266E-5 1.3081266E-5 1.308091E-5 0.45925 0.45925
1.3102267E-5 3.915314E-10 1.308091E-5 1.2420044E-5 7.933055E-6 1.3081053E-5 1.3081053E-5 1.308091E-5 0.45975 0.45975
1.3118553E-5 6.960611E-10 1.3080598E-5 1.2419815E-5 7.932908E-6 1.30808385E-5 1.30808385E-5 1.3080598E-5 0.46025 0.46025
1.31177785E-5 6.857033E-10 1.30799735E-5 1.2419586E-5 7.932762E-6 1.3080626E-5 1.3080626E-5 1.30799735E-5 0.46075 0.46075
1.3097599E-5 3.1721434E-10 1.3080286E-5 1.24193575E-5 7.932616E-6 1.3080411E-5 1.3080411E-5 1.3080286E-5 0.46125 0.46125
1.306808E-5 -2.2364052E-10 1.3079662E-5 1.2418899E-5 7.932324E-6 1.3080198E-5 1.3080198E-5 1.3079662E-5 0.46175 0.46175
1.3047043E-5 -6.079653E-10 1.3079662E-5 1.2418671E-5 7.932177E-6 1.3079984E-5 1.3079984E-5 1.3079662E-5 0.46225 0.46225
1.304244E-5 -6.8897477E-10 1.30799735E-5 1.2418442E-5 7.932032E-6 1.3079771E-5 1.3079771E-5 1.30799735E-5 0.46275 0.46275
1.3051135E-5 -5.245304E-10 1.3079662E-5 1.24182125E-5 7.931885E-6 1.3079556E-5 1.3079556E-5 1.3079662E-5 0.46325 0.46325
1.30652115E-5 -2.6080815E-10 1.3078726E-5 1.2417984E-5 7.931739E-6 1.3079342E-5 1.3079342E-5 1.3078726E-5 0.46375 0.46375
1.3085458E-5 1.1680958E-10 1.3078726E-5 1.2417755E-5 7.931592E-6 1.3079129E-5 1.3079129E-5 1.3078726E-5 0.46425 0.46425
1.3109269E-5 5.6020655E-10 1.3078413E-5 1.2417526E-5 7.931447E-6 1.3078915E-5 1.3078915E-5 1.3078413E-5 0.46475 0.46475
1.3124532E-5 8.4585516E-10 1.3078726E-5 1.24172975E-5 7.9313E-6 1.3078701E-5 1.3078701E-5 1.3078726E-5 0.46525 0.46525
1.3120523E-5 7.7580886E-10 1.3078726E-5 1.2417068E-5 7.931154E-6 1.3078487E-5 1.3078487E-5 1.3078726E-5 0.46575 0.46575
1.30972085E-5 3.4945852E-10 1.3078101E-5 1.241684E-5 7.9310075E-6 1.3078274E-5 1.3078274E-5 1.3078101E-5 0.46625 0.46625
1.3064654E-5 -2.474305E-10 1.3078101E-5 1.2416611E-5 7.930862E-6 1.307806E-5 1.307806E-5 1.3078101E-5 0.46675 0.46675
1.3040349E-5 -6.920528E-10 1.3078101E-5 1.2416153E-5 7.930569E-6 1.3077846E-5 1.3077846E-5 1.3078101E-5 0.46725 0.46725
1.3031654E-5 -8.485866E-10 1.3077164E-5 1.2415924E-5 7.930424E-6 1.30776325E-5 1.30776325E-5 1.3077164E-5 0.46775 0.46775
1.304002E-5 -6.902329E-10 1.3077164E-5 1.2415695E-5 7.930277E-6 1.3077419E-5 1.3077419E-5 1.3077164E-5 0.46825 0.46825
1.3059442E-5 -3.2784184E-10 1.3077477E-5 1.2415467E-5 7.930131E-6 1.3077205E-5 1.3077205E-5 1.3077477E-5 0.46875 0.46875
1.3090645E-5 2.5198604E-10 1.3077164E-5 1.24152375E-5 7.929984E-6 1.3076991E-5 1.3076991E-5 1.3077164E-5 0.46925 0.46925
1.31170955E-5 7.4410833E-10 1.3076228E-5 1.2415008E-5 7.929839E-6 1.3076778E-5 1.3076778E-5 1.3076228E-5 0.46975 0.46975
1.3126814E-5 9.2743374E-10 1.3075915E-5 1.241478E-5 7.929692E-6 1.3076564E-5 1.3076564E-5 1.3075915E-5 0.47025 0.47025
1.3117096E-5 7.520189E-10 1.3075603E-5 1.2414551E-5 7.929546E-6 1.307635E-5 1.307635E-5 1.3075603E-5 0.47075 0.47075
1.3091307E-5 2.7998856E-10 1.3075603E-5 1.2414322E-5 7.9293995E-6 1.3076136E-5 1.3076136E-5 1.3075603E-5 0.47125 0.47125
1.3058125E-5 -3.2847272E-10 1.30752915E-5 1.2414093E-5 7.929254E-6 1.3075923E-5 1.3075923E-5 1.30752915E-5 0.47175 0.47175
1.3034678E-5 -7.572593E-10 1.3075603E-5 1.2413864E-5 7.929108E-6 1.3075709E-5 1.3075709E-5 1.3075603E-5 0.47225 0.47225
1.3030669E-5 -8.273056E-10 1.3075603E-5 1.2413407E-5 7.928815E-6 1.3075494E-5 1.3075494E-5 1.3075603E-5 0.47275 0.47275
1.3040488E-5 -6.42153E-10 1.30752915E-5 1.24131775E-5 7.928669E-6 1.30752815E-5 1.30752815E-5 1.30752915E-5 0.47325 0.47325
1.3061097E-5 -2.578355E-10 1.30749795E-5 1.2412948E-5 7.928523E-6 1.3075067E-5 1.3075067E-5 1.30749795E-5 0.47375 0.47375
1.30908475E-5 2.9519343E-10 1.3074355E-5 1.241272E-5 7.928376E-6 1.3074853E-5 1.3074853E-5 1.3074355E-5 0.47425 0.47425
1.3114955E-5 7.4407197E-10 1.3074355E-5 1.2412491E-5 7.92823E-6 1.3074639E-5 1.3074639E-5 1.3074355E-5 0.47475 0.47475
1.3123355E-5 9.030347E-10 1.3074355E-5 1.2412262E-5 7.928084E-6 1.3074426E-5 1.3074426E-5 1.3074355E-5 0.47525 0.47525
1.3112877E-5 7.1361134E-10 1.3074043E-5 1.2412033E-5 7.927938E-6 1.3074212E-5 1.3074212E-5 1.3074043E-5 0.47575 0.47575
1.3087351E-5 2.4645355E-10 1.3073731E-5 1.2411804E-5 7.927792E-6 1.3073998E-5 1.3073998E-5 1.3073731E-5 0.47625 0.47625
1.3056281E-5 -3.230275E-10 1.3073419E-5 1.2411575E-5 7.927645E-6 1.3073784E-5 1.3073784E-5 1.3073419E-5 0.47675 0.47675
1.3032967E-5 -7.4937784E-10 1.3073731E-5 1.2411347E-5 7.9275E-6 1.307357E-5 1.307357E-5 1.3073731E-5 0.47725 0.47725
1.3024569E-5 -9.0042995E-10 1.3073106E-5 1.24111175E-5 7.927353E-6 1.3073357E-5 1.3073357E-5 1.3073106E-5 0.47775 0.47775
1.3036598E-5 -6.7446987E-10 1.3073419E-5 1.241066E-5 7.92706E-6 1.3073142E-5 1.3073142E-5 1.3073419E-5 0.47825 0.47825
1.3063906E-5 -1.6651187E-10 1.3073106E-5 1.2410431E-5 7.926915E-6 1.3072929E-5 1.3072929E-5 1.3073106E-5 0.47875 0.47875
1.3094384E-5 3.9991654E-10 1.3072794E-5 1.2410202E-5 7.926768E-6 1.3072715E-5 1.3072715E-5 1.3072794E-5 0.47925 0.47925
1.3113673E-5 7.5987133E-10 1.3072794E-5 1.2409973E-5 7.926622E-6 1.3072501E-5 1.3072501E-5 1.3072794E-5 0.47975 0.47975
1.3116759E-5 8.2077434E-10 1.307217E-5 1.2409744E-5 7.9264755E-6 1.3072287E-5 1.3072287E-5 1.307217E-5 0.48025 0.48025
1.3106678E-5 6.386598E-10 1.3071545E-5 1.2409515E-5 7.92633E-6 1.3072074E-5 1.3072074E-5 1.3071545E-5 0.48075 0.48075
1.3084816E-5 2.3910837E-10 1.3071857E-5 1.2409287E-5 7.926184E-6 1.307186E-5 1.307186E-5 1.3071857E-5 0.48125 0.48125
1.3056022E-5 -2.8834704E-10 1.3071545E-5 1.24090575E-5 7.926037E-6 1.3071645E-5 1.3071645E-5 1.3071545E-5 0.48175 0.48175
1.3031519E-5 -7.3662376E-10 1.3071545E-5 1.2408828E-5 7.925892E-6 1.3071432E-5 1.3071432E-5 1.3071545E-5 0.48225 0.48225
1.3022857E-5 -8.925484E-10 1.3071233E-5 1.24086E-5 7.925745E-6 1.3071218E-5 1.3071218E-5 1.3071233E-5 0.48275 0.48275
1.303459E-5 -6.7206996E-10 1.3070921E-5 1.24081425E-5 7.925452E-6 1.3071004E-5 1.3071004E-5 1.3070921E-5 0.48325 0.48325
1.3062987E-5 -1.4401277E-10 1.3070921E-5 1.2407913E-5 7.925307E-6 1.307079E-5 1.307079E-5 1.3070921E-5 0.48375 0.48375
1.3092639E-5 4.0718895E-10 1.3070921E-5 1.2407684E-5 7.92516E-6 1.3070577E-5 1.3070577E-5 1.3070921E-5 0.48425 0.48425
1.3110443E-5 7.397358E-10 1.30702965E-5 1.2407456E-5 7.925014E-6 1.3070363E-5 1.3070363E-5 1.30702965E-5 0.48475 0.48475
1.31114175E-5 7.616585E-10 1.3069985E-5 1.2407227E-5 7.9248675E-6 1.3070148E-5 1.3070148E-5 1.3069985E-5 0.48525 0.48525
1.3099785E-5 5.5091776E-10 1.3069673E-5 1.24069975E-5 7.924722E-6 1.30699345E-5 1.30699345E-5 1.3069673E-5 0.48575 0.48575
1.30780545E-5 1.5380267E-10 1.3069048E-5 1.2406769E-5 7.924576E-6 1.3069721E-5 1.3069721E-5 1.3069048E-5 0.48625 0.48625
1.3052924E-5 -3.0604633E-10 1.3069048E-5 1.240654E-5 7.924429E-6 1.3069507E-5 1.3069507E-5 1.3069048E-5 0.48675 0.48675
1.3034395E-5 -6.44082E-10 1.3069048E-5 1.2406311E-5 7.924283E-6 1.3069293E-5 1.3069293E-5 1.3069048E-5 0.48725 0.48725
1.3028636E-5 -7.464089E-10 1.3069048E-5 1.24060825E-5 7.924137E-6 1.306908E-5 1.306908E-5 1.3069048E-5 0.48775 0.48775
1.3038356E-5 -5.630834E-10 1.3068736E-5 1.2405853E-5 7.923991E-6 1.3068865E-5 1.3068865E-5 1.3068736E-5 0.48825 0.48825
1.3060384E-5 -1.5257609E-10 1.3069048E-5 1.2405396E-5 7.923698E-6 1.3068651E-5 1.3068651E-5 1.3069048E-5 0.48875 0.48875
1.3086901E-5 3.407643E-10 1.3069048E-5 1.2405167E-5 7.923552E-6 1.30684375E-5 1.30684375E-5 1.3069048E-5 0.48925 0.48925
1.3104474E-5 6.690476E-10 1.3068112E-5 1.24049375E-5 7.923406E-6 1.3068223E-5 1.3068223E-5 1.3068112E-5 0.48975 0.48975
1.3105415E-5 6.903613E-10 1.3067799E-5 1.2404709E-5 7.92326E-6 1.3068009E-5 1.3068009E-5 1.3067799E-5 0.49025 0.49025
1.3089295E-5 3.9678752E-10 1.3067799E-5 1.240448E-5 7.923113E-6 1.3067795E-5 1.3067795E-5 1.3067799E-5 0.49075 0.49075
1.3071326E-5 6.910601E-11 1.3067487E-5 1.2404251E-5 7.922968E-6 1.3067582E-5 1.3067582E-5 1.3067487E-5 0.49125 0.49125
1.3056129E-5 -2.0741392E-10 1.3066863E-5 1.24040225E-5 7.922821E-6 1.3067368E-5 1.3067368E-5 1.3066863E-5 0.49175 0.49175
1.3044728E-5 -4.1389117E-10 1.3066551E-5 1.2403793E-5 7.922675E-6 1.3067153E-5 1.3067153E-5 1.3066551E-5 0.49225 0.49225
1.3036494E-5 -5.6189803E-10 1.3066551E-5 1.2403564E-5 7.922528E-6 1.306694E-5 1.306694E-5 1.3066551E-5 0.49275 0.49275
1.30418575E-5 -4.589694E-10 1.3066551E-5 1.2403336E-5 7.922383E-6 1.3066726E-5 1.3066726E-5 1.3066551E-5 0.49325 0.49325
1.3059794E-5 -1.2398632E-10 1.3066238E-5 1.2403107E-5 7.922236E-6 1.3066512E-5 1.3066512E-5 1.3066238E-5 0.49375 0.49375
1.3082251E-5 2.9443886E-10 1.3066551E-5 1.2402649E-5 7.9219435E-6 1.30662975E-5 1.30662975E-5 1.3066551E-5 0.49425 0.49425
1.309494E-5 5.325803E-10 1.3066238E-5 1.240242E-5 7.921798E-6 1.3066084E-5 1.3066084E-5 1.3066238E-5 0.49475 0.49475
1.3090106E-5 4.473073E-10 1.3065926E-5 1.2402191E-5 7.921652E-6 1.306587E-5 1.306587E-5 1.3065926E-5 0.49525 0.49525
1.3078078E-5 2.2925781E-10 1.3065614E-5 1.24019625E-5 7.921505E-6 1.3065656E-5 1.3065656E-5 1.3065614E-5 0.49575 0.49575
1.3067106E-5 3.0698426E-11 1.30653025E-5 1.2401733E-5 7.92136E-6 1.30654425E-5 1.30654425E-5 1.30653025E-5 0.49625 0.49625
1.3060984E-5 -7.832815E-11 1.3064678E-5 1.2401504E-5 7.921213E-6 1.3065228E-5 1.3065228E-5 1.3064678E-5 0.49675 0.49675
1.3055391E-5 -1.7760966E-10 1.3064366E-5 1.2401276E-5 7.921067E-6 1.3065014E-5 1.3065014E-5 1.3064366E-5 0.49725 0.49725
1.3049732E-5 -2.781093E-10 1.3064366E-5 1.2401047E-5 7.92092E-6 1.30648E-5 1.30648E-5 1.3064366E-5 0.49775 0.49775
1.3045095E-5 -3.597279E-10 1.3064678E-5 1.24008175E-5 7.920775E-6 1.3064587E-5 1.3064587E-5 1.3064678E-5 0.49825 0.49825
1.3055177E-5 -1.6970272E-10 1.3064366E-5 1.2400589E-5 7.920628E-6 1.3064372E-5 1.3064372E-5 1.3064366E-5 0.49875 0.49875
1.3074961E-5 1.9938808E-10 1.3064054E-5 1.240036E-5 7.920482E-6 1.3064158E-5 1.3064158E-5 1.3064054E-5 0.49925 0.49925
1.3081711E-5 3.2789751E-10 1.3064054E-5 1.23999025E-5 7.92019E-6 1.3063945E-5 1.3063945E-5 1.3064054E-5 0.49975 0.49975
1.3073378E-5 1.7806345E-10 1.3064366E-5 1.2399673E-5 7.920044E-6 1.306373E-5 1.306373E-5 1.3064366E-5 0.50025 0.50025
1.3064254E-5 1.3611808E-11 1.3064054E-5 1.2399444E-5 7.919897E-6 1.3063516E-5 1.3063516E-5 1.3064054E-5 0.50075 0.50075
1.3065426E-5 3.9188975E-11 1.3063741E-5 1.2399216E-5 7.919751E-6 1.30633025E-5 1.30633025E-5 1.3063741E-5 0.50125 0.50125
1.3069139E-5 1.1166427E-10 1.3063429E-5 1.2398987E-5 7.919605E-6 1.3063089E-5 1.3063089E-5 1.3063429E-5 0.50175 0.50175
1.3065724E-5 5.258116E-11 1.3062805E-5 1.2398758E-5 7.919459E-6 1.3062874E-5 1.3062874E-5 1.3062805E-5 0.50225 0.50225
1.3055873E-5 -1.2526996E-10 1.3062805E-5 1.2398529E-5 7.919312E-6 1.306266E-5 1.306266E-5 1.3062805E-5 0.50275 0.50275
1.3050642E-5 -2.1785175E-10 1.306218E-5 1.23983E-5 7.919166E-6 1.3062446E-5 1.3062446E-5 1.306218E-5 0.50325 0.50325
1.30583485E-5 -7.167937E-11 1.306218E-5 1.2398072E-5 7.91902E-6 1.3062232E-5 1.3062232E-5 1.306218E-5 0.50375 0.50375
1.3068562E-5 1.2078206E-10 1.3061556E-5 1.23978425E-5 7.918874E-6 1.3062018E-5 1.3062018E-5 1.3061556E-5 0.50425 0.50425
1.3066203E-5 8.11891E-11 1.3061244E-5 1.2397613E-5 7.9187275E-6 1.3061804E-5 1.3061804E-5 1.3061244E-5 0.50475 0.50475
1.3056121E-5 -1.009255E-10 1.3061556E-5 1.2397156E-5 7.918436E-6 1.306159E-5 1.306159E-5 1.3061556E-5 0.50525 0.50525
1.3054884E-5 -1.198102E-10 1.3060931E-5 1.2396927E-5 7.918289E-6 1.3061376E-5 1.3061376E-5 1.3060931E-5 0.50575 0.50575
1.30658245E-5 8.605071E-11 1.3061244E-5 1.2396698E-5 7.918143E-6 1.3061162E-5 1.3061162E-5 1.3061244E-5 0.50625 0.50625
1.3075016E-5 2.5963107E-10 1.3061244E-5 1.2396469E-5 7.917996E-6 1.3060948E-5 1.3060948E-5 1.3061244E-5 0.50675 0.50675
1.3070478E-5 1.7983971E-10 1.3060931E-5 1.239624E-5 7.917851E-6 1.3060734E-5 1.3060734E-5 1.3060931E-5 0.50725 0.50725
1.305878E-5 -3.2119148E-11 1.30606195E-5 1.2396012E-5 7.917704E-6 1.306052E-5 1.306052E-5 1.30606195E-5 0.50775 0.50775
1.3053879E-5 -1.1861026E-10 1.3059996E-5 1.23957825E-5 7.917558E-6 1.3060306E-5 1.3060306E-5 1.3059996E-5 0.50825 0.50825
1.3059737E-5 -6.5456325E-12 1.3059684E-5 1.2395553E-5 7.9174115E-6 1.3060091E-5 1.3060091E-5 1.3059684E-5 0.50875 0.50875
1.3062889E-5 5.5575534E-11 1.3059684E-5 1.2395325E-5 7.917266E-6 1.3059877E-5 1.3059877E-5 1.3059684E-5 0.50925 0.50925
1.3053929E-5 -1.0583079E-10 1.3058747E-5 1.2395096E-5 7.91712E-6 1.3059664E-5 1.3059664E-5 1.3058747E-5 0.50975 0.50975
1.3047742E-5 -2.1607549E-10 1.3059371E-5 1.2394867E-5 7.916973E-6 1.305945E-5 1.305945E-5 1.3059371E-5 0.51025 0.51025
1.30536E-5 -1.0401086E-10 1.3059371E-5 1.2394409E-5 7.916681E-6 1.3059235E-5 1.3059235E-5 1.3059371E-5 0.51075 0.51075
1.3063022E-5 7.383298E-11 1.3059059E-5 1.239418E-5 7.916535E-6 1.30590215E-5 1.30590215E-5 1.3059059E-5 0.51125 0.51125
1.3068087E-5 1.7128E-10 1.3058747E-5 1.2393952E-5 7.916388E-6 1.3058807E-5 1.3058807E-5 1.3058747E-5 0.51175 0.51175
1.30684675E-5 1.8223957E-10 1.3059059E-5 1.23937225E-5 7.916243E-6 1.3058593E-5 1.3058593E-5 1.3059059E-5 0.51225 0.51225
1.3066141E-5 1.4325566E-10 1.3058747E-5 1.2393493E-5 7.916096E-6 1.3058379E-5 1.3058379E-5 1.3058747E-5 0.51275 0.51275
1.306233E-5 7.686375E-11 1.3058435E-5 1.2393265E-5 7.91595E-6 1.3058165E-5 1.3058165E-5 1.3058435E-5 0.51325 0.51325
1.3060235E-5 4.2143306E-11 1.305781E-5 1.2393036E-5 7.9158035E-6 1.3057951E-5 1.3057951E-5 1.305781E-5 0.51375 0.51375
1.3054674E-5 -5.6529142E-11 1.3057498E-5 1.2392807E-5 7.915658E-6 1.3057736E-5 1.3057736E-5 1.3057498E-5 0.51425 0.51425
1.30462095E-5 -2.0879946E-10 1.3057186E-5 1.2392578E-5 7.915512E-6 1.3057523E-5 1.3057523E-5 1.3057186E-5 0.51475 0.51475
1.30433555E-5 -2.5752844E-10 1.3056873E-5 1.2392349E-5 7.915365E-6 1.3057309E-5 1.3057309E-5 1.3056873E-5 0.51525 0.51525
1.3049576E-5 -1.3876407E-10 1.3056561E-5 1.2391892E-5 7.915073E-6 1.3057094E-5 1.3057094E-5 1.3056561E-5 0.51575 0.51575
1.30578765E-5 1.8371502E-11 1.3056873E-5 1.23916625E-5 7.914927E-6 1.3056881E-5 1.3056881E-5 1.3056873E-5 0.51625 0.51625
1.3068486E-5 2.1814173E-10 1.3055937E-5 1.2391433E-5 7.91478E-6 1.3056666E-5 1.3056666E-5 1.3055937E-5 0.51675 0.51675
1.3074344E-5 3.302064E-10 1.3056249E-5 1.2391205E-5 7.914634E-6 1.3056452E-5 1.3056452E-5 1.3056249E-5 0.51725 0.51725
1.30715225E-5 2.8208647E-10 1.3056249E-5 1.2390976E-5 7.914488E-6 1.30562385E-5 1.30562385E-5 1.3056249E-5 0.51775 0.51775
1.3061176E-5 9.509933E-11 1.3056249E-5 1.2390747E-5 7.914342E-6 1.3056024E-5 1.3056024E-5 1.3056249E-5 0.51825 0.51825
1.3050468E-5 -9.858751E-11 1.30556255E-5 1.2390518E-5 7.9141955E-6 1.305581E-5 1.305581E-5 1.30556255E-5 0.51875 0.51875
1.3045733E-5 -1.8203328E-10 1.30556255E-5 1.2390289E-5 7.914049E-6 1.3055595E-5 1.3055595E-5 1.30556255E-5 0.51925 0.51925
1.3045585E-5 -1.8081882E-10 1.3055937E-5 1.2390061E-5 7.913904E-6 1.3055382E-5 1.3055382E-5 1.3055937E-5 0.51975 0.51975
1.3045139E-5 -1.850859E-10 1.3055313E-5 1.2389832E-5 7.913757E-6 1.3055167E-5 1.3055167E-5 1.3055313E-5 0.52025 0.52025
1.3044298E-5 -1.9666183E-10 1.3055001E-5 1.23896025E-5 7.913611E-6 1.3054953E-5 1.3054953E-5 1.3055001E-5 0.52075 0.52075
1.3051706E-5 -5.5971047E-11 1.3054689E-5 1.2389145E-5 7.913319E-6 1.305474E-5 1.305474E-5 1.3054689E-5 0.52125 0.52125
1.3068356E-5 2.552584E-10 1.3054689E-5 1.2388916E-5 7.913172E-6 1.3054525E-5 1.3054525E-5 1.3054689E-5 0.52175 0.52175
1.3079394E-5 4.6294651E-10 1.3054377E-5 1.23886875E-5 7.913026E-6 1.3054311E-5 1.3054311E-5 1.3054377E-5 0.52225 0.52225
1.30745275E-5 3.7706444E-10 1.3054064E-5 1.2388458E-5 7.91288E-6 1.3054097E-5 1.3054097E-5 1.3054064E-5 0.52275 0.52275
1.30566905E-5 5.1819184E-11 1.3054064E-5 1.2388229E-5 7.912734E-6 1.3053882E-5 1.3053882E-5 1.3054064E-5 0.52325 0.52325
1.30429125E-5 -1.9851087E-10 1.305344E-5 1.2388001E-5 7.9125875E-6 1.3053668E-5 1.3053668E-5 1.305344E-5 0.52375 0.52375
1.30389035E-5 -2.6855718E-10 1.3053752E-5 1.2387772E-5 7.912441E-6 1.30534545E-5 1.30534545E-5 1.3053752E-5 0.52425 0.52425
1.3041328E-5 -2.198355E-10 1.305344E-5 1.23875425E-5 7.912296E-6 1.305324E-5 1.305324E-5 1.305344E-5 0.52475 0.52475
1.3042665E-5 -1.91213E-10 1.3052503E-5 1.2387314E-5 7.912149E-6 1.3053026E-5 1.3053026E-5 1.3052503E-5 0.52525 0.52525
1.3044926E-5 -1.4553664E-10 1.3052503E-5 1.2387085E-5 7.912003E-6 1.30528115E-5 1.30528115E-5 1.3052503E-5 0.52575 0.52575
1.3051741E-5 -1.5809068E-11 1.3052503E-5 1.2386856E-5 7.911856E-6 1.3052598E-5 1.3052598E-5 1.3052503E-5 0.52625 0.52625
1.3064463E-5 2.2294143E-10 1.3052191E-5 1.2386398E-5 7.911564E-6 1.3052383E-5 1.3052383E-5 1.3052191E-5 0.52675 0.52675
1.3075106E-5 4.2332074E-10 1.3051879E-5 1.2386169E-5 7.911418E-6 1.3052169E-5 1.3052169E-5 1.3051879E-5 0.52725 0.52725
1.3071691E-5 3.6423764E-10 1.3051567E-5 1.2385941E-5 7.9112715E-6 1.3051955E-5 1.3051955E-5 1.3051567E-5 0.52775 0.52775
1.3055042E-5 6.091876E-11 1.30509425E-5 1.2385712E-5 7.911126E-6 1.3051741E-5 1.3051741E-5 1.30509425E-5 0.52825 0.52825
1.3041825E-5 -1.7905717E-10 1.3051254E-5 1.23854825E-5 7.91098E-6 1.3051526E-5 1.3051526E-5 1.3051254E-5 0.52875 0.52875
1.3037486E-5 -2.5519412E-10 1.3051567E-5 1.2385254E-5 7.910833E-6 1.3051313E-5 1.3051313E-5 1.3051567E-5 0.52925 0.52925
1.3039218E-5 -2.1926286E-10 1.3051254E-5 1.2385025E-5 7.910687E-6 1.3051098E-5 1.3051098E-5 1.3051254E-5 0.52975 0.52975
1.3042864E-5 -1.4800569E-10 1.30509425E-5 1.2384796E-5 7.910541E-6 1.3050884E-5 1.3050884E-5 1.30509425E-5 0.53025 0.53025
1.3046907E-5 -6.9439725E-11 1.30509425E-5 1.23845675E-5 7.910395E-6 1.305067E-5 1.305067E-5 1.30509425E-5 0.53075 0.53075
1.3052469E-5 3.714331E-11 1.30506305E-5 1.2384338E-5 7.910248E-6 1.3050456E-5 1.3050456E-5 1.30506305E-5 0.53125 0.53125
1.3062451E-5 2.2534127E-10 1.30506305E-5 1.2384109E-5 7.910102E-6 1.3050241E-5 1.3050241E-5 1.30506305E-5 0.53175 0.53175
1.3072137E-5 4.0805764E-10 1.3050319E-5 1.2383652E-5 7.90981E-6 1.30500275E-5 1.30500275E-5 1.3050319E-5 0.53225 0.53225
1.30679955E-5 3.3557507E-10 1.3049382E-5 1.23834225E-5 7.9096635E-6 1.3049813E-5 1.3049813E-5 1.3049382E-5 0.53275 0.53275
1.30526005E-5 5.540074E-11 1.3049382E-5 1.2383194E-5 7.909517E-6 1.3049599E-5 1.3049599E-5 1.3049382E-5 0.53325 0.53325
1.3034103E-5 -2.8202587E-10 1.3049382E-5 1.2382965E-5 7.909372E-6 1.30493845E-5 1.30493845E-5 1.3049382E-5 0.53375 0.53375
1.3027751E-5 -3.9531592E-10 1.3048757E-5 1.2382736E-5 7.909225E-6 1.304917E-5 1.304917E-5 1.3048757E-5 0.53425 0.53425
1.3036974E-5 -2.2112649E-10 1.3048757E-5 1.23825075E-5 7.909079E-6 1.3048956E-5 1.3048956E-5 1.3048757E-5 0.53475 0.53475
1.3048509E-5 -4.3023714E-12 1.304907E-5 1.2382278E-5 7.908932E-6 1.30487415E-5 1.30487415E-5 1.304907E-5 0.53525 0.53525
1.3054696E-5 1.1385293E-10 1.3048757E-5 1.2382049E-5 7.908787E-6 1.3048528E-5 1.3048528E-5 1.3048757E-5 0.53575 0.53575
1.305204E-5 6.877835E-11 1.3048445E-5 1.2381821E-5 7.90864E-6 1.3048313E-5 1.3048313E-5 1.3048445E-5 0.53625 0.53625
1.3055719E-5 1.4064458E-10 1.3048133E-5 1.2381592E-5 7.908494E-6 1.30480985E-5 1.30480985E-5 1.3048133E-5 0.53675 0.53675
1.3063591E-5 2.8986227E-10 1.3048133E-5 1.23813625E-5 7.908348E-6 1.3047885E-5 1.3047885E-5 1.3048133E-5 0.53725 0.53725
1.3064398E-5 3.087397E-10 1.3047509E-5 1.2380905E-5 7.9080555E-6 1.304767E-5 1.304767E-5 1.3047509E-5 0.53775 0.53775
1.3047684E-5 4.202698E-12 1.3047509E-5 1.2380677E-5 7.907909E-6 1.3047456E-5 1.3047456E-5 1.3047509E-5 0.53825 0.53825
1.3028329E-5 -3.4905961E-10 1.3047509E-5 1.23804475E-5 7.907764E-6 1.3047242E-5 1.3047242E-5 1.3047509E-5 0.53875 0.53875
1.3024682E-5 -4.1240622E-10 1.3047196E-5 1.2380218E-5 7.907617E-6 1.3047027E-5 1.3047027E-5 1.3047196E-5 0.53925 0.53925
1.303714E-5 -1.7852825E-10 1.3046884E-5 1.237999E-5 7.907471E-6 1.3046813E-5 1.3046813E-5 1.3046884E-5 0.53975 0.53975
1.3054779E-5 1.509732E-10 1.304626E-5 1.2379761E-5 7.907324E-6 1.3046599E-5 1.3046599E-5 1.304626E-5 0.54025 0.54025
1.3058029E-5 2.1492155E-10 1.304626E-5 1.2379532E-5 7.907179E-6 1.3046385E-5 1.3046385E-5 1.304626E-5 0.54075 0.54075
1.304973E-5 6.569657E-11 1.30459475E-5 1.2379303E-5 7.907032E-6 1.304617E-5 1.304617E-5 1.30459475E-5 0.54125 0.54125
1.30499775E-5 7.4219866E-11 1.3045636E-5 1.2379074E-5 7.906886E-6 1.3045956E-5 1.3045956E-5 1.3045636E-5 0.54175 0.54175
1.3057783E-5 2.2221944E-10 1.3045636E-5 1.2378845E-5 7.9067395E-6 1.3045742E-5 1.3045742E-5 1.3045636E-5 0.54225 0.54225
1.3060109E-5 2.6911393E-10 1.3045324E-5 1.2378617E-5 7.906594E-6 1.3045527E-5 1.3045527E-5 1.3045324E-5 0.54275 0.54275
1.3045836E-5 9.647861E-12 1.3045012E-5 1.2378158E-5 7.906301E-6 1.3045313E-5 1.3045313E-5 1.3045012E-5 0.54325 0.54325
1.3025887E-5 -3.5457767E-10 1.3045012E-5 1.237793E-5 7.906155E-6 1.3045099E-5 1.3045099E-5 1.3045012E-5 0.54375 0.54375
1.3022273E-5 -4.173152E-10 1.3045012E-5 1.2377701E-5 7.906009E-6 1.3044884E-5 1.3044884E-5 1.3045012E-5 0.54425 0.54425
1.3036579E-5 -1.4932948E-10 1.3044699E-5 1.2377472E-5 7.905863E-6 1.3044671E-5 1.3044671E-5 1.3044699E-5 0.54475 0.54475
1.3052964E-5 1.5702743E-10 1.3044387E-5 1.2377243E-5 7.905716E-6 1.3044456E-5 1.3044456E-5 1.3044387E-5 0.54525 0.54525
1.305737E-5 2.4229313E-10 1.3044075E-5 1.2377014E-5 7.90557E-6 1.3044241E-5 1.3044241E-5 1.3044075E-5 0.54575 0.54575
1.3052799E-5 1.6189267E-10 1.3044075E-5 1.2376785E-5 7.905424E-6 1.3044028E-5 1.3044028E-5 1.3044075E-5 0.54625 0.54625
1.3053674E-5 1.8198823E-10 1.3043451E-5 1.2376557E-5 7.905278E-6 1.3043813E-5 1.3043813E-5 1.3043451E-5 0.54675 0.54675
1.3055868E-5 2.2644646E-10 1.3043138E-5 1.23763275E-5 7.9051315E-6 1.3043599E-5 1.3043599E-5 1.3043138E-5 0.54725 0.54725
1.3050934E-5 1.3934627E-10 1.3043138E-5 1.2376098E-5 7.904985E-6 1.3043385E-5 1.3043385E-5 1.3043138E-5 0.54775 0.54775
1.3035638E-5 -1.3900087E-10 1.3043138E-5 1.2375641E-5 7.904693E-6 1.304317E-5 1.304317E-5 1.3043138E-5 0.54825 0.54825
1.3021696E-5 -3.9237624E-10 1.3042514E-5 1.2375412E-5 7.904547E-6 1.3042956E-5 1.3042956E-5 1.3042514E-5 0.54875 0.54875
1.3024187E-5 -3.4243644E-10 1.3042514E-5 1.2375183E-5 7.9044E-6 1.3042742E-5 1.3042742E-5 1.3042514E-5 0.54925 0.54925
1.3038559E-5 -7.3232594E-11 1.3042202E-5 1.2374954E-5 7.904255E-6 1.3042527E-5 1.3042527E-5 1.3042202E-5 0.54975 0.54975
1.3051908E-5 1.7709019E-10 1.3042202E-5 1.2374725E-5 7.904108E-6 1.3042313E-5 1.3042313E-5 1.3042202E-5 0.55025 0.55025
1.3054499E-5 2.2885721E-10 1.3041889E-5 1.2374497E-5 7.903962E-6 1.30420985E-5 1.30420985E-5 1.3041889E-5 0.55075 0.55075
1.3052865E-5 2.0266369E-10 1.3042202E-5 1.23742675E-5 7.903816E-6 1.3041884E-5 1.3041884E-5 1.3042202E-5 0.55125 0.55125
1.3053575E-5 2.1971391E-10 1.3041889E-5 1.2374038E-5 7.90367E-6 1.3041669E-5 1.3041669E-5 1.3041889E-5 0.55175 0.55175
1.3050951E-5 1.752484E-10 1.3041889E-5 1.237381E-5 7.9035235E-6 1.30414555E-5 1.30414555E-5 1.3041889E-5 0.55225 0.55225
1.3040935E-5 -5.648053E-12 1.30409535E-5 1.2373581E-5 7.903377E-6 1.3041241E-5 1.3041241E-5 1.30409535E-5 0.55275 0.55275
1.3028015E-5 -2.4014238E-10 1.3040641E-5 1.2373352E-5 7.903232E-6 1.3041026E-5 1.3041026E-5 1.3040641E-5 0.55325 0.55325
1.3025589E-5 -2.809535E-10 1.30409535E-5 1.2372894E-5 7.902939E-6 1.30408125E-5 1.30408125E-5 1.30409535E-5 0.55375 0.55375
1.3031744E-5 -1.6340727E-10 1.30409535E-5 1.2372665E-5 7.902792E-6 1.3040598E-5 1.3040598E-5 1.30409535E-5 0.55425 0.55425
1.3042716E-5 4.3062692E-11 1.3040329E-5 1.2372437E-5 7.902647E-6 1.3040383E-5 1.3040383E-5 1.3040329E-5 0.55475 0.55475
1.3048278E-5 1.4964573E-10 1.3040017E-5 1.23722075E-5 7.9025E-6 1.30401695E-5 1.30401695E-5 1.3040017E-5 0.55525 0.55525
1.3049548E-5 1.7705008E-10 1.3040017E-5 1.2371979E-5 7.902354E-6 1.3039955E-5 1.3039955E-5 1.3040017E-5 0.55575 0.55575
1.3049234E-5 1.7521923E-10 1.3039705E-5 1.237175E-5 7.9022075E-6 1.303974E-5 1.303974E-5 1.3039705E-5 0.55625 0.55625
1.3048986E-5 1.7460652E-10 1.3039705E-5 1.2371521E-5 7.902062E-6 1.3039526E-5 1.3039526E-5 1.3039705E-5 0.55675 0.55675
1.3043129E-5 7.045247E-11 1.303908E-5 1.23712925E-5 7.9019155E-6 1.3039311E-5 1.3039311E-5 1.303908E-5 0.55725 0.55725
1.3033311E-5 -1.067896E-10 1.3038768E-5 1.2371063E-5 7.901769E-6 1.3039097E-5 1.3039097E-5 1.3038768E-5 0.55775 0.55775
1.3025738E-5 -2.4261512E-10 1.3038768E-5 1.2370834E-5 7.901623E-6 1.3038883E-5 1.3038883E-5 1.3038768E-5 0.55825 0.55825
1.3028691E-5 -1.8414835E-10 1.303908E-5 1.2370606E-5 7.901477E-6 1.3038669E-5 1.3038669E-5 1.303908E-5 0.55875 0.55875
1.3035901E-5 -4.7111988E-11 1.3038144E-5 1.23701475E-5 7.901184E-6 1.3038454E-5 1.3038454E-5 1.3038144E-5 0.55925 0.55925
1.30416265E-5 6.2516374E-11 1.3037831E-5 1.2369919E-5 7.901038E-6 1.303824E-5 1.303824E-5 1.3037831E-5 0.55975 0.55975
1.3044085E-5 1.1184713E-10 1.3037519E-5 1.236969E-5 7.900892E-6 1.3038025E-5 1.3038025E-5 1.3037519E-5 0.56025 0.56025
1.3046115E-5 1.5326002E-10 1.3037207E-5 1.2369461E-5 7.900746E-6 1.303781E-5 1.303781E-5 1.3037207E-5 0.56075 0.56075
1.3048177E-5 1.9528197E-10 1.3037207E-5 1.23692325E-5 7.9005995E-6 1.3037596E-5 1.3037596E-5 1.3037207E-5 0.56125 0.56125
1.3045718E-5 1.538618E-10 1.3036895E-5 1.2369003E-5 7.900453E-6 1.3037382E-5 1.3037382E-5 1.3036895E-5 0.56175 0.56175
1.3037848E-5 1.255467E-11 1.3036583E-5 1.2368774E-5 7.9003075E-6 1.3037167E-5 1.3037167E-5 1.3036583E-5 0.56225 0.56225
1.3027171E-5 -1.8052314E-10 1.3036895E-5 1.2368546E-5 7.900161E-6 1.3036953E-5 1.3036953E-5 1.3036895E-5 0.56275 0.56275
1.3024416E-5 -2.274249E-10 1.3036895E-5 1.2368317E-5 7.900015E-6 1.3036739E-5 1.3036739E-5 1.3036895E-5 0.56325 0.56325
1.3031E-5 -1.01960815E-10 1.3036895E-5 1.23680875E-5 7.899868E-6 1.3036524E-5 1.3036524E-5 1.3036895E-5 0.56375 0.56375
1.3038639E-5 4.299342E-11 1.3036583E-5 1.2367859E-5 7.899723E-6 1.303631E-5 1.303631E-5 1.3036583E-5 0.56425 0.56425
1.3040108E-5 7.4052174E-11 1.3035959E-5 1.2367401E-5 7.89943E-6 1.3036095E-5 1.3036095E-5 1.3035959E-5 0.56475 0.56475
1.3038012E-5 3.9331725E-11 1.3035959E-5 1.23671725E-5 7.899284E-6 1.303588E-5 1.303588E-5 1.3035959E-5 0.56525 0.56525
1.3038722E-5 5.6381948E-11 1.3035335E-5 1.2366943E-5 7.899138E-6 1.3035667E-5 1.3035667E-5 1.3035335E-5 0.56575 0.56575
1.3043259E-5 1.440839E-10 1.3035647E-5 1.2366714E-5 7.8989915E-6 1.3035452E-5 1.3035452E-5 1.3035647E-5 0.56625 0.56625
1.3041163E-5 1.09363456E-10 1.3035022E-5 1.2366486E-5 7.898845E-6 1.3035237E-5 1.3035237E-5 1.3035022E-5 0.56675 0.56675
1.3033095E-5 -3.559807E-11 1.3035022E-5 1.2366257E-5 7.8987E-6 1.3035023E-5 1.3035023E-5 1.3035022E-5 0.56725 0.56725
1.302288E-5 -2.2014893E-10 1.3034398E-5 1.23660275E-5 7.898553E-6 1.3034808E-5 1.3034808E-5 1.3034398E-5 0.56775 0.56775
1.3023721E-5 -2.0066244E-10 1.3034398E-5 1.2365799E-5 7.898407E-6 1.3034594E-5 1.3034594E-5 1.3034398E-5 0.56825 0.56825
1.30359485E-5 2.8952063E-11 1.3034398E-5 1.236557E-5 7.89826E-6 1.303438E-5 1.303438E-5 1.3034398E-5 0.56875 0.56875
1.3043159E-5 1.6598843E-10 1.3034086E-5 1.2365341E-5 7.898115E-6 1.3034165E-5 1.3034165E-5 1.3034086E-5 0.56925 0.56925
1.3038192E-5 7.8279175E-11 1.3033461E-5 1.23651125E-5 7.897968E-6 1.303395E-5 1.303395E-5 1.3033461E-5 0.56975 0.56975
1.3031476E-5 -4.1710614E-11 1.3033461E-5 1.2364654E-5 7.8976755E-6 1.3033736E-5 1.3033736E-5 1.3033461E-5 0.57025 0.57025
1.3032318E-5 -2.2224129E-11 1.3033461E-5 1.2364426E-5 7.89753E-6 1.3033522E-5 1.3033522E-5 1.3033461E-5 0.57075 0.57075
1.3036789E-5 6.4259695E-11 1.3032837E-5 1.2364197E-5 7.8973835E-6 1.3033307E-5 1.3033307E-5 1.3032837E-5 0.57125 0.57125
1.3037597E-5 8.313711E-11 1.3032837E-5 1.23639675E-5 7.897237E-6 1.3033092E-5 1.3033092E-5 1.3032837E-5 0.57175 0.57175
1.3030782E-5 -3.8679882E-11 1.3032837E-5 1.2363739E-5 7.897091E-6 1.3032878E-5 1.3032878E-5 1.3032837E-5 0.57225 0.57225
1.3025188E-5 -1.379614E-10 1.3032212E-5 1.236351E-5 7.896945E-6 1.3032663E-5 1.3032663E-5 1.3032212E-5 0.57275 0.57275
1.3030881E-5 -2.8942104E-11 1.30319E-5 1.2363281E-5 7.896799E-6 1.3032449E-5 1.3032449E-5 1.30319E-5 0.57325 0.57325
1.30427115E-5 1.9336359E-10 1.3032212E-5 1.23630525E-5 7.896652E-6 1.3032234E-5 1.3032234E-5 1.3032212E-5 0.57375 0.57375
1.3042497E-5 1.9335995E-10 1.30319E-5 1.2362823E-5 7.896506E-6 1.30320195E-5 1.30320195E-5 1.30319E-5 0.57425 0.57425
1.3031656E-5 -2.7631823E-12 1.30312765E-5 1.2362595E-5 7.89636E-6 1.3031806E-5 1.3031806E-5 1.30312765E-5 0.57475 0.57475
1.3021673E-5 -1.8305056E-10 1.3031588E-5 1.2362366E-5 7.896214E-6 1.3031591E-5 1.3031591E-5 1.3031588E-5 0.57525 0.57525
1.3021821E-5 -1.7635449E-10 1.3030964E-5 1.2361908E-5 7.895921E-6 1.30313765E-5 1.30313765E-5 1.3030964E-5 0.57575 0.57575
1.3028108E-5 -5.6371987E-11 1.30312765E-5 1.2361679E-5 7.8957755E-6 1.3031162E-5 1.3031162E-5 1.30312765E-5 0.57625 0.57625
1.3030796E-5 -2.7777789E-12 1.3030964E-5 1.236145E-5 7.895629E-6 1.3030947E-5 1.3030947E-5 1.3030964E-5 0.57675 0.57675
1.3029427E-5 -2.4098756E-11 1.3030652E-5 1.2361222E-5 7.895483E-6 1.3030733E-5 1.3030733E-5 1.3030652E-5 0.57725 0.57725
1.3032347E-5 3.375893E-11 1.3030028E-5 1.23609925E-5 7.895337E-6 1.3030518E-5 1.3030518E-5 1.3030028E-5 0.57775 0.57775
1.3041043E-5 1.982033E-10 1.3029715E-5 1.2360763E-5 7.895191E-6 1.3030303E-5 1.3030303E-5 1.3029715E-5 0.57825 0.57825
1.3047363E-5 3.1879485E-10 1.3029715E-5 1.2360535E-5 7.895044E-6 1.303009E-5 1.303009E-5 1.3029715E-5 0.57875 0.57875
1.3040911E-5 2.036776E-10 1.3030028E-5 1.2360306E-5 7.894898E-6 1.3029875E-5 1.3029875E-5 1.3030028E-5 0.57925 0.57925
1.3028254E-5 -2.5944205E-11 1.3030028E-5 1.2360077E-5 7.894752E-6 1.3029659E-5 1.3029659E-5 1.3030028E-5 0.57975 0.57975
1.3019261E-5 -1.8795959E-10 1.3030028E-5 1.2359848E-5 7.894606E-6 1.3029446E-5 1.3029446E-5 1.3030028E-5 0.58025 0.58025
1.3014987E-5 -2.6287847E-10 1.3028779E-5 1.2359619E-5 7.8944595E-6 1.3029231E-5 1.3029231E-5 1.3028779E-5 0.58075 0.58075
1.3014872E-5 -2.610549E-10 1.3029091E-5 1.2359162E-5 7.8941675E-6 1.3029016E-5 1.3029016E-5 1.3029091E-5 0.58125 0.58125
1.3019178E-5 -1.7761641E-10 1.3028779E-5 1.23589325E-5 7.894021E-6 1.3028802E-5 1.3028802E-5 1.3028779E-5 0.58175 0.58175
1.30272465E-5 -2.474431E-11 1.3028467E-5 1.2358703E-5 7.893875E-6 1.3028587E-5 1.3028587E-5 1.3028467E-5 0.58225 0.58225
1.3036733E-5 1.5431766E-10 1.3028779E-5 1.2358475E-5 7.893728E-6 1.3028372E-5 1.3028372E-5 1.3028779E-5 0.58275 0.58275
1.3047113E-5 3.4982442E-10 1.3028779E-5 1.2358246E-5 7.893583E-6 1.3028158E-5 1.3028158E-5 1.3028779E-5 0.58325 0.58325
1.3050627E-5 4.186453E-10 1.3027842E-5 1.2358017E-5 7.893436E-6 1.3027943E-5 1.3027943E-5 1.3027842E-5 0.58375 0.58375
1.3046352E-5 3.4372644E-10 1.3027842E-5 1.2357788E-5 7.89329E-6 1.30277285E-5 1.30277285E-5 1.3027842E-5 0.58425 0.58425
1.3031749E-5 7.816972E-11 1.3027842E-5 1.2357559E-5 7.893143E-6 1.3027514E-5 1.3027514E-5 1.3027842E-5 0.58475 0.58475
1.3014573E-5 -2.3489422E-10 1.302753E-5 1.235733E-5 7.892998E-6 1.3027299E-5 1.3027299E-5 1.302753E-5 0.58525 0.58525
1.300449E-5 -4.1700882E-10 1.3026905E-5 1.2357102E-5 7.8928515E-6 1.30270855E-5 1.30270855E-5 1.3026905E-5 0.58575 0.58575
1.3004243E-5 -4.1762155E-10 1.30265935E-5 1.2356643E-5 7.892559E-6 1.302687E-5 1.302687E-5 1.30265935E-5 0.58625 0.58625
1.3012212E-5 -2.6657662E-10 1.3026905E-5 1.2356415E-5 7.892413E-6 1.3026655E-5 1.3026655E-5 1.3026905E-5 0.58675 0.58675
1.3023746E-5 -4.975254E-11 1.30265935E-5 1.2356186E-5 7.892267E-6 1.3026442E-5 1.3026442E-5 1.30265935E-5 0.58725 0.58725
1.3033366E-5 1.317457E-10 1.30262815E-5 1.2355957E-5 7.89212E-6 1.3026227E-5 1.3026227E-5 1.30262815E-5 0.58775 0.58775
1.3046087E-5 3.704962E-10 1.30262815E-5 1.2355728E-5 7.891974E-6 1.3026011E-5 1.3026011E-5 1.30262815E-5 0.58825 0.58825
1.3056036E-5 5.580851E-10 1.3025657E-5 1.2355499E-5 7.891828E-6 1.3025798E-5 1.3025798E-5 1.3025657E-5 0.58875 0.58875
1.3054435E-5 5.3250065E-10 1.3025345E-5 1.235527E-5 7.891682E-6 1.3025583E-5 1.3025583E-5 1.3025345E-5 0.58925 0.58925
1.3036894E-5 2.1273697E-10 1.3025345E-5 1.2355042E-5 7.8915355E-6 1.3025368E-5 1.3025368E-5 1.3025345E-5 0.58975 0.58975
1.3011699E-5 -2.483302E-10 1.3025033E-5 1.23548125E-5 7.891389E-6 1.3025154E-5 1.3025154E-5 1.3025033E-5 0.59025 0.59025
1.2993597E-5 -5.78448E-10 1.3025033E-5 1.2354583E-5 7.8912435E-6 1.3024939E-5 1.3024939E-5 1.3025033E-5 0.59075 0.59075
1.2993514E-5 -5.7601535E-10 1.3025033E-5 1.2354355E-5 7.891097E-6 1.30247245E-5 1.30247245E-5 1.3025033E-5 0.59125 0.59125
1.3005741E-5 -3.4640088E-10 1.3024409E-5 1.2353898E-5 7.890805E-6 1.302451E-5 1.302451E-5 1.3024409E-5 0.59175 0.59175
1.3018001E-5 -1.16177304E-10 1.3024409E-5 1.2353668E-5 7.890659E-6 1.3024295E-5 1.3024295E-5 1.3024409E-5 0.59225 0.59225
1.3032537E-5 1.5607186E-10 1.3023784E-5 1.2353439E-5 7.890512E-6 1.30240805E-5 1.30240805E-5 1.3023784E-5 0.59275 0.59275
1.3048097E-5 4.4720208E-10 1.3023784E-5 1.2353211E-5 7.890366E-6 1.3023866E-5 1.3023866E-5 1.3023784E-5 0.59325 0.59325
1.3058475E-5 6.427089E-10 1.3024096E-5 1.2352982E-5 7.89022E-6 1.302365E-5 1.302365E-5 1.3024096E-5 0.59375 0.59375
1.3053079E-5 5.470817E-10 1.3023472E-5 1.23527525E-5 7.890074E-6 1.3023437E-5 1.3023437E-5 1.3023472E-5 0.59425 0.59425
1.3034186E-5 2.0234633E-10 1.3023472E-5 1.2352524E-5 7.8899275E-6 1.3023222E-5 1.3023222E-5 1.3023472E-5 0.59475 0.59475
1.3010408E-5 -2.3253097E-10 1.3022847E-5 1.2352295E-5 7.889781E-6 1.3023007E-5 1.3023007E-5 1.3022847E-5 0.59525 0.59525
1.2995079E-5 -5.1148713E-10 1.3022847E-5 1.2352066E-5 7.8896355E-6 1.3022793E-5 1.3022793E-5 1.3022847E-5 0.59575 0.59575
1.29921245E-5 -5.6204336E-10 1.3022847E-5 1.23518375E-5 7.889489E-6 1.3022577E-5 1.3022577E-5 1.3022847E-5 0.59625 0.59625
1.29995E-5 -4.2196166E-10 1.3022223E-5 1.2351608E-5 7.889343E-6 1.3022363E-5 1.3022363E-5 1.3022223E-5 0.59675 0.59675
1.3010703E-5 -2.1122823E-10 1.30215985E-5 1.2351151E-5 7.889051E-6 1.3022148E-5 1.3022148E-5 1.30215985E-5 0.59725 0.59725
1.3027385E-5 1.0061029E-10 1.3021287E-5 1.2350922E-5 7.888904E-6 1.3021933E-5 1.3021933E-5 1.3021287E-5 0.59775 0.59775
1.3046575E-5 4.5873785E-10 1.3021287E-5 1.23506925E-5 7.888758E-6 1.30217195E-5 1.30217195E-5 1.3021287E-5 0.59825 0.59825
1.3056161E-5 6.39627E-10 1.30215985E-5 1.2350464E-5 7.888611E-6 1.3021504E-5 1.3021504E-5 1.30215985E-5 0.59875 0.59875
1.3049643E-5 5.2329163E-10 1.3020975E-5 1.2350235E-5 7.888466E-6 1.3021289E-5 1.3021289E-5 1.3020975E-5 0.59925 0.59925
1.3029297E-5 1.5175729E-10 1.3021287E-5 1.2350006E-5 7.8883195E-6 1.3021075E-5 1.3021075E-5 1.3021287E-5 0.59975 0.59975
1.3009975E-5 -2.00896E-10 1.3020351E-5 1.23497775E-5 7.888173E-6 1.302086E-5 1.302086E-5 1.3020351E-5 0.60025 0.60025
1.3000223E-5 -3.7691994E-10 1.3020038E-5 1.2349548E-5 7.888027E-6 1.3020645E-5 1.3020645E-5 1.3020038E-5 0.60075 0.60075
1.2996807E-5 -4.3600304E-10 1.3019726E-5 1.2349319E-5 7.887881E-6 1.3020431E-5 1.3020431E-5 1.3019726E-5 0.60125 0.60125
1.2998539E-5 -4.0007178E-10 1.3020038E-5 1.2349091E-5 7.887735E-6 1.3020216E-5 1.3020216E-5 1.3020038E-5 0.60175 0.60175
1.30073E-5 -2.3440924E-10 1.3019726E-5 1.2348862E-5 7.887588E-6 1.30200015E-5 1.30200015E-5 1.3019726E-5 0.60225 0.60225
1.302451E-5 8.717431E-11 1.3019414E-5 1.2348404E-5 7.887296E-6 1.3019787E-5 1.3019787E-5 1.3019414E-5 0.60275 0.60275
1.3041984E-5 4.1363044E-10 1.3019414E-5 1.2348175E-5 7.88715E-6 1.3019572E-5 1.3019572E-5 1.3019414E-5 0.60325 0.60325
1.3048534E-5 5.384855E-10 1.3019102E-5 1.2347946E-5 7.887003E-6 1.30193575E-5 1.30193575E-5 1.3019102E-5 0.60375 0.60375
1.3039475E-5 3.752519E-10 1.3018789E-5 1.23477175E-5 7.886857E-6 1.3019143E-5 1.3019143E-5 1.3018789E-5 0.60425 0.60425
1.3025102E-5 1.1395864E-10 1.3018165E-5 1.2347488E-5 7.8867115E-6 1.3018927E-5 1.3018927E-5 1.3018165E-5 0.60475 0.60475
1.3010664E-5 -1.4855277E-10 1.3017853E-5 1.2347259E-5 7.886565E-6 1.3018713E-5 1.3018713E-5 1.3017853E-5 0.60525 0.60525
1.3002364E-5 -2.9777775E-10 1.3018165E-5 1.2347031E-5 7.886419E-6 1.3018498E-5 1.3018498E-5 1.3018165E-5 0.60575 0.60575
1.29993105E-5 -3.5016115E-10 1.3018165E-5 1.2346802E-5 7.886273E-6 1.3018283E-5 1.3018283E-5 1.3018165E-5 0.60625 0.60625
1.3003683E-5 -2.655045E-10 1.3017853E-5 1.23465725E-5 7.886127E-6 1.3018069E-5 1.3018069E-5 1.3017853E-5 0.60675 0.60675
1.3010827E-5 -1.296863E-10 1.301754E-5 1.2346344E-5 7.88598E-6 1.3017854E-5 1.3017854E-5 1.301754E-5 0.60725 0.60725
1.3021305E-5 6.7647665E-11 1.301754E-5 1.2346115E-5 7.885834E-6 1.30176395E-5 1.30176395E-5 1.301754E-5 0.60775 0.60775
1.303066E-5 2.4427335E-10 1.301754E-5 1.23456575E-5 7.885542E-6 1.3017425E-5 1.3017425E-5 1.301754E-5 0.60825 0.60825
1.3034768E-5 3.2405742E-10 1.30169165E-5 1.2345428E-5 7.8853955E-6 1.3017209E-5 1.3017209E-5 1.30169165E-5 0.60875 0.60875
1.3029471E-5 2.3025752E-10 1.30169165E-5 1.2345199E-5 7.885249E-6 1.3016995E-5 1.3016995E-5 1.30169165E-5 0.60925 0.60925
1.3023283E-5 1.2001279E-10 1.30162925E-5 1.2344971E-5 7.8851035E-6 1.301678E-5 1.301678E-5 1.30162925E-5 0.60975 0.60975
1.3016236E-5 -6.067674E-12 1.301598E-5 1.2344742E-5 7.884957E-6 1.3016565E-5 1.3016565E-5 1.301598E-5 0.61025 0.61025
1.3010015E-5 -1.1692147E-10 1.30162925E-5 1.2344513E-5 7.884811E-6 1.3016351E-5 1.3016351E-5 1.30162925E-5 0.61075 0.61075
1.3008249E-5 -1.4555125E-10 1.301598E-5 1.2344284E-5 7.884664E-6 1.3016136E-5 1.3016136E-5 1.301598E-5 0.61125 0.61125
1.3009322E-5 -1.218013E-10 1.3015668E-5 1.2344055E-5 7.884519E-6 1.30159215E-5 1.30159215E-5 1.3015668E-5 0.61175 0.61175
1.30112185E-5 -8.2824685E-11 1.3015044E-5 1.2343827E-5 7.884372E-6 1.3015706E-5 1.3015706E-5 1.3015044E-5 0.61225 0.61225
1.3013841E-5 -3.0448605E-11 1.3015044E-5 1.23435975E-5 7.884226E-6 1.3015491E-5 1.3015491E-5 1.3015044E-5 0.61275 0.61275
1.3016432E-5 2.1318418E-11 1.3014731E-5 1.2343368E-5 7.884079E-6 1.3015277E-5 1.3015277E-5 1.3014731E-5 0.61325 0.61325
1.3019682E-5 8.5266766E-11 1.3015044E-5 1.2342911E-5 7.8837875E-6 1.3015062E-5 1.3015062E-5 1.3015044E-5 0.61375 0.61375
1.3020919E-5 1.1206205E-10 1.3015044E-5 1.2342682E-5 7.883641E-6 1.3014847E-5 1.3014847E-5 1.3015044E-5 0.61425 0.61425
1.3023014E-5 1.5469306E-10 1.3014731E-5 1.2342453E-5 7.883495E-6 1.3014632E-5 1.3014632E-5 1.3014731E-5 0.61475 0.61475
1.3021446E-5 1.2971768E-10 1.3014419E-5 1.2342224E-5 7.883349E-6 1.3014418E-5 1.3014418E-5 1.3014419E-5 0.61525 0.61525
1.3019251E-5 9.317002E-11 1.3014107E-5 1.2341995E-5 7.883203E-6 1.30142025E-5 1.30142025E-5 1.3014107E-5 0.61575 0.61575
1.3015307E-5 2.434183E-11 1.3014107E-5 1.2341767E-5 7.883056E-6 1.3013988E-5 1.3013988E-5 1.3014107E-5 0.61625 0.61625
1.3008887E-5 -9.016636E-11 1.3013795E-5 1.23415375E-5 7.88291E-6 1.3013773E-5 1.3013773E-5 1.3013795E-5 0.61675 0.61675
1.3004944E-5 -1.5899457E-10 1.3013482E-5 1.2341308E-5 7.882764E-6 1.3013559E-5 1.3013559E-5 1.3013482E-5 0.61725 0.61725
1.30035405E-5 -1.8092462E-10 1.301317E-5 1.234108E-5 7.882618E-6 1.3013343E-5 1.3013343E-5 1.301317E-5 0.61775 0.61775
1.3005536E-5 -1.4012079E-10 1.3012858E-5 1.2340851E-5 7.882471E-6 1.3013128E-5 1.3013128E-5 1.3012858E-5 0.61825 0.61825
1.3010008E-5 -5.363697E-11 1.3012546E-5 1.2340393E-5 7.8821795E-6 1.3012914E-5 1.3012914E-5 1.3012546E-5 0.61875 0.61875
1.3015436E-5 5.050978E-11 1.301317E-5 1.2340164E-5 7.882033E-6 1.3012699E-5 1.3012699E-5 1.301317E-5 0.61925 0.61925
1.3021227E-5 1.6135628E-10 1.3012546E-5 1.2339935E-5 7.881887E-6 1.30124845E-5 1.30124845E-5 1.3012546E-5 0.61975 0.61975
1.3024939E-5 2.3383154E-10 1.3012546E-5 1.2339707E-5 7.881741E-6 1.3012269E-5 1.3012269E-5 1.3012546E-5 0.62025 0.62025
1.3026473E-5 2.6610844E-10 1.30119215E-5 1.23394775E-5 7.881595E-6 1.3012054E-5 1.3012054E-5 1.30119215E-5 0.62075 0.62075
1.30222315E-5 1.9179865E-10 1.301161E-5 1.2339248E-5 7.881448E-6 1.301184E-5 1.301184E-5 1.301161E-5 0.62125 0.62125
1.301271E-5 2.003818E-11 1.3011298E-5 1.233902E-5 7.881302E-6 1.3011625E-5 1.3011625E-5 1.3011298E-5 0.62175 0.62175
1.3002001E-5 -1.7364868E-10 1.3011298E-5 1.2338791E-5 7.881156E-6 1.30114095E-5 1.30114095E-5 1.3011298E-5 0.62225 0.62225
1.299644E-5 -2.7232117E-10 1.3011298E-5 1.2338562E-5 7.88101E-6 1.3011195E-5 1.3011195E-5 1.3011298E-5 0.62275 0.62275
1.2993288E-5 -3.2653172E-10 1.3010986E-5 1.2338333E-5 7.880863E-6 1.301098E-5 1.301098E-5 1.3010986E-5 0.62325 0.62325
1.2994954E-5 -2.918186E-10 1.3010361E-5 1.2338104E-5 7.880717E-6 1.30107655E-5 1.30107655E-5 1.3010361E-5 0.62375 0.62375
1.3003616E-5 -1.279833E-10 1.3010049E-5 1.2337647E-5 7.880425E-6 1.3010551E-5 1.3010551E-5 1.3010049E-5 0.62425 0.62425
1.30195385E-5 1.6984666E-10 1.3010049E-5 1.23374175E-5 7.880279E-6 1.3010335E-5 1.3010335E-5 1.3010049E-5 0.62475 0.62475
1.3034339E-5 4.4696835E-10 1.3010361E-5 1.2337188E-5 7.880132E-6 1.3010121E-5 1.3010121E-5 1.3010361E-5 0.62525 0.62525
1.3039866E-5 5.529423E-10 1.3010361E-5 1.233696E-5 7.879987E-6 1.3009906E-5 1.3009906E-5 1.3010361E-5 0.62575 0.62575
1.3030443E-5 3.8300907E-10 1.3010049E-5 1.2336731E-5 7.87984E-6 1.30096905E-5 1.30096905E-5 1.3010049E-5 0.62625 0.62625
1.3012573E-5 5.715471E-11 1.3009425E-5 1.2336502E-5 7.879694E-6 1.3009476E-5 1.3009476E-5 1.3009425E-5 0.62675 0.62675
1.2998398E-5 -2.0048417E-10 1.3009112E-5 1.2336273E-5 7.879547E-6 1.3009261E-5 1.3009261E-5 1.3009112E-5 0.62725 0.62725
1.298693E-5 -4.0817955E-10 1.30088E-5 1.2336044E-5 7.879402E-6 1.3009047E-5 1.3009047E-5 1.30088E-5 0.62775 0.62775
1.2980378E-5 -5.2512406E-10 1.3009112E-5 1.2335816E-5 7.8792555E-6 1.3008831E-5 1.3008831E-5 1.3009112E-5 0.62825 0.62825
1.29804275E-5 -5.202552E-10 1.3008488E-5 1.2335587E-5 7.879109E-6 1.3008616E-5 1.3008616E-5 1.3008488E-5 0.62875 0.62875
1.2993941E-5 -2.6688704E-10 1.3008176E-5 1.23353575E-5 7.878963E-6 1.3008402E-5 1.3008402E-5 1.3008176E-5 0.62925 0.62925
1.3017684E-5 1.7529173E-10 1.3008488E-5 1.23349E-5 7.878671E-6 1.3008186E-5 1.3008186E-5 1.3008488E-5 0.62975 0.62975
1.3037534E-5 5.456006E-10 1.3007551E-5 1.2334671E-5 7.878524E-6 1.3007972E-5 1.3007972E-5 1.3007551E-5 0.63025 0.63025
1.3045008E-5 6.8750955E-10 1.3007239E-5 1.23344425E-5 7.878378E-6 1.3007757E-5 1.3007757E-5 1.3007239E-5 0.63075 0.63075
1.3035057E-5 5.0783117E-10 1.3007239E-5 1.2334213E-5 7.878232E-6 1.3007541E-5 1.3007541E-5 1.3007239E-5 0.63125 0.63125
1.301722E-5 1.825859E-10 1.3006615E-5 1.2333984E-5 7.878086E-6 1.3007327E-5 1.3007327E-5 1.3006615E-5 0.63175 0.63175
1.299935E-5 -1.4326844E-10 1.30069275E-5 1.2333756E-5 7.877939E-6 1.3007112E-5 1.3007112E-5 1.30069275E-5 0.63225 0.63225
1.2982535E-5 -4.4963264E-10 1.3006303E-5 1.2333527E-5 7.877794E-6 1.30068975E-5 1.30068975E-5 1.3006303E-5 0.63275 0.63275
1.2969483E-5 -6.8656325E-10 1.3006303E-5 1.23332975E-5 7.8776475E-6 1.3006683E-5 1.3006683E-5 1.3006303E-5 0.63325 0.63325
1.297072E-5 -6.5976796E-10 1.3005991E-5 1.2333069E-5 7.877501E-6 1.3006467E-5 1.3006467E-5 1.3005991E-5 0.63375 0.63375
1.298816E-5 -3.3392095E-10 1.3006303E-5 1.233284E-5 7.877355E-6 1.3006253E-5 1.3006253E-5 1.3006303E-5 0.63425 0.63425
1.3016127E-5 1.8621837E-10 1.3005991E-5 1.2332611E-5 7.877209E-6 1.3006038E-5 1.3006038E-5 1.3005991E-5 0.63475 0.63475
1.3037891E-5 5.918531E-10 1.3005679E-5 1.2332153E-5 7.876916E-6 1.3005822E-5 1.3005822E-5 1.3005679E-5 0.63525 0.63525
1.3046157E-5 7.483797E-10 1.3005367E-5 1.2331924E-5 7.87677E-6 1.3005608E-5 1.3005608E-5 1.3005367E-5 0.63575 0.63575
1.3037164E-5 5.8636423E-10 1.3005367E-5 1.2331696E-5 7.876624E-6 1.3005393E-5 1.3005393E-5 1.3005367E-5 0.63625 0.63625
1.3021207E-5 2.9583577E-10 1.300443E-5 1.2331467E-5 7.876478E-6 1.3005178E-5 1.3005178E-5 1.300443E-5 0.63675 0.63675
1.30009275E-5 -7.448045E-11 1.3004118E-5 1.23312375E-5 7.876331E-6 1.3004963E-5 1.3004963E-5 1.3004118E-5 0.63725 0.63725
1.2980449E-5 -4.4845105E-10 1.300443E-5 1.2331009E-5 7.876185E-6 1.3004748E-5 1.3004748E-5 1.300443E-5 0.63775 0.63775
1.2966143E-5 -7.0852624E-10 1.3003805E-5 1.233078E-5 7.8760395E-6 1.3004533E-5 1.3004533E-5 1.3003805E-5 0.63825 0.63825
1.29675445E-5 -6.786856E-10 1.300443E-5 1.2330551E-5 7.875893E-6 1.3004317E-5 1.3004317E-5 1.300443E-5 0.63875 0.63875
1.2987196E-5 -3.120311E-10 1.3004118E-5 1.23303225E-5 7.875747E-6 1.3004103E-5 1.3004103E-5 1.3004118E-5 0.63925 0.63925
1.30109065E-5 1.2953862E-10 1.3003805E-5 1.2330093E-5 7.8756E-6 1.3003888E-5 1.3003888E-5 1.3003805E-5 0.63975 0.63975
1.303135E-5 5.108107E-10 1.3003805E-5 1.2329864E-5 7.875455E-6 1.3003672E-5 1.3003672E-5 1.3003805E-5 0.64025 0.64025
1.3040441E-5 6.825639E-10 1.3003493E-5 1.2329407E-5 7.875162E-6 1.3003458E-5 1.3003458E-5 1.3003493E-5 0.64075 0.64075
1.3037387E-5 6.3018046E-10 1.3003181E-5 1.23291775E-5 7.875015E-6 1.3003243E-5 1.3003243E-5 1.3003181E-5 0.64125 0.64125
1.3022982E-5 3.6827813E-10 1.3003181E-5 1.2328949E-5 7.87487E-6 1.3003028E-5 1.3003028E-5 1.3003181E-5 0.64175 0.64175
1.3001943E-5 -1.6046608E-11 1.30022445E-5 1.232872E-5 7.874723E-6 1.3002813E-5 1.3002813E-5 1.30022445E-5 0.64225 0.64225
1.2978891E-5 -4.3752443E-10 1.3002556E-5 1.2328491E-5 7.874577E-6 1.3002598E-5 1.3002598E-5 1.3002556E-5 0.64275 0.64275
1.2966697E-5 -6.5861927E-10 1.30022445E-5 1.23282625E-5 7.874431E-6 1.3002383E-5 1.3002383E-5 1.30022445E-5 0.64325 0.64325
1.2971432E-5 -5.6726296E-10 1.3002556E-5 1.2328033E-5 7.874285E-6 1.3002168E-5 1.3002168E-5 1.3002556E-5 0.64375 0.64375
1.298841E-5 -2.4994284E-10 1.30019325E-5 1.2327804E-5 7.874139E-6 1.30019525E-5 1.30019525E-5 1.30019325E-5 0.64425 0.64425
1.3005026E-5 6.067752E-11 1.3001309E-5 1.2327576E-5 7.873992E-6 1.3001738E-5 1.3001738E-5 1.3001309E-5 0.64475 0.64475
1.3018868E-5 3.2013628E-10 1.3001309E-5 1.2327347E-5 7.873846E-6 1.3001522E-5 1.3001522E-5 1.3001309E-5 0.64525 0.64525
1.3028521E-5 5.022436E-10 1.3001309E-5 1.23271175E-5 7.8737E-6 1.3001308E-5 1.3001308E-5 1.3001309E-5 0.64575 0.64575
1.3031738E-5 5.655828E-10 1.3000684E-5 1.232666E-5 7.873407E-6 1.3001093E-5 1.3001093E-5 1.3000684E-5 0.64625 0.64625
1.3023041E-5 4.0904904E-10 1.3000684E-5 1.2326432E-5 7.873262E-6 1.30008775E-5 1.30008775E-5 1.3000684E-5 0.64675 0.64675
1.3004246E-5 6.614084E-11 1.3000372E-5 1.23262025E-5 7.8731155E-6 1.3000663E-5 1.3000663E-5 1.3000372E-5 0.64725 0.64725
1.2982151E-5 -3.3767403E-10 1.300006E-5 1.2325973E-5 7.872969E-6 1.3000447E-5 1.3000447E-5 1.300006E-5 0.64775 0.64775
1.2971211E-5 -5.356244E-10 1.3000372E-5 1.2325745E-5 7.872823E-6 1.3000233E-5 1.3000233E-5 1.3000372E-5 0.64825 0.64825
1.2976672E-5 -4.3086856E-10 1.300006E-5 1.2325516E-5 7.872677E-6 1.3000018E-5 1.3000018E-5 1.300006E-5 0.64875 0.64875
1.298837E-5 -2.1099915E-10 1.2999747E-5 1.2325287E-5 7.872531E-6 1.29998025E-5 1.29998025E-5 1.2999747E-5 0.64925 0.64925
1.299931E-5 -5.1382505E-12 1.2999435E-5 1.2325058E-5 7.872384E-6 1.2999588E-5 1.2999588E-5 1.2999435E-5 0.64975 0.64975
1.30090275E-5 1.7818717E-10 1.2999435E-5 1.2324829E-5 7.872238E-6 1.2999372E-5 1.2999372E-5 1.2999435E-5 0.65025 0.65025
1.3018646E-5 3.596854E-10 1.2998811E-5 1.23246E-5 7.872092E-6 1.2999158E-5 1.2999158E-5 1.2998811E-5 0.65075 0.65075
1.3023183E-5 4.4738732E-10 1.2998498E-5 1.23241425E-5 7.871799E-6 1.2998942E-5 1.2998942E-5 1.2998498E-5 0.65125 0.65125
1.3017787E-5 3.5176023E-10 1.2998498E-5 1.2323913E-5 7.871653E-6 1.29987275E-5 1.29987275E-5 1.2998498E-5 0.65175 0.65175
1.3002292E-5 6.9758664E-11 1.2998186E-5 1.2323685E-5 7.8715075E-6 1.2998512E-5 1.2998512E-5 1.2998186E-5 0.65225 0.65225
1.29869295E-5 -2.0980662E-10 1.2998498E-5 1.2323456E-5 7.871361E-6 1.2998297E-5 1.2998297E-5 1.2998498E-5 0.65275 0.65275
1.2981236E-5 -3.1091535E-10 1.2998186E-5 1.2323227E-5 7.871215E-6 1.2998083E-5 1.2998083E-5 1.2998186E-5 0.65325 0.65325
1.29836935E-5 -2.615846E-10 1.2998186E-5 1.2322998E-5 7.871068E-6 1.2997867E-5 1.2997867E-5 1.2998186E-5 0.65375 0.65375
1.2987669E-5 -1.8423678E-10 1.2997562E-5 1.2322769E-5 7.870923E-6 1.29976515E-5 1.29976515E-5 1.2997562E-5 0.65425 0.65425
1.2992437E-5 -9.227137E-11 1.299725E-5 1.232254E-5 7.870776E-6 1.2997437E-5 1.2997437E-5 1.299725E-5 0.65475 0.65475
1.2998459E-5 2.2838589E-11 1.2996938E-5 1.2322312E-5 7.87063E-6 1.2997222E-5 1.2997222E-5 1.2996938E-5 0.65525 0.65525
1.3007715E-5 1.9763707E-10 1.2996626E-5 1.23220825E-5 7.870483E-6 1.2997007E-5 1.2997007E-5 1.2996626E-5 0.65575 0.65575
1.30140015E-5 3.1761957E-10 1.2996626E-5 1.2321853E-5 7.870338E-6 1.2996791E-5 1.2996791E-5 1.2996626E-5 0.65625 0.65625
1.3012367E-5 2.9142602E-10 1.2996626E-5 1.2321396E-5 7.870045E-6 1.29965765E-5 1.29965765E-5 1.2996626E-5 0.65675 0.65675
1.3000205E-5 7.0940226E-11 1.2996314E-5 1.2321167E-5 7.869899E-6 1.2996362E-5 1.2996362E-5 1.2996314E-5 0.65725 0.65725
1.2990551E-5 -1.0325651E-10 1.2996314E-5 1.2320938E-5 7.869753E-6 1.2996146E-5 1.2996146E-5 1.2996314E-5 0.65775 0.65775
1.2988257E-5 -1.4163137E-10 1.2995689E-5 1.2320709E-5 7.869607E-6 1.2995932E-5 1.2995932E-5 1.2995689E-5 0.65825 0.65825
1.2988768E-5 -1.2823557E-10 1.2995377E-5 1.232048E-5 7.86946E-6 1.2995716E-5 1.2995716E-5 1.2995377E-5 0.65875 0.65875
1.2990533E-5 -9.169523E-11 1.2995065E-5 1.2320252E-5 7.869314E-6 1.2995501E-5 1.2995501E-5 1.2995065E-5 0.65925 0.65925
1.2991373E-5 -7.220873E-11 1.299444E-5 1.23200225E-5 7.869168E-6 1.2995286E-5 1.2995286E-5 1.299444E-5 0.65975 0.65975
1.2991323E-5 -6.916707E-11 1.299444E-5 1.2319793E-5 7.869022E-6 1.299507E-5 1.299507E-5 1.299444E-5 0.66025 0.66025
1.2994606E-5 -4.609654E-12 1.299444E-5 1.2319565E-5 7.868875E-6 1.2994856E-5 1.2994856E-5 1.299444E-5 0.66075 0.66075
1.2999902E-5 9.7100834E-11 1.2994128E-5 1.2319336E-5 7.86873E-6 1.2994641E-5 1.2994641E-5 1.2994128E-5 0.66125 0.66125
1.3001897E-5 1.3790465E-10 1.299444E-5 1.2319107E-5 7.868583E-6 1.2994426E-5 1.2994426E-5 1.299444E-5 0.66175 0.66175
1.3002144E-5 1.4642791E-10 1.2993816E-5 1.2318649E-5 7.868291E-6 1.299421E-5 1.299421E-5 1.2993816E-5 0.66225 0.66225
1.3000278E-5 1.1597091E-10 1.2993504E-5 1.231842E-5 7.868145E-6 1.29939945E-5 1.29939945E-5 1.2993504E-5 0.66275 0.66275
1.2997423E-5 6.724193E-11 1.2992879E-5 1.2318192E-5 7.867999E-6 1.299378E-5 1.299378E-5 1.2992879E-5 0.66325 0.66325
1.2995657E-5 3.8612134E-11 1.2993192E-5 1.23179625E-5 7.867852E-6 1.2993565E-5 1.2993565E-5 1.2993192E-5 0.66375 0.66375
1.2993395E-5 8.463368E-13 1.2992879E-5 1.2317734E-5 7.867706E-6 1.299335E-5 1.299335E-5 1.2992879E-5 0.66425 0.66425
1.2987867E-5 -9.721707E-11 1.29925675E-5 1.2317505E-5 7.86756E-6 1.2993135E-5 1.2993135E-5 1.29925675E-5 0.66475 0.66475
1.29802265E-5 -2.3426072E-10 1.29922555E-5 1.2317276E-5 7.867414E-6 1.2992919E-5 1.2992919E-5 1.29922555E-5 0.66525 0.66525
1.2980539E-5 -2.245193E-10 1.29925675E-5 1.2317048E-5 7.867267E-6 1.2992704E-5 1.2992704E-5 1.29925675E-5 0.66575 0.66575
1.2989332E-5 -5.824777E-11 1.29922555E-5 1.2316818E-5 7.867121E-6 1.2992489E-5 1.2992489E-5 1.29922555E-5 0.66625 0.66625
1.2997104E-5 8.9142714E-11 1.2991944E-5 1.2316589E-5 7.8669755E-6 1.2992274E-5 1.2992274E-5 1.2991944E-5 0.66675 0.66675
1.3001377E-5 1.7197213E-10 1.2991944E-5 1.2316361E-5 7.866829E-6 1.2992059E-5 1.2992059E-5 1.2991944E-5 0.66725 0.66725
1.3001161E-5 1.7196847E-10 1.2991631E-5 1.23159025E-5 7.866536E-6 1.29918435E-5 1.29918435E-5 1.2991631E-5 0.66775 0.66775
1.3001573E-5 1.8353709E-10 1.2991631E-5 1.2315674E-5 7.866391E-6 1.2991629E-5 1.2991629E-5 1.2991631E-5 0.66825 0.66825
1.3003502E-5 2.2312276E-10 1.2991007E-5 1.2315445E-5 7.866244E-6 1.2991413E-5 1.2991413E-5 1.2991007E-5 0.66875 0.66875
1.2998305E-5 1.3115002E-10 1.2991007E-5 1.2315216E-5 7.866098E-6 1.2991198E-5 1.2991198E-5 1.2991007E-5 0.66925 0.66925
1.2985515E-5 -1.0090805E-10 1.2991007E-5 1.23149875E-5 7.865951E-6 1.2990983E-5 1.2990983E-5 1.2991007E-5 0.66975 0.66975
1.2971011E-5 -3.646376E-10 1.2991007E-5 1.2314758E-5 7.865806E-6 1.2990768E-5 1.2990768E-5 1.2991007E-5 0.67025 0.67025
1.2967099E-5 -4.3285672E-10 1.2991007E-5 1.2314529E-5 7.865659E-6 1.2990552E-5 1.2990552E-5 1.2991007E-5 0.67075 0.67075
1.29799855E-5 -1.910609E-10 1.2990382E-5 1.2314301E-5 7.865513E-6 1.2990337E-5 1.2990337E-5 1.2990382E-5 0.67125 0.67125
1.29957425E-5 1.03723724E-10 1.2990382E-5 1.2314072E-5 7.865367E-6 1.2990122E-5 1.2990122E-5 1.2990382E-5 0.67175 0.67175
1.3001433E-5 2.12743E-10 1.299007E-5 1.23138425E-5 7.865221E-6 1.2989906E-5 1.2989906E-5 1.299007E-5 0.67225 0.67225
1.3001482E-5 2.1761187E-10 1.2989758E-5 1.2313614E-5 7.865075E-6 1.2989692E-5 1.2989692E-5 1.2989758E-5 0.67275 0.67275
1.3003445E-5 2.578066E-10 1.2988821E-5 1.2313156E-5 7.864782E-6 1.2989476E-5 1.2989476E-5 1.2988821E-5 0.67325 0.67325
1.3006662E-5 3.2114592E-10 1.2988821E-5 1.23129275E-5 7.864636E-6 1.2989261E-5 1.2989261E-5 1.2988821E-5 0.67375 0.67375
1.3000506E-5 2.1151023E-10 1.2989134E-5 1.2312698E-5 7.86449E-6 1.2989046E-5 1.2989046E-5 1.2989134E-5 0.67425 0.67425
1.2979566E-5 -1.7098732E-10 1.2988821E-5 1.2312469E-5 7.864343E-6 1.2988831E-5 1.2988831E-5 1.2988821E-5 0.67475 0.67475
1.29627515E-5 -4.7735155E-10 1.2988821E-5 1.2312241E-5 7.864198E-6 1.2988616E-5 1.2988616E-5 1.2988821E-5 0.67525 0.67525
1.2966398E-5 -4.0609435E-10 1.2988509E-5 1.2312012E-5 7.864051E-6 1.29884E-5 1.29884E-5 1.2988509E-5 0.67575 0.67575
1.2981791E-5 -1.180095E-10 1.2987885E-5 1.23117825E-5 7.863905E-6 1.29881855E-5 1.29881855E-5 1.2987885E-5 0.67625 0.67625
1.2990189E-5 4.095325E-11 1.29875725E-5 1.2311554E-5 7.863759E-6 1.298797E-5 1.298797E-5 1.29875725E-5 0.67675 0.67675
1.29907985E-5 5.6176265E-11 1.29875725E-5 1.2311325E-5 7.863613E-6 1.2987754E-5 1.2987754E-5 1.29875725E-5 0.67725 0.67725
1.2994972E-5 1.3717848E-10 1.29875725E-5 1.2311096E-5 7.863467E-6 1.298754E-5 1.298754E-5 1.29875725E-5 0.67775 0.67775
1.3004591E-5 3.186767E-10 1.2987261E-5 1.23108675E-5 7.86332E-6 1.2987324E-5 1.2987324E-5 1.2987261E-5 0.67825 0.67825
1.301256E-5 4.697216E-10 1.2986949E-5 1.2310409E-5 7.863028E-6 1.2987109E-5 1.2987109E-5 1.2986949E-5 0.67875 0.67875
1.3002213E-5 2.8273445E-10 1.2986637E-5 1.2310181E-5 7.862882E-6 1.2986893E-5 1.2986893E-5 1.2986637E-5 0.67925 0.67925
1.29784685E-5 -1.5153379E-10 1.2986012E-5 1.2309952E-5 7.862735E-6 1.29866785E-5 1.29866785E-5 1.2986012E-5 0.67975 0.67975
1.296393E-5 -4.158724E-10 1.2986012E-5 1.23097225E-5 7.862589E-6 1.2986463E-5 1.2986463E-5 1.2986012E-5 0.68025 0.68025
1.2968994E-5 -3.1842537E-10 1.29857E-5 1.2309494E-5 7.862443E-6 1.2986247E-5 1.2986247E-5 1.29857E-5 0.68075 0.68075
1.29822765E-5 -6.932076E-11 1.2986325E-5 1.2309265E-5 7.862297E-6 1.2986033E-5 1.2986033E-5 1.2986325E-5 0.68125 0.68125
1.2984075E-5 -3.2171352E-11 1.29857E-5 1.2309036E-5 7.862151E-6 1.2985817E-5 1.2985817E-5 1.29857E-5 0.68175 0.68175
1.2979667E-5 -1.09526485E-10 1.2985388E-5 1.23088075E-5 7.862004E-6 1.2985602E-5 1.2985602E-5 1.2985388E-5 0.68225 0.68225
1.298691E-5 2.8118922E-11 1.2985388E-5 1.2308578E-5 7.861859E-6 1.2985387E-5 1.2985387E-5 1.2985388E-5 0.68275 0.68275
1.3000918E-5 2.9062303E-10 1.2984451E-5 1.230835E-5 7.861712E-6 1.2985171E-5 1.2985171E-5 1.2984451E-5 0.68325 0.68325
1.30109E-5 4.78821E-10 1.2984763E-5 1.2307892E-5 7.861419E-6 1.2984956E-5 1.2984956E-5 1.2984763E-5 0.68375 0.68375
1.30032595E-5 3.417773E-10 1.2985076E-5 1.2307663E-5 7.861274E-6 1.298474E-5 1.298474E-5 1.2985076E-5 0.68425 0.68425
1.29842E-5 -6.0034516E-12 1.2984451E-5 1.2307434E-5 7.861127E-6 1.2984526E-5 1.2984526E-5 1.2984451E-5 0.68475 0.68475
1.2973359E-5 -2.0212661E-10 1.2984451E-5 1.2307205E-5 7.860981E-6 1.298431E-5 1.298431E-5 1.2984451E-5 0.68525 0.68525
1.2972945E-5 -2.0578465E-10 1.2983827E-5 1.2306977E-5 7.860835E-6 1.2984095E-5 1.2984095E-5 1.2983827E-5 0.68575 0.68575
1.297428E-5 -1.7716219E-10 1.2983202E-5 1.23067475E-5 7.860689E-6 1.298388E-5 1.298388E-5 1.2983202E-5 0.68625 0.68625
1.2972382E-5 -2.0822824E-10 1.2983202E-5 1.2306518E-5 7.860543E-6 1.2983664E-5 1.2983664E-5 1.2983202E-5 0.68675 0.68675
1.2974081E-5 -1.7290602E-10 1.2983202E-5 1.230629E-5 7.860396E-6 1.2983449E-5 1.2983449E-5 1.2983202E-5 0.68725 0.68725
1.2985382E-5 3.965458E-11 1.298289E-5 1.2306061E-5 7.860251E-6 1.2983234E-5 1.2983234E-5 1.298289E-5 0.68775 0.68775
1.29964865E-5 2.485608E-10 1.29825785E-5 1.2305832E-5 7.860104E-6 1.2983019E-5 1.2983019E-5 1.29825785E-5 0.68825 0.68825
1.29995715E-5 3.0946382E-10 1.2981954E-5 1.2305603E-5 7.859958E-6 1.2982803E-5 1.2982803E-5 1.2981954E-5 0.68875 0.68875
1.2992029E-5 1.7424734E-10 1.2981954E-5 1.2305145E-5 7.859666E-6 1.2982588E-5 1.2982588E-5 1.2981954E-5 0.68925 0.68925
1.2982607E-5 4.3140656E-12 1.29822665E-5 1.2304917E-5 7.859519E-6 1.2982373E-5 1.2982373E-5 1.29822665E-5 0.68975 0.68975
1.2983117E-5 1.7709872E-11 1.29822665E-5 1.23046875E-5 7.859373E-6 1.2982157E-5 1.2982157E-5 1.29822665E-5 0.69025 0.69025
1.2984089E-5 3.963261E-11 1.2981642E-5 1.2304458E-5 7.859227E-6 1.2981942E-5 1.2981942E-5 1.2981642E-5 0.69075 0.69075
1.2977406E-5 -7.974812E-11 1.29822665E-5 1.230423E-5 7.859081E-6 1.2981727E-5 1.2981727E-5 1.29822665E-5 0.69125 0.69125
1.296828E-5 -2.441998E-10 1.298133E-5 1.2304001E-5 7.858935E-6 1.2981512E-5 1.2981512E-5 1.298133E-5 0.69175 0.69175
1.2967966E-5 -2.4603064E-10 1.2981018E-5 1.2303772E-5 7.858788E-6 1.2981296E-5 1.2981296E-5 1.2981018E-5 0.69225 0.69225
1.2977221E-5 -7.123218E-11 1.2981018E-5 1.2303543E-5 7.858642E-6 1.29810805E-5 1.29810805E-5 1.2981018E-5 0.69275 0.69275
1.298585E-5 9.199404E-11 1.2980705E-5 1.2303314E-5 7.858496E-6 1.2980865E-5 1.2980865E-5 1.2980705E-5 0.69325 0.69325
1.2991574E-5 2.0162237E-10 1.2980393E-5 1.2303085E-5 7.85835E-6 1.2980649E-5 1.2980649E-5 1.2980393E-5 0.69375 0.69375
1.2992579E-5 2.241542E-10 1.2980081E-5 1.2302857E-5 7.858203E-6 1.2980434E-5 1.2980434E-5 1.2980081E-5 0.69425 0.69425
1.2989098E-5 1.6385293E-10 1.2980081E-5 1.2302398E-5 7.857911E-6 1.2980219E-5 1.2980219E-5 1.2980081E-5 0.69475 0.69475
1.2986242E-5 1.1512393E-10 1.2979769E-5 1.230217E-5 7.857765E-6 1.2980004E-5 1.2980004E-5 1.2979769E-5 0.69525 0.69525
1.2984805E-5 9.2584794E-11 1.2979769E-5 1.2301941E-5 7.857619E-6 1.2979788E-5 1.2979788E-5 1.2979769E-5 0.69575 0.69575
1.29786495E-5 -1.7050871E-11 1.2979769E-5 1.2301712E-5 7.857472E-6 1.2979573E-5 1.2979573E-5 1.2979769E-5 0.69625 0.69625
1.296982E-5 -1.7602095E-10 1.2979456E-5 1.2301483E-5 7.857327E-6 1.2979358E-5 1.2979358E-5 1.2979456E-5 0.69675 0.69675
1.2963004E-5 -2.9783795E-10 1.2978832E-5 1.2301254E-5 7.85718E-6 1.2979142E-5 1.2979142E-5 1.2978832E-5 0.69725 0.69725
1.2966881E-5 -2.2231736E-10 1.297852E-5 1.2301025E-5 7.857034E-6 1.2978927E-5 1.2978927E-5 1.297852E-5 0.69775 0.69775
1.2973662E-5 -9.319886E-11 1.2978208E-5 1.2300797E-5 7.856887E-6 1.2978711E-5 1.2978711E-5 1.2978208E-5 0.69825 0.69825
1.2982719E-5 7.794521E-11 1.29778955E-5 1.23005675E-5 7.856742E-6 1.2978496E-5 1.2978496E-5 1.29778955E-5 0.69875 0.69875
1.2988675E-5 1.9183702E-10 1.29778955E-5 1.2300338E-5 7.856595E-6 1.297828E-5 1.297828E-5 1.29778955E-5 0.69925 0.69925
1.2991562E-5 2.4908564E-10 1.29778955E-5 1.230011E-5 7.856449E-6 1.2978066E-5 1.2978066E-5 1.29778955E-5 0.69975 0.69975
1.2993194E-5 2.8318972E-10 1.29778955E-5 1.2299653E-5 7.856157E-6 1.297785E-5 1.297785E-5 1.29778955E-5 0.70025 0.70025
1.2990405E-5 2.3567887E-10 1.2977272E-5 1.2299423E-5 7.856011E-6 1.29776345E-5 1.29776345E-5 1.2977272E-5 0.70075 0.70075
1.2981014E-5 6.635464E-11 1.297696E-5 1.2299194E-5 7.855864E-6 1.2977419E-5 1.2977419E-5 1.297696E-5 0.70125 0.70125
1.2968654E-5 -1.5778558E-10 1.2976647E-5 1.2298966E-5 7.855719E-6 1.2977204E-5 1.2977204E-5 1.2976647E-5 0.70175 0.70175
1.2958605E-5 -3.392911E-10 1.2976335E-5 1.2298737E-5 7.855572E-6 1.2976989E-5 1.2976989E-5 1.2976335E-5 0.70225 0.70225
1.2955947E-5 -3.843657E-10 1.2976335E-5 1.22985075E-5 7.855426E-6 1.2976773E-5 1.2976773E-5 1.2976335E-5 0.70275 0.70275
1.2960714E-5 -2.924003E-10 1.2976647E-5 1.2298279E-5 7.855279E-6 1.2976558E-5 1.2976558E-5 1.2976647E-5 0.70325 0.70325
1.2971686E-5 -8.593035E-11 1.2976335E-5 1.229805E-5 7.855134E-6 1.2976342E-5 1.2976342E-5 1.2976335E-5 0.70375 0.70375
1.2987212E-5 2.045908E-10 1.2976023E-5 1.2297821E-5 7.854987E-6 1.29761265E-5 1.29761265E-5 1.2976023E-5 0.70425 0.70425
1.3000428E-5 4.524773E-10 1.2975398E-5 1.2297593E-5 7.854841E-6 1.2975911E-5 1.2975911E-5 1.2975398E-5 0.70475 0.70475
1.30049975E-5 5.407883E-10 1.2975086E-5 1.2297363E-5 7.854695E-6 1.2975696E-5 1.2975696E-5 1.2975086E-5 0.70525 0.70525
1.2996036E-5 3.7938197E-10 1.2975086E-5 1.2296906E-5 7.854403E-6 1.2975481E-5 1.2975481E-5 1.2975086E-5 0.70575 0.70575
1.2978429E-5 5.840014E-11 1.2974774E-5 1.2296677E-5 7.854256E-6 1.2975265E-5 1.2975265E-5 1.2974774E-5 0.70625 0.70625
1.29619775E-5 -2.4126434E-10 1.2975398E-5 1.22964475E-5 7.85411E-6 1.297505E-5 1.297505E-5 1.2975398E-5 0.70675 0.70675
1.2949914E-5 -4.5992296E-10 1.2974774E-5 1.2296219E-5 7.853964E-6 1.2974834E-5 1.2974834E-5 1.2974774E-5 0.70725 0.70725
1.2945243E-5 -5.4215066E-10 1.2975086E-5 1.229599E-5 7.853818E-6 1.2974619E-5 1.2974619E-5 1.2975086E-5 0.70775 0.70775
1.2947635E-5 -4.9403803E-10 1.2974774E-5 1.2295761E-5 7.853671E-6 1.2974403E-5 1.2974403E-5 1.2974774E-5 0.70825 0.70825
1.296448E-5 -1.791542E-10 1.2974774E-5 1.22955325E-5 7.853525E-6 1.29741875E-5 1.29741875E-5 1.2974774E-5 0.70875 0.70875
1.2989906E-5 2.9408695E-10 1.297415E-5 1.2295303E-5 7.853379E-6 1.2973972E-5 1.2973972E-5 1.297415E-5 0.70925 0.70925
1.3010316E-5 6.7475E-10 1.2973525E-5 1.2295074E-5 7.853233E-6 1.2973756E-5 1.2973756E-5 1.2973525E-5 0.70975 0.70975
1.3014259E-5 7.514887E-10 1.2973213E-5 1.2294846E-5 7.853087E-6 1.2973541E-5 1.2973541E-5 1.2973213E-5 0.71025 0.71025
1.29998525E-5 4.8958637E-10 1.2973213E-5 1.2294617E-5 7.85294E-6 1.2973326E-5 1.2973326E-5 1.2973213E-5 0.71075 0.71075
1.2976768E-5 6.74995E-11 1.29729015E-5 1.2294159E-5 7.852648E-6 1.2973111E-5 1.2973111E-5 1.29729015E-5 0.71125 0.71125
1.2956488E-5 -3.0281672E-10 1.2972589E-5 1.229393E-5 7.852502E-6 1.2972895E-5 1.2972895E-5 1.2972589E-5 0.71175 0.71175
1.2943666E-5 -5.354839E-10 1.2972277E-5 1.2293701E-5 7.852355E-6 1.29726795E-5 1.29726795E-5 1.2972277E-5 0.71225 0.71225
1.2934869E-5 -6.9384487E-10 1.2971965E-5 1.22934725E-5 7.85221E-6 1.2972464E-5 1.2972464E-5 1.2971965E-5 0.71275 0.71275
1.2937953E-5 -6.3294187E-10 1.2972277E-5 1.2293243E-5 7.852063E-6 1.2972248E-5 1.2972248E-5 1.2972277E-5 0.71325 0.71325
1.2958199E-5 -2.5532418E-10 1.297134E-5 1.2293014E-5 7.851917E-6 1.2972033E-5 1.2972033E-5 1.297134E-5 0.71375 0.71375
1.2988311E-5 3.0440445E-10 1.2971653E-5 1.2292786E-5 7.8517705E-6 1.2971817E-5 1.2971817E-5 1.2971653E-5 0.71425 0.71425
1.3012945E-5 7.6302803E-10 1.2971653E-5 1.2292557E-5 7.851625E-6 1.2971602E-5 1.2971602E-5 1.2971653E-5 0.71475 0.71475
1.3018901E-5 8.769198E-10 1.2971653E-5 1.22923275E-5 7.851479E-6 1.2971386E-5 1.2971386E-5 1.2971653E-5 0.71525 0.71525
1.300654E-5 6.527796E-10 1.297134E-5 1.2292099E-5 7.851332E-6 1.2971171E-5 1.2971171E-5 1.297134E-5 0.71575 0.71575
1.2982564E-5 2.1424792E-10 1.2970716E-5 1.2291641E-5 7.85104E-6 1.2970955E-5 1.2970955E-5 1.2970716E-5 0.71625 0.71625
1.2954199E-5 -3.0528965E-10 1.2970716E-5 1.22914125E-5 7.850894E-6 1.297074E-5 1.297074E-5 1.2970716E-5 0.71675 0.71675
1.2930618E-5 -7.365125E-10 1.2970092E-5 1.2291183E-5 7.850747E-6 1.2970524E-5 1.2970524E-5 1.2970092E-5 0.71725 0.71725
1.2920436E-5 -9.204544E-10 1.2970092E-5 1.2290954E-5 7.850602E-6 1.29703085E-5 1.29703085E-5 1.2970092E-5 0.71775 0.71775
1.2931375E-5 -7.1459344E-10 1.2970092E-5 1.2290726E-5 7.850455E-6 1.2970094E-5 1.2970094E-5 1.2970092E-5 0.71825 0.71825
1.2958781E-5 -2.0480828E-10 1.2970092E-5 1.2290497E-5 7.850309E-6 1.2969877E-5 1.2969877E-5 1.2970092E-5 0.71875 0.71875
1.2989487E-5 3.6588355E-10 1.2969467E-5 1.2290268E-5 7.850163E-6 1.2969662E-5 1.2969662E-5 1.2969467E-5 0.71925 0.71925
1.3011283E-5 7.7212736E-10 1.2968843E-5 1.2290039E-5 7.850017E-6 1.2969446E-5 1.2969446E-5 1.2968843E-5 0.71975 0.71975
1.3018525E-5 9.097728E-10 1.2968843E-5 1.228981E-5 7.849871E-6 1.2969232E-5 1.2969232E-5 1.2968843E-5 0.72025 0.72025
1.3009828E-5 7.5323897E-10 1.296853E-5 1.2289582E-5 7.849724E-6 1.2969015E-5 1.2969015E-5 1.296853E-5 0.72075 0.72075
1.2984729E-5 2.9399902E-10 1.296853E-5 1.22893525E-5 7.849578E-6 1.29688E-5 1.29688E-5 1.296853E-5 0.72125 0.72125
1.2951711E-5 -3.1141695E-10 1.29682185E-5 1.2288895E-5 7.849286E-6 1.2968585E-5 1.2968585E-5 1.29682185E-5 0.72175 0.72175
1.2924566E-5 -8.0841905E-10 1.2967595E-5 1.2288666E-5 7.849139E-6 1.2968369E-5 1.2968369E-5 1.2967595E-5 0.72225 0.72225
1.2915011E-5 -9.807886E-10 1.29682185E-5 1.2288437E-5 7.848993E-6 1.2968153E-5 1.2968153E-5 1.29682185E-5 0.72275 0.72275
1.2927435E-5 -7.475197E-10 1.29679065E-5 1.2288208E-5 7.848847E-6 1.2967937E-5 1.2967937E-5 1.29679065E-5 0.72325 0.72325
1.2955105E-5 -2.3286204E-10 1.2967282E-5 1.2287979E-5 7.848701E-6 1.2967723E-5 1.2967723E-5 1.2967282E-5 0.72375 0.72375
1.2984854E-5 3.201669E-10 1.2966658E-5 1.228775E-5 7.848555E-6 1.2967506E-5 1.2967506E-5 1.2966658E-5 0.72425 0.72425
1.3007145E-5 7.3554673E-10 1.2967282E-5 1.2287522E-5 7.848408E-6 1.2967291E-5 1.2967291E-5 1.2967282E-5 0.72475 0.72475
1.3017787E-5 9.35926E-10 1.2966658E-5 1.22872925E-5 7.848263E-6 1.2967075E-5 1.2967075E-5 1.2966658E-5 0.72525 0.72525
1.3012488E-5 8.4212604E-10 1.2966034E-5 1.2287063E-5 7.848116E-6 1.296686E-5 1.296686E-5 1.2966034E-5 0.72575 0.72575
1.2985905E-5 3.554781E-10 1.2966346E-5 1.2286835E-5 7.84797E-6 1.2966644E-5 1.2966644E-5 1.2966346E-5 0.72625 0.72625
1.2952788E-5 -2.5176508E-10 1.2965721E-5 1.2286606E-5 7.847823E-6 1.2966429E-5 1.2966429E-5 1.2965721E-5 0.72675 0.72675
1.29251475E-5 -7.579032E-10 1.2966346E-5 1.2286148E-5 7.847531E-6 1.2966213E-5 1.2966213E-5 1.2966346E-5 0.72725 0.72725
1.2913843E-5 -9.625533E-10 1.2966034E-5 1.2285919E-5 7.847385E-6 1.29659975E-5 1.29659975E-5 1.2966034E-5 0.72775 0.72775
1.2923397E-5 -7.822732E-10 1.2965721E-5 1.228569E-5 7.8472385E-6 1.2965782E-5 1.2965782E-5 1.2965721E-5 0.72825 0.72825
1.2946446E-5 -3.5288483E-10 1.2965409E-5 1.2285462E-5 7.847093E-6 1.2965566E-5 1.2965566E-5 1.2965409E-5 0.72875 0.72875
1.2977284E-5 2.202433E-10 1.2965409E-5 1.22852325E-5 7.846947E-6 1.2965351E-5 1.2965351E-5 1.2965409E-5 0.72925 0.72925
1.3005087E-5 7.3733725E-10 1.2964472E-5 1.2285003E-5 7.8468E-6 1.2965135E-5 1.2965135E-5 1.2964472E-5 0.72975 0.72975
1.3014705E-5 9.1883545E-10 1.2964472E-5 1.2284775E-5 7.846655E-6 1.296492E-5 1.296492E-5 1.2964472E-5 0.73025 0.73025
1.3008714E-5 8.122451E-10 1.296416E-5 1.2284546E-5 7.846508E-6 1.2964704E-5 1.2964704E-5 1.296416E-5 0.73075 0.73075
1.2985794E-5 3.9320358E-10 1.2964472E-5 1.2284317E-5 7.846362E-6 1.2964489E-5 1.2964489E-5 1.2964472E-5 0.73125 0.73125
1.2956833E-5 -1.372972E-10 1.2964472E-5 1.2284088E-5 7.846215E-6 1.2964273E-5 1.2964273E-5 1.2964472E-5 0.73175 0.73175
1.2929425E-5 -6.391718E-10 1.2963848E-5 1.2283859E-5 7.84607E-6 1.29640575E-5 1.29640575E-5 1.2963848E-5 0.73225 0.73225
1.2916668E-5 -8.7062085E-10 1.2963536E-5 1.2283402E-5 7.845777E-6 1.2963841E-5 1.2963841E-5 1.2963536E-5 0.73275 0.73275
1.2922789E-5 -7.536837E-10 1.2963536E-5 1.22831725E-5 7.8456305E-6 1.2963626E-5 1.2963626E-5 1.2963536E-5 0.73325 0.73325
1.2943528E-5 -3.6693004E-10 1.2963536E-5 1.2282943E-5 7.845485E-6 1.296341E-5 1.296341E-5 1.2963536E-5 0.73375 0.73375
1.2971727E-5 1.5747276E-10 1.2963224E-5 1.2282715E-5 7.845339E-6 1.2963194E-5 1.2963194E-5 1.2963224E-5 0.73425 0.73425
1.2994513E-5 5.819886E-10 1.2963536E-5 1.2282486E-5 7.845192E-6 1.2962979E-5 1.2962979E-5 1.2963536E-5 0.73475 0.73475
1.3005121E-5 7.817588E-10 1.29626E-5 1.2282257E-5 7.845046E-6 1.2962763E-5 1.2962763E-5 1.29626E-5 0.73525 0.73525
1.3003289E-5 7.519108E-10 1.2962288E-5 1.2282028E-5 7.8449E-6 1.2962548E-5 1.2962548E-5 1.2962288E-5 0.73575 0.73575
1.2987958E-5 4.729546E-10 1.2961976E-5 1.2281799E-5 7.844754E-6 1.2962332E-5 1.2962332E-5 1.2961976E-5 0.73625 0.73625
1.2960417E-5 -3.135627E-11 1.2961351E-5 1.228157E-5 7.844607E-6 1.2962116E-5 1.2962116E-5 1.2961351E-5 0.73675 0.73675
1.2933999E-5 -5.149589E-10 1.2961663E-5 1.2281342E-5 7.844461E-6 1.2961901E-5 1.2961901E-5 1.2961663E-5 0.73725 0.73725
1.2918008E-5 -8.0609647E-10 1.2961351E-5 1.22811125E-5 7.844315E-6 1.2961685E-5 1.2961685E-5 1.2961351E-5 0.73775 0.73775
1.2922611E-5 -7.171764E-10 1.2961039E-5 1.2280655E-5 7.844023E-6 1.2961469E-5 1.2961469E-5 1.2961039E-5 0.73825 0.73825
1.2943119E-5 -3.3468617E-10 1.2961351E-5 1.2280426E-5 7.843876E-6 1.2961254E-5 1.2961254E-5 1.2961351E-5 0.73875 0.73875
1.29664E-5 9.8965676E-11 1.2960727E-5 1.2280198E-5 7.843731E-6 1.2961038E-5 1.2961038E-5 1.2960727E-5 0.73925 0.73925
1.2983642E-5 4.211583E-10 1.2960727E-5 1.2279968E-5 7.843584E-6 1.29608225E-5 1.29608225E-5 1.2960727E-5 0.73975 0.73975
1.2994778E-5 6.3067357E-10 1.2960414E-5 1.2279739E-5 7.843438E-6 1.2960607E-5 1.2960607E-5 1.2960414E-5 0.74025 0.74025
1.29964765E-5 6.659958E-10 1.2960414E-5 1.2279511E-5 7.843291E-6 1.296039E-5 1.296039E-5 1.2960414E-5 0.74075 0.74075
1.2984347E-5 4.4611903E-10 1.2960414E-5 1.2279282E-5 7.843146E-6 1.2960176E-5 1.2960176E-5 1.2960414E-5 0.74125 0.74125
1.2960767E-5 1.4896128E-11 1.295979E-5 1.22790525E-5 7.842999E-6 1.2959959E-5 1.2959959E-5 1.295979E-5 0.74175 0.74175
1.2936559E-5 -4.2789902E-10 1.2959478E-5 1.2278824E-5 7.842853E-6 1.2959744E-5 1.2959744E-5 1.2959478E-5 0.74225 0.74225
1.29261125E-5 -6.1671335E-10 1.2959478E-5 1.2278595E-5 7.842707E-6 1.2959528E-5 1.2959528E-5 1.2959478E-5 0.74275 0.74275
1.29336195E-5 -4.741954E-10 1.2959478E-5 1.2278366E-5 7.842561E-6 1.2959313E-5 1.2959313E-5 1.2959478E-5 0.74325 0.74325
1.2946538E-5 -2.3179056E-10 1.2959166E-5 1.2277908E-5 7.842268E-6 1.2959097E-5 1.2959097E-5 1.2959166E-5 0.74375 0.74375
1.2960908E-5 3.7413257E-11 1.2959166E-5 1.2277679E-5 7.842123E-6 1.2958881E-5 1.2958881E-5 1.2959166E-5 0.74425 0.74425
1.2973761E-5 2.786E-10 1.2958541E-5 1.2277451E-5 7.841976E-6 1.2958665E-5 1.2958665E-5 1.2958541E-5 0.74475 0.74475
1.298427E-5 4.76543E-10 1.2958853E-5 1.2277222E-5 7.84183E-6 1.295845E-5 1.295845E-5 1.2958853E-5 0.74525 0.74525
1.2986134E-5 5.1491056E-10 1.2958541E-5 1.22769925E-5 7.841683E-6 1.2958234E-5 1.2958234E-5 1.2958541E-5 0.74575 0.74575
1.2976149E-5 3.3462313E-10 1.29582295E-5 1.2276764E-5 7.841538E-6 1.29580185E-5 1.29580185E-5 1.29582295E-5 0.74625 0.74625
1.2957783E-5 -3.6722106E-13 1.2957605E-5 1.2276535E-5 7.841391E-6 1.2957802E-5 1.2957802E-5 1.2957605E-5 0.74675 0.74675
1.2941133E-5 -3.036861E-10 1.29579175E-5 1.2276306E-5 7.841245E-6 1.2957587E-5 1.2957587E-5 1.29579175E-5 0.74725 0.74725
1.29361315E-5 -3.9200446E-10 1.2957605E-5 1.22760775E-5 7.8410985E-6 1.2957371E-5 1.2957371E-5 1.2957605E-5 0.74775 0.74775
1.2939941E-5 -3.1770198E-10 1.2957293E-5 1.2275848E-5 7.840953E-6 1.2957155E-5 1.2957155E-5 1.2957293E-5 0.74825 0.74825
1.2946359E-5 -1.9528323E-10 1.2956981E-5 1.2275391E-5 7.84066E-6 1.295694E-5 1.295694E-5 1.2956981E-5 0.74875 0.74875
1.29534355E-5 -6.068317E-11 1.2956669E-5 1.2275162E-5 7.840514E-6 1.2956724E-5 1.2956724E-5 1.2956669E-5 0.74925 0.74925
1.2963945E-5 1.3725984E-10 1.2956356E-5 1.22749325E-5 7.840368E-6 1.2956508E-5 1.2956508E-5 1.2956356E-5 0.74975 0.74975
1.2973564E-5 3.1875808E-10 1.2956044E-5 1.2274704E-5 7.840222E-6 1.2956292E-5 1.2956292E-5 1.2956044E-5 0.75025 0.75025
1.2976384E-5 3.747885E-10 1.2955732E-5 1.2274475E-5 7.840075E-6 1.2956077E-5 1.2956077E-5 1.2955732E-5 0.75075 0.75075
1.2967587E-5 2.164275E-10 1.295542E-5 1.2274246E-5 7.839929E-6 1.2955861E-5 1.2955861E-5 1.295542E-5 0.75125 0.75125
1.2956086E-5 8.1230335E-12 1.295542E-5 1.22740175E-5 7.839783E-6 1.2955646E-5 1.2955646E-5 1.295542E-5 0.75175 0.75175
1.2948345E-5 -1.3074784E-10 1.295542E-5 1.2273788E-5 7.839637E-6 1.2955429E-5 1.2955429E-5 1.295542E-5 0.75225 0.75225
1.2947568E-5 -1.4110565E-10 1.295542E-5 1.2273559E-5 7.8394905E-6 1.2955214E-5 1.2955214E-5 1.295542E-5 0.75275 0.75275
1.2946428E-5 -1.5816319E-10 1.2954795E-5 1.2273331E-5 7.839344E-6 1.2954998E-5 1.2954998E-5 1.2954795E-5 0.75325 0.75325
1.2947104E-5 -1.4172205E-10 1.2954483E-5 1.2273102E-5 7.839199E-6 1.29547825E-5 1.29547825E-5 1.2954483E-5 0.75375 0.75375
1.2950551E-5 -7.411932E-11 1.2954483E-5 1.2272644E-5 7.838906E-6 1.2954566E-5 1.2954566E-5 1.2954483E-5 0.75425 0.75425
1.2955548E-5 2.2109547E-11 1.2954171E-5 1.2272415E-5 7.838759E-6 1.29543505E-5 1.29543505E-5 1.2954171E-5 0.75475 0.75475
1.295949E-5 9.884828E-11 1.2954171E-5 1.2272187E-5 7.838614E-6 1.2954135E-5 1.2954135E-5 1.2954171E-5 0.75525 0.75525
1.2960892E-5 1.2868888E-10 1.2954483E-5 1.22719575E-5 7.838467E-6 1.2953919E-5 1.2953919E-5 1.2954483E-5 0.75575 0.75575
1.2958729E-5 9.275028E-11 1.2953235E-5 1.2271728E-5 7.838321E-6 1.2953703E-5 1.2953703E-5 1.2953235E-5 0.75625 0.75625
1.2958348E-5 8.9701274E-11 1.29535465E-5 1.22715E-5 7.838175E-6 1.2953487E-5 1.2953487E-5 1.29535465E-5 0.75675 0.75675
1.2958956E-5 1.0492427E-10 1.29535465E-5 1.2271271E-5 7.838029E-6 1.2953272E-5 1.2953272E-5 1.29535465E-5 0.75725 0.75725
1.2957586E-5 8.360327E-11 1.2953235E-5 1.2271042E-5 7.837883E-6 1.2953056E-5 1.2953056E-5 1.2953235E-5 0.75775 0.75775
1.2952387E-5 -8.369475E-12 1.2952611E-5 1.2270813E-5 7.837736E-6 1.295284E-5 1.295284E-5 1.2952611E-5 0.75825 0.75825
1.29440195E-5 -1.5881263E-10 1.2952298E-5 1.2270584E-5 7.837591E-6 1.2952624E-5 1.2952624E-5 1.2952298E-5 0.75875 0.75875
1.2942153E-5 -1.8926963E-10 1.2951986E-5 1.2270355E-5 7.837444E-6 1.2952409E-5 1.2952409E-5 1.2951986E-5 0.75925 0.75925
1.2945633E-5 -1.2105783E-10 1.2951674E-5 1.22698975E-5 7.837151E-6 1.2952192E-5 1.2952192E-5 1.2951674E-5 0.75975 0.75975
1.2948816E-5 -5.832762E-11 1.2951674E-5 1.2269668E-5 7.837006E-6 1.2951977E-5 1.2951977E-5 1.2951674E-5 0.76025 0.76025
1.2948931E-5 -5.224062E-11 1.2951674E-5 1.226944E-5 7.836859E-6 1.2951761E-5 1.2951761E-5 1.2951674E-5 0.76075 0.76075
1.2951586E-5 7.4450895E-13 1.2951674E-5 1.2269211E-5 7.836713E-6 1.2951546E-5 1.2951546E-5 1.2951674E-5 0.76125 0.76125
1.2961501E-5 1.8772431E-10 1.2951674E-5 1.2268982E-5 7.8365665E-6 1.2951329E-5 1.2951329E-5 1.2951674E-5 0.76175 0.76175
1.2971548E-5 3.7714037E-10 1.295105E-5 1.2268753E-5 7.836421E-6 1.2951114E-5 1.2951114E-5 1.295105E-5 0.76225 0.76225
1.2970177E-5 3.5581937E-10 1.295105E-5 1.2268524E-5 7.836275E-6 1.2950897E-5 1.2950897E-5 1.295105E-5 0.76275 0.76275
1.2957552E-5 1.2680663E-10 1.2950113E-5 1.2268295E-5 7.836128E-6 1.2950682E-5 1.2950682E-5 1.2950113E-5 0.76325 0.76325
1.2944632E-5 -1.0768772E-10 1.2950425E-5 1.2268067E-5 7.835982E-6 1.2950466E-5 1.2950466E-5 1.2950425E-5 0.76375 0.76375
1.2933789E-5 -3.0381087E-10 1.2950113E-5 1.22678375E-5 7.835836E-6 1.29502505E-5 1.29502505E-5 1.2950113E-5 0.76425 0.76425
1.2929018E-5 -3.8786577E-10 1.2949801E-5 1.2267608E-5 7.83569E-6 1.2950034E-5 1.2950034E-5 1.2949801E-5 0.76475 0.76475
1.2932862E-5 -3.1295422E-10 1.2949176E-5 1.2267151E-5 7.835397E-6 1.29498185E-5 1.29498185E-5 1.2949176E-5 0.76525 0.76525
1.29396085E-5 -1.8444479E-10 1.2949176E-5 1.2266922E-5 7.835251E-6 1.2949603E-5 1.2949603E-5 1.2949176E-5 0.76575 0.76575
1.2951735E-5 4.334247E-11 1.2949176E-5 1.2266693E-5 7.835105E-6 1.29493865E-5 1.29493865E-5 1.2949176E-5 0.76625 0.76625
1.2966996E-5 3.2899108E-10 1.2949176E-5 1.2266464E-5 7.8349585E-6 1.2949171E-5 1.2949171E-5 1.2949176E-5 0.76675 0.76675
1.2979486E-5 5.634781E-10 1.29485525E-5 1.2266235E-5 7.834812E-6 1.29489545E-5 1.29489545E-5 1.29485525E-5 0.76725 0.76725
1.2977488E-5 5.305848E-10 1.29485525E-5 1.2266007E-5 7.834667E-6 1.2948739E-5 1.2948739E-5 1.29485525E-5 0.76775 0.76775
1.296318E-5 2.7050967E-10 1.294824E-5 1.22657775E-5 7.83452E-6 1.2948523E-5 1.2948523E-5 1.294824E-5 0.76825 0.76825
1.2942702E-5 -1.0346097E-10 1.2947616E-5 1.2265548E-5 7.834374E-6 1.2948307E-5 1.2948307E-5 1.2947616E-5 0.76875 0.76875
1.2925457E-5 -4.1774306E-10 1.2947616E-5 1.226532E-5 7.834227E-6 1.2948091E-5 1.2948091E-5 1.2947616E-5 0.76925 0.76925
1.2917452E-5 -5.6148647E-10 1.2947928E-5 1.2265091E-5 7.834082E-6 1.2947876E-5 1.2947876E-5 1.2947928E-5 0.76975 0.76975
1.29199425E-5 -5.1154664E-10 1.2947304E-5 1.2264862E-5 7.833935E-6 1.2947659E-5 1.2947659E-5 1.2947304E-5 0.77025 0.77025
1.2930253E-5 -3.1725805E-10 1.2946992E-5 1.2264404E-5 7.833643E-6 1.2947444E-5 1.2947444E-5 1.2946992E-5 0.77075 0.77075
1.29491455E-5 3.5387894E-11 1.2946992E-5 1.2264175E-5 7.833497E-6 1.2947228E-5 1.2947228E-5 1.2946992E-5 0.77125 0.77125
1.2971007E-5 4.4284987E-10 1.2946367E-5 1.2263947E-5 7.8333505E-6 1.2947013E-5 1.2947013E-5 1.2946367E-5 0.77175 0.77175
1.298409E-5 6.8830003E-10 1.2946055E-5 1.22637175E-5 7.833204E-6 1.2946796E-5 1.2946796E-5 1.2946055E-5 0.77225 0.77225
1.2983775E-5 6.864692E-10 1.2946367E-5 1.2263488E-5 7.833059E-6 1.2946581E-5 1.2946581E-5 1.2946367E-5 0.77275 0.77275
1.2970952E-5 4.5380205E-10 1.2945743E-5 1.226326E-5 7.832912E-6 1.2946364E-5 1.2946364E-5 1.2945743E-5 0.77325 0.77325
1.2947042E-5 1.6488463E-11 1.2945743E-5 1.2263031E-5 7.832766E-6 1.2946148E-5 1.2946148E-5 1.2945743E-5 0.77375 0.77375
1.2918807E-5 -5.0061283E-10 1.294543E-5 1.2262803E-5 7.832619E-6 1.2945932E-5 1.2945932E-5 1.294543E-5 0.77425 0.77425
1.2904368E-5 -7.631243E-10 1.2945118E-5 1.2262573E-5 7.832474E-6 1.2945717E-5 1.2945717E-5 1.2945118E-5 0.77475 0.77475
1.2908145E-5 -6.894309E-10 1.2945118E-5 1.2262344E-5 7.832327E-6 1.29455E-5 1.29455E-5 1.2945118E-5 0.77525 0.77525
1.2924892E-5 -3.7637427E-10 1.294543E-5 1.2262116E-5 7.832181E-6 1.2945285E-5 1.2945285E-5 1.294543E-5 0.77575 0.77575
1.2948337E-5 6.0322906E-11 1.2944806E-5 1.22616575E-5 7.831889E-6 1.2945069E-5 1.2945069E-5 1.2944806E-5 0.77625 0.77625
1.2970298E-5 4.6961207E-10 1.2944494E-5 1.2261429E-5 7.831743E-6 1.2944853E-5 1.2944853E-5 1.2944494E-5 0.77675 0.77675
1.298414E-5 7.290708E-10 1.2944494E-5 1.22612E-5 7.831596E-6 1.2944637E-5 1.2944637E-5 1.2944494E-5 0.77725 0.77725
1.2987257E-5 7.905829E-10 1.2944181E-5 1.2260971E-5 7.83145E-6 1.2944421E-5 1.2944421E-5 1.2944181E-5 0.77775 0.77775
1.2974996E-5 5.682698E-10 1.2944181E-5 1.2260743E-5 7.831304E-6 1.2944205E-5 1.2944205E-5 1.2944181E-5 0.77825 0.77825
1.2946894E-5 5.360482E-11 1.29435575E-5 1.2260513E-5 7.831158E-6 1.29439895E-5 1.29439895E-5 1.29435575E-5 0.77875 0.77875
1.2913908E-5 -5.512021E-10 1.29435575E-5 1.2260284E-5 7.831011E-6 1.2943773E-5 1.2943773E-5 1.29435575E-5 0.77925 0.77925
1.2897884E-5 -8.429487E-10 1.29435575E-5 1.2260056E-5 7.830865E-6 1.29435575E-5 1.29435575E-5 1.29435575E-5 0.77975 0.77975
1.2902684E-5 -7.5037426E-10 1.2942934E-5 1.2259827E-5 7.830719E-6 1.2943341E-5 1.2943341E-5 1.2942934E-5 0.78025 0.78025
1.2919694E-5 -4.324451E-10 1.2942934E-5 1.22595975E-5 7.830573E-6 1.29431255E-5 1.29431255E-5 1.2942934E-5 0.78075 0.78075
1.2943635E-5 1.33880485E-11 1.2942621E-5 1.2259369E-5 7.8304265E-6 1.2942909E-5 1.2942909E-5 1.2942621E-5 0.78125 0.78125
1.2966123E-5 4.324223E-10 1.2941997E-5 1.2258911E-5 7.830135E-6 1.29426935E-5 1.29426935E-5 1.2941997E-5 0.78175 0.78175
1.2985575E-5 7.9542234E-10 1.2942309E-5 1.2258683E-5 7.829988E-6 1.2942477E-5 1.2942477E-5 1.2942309E-5 0.78225 0.78225
1.2991332E-5 9.0565977E-10 1.2941685E-5 1.2258453E-5 7.829842E-6 1.29422615E-5 1.29422615E-5 1.2941685E-5 0.78275 0.78275
1.2974484E-5 5.986865E-10 1.2941997E-5 1.2258224E-5 7.829695E-6 1.2942046E-5 1.2942046E-5 1.2941997E-5 0.78325 0.78325
1.29403425E-5 -2.7437788E-11 1.294106E-5 1.2257996E-5 7.82955E-6 1.29418295E-5 1.29418295E-5 1.294106E-5 0.78375 0.78375
1.29088085E-5 -6.054458E-10 1.294106E-5 1.2257767E-5 7.829403E-6 1.2941613E-5 1.2941613E-5 1.294106E-5 0.78425 0.78425
1.2898626E-5 -7.893876E-10 1.2940748E-5 1.22575375E-5 7.829257E-6 1.29413975E-5 1.29413975E-5 1.2940748E-5 0.78475 0.78475
1.2906462E-5 -6.40779E-10 1.2941372E-5 1.2257309E-5 7.829111E-6 1.2941182E-5 1.2941182E-5 1.2941372E-5 0.78525 0.78525
1.2922681E-5 -3.3746744E-10 1.2940748E-5 1.225708E-5 7.828965E-6 1.29409655E-5 1.29409655E-5 1.2940748E-5 0.78575 0.78575
1.2938833E-5 -3.5374013E-11 1.2940436E-5 1.2256851E-5 7.8288185E-6 1.294075E-5 1.294075E-5 1.2940436E-5 0.78625 0.78625
1.2959606E-5 3.5198874E-10 1.2940436E-5 1.2256393E-5 7.828527E-6 1.2940533E-5 1.2940533E-5 1.2940436E-5 0.78675 0.78675
1.298041E-5 7.399606E-10 1.2939811E-5 1.2256164E-5 7.82838E-6 1.2940318E-5 1.2940318E-5 1.2939811E-5 0.78725 0.78725
1.2983263E-5 7.9660006E-10 1.2940124E-5 1.2255936E-5 7.828234E-6 1.2940101E-5 1.2940101E-5 1.2940124E-5 0.78775 0.78775
1.2966184E-5 4.8536336E-10 1.2939187E-5 1.2255707E-5 7.828087E-6 1.2939886E-5 1.2939886E-5 1.2939187E-5 0.78825 0.78825
1.2938115E-5 -2.8692649E-11 1.2939499E-5 1.22554775E-5 7.827942E-6 1.2939669E-5 1.2939669E-5 1.2939499E-5 0.78875 0.78875
1.2916019E-5 -4.3250753E-10 1.2938563E-5 1.2255249E-5 7.827795E-6 1.2939453E-5 1.2939453E-5 1.2938563E-5 0.78925 0.78925
1.2907321E-5 -5.8904137E-10 1.2938563E-5 1.225502E-5 7.827649E-6 1.2939237E-5 1.2939237E-5 1.2938563E-5 0.78975 0.78975
1.29077325E-5 -5.7747274E-10 1.2938563E-5 1.2254791E-5 7.8275025E-6 1.2939022E-5 1.2939022E-5 1.2938563E-5 0.79025 0.79025
1.2913918E-5 -4.5931753E-10 1.2938251E-5 1.22545625E-5 7.827357E-6 1.2938805E-5 1.2938805E-5 1.2938251E-5 0.79075 0.79075
1.29279915E-5 -1.9559529E-10 1.2937939E-5 1.2254333E-5 7.8272105E-6 1.2938589E-5 1.2938589E-5 1.2937939E-5 0.79125 0.79125
1.2953351E-5 2.7642774E-10 1.2938251E-5 1.2254105E-5 7.827064E-6 1.2938373E-5 1.2938373E-5 1.2938251E-5 0.79175 0.79175
1.2976037E-5 6.991164E-10 1.2937627E-5 1.2253647E-5 7.826772E-6 1.2938157E-5 1.2938157E-5 1.2937627E-5 0.79225 0.79225
1.2978956E-5 7.5697404E-10 1.2938251E-5 1.2253418E-5 7.826626E-6 1.2937941E-5 1.2937941E-5 1.2938251E-5 0.79275 0.79275
1.29587415E-5 3.8787593E-10 1.2937627E-5 1.2253189E-5 7.826479E-6 1.2937725E-5 1.2937725E-5 1.2937627E-5 0.79325 0.79325
1.2934665E-5 -5.2482976E-11 1.2937002E-5 1.225296E-5 7.826333E-6 1.2937509E-5 1.2937509E-5 1.2937002E-5 0.79375 0.79375
1.2922008E-5 -2.821048E-10 1.293669E-5 1.2252732E-5 7.826187E-6 1.2937293E-5 1.2937293E-5 1.293669E-5 0.79425 0.79425
1.2917171E-5 -3.6737782E-10 1.293669E-5 1.22525025E-5 7.826041E-6 1.2937077E-5 1.2937077E-5 1.293669E-5 0.79475 0.79475
1.2914843E-5 -4.0636175E-10 1.293669E-5 1.2252273E-5 7.8258945E-6 1.2936861E-5 1.2936861E-5 1.293669E-5 0.79525 0.79525
1.29121845E-5 -4.5143636E-10 1.2936066E-5 1.2252045E-5 7.825748E-6 1.2936644E-5 1.2936644E-5 1.2936066E-5 0.79575 0.79575
1.2921935E-5 -2.6750188E-10 1.2936066E-5 1.2251816E-5 7.825603E-6 1.2936429E-5 1.2936429E-5 1.2936066E-5 0.79625 0.79625
1.2944885E-5 1.6005926E-10 1.2935753E-5 1.2251587E-5 7.825456E-6 1.2936213E-5 1.2936213E-5 1.2935753E-5 0.79675 0.79675
1.29637765E-5 5.127052E-10 1.2935441E-5 1.2251358E-5 7.82531E-6 1.2935997E-5 1.2935997E-5 1.2935441E-5 0.79725 0.79725
1.2966399E-5 5.6508126E-10 1.2935441E-5 1.22509E-5 7.825018E-6 1.293578E-5 1.293578E-5 1.2935441E-5 0.79775 0.79775
1.2953278E-5 3.269325E-10 1.2935441E-5 1.2250672E-5 7.824871E-6 1.2935564E-5 1.2935564E-5 1.2935441E-5 0.79825 0.79825
1.2938212E-5 5.2848812E-11 1.2935129E-5 1.22504425E-5 7.824725E-6 1.2935348E-5 1.2935348E-5 1.2935129E-5 0.79875 0.79875
1.2929614E-5 -1.0185781E-10 1.2934817E-5 1.2250213E-5 7.824579E-6 1.2935133E-5 1.2935133E-5 1.2934817E-5 0.79925 0.79925
1.29250075E-5 -1.8286737E-10 1.2934504E-5 1.2249985E-5 7.824433E-6 1.2934916E-5 1.2934916E-5 1.2934504E-5 0.79975 0.79975
1.29184555E-5 -2.9981184E-10 1.29341925E-5 1.2249756E-5 7.8242865E-6 1.29347E-5 1.29347E-5 1.29341925E-5 0.80025 0.80025
1.2913091E-5 -3.9482992E-10 1.29341925E-5 1.2249527E-5 7.82414E-6 1.29344835E-5 1.29344835E-5 1.29341925E-5 0.80075 0.80075
1.2918353E-5 -2.937285E-10 1.29338805E-5 1.2249298E-5 7.823995E-6 1.2934268E-5 1.2934268E-5 1.29338805E-5 0.80125 0.80125
1.2936915E-5 5.2826767E-11 1.29338805E-5 1.2249069E-5 7.823848E-6 1.2934052E-5 1.2934052E-5 1.29338805E-5 0.80175 0.80175
1.29516475E-5 3.2873032E-10 1.29335685E-5 1.224884E-5 7.823702E-6 1.2933836E-5 1.2933836E-5 1.29335685E-5 0.80225 0.80225
1.29528835E-5 3.5552555E-10 1.29338805E-5 1.2248612E-5 7.823555E-6 1.29336195E-5 1.29336195E-5 1.29338805E-5 0.80275 0.80275
1.2948013E-5 2.6964347E-10 1.29335685E-5 1.2248153E-5 7.823263E-6 1.2933404E-5 1.2933404E-5 1.29335685E-5 0.80325 0.80325
1.2947467E-5 2.6354915E-10 1.2933256E-5 1.2247925E-5 7.823117E-6 1.29331875E-5 1.29331875E-5 1.2933256E-5 0.80375 0.80375
1.2944677E-5 2.1603826E-10 1.2932632E-5 1.2247696E-5 7.8229705E-6 1.2932971E-5 1.2932971E-5 1.2932632E-5 0.80425 0.80425
1.2930468E-5 -4.2209694E-11 1.2932632E-5 1.2247467E-5 7.822825E-6 1.2932755E-5 1.2932755E-5 1.2932632E-5 0.80475 0.80475
1.29148075E-5 -3.272566E-10 1.2932632E-5 1.2247238E-5 7.8226785E-6 1.2932539E-5 1.2932539E-5 1.2932632E-5 0.80525 0.80525
1.2905516E-5 -4.947536E-10 1.293232E-5 1.2247009E-5 7.822532E-6 1.2932323E-5 1.2932323E-5 1.293232E-5 0.80575 0.80575
1.2910151E-5 -4.0522447E-10 1.2931695E-5 1.224678E-5 7.822386E-6 1.2932107E-5 1.2932107E-5 1.2931695E-5 0.80625 0.80625
1.2929438E-5 -4.526973E-11 1.2931071E-5 1.2246552E-5 7.82224E-6 1.29318905E-5 1.29318905E-5 1.2931071E-5 0.80675 0.80675
1.2941795E-5 1.8678101E-10 1.2931383E-5 1.22463225E-5 7.822094E-6 1.2931674E-5 1.2931674E-5 1.2931383E-5 0.80725 0.80725
1.294445E-5 2.3976615E-10 1.2931383E-5 1.2246093E-5 7.821947E-6 1.29314585E-5 1.29314585E-5 1.2931383E-5 0.80775 0.80775
1.2945751E-5 2.6777952E-10 1.2931383E-5 1.2245865E-5 7.821801E-6 1.2931242E-5 1.2931242E-5 1.2931383E-5 0.80825 0.80825
1.2949792E-5 3.4634545E-10 1.2931071E-5 1.2245407E-5 7.821509E-6 1.29310265E-5 1.29310265E-5 1.2931071E-5 0.80875 0.80875
1.2949411E-5 3.4329645E-10 1.2930134E-5 1.2245178E-5 7.8213625E-6 1.293081E-5 1.293081E-5 1.2930134E-5 0.80925 0.80925
1.29353675E-5 8.809383E-11 1.2930446E-5 1.2244949E-5 7.821216E-6 1.2930594E-5 1.2930594E-5 1.2930446E-5 0.80975 0.80975
1.2915086E-5 -2.822224E-10 1.2929822E-5 1.2244721E-5 7.8210705E-6 1.2930377E-5 1.2930377E-5 1.2929822E-5 0.81025 0.81025
1.2905399E-5 -4.5702822E-10 1.2930134E-5 1.2244492E-5 7.820924E-6 1.2930162E-5 1.2930162E-5 1.2930134E-5 0.81075 0.81075
1.2912541E-5 -3.2121003E-10 1.2929822E-5 1.22442625E-5 7.820778E-6 1.2929945E-5 1.2929945E-5 1.2929822E-5 0.81125 0.81125
1.2924205E-5 -1.019497E-10 1.292951E-5 1.2244034E-5 7.820632E-6 1.2929729E-5 1.2929729E-5 1.292951E-5 0.81175 0.81175
1.2928213E-5 -2.3992827E-11 1.29291975E-5 1.2243805E-5 7.820486E-6 1.2929513E-5 1.2929513E-5 1.29291975E-5 0.81225 0.81225
1.2933277E-5 7.3454166E-11 1.292951E-5 1.2243576E-5 7.820339E-6 1.2929297E-5 1.2929297E-5 1.292951E-5 0.81275 0.81275
1.2944941E-5 2.9271452E-10 1.2928886E-5 1.2243348E-5 7.820193E-6 1.2929081E-5 1.2929081E-5 1.2928886E-5 0.81325 0.81325
1.29545915E-5 4.748218E-10 1.2928886E-5 1.2243118E-5 7.820047E-6 1.2928865E-5 1.2928865E-5 1.2928886E-5 0.81375 0.81375
1.2952494E-5 4.401013E-10 1.2928574E-5 1.2242661E-5 7.8197545E-6 1.2928648E-5 1.2928648E-5 1.2928574E-5 0.81425 0.81425
1.2935414E-5 1.2886454E-10 1.2928886E-5 1.2242432E-5 7.819608E-6 1.2928432E-5 1.2928432E-5 1.2928886E-5 0.81475 0.81475
1.2916387E-5 -2.1830716E-10 1.2928262E-5 1.22422025E-5 7.819463E-6 1.2928215E-5 1.2928215E-5 1.2928262E-5 0.81525 0.81525
1.29097025E-5 -3.3768793E-10 1.292795E-5 1.2241974E-5 7.819316E-6 1.2928E-5 1.2928E-5 1.292795E-5 0.81575 0.81575
1.29143045E-5 -2.4876784E-10 1.2927325E-5 1.2241745E-5 7.81917E-6 1.2927783E-5 1.2927783E-5 1.2927325E-5 0.81625 0.81625
1.2918147E-5 -1.7385632E-10 1.2927013E-5 1.2241516E-5 7.819023E-6 1.2927567E-5 1.2927567E-5 1.2927013E-5 0.81675 0.81675
1.2917436E-5 -1.8299601E-10 1.2927013E-5 1.2241288E-5 7.818878E-6 1.2927351E-5 1.2927351E-5 1.2927013E-5 0.81725 0.81725
1.2922533E-5 -8.493994E-11 1.2926701E-5 1.2241058E-5 7.818731E-6 1.2927135E-5 1.2927135E-5 1.2926701E-5 0.81775 0.81775
1.2938849E-5 2.201988E-10 1.2926701E-5 1.2240829E-5 7.818585E-6 1.2926918E-5 1.2926918E-5 1.2926701E-5 0.81825 0.81825
1.2951569E-5 4.5894927E-10 1.2926701E-5 1.2240601E-5 7.8184385E-6 1.2926703E-5 1.2926703E-5 1.2926701E-5 0.81875 0.81875
1.2950264E-5 4.388464E-10 1.2926076E-5 1.22401425E-5 7.8181465E-6 1.2926486E-5 1.2926486E-5 1.2926076E-5 0.81925 0.81925
1.2936847E-5 1.9521602E-10 1.2926388E-5 1.2239914E-5 7.818E-6 1.292627E-5 1.292627E-5 1.2926388E-5 0.81975 0.81975
1.2923661E-5 -4.415085E-11 1.2926076E-5 1.2239685E-5 7.817854E-6 1.2926054E-5 1.2926054E-5 1.2926076E-5 0.82025 0.82025
1.2918297E-5 -1.3916894E-10 1.2925764E-5 1.2239456E-5 7.817708E-6 1.2925838E-5 1.2925838E-5 1.2925764E-5 0.82075 0.82075
1.2914681E-5 -2.0190649E-10 1.2925452E-5 1.22392275E-5 7.817562E-6 1.2925621E-5 1.2925621E-5 1.2925452E-5 0.82125 0.82125
1.2906776E-5 -3.4382272E-10 1.2925764E-5 1.2238998E-5 7.817415E-6 1.2925405E-5 1.2925405E-5 1.2925764E-5 0.82175 0.82175
1.29051405E-5 -3.7001624E-10 1.2924827E-5 1.2238769E-5 7.817269E-6 1.29251885E-5 1.29251885E-5 1.2924827E-5 0.82225 0.82225
1.2915484E-5 -1.7511857E-10 1.29242035E-5 1.2238541E-5 7.817123E-6 1.2924972E-5 1.2924972E-5 1.29242035E-5 0.82275 0.82275
1.2933814E-5 1.6717323E-10 1.2924827E-5 1.2238312E-5 7.816977E-6 1.2924756E-5 1.2924756E-5 1.2924827E-5 0.82325 0.82325
1.2947029E-5 4.1505968E-10 1.2924515E-5 1.22380825E-5 7.8168305E-6 1.292454E-5 1.292454E-5 1.2924515E-5 0.82375 0.82375
1.2945558E-5 3.919115E-10 1.29242035E-5 1.2237854E-5 7.816684E-6 1.29243235E-5 1.29243235E-5 1.29242035E-5 0.82425 0.82425
1.293696E-5 2.3720487E-10 1.29242035E-5 1.2237396E-5 7.816392E-6 1.2924107E-5 1.2924107E-5 1.29242035E-5 0.82475 0.82475
1.2929846E-5 1.09906244E-10 1.29238915E-5 1.22371675E-5 7.816246E-6 1.2923891E-5 1.2923891E-5 1.29238915E-5 0.82525 0.82525
1.2924085E-5 7.579362E-12 1.2923579E-5 1.2236938E-5 7.8161E-6 1.2923675E-5 1.2923675E-5 1.2923579E-5 0.82575 0.82575
1.2914728E-5 -1.6113579E-10 1.2923267E-5 1.2236709E-5 7.815954E-6 1.2923459E-5 1.2923459E-5 1.2923267E-5 0.82625 0.82625
1.29059645E-5 -3.1888775E-10 1.2923267E-5 1.2236481E-5 7.815807E-6 1.2923242E-5 1.2923242E-5 1.2923267E-5 0.82675 0.82675
1.2904527E-5 -3.414269E-10 1.2922955E-5 1.2236252E-5 7.815661E-6 1.2923026E-5 1.2923026E-5 1.2922955E-5 0.82725 0.82725
1.291124E-5 -2.1352657E-10 1.292233E-5 1.2236023E-5 7.815515E-6 1.2922809E-5 1.2922809E-5 1.292233E-5 0.82775 0.82775
1.2923333E-5 1.3651638E-11 1.2922955E-5 1.2235794E-5 7.815369E-6 1.2922594E-5 1.2922594E-5 1.2922955E-5 0.82825 0.82825
1.29344035E-5 2.2194878E-10 1.2923267E-5 1.2235565E-5 7.8152225E-6 1.2922377E-5 1.2922377E-5 1.2923267E-5 0.82875 0.82875
1.2939797E-5 3.2548644E-10 1.2921706E-5 1.2235337E-5 7.815076E-6 1.2922161E-5 1.2922161E-5 1.2921706E-5 0.82925 0.82925
1.29383925E-5 3.0355635E-10 1.2921706E-5 1.22351075E-5 7.8149305E-6 1.2921944E-5 1.2921944E-5 1.2921706E-5 0.82975 0.82975
1.2932796E-5 2.042748E-10 1.2921394E-5 1.223465E-5 7.814638E-6 1.2921728E-5 1.2921728E-5 1.2921394E-5 0.83025 0.83025
1.2924429E-5 5.383165E-11 1.2920769E-5 1.2234421E-5 7.814491E-6 1.2921512E-5 1.2921512E-5 1.2920769E-5 0.83075 0.83075
1.2913454E-5 -1.4472779E-10 1.2921081E-5 1.2234192E-5 7.814346E-6 1.2921296E-5 1.2921296E-5 1.2921081E-5 0.83125 0.83125
1.2906505E-5 -2.6898106E-10 1.2921081E-5 1.2233963E-5 7.814199E-6 1.2921079E-5 1.2921079E-5 1.2921081E-5 0.83175 0.83175
1.290784E-5 -2.403586E-10 1.2920457E-5 1.2233734E-5 7.814053E-6 1.2920863E-5 1.2920863E-5 1.2920457E-5 0.83225 0.83225
1.2912937E-5 -1.4230254E-10 1.2919833E-5 1.2233505E-5 7.813906E-6 1.2920646E-5 1.2920646E-5 1.2919833E-5 0.83275 0.83275
1.2918858E-5 -2.901981E-11 1.2920457E-5 1.2233277E-5 7.813761E-6 1.2920431E-5 1.2920431E-5 1.2920457E-5 0.83325 0.83325
1.29252085E-5 9.2180784E-11 1.2919833E-5 1.22330475E-5 7.8136145E-6 1.2920214E-5 1.2920214E-5 1.2919833E-5 0.83375 0.83375
1.2931262E-5 2.0789978E-10 1.29192085E-5 1.2232818E-5 7.813468E-6 1.2919998E-5 1.2919998E-5 1.29192085E-5 0.83425 0.83425
1.2932894E-5 2.4200383E-10 1.29195205E-5 1.223259E-5 7.813322E-6 1.29197815E-5 1.29197815E-5 1.29195205E-5 0.83475 0.83475
1.2928882E-5 1.7195749E-10 1.29192085E-5 1.2232361E-5 7.813176E-6 1.2919565E-5 1.2919565E-5 1.29192085E-5 0.83525 0.83525
1.2922296E-5 5.440393E-11 1.29192085E-5 1.2231903E-5 7.812883E-6 1.2919349E-5 1.2919349E-5 1.29192085E-5 0.83575 0.83575
1.2916866E-5 -4.1832288E-11 1.291796E-5 1.2231674E-5 7.812737E-6 1.2919132E-5 1.2919132E-5 1.291796E-5 0.83625 0.83625
1.29137115E-5 -9.604291E-11 1.2918272E-5 1.2231445E-5 7.812591E-6 1.2918916E-5 1.2918916E-5 1.2918272E-5 0.83675 0.83675
1.2914155E-5 -8.386525E-11 1.2918272E-5 1.2231217E-5 7.812445E-6 1.2918699E-5 1.2918699E-5 1.2918272E-5 0.83725 0.83725
1.2913345E-5 -9.483213E-11 1.2918585E-5 1.22309875E-5 7.8122985E-6 1.2918483E-5 1.2918483E-5 1.2918585E-5 0.83775 0.83775
1.2911908E-5 -1.1737128E-10 1.2918272E-5 1.2230758E-5 7.812152E-6 1.2918267E-5 1.2918267E-5 1.2918272E-5 0.83825 0.83825
1.2914991E-5 -5.6468285E-11 1.291796E-5 1.223053E-5 7.8120065E-6 1.2918051E-5 1.2918051E-5 1.291796E-5 0.83875 0.83875
1.2922233E-5 8.1177114E-11 1.291796E-5 1.2230301E-5 7.81186E-6 1.2917834E-5 1.2917834E-5 1.291796E-5 0.83925 0.83925
1.2923765E-5 1.1345397E-10 1.2917336E-5 1.2230072E-5 7.811714E-6 1.2917618E-5 1.2917618E-5 1.2917336E-5 0.83975 0.83975
1.2922888E-5 1.0126896E-10 1.2917023E-5 1.2229843E-5 7.811568E-6 1.2917401E-5 1.2917401E-5 1.2917023E-5 0.84025 0.84025
1.2920659E-5 6.411221E-11 1.2917648E-5 1.2229614E-5 7.811422E-6 1.2917185E-5 1.2917185E-5 1.2917648E-5 0.84075 0.84075
1.2918891E-5 3.5482395E-11 1.2917023E-5 1.2229157E-5 7.811129E-6 1.2916969E-5 1.2916969E-5 1.2917023E-5 0.84125 0.84125
1.2921348E-5 8.481312E-11 1.2916711E-5 1.22289275E-5 7.810983E-6 1.2916753E-5 1.2916753E-5 1.2916711E-5 0.84175 0.84175
1.292057E-5 7.44553E-11 1.2916711E-5 1.2228698E-5 7.810837E-6 1.2916536E-5 1.2916536E-5 1.2916711E-5 0.84225 0.84225
1.2914446E-5 -3.4571315E-11 1.2916399E-5 1.222847E-5 7.8106905E-6 1.291632E-5 1.291632E-5 1.2916399E-5 0.84275 0.84275
1.2905716E-5 -1.9171421E-10 1.2916399E-5 1.2228241E-5 7.810544E-6 1.29161035E-5 1.29161035E-5 1.2916399E-5 0.84325 0.84325
1.2904905E-5 -2.0268111E-10 1.2915775E-5 1.2228012E-5 7.8103985E-6 1.2915886E-5 1.2915886E-5 1.2915775E-5 0.84375 0.84375
1.2909672E-5 -1.107157E-10 1.2915775E-5 1.2227783E-5 7.810252E-6 1.2915671E-5 1.2915671E-5 1.2915775E-5 0.84425 0.84425
1.2916649E-5 2.2057162E-11 1.291515E-5 1.2227554E-5 7.810106E-6 1.2915454E-5 1.2915454E-5 1.291515E-5 0.84475 0.84475
1.2922472E-5 1.3351269E-10 1.2914838E-5 1.2227325E-5 7.809959E-6 1.2915238E-5 1.2915238E-5 1.2914838E-5 0.84525 0.84525
1.2924862E-5 1.8162528E-10 1.2914526E-5 1.2227097E-5 7.809814E-6 1.2915021E-5 1.2915021E-5 1.2914526E-5 0.84575 0.84575
1.2922929E-5 1.4995014E-10 1.2914526E-5 1.22268675E-5 7.809667E-6 1.2914805E-5 1.2914805E-5 1.2914526E-5 0.84625 0.84625
1.2925188E-5 1.9562645E-10 1.2914214E-5 1.222641E-5 7.809374E-6 1.2914588E-5 1.2914588E-5 1.2914214E-5 0.84675 0.84675
1.2924377E-5 1.8465958E-10 1.2914526E-5 1.2226181E-5 7.809229E-6 1.2914372E-5 1.2914372E-5 1.2914526E-5 0.84725 0.84725
1.2916604E-5 4.517962E-11 1.2913902E-5 1.2225953E-5 7.8090825E-6 1.2914155E-5 1.2914155E-5 1.2913902E-5 0.84775 0.84775
1.2904705E-5 -1.7043368E-10 1.291359E-5 1.2225723E-5 7.808936E-6 1.2913939E-5 1.2913939E-5 1.291359E-5 0.84825 0.84825
1.2895446E-5 -3.3732164E-10 1.291359E-5 1.2225494E-5 7.80879E-6 1.29137225E-5 1.29137225E-5 1.291359E-5 0.84875 0.84875
1.2894833E-5 -3.4463413E-10 1.2913278E-5 1.2225266E-5 7.808644E-6 1.2913506E-5 1.2913506E-5 1.2913278E-5 0.84925 0.84925
1.2903889E-5 -1.7349007E-10 1.291359E-5 1.2225037E-5 7.808498E-6 1.29132895E-5 1.29132895E-5 1.291359E-5 0.84975 0.84975
1.291651E-5 6.343322E-11 1.2912966E-5 1.22248075E-5 7.808351E-6 1.2913073E-5 1.2913073E-5 1.2912966E-5 0.85025 0.85025
1.292461E-5 2.1691435E-10 1.2912653E-5 1.2224579E-5 7.808205E-6 1.2912857E-5 1.2912857E-5 1.2912653E-5 0.85075 0.85075
1.292809E-5 2.8512614E-10 1.2912341E-5 1.222435E-5 7.808059E-6 1.291264E-5 1.291264E-5 1.2912341E-5 0.85125 0.85125
1.2931437E-5 3.5090167E-10 1.2912029E-5 1.2223893E-5 7.807766E-6 1.2912424E-5 1.2912424E-5 1.2912029E-5 0.85175 0.85175
1.2931518E-5 3.563796E-10 1.2911717E-5 1.2223663E-5 7.807621E-6 1.2912208E-5 1.2912208E-5 1.2911717E-5 0.85225 0.85225
1.2920608E-5 1.590383E-10 1.2911717E-5 1.2223434E-5 7.8074745E-6 1.2911992E-5 1.2911992E-5 1.2911717E-5 0.85275 0.85275
1.29007885E-5 -2.0275102E-10 1.2911404E-5 1.2223206E-5 7.807328E-6 1.2911774E-5 1.2911774E-5 1.2911404E-5 0.85325 0.85325
1.2882883E-5 -5.2921445E-10 1.2911092E-5 1.2222977E-5 7.807182E-6 1.2911558E-5 1.2911558E-5 1.2911092E-5 0.85375 0.85375
1.2881908E-5 -5.432267E-10 1.2911092E-5 1.22227475E-5 7.807036E-6 1.2911341E-5 1.2911341E-5 1.2911092E-5 0.85425 0.85425
1.289509E-5 -2.9594927E-10 1.2910468E-5 1.2222519E-5 7.80689E-6 1.2911125E-5 1.2911125E-5 1.2910468E-5 0.85475 0.85475
1.2911539E-5 1.1625741E-11 1.2910468E-5 1.222229E-5 7.806743E-6 1.2910909E-5 1.2910909E-5 1.2910468E-5 0.85525 0.85525
1.2921882E-5 2.065234E-10 1.2910468E-5 1.2222061E-5 7.806597E-6 1.2910692E-5 1.2910692E-5 1.2910468E-5 0.85575 0.85575
1.2928926E-5 3.4051442E-10 1.2910468E-5 1.2221833E-5 7.806451E-6 1.2910476E-5 1.2910476E-5 1.2910468E-5 0.85625 0.85625
1.2935441E-5 4.6476034E-10 1.2910468E-5 1.2221603E-5 7.806305E-6 1.2910259E-5 1.2910259E-5 1.2910468E-5 0.85675 0.85675
1.293671E-5 4.9216464E-10 1.29098435E-5 1.2221146E-5 7.806012E-6 1.2910043E-5 1.2910043E-5 1.29098435E-5 0.85725 0.85725
1.29224345E-5 2.3269854E-10 1.29098435E-5 1.2220917E-5 7.8058665E-6 1.2909826E-5 1.2909826E-5 1.29098435E-5 0.85775 0.85775
1.2900999E-5 -1.5893503E-10 1.290922E-5 1.22206875E-5 7.80572E-6 1.290961E-5 1.290961E-5 1.290922E-5 0.85825 0.85825
1.288405E-5 -4.677355E-10 1.290922E-5 1.2220459E-5 7.805574E-6 1.2909393E-5 1.2909393E-5 1.290922E-5 0.85875 0.85875
1.28805E-5 -5.292549E-10 1.290922E-5 1.222023E-5 7.805427E-6 1.2909177E-5 1.2909177E-5 1.290922E-5 0.85925 0.85925
1.2887444E-5 -3.9709117E-10 1.290922E-5 1.2220001E-5 7.805282E-6 1.290896E-5 1.290896E-5 1.290922E-5 0.85975 0.85975
1.2900593E-5 -1.5042283E-10 1.2908908E-5 1.22197725E-5 7.805135E-6 1.2908744E-5 1.2908744E-5 1.2908908E-5 0.86025 0.86025
1.2914997E-5 1.1939005E-10 1.2908283E-5 1.2219543E-5 7.804989E-6 1.2908527E-5 1.2908527E-5 1.2908283E-5 0.86075 0.86075
1.2927056E-5 3.4595918E-10 1.2907971E-5 1.2219314E-5 7.804842E-6 1.2908311E-5 1.2908311E-5 1.2907971E-5 0.86125 0.86125
1.29362115E-5 5.1893045E-10 1.2907659E-5 1.2219086E-5 7.804697E-6 1.29080945E-5 1.29080945E-5 1.2907659E-5 0.86175 0.86175
1.2935665E-5 5.128361E-10 1.2907971E-5 1.2218857E-5 7.8045505E-6 1.2907878E-5 1.2907878E-5 1.2907971E-5 0.86225 0.86225
1.2924327E-5 3.0757694E-10 1.2907034E-5 1.2218399E-5 7.804258E-6 1.2907662E-5 1.2907662E-5 1.2907034E-5 0.86275 0.86275
1.2905398E-5 -3.7767577E-11 1.2907346E-5 1.221817E-5 7.804112E-6 1.2907444E-5 1.2907444E-5 1.2907346E-5 0.86325 0.86325
1.2887625E-5 -3.6179473E-10 1.2907034E-5 1.2217942E-5 7.803966E-6 1.2907228E-5 1.2907228E-5 1.2907034E-5 0.86375 0.86375
1.2879356E-5 -5.1041066E-10 1.2907034E-5 1.22177125E-5 7.803819E-6 1.2907012E-5 1.2907012E-5 1.2907034E-5 0.86425 0.86425
1.2881779E-5 -4.6168908E-10 1.2907034E-5 1.2217483E-5 7.803673E-6 1.2906795E-5 1.2906795E-5 1.2907034E-5 0.86475 0.86475
1.2890935E-5 -2.8871777E-10 1.2906722E-5 1.2217255E-5 7.803527E-6 1.2906578E-5 1.2906578E-5 1.2906722E-5 0.86525 0.86525
1.2909958E-5 6.636443E-11 1.2906722E-5 1.2217026E-5 7.803381E-6 1.2906362E-5 1.2906362E-5 1.2906722E-5 0.86575 0.86575
1.2927034E-5 3.8551168E-10 1.2905785E-5 1.2216797E-5 7.803234E-6 1.29061455E-5 1.29061455E-5 1.2905785E-5 0.86625 0.86625
1.2934968E-5 5.359475E-10 1.2905473E-5 1.2216568E-5 7.803089E-6 1.2905929E-5 1.2905929E-5 1.2905473E-5 0.86675 0.86675
1.2929768E-5 4.4397475E-10 1.2905785E-5 1.2216339E-5 7.8029425E-6 1.29057125E-5 1.29057125E-5 1.2905785E-5 0.86725 0.86725
1.291942E-5 2.5698757E-10 1.2905161E-5 1.221611E-5 7.802796E-6 1.2905496E-5 1.2905496E-5 1.2905161E-5 0.86775 0.86775
1.2908082E-5 5.1728413E-11 1.2905161E-5 1.22156525E-5 7.802504E-6 1.290528E-5 1.290528E-5 1.2905161E-5 0.86825 0.86825
1.2896183E-5 -1.6388488E-10 1.2905161E-5 1.2215423E-5 7.802358E-6 1.2905062E-5 1.2905062E-5 1.2905161E-5 0.86875 0.86875
1.2881214E-5 -4.361414E-10 1.2905161E-5 1.2215195E-5 7.802211E-6 1.2904846E-5 1.2904846E-5 1.2905161E-5 0.86925 0.86925
1.28741995E-5 -5.616128E-10 1.2904537E-5 1.2214966E-5 7.802065E-6 1.2904629E-5 1.2904629E-5 1.2904537E-5 0.86975 0.86975
1.2885962E-5 -3.4052527E-10 1.2904849E-5 1.2214737E-5 7.801919E-6 1.2904413E-5 1.2904413E-5 1.2904849E-5 0.87025 0.87025
1.2906899E-5 4.98828E-11 1.2904225E-5 1.2214508E-5 7.801773E-6 1.2904196E-5 1.2904196E-5 1.2904225E-5 0.87075 0.87075
1.2924734E-5 3.830386E-10 1.2903913E-5 1.2214279E-5 7.801626E-6 1.290398E-5 1.290398E-5 1.2903913E-5 0.87125 0.87125
1.2928015E-5 4.47596E-10 1.2903913E-5 1.221405E-5 7.80148E-6 1.29037635E-5 1.29037635E-5 1.2903913E-5 0.87175 0.87175
1.2922816E-5 3.5562323E-10 1.2903288E-5 1.2213822E-5 7.8013345E-6 1.2903546E-5 1.2903546E-5 1.2903288E-5 0.87225 0.87225
1.2917483E-5 2.6121422E-10 1.2902976E-5 1.22135925E-5 7.801188E-6 1.290333E-5 1.290333E-5 1.2902976E-5 0.87275 0.87275
1.2911755E-5 1.5949639E-10 1.2902976E-5 1.2213363E-5 7.801042E-6 1.2903113E-5 1.2903113E-5 1.2902976E-5 0.87325 0.87325
1.28982065E-5 -8.657025E-11 1.2903288E-5 1.2212906E-5 7.80075E-6 1.2902897E-5 1.2902897E-5 1.2903288E-5 0.87375 0.87375
1.2880004E-5 -4.185153E-10 1.2902352E-5 1.2212677E-5 7.800603E-6 1.290268E-5 1.290268E-5 1.2902352E-5 0.87425 0.87425
1.287322E-5 -5.3972327E-10 1.2902352E-5 1.2212448E-5 7.800457E-6 1.2902464E-5 1.2902464E-5 1.2902352E-5 0.87475 0.87475
1.2883497E-5 -3.4604372E-10 1.2902039E-5 1.2212219E-5 7.80031E-6 1.2902246E-5 1.2902246E-5 1.2902039E-5 0.87525 0.87525
1.2901299E-5 -1.3496974E-11 1.2902039E-5 1.221199E-5 7.800165E-6 1.290203E-5 1.290203E-5 1.2902039E-5 0.87575 0.87575
1.2913424E-5 2.142903E-10 1.2901415E-5 1.2211762E-5 7.8000185E-6 1.29018135E-5 1.29018135E-5 1.2901415E-5 0.87625 0.87625
1.2916541E-5 2.7580235E-10 1.2901103E-5 1.22115325E-5 7.799872E-6 1.2901597E-5 1.2901597E-5 1.2901103E-5 0.87675 0.87675
1.2915433E-5 2.5935384E-10 1.2900791E-5 1.2211303E-5 7.799726E-6 1.2901381E-5 1.2901381E-5 1.2900791E-5 0.87725 0.87725
1.2915876E-5 2.7153152E-10 1.2901103E-5 1.2211075E-5 7.79958E-6 1.2901164E-5 1.2901164E-5 1.2901103E-5 0.87775 0.87775
1.29141745E-5 2.4411984E-10 1.2901103E-5 1.2210846E-5 7.799434E-6 1.2900947E-5 1.2900947E-5 1.2901103E-5 0.87825 0.87825
1.2902638E-5 3.520626E-11 1.2900791E-5 1.2210617E-5 7.799287E-6 1.290073E-5 1.290073E-5 1.2900791E-5 0.87875 0.87875
1.2887042E-5 -2.486225E-10 1.2900478E-5 1.2210159E-5 7.798995E-6 1.2900514E-5 1.2900514E-5 1.2900478E-5 0.87925 0.87925
1.288181E-5 -3.4120431E-10 1.2900166E-5 1.220993E-5 7.798849E-6 1.2900297E-5 1.2900297E-5 1.2900166E-5 0.87975 0.87975
1.2885388E-5 -2.7116534E-10 1.28998545E-5 1.2209702E-5 7.798702E-6 1.2900081E-5 1.2900081E-5 1.28998545E-5 0.88025 0.88025
1.2893916E-5 -1.09766356E-10 1.2900166E-5 1.22094725E-5 7.798557E-6 1.2899864E-5 1.2899864E-5 1.2900166E-5 0.88075 0.88075
1.2899937E-5 5.3435654E-12 1.28995425E-5 1.2209243E-5 7.7984105E-6 1.2899647E-5 1.2899647E-5 1.28995425E-5 0.88125 0.88125
1.2903119E-5 6.8073755E-11 1.28995425E-5 1.2209015E-5 7.798264E-6 1.2899431E-5 1.2899431E-5 1.28995425E-5 0.88175 0.88175
1.2907226E-5 1.4785781E-10 1.289923E-5 1.2208786E-5 7.798118E-6 1.2899214E-5 1.2899214E-5 1.289923E-5 0.88225 0.88225
1.2913212E-5 2.6235866E-10 1.2898606E-5 1.2208558E-5 7.797972E-6 1.2898998E-5 1.2898998E-5 1.2898606E-5 0.88275 0.88275
1.2911577E-5 2.3616512E-10 1.2898294E-5 1.2208328E-5 7.797826E-6 1.289878E-5 1.289878E-5 1.2898294E-5 0.88325 0.88325
1.2906641E-5 1.490649E-10 1.2897981E-5 1.2208099E-5 7.797679E-6 1.2898564E-5 1.2898564E-5 1.2897981E-5 0.88375 0.88375
1.2899461E-5 2.0548127E-11 1.2897981E-5 1.2207642E-5 7.797387E-6 1.2898347E-5 1.2898347E-5 1.2897981E-5 0.88425 0.88425
1.289337E-5 -8.7869434E-11 1.2897669E-5 1.22074125E-5 7.797241E-6 1.2898131E-5 1.2898131E-5 1.2897669E-5 0.88475 0.88475
1.28879055E-5 -1.8471472E-10 1.2897669E-5 1.2207184E-5 7.797094E-6 1.2897914E-5 1.2897914E-5 1.2897669E-5 0.88525 0.88525
1.28872925E-5 -1.9202721E-10 1.2897981E-5 1.2206955E-5 7.796948E-6 1.2897697E-5 1.2897697E-5 1.2897981E-5 0.88575 0.88575
1.2888429E-5 -1.6705914E-10 1.2897981E-5 1.2206726E-5 7.7968025E-6 1.2897481E-5 1.2897481E-5 1.2897981E-5 0.88625 0.88625
1.2892733E-5 -8.362071E-11 1.2897981E-5 1.2206498E-5 7.796656E-6 1.2897264E-5 1.2897264E-5 1.2897981E-5 0.88675 0.88675
1.2898126E-5 1.9916948E-11 1.2897669E-5 1.2206268E-5 7.79651E-6 1.2897047E-5 1.2897047E-5 1.2897669E-5 0.88725 0.88725
1.2904774E-5 1.4659915E-10 1.2897357E-5 1.2206039E-5 7.796363E-6 1.289683E-5 1.289683E-5 1.2897357E-5 0.88775 0.88775
1.2909408E-5 2.3612826E-10 1.2896733E-5 1.2205811E-5 7.796218E-6 1.2896614E-5 1.2896614E-5 1.2896733E-5 0.88825 0.88825
1.2911072E-5 2.7084138E-10 1.2896108E-5 1.2205582E-5 7.796071E-6 1.2896397E-5 1.2896397E-5 1.2896108E-5 0.88875 0.88875
1.2907126E-5 2.0201316E-10 1.2895484E-5 1.22053525E-5 7.795925E-6 1.2896181E-5 1.2896181E-5 1.2895484E-5 0.88925 0.88925
1.2898791E-5 5.2179063E-11 1.2895796E-5 1.2204895E-5 7.795633E-6 1.2895964E-5 1.2895964E-5 1.2895796E-5 0.88975 0.88975
1.2889499E-5 -1.15317964E-10 1.28951715E-5 1.2204666E-5 7.795486E-6 1.2895747E-5 1.2895747E-5 1.28951715E-5 0.89025 0.89025
1.288443E-5 -2.0485445E-10 1.2895484E-5 1.2204438E-5 7.79534E-6 1.289553E-5 1.289553E-5 1.2895484E-5 0.89075 0.89075
1.288098E-5 -2.645467E-10 1.28948595E-5 1.2204208E-5 7.795194E-6 1.2895313E-5 1.2895313E-5 1.28948595E-5 0.89125 0.89125
1.2881027E-5 -2.5967783E-10 1.28948595E-5 1.2203979E-5 7.795048E-6 1.2895097E-5 1.2895097E-5 1.28948595E-5 0.89175 0.89175
1.2887674E-5 -1.3299564E-10 1.28948595E-5 1.2203751E-5 7.794902E-6 1.289488E-5 1.289488E-5 1.28948595E-5 0.89225 0.89225
1.2898644E-5 7.347428E-11 1.2894548E-5 1.2203522E-5 7.794755E-6 1.2894663E-5 1.2894663E-5 1.2894548E-5 0.89275 0.89275
1.29111E-5 3.0735223E-10 1.2894548E-5 1.22032925E-5 7.794609E-6 1.2894447E-5 1.2894447E-5 1.2894548E-5 0.89325 0.89325
1.2916988E-5 4.2002588E-10 1.2894548E-5 1.2203064E-5 7.794463E-6 1.289423E-5 1.289423E-5 1.2894548E-5 0.89375 0.89375
1.2910501E-5 3.042995E-10 1.2893923E-5 1.2202835E-5 7.794317E-6 1.2894013E-5 1.2894013E-5 1.2893923E-5 0.89425 0.89425
1.2897809E-5 7.4068605E-11 1.2893611E-5 1.2202606E-5 7.79417E-6 1.2893796E-5 1.2893796E-5 1.2893611E-5 0.89475 0.89475
1.2887924E-5 -1.0439163E-10 1.2893611E-5 1.2202148E-5 7.7938785E-6 1.289358E-5 1.289358E-5 1.2893611E-5 0.89525 0.89525
1.2882129E-5 -2.0732757E-10 1.2892987E-5 1.2201919E-5 7.793732E-6 1.2893363E-5 1.2893363E-5 1.2892987E-5 0.89575 0.89575
1.2876665E-5 -3.0417288E-10 1.2892987E-5 1.2201691E-5 7.793586E-6 1.2893146E-5 1.2893146E-5 1.2892987E-5 0.89625 0.89625
1.2872125E-5 -3.839643E-10 1.2892675E-5 1.2201462E-5 7.79344E-6 1.289293E-5 1.289293E-5 1.2892675E-5 0.89675 0.89675
1.2879861E-5 -2.371829E-10 1.2892987E-5 1.22012325E-5 7.793294E-6 1.2892712E-5 1.2892712E-5 1.2892987E-5 0.89725 0.89725
1.2895155E-5 4.907476E-11 1.2892675E-5 1.2201004E-5 7.793147E-6 1.2892496E-5 1.2892496E-5 1.2892675E-5 0.89775 0.89775
1.29130885E-5 3.8405776E-10 1.2892362E-5 1.2200775E-5 7.793001E-6 1.2892279E-5 1.2892279E-5 1.2892362E-5 0.89825 0.89825
1.2918845E-5 4.9429516E-10 1.2891738E-5 1.2200546E-5 7.792855E-6 1.2892062E-5 1.2892062E-5 1.2891738E-5 0.89875 0.89875
1.2911664E-5 3.6577838E-10 1.2891738E-5 1.22003175E-5 7.792709E-6 1.28918455E-5 1.28918455E-5 1.2891738E-5 0.89925 0.89925
1.2900623E-5 1.6600082E-10 1.2891738E-5 1.2200088E-5 7.792562E-6 1.2891629E-5 1.2891629E-5 1.2891738E-5 0.89975 0.89975
1.2890407E-5 -1.855008E-11 1.2891738E-5 1.219986E-5 7.792416E-6 1.2891412E-5 1.2891412E-5 1.2891738E-5 0.90025 0.90025
1.28767915E-5 -2.6583485E-10 1.2891113E-5 1.2199402E-5 7.792124E-6 1.2891195E-5 1.2891195E-5 1.2891113E-5 0.90075 0.90075
1.28642E-5 -4.9423854E-10 1.2891426E-5 1.2199173E-5 7.791978E-6 1.2890979E-5 1.2890979E-5 1.2891426E-5 0.90125 0.90125
1.2862762E-5 -5.167777E-10 1.2891426E-5 1.2198944E-5 7.791831E-6 1.2890761E-5 1.2890761E-5 1.2891426E-5 0.90175 0.90175
1.2876438E-5 -2.603643E-10 1.2890801E-5 1.2198715E-5 7.791686E-6 1.2890545E-5 1.2890545E-5 1.2890801E-5 0.90225 0.90225
1.2898694E-5 1.5440643E-10 1.2890489E-5 1.2198487E-5 7.791539E-6 1.2890328E-5 1.2890328E-5 1.2890489E-5 0.90275 0.90275
1.2914582E-5 4.5162732E-10 1.2890489E-5 1.21982575E-5 7.791393E-6 1.2890111E-5 1.2890111E-5 1.2890489E-5 0.90325 0.90325
1.29185555E-5 5.289751E-10 1.28901775E-5 1.2198028E-5 7.791246E-6 1.2889895E-5 1.2889895E-5 1.28901775E-5 0.90375 0.90375
1.2911541E-5 4.0350365E-10 1.28898655E-5 1.21978E-5 7.791101E-6 1.2889677E-5 1.2889677E-5 1.28898655E-5 0.90425 0.90425
1.2905647E-5 2.9874048E-10 1.28901775E-5 1.2197571E-5 7.790954E-6 1.2889461E-5 1.2889461E-5 1.28901775E-5 0.90475 0.90475
1.2893979E-5 8.739066E-11 1.2889241E-5 1.2197342E-5 7.790808E-6 1.2889243E-5 1.2889243E-5 1.2889241E-5 0.90525 0.90525
1.2875281E-5 -2.536904E-10 1.2888929E-5 1.2197113E-5 7.790662E-6 1.2889027E-5 1.2889027E-5 1.2888929E-5 0.90575 0.90575
1.2854802E-5 -6.2766103E-10 1.2889553E-5 1.2196655E-5 7.79037E-6 1.28888105E-5 1.28888105E-5 1.2889553E-5 0.90625 0.90625
1.2850823E-5 -6.970983E-10 1.2889241E-5 1.2196427E-5 7.790223E-6 1.2888594E-5 1.2888594E-5 1.2889241E-5 0.90675 0.90675
1.287001E-5 -3.3897077E-10 1.2888929E-5 1.21961975E-5 7.790078E-6 1.2888377E-5 1.2888377E-5 1.2888929E-5 0.90725 0.90725
1.2896722E-5 1.5802397E-10 1.2888304E-5 1.2195968E-5 7.789931E-6 1.288816E-5 1.288816E-5 1.2888304E-5 0.90775 0.90775
1.291393E-5 4.796075E-10 1.2888304E-5 1.219574E-5 7.789785E-6 1.2887943E-5 1.2887943E-5 1.2888304E-5 0.90825 0.90825
1.2917244E-5 5.4477395E-10 1.288768E-5 1.2195511E-5 7.789638E-6 1.2887726E-5 1.2887726E-5 1.288768E-5 0.90875 0.90875
1.29133305E-5 4.765548E-10 1.2887055E-5 1.2195282E-5 7.789493E-6 1.2887509E-5 1.2887509E-5 1.2887055E-5 0.90925 0.90925
1.2907206E-5 3.6752817E-10 1.2887055E-5 1.2195053E-5 7.7893465E-6 1.28872925E-5 1.28872925E-5 1.2887055E-5 0.90975 0.90975
1.2892997E-5 1.0928019E-10 1.2887055E-5 1.2194824E-5 7.7892E-6 1.2887076E-5 1.2887076E-5 1.2887055E-5 0.91025 0.91025
1.2868392E-5 -3.4082379E-10 1.2886431E-5 1.2194595E-5 7.789054E-6 1.2886859E-5 1.2886859E-5 1.2886431E-5 0.91075 0.91075
1.2848737E-5 -6.9956774E-10 1.2886431E-5 1.2194367E-5 7.788908E-6 1.2886642E-5 1.2886642E-5 1.2886431E-5 0.91125 0.91125
1.2851127E-5 -6.514552E-10 1.2886431E-5 1.2193908E-5 7.788615E-6 1.2886425E-5 1.2886425E-5 1.2886431E-5 0.91175 0.91175
1.2870645E-5 -2.87237E-10 1.2886119E-5 1.219368E-5 7.788469E-6 1.2886208E-5 1.2886208E-5 1.2886119E-5 0.91225 0.91225
1.2894585E-5 1.5859615E-10 1.2886431E-5 1.2193451E-5 7.788323E-6 1.2885991E-5 1.2885991E-5 1.2886431E-5 0.91275 0.91275
1.2910472E-5 4.5581702E-10 1.2886119E-5 1.2193222E-5 7.788177E-6 1.2885775E-5 1.2885775E-5 1.2886119E-5 0.91325 0.91325
1.2916393E-5 5.690997E-10 1.2885807E-5 1.2192993E-5 7.78803E-6 1.2885558E-5 1.2885558E-5 1.2885807E-5 0.91375 0.91375
1.2912809E-5 5.0697124E-10 1.28854945E-5 1.2192764E-5 7.787884E-6 1.2885341E-5 1.2885341E-5 1.28854945E-5 0.91425 0.91425
1.2903715E-5 3.431286E-10 1.28854945E-5 1.2192535E-5 7.7877385E-6 1.2885123E-5 1.2885123E-5 1.28854945E-5 0.91475 0.91475
1.2886139E-5 2.2755832E-11 1.28851825E-5 1.2192307E-5 7.787592E-6 1.2884907E-5 1.2884907E-5 1.28851825E-5 0.91525 0.91525
1.2861436E-5 -4.2917533E-10 1.2884871E-5 1.21920775E-5 7.787446E-6 1.288469E-5 1.288469E-5 1.2884871E-5 0.91575 0.91575
1.2845808E-5 -7.136132E-10 1.2884559E-5 1.2191848E-5 7.787299E-6 1.2884473E-5 1.2884473E-5 1.2884559E-5 0.91625 0.91625
1.2854402E-5 -5.50996E-10 1.2884246E-5 1.2191391E-5 7.787007E-6 1.2884256E-5 1.2884256E-5 1.2884246E-5 0.91675 0.91675
1.2873952E-5 -1.8616879E-10 1.2884246E-5 1.2191162E-5 7.786861E-6 1.2884039E-5 1.2884039E-5 1.2884246E-5 0.91725 0.91725
1.2892216E-5 1.5490487E-10 1.2884246E-5 1.2190933E-5 7.786714E-6 1.2883823E-5 1.2883823E-5 1.2884246E-5 0.91775 0.91775
1.2909522E-5 4.783156E-10 1.2883934E-5 1.2190704E-5 7.786569E-6 1.2883605E-5 1.2883605E-5 1.2883934E-5 0.91825 0.91825
1.2916136E-5 6.043887E-10 1.2883934E-5 1.2190476E-5 7.786422E-6 1.2883389E-5 1.2883389E-5 1.2883934E-5 0.91875 0.91875
1.2908889E-5 4.746538E-10 1.2882997E-5 1.2190247E-5 7.786276E-6 1.2883172E-5 1.2883172E-5 1.2882997E-5 0.91925 0.91925
1.2892931E-5 1.8412531E-10 1.2882997E-5 1.21900175E-5 7.78613E-6 1.2882954E-5 1.2882954E-5 1.2882997E-5 0.91975 0.91975
1.28742995E-5 -1.557376E-10 1.2882373E-5 1.2189789E-5 7.785984E-6 1.2882738E-5 1.2882738E-5 1.2882373E-5 0.92025 0.92025
1.2858176E-5 -4.4931142E-10 1.2882373E-5 1.218956E-5 7.785838E-6 1.288252E-5 1.288252E-5 1.2882373E-5 0.92075 0.92075
1.2851721E-5 -5.644287E-10 1.2881749E-5 1.2189331E-5 7.785691E-6 1.2882304E-5 1.2882304E-5 1.2881749E-5 0.92125 0.92125
1.2858963E-5 -4.2678333E-10 1.2882373E-5 1.2189103E-5 7.785546E-6 1.28820875E-5 1.28820875E-5 1.2882373E-5 0.92175 0.92175
1.2873927E-5 -1.4661634E-10 1.2881749E-5 1.2188644E-5 7.785253E-6 1.288187E-5 1.288187E-5 1.2881749E-5 0.92225 0.92225
1.2891067E-5 1.7374904E-10 1.2881436E-5 1.2188416E-5 7.785106E-6 1.2881653E-5 1.2881653E-5 1.2881436E-5 0.92275 0.92275
1.2905899E-5 4.514798E-10 1.2880812E-5 1.2188187E-5 7.784961E-6 1.2881436E-5 1.2881436E-5 1.2880812E-5 0.92325 0.92325
1.2913932E-5 6.037427E-10 1.2881124E-5 1.21879575E-5 7.784814E-6 1.2881219E-5 1.2881219E-5 1.2881124E-5 0.92375 0.92375
1.2906587E-5 4.721807E-10 1.2880812E-5 1.2187729E-5 7.784668E-6 1.28810025E-5 1.28810025E-5 1.2880812E-5 0.92425 0.92425
1.2886305E-5 1.0186443E-10 1.2880812E-5 1.21875E-5 7.784522E-6 1.2880785E-5 1.2880785E-5 1.2880812E-5 0.92475 0.92475
1.2866782E-5 -2.544433E-10 1.2880812E-5 1.2187271E-5 7.784376E-6 1.2880569E-5 1.2880569E-5 1.2880812E-5 0.92525 0.92525
1.2858083E-5 -4.109771E-10 1.28805E-5 1.2187043E-5 7.78423E-6 1.2880351E-5 1.2880351E-5 1.28805E-5 0.92575 0.92575
1.2858461E-5 -4.0001763E-10 1.28805E-5 1.2186813E-5 7.784083E-6 1.2880135E-5 1.2880135E-5 1.28805E-5 0.92625 0.92625
1.2863887E-5 -2.958709E-10 1.2880188E-5 1.2186584E-5 7.783937E-6 1.2879917E-5 1.2879917E-5 1.2880188E-5 0.92675 0.92675
1.2872876E-5 -1.2594498E-10 1.2880188E-5 1.2186356E-5 7.783791E-6 1.28797E-5 1.28797E-5 1.2880188E-5 0.92725 0.92725
1.2886454E-5 1.2864121E-10 1.2879564E-5 1.21858975E-5 7.783498E-6 1.2879484E-5 1.2879484E-5 1.2879564E-5 0.92775 0.92775
1.2902077E-5 4.2098955E-10 1.2879564E-5 1.2185669E-5 7.783352E-6 1.2879266E-5 1.2879266E-5 1.2879564E-5 0.92825 0.92825
1.29076025E-5 5.269635E-10 1.2879252E-5 1.218544E-5 7.7832065E-6 1.287905E-5 1.287905E-5 1.2879252E-5 0.92875 0.92875
1.2900157E-5 3.9357415E-10 1.2878627E-5 1.2185211E-5 7.78306E-6 1.2878832E-5 1.2878832E-5 1.2878627E-5 0.92925 0.92925
1.2882153E-5 6.528352E-11 1.2878939E-5 1.2184983E-5 7.782914E-6 1.2878616E-5 1.2878616E-5 1.2878939E-5 0.92975 0.92975
1.2865633E-5 -2.3559912E-10 1.2878627E-5 1.2184753E-5 7.782767E-6 1.2878399E-5 1.2878399E-5 1.2878627E-5 0.93025 0.93025
1.285809E-5 -3.7081563E-10 1.2878315E-5 1.2184524E-5 7.782622E-6 1.2878181E-5 1.2878181E-5 1.2878315E-5 0.93075 0.93075
1.2859588E-5 -3.3914782E-10 1.2878627E-5 1.2184296E-5 7.782475E-6 1.2877965E-5 1.2877965E-5 1.2878627E-5 0.93125 0.93125
1.2866467E-5 -2.0820219E-10 1.2878003E-5 1.2184067E-5 7.782329E-6 1.2877747E-5 1.2877747E-5 1.2878003E-5 0.93175 0.93175
1.2874698E-5 -5.2284805E-11 1.2877066E-5 1.21838375E-5 7.782182E-6 1.2877531E-5 1.2877531E-5 1.2877066E-5 0.93225 0.93225
1.2886097E-5 1.6210298E-10 1.2877378E-5 1.2183609E-5 7.782037E-6 1.2877314E-5 1.2877314E-5 1.2877378E-5 0.93275 0.93275
1.2895846E-5 3.4603745E-10 1.2877066E-5 1.2183151E-5 7.781744E-6 1.2877097E-5 1.2877097E-5 1.2877066E-5 0.93325 0.93325
1.2898995E-5 4.0815856E-10 1.2876754E-5 1.2182923E-5 7.781598E-6 1.287688E-5 1.287688E-5 1.2876754E-5 0.93375 0.93375
1.2888481E-5 2.1812606E-10 1.2876129E-5 1.2182693E-5 7.781452E-6 1.2876662E-5 1.2876662E-5 1.2876129E-5 0.93425 0.93425
1.2873051E-5 -6.265739E-11 1.2876442E-5 1.2182464E-5 7.781306E-6 1.2876446E-5 1.2876446E-5 1.2876442E-5 0.93475 0.93475
1.2865441E-5 -1.9909202E-10 1.2875817E-5 1.2182236E-5 7.781159E-6 1.28762285E-5 1.28762285E-5 1.2875817E-5 0.93525 0.93525
1.2862023E-5 -2.5817518E-10 1.2875817E-5 1.2182007E-5 7.781014E-6 1.2876011E-5 1.2876011E-5 1.2875817E-5 0.93575 0.93575
1.2862037E-5 -2.5391542E-10 1.2875817E-5 1.2181778E-5 7.780867E-6 1.2875795E-5 1.2875795E-5 1.2875817E-5 0.93625 0.93625
1.286568E-5 -1.826583E-10 1.28755055E-5 1.2181549E-5 7.780721E-6 1.2875577E-5 1.2875577E-5 1.28755055E-5 0.93675 0.93675
1.2873021E-5 -4.318571E-11 1.28755055E-5 1.218132E-5 7.780574E-6 1.287536E-5 1.287536E-5 1.28755055E-5 0.93725 0.93725
1.2884486E-5 1.7242022E-10 1.28755055E-5 1.2181092E-5 7.780429E-6 1.28751435E-5 1.28751435E-5 1.28755055E-5 0.93775 0.93775
1.2895092E-5 3.721904E-10 1.2874881E-5 1.21808625E-5 7.780282E-6 1.2874926E-5 1.2874926E-5 1.2874881E-5 0.93825 0.93825
1.2892104E-5 3.210251E-10 1.2873945E-5 1.2180405E-5 7.77999E-6 1.287471E-5 1.287471E-5 1.2873945E-5 0.93875 0.93875
1.2880237E-5 1.06020866E-10 1.2874569E-5 1.2180176E-5 7.779844E-6 1.2874492E-5 1.2874492E-5 1.2874569E-5 0.93925 0.93925
1.2869426E-5 -8.9493225E-11 1.2874257E-5 1.2179947E-5 7.779698E-6 1.2874275E-5 1.2874275E-5 1.2874257E-5 0.93975 0.93975
1.2865051E-5 -1.6623933E-10 1.2873633E-5 1.2179718E-5 7.779551E-6 1.2874058E-5 1.2874058E-5 1.2873633E-5 0.94025 0.94025
1.2861962E-5 -2.1923183E-10 1.287332E-5 1.2179489E-5 7.779405E-6 1.2873841E-5 1.2873841E-5 1.287332E-5 0.94075 0.94075
1.285993E-5 -2.527342E-10 1.2873633E-5 1.217926E-5 7.779259E-6 1.2873624E-5 1.2873624E-5 1.2873633E-5 0.94125 0.94125
1.2864762E-5 -1.5955068E-10 1.2873633E-5 1.2179032E-5 7.779113E-6 1.2873407E-5 1.2873407E-5 1.2873633E-5 0.94175 0.94175
1.2875073E-5 3.473792E-11 1.287332E-5 1.21788025E-5 7.778966E-6 1.287319E-5 1.287319E-5 1.287332E-5 0.94225 0.94225
1.2886471E-5 2.4912572E-10 1.287332E-5 1.2178573E-5 7.77882E-6 1.2872973E-5 1.2872973E-5 1.287332E-5 0.94275 0.94275
1.2893316E-5 3.794623E-10 1.287332E-5 1.2178345E-5 7.778674E-6 1.2872756E-5 1.2872756E-5 1.287332E-5 0.94325 0.94325
1.2886531E-5 2.5825433E-10 1.2872696E-5 1.2178116E-5 7.778528E-6 1.2872539E-5 1.2872539E-5 1.2872696E-5 0.94375 0.94375
1.2872751E-5 7.924217E-12 1.2872384E-5 1.2177658E-5 7.778235E-6 1.2872321E-5 1.2872321E-5 1.2872384E-5 0.94425 0.94425
1.2865637E-5 -1.1937443E-10 1.2872696E-5 1.2177429E-5 7.77809E-6 1.2872104E-5 1.2872104E-5 1.2872696E-5 0.94475 0.94475
1.2863307E-5 -1.5835838E-10 1.2872071E-5 1.21772E-5 7.777943E-6 1.28718875E-5 1.28718875E-5 1.2872071E-5 0.94525 0.94525
1.2861473E-5 -1.8820634E-10 1.2872071E-5 1.2176972E-5 7.777797E-6 1.287167E-5 1.287167E-5 1.2872071E-5 0.94575 0.94575
1.2861553E-5 -1.8272844E-10 1.2871447E-5 1.21767425E-5 7.77765E-6 1.2871454E-5 1.2871454E-5 1.2871447E-5 0.94625 0.94625
1.2865361E-5 -1.0842599E-10 1.2871135E-5 1.2176513E-5 7.777505E-6 1.2871236E-5 1.2871236E-5 1.2871135E-5 0.94675 0.94675
1.2874813E-5 7.002687E-11 1.28708225E-5 1.2176285E-5 7.777358E-6 1.2871019E-5 1.2871019E-5 1.28708225E-5 0.94725 0.94725
1.2883341E-5 2.3142585E-10 1.28708225E-5 1.2176056E-5 7.777212E-6 1.2870802E-5 1.2870802E-5 1.28708225E-5 0.94775 0.94775
1.2887546E-5 3.130371E-10 1.28708225E-5 1.2175827E-5 7.777066E-6 1.2870585E-5 1.2870585E-5 1.28708225E-5 0.94825 0.94825
1.288063E-5 1.8939286E-10 1.2870511E-5 1.2175598E-5 7.77692E-6 1.2870368E-5 1.2870368E-5 1.2870511E-5 0.94875 0.94875
1.2869389E-5 -1.4039106E-11 1.2870199E-5 1.2175369E-5 7.776774E-6 1.287015E-5 1.287015E-5 1.2870199E-5 0.94925 0.94925
1.286574E-5 -7.738574E-11 1.2869887E-5 1.2174912E-5 7.776482E-6 1.2869933E-5 1.2869933E-5 1.2869887E-5 0.94975 0.94975
1.2863081E-5 -1.2246036E-10 1.2869575E-5 1.21746825E-5 7.776335E-6 1.2869716E-5 1.2869716E-5 1.2869575E-5 0.95025 0.95025
1.2859366E-5 -1.8702512E-10 1.2869575E-5 1.2174453E-5 7.776189E-6 1.2869499E-5 1.2869499E-5 1.2869575E-5 0.95075 0.95075
1.2859676E-5 -1.7728374E-10 1.2869575E-5 1.2174225E-5 7.776042E-6 1.2869282E-5 1.2869282E-5 1.2869575E-5 0.95125 0.95125
1.2863782E-5 -9.74997E-11 1.2869262E-5 1.2173996E-5 7.775897E-6 1.2869065E-5 1.2869065E-5 1.2869262E-5 0.95175 0.95175
1.2873828E-5 9.191635E-11 1.2869262E-5 1.2173767E-5 7.77575E-6 1.2868848E-5 1.2868848E-5 1.2869262E-5 0.95225 0.95225
1.2885326E-5 3.0813135E-10 1.2868638E-5 1.2173538E-5 7.775604E-6 1.2868631E-5 1.2868631E-5 1.2868638E-5 0.95275 0.95275
1.2883954E-5 2.868103E-10 1.2868013E-5 1.2173309E-5 7.775458E-6 1.2868413E-5 1.2868413E-5 1.2868013E-5 0.95325 0.95325
1.2873176E-5 9.190527E-11 1.2868013E-5 1.217308E-5 7.775312E-6 1.2868196E-5 1.2868196E-5 1.2868013E-5 0.95375 0.95375
1.2864807E-5 -5.85379E-11 1.2867701E-5 1.2172852E-5 7.775166E-6 1.28679785E-5 1.28679785E-5 1.2867701E-5 0.95425 0.95425
1.2864755E-5 -5.5496257E-11 1.2868326E-5 1.2172394E-5 7.774873E-6 1.2867762E-5 1.2867762E-5 1.2868326E-5 0.95475 0.95475
1.2863878E-5 -6.768129E-11 1.2868013E-5 1.2172165E-5 7.774727E-6 1.2867545E-5 1.2867545E-5 1.2868013E-5 0.95525 0.95525
1.286168E-5 -1.0422898E-10 1.2867077E-5 1.2171936E-5 7.774581E-6 1.2867328E-5 1.2867328E-5 1.2867077E-5 0.95575 0.95575
1.2860374E-5 -1.2433188E-10 1.2867389E-5 1.2171708E-5 7.774434E-6 1.2867111E-5 1.2867111E-5 1.2867389E-5 0.95625 0.95625
1.2860354E-5 -1.2068116E-10 1.2867389E-5 1.2171478E-5 7.774288E-6 1.28668935E-5 1.28668935E-5 1.2867389E-5 0.95675 0.95675
1.2866704E-5 5.194094E-13 1.2867389E-5 1.2171249E-5 7.774142E-6 1.2866676E-5 1.2866676E-5 1.2867389E-5 0.95725 0.95725
1.2872889E-5 1.1867467E-10 1.2866765E-5 1.2171021E-5 7.773996E-6 1.2866459E-5 1.2866459E-5 1.2866765E-5 0.95775 0.95775
1.287485E-5 1.5886938E-10 1.2866452E-5 1.2170792E-5 7.77385E-6 1.2866241E-5 1.2866241E-5 1.2866452E-5 0.95825 0.95825
1.2874104E-5 1.491206E-10 1.2866452E-5 1.21705625E-5 7.773703E-6 1.2866024E-5 1.2866024E-5 1.2866452E-5 0.95875 0.95875
1.287062E-5 8.881931E-11 1.286614E-5 1.2170334E-5 7.773558E-6 1.2865808E-5 1.2865808E-5 1.286614E-5 0.95925 0.95925
1.2870799E-5 9.612442E-11 1.28655165E-5 1.2170105E-5 7.773411E-6 1.286559E-5 1.286559E-5 1.28655165E-5 0.95975 0.95975
1.2867346E-5 3.6432187E-11 1.28655165E-5 1.2169648E-5 7.773118E-6 1.2865373E-5 1.2865373E-5 1.28655165E-5 0.96025 0.96025
1.2862113E-5 -5.614964E-11 1.2865204E-5 1.2169418E-5 7.772973E-6 1.2865156E-5 1.2865156E-5 1.2865204E-5 0.96075 0.96075
1.2856385E-5 -1.5786747E-10 1.286458E-5 1.2169189E-5 7.772826E-6 1.2864939E-5 1.2864939E-5 1.286458E-5 0.96125 0.96125
1.2855078E-5 -1.7797037E-10 1.286458E-5 1.2168961E-5 7.77268E-6 1.2864722E-5 1.2864722E-5 1.286458E-5 0.96175 0.96175
1.2858062E-5 -1.188946E-10 1.2864892E-5 1.2168732E-5 7.772534E-6 1.2864504E-5 1.2864504E-5 1.2864892E-5 0.96225 0.96225
1.2864148E-5 -2.5665462E-12 1.286458E-5 1.21685025E-5 7.772388E-6 1.2864287E-5 1.2864287E-5 1.286458E-5 0.96275 0.96275
1.28686825E-5 8.5135364E-11 1.2864268E-5 1.2168274E-5 7.772242E-6 1.28640695E-5 1.28640695E-5 1.2864268E-5 0.96325 0.96325
1.2872029E-5 1.5091088E-10 1.2863955E-5 1.2168045E-5 7.772095E-6 1.2863852E-5 1.2863852E-5 1.2863955E-5 0.96375 0.96375
1.28721085E-5 1.5638878E-10 1.2863331E-5 1.2167816E-5 7.77195E-6 1.2863635E-5 1.2863635E-5 1.2863331E-5 0.96425 0.96425
1.287298E-5 1.7648429E-10 1.2863643E-5 1.2167588E-5 7.771803E-6 1.2863417E-5 1.2863417E-5 1.2863643E-5 0.96475 0.96475
1.2872136E-5 1.6490832E-10 1.2863019E-5 1.2167358E-5 7.771657E-6 1.2863201E-5 1.2863201E-5 1.2863019E-5 0.96525 0.96525
1.2866836E-5 7.110836E-11 1.2863331E-5 1.2166901E-5 7.771365E-6 1.2862984E-5 1.2862984E-5 1.2863331E-5 0.96575 0.96575
1.2857082E-5 -1.0491562E-10 1.2862707E-5 1.2166672E-5 7.771218E-6 1.2862766E-5 1.2862766E-5 1.2862707E-5 0.96625 0.96625
1.2851188E-5 -2.0967879E-10 1.2862394E-5 1.21664425E-5 7.771072E-6 1.2862549E-5 1.2862549E-5 1.2862394E-5 0.96675 0.96675
1.2848858E-5 -2.4866273E-10 1.2862707E-5 1.2166214E-5 7.770926E-6 1.28623315E-5 1.28623315E-5 1.2862707E-5 0.96725 0.96725
1.2853889E-5 -1.5182483E-10 1.2862394E-5 1.2165985E-5 7.77078E-6 1.2862115E-5 1.2862115E-5 1.2862394E-5 0.96775 0.96775
1.2857037E-5 -8.970372E-11 1.2862707E-5 1.2165756E-5 7.770634E-6 1.2861898E-5 1.2861898E-5 1.2862707E-5 0.96825 0.96825
1.2864608E-5 5.4032327E-11 1.2862082E-5 1.2165528E-5 7.770487E-6 1.286168E-5 1.286168E-5 1.2862082E-5 0.96875 0.96875
1.2872641E-5 2.0629531E-10 1.2861458E-5 1.2165298E-5 7.770341E-6 1.2861463E-5 1.2861463E-5 1.2861458E-5 0.96925 0.96925
1.2881597E-5 3.7561215E-10 1.28611455E-5 1.2165069E-5 7.770195E-6 1.28612455E-5 1.28612455E-5 1.28611455E-5 0.96975 0.96975
1.28808515E-5 3.658634E-10 1.2860522E-5 1.2164841E-5 7.770049E-6 1.2861028E-5 1.2861028E-5 1.2860522E-5 0.97025 0.97025
1.286826E-5 1.374597E-10 1.286021E-5 1.2164612E-5 7.769902E-6 1.2860812E-5 1.2860812E-5 1.286021E-5 0.97075 0.97075
1.2852301E-5 -1.5306882E-10 1.286021E-5 1.2164154E-5 7.76961E-6 1.2860594E-5 1.2860594E-5 1.286021E-5 0.97125 0.97125
1.2844558E-5 -2.9193972E-10 1.2860522E-5 1.2163925E-5 7.769464E-6 1.2860377E-5 1.2860377E-5 1.2860522E-5 0.97175 0.97175
1.2841503E-5 -3.4432315E-10 1.2859897E-5 1.2163697E-5 7.769318E-6 1.286016E-5 1.286016E-5 1.2859897E-5 0.97225 0.97225
1.2843629E-5 -3.0108313E-10 1.286021E-5 1.21634675E-5 7.769171E-6 1.2859942E-5 1.2859942E-5 1.286021E-5 0.97275 0.97275
1.2851265E-5 -1.5612894E-10 1.2859897E-5 1.2163238E-5 7.769026E-6 1.2859725E-5 1.2859725E-5 1.2859897E-5 0.97325 0.97325
1.2863984E-5 8.2621514E-11 1.2859897E-5 1.216301E-5 7.768879E-6 1.28595075E-5 1.28595075E-5 1.2859897E-5 0.97375 0.97375
1.2878155E-5 3.481709E-10 1.2859585E-5 1.2162781E-5 7.768733E-6 1.285929E-5 1.285929E-5 1.2859585E-5 0.97425 0.97425
1.2886451E-5 5.053064E-10 1.2859273E-5 1.2162552E-5 7.768586E-6 1.2859073E-5 1.2859073E-5 1.2859273E-5 0.97475 0.97475
1.2881317E-5 4.1455178E-10 1.2858961E-5 1.2162323E-5 7.768441E-6 1.2858855E-5 1.2858855E-5 1.2858961E-5 0.97525 0.97525
1.2864566E-5 1.09405665E-10 1.2858336E-5 1.2162094E-5 7.768294E-6 1.2858638E-5 1.2858638E-5 1.2858336E-5 0.97575 0.97575
1.2849069E-5 -1.7259592E-10 1.2858649E-5 1.2161865E-5 7.768148E-6 1.2858421E-5 1.2858421E-5 1.2858649E-5 0.97625 0.97625
1.2838754E-5 -3.5897402E-10 1.2858649E-5 1.21614075E-5 7.767856E-6 1.2858204E-5 1.2858204E-5 1.2858649E-5 0.97675 0.97675
1.283616E-5 -4.0283055E-10 1.28574E-5 1.2161178E-5 7.76771E-6 1.2857987E-5 1.2857987E-5 1.28574E-5 0.97725 0.97725
1.28383845E-5 -3.577633E-10 1.2857712E-5 1.216095E-5 7.767563E-6 1.2857769E-5 1.2857769E-5 1.2857712E-5 0.97775 0.97775
1.2847738E-5 -1.8113763E-10 1.2858024E-5 1.2160721E-5 7.767418E-6 1.2857552E-5 1.2857552E-5 1.2858024E-5 0.97825 0.97825
1.2863096E-5 1.0633817E-10 1.2857712E-5 1.2160492E-5 7.767271E-6 1.2857335E-5 1.2857335E-5 1.2857712E-5 0.97875 0.97875
1.2877498E-5 3.7615103E-10 1.28574E-5 1.2160263E-5 7.767125E-6 1.2857117E-5 1.2857117E-5 1.28574E-5 0.97925 0.97925
1.2884376E-5 5.0709664E-10 1.2857712E-5 1.2160034E-5 7.766978E-6 1.28569E-5 1.28569E-5 1.2857712E-5 0.97975 0.97975
1.2878482E-5 4.0233347E-10 1.28574E-5 1.2159805E-5 7.766833E-6 1.2856683E-5 1.2856683E-5 1.28574E-5 0.98025 0.98025
1.2863645E-5 1.3251325E-10 1.2857087E-5 1.2159577E-5 7.766686E-6 1.2856465E-5 1.2856465E-5 1.2857087E-5 0.98075 0.98075
1.2847587E-5 -1.5984247E-10 1.2856775E-5 1.21593475E-5 7.76654E-6 1.2856248E-5 1.2856248E-5 1.2856775E-5 0.98125 0.98125
1.2837898E-5 -3.346483E-10 1.2856151E-5 1.2159118E-5 7.7663935E-6 1.28560305E-5 1.28560305E-5 1.2856151E-5 0.98175 0.98175
1.2835668E-5 -3.7180506E-10 1.2856151E-5 1.2158661E-5 7.766102E-6 1.2855813E-5 1.2855813E-5 1.2856151E-5 0.98225 0.98225
1.283908E-5 -3.0481145E-10 1.2855839E-5 1.2158432E-5 7.765955E-6 1.2855596E-5 1.2855596E-5 1.2855839E-5 0.98275 0.98275
1.284566E-5 -1.7934738E-10 1.2855215E-5 1.2158203E-5 7.765809E-6 1.2855378E-5 1.2855378E-5 1.2855215E-5 0.98325 0.98325
1.2856828E-5 3.0776926E-11 1.2855527E-5 1.2157974E-5 7.765663E-6 1.2855161E-5 1.2855161E-5 1.2855527E-5 0.98375 0.98375
1.2871428E-5 3.0424419E-10 1.2855215E-5 1.2157745E-5 7.765517E-6 1.2854944E-5 1.2854944E-5 1.2855215E-5 0.98425 0.98425
1.2881837E-5 5.0036E-10 1.2855527E-5 1.2157517E-5 7.76537E-6 1.2854726E-5 1.2854726E-5 1.2855527E-5 0.98475 0.98475
1.2878814E-5 4.485856E-10 1.2854591E-5 1.21572875E-5 7.765224E-6 1.2854509E-5 1.2854509E-5 1.2854591E-5 0.98525 0.98525
1.286246E-5 1.5074829E-10 1.2853966E-5 1.2157058E-5 7.765078E-6 1.28542915E-5 1.28542915E-5 1.2853966E-5 0.98575 0.98575
1.2844718E-5 -1.7266984E-10 1.2853966E-5 1.215683E-5 7.764932E-6 1.2854074E-5 1.2854074E-5 1.2853966E-5 0.98625 0.98625
1.2834435E-5 -3.584389E-10 1.2854278E-5 1.2156601E-5 7.764786E-6 1.2853857E-5 1.2853857E-5 1.2854278E-5 0.98675 0.98675
1.2834713E-5 -3.4930658E-10 1.2853966E-5 1.2156143E-5 7.764494E-6 1.2853639E-5 1.2853639E-5 1.2853966E-5 0.98725 0.98725
1.2839578E-5 -2.55514E-10 1.2853654E-5 1.2155914E-5 7.764347E-6 1.2853422E-5 1.2853422E-5 1.2853654E-5 0.98775 0.98775
1.284365E-5 -1.7633901E-10 1.2853342E-5 1.2155685E-5 7.764201E-6 1.2853205E-5 1.2853205E-5 1.2853342E-5 0.98825 0.98825
1.2853398E-5 7.595425E-12 1.2853342E-5 1.2155457E-5 7.764054E-6 1.2852987E-5 1.2852987E-5 1.2853342E-5 0.98875 0.98875
1.2866645E-5 2.5609095E-10 1.2853342E-5 1.21552275E-5 7.763909E-6 1.285277E-5 1.285277E-5 1.2853342E-5 0.98925 0.98925
1.287712E-5 4.5342488E-10 1.2853342E-5 1.2154998E-5 7.763762E-6 1.2852553E-5 1.2852553E-5 1.2853342E-5 0.98975 0.98975
1.2873636E-5 3.9312356E-10 1.2852717E-5 1.215477E-5 7.763616E-6 1.2852335E-5 1.2852335E-5 1.2852717E-5 0.99025 0.99025
1.2859162E-5 1.3000305E-10 1.2852717E-5 1.2154541E-5 7.76347E-6 1.2852118E-5 1.2852118E-5 1.2852717E-5 0.99075 0.99075
1.2842774E-5 -1.6844333E-10 1.2852093E-5 1.2154313E-5 7.763324E-6 1.28519005E-5 1.28519005E-5 1.2852093E-5 0.99125 0.99125
1.2836516E-5 -2.7990624E-10 1.285178E-5 1.2154083E-5 7.763178E-6 1.2851682E-5 1.2851682E-5 1.285178E-5 0.99175 0.99175
1.2838345E-5 -2.421478E-10 1.28514685E-5 1.2153854E-5 7.763031E-6 1.2851465E-5 1.2851465E-5 1.28514685E-5 0.99225 0.99225
1.2843572E-5 -1.4165548E-10 1.28514685E-5 1.2153397E-5 7.762739E-6 1.2851247E-5 1.2851247E-5 1.28514685E-5 0.99275 0.99275
1.2847051E-5 -7.344372E-11 1.28511565E-5 1.21531675E-5 7.762593E-6 1.285103E-5 1.285103E-5 1.28511565E-5 0.99325 0.99325
1.2853929E-5 5.750193E-11 1.28514685E-5 1.2152939E-5 7.762446E-6 1.2850814E-5 1.2850814E-5 1.28514685E-5 0.99375 0.99375
1.2862721E-5 2.2377346E-10 1.28511565E-5 1.215271E-5 7.762301E-6 1.2850596E-5 1.2850596E-5 1.28511565E-5 0.99425 0.99425
1.2865307E-5 2.7554042E-10 1.28508445E-5 1.2152481E-5 7.762154E-6 1.2850378E-5 1.2850378E-5 1.28508445E-5 0.99475 0.99475
1.2859876E-5 1.7930418E-10 1.2850533E-5 1.2152253E-5 7.762008E-6 1.2850161E-5 1.2850161E-5 1.2850533E-5 0.99525 0.99525
1.2849362E-5 -1.0728333E-11 1.285022E-5 1.2152023E-5 7.7618615E-6 1.2849943E-5 1.2849943E-5 1.285022E-5 0.99575 0.99575
1.2841191E-5 -1.575171E-10 1.2849596E-5 1.2151794E-5 7.761716E-6 1.2849726E-5 1.2849726E-5 1.2849596E-5 0.99625 0.99625
1.2840644E-5 -1.6361147E-10 1.2849596E-5 1.2151566E-5 7.76157E-6 1.28495085E-5 1.28495085E-5 1.2849596E-5 0.99675 0.99675
1.2843693E-5 -1.0331757E-10 1.2848971E-5 1.2151337E-5 7.761423E-6 1.2849291E-5 1.2849291E-5 1.2848971E-5 0.99725 0.99725
1.28467755E-5 -4.241459E-11 1.2848659E-5 1.21511075E-5 7.761277E-6 1.2849074E-5 1.2849074E-5 1.2848659E-5 0.99775 0.99775
1.2853224E-5 8.061319E-11 1.2848971E-5 1.215065E-5 7.760985E-6 1.2848856E-5 1.2848856E-5 1.2848971E-5 0.99825 0.99825
1.2858583E-5 1.8354177E-10 1.2848971E-5 1.2150421E-5 7.760838E-6 1.2848638E-5 1.2848638E-5 1.2848971E-5 0.99875 0.99875
1.2857673E-5 1.7074767E-10 1.2848347E-5 1.2150193E-5 7.760692E-6 1.2848421E-5 1.2848421E-5 1.2848347E-5 0.99925 0.99925
1.2852472E-5 7.877489E-11 1.2848347E-5 1.2149963E-5 7.760546E-6 1.2848203E-5 1.2848203E-5 1.2848347E-5 0.99975 0.99975
1.2845225E-5 -5.096002E-11 1.2848035E-5 1.2149734E-5 7.7604E-6 1.2847986E-5 1.2847986E-5 1.2848035E-5 1.00025 1.00025
1.2838506E-5 -1.7094987E-10 1.2847722E-5 1.2149506E-5 7.7602535E-6 1.2847769E-5 1.2847769E-5 1.2847722E-5 1.00075 1.00075
1.2838223E-5 -1.721717E-10 1.284741E-5 1.2149277E-5 7.760107E-6 1.2847551E-5 1.2847551E-5 1.284741E-5 1.00125 1.00125
1.2840942E-5 -1.1796844E-10 1.284741E-5 1.21490475E-5 7.759962E-6 1.2847334E-5 1.2847334E-5 1.284741E-5 1.00175 1.00175
1.2846632E-5 -8.949205E-12 1.284741E-5 1.2148819E-5 7.759815E-6 1.28471165E-5 1.28471165E-5 1.284741E-5 1.00225 1.00225
1.2853509E-5 1.2199644E-10 1.284741E-5 1.214859E-5 7.759669E-6 1.2846899E-5 1.2846899E-5 1.284741E-5 1.00275 1.00275
1.28589345E-5 2.2614315E-10 1.2847098E-5 1.2148361E-5 7.759522E-6 1.2846682E-5 1.2846682E-5 1.2847098E-5 1.00325 1.00325
1.2858057E-5 2.1395812E-10 1.2846786E-5 1.2147903E-5 7.75923E-6 1.28464635E-5 1.28464635E-5 1.2846786E-5 1.00375 1.00375
1.2850975E-5 8.726854E-11 1.2846786E-5 1.2147674E-5 7.759084E-6 1.2846246E-5 1.2846246E-5 1.2846786E-5 1.00425 1.00425
1.2842606E-5 -6.317464E-11 1.2846786E-5 1.2147446E-5 7.758938E-6 1.2846029E-5 1.2846029E-5 1.2846786E-5 1.00475 1.00475
1.2836283E-5 -1.7585566E-10 1.2846474E-5 1.2147217E-5 7.758792E-6 1.2845811E-5 1.2845811E-5 1.2846474E-5 1.00525 1.00525
1.2832732E-5 -2.373751E-10 1.284585E-5 1.21469875E-5 7.758646E-6 1.2845594E-5 1.2845594E-5 1.284585E-5 1.00575 1.00575
1.2836177E-5 -1.697724E-10 1.284585E-5 1.2146759E-5 7.758499E-6 1.2845376E-5 1.2845376E-5 1.284585E-5 1.00625 1.00625
1.2842098E-5 -5.64897E-11 1.2845538E-5 1.214653E-5 7.758354E-6 1.2845158E-5 1.2845158E-5 1.2845538E-5 1.00675 1.00675
1.285023E-5 9.760048E-11 1.2845226E-5 1.2146301E-5 7.758207E-6 1.2844942E-5 1.2844942E-5 1.2845226E-5 1.00725 1.00725
1.2858031E-5 2.4559998E-10 1.2845226E-5 1.2146073E-5 7.758061E-6 1.2844724E-5 1.2844724E-5 1.2845226E-5 1.00775 1.00775
1.2860816E-5 3.0102137E-10 1.2844913E-5 1.2145843E-5 7.757914E-6 1.2844506E-5 1.2844506E-5 1.2844913E-5 1.00825 1.00825
1.28563415E-5 2.2244806E-10 1.2843977E-5 1.2145615E-5 7.757769E-6 1.2844289E-5 1.2844289E-5 1.2843977E-5 1.00875 1.00875
1.28476095E-5 6.530515E-11 1.2843977E-5 1.2145157E-5 7.757476E-6 1.28440715E-5 1.28440715E-5 1.2843977E-5 1.00925 1.00925
1.2836403E-5 -1.3751776E-10 1.2843977E-5 1.2144928E-5 7.7573295E-6 1.2843854E-5 1.2843854E-5 1.2843977E-5 1.00975 1.00975
1.2827604E-5 -2.9587882E-10 1.2843977E-5 1.2144699E-5 7.757184E-6 1.2843636E-5 1.2843636E-5 1.2843977E-5 1.01025 1.01025
1.2825176E-5 -3.3668998E-10 1.2843665E-5 1.214447E-5 7.757038E-6 1.28434185E-5 1.28434185E-5 1.2843665E-5 1.01075 1.01075
1.2833406E-5 -1.807726E-10 1.2843977E-5 1.2144242E-5 7.756891E-6 1.2843201E-5 1.2843201E-5 1.2843977E-5 1.01125 1.01125
1.2845069E-5 3.848772E-11 1.2843352E-5 1.21440125E-5 7.756745E-6 1.2842984E-5 1.2842984E-5 1.2843352E-5 1.01175 1.01175
1.2854191E-5 2.108499E-10 1.284304E-5 1.2143783E-5 7.756599E-6 1.28427655E-5 1.28427655E-5 1.284304E-5 1.01225 1.01225
1.2858428E-5 2.930702E-10 1.2842728E-5 1.2143555E-5 7.756453E-6 1.2842548E-5 1.2842548E-5 1.2842728E-5 1.01275 1.01275
1.2857088E-5 2.7235822E-10 1.2842728E-5 1.2143326E-5 7.756306E-6 1.2842331E-5 1.2842331E-5 1.2842728E-5 1.01325 1.01325
1.285324E-5 2.0535719E-10 1.2842728E-5 1.2143097E-5 7.75616E-6 1.2842113E-5 1.2842113E-5 1.2842728E-5 1.01375 1.01375
1.284563E-5 6.8922555E-11 1.2842416E-5 1.2142868E-5 7.756014E-6 1.2841895E-5 1.2841895E-5 1.2842416E-5 1.01425 1.01425
1.2835644E-5 -1.1136488E-10 1.2841791E-5 1.214241E-5 7.7557215E-6 1.2841679E-5 1.2841679E-5 1.2841791E-5 1.01475 1.01475
1.282414E-5 -3.196694E-10 1.28414795E-5 1.2142182E-5 7.755575E-6 1.284146E-5 1.284146E-5 1.28414795E-5 1.01525 1.01525
1.2821943E-5 -3.562171E-10 1.2841791E-5 1.21419525E-5 7.75543E-6 1.2841243E-5 1.2841243E-5 1.2841791E-5 1.01575 1.01575
1.2830998E-5 -1.8507308E-10 1.28414795E-5 1.2141723E-5 7.755283E-6 1.2841026E-5 1.2841026E-5 1.28414795E-5 1.01625 1.01625
1.284266E-5 3.4187257E-11 1.28411675E-5 1.2141495E-5 7.755137E-6 1.2840808E-5 1.2840808E-5 1.28411675E-5 1.01675 1.01675
1.285E-5 1.7365984E-10 1.2840855E-5 1.2141266E-5 7.754991E-6 1.284059E-5 1.284059E-5 1.2840855E-5 1.01725 1.01725
1.2852158E-5 2.1750894E-10 1.2840543E-5 1.2141037E-5 7.754845E-6 1.2840373E-5 1.2840373E-5 1.2840543E-5 1.01775 1.01775
1.2852666E-5 2.309047E-10 1.2840543E-5 1.2140808E-5 7.754698E-6 1.2840155E-5 1.2840155E-5 1.2840543E-5 1.01825 1.01825
1.285126E-5 2.089746E-10 1.2839919E-5 1.2140579E-5 7.754552E-6 1.2839938E-5 1.2839938E-5 1.2839919E-5 1.01875 1.01875
1.2843815E-5 7.558529E-11 1.2840231E-5 1.214035E-5 7.754406E-6 1.283972E-5 1.283972E-5 1.2840231E-5 1.01925 1.01925
1.2833004E-5 -1.1992883E-10 1.2839919E-5 1.21398925E-5 7.7541135E-6 1.2839502E-5 1.2839502E-5 1.2839919E-5 1.01975 1.01975
1.2825889E-5 -2.4722746E-10 1.2839919E-5 1.2139663E-5 7.753967E-6 1.2839285E-5 1.2839285E-5 1.2839919E-5 1.02025 1.02025
1.2825078E-5 -2.5819435E-10 1.2839294E-5 1.2139435E-5 7.753822E-6 1.2839067E-5 1.2839067E-5 1.2839294E-5 1.02075 1.02075
1.28305355E-5 -1.534386E-10 1.2839294E-5 1.2139206E-5 7.753675E-6 1.2838849E-5 1.2838849E-5 1.2839294E-5 1.02125 1.02125
1.2838865E-5 4.305977E-12 1.2838982E-5 1.2138977E-5 7.753529E-6 1.2838632E-5 1.2838632E-5 1.2838982E-5 1.02175 1.02175
1.2843697E-5 9.748949E-11 1.283867E-5 1.2138748E-5 7.753382E-6 1.28384145E-5 1.28384145E-5 1.283867E-5 1.02225 1.02225
1.284602E-5 1.4438392E-10 1.2838358E-5 1.2138519E-5 7.753237E-6 1.2838197E-5 1.2838197E-5 1.2838358E-5 1.02275 1.02275
1.2849036E-5 2.0406875E-10 1.2837733E-5 1.213829E-5 7.75309E-6 1.2837979E-5 1.2837979E-5 1.2837733E-5 1.02325 1.02325
1.2849347E-5 2.1381014E-10 1.2837733E-5 1.2138062E-5 7.752944E-6 1.28377615E-5 1.28377615E-5 1.2837733E-5 1.02375 1.02375
1.2843452E-5 1.0904695E-10 1.2837733E-5 1.21378325E-5 7.7527975E-6 1.2837544E-5 1.2837544E-5 1.2837733E-5 1.02425 1.02425
1.2834489E-5 -5.2359433E-11 1.2837421E-5 1.2137603E-5 7.752652E-6 1.2837326E-5 1.2837326E-5 1.2837421E-5 1.02475 1.02475
1.2828298E-5 -1.626042E-10 1.2837733E-5 1.2137146E-5 7.752359E-6 1.2837108E-5 1.2837108E-5 1.2837733E-5 1.02525 1.02525
1.2828872E-5 -1.479903E-10 1.2837421E-5 1.2136917E-5 7.752213E-6 1.2836891E-5 1.2836891E-5 1.2837421E-5 1.02575 1.02575
1.2831756E-5 -9.0741734E-11 1.2837733E-5 1.2136688E-5 7.752067E-6 1.2836673E-5 1.2836673E-5 1.2837733E-5 1.02625 1.02625
1.28336505E-5 -5.1765165E-11 1.28367965E-5 1.2136459E-5 7.751921E-6 1.2836455E-5 1.2836455E-5 1.28367965E-5 1.02675 1.02675
1.2835479E-5 -1.4006728E-11 1.28367965E-5 1.2136231E-5 7.751774E-6 1.2836238E-5 1.2836238E-5 1.28367965E-5 1.02725 1.02725
1.2836779E-5 1.4006633E-11 1.2835861E-5 1.2136002E-5 7.751628E-6 1.283602E-5 1.283602E-5 1.2835861E-5 1.02775 1.02775
1.2841148E-5 9.866321E-11 1.28364845E-5 1.21357725E-5 7.751482E-6 1.2835802E-5 1.2835802E-5 1.28364845E-5 1.02825 1.02825
1.2845155E-5 1.7662004E-10 1.2835549E-5 1.2135544E-5 7.751336E-6 1.2835585E-5 1.2835585E-5 1.2835549E-5 1.02875 1.02875
1.2843353E-5 1.4738114E-10 1.2835236E-5 1.2135315E-5 7.7511895E-6 1.2835367E-5 1.2835367E-5 1.2835236E-5 1.02925 1.02925
1.2836634E-5 2.7391303E-11 1.2834924E-5 1.2135086E-5 7.751043E-6 1.2835149E-5 1.2835149E-5 1.2834924E-5 1.02975 1.02975
1.2830145E-5 -8.833508E-11 1.2834612E-5 1.2134858E-5 7.750898E-6 1.2834932E-5 1.2834932E-5 1.2834612E-5 1.03025 1.03025
1.2827024E-5 -1.4193664E-10 1.28343E-5 1.2134399E-5 7.750605E-6 1.2834714E-5 1.2834714E-5 1.28343E-5 1.03075 1.03075
1.2830172E-5 -7.981554E-11 1.2834924E-5 1.2134171E-5 7.750459E-6 1.2834496E-5 1.2834496E-5 1.2834924E-5 1.03125 1.03125
1.2833057E-5 -2.2566974E-11 1.2833987E-5 1.2133942E-5 7.750313E-6 1.2834279E-5 1.2834279E-5 1.2833987E-5 1.03175 1.03175
1.2833465E-5 -1.0998415E-11 1.28343E-5 1.21337125E-5 7.750166E-6 1.2834062E-5 1.2834062E-5 1.28343E-5 1.03225 1.03225
1.2834699E-5 1.579682E-11 1.2833987E-5 1.2133484E-5 7.75002E-6 1.2833843E-5 1.2833843E-5 1.2833987E-5 1.03275 1.03275
1.2836857E-5 5.964592E-11 1.2833363E-5 1.2133255E-5 7.749874E-6 1.2833626E-5 1.2833626E-5 1.2833363E-5 1.03325 1.03325
1.28406E-5 1.3273023E-10 1.2833363E-5 1.2133026E-5 7.749728E-6 1.2833409E-5 1.2833409E-5 1.2833363E-5 1.03375 1.03375
1.2841405E-5 1.5160759E-10 1.2833363E-5 1.2132798E-5 7.7495815E-6 1.283319E-5 1.283319E-5 1.2833363E-5 1.03425 1.03425
1.28364345E-5 6.389828E-11 1.2833051E-5 1.2132568E-5 7.749435E-6 1.2832973E-5 1.2832973E-5 1.2833051E-5 1.03475 1.03475
1.2829254E-5 -6.461849E-11 1.2832426E-5 1.2132339E-5 7.74929E-6 1.2832755E-5 1.2832755E-5 1.2832426E-5 1.03525 1.03525
1.2825273E-5 -1.3405581E-10 1.2832426E-5 1.2132111E-5 7.749143E-6 1.2832537E-5 1.2832537E-5 1.2832426E-5 1.03575 1.03575
1.2828059E-5 -7.863443E-11 1.2832738E-5 1.21316525E-5 7.74885E-6 1.283232E-5 1.283232E-5 1.2832738E-5 1.03625 1.03625
1.2831009E-5 -2.016773E-11 1.2832114E-5 1.2131424E-5 7.748705E-6 1.2832102E-5 1.2832102E-5 1.2832114E-5 1.03675 1.03675
1.283023E-5 -3.0525568E-11 1.2832114E-5 1.2131195E-5 7.748558E-6 1.2831884E-5 1.2831884E-5 1.2832114E-5 1.03725 1.03725
1.2830639E-5 -1.8957008E-11 1.2831802E-5 1.2130966E-5 7.748412E-6 1.2831666E-5 1.2831666E-5 1.2831802E-5 1.03775 1.03775
1.2836263E-5 8.88441E-11 1.2831178E-5 1.2130738E-5 7.7482655E-6 1.2831449E-5 1.2831449E-5 1.2831178E-5 1.03825 1.03825
1.2839015E-5 1.436564E-10 1.2830866E-5 1.2130508E-5 7.74812E-6 1.2831231E-5 1.2831231E-5 1.2830866E-5 1.03875 1.03875
1.2837708E-5 1.235535E-10 1.2830866E-5 1.2130279E-5 7.7479735E-6 1.2831013E-5 1.2831013E-5 1.2830866E-5 1.03925 1.03925
1.2835444E-5 8.578766E-11 1.2830554E-5 1.2130051E-5 7.747827E-6 1.2830796E-5 1.2830796E-5 1.2830554E-5 1.03975 1.03975
1.2832553E-5 3.6449555E-11 1.2831178E-5 1.2129822E-5 7.747681E-6 1.2830577E-5 1.2830577E-5 1.2831178E-5 1.04025 1.04025
1.2827846E-5 -4.6387224E-11 1.2830866E-5 1.21295925E-5 7.747535E-6 1.283036E-5 1.283036E-5 1.2830866E-5 1.04075 1.04075
1.282512E-5 -9.2679996E-11 1.2829929E-5 1.2129364E-5 7.747389E-6 1.2830142E-5 1.2830142E-5 1.2829929E-5 1.04125 1.04125
1.2821009E-5 -1.6455358E-10 1.2830242E-5 1.2128906E-5 7.747096E-6 1.2829924E-5 1.2829924E-5 1.2830242E-5 1.04175 1.04175
1.2821945E-5 -1.4323993E-10 1.2829929E-5 1.2128678E-5 7.74695E-6 1.2829707E-5 1.2829707E-5 1.2829929E-5 1.04225 1.04225
1.2827041E-5 -4.5183895E-11 1.2829929E-5 1.2128448E-5 7.746804E-6 1.282949E-5 1.282949E-5 1.2829929E-5 1.04275 1.04275
1.283349E-5 7.784388E-11 1.2829617E-5 1.2128219E-5 7.7466575E-6 1.2829271E-5 1.2829271E-5 1.2829617E-5 1.04325 1.04325
1.2835746E-5 1.2352018E-10 1.2829305E-5 1.2127991E-5 7.746511E-6 1.2829054E-5 1.2829054E-5 1.2829305E-5 1.04375 1.04375
1.2834703E-5 1.082898E-10 1.2829617E-5 1.2127762E-5 7.746366E-6 1.2828836E-5 1.2828836E-5 1.2829617E-5 1.04425 1.04425
1.2834386E-5 1.064589E-10 1.2828993E-5 1.2127533E-5 7.746219E-6 1.2828618E-5 1.2828618E-5 1.2828993E-5 1.04475 1.04475
1.2833244E-5 8.940133E-11 1.282868E-5 1.2127304E-5 7.746073E-6 1.28284E-5 1.28284E-5 1.282868E-5 1.04525 1.04525
1.2829528E-5 2.4836553E-11 1.2828368E-5 1.2127075E-5 7.745927E-6 1.2828183E-5 1.2828183E-5 1.2828368E-5 1.04575 1.04575
1.2824294E-5 -6.7745295E-11 1.2828056E-5 1.2126847E-5 7.745781E-6 1.2827964E-5 1.2827964E-5 1.2828056E-5 1.04625 1.04625
1.2820281E-5 -1.3779167E-10 1.2828056E-5 1.2126618E-5 7.745634E-6 1.2827747E-5 1.2827747E-5 1.2828056E-5 1.04675 1.04675
1.2819964E-5 -1.3962258E-10 1.2827432E-5 1.212616E-5 7.745342E-6 1.2827529E-5 1.2827529E-5 1.2827432E-5 1.04725 1.04725
1.2821957E-5 -9.881881E-11 1.2827432E-5 1.2125931E-5 7.745196E-6 1.2827311E-5 1.2827311E-5 1.2827432E-5 1.04775 1.04775
1.2825204E-5 -3.4870502E-11 1.28271195E-5 1.2125702E-5 7.7450495E-6 1.2827093E-5 1.2827093E-5 1.28271195E-5 1.04825 1.04825
1.2829276E-5 4.4304463E-11 1.2827432E-5 1.2125473E-5 7.744903E-6 1.2826876E-5 1.2826876E-5 1.2827432E-5 1.04875 1.04875
1.283556E-5 1.642869E-10 1.28268075E-5 1.2125244E-5 7.744758E-6 1.2826657E-5 1.2826657E-5 1.28268075E-5 1.04925 1.04925
1.2838113E-5 2.154448E-10 1.2826496E-5 1.2125015E-5 7.744611E-6 1.282644E-5 1.282644E-5 1.2826496E-5 1.04975 1.04975
1.2832813E-5 1.2164482E-10 1.2825871E-5 1.2124787E-5 7.744465E-6 1.2826222E-5 1.2826222E-5 1.2825871E-5 1.05025 1.05025
1.282682E-5 1.5054446E-11 1.2825559E-5 1.21245575E-5 7.744318E-6 1.2826004E-5 1.2826004E-5 1.2825559E-5 1.05075 1.05075
1.2822774E-5 -5.5600993E-11 1.2825871E-5 1.2124328E-5 7.744173E-6 1.2825786E-5 1.2825786E-5 1.2825871E-5 1.05125 1.05125
1.2818893E-5 -1.2321111E-10 1.2825871E-5 1.21241E-5 7.744026E-6 1.2825569E-5 1.2825569E-5 1.2825871E-5 1.05175 1.05175
1.2816365E-5 -1.6584947E-10 1.2826184E-5 1.2123642E-5 7.7437335E-6 1.28253505E-5 1.28253505E-5 1.2826184E-5 1.05225 1.05225
1.2817202E-5 -1.4636305E-10 1.2825247E-5 1.2123413E-5 7.743588E-6 1.2825133E-5 1.2825133E-5 1.2825247E-5 1.05275 1.05275
1.2824641E-5 -5.063274E-12 1.2825247E-5 1.2123184E-5 7.7434415E-6 1.2824915E-5 1.2824915E-5 1.2825247E-5 1.05325 1.05325
1.2832541E-5 1.4476344E-10 1.2824935E-5 1.2122955E-5 7.743295E-6 1.28246975E-5 1.28246975E-5 1.2824935E-5 1.05375 1.05375
1.2835459E-5 2.0262107E-10 1.282431E-5 1.2122727E-5 7.743149E-6 1.282448E-5 1.282448E-5 1.282431E-5 1.05425 1.05425
1.2833986E-5 1.7947283E-10 1.2824622E-5 1.21224975E-5 7.743003E-6 1.2824262E-5 1.2824262E-5 1.2824622E-5 1.05475 1.05475
1.2827597E-5 6.557365E-11 1.2824622E-5 1.2122268E-5 7.742857E-6 1.28240445E-5 1.28240445E-5 1.2824622E-5 1.05525 1.05525
1.2822396E-5 -2.639913E-11 1.2824622E-5 1.212204E-5 7.74271E-6 1.2823826E-5 1.2823826E-5 1.2824622E-5 1.05575 1.05575
1.28207585E-5 -5.2592704E-11 1.2823998E-5 1.2121811E-5 7.742564E-6 1.2823609E-5 1.2823609E-5 1.2823998E-5 1.05625 1.05625
1.2816976E-5 -1.1837561E-10 1.2823686E-5 1.2121582E-5 7.742418E-6 1.28233905E-5 1.28233905E-5 1.2823686E-5 1.05675 1.05675
1.2813293E-5 -1.8233133E-10 1.2823686E-5 1.2121353E-5 7.742272E-6 1.2823172E-5 1.2823172E-5 1.2823686E-5 1.05725 1.05725
1.2816639E-5 -1.1655582E-10 1.2823061E-5 1.2120895E-5 7.741979E-6 1.2822955E-5 1.2822955E-5 1.2823061E-5 1.05775 1.05775
1.2824243E-5 2.778928E-11 1.2822749E-5 1.2120667E-5 7.7418335E-6 1.2822737E-5 1.2822737E-5 1.2822749E-5 1.05825 1.05825
1.2831119E-5 1.5873491E-10 1.2822437E-5 1.21204375E-5 7.741687E-6 1.2822519E-5 1.2822519E-5 1.2822437E-5 1.05875 1.05875
1.2831958E-5 1.7822135E-10 1.2822437E-5 1.2120208E-5 7.741541E-6 1.2822301E-5 1.2822301E-5 1.2822437E-5 1.05925 1.05925
1.28282745E-5 1.1426564E-10 1.2822125E-5 1.211998E-5 7.741395E-6 1.2822084E-5 1.2822084E-5 1.2822125E-5 1.05975 1.05975
1.2823205E-5 2.4729134E-11 1.2821813E-5 1.2119751E-5 7.741249E-6 1.2821865E-5 1.2821865E-5 1.2821813E-5 1.06025 1.06025
1.2820545E-5 -2.0345515E-11 1.2821813E-5 1.2119522E-5 7.741102E-6 1.2821647E-5 1.2821647E-5 1.2821813E-5 1.06075 1.06075
1.2816697E-5 -8.734656E-11 1.2821501E-5 1.2119293E-5 7.740956E-6 1.282143E-5 1.282143E-5 1.2821501E-5 1.06125 1.06125
1.28136735E-5 -1.3912094E-10 1.2821501E-5 1.2119064E-5 7.74081E-6 1.2821211E-5 1.2821211E-5 1.2821501E-5 1.06175 1.06175
1.281603E-5 -9.161743E-11 1.2821813E-5 1.2118835E-5 7.740664E-6 1.2820994E-5 1.2820994E-5 1.2821813E-5 1.06225 1.06225
1.282228E-5 2.7755936E-11 1.2821189E-5 1.2118607E-5 7.7405175E-6 1.2820776E-5 1.2820776E-5 1.2821189E-5 1.06275 1.06275
1.2826583E-5 1.1119437E-10 1.2820877E-5 1.2118149E-5 7.740226E-6 1.2820558E-5 1.2820558E-5 1.2820877E-5 1.06325 1.06325
1.2826397E-5 1.1179973E-10 1.2820564E-5 1.211792E-5 7.740079E-6 1.282034E-5 1.282034E-5 1.2820564E-5 1.06375 1.06375
1.2825354E-5 9.656936E-11 1.2820252E-5 1.2117691E-5 7.739933E-6 1.2820122E-5 1.2820122E-5 1.2820252E-5 1.06425 1.06425
1.2824114E-5 7.768459E-11 1.2820252E-5 1.2117463E-5 7.739786E-6 1.2819904E-5 1.2819904E-5 1.2820252E-5 1.06475 1.06475
1.2819605E-5 -1.4977877E-12 1.2819628E-5 1.2117233E-5 7.739641E-6 1.2819686E-5 1.2819686E-5 1.2819628E-5 1.06525 1.06525
1.2814537E-5 -9.10343E-11 1.2819628E-5 1.2117004E-5 7.739494E-6 1.2819469E-5 1.2819469E-5 1.2819628E-5 1.06575 1.06575
1.2810226E-5 -1.6656228E-10 1.2819628E-5 1.2116776E-5 7.739348E-6 1.28192505E-5 1.28192505E-5 1.2819628E-5 1.06625 1.06625
1.2812021E-5 -1.2941292E-10 1.2818691E-5 1.2116547E-5 7.7392015E-6 1.2819032E-5 1.2819032E-5 1.2818691E-5 1.06675 1.06675
1.282101E-5 4.051299E-11 1.2819316E-5 1.21163175E-5 7.739056E-6 1.2818815E-5 1.2818815E-5 1.2819316E-5 1.06725 1.06725
1.2825115E-5 1.2029702E-10 1.2819003E-5 1.2116089E-5 7.7389095E-6 1.2818597E-5 1.2818597E-5 1.2819003E-5 1.06775 1.06775
1.2826745E-5 1.5440105E-10 1.2818379E-5 1.211586E-5 7.738763E-6 1.2818378E-5 1.2818378E-5 1.2818379E-5 1.06825 1.06825
1.282326E-5 9.409974E-11 1.2818691E-5 1.2115403E-5 7.738471E-6 1.2818161E-5 1.2818161E-5 1.2818691E-5 1.06875 1.06875
1.2821061E-5 5.7552033E-11 1.2818379E-5 1.2115173E-5 7.738325E-6 1.2817944E-5 1.2817944E-5 1.2818379E-5 1.06925 1.06925
1.2818995E-5 2.3440586E-11 1.2817754E-5 1.2114944E-5 7.738178E-6 1.2817725E-5 1.2817725E-5 1.2817754E-5 1.06975 1.06975
1.2814256E-5 -6.000525E-11 1.2817442E-5 1.2114716E-5 7.738032E-6 1.2817507E-5 1.2817507E-5 1.2817442E-5 1.07025 1.07025
1.2808989E-5 -1.5319616E-10 1.2816507E-5 1.2114487E-5 7.737886E-6 1.281729E-5 1.281729E-5 1.2816507E-5 1.07075 1.07075
1.2806691E-5 -1.9157108E-10 1.28168185E-5 1.21142575E-5 7.73774E-6 1.2817071E-5 1.2817071E-5 1.28168185E-5 1.07125 1.07125
1.2812909E-5 -7.280678E-11 1.28168185E-5 1.2114029E-5 7.7375935E-6 1.2816853E-5 1.2816853E-5 1.28168185E-5 1.07175 1.07175
1.2822359E-5 1.0564606E-10 1.28168185E-5 1.21138E-5 7.737448E-6 1.2816636E-5 1.2816636E-5 1.28168185E-5 1.07225 1.07225
1.28261345E-5 1.7933943E-10 1.2816507E-5 1.2113571E-5 7.7373015E-6 1.2816417E-5 1.2816417E-5 1.2816507E-5 1.07275 1.07275
1.2823771E-5 1.3974638E-10 1.2816507E-5 1.2113343E-5 7.737155E-6 1.2816199E-5 1.2816199E-5 1.2816507E-5 1.07325 1.07325
1.2822893E-5 1.2756134E-10 1.2816194E-5 1.2113113E-5 7.737009E-6 1.2815982E-5 1.2815982E-5 1.2816194E-5 1.07375 1.07375
1.2821718E-5 1.0989471E-10 1.2815882E-5 1.2112656E-5 7.736717E-6 1.28157635E-5 1.28157635E-5 1.2815882E-5 1.07425 1.07425
1.2817639E-5 3.863019E-11 1.281557E-5 1.2112427E-5 7.73657E-6 1.2815545E-5 1.2815545E-5 1.281557E-5 1.07475 1.07475
1.2809368E-5 -1.099858E-10 1.281557E-5 1.21121975E-5 7.736424E-6 1.2815328E-5 1.2815328E-5 1.281557E-5 1.07525 1.07525
1.2803804E-5 -2.086583E-10 1.2814945E-5 1.2111969E-5 7.736278E-6 1.281511E-5 1.281511E-5 1.2814945E-5 1.07575 1.07575
1.28036845E-5 -2.068348E-10 1.2814633E-5 1.211174E-5 7.736132E-6 1.2814891E-5 1.2814891E-5 1.2814633E-5 1.07625 1.07625
1.2808384E-5 -1.1608757E-10 1.2814321E-5 1.2111511E-5 7.7359855E-6 1.2814674E-5 1.2814674E-5 1.2814321E-5 1.07675 1.07675
1.2815723E-5 2.3384988E-11 1.2814945E-5 1.2111283E-5 7.735839E-6 1.2814456E-5 1.2814456E-5 1.2814945E-5 1.07725 1.07725
1.282194E-5 1.4214929E-10 1.2814321E-5 1.2111053E-5 7.7356935E-6 1.2814237E-5 1.2814237E-5 1.2814321E-5 1.07775 1.07775
1.2823339E-5 1.7198985E-10 1.2814321E-5 1.2110824E-5 7.735547E-6 1.281402E-5 1.281402E-5 1.2814321E-5 1.07825 1.07825
1.2823351E-5 1.7624961E-10 1.2813696E-5 1.2110596E-5 7.735401E-6 1.2813802E-5 1.2813802E-5 1.2813696E-5 1.07875 1.07875
1.2822176E-5 1.5858297E-10 1.2813384E-5 1.2110367E-5 7.735254E-6 1.2813583E-5 1.2813583E-5 1.2813384E-5 1.07925 1.07925
1.2815127E-5 3.2502452E-11 1.2814009E-5 1.2109909E-5 7.734962E-6 1.2813365E-5 1.2813365E-5 1.2814009E-5 1.07975 1.07975
1.2806229E-5 -1.2768579E-10 1.2813696E-5 1.210968E-5 7.734816E-6 1.2813148E-5 1.2813148E-5 1.2813696E-5 1.08025 1.08025
1.28014235E-5 -2.1234979E-10 1.2813072E-5 1.2109452E-5 7.734669E-6 1.28129295E-5 1.28129295E-5 1.2813072E-5 1.08075 1.08075
1.28018655E-5 -2.0017214E-10 1.281276E-5 1.2109223E-5 7.734524E-6 1.2812711E-5 1.2812711E-5 1.281276E-5 1.08125 1.08125
1.2805244E-5 -1.3378758E-10 1.281276E-5 1.2108993E-5 7.7343775E-6 1.2812494E-5 1.2812494E-5 1.281276E-5 1.08175 1.08175
1.2813045E-5 1.4211916E-11 1.2813072E-5 1.2108765E-5 7.734231E-6 1.2812276E-5 1.2812276E-5 1.2813072E-5 1.08225 1.08225
1.2819098E-5 1.2993089E-10 1.28121355E-5 1.2108536E-5 7.734085E-6 1.2812057E-5 1.2812057E-5 1.28121355E-5 1.08275 1.08275
1.2823202E-5 2.0971491E-10 1.2812448E-5 1.2108307E-5 7.733939E-6 1.2811839E-5 1.2811839E-5 1.2812448E-5 1.08325 1.08325
1.28226875E-5 2.042296E-10 1.2811824E-5 1.2108078E-5 7.733793E-6 1.2811622E-5 1.2811622E-5 1.2811824E-5 1.08375 1.08375
1.2820423E-5 1.6646376E-10 1.2811512E-5 1.2107849E-5 7.733646E-6 1.2811403E-5 1.2811403E-5 1.2811512E-5 1.08425 1.08425
1.281179E-5 1.1148046E-11 1.2811512E-5 1.2107392E-5 7.733354E-6 1.2811185E-5 1.2811185E-5 1.2811512E-5 1.08475 1.08475
1.2800714E-5 -1.8923861E-10 1.2810887E-5 1.2107163E-5 7.733208E-6 1.2810967E-5 1.2810967E-5 1.2810887E-5 1.08525 1.08525
1.27967005E-5 -2.5928498E-10 1.2810887E-5 1.2106933E-5 7.7330615E-6 1.28107495E-5 1.28107495E-5 1.2810887E-5 1.08575 1.08575
1.2799782E-5 -1.9838202E-10 1.2810887E-5 1.2106705E-5 7.732916E-6 1.2810531E-5 1.2810531E-5 1.2810887E-5 1.08625 1.08625
1.2808639E-5 -3.0892386E-11 1.2810263E-5 1.2106476E-5 7.7327695E-6 1.2810313E-5 1.2810313E-5 1.2810263E-5 1.08675 1.08675
1.2819279E-5 1.6948684E-10 1.2810263E-5 1.2106247E-5 7.732623E-6 1.2810095E-5 1.2810095E-5 1.2810263E-5 1.08725 1.08725
1.2821106E-5 2.0724529E-10 1.2809951E-5 1.2106018E-5 7.732477E-6 1.2809877E-5 1.2809877E-5 1.2809951E-5 1.08775 1.08775
1.2820888E-5 2.0724157E-10 1.2809951E-5 1.2105789E-5 7.732331E-6 1.2809659E-5 1.2809659E-5 1.2809951E-5 1.08825 1.08825
1.2817666E-5 1.5181278E-10 1.2809638E-5 1.210556E-5 7.732185E-6 1.2809441E-5 1.2809441E-5 1.2809638E-5 1.08875 1.08875
1.28172505E-5 1.4815468E-10 1.2809326E-5 1.2105332E-5 7.732038E-6 1.2809222E-5 1.2809222E-5 1.2809326E-5 1.08925 1.08925
1.2809046E-5 7.56828E-13 1.2809638E-5 1.21051025E-5 7.731892E-6 1.2809004E-5 1.2809004E-5 1.2809638E-5 1.08975 1.08975
1.2797376E-5 -2.1059303E-10 1.2809326E-5 1.2104645E-5 7.7316E-6 1.2808787E-5 1.2808787E-5 1.2809326E-5 1.09025 1.09025
1.2790161E-5 -3.397189E-10 1.2808702E-5 1.2104416E-5 7.7314535E-6 1.28085685E-5 1.28085685E-5 1.2808702E-5 1.09075 1.09075
1.279364E-5 -2.7150712E-10 1.280839E-5 1.2104187E-5 7.731307E-6 1.280835E-5 1.280835E-5 1.280839E-5 1.09125 1.09125
1.280913E-5 1.8404927E-11 1.280839E-5 1.2103958E-5 7.7311615E-6 1.2808132E-5 1.2808132E-5 1.280839E-5 1.09175 1.09175
1.2822607E-5 2.711639E-10 1.280839E-5 1.2103729E-5 7.731015E-6 1.2807914E-5 1.2807914E-5 1.280839E-5 1.09225 1.09225
1.2825722E-5 3.3267594E-10 1.2808077E-5 1.21035E-5 7.730869E-6 1.2807696E-5 1.2807696E-5 1.2808077E-5 1.09275 1.09275
1.2820784E-5 2.4557567E-10 1.2807765E-5 1.2103272E-5 7.730722E-6 1.2807478E-5 1.2807478E-5 1.2807765E-5 1.09325 1.09325
1.2817299E-5 1.8527438E-10 1.28074535E-5 1.21030425E-5 7.730577E-6 1.280726E-5 1.280726E-5 1.28074535E-5 1.09375 1.09375
1.2812592E-5 1.0243759E-10 1.28071415E-5 1.2102813E-5 7.73043E-6 1.28070415E-5 1.28070415E-5 1.28071415E-5 1.09425 1.09425
1.28012525E-5 -1.028216E-10 1.2806517E-5 1.2102585E-5 7.730284E-6 1.2806823E-5 1.2806823E-5 1.2806517E-5 1.09475 1.09475
1.2786976E-5 -3.6228773E-10 1.2806517E-5 1.2102356E-5 7.730137E-6 1.2806606E-5 1.2806606E-5 1.2806517E-5 1.09525 1.09525
1.2782632E-5 -4.3842477E-10 1.2806517E-5 1.2101898E-5 7.7298455E-6 1.28063875E-5 1.28063875E-5 1.2806517E-5 1.09575 1.09575
1.2792149E-5 -2.587538E-10 1.2806205E-5 1.2101669E-5 7.729699E-6 1.2806169E-5 1.2806169E-5 1.2806205E-5 1.09625 1.09625
1.28116E-5 1.0424625E-10 1.280558E-5 1.210144E-5 7.729553E-6 1.2805952E-5 1.2805952E-5 1.280558E-5 1.09675 1.09675
1.2824153E-5 3.3995134E-10 1.2805268E-5 1.2101212E-5 7.729407E-6 1.2805734E-5 1.2805734E-5 1.2805268E-5 1.09725 1.09725
1.2824462E-5 3.4969272E-10 1.2805268E-5 1.21009825E-5 7.729261E-6 1.2805515E-5 1.2805515E-5 1.2805268E-5 1.09775 1.09775
1.2818502E-5 2.437114E-10 1.280558E-5 1.2100753E-5 7.729114E-6 1.2805297E-5 1.2805297E-5 1.280558E-5 1.09825 1.09825
1.281307E-5 1.4747514E-10 1.2805268E-5 1.2100525E-5 7.728968E-6 1.2805079E-5 1.2805079E-5 1.2805268E-5 1.09875 1.09875
1.2807571E-5 5.002076E-11 1.2804644E-5 1.2100296E-5 7.728822E-6 1.28048605E-5 1.28048605E-5 1.2804644E-5 1.09925 1.09925
1.2793625E-5 -2.0335471E-10 1.2804644E-5 1.2100068E-5 7.728676E-6 1.2804643E-5 1.2804643E-5 1.2804644E-5 1.09975 1.09975
1.2781361E-5 -4.2566778E-10 1.2804644E-5 1.2099838E-5 7.728529E-6 1.2804425E-5 1.2804425E-5 1.2804644E-5 1.10025 1.10025
1.2784607E-5 -3.6171946E-10 1.2804644E-5 1.2099609E-5 7.728384E-6 1.2804207E-5 1.2804207E-5 1.2804644E-5 1.10075 1.10075
1.2797358E-5 -1.2235996E-10 1.2804332E-5 1.2099152E-5 7.728091E-6 1.2803988E-5 1.2803988E-5 1.2804332E-5 1.10125 1.10125
1.2811858E-5 1.4928009E-10 1.2803707E-5 1.20989225E-5 7.727945E-6 1.280377E-5 1.280377E-5 1.2803707E-5 1.10175 1.10175
1.28199235E-5 3.021521E-10 1.2803707E-5 1.2098694E-5 7.727799E-6 1.2803552E-5 1.2803552E-5 1.2803707E-5 1.10225 1.10225
1.2821355E-5 3.3260175E-10 1.2803395E-5 1.2098465E-5 7.727653E-6 1.2803333E-5 1.2803333E-5 1.2803395E-5 1.10275 1.10275
1.2816384E-5 2.448924E-10 1.2803083E-5 1.2098236E-5 7.727506E-6 1.2803115E-5 1.2803115E-5 1.2803083E-5 1.10325 1.10325
1.28079155E-5 9.262205E-11 1.2803083E-5 1.2098008E-5 7.72736E-6 1.2802898E-5 1.2802898E-5 1.2803083E-5 1.10375 1.10375
1.2798919E-5 -6.9393415E-11 1.28027705E-5 1.2097778E-5 7.727214E-6 1.28026795E-5 1.28026795E-5 1.28027705E-5 1.10425 1.10425
1.2790649E-5 -2.1800939E-10 1.28024585E-5 1.2097549E-5 7.727068E-6 1.2802461E-5 1.2802461E-5 1.28024585E-5 1.10475 1.10475
1.2786767E-5 -2.8561953E-10 1.28027705E-5 1.2097321E-5 7.7269215E-6 1.2802243E-5 1.2802243E-5 1.28027705E-5 1.10525 1.10525
1.2791961E-5 -1.857363E-10 1.2801835E-5 1.2097092E-5 7.726775E-6 1.2802025E-5 1.2802025E-5 1.2801835E-5 1.10575 1.10575
1.2800917E-5 -1.641945E-11 1.2801522E-5 1.20968625E-5 7.7266295E-6 1.2801806E-5 1.2801806E-5 1.2801522E-5 1.10625 1.10625
1.2808519E-5 1.2792564E-10 1.2801522E-5 1.2096405E-5 7.726337E-6 1.2801588E-5 1.2801588E-5 1.2801522E-5 1.10675 1.10675
1.2812327E-5 2.0222808E-10 1.280121E-5 1.2096176E-5 7.72619E-6 1.280137E-5 1.280137E-5 1.280121E-5 1.10725 1.10725
1.28135935E-5 2.2963237E-10 1.280121E-5 1.2095948E-5 7.726045E-6 1.2801152E-5 1.2801152E-5 1.280121E-5 1.10775 1.10775
1.2811395E-5 1.9308465E-10 1.280121E-5 1.2095718E-5 7.725898E-6 1.2800933E-5 1.2800933E-5 1.280121E-5 1.10825 1.10825
1.2803818E-5 5.7259072E-11 1.2800898E-5 1.2095489E-5 7.725752E-6 1.2800716E-5 1.2800716E-5 1.2800898E-5 1.10875 1.10875
1.2794788E-5 -1.0536546E-10 1.2800586E-5 1.2095261E-5 7.725605E-6 1.2800498E-5 1.2800498E-5 1.2800586E-5 1.10925 1.10925
1.27907415E-5 -1.7602089E-10 1.2800274E-5 1.2095032E-5 7.72546E-6 1.2800279E-5 1.2800279E-5 1.2800274E-5 1.10975 1.10975
1.2790655E-5 -1.7358835E-10 1.2799961E-5 1.20948025E-5 7.7253135E-6 1.2800061E-5 1.2800061E-5 1.2799961E-5 1.11025 1.11025
1.2792581E-5 -1.3400273E-10 1.2799649E-5 1.2094574E-5 7.725167E-6 1.2799843E-5 1.2799843E-5 1.2799649E-5 1.11075 1.11075
1.2796455E-5 -5.8482164E-11 1.2799961E-5 1.2094345E-5 7.725021E-6 1.27996245E-5 1.27996245E-5 1.2799961E-5 1.11125 1.11125
1.2803497E-5 7.55088E-11 1.2799649E-5 1.2094116E-5 7.724875E-6 1.2799406E-5 1.2799406E-5 1.2799649E-5 1.11175 1.11175
1.2811265E-5 2.2289924E-10 1.2799337E-5 1.2093658E-5 7.724582E-6 1.2799188E-5 1.2799188E-5 1.2799337E-5 1.11225 1.11225
1.2813753E-5 2.72839E-10 1.2799337E-5 1.2093429E-5 7.724436E-6 1.279897E-5 1.279897E-5 1.2799337E-5 1.11275 1.11275
1.2806373E-5 1.4066781E-10 1.2799025E-5 1.2093201E-5 7.72429E-6 1.2798751E-5 1.2798751E-5 1.2799025E-5 1.11325 1.11325
1.2796353E-5 -4.0228716E-11 1.27984E-5 1.2092972E-5 7.724144E-6 1.2798533E-5 1.2798533E-5 1.27984E-5 1.11375 1.11375
1.2791152E-5 -1.3220149E-10 1.27984E-5 1.20927425E-5 7.723997E-6 1.2798315E-5 1.2798315E-5 1.27984E-5 1.11425 1.11425
1.2790504E-5 -1.4012308E-10 1.27984E-5 1.2092514E-5 7.723852E-6 1.2798097E-5 1.2798097E-5 1.27984E-5 1.11475 1.11475
1.2789956E-5 -1.4621745E-10 1.2798088E-5 1.2092285E-5 7.7237055E-6 1.2797878E-5 1.2797878E-5 1.2798088E-5 1.11525 1.11525
1.2789902E-5 -1.4317583E-10 1.2798088E-5 1.2092056E-5 7.723559E-6 1.279766E-5 1.279766E-5 1.2798088E-5 1.11575 1.11575
1.2791763E-5 -1.0480835E-10 1.2798088E-5 1.2091828E-5 7.723413E-6 1.2797442E-5 1.2797442E-5 1.2798088E-5 1.11625 1.11625
1.2800257E-5 5.5981556E-11 1.2797776E-5 1.2091598E-5 7.723267E-6 1.27972235E-5 1.27972235E-5 1.2797776E-5 1.11675 1.11675
1.2811654E-5 2.703693E-10 1.2797776E-5 1.2091141E-5 7.722974E-6 1.2797005E-5 1.2797005E-5 1.2797776E-5 1.11725 1.11725
1.2814736E-5 3.312723E-10 1.279684E-5 1.2090912E-5 7.722828E-6 1.2796787E-5 1.2796787E-5 1.279684E-5 1.11775 1.11775
1.2806235E-5 1.7839283E-10 1.279684E-5 1.2090683E-5 7.722682E-6 1.2796569E-5 1.2796569E-5 1.279684E-5 1.11825 1.11825
1.27943E-5 -3.782957E-11 1.279684E-5 1.2090454E-5 7.722536E-6 1.279635E-5 1.279635E-5 1.279684E-5 1.11875 1.11875
1.2788505E-5 -1.4076555E-10 1.279684E-5 1.2090225E-5 7.7223895E-6 1.2796132E-5 1.2796132E-5 1.279684E-5 1.11925 1.11925
1.2786769E-5 -1.6878633E-10 1.2796216E-5 1.2089997E-5 7.722243E-6 1.2795914E-5 1.2795914E-5 1.2796216E-5 1.11975 1.11975
1.27842395E-5 -2.1142471E-10 1.2795903E-5 1.2089768E-5 7.7220975E-6 1.27956955E-5 1.27956955E-5 1.2795903E-5 1.12025 1.12025
1.2784153E-5 -2.0899216E-10 1.2795591E-5 1.2089538E-5 7.721951E-6 1.2795477E-5 1.2795477E-5 1.2795591E-5 1.12075 1.12075
1.2788489E-5 -1.2494467E-10 1.2795591E-5 1.208931E-5 7.721805E-6 1.2795259E-5 1.2795259E-5 1.2795591E-5 1.12125 1.12125
1.2797808E-5 5.1071904E-11 1.2795279E-5 1.2089081E-5 7.721658E-6 1.2795041E-5 1.2795041E-5 1.2795279E-5 1.12175 1.12175
1.2807093E-5 2.264794E-10 1.2795279E-5 1.2088852E-5 7.721513E-6 1.2794822E-5 1.2794822E-5 1.2795279E-5 1.12225 1.12225
1.2811594E-5 3.1357222E-10 1.2794654E-5 1.2088394E-5 7.72122E-6 1.2794604E-5 1.2794604E-5 1.2794654E-5 1.12275 1.12275
1.28089005E-5 2.6788852E-10 1.2794654E-5 1.2088165E-5 7.721073E-6 1.2794386E-5 1.2794386E-5 1.2794654E-5 1.12325 1.12325
1.2801389E-5 1.3328107E-10 1.2794342E-5 1.2087937E-5 7.720928E-6 1.2794168E-5 1.2794168E-5 1.2794342E-5 1.12375 1.12375
1.2791865E-5 -3.8479463E-11 1.2794342E-5 1.2087708E-5 7.7207815E-6 1.2793949E-5 1.2793949E-5 1.2794342E-5 1.12425 1.12425
1.278432E-5 -1.7369599E-10 1.2793718E-5 1.2087478E-5 7.720635E-6 1.2793731E-5 1.2793731E-5 1.2793718E-5 1.12475 1.12475
1.27800095E-5 -2.4922395E-10 1.2793718E-5 1.208725E-5 7.720489E-6 1.2793513E-5 1.2793513E-5 1.2793718E-5 1.12525 1.12525
1.27795265E-5 -2.541002E-10 1.2793718E-5 1.2087021E-5 7.720343E-6 1.2793294E-5 1.2793294E-5 1.2793718E-5 1.12575 1.12575
1.2781783E-5 -2.0842392E-10 1.2793406E-5 1.2086792E-5 7.720197E-6 1.2793076E-5 1.2793076E-5 1.2793406E-5 1.12625 1.12625
1.2790277E-5 -4.7634025E-11 1.2793406E-5 1.2086563E-5 7.72005E-6 1.2792858E-5 1.2792858E-5 1.2793406E-5 1.12675 1.12675
1.2802071E-5 1.7406254E-10 1.2793406E-5 1.2086334E-5 7.719905E-6 1.279264E-5 1.279264E-5 1.2793406E-5 1.12725 1.12725
1.2811917E-5 3.598242E-10 1.2793093E-5 1.2086105E-5 7.719758E-6 1.2792421E-5 1.2792421E-5 1.2793093E-5 1.12775 1.12775
1.28123265E-5 3.7139272E-10 1.27924695E-5 1.20856475E-5 7.719465E-6 1.2792203E-5 1.2792203E-5 1.27924695E-5 1.12825 1.12825
1.2805639E-5 2.5201194E-10 1.2792158E-5 1.2085418E-5 7.71932E-6 1.2791984E-5 1.2791984E-5 1.2792158E-5 1.12875 1.12875
1.2794596E-5 5.223435E-11 1.2791845E-5 1.208519E-5 7.7191735E-6 1.2791766E-5 1.2791766E-5 1.2791845E-5 1.12925 1.12925
1.2783388E-5 -1.5058858E-10 1.2791533E-5 1.2084961E-5 7.719027E-6 1.2791547E-5 1.2791547E-5 1.2791533E-5 1.12975 1.12975
1.2775877E-5 -2.8519603E-10 1.2791845E-5 1.2084732E-5 7.718881E-6 1.2791329E-5 1.2791329E-5 1.2791845E-5 1.13025 1.13025
1.2773183E-5 -3.3087974E-10 1.2791533E-5 1.2084503E-5 7.718735E-6 1.2791111E-5 1.2791111E-5 1.2791533E-5 1.13075 1.13075
1.2777024E-5 -2.5596827E-10 1.2791221E-5 1.2084274E-5 7.718589E-6 1.27908925E-5 1.27908925E-5 1.2791221E-5 1.13125 1.13125
1.2784759E-5 -1.0918689E-10 1.2790596E-5 1.2084045E-5 7.718442E-6 1.2790674E-5 1.2790674E-5 1.2790596E-5 1.13175 1.13175
1.2795495E-5 9.3019537E-11 1.2790284E-5 1.2083817E-5 7.718296E-6 1.2790456E-5 1.2790456E-5 1.2790284E-5 1.13225 1.13225
1.2808378E-5 3.3481531E-10 1.2790909E-5 1.20835875E-5 7.71815E-6 1.2790238E-5 1.2790238E-5 1.2790909E-5 1.13275 1.13275
1.2816477E-5 4.882964E-10 1.2790596E-5 1.2083358E-5 7.718004E-6 1.2790019E-5 1.2790019E-5 1.2790596E-5 1.13325 1.13325
1.2812496E-5 4.188591E-10 1.278966E-5 1.2082901E-5 7.717711E-6 1.2789801E-5 1.2789801E-5 1.278966E-5 1.13375 1.13375
1.2797328E-5 1.4294815E-10 1.278966E-5 1.2082672E-5 7.7175655E-6 1.2789583E-5 1.2789583E-5 1.278966E-5 1.13425 1.13425
1.27815E-5 -1.451441E-10 1.2789035E-5 1.2082443E-5 7.717419E-6 1.27893645E-5 1.27893645E-5 1.2789035E-5 1.13475 1.13475
1.2771645E-5 -3.229953E-10 1.2789035E-5 1.2082214E-5 7.717273E-6 1.2789145E-5 1.2789145E-5 1.2789035E-5 1.13525 1.13525
1.2769479E-5 -3.5893397E-10 1.2789348E-5 1.2081986E-5 7.717126E-6 1.2788927E-5 1.2788927E-5 1.2789348E-5 1.13575 1.13575
1.2772362E-5 -3.016854E-10 1.2789348E-5 1.2081757E-5 7.716981E-6 1.2788709E-5 1.2788709E-5 1.2789348E-5 1.13625 1.13625
1.2777028E-5 -2.1154724E-10 1.2788723E-5 1.20815275E-5 7.716834E-6 1.27884905E-5 1.27884905E-5 1.2788723E-5 1.13675 1.13675
1.2786248E-5 -3.7357874E-11 1.2788411E-5 1.2081299E-5 7.716688E-6 1.2788272E-5 1.2788272E-5 1.2788411E-5 1.13725 1.13725
1.2802067E-5 2.5864483E-10 1.2788099E-5 1.208107E-5 7.716541E-6 1.2788054E-5 1.2788054E-5 1.2788099E-5 1.13775 1.13775
1.2814456E-5 4.913046E-10 1.2787475E-5 1.2080841E-5 7.716396E-6 1.2787836E-5 1.2787836E-5 1.2787475E-5 1.13825 1.13825
1.2814831E-5 5.022641E-10 1.27877865E-5 1.2080613E-5 7.7162495E-6 1.2787617E-5 1.2787617E-5 1.27877865E-5 1.13875 1.13875
1.28010815E-5 2.5254301E-10 1.27877865E-5 1.2080154E-5 7.715957E-6 1.2787398E-5 1.2787398E-5 1.27877865E-5 1.13925 1.13925
1.2782845E-5 -8.0011116E-11 1.27877865E-5 1.2079926E-5 7.715811E-6 1.278718E-5 1.278718E-5 1.27877865E-5 1.13975 1.13975
1.277068E-5 -3.0049696E-10 1.27877865E-5 1.2079697E-5 7.715665E-6 1.2786962E-5 1.2786962E-5 1.27877865E-5 1.14025 1.14025
1.2766435E-5 -3.7480682E-10 1.2787475E-5 1.20794675E-5 7.715518E-6 1.2786743E-5 1.2786743E-5 1.2787475E-5 1.14075 1.14075
1.2766481E-5 -3.6993802E-10 1.2787163E-5 1.2079239E-5 7.715373E-6 1.2786525E-5 1.2786525E-5 1.2787163E-5 1.14125 1.14125
1.27693975E-5 -3.120804E-10 1.2787163E-5 1.207901E-5 7.715226E-6 1.2786307E-5 1.2786307E-5 1.2787163E-5 1.14175 1.14175
1.2781059E-5 -9.282008E-11 1.2786851E-5 1.2078781E-5 7.71508E-6 1.27860885E-5 1.27860885E-5 1.2786851E-5 1.14225 1.14225
1.27986605E-5 2.3607222E-10 1.2786851E-5 1.2078553E-5 7.714933E-6 1.2785869E-5 1.2785869E-5 1.2786851E-5 1.14275 1.14275
1.28100255E-5 4.4985093E-10 1.2785602E-5 1.2078323E-5 7.714788E-6 1.2785651E-5 1.2785651E-5 1.2785602E-5 1.14325 1.14325
1.281116E-5 4.7481896E-10 1.2785602E-5 1.2078094E-5 7.7146415E-6 1.2785433E-5 1.2785433E-5 1.2785602E-5 1.14375 1.14375
1.2801239E-5 2.9574962E-10 1.2784977E-5 1.2077866E-5 7.714495E-6 1.27852145E-5 1.27852145E-5 1.2784977E-5 1.14425 1.14425
1.278716E-5 3.9937886E-11 1.2784977E-5 1.20774075E-5 7.714203E-6 1.2784996E-5 1.2784996E-5 1.2784977E-5 1.14475 1.14475
1.2773114E-5 -2.1526479E-10 1.2784977E-5 1.2077179E-5 7.714057E-6 1.2784778E-5 1.2784778E-5 1.2784977E-5 1.14525 1.14525
1.2764447E-5 -3.7118958E-10 1.2784665E-5 1.207695E-5 7.71391E-6 1.2784559E-5 1.2784559E-5 1.2784665E-5 1.14575 1.14575
1.276172E-5 -4.1748235E-10 1.2784665E-5 1.2076721E-5 7.713764E-6 1.27843405E-5 1.27843405E-5 1.2784665E-5 1.14625 1.14625
1.2767639E-5 -3.0419967E-10 1.2784353E-5 1.2076493E-5 7.713618E-6 1.2784122E-5 1.2784122E-5 1.2784353E-5 1.14675 1.14675
1.2779104E-5 -8.8593764E-11 1.2784041E-5 1.2076263E-5 7.713472E-6 1.2783904E-5 1.2783904E-5 1.2784041E-5 1.14725 1.14725
1.279291E-5 1.7025588E-10 1.2784041E-5 1.2076034E-5 7.713325E-6 1.2783686E-5 1.2783686E-5 1.2784041E-5 1.14775 1.14775
1.2802822E-5 3.5723563E-10 1.2783416E-5 1.2075806E-5 7.713179E-6 1.2783466E-5 1.2783466E-5 1.2783416E-5 1.14825 1.14825
1.2805079E-5 4.0291193E-10 1.2783416E-5 1.2075577E-5 7.7130335E-6 1.2783248E-5 1.2783248E-5 1.2783416E-5 1.14875 1.14875
1.2801395E-5 3.3895622E-10 1.27831045E-5 1.20753475E-5 7.712887E-6 1.278303E-5 1.278303E-5 1.27831045E-5 1.14925 1.14925
1.2792596E-5 1.8059515E-10 1.27831045E-5 1.2075119E-5 7.712741E-6 1.2782811E-5 1.2782811E-5 1.27831045E-5 1.14975 1.14975
1.27791445E-5 -6.364432E-11 1.27827925E-5 1.2074661E-5 7.712449E-6 1.2782592E-5 1.2782592E-5 1.27827925E-5 1.15025 1.15025
1.2764471E-5 -3.3041925E-10 1.2782168E-5 1.2074433E-5 7.712302E-6 1.2782374E-5 1.2782374E-5 1.2782168E-5 1.15075 1.15075
1.27566955E-5 -4.6989923E-10 1.278248E-5 1.2074203E-5 7.712156E-6 1.2782156E-5 1.2782156E-5 1.278248E-5 1.15125 1.15125
1.2763011E-5 -3.4930778E-10 1.278248E-5 1.2073974E-5 7.712009E-6 1.2781937E-5 1.2781937E-5 1.278248E-5 1.15175 1.15175
1.2776091E-5 -1.0385758E-10 1.2781856E-5 1.2073746E-5 7.711864E-6 1.2781718E-5 1.2781718E-5 1.2781856E-5 1.15225 1.15225
1.278848E-5 1.2880219E-10 1.2781856E-5 1.2073517E-5 7.711717E-6 1.27815E-5 1.27815E-5 1.2781856E-5 1.15275 1.15275
1.27976E-5 3.0116434E-10 1.2781856E-5 1.2073288E-5 7.711571E-6 1.2781282E-5 1.2781282E-5 1.2781856E-5 1.15325 1.15325
1.2801374E-5 3.748577E-10 1.2781232E-5 1.2073059E-5 7.711425E-6 1.2781064E-5 1.2781064E-5 1.2781232E-5 1.15375 1.15375
1.279934E-5 3.413553E-10 1.2780295E-5 1.207283E-5 7.711279E-6 1.2780844E-5 1.2780844E-5 1.2780295E-5 1.15425 1.15425
1.279107E-5 1.9273932E-10 1.2780295E-5 1.2072602E-5 7.711133E-6 1.2780626E-5 1.2780626E-5 1.2780295E-5 1.15475 1.15475
1.2779663E-5 -1.3738008E-11 1.2779983E-5 1.2072143E-5 7.710841E-6 1.2780408E-5 1.2780408E-5 1.2779983E-5 1.15525 1.15525
1.2765024E-5 -2.7990385E-10 1.2780295E-5 1.2071915E-5 7.710694E-6 1.27801895E-5 1.27801895E-5 1.2780295E-5 1.15575 1.15575
1.2759491E-5 -3.7796732E-10 1.2780295E-5 1.2071686E-5 7.710548E-6 1.277997E-5 1.277997E-5 1.2780295E-5 1.15625 1.15625
1.2762969E-5 -3.0975558E-10 1.2780295E-5 1.2071457E-5 7.710401E-6 1.2779752E-5 1.2779752E-5 1.2780295E-5 1.15675 1.15675
1.2773112E-5 -1.1851234E-10 1.2780295E-5 1.2071228E-5 7.710256E-6 1.2779534E-5 1.2779534E-5 1.2780295E-5 1.15725 1.15725
1.2780286E-5 1.7914883E-11 1.277967E-5 1.2070999E-5 7.7101095E-6 1.27793155E-5 1.27793155E-5 1.277967E-5 1.15775 1.15775
1.278835E-5 1.7078691E-10 1.2779358E-5 1.207077E-5 7.709963E-6 1.2779096E-5 1.2779096E-5 1.2779358E-5 1.15825 1.15825
1.27934445E-5 2.6884295E-10 1.277967E-5 1.2070542E-5 7.709817E-6 1.2778878E-5 1.2778878E-5 1.277967E-5 1.15875 1.15875
1.2798374E-5 3.6385361E-10 1.2779358E-5 1.2070313E-5 7.709671E-6 1.277866E-5 1.277866E-5 1.2779358E-5 1.15925 1.15925
1.2798519E-5 3.7054962E-10 1.2778734E-5 1.2070083E-5 7.709525E-6 1.2778441E-5 1.2778441E-5 1.2778734E-5 1.15975 1.15975
1.2787806E-5 1.7686272E-10 1.27784215E-5 1.2069855E-5 7.709378E-6 1.2778222E-5 1.2778222E-5 1.27784215E-5 1.16025 1.16025
1.2769403E-5 -1.5873676E-10 1.27784215E-5 1.2069397E-5 7.709086E-6 1.2778004E-5 1.2778004E-5 1.27784215E-5 1.16075 1.16075
1.2755885E-5 -4.0419437E-10 1.27784215E-5 1.2069168E-5 7.70894E-6 1.2777786E-5 1.2777786E-5 1.27784215E-5 1.16125 1.16125
1.2755171E-5 -4.1333406E-10 1.2777798E-5 1.2068939E-5 7.708793E-6 1.2777567E-5 1.2777567E-5 1.2777798E-5 1.16175 1.16175
1.2764919E-5 -2.2939964E-10 1.2777486E-5 1.206871E-5 7.708647E-6 1.2777348E-5 1.2777348E-5 1.2777486E-5 1.16225 1.16225
1.2773709E-5 -6.3128155E-11 1.2777174E-5 1.2068482E-5 7.7085015E-6 1.277713E-5 1.277713E-5 1.2777174E-5 1.16275 1.16275
1.2778242E-5 2.457373E-11 1.2777486E-5 1.20682525E-5 7.708355E-6 1.2776911E-5 1.2776911E-5 1.2777486E-5 1.16325 1.16325
1.2785218E-5 1.5734657E-10 1.2776549E-5 1.2068023E-5 7.708209E-6 1.27766925E-5 1.27766925E-5 1.2776549E-5 1.16375 1.16375
1.2797573E-5 3.8939726E-10 1.2776549E-5 1.2067795E-5 7.708062E-6 1.2776474E-5 1.2776474E-5 1.2776549E-5 1.16425 1.16425
1.2804119E-5 5.142522E-10 1.2776237E-5 1.2067566E-5 7.707917E-6 1.2776256E-5 1.2776256E-5 1.2776237E-5 1.16475 1.16475
1.2794825E-5 3.4675515E-10 1.2776237E-5 1.2067337E-5 7.70777E-6 1.2776037E-5 1.2776037E-5 1.2776237E-5 1.16525 1.16525
1.27753665E-5 -8.334455E-12 1.27753E-5 1.2067108E-5 7.707624E-6 1.2775818E-5 1.2775818E-5 1.27753E-5 1.16575 1.16575
1.275581E-5 -3.6525125E-10 1.2775612E-5 1.206665E-5 7.707332E-6 1.2775599E-5 1.2775599E-5 1.2775612E-5 1.16625 1.16625
1.2750674E-5 -4.560059E-10 1.2775612E-5 1.2066422E-5 7.707185E-6 1.2775381E-5 1.2775381E-5 1.2775612E-5 1.16675 1.16675
1.2756658E-5 -3.4150507E-10 1.27753E-5 1.20661925E-5 7.707039E-6 1.2775162E-5 1.2775162E-5 1.27753E-5 1.16725 1.16725
1.2764822E-5 -1.8680585E-10 1.2774988E-5 1.2065963E-5 7.706893E-6 1.2774944E-5 1.2774944E-5 1.2774988E-5 1.16775 1.16775
1.2771105E-5 -6.682344E-11 1.2774676E-5 1.2065735E-5 7.706747E-6 1.2774725E-5 1.2774725E-5 1.2774676E-5 1.16825 1.16825
1.2778146E-5 6.7167515E-11 1.2774988E-5 1.2065506E-5 7.706601E-6 1.2774506E-5 1.2774506E-5 1.2774988E-5 1.16875 1.16875
1.2791919E-5 3.254081E-10 1.2774988E-5 1.2065277E-5 7.706454E-6 1.2774288E-5 1.2774288E-5 1.2774988E-5 1.16925 1.16925
1.2802327E-5 5.215239E-10 1.2774363E-5 1.2065048E-5 7.706309E-6 1.277407E-5 1.277407E-5 1.2774363E-5 1.16975 1.16975
1.2796828E-5 4.2406945E-10 1.2774363E-5 1.2064819E-5 7.706162E-6 1.277385E-5 1.277385E-5 1.2774363E-5 1.17025 1.17025
1.2778426E-5 8.846998E-11 1.2774051E-5 1.206459E-5 7.706016E-6 1.2773632E-5 1.2773632E-5 1.2774051E-5 1.17075 1.17075
1.2761377E-5 -2.2215776E-10 1.2773739E-5 1.2064362E-5 7.705869E-6 1.2773414E-5 1.2773414E-5 1.2773739E-5 1.17125 1.17125
1.2755779E-5 -3.2143935E-10 1.2773427E-5 1.2063904E-5 7.705577E-6 1.2773195E-5 1.2773195E-5 1.2773427E-5 1.17175 1.17175
1.2757902E-5 -2.7819935E-10 1.2773427E-5 1.2063675E-5 7.705431E-6 1.2772976E-5 1.2772976E-5 1.2773427E-5 1.17225 1.17225
1.2761083E-5 -2.1546918E-10 1.2773427E-5 1.2063446E-5 7.705285E-6 1.2772758E-5 1.2772758E-5 1.2773427E-5 1.17275 1.17275
1.2762547E-5 -1.844105E-10 1.27731155E-5 1.2063218E-5 7.705139E-6 1.2772539E-5 1.2772539E-5 1.27731155E-5 1.17325 1.17325
1.2768235E-5 -7.5391283E-11 1.2772803E-5 1.2062988E-5 7.704993E-6 1.2772321E-5 1.2772321E-5 1.2772803E-5 1.17375 1.17375
1.2783263E-5 2.0599383E-10 1.2772803E-5 1.2062759E-5 7.704846E-6 1.2772101E-5 1.2772101E-5 1.2772803E-5 1.17425 1.17425
1.2796443E-5 4.532712E-10 1.2772491E-5 1.2062531E-5 7.7047E-6 1.2771883E-5 1.2771883E-5 1.2772491E-5 1.17475 1.17475
1.2797346E-5 4.7397575E-10 1.2771867E-5 1.2062302E-5 7.704554E-6 1.2771665E-5 1.2771665E-5 1.2771867E-5 1.17525 1.17525
1.2784784E-5 2.4618108E-10 1.2772179E-5 1.20620725E-5 7.704408E-6 1.2771446E-5 1.2771446E-5 1.2772179E-5 1.17575 1.17575
1.2769583E-5 -3.0338933E-11 1.2771554E-5 1.2061844E-5 7.704261E-6 1.2771227E-5 1.2771227E-5 1.2771554E-5 1.17625 1.17625
1.2760619E-5 -1.9174531E-10 1.277093E-5 1.2061615E-5 7.704115E-6 1.2771009E-5 1.2771009E-5 1.277093E-5 1.17675 1.17675
1.2757728E-5 -2.4108343E-10 1.277093E-5 1.2061158E-5 7.703823E-6 1.277079E-5 1.277079E-5 1.277093E-5 1.17725 1.17725
1.2754208E-5 -3.0199382E-10 1.277093E-5 1.2060928E-5 7.703677E-6 1.2770571E-5 1.2770571E-5 1.277093E-5 1.17775 1.17775
1.2753528E-5 -3.1052447E-10 1.2770306E-5 1.2060699E-5 7.70353E-6 1.2770352E-5 1.2770352E-5 1.2770306E-5 1.17825 1.17825
1.2758523E-5 -2.1429568E-10 1.2769993E-5 1.2060471E-5 7.703385E-6 1.2770133E-5 1.2770133E-5 1.2769993E-5 1.17875 1.17875
1.2769557E-5 -6.607642E-12 1.2770306E-5 1.2060242E-5 7.703238E-6 1.2769915E-5 1.2769915E-5 1.2770306E-5 1.17925 1.17925
1.2783694E-5 2.5833266E-10 1.2769993E-5 1.20600125E-5 7.703092E-6 1.2769697E-5 1.2769697E-5 1.2769993E-5 1.17975 1.17975
1.2795388E-5 4.7820203E-10 1.2769681E-5 1.2059784E-5 7.702945E-6 1.27694775E-5 1.27694775E-5 1.2769681E-5 1.18025 1.18025
1.2795565E-5 4.855071E-10 1.2769057E-5 1.2059555E-5 7.7028E-6 1.2769259E-5 1.2769259E-5 1.2769057E-5 1.18075 1.18075
1.27823105E-5 2.4492203E-10 1.2769057E-5 1.2059326E-5 7.702653E-6 1.276904E-5 1.276904E-5 1.2769057E-5 1.18125 1.18125
1.2766219E-5 -4.804277E-11 1.2768744E-5 1.2059098E-5 7.702507E-6 1.2768822E-5 1.2768822E-5 1.2768744E-5 1.18175 1.18175
1.27559015E-5 -2.344209E-10 1.2768744E-5 1.2058868E-5 7.7023615E-6 1.2768603E-5 1.2768603E-5 1.2768744E-5 1.18225 1.18225
1.2752613E-5 -2.910678E-10 1.2768744E-5 1.2058411E-5 7.702069E-6 1.2768384E-5 1.2768384E-5 1.2768744E-5 1.18275 1.18275
1.2748236E-5 -3.6781395E-10 1.27681205E-5 1.2058182E-5 7.701922E-6 1.2768166E-5 1.2768166E-5 1.27681205E-5 1.18325 1.18325
1.2746961E-5 -3.873078E-10 1.27681205E-5 1.20579525E-5 7.701777E-6 1.2767947E-5 1.2767947E-5 1.27681205E-5 1.18375 1.18375
1.2756709E-5 -2.0337337E-10 1.27681205E-5 1.2057724E-5 7.70163E-6 1.2767729E-5 1.2767729E-5 1.27681205E-5 1.18425 1.18425
1.2776092E-5 1.5840854E-10 1.27681205E-5 1.2057495E-5 7.701484E-6 1.2767509E-5 1.2767509E-5 1.27681205E-5 1.18475 1.18475
1.2794354E-5 4.994822E-10 1.2767809E-5 1.2057266E-5 7.701337E-6 1.2767291E-5 1.2767291E-5 1.2767809E-5 1.18525 1.18525
1.2799943E-5 6.0667416E-10 1.2767184E-5 1.2057038E-5 7.701192E-6 1.2767072E-5 1.2767072E-5 1.2767184E-5 1.18575 1.18575
1.2787712E-5 3.849702E-10 1.2766872E-5 1.2056808E-5 7.701045E-6 1.2766854E-5 1.2766854E-5 1.2766872E-5 1.18625 1.18625
1.2771125E-5 8.2869385E-11 1.2766872E-5 1.2056579E-5 7.700899E-6 1.2766634E-5 1.2766634E-5 1.2766872E-5 1.18675 1.18675
1.2758167E-5 -1.522341E-10 1.2766872E-5 1.2056351E-5 7.700753E-6 1.2766415E-5 1.2766415E-5 1.2766872E-5 1.18725 1.18725
1.2750358E-5 -2.9232314E-10 1.276656E-5 1.20558925E-5 7.700461E-6 1.2766197E-5 1.2766197E-5 1.276656E-5 1.18775 1.18775
1.27391495E-5 -4.951461E-10 1.2765935E-5 1.2055664E-5 7.700314E-6 1.2765978E-5 1.2765978E-5 1.2765935E-5 1.18825 1.18825
1.2736093E-5 -5.475296E-10 1.2765935E-5 1.2055435E-5 7.700168E-6 1.27657595E-5 1.27657595E-5 1.2765935E-5 1.18875 1.18875
1.2746698E-5 -3.4775938E-10 1.2766248E-5 1.2055207E-5 7.700022E-6 1.276554E-5 1.276554E-5 1.2766248E-5 1.18925 1.18925
1.2771098E-5 1.0660067E-10 1.2765935E-5 1.2054978E-5 7.699876E-6 1.2765322E-5 1.2765322E-5 1.2765935E-5 1.18975 1.18975
1.2794508E-5 5.4268867E-10 1.2765623E-5 1.2054748E-5 7.699729E-6 1.2765104E-5 1.2765104E-5 1.2765623E-5 1.19025 1.19025
1.2801318E-5 6.724162E-10 1.2765623E-5 1.205452E-5 7.699583E-6 1.2764885E-5 1.2764885E-5 1.2765623E-5 1.19075 1.19075
1.2790737E-5 4.8116555E-10 1.2764686E-5 1.2054291E-5 7.699437E-6 1.2764666E-5 1.2764666E-5 1.2764686E-5 1.19125 1.19125
1.27769545E-5 2.308354E-10 1.2764686E-5 1.2054062E-5 7.699291E-6 1.2764447E-5 1.2764447E-5 1.2764686E-5 1.19175 1.19175
1.276337E-5 -1.5840336E-11 1.2764374E-5 1.2053833E-5 7.699145E-6 1.2764229E-5 1.2764229E-5 1.2764374E-5 1.19225 1.19225
1.2748465E-5 -2.8687874E-10 1.2764374E-5 1.2053604E-5 7.698998E-6 1.276401E-5 1.276401E-5 1.2764374E-5 1.19275 1.19275
1.2731647E-5 -5.9324307E-10 1.2764374E-5 1.2053147E-5 7.698706E-6 1.2763791E-5 1.2763791E-5 1.2764374E-5 1.19325 1.19325
1.2726181E-5 -6.900884E-10 1.2764062E-5 1.2052918E-5 7.69856E-6 1.2763572E-5 1.2763572E-5 1.2764062E-5 1.19375 1.19375
1.27398225E-5 -4.3428405E-10 1.276375E-5 1.2052688E-5 7.698413E-6 1.2763353E-5 1.2763353E-5 1.276375E-5 1.19425 1.19425
1.2764354E-5 2.2512258E-11 1.2763438E-5 1.205246E-5 7.698268E-6 1.2763135E-5 1.2763135E-5 1.2763438E-5 1.19475 1.19475
1.27866415E-5 4.3789203E-10 1.2763126E-5 1.2052231E-5 7.698121E-6 1.27629155E-5 1.27629155E-5 1.2763126E-5 1.19525 1.19525
1.2795597E-5 6.0720884E-10 1.2762502E-5 1.2052002E-5 7.697975E-6 1.2762696E-5 1.2762696E-5 1.2762502E-5 1.19575 1.19575
1.2795741E-5 6.1390487E-10 1.2762814E-5 1.2051773E-5 7.6978295E-6 1.2762478E-5 1.2762478E-5 1.2762814E-5 1.19625 1.19625
1.2787602E-5 4.6772514E-10 1.276219E-5 1.2051544E-5 7.697683E-6 1.2762259E-5 1.2762259E-5 1.276219E-5 1.19675 1.19675
1.2770915E-5 1.6379713E-10 1.2761565E-5 1.2051315E-5 7.697537E-6 1.2762041E-5 1.2762041E-5 1.2761565E-5 1.19725 1.19725
1.2746639E-5 -2.802162E-10 1.276219E-5 1.2051087E-5 7.69739E-6 1.2761821E-5 1.2761821E-5 1.276219E-5 1.19775 1.19775
1.272586E-5 -6.596685E-10 1.2761565E-5 1.2050858E-5 7.697245E-6 1.2761603E-5 1.2761603E-5 1.2761565E-5 1.19825 1.19825
1.2721516E-5 -7.358056E-10 1.2761253E-5 1.20504E-5 7.696952E-6 1.2761384E-5 1.2761384E-5 1.2761253E-5 1.19875 1.19875
1.2735784E-5 -4.68429E-10 1.2761565E-5 1.2050171E-5 7.696805E-6 1.2761166E-5 1.2761166E-5 1.2761565E-5 1.19925 1.19925
1.2756389E-5 -8.411162E-11 1.2761565E-5 1.2049942E-5 7.69666E-6 1.2760946E-5 1.2760946E-5 1.2761565E-5 1.19975 1.19975
1.2775673E-5 2.7584307E-10 1.2761253E-5 1.2049713E-5 7.696513E-6 1.2760727E-5 1.2760727E-5 1.2761253E-5 1.20025 1.20025
1.2790338E-5 5.5052846E-10 1.2760628E-5 1.2049484E-5 7.696367E-6 1.2760509E-5 1.2760509E-5 1.2760628E-5 1.20075 1.20075
1.2797016E-5 6.778197E-10 1.2760628E-5 1.2049255E-5 7.696221E-6 1.276029E-5 1.276029E-5 1.2760628E-5 1.20125 1.20125
1.2793992E-5 6.2604527E-10 1.2760004E-5 1.2049027E-5 7.696075E-6 1.27600715E-5 1.27600715E-5 1.2760004E-5 1.20175 1.20175
1.2772521E-5 2.338026E-10 1.2760004E-5 1.20487975E-5 7.695929E-6 1.2759852E-5 1.2759852E-5 1.2760004E-5 1.20225 1.20225
1.2745307E-5 -2.6441768E-10 1.2759692E-5 1.2048568E-5 7.695782E-6 1.2759634E-5 1.2759634E-5 1.2759692E-5 1.20275 1.20275
1.2728225E-5 -5.7565447E-10 1.2759379E-5 1.204834E-5 7.695636E-6 1.2759415E-5 1.2759415E-5 1.2759379E-5 1.20325 1.20325
1.27261565E-5 -6.0976596E-10 1.2759692E-5 1.2048111E-5 7.69549E-6 1.2759196E-5 1.2759196E-5 1.2759692E-5 1.20375 1.20375
1.2732109E-5 -4.958742E-10 1.2759379E-5 1.2047653E-5 7.695197E-6 1.27589765E-5 1.27589765E-5 1.2759379E-5 1.20425 1.20425
1.2742186E-5 -3.0584912E-10 1.27587555E-5 1.2047424E-5 7.695051E-6 1.2758758E-5 1.2758758E-5 1.27587555E-5 1.20475 1.20475
1.2759062E-5 9.643719E-12 1.2759379E-5 1.2047195E-5 7.694905E-6 1.2758539E-5 1.2758539E-5 1.2759379E-5 1.20525 1.20525
1.278036E-5 4.067515E-10 1.27584435E-5 1.2046967E-5 7.694759E-6 1.2758321E-5 1.2758321E-5 1.27584435E-5 1.20575 1.20575
1.27953535E-5 6.875275E-10 1.2757819E-5 1.20467375E-5 7.694613E-6 1.2758102E-5 1.2758102E-5 1.2757819E-5 1.20625 1.20625
1.2794672E-5 6.7899686E-10 1.2758132E-5 1.2046508E-5 7.694466E-6 1.2757882E-5 1.2757882E-5 1.2758132E-5 1.20675 1.20675
1.2779702E-5 4.0674034E-10 1.2757819E-5 1.204628E-5 7.694321E-6 1.2757664E-5 1.2757664E-5 1.2757819E-5 1.20725 1.20725
1.2753148E-5 -7.929863E-11 1.2757819E-5 1.2046051E-5 7.694174E-6 1.2757445E-5 1.2757445E-5 1.2757819E-5 1.20775 1.20775
1.2732997E-5 -4.4717866E-10 1.2757507E-5 1.2045823E-5 7.694028E-6 1.2757227E-5 1.2757227E-5 1.2757507E-5 1.20825 1.20825
1.2723207E-5 -6.238117E-10 1.2757819E-5 1.2045593E-5 7.693881E-6 1.2757007E-5 1.2757007E-5 1.2757819E-5 1.20875 1.20875
1.27219655E-5 -6.426965E-10 1.2757195E-5 1.2045364E-5 7.693736E-6 1.2756788E-5 1.2756788E-5 1.2757195E-5 1.20925 1.20925
1.27354415E-5 -3.8993755E-10 1.2756883E-5 1.2044907E-5 7.693443E-6 1.275657E-5 1.275657E-5 1.2756883E-5 1.20975 1.20975
1.2752911E-5 -6.3481505E-11 1.2757195E-5 1.20446775E-5 7.693297E-6 1.2756351E-5 1.2756351E-5 1.2757195E-5 1.21025 1.21025
1.2771337E-5 2.8063746E-10 1.2756258E-5 1.2044449E-5 7.693151E-6 1.2756132E-5 1.2756132E-5 1.2756258E-5 1.21075 1.21075
1.2789302E-5 6.162295E-10 1.2755946E-5 1.204422E-5 7.693005E-6 1.2755913E-5 1.2755913E-5 1.2755946E-5 1.21125 1.21125
1.2794033E-5 7.0758577E-10 1.2755946E-5 1.2043991E-5 7.692858E-6 1.2755694E-5 1.2755694E-5 1.2755946E-5 1.21175 1.21175
1.2783353E-5 5.145079E-10 1.2755634E-5 1.2043763E-5 7.692713E-6 1.2755475E-5 1.2755475E-5 1.2755634E-5 1.21225 1.21225
1.2762607E-5 1.3566469E-10 1.2755321E-5 1.2043533E-5 7.692566E-6 1.2755256E-5 1.2755256E-5 1.2755321E-5 1.21275 1.21275
1.2739254E-5 -2.912948E-10 1.2755321E-5 1.2043304E-5 7.69242E-6 1.27550375E-5 1.27550375E-5 1.2755321E-5 1.21325 1.21325
1.272402E-5 -5.6842386E-10 1.2754697E-5 1.2043076E-5 7.692273E-6 1.2754818E-5 1.2754818E-5 1.2754697E-5 1.21375 1.21375
1.2720203E-5 -6.348158E-10 1.2755009E-5 1.2042847E-5 7.692128E-6 1.2754599E-5 1.2754599E-5 1.2755009E-5 1.21425 1.21425
1.273094E-5 -4.3260942E-10 1.2754697E-5 1.20426175E-5 7.691981E-6 1.2754381E-5 1.2754381E-5 1.2754697E-5 1.21475 1.21475
1.274643E-5 -1.4269741E-10 1.2754385E-5 1.204216E-5 7.691689E-6 1.2754162E-5 1.2754162E-5 1.2754385E-5 1.21525 1.21525
1.276281E-5 1.6365942E-10 1.2754073E-5 1.2041931E-5 7.691543E-6 1.2753942E-5 1.2753942E-5 1.2754073E-5 1.21575 1.21575
1.2781467E-5 5.1204185E-10 1.27537605E-5 1.2041703E-5 7.691397E-6 1.2753724E-5 1.2753724E-5 1.27537605E-5 1.21625 1.21625
1.2789169E-5 6.5821415E-10 1.2753137E-5 1.2041473E-5 7.69125E-6 1.2753505E-5 1.2753505E-5 1.2753137E-5 1.21675 1.21675
1.2783471E-5 5.5710536E-10 1.27537605E-5 1.2041244E-5 7.691104E-6 1.2753286E-5 1.2753286E-5 1.27537605E-5 1.21725 1.21725
1.2763749E-5 1.971432E-10 1.2752825E-5 1.2041016E-5 7.690958E-6 1.27530675E-5 1.27530675E-5 1.2752825E-5 1.21775 1.21775
1.2742937E-5 -1.8291815E-10 1.2752512E-5 1.2040787E-5 7.690812E-6 1.2752847E-5 1.2752847E-5 1.2752512E-5 1.21825 1.21825
1.2732388E-5 -3.7355974E-10 1.2753137E-5 1.20405575E-5 7.690665E-6 1.2752629E-5 1.2752629E-5 1.2753137E-5 1.21875 1.21875
1.2725702E-5 -4.929405E-10 1.27522E-5 1.2040329E-5 7.690519E-6 1.275241E-5 1.275241E-5 1.27522E-5 1.21925 1.21925
1.2728353E-5 -4.3995546E-10 1.2751576E-5 1.20401E-5 7.690373E-6 1.2752191E-5 1.2752191E-5 1.2751576E-5 1.21975 1.21975
1.2734899E-5 -3.151005E-10 1.2751576E-5 1.2039643E-5 7.690081E-6 1.27519725E-5 1.27519725E-5 1.2751576E-5 1.22025 1.22025
1.2752006E-5 4.6557914E-12 1.2750951E-5 1.2039413E-5 7.689934E-6 1.2751753E-5 1.2751753E-5 1.2750951E-5 1.22075 1.22075
1.2770399E-5 3.481657E-10 1.2751263E-5 1.2039184E-5 7.689789E-6 1.2751534E-5 1.2751534E-5 1.2751263E-5 1.22125 1.22125
1.2780674E-5 5.418452E-10 1.2750639E-5 1.2038956E-5 7.689642E-6 1.2751316E-5 1.2751316E-5 1.2750639E-5 1.22175 1.22175
1.277831E-5 5.0225213E-10 1.2750951E-5 1.2038727E-5 7.689496E-6 1.2751097E-5 1.2751097E-5 1.2750951E-5 1.22225 1.22225
1.2767167E-5 3.006473E-10 1.2751576E-5 1.20384975E-5 7.689349E-6 1.2750877E-5 1.2750877E-5 1.2751576E-5 1.22275 1.22275
1.2754771E-5 7.589797E-11 1.2750327E-5 1.2038269E-5 7.689204E-6 1.2750658E-5 1.2750658E-5 1.2750327E-5 1.22325 1.22325
1.2741285E-5 -1.6895056E-10 1.2750639E-5 1.203804E-5 7.689057E-6 1.275044E-5 1.275044E-5 1.2750639E-5 1.22375 1.22375
1.27304065E-5 -3.6568285E-10 1.2750327E-5 1.2037811E-5 7.688911E-6 1.2750221E-5 1.2750221E-5 1.2750327E-5 1.22425 1.22425
1.2721311E-5 -5.2952553E-10 1.2750327E-5 1.2037583E-5 7.688765E-6 1.2750002E-5 1.2750002E-5 1.2750327E-5 1.22475 1.22475
1.2725546E-5 -4.4730525E-10 1.2750015E-5 1.2037353E-5 7.688619E-6 1.2749782E-5 1.2749782E-5 1.2750015E-5 1.22525 1.22525
1.2739749E-5 -1.8114679E-10 1.2750015E-5 1.2036896E-5 7.688326E-6 1.2749563E-5 1.2749563E-5 1.2750015E-5 1.22575 1.22575
1.27588355E-5 1.751535E-10 1.2750015E-5 1.2036667E-5 7.688181E-6 1.2749345E-5 1.2749345E-5 1.2750015E-5 1.22625 1.22625
1.277241E-5 4.2973966E-10 1.2749702E-5 1.2036438E-5 7.688034E-6 1.2749126E-5 1.2749126E-5 1.2749702E-5 1.22675 1.22675
1.2775986E-5 4.997786E-10 1.274939E-5 1.2036209E-5 7.687888E-6 1.2748907E-5 1.2748907E-5 1.274939E-5 1.22725 1.22725
1.2771278E-5 4.1694181E-10 1.27487665E-5 1.203598E-5 7.687741E-6 1.2748687E-5 1.2748687E-5 1.27487665E-5 1.22775 1.22775
1.2757826E-5 1.7270234E-10 1.2749078E-5 1.2035752E-5 7.687596E-6 1.2748469E-5 1.2748469E-5 1.2749078E-5 1.22825 1.22825
1.2744143E-5 -7.580061E-11 1.27487665E-5 1.2035523E-5 7.687449E-6 1.274825E-5 1.274825E-5 1.27487665E-5 1.22875 1.22875
1.2733132E-5 -2.7496913E-10 1.2748454E-5 1.2035293E-5 7.687303E-6 1.2748031E-5 1.2748031E-5 1.2748454E-5 1.22925 1.22925
1.272826E-5 -3.608513E-10 1.2747518E-5 1.2035065E-5 7.6871565E-6 1.27478115E-5 1.27478115E-5 1.2747518E-5 1.22975 1.22975
1.2728437E-5 -3.535462E-10 1.274783E-5 1.2034836E-5 7.687011E-6 1.2747592E-5 1.2747592E-5 1.274783E-5 1.23025 1.23025
1.2733002E-5 -2.6523525E-10 1.2747518E-5 1.2034607E-5 7.686865E-6 1.2747374E-5 1.2747374E-5 1.2747518E-5 1.23075 1.23075
1.2741528E-5 -1.03836294E-10 1.2747518E-5 1.2034149E-5 7.686572E-6 1.2747154E-5 1.2747154E-5 1.2747518E-5 1.23125 1.23125
1.2756985E-5 1.8546667E-10 1.2747206E-5 1.203392E-5 7.686426E-6 1.2746936E-5 1.2746936E-5 1.2747206E-5 1.23175 1.23175
1.27703615E-5 4.3639842E-10 1.2746893E-5 1.2033692E-5 7.68628E-6 1.27467165E-5 1.27467165E-5 1.2746893E-5 1.23225 1.23225
1.2770142E-5 4.363947E-10 1.2746581E-5 1.2033463E-5 7.686133E-6 1.2746497E-5 1.2746497E-5 1.2746581E-5 1.23275 1.23275
1.2757185E-5 2.0129123E-10 1.2746581E-5 1.2033233E-5 7.685987E-6 1.2746278E-5 1.2746278E-5 1.2746581E-5 1.23325 1.23325
1.2745481E-5 -1.0667703E-11 1.2746581E-5 1.2033005E-5 7.685841E-6 1.274606E-5 1.274606E-5 1.2746581E-5 1.23375 1.23375
1.2741401E-5 -8.193223E-11 1.2746269E-5 1.2032776E-5 7.685695E-6 1.2745841E-5 1.2745841E-5 1.2746269E-5 1.23425 1.23425
1.2738178E-5 -1.3736104E-10 1.2746581E-5 1.2032547E-5 7.685549E-6 1.27456215E-5 1.27456215E-5 1.2746581E-5 1.23475 1.23475
1.2733439E-5 -2.2080689E-10 1.2745957E-5 1.2032318E-5 7.685402E-6 1.2745402E-5 1.2745402E-5 1.2745957E-5 1.23525 1.23525
1.2730546E-5 -2.7014502E-10 1.2745332E-5 1.2032089E-5 7.685257E-6 1.2745183E-5 1.2745183E-5 1.2745332E-5 1.23575 1.23575
1.2735607E-5 -1.7269809E-10 1.274502E-5 1.203186E-5 7.68511E-6 1.2744964E-5 1.2744964E-5 1.274502E-5 1.23625 1.23625
1.2749215E-5 8.249715E-11 1.2744708E-5 1.2031403E-5 7.684818E-6 1.2744746E-5 1.2744746E-5 1.2744708E-5 1.23675 1.23675
1.275718E-5 2.3354196E-10 1.2744708E-5 1.2031173E-5 7.684672E-6 1.27445255E-5 1.27445255E-5 1.2744708E-5 1.23725 1.23725
1.2754288E-5 1.8420385E-10 1.27443955E-5 1.2030945E-5 7.684525E-6 1.2744307E-5 1.2744307E-5 1.27443955E-5 1.23775 1.23775
1.2747171E-5 5.690517E-11 1.27443955E-5 1.2030716E-5 7.684379E-6 1.2744088E-5 1.2744088E-5 1.27443955E-5 1.23825 1.23825
1.2747744E-5 7.151904E-11 1.27443955E-5 1.2030487E-5 7.684233E-6 1.2743869E-5 1.2743869E-5 1.27443955E-5 1.23875 1.23875
1.2752277E-5 1.5922093E-10 1.274346E-5 1.2030258E-5 7.684087E-6 1.274365E-5 1.274365E-5 1.274346E-5 1.23925 1.23925
1.2748097E-5 8.6129194E-11 1.2743772E-5 1.2030029E-5 7.683941E-6 1.27434305E-5 1.27434305E-5 1.2743772E-5 1.23975 1.23975
1.2736031E-5 -1.3252949E-10 1.274346E-5 1.20298E-5 7.683794E-6 1.2743211E-5 1.2743211E-5 1.274346E-5 1.24025 1.24025
1.2730202E-5 -2.3607455E-10 1.2743148E-5 1.2029572E-5 7.683649E-6 1.2742993E-5 1.2742993E-5 1.2743148E-5 1.24075 1.24075
1.2733876E-5 -1.642084E-10 1.2742835E-5 1.20293425E-5 7.683502E-6 1.2742774E-5 1.2742774E-5 1.2742835E-5 1.24125 1.24125
1.2743128E-5 1.059002E-11 1.2742523E-5 1.2029113E-5 7.683356E-6 1.2742555E-5 1.2742555E-5 1.2742523E-5 1.24175 1.24175
1.2744558E-5 4.1039627E-11 1.2742523E-5 1.2028656E-5 7.683064E-6 1.27423355E-5 1.27423355E-5 1.2742523E-5 1.24225 1.24225
1.2740577E-5 -2.8397703E-11 1.2741899E-5 1.2028427E-5 7.682917E-6 1.2742116E-5 1.2742116E-5 1.2741899E-5 1.24275 1.24275
1.2743791E-5 3.494151E-11 1.2742211E-5 1.2028198E-5 7.682771E-6 1.2741897E-5 1.2741897E-5 1.2742211E-5 1.24325 1.24325
1.2750501E-5 1.628418E-10 1.2741586E-5 1.2027969E-5 7.6826245E-6 1.2741678E-5 1.2741678E-5 1.2741586E-5 1.24375 1.24375
1.2751833E-5 1.9146422E-10 1.2741274E-5 1.2027741E-5 7.682479E-6 1.2741459E-5 1.2741459E-5 1.2741274E-5 1.24425 1.24425
1.2744749E-5 6.47746E-11 1.2741274E-5 1.2027512E-5 7.682333E-6 1.27412395E-5 1.27412395E-5 1.2741274E-5 1.24475 1.24475
1.2737798E-5 -5.9478734E-11 1.2740962E-5 1.20272825E-5 7.682186E-6 1.274102E-5 1.274102E-5 1.2740962E-5 1.24525 1.24525
1.2734641E-5 -1.136894E-10 1.2740337E-5 1.2027054E-5 7.68204E-6 1.2740801E-5 1.2740801E-5 1.2740337E-5 1.24575 1.24575
1.2735445E-5 -9.4812054E-11 1.2740337E-5 1.2026825E-5 7.681894E-6 1.2740583E-5 1.2740583E-5 1.2740337E-5 1.24625 1.24625
1.2736282E-5 -7.532565E-11 1.2740337E-5 1.2026596E-5 7.681748E-6 1.2740364E-5 1.2740364E-5 1.2740337E-5 1.24675 1.24675
1.2736162E-5 -7.350217E-11 1.2740337E-5 1.2026368E-5 7.681601E-6 1.27401445E-5 1.27401445E-5 1.2740337E-5 1.24725 1.24725
1.27368E-5 -5.7670164E-11 1.2740337E-5 1.2025909E-5 7.681309E-6 1.2739925E-5 1.2739925E-5 1.2740337E-5 1.24775 1.24775
1.2742785E-5 5.6830648E-11 1.2740025E-5 1.2025681E-5 7.681163E-6 1.2739705E-5 1.2739705E-5 1.2740025E-5 1.24825 1.24825
1.27491E-5 1.7742213E-10 1.2739401E-5 1.2025452E-5 7.6810165E-6 1.2739487E-5 1.2739487E-5 1.2739401E-5 1.24875 1.24875
1.2747824E-5 1.5792827E-10 1.2739713E-5 1.20252225E-5 7.68087E-6 1.2739268E-5 1.2739268E-5 1.2739713E-5 1.24925 1.24925
1.2740114E-5 1.9666404E-11 1.2738777E-5 1.2024994E-5 7.680725E-6 1.27390485E-5 1.27390485E-5 1.2738777E-5 1.24975 1.24975
1.2735472E-5 -6.195226E-11 1.2738777E-5 1.2024765E-5 7.680578E-6 1.2738829E-5 1.2738829E-5 1.2738777E-5 1.25025 1.25025
1.2735253E-5 -6.195599E-11 1.2738465E-5 1.2024536E-5 7.680432E-6 1.273861E-5 1.273861E-5 1.2738465E-5 1.25075 1.25075
1.2734737E-5 -6.744131E-11 1.2738465E-5 1.2024308E-5 7.680286E-6 1.2738391E-5 1.2738391E-5 1.2738465E-5 1.25125 1.25125
1.2736167E-5 -3.6991705E-11 1.2738777E-5 1.2024078E-5 7.68014E-6 1.2738172E-5 1.2738172E-5 1.2738777E-5 1.25175 1.25175
1.2736674E-5 -2.3595965E-11 1.2738153E-5 1.2023849E-5 7.679993E-6 1.2737953E-5 1.2737953E-5 1.2738153E-5 1.25225 1.25225
1.27387975E-5 1.9644042E-11 1.2738153E-5 1.2023392E-5 7.679701E-6 1.2737733E-5 1.2737733E-5 1.2738153E-5 1.25275 1.25275
1.2743199E-5 1.0490965E-10 1.2737841E-5 1.20231625E-5 7.679555E-6 1.2737514E-5 1.2737514E-5 1.2737841E-5 1.25325 1.25325
1.2742682E-5 9.942432E-11 1.2737528E-5 1.2022934E-5 7.679409E-6 1.2737295E-5 1.2737295E-5 1.2737528E-5 1.25375 1.25375
1.2737413E-5 6.233389E-12 1.2737216E-5 1.2022705E-5 7.679262E-6 1.2737076E-5 1.2737076E-5 1.2737216E-5 1.25425 1.25425
1.2736105E-5 -1.3869531E-11 1.2736904E-5 1.2022476E-5 7.679117E-6 1.2736857E-5 1.2736857E-5 1.2736904E-5 1.25475 1.25475
1.27358535E-5 -1.4482328E-11 1.2736592E-5 1.2022248E-5 7.67897E-6 1.27366375E-5 1.27366375E-5 1.2736592E-5 1.25525 1.25525
1.2734016E-5 -4.433032E-11 1.2735967E-5 1.2022018E-5 7.678824E-6 1.2736418E-5 1.2736418E-5 1.2735967E-5 1.25575 1.25575
1.2735019E-5 -2.1798584E-11 1.2735967E-5 1.2021789E-5 7.678677E-6 1.2736199E-5 1.2736199E-5 1.2735967E-5 1.25625 1.25625
1.2739815E-5 7.077583E-11 1.2735967E-5 1.2021561E-5 7.678532E-6 1.273598E-5 1.273598E-5 1.2735967E-5 1.25675 1.25675
1.2742037E-5 1.1584304E-10 1.2735967E-5 1.2021332E-5 7.678385E-6 1.2735761E-5 1.2735761E-5 1.2735967E-5 1.25725 1.25725
1.2738617E-5 5.6759836E-11 1.2735343E-5 1.20211025E-5 7.678239E-6 1.27355415E-5 1.27355415E-5 1.2735343E-5 1.25775 1.25775
1.2734966E-5 -6.586829E-12 1.2735343E-5 1.2020645E-5 7.677947E-6 1.2735322E-5 1.2735322E-5 1.2735343E-5 1.25825 1.25825
1.2731677E-5 -6.323376E-11 1.2735343E-5 1.2020416E-5 7.677801E-6 1.2735103E-5 1.2735103E-5 1.2735343E-5 1.25875 1.25875
1.27265075E-5 -1.5459749E-10 1.2734718E-5 1.2020188E-5 7.677654E-6 1.2734884E-5 1.2734884E-5 1.2734718E-5 1.25925 1.25925
1.2730479E-5 -7.724975E-11 1.2734718E-5 1.2019958E-5 7.677508E-6 1.2734665E-5 1.2734665E-5 1.2734718E-5 1.25975 1.25975
1.2733428E-5 -1.8783074E-11 1.2734718E-5 1.2019729E-5 7.677362E-6 1.2734446E-5 1.2734446E-5 1.2734718E-5 1.26025 1.26025
1.2736376E-5 3.9683607E-11 1.27344065E-5 1.2019501E-5 7.677216E-6 1.2734226E-5 1.2734226E-5 1.27344065E-5 1.26075 1.26075
1.273992E-5 1.0911348E-10 1.27340945E-5 1.2019272E-5 7.677069E-6 1.2734007E-5 1.2734007E-5 1.27340945E-5 1.26125 1.26125
1.2745211E-5 2.108239E-10 1.2733783E-5 1.20190425E-5 7.676923E-6 1.2733788E-5 1.2733788E-5 1.2733783E-5 1.26175 1.26175
1.2745553E-5 2.211743E-10 1.2733783E-5 1.2018814E-5 7.676777E-6 1.2733569E-5 1.2733569E-5 1.2733783E-5 1.26225 1.26225
1.2737644E-5 7.925803E-11 1.273347E-5 1.2018585E-5 7.676631E-6 1.273335E-5 1.273335E-5 1.273347E-5 1.26275 1.26275
1.2727557E-5 -1.0285664E-10 1.2733783E-5 1.2018357E-5 7.6764845E-6 1.27331305E-5 1.27331305E-5 1.2733783E-5 1.26325 1.26325
1.2723114E-5 -1.8082091E-10 1.2733158E-5 1.2017898E-5 7.676193E-6 1.2732911E-5 1.2732911E-5 1.2733158E-5 1.26375 1.26375
1.2721937E-5 -1.9848756E-10 1.2732846E-5 1.201767E-5 7.676046E-6 1.2732692E-5 1.2732692E-5 1.2732846E-5 1.26425 1.26425
1.2721223E-5 -2.0762729E-10 1.2732534E-5 1.2017441E-5 7.6759E-6 1.2732473E-5 1.2732473E-5 1.2732534E-5 1.26475 1.26475
1.2722654E-5 -1.7717768E-10 1.2732534E-5 1.2017212E-5 7.675754E-6 1.2732254E-5 1.2732254E-5 1.2732534E-5 1.26525 1.26525
1.2731938E-5 -1.7702106E-12 1.2731597E-5 1.2016983E-5 7.675608E-6 1.27320345E-5 1.27320345E-5 1.2731597E-5 1.26575 1.26575
1.2747493E-5 2.8935995E-10 1.2731597E-5 1.2016754E-5 7.675461E-6 1.2731814E-5 1.2731814E-5 1.2731597E-5 1.26625 1.26625
1.2753313E-5 4.008154E-10 1.2731285E-5 1.2016525E-5 7.675315E-6 1.2731595E-5 1.2731595E-5 1.2731285E-5 1.26675 1.26675
1.2747648E-5 3.003157E-10 1.2731285E-5 1.2016297E-5 7.675169E-6 1.2731376E-5 1.2731376E-5 1.2731285E-5 1.26725 1.26725
1.2736208E-5 9.322928E-11 1.2730973E-5 1.2016068E-5 7.675023E-6 1.2731157E-5 1.2731157E-5 1.2730973E-5 1.26775 1.26775
1.272731E-5 -6.6958994E-11 1.2730973E-5 1.2015838E-5 7.6748765E-6 1.2730938E-5 1.2730938E-5 1.2730973E-5 1.26825 1.26825
1.2719929E-5 -1.991302E-10 1.2730973E-5 1.201561E-5 7.67473E-6 1.27307185E-5 1.27307185E-5 1.2730973E-5 1.26875 1.26875
1.2713967E-5 -3.0511155E-10 1.273066E-5 1.2015152E-5 7.674438E-6 1.2730499E-5 1.2730499E-5 1.273066E-5 1.26925 1.26925
1.2708897E-5 -3.9464806E-10 1.273066E-5 1.2014923E-5 7.674292E-6 1.273028E-5 1.273028E-5 1.273066E-5 1.26975 1.26975
1.2715607E-5 -2.667478E-10 1.273066E-5 1.2014694E-5 7.674145E-6 1.2730061E-5 1.2730061E-5 1.273066E-5 1.27025 1.27025
1.2729677E-5 -3.02563E-12 1.2730348E-5 1.2014465E-5 7.674E-6 1.2729842E-5 1.2729842E-5 1.2730348E-5 1.27075 1.27075
1.2746553E-5 3.124672E-10 1.2729724E-5 1.2014237E-5 7.673853E-6 1.27296225E-5 1.27296225E-5 1.2729724E-5 1.27125 1.27125
1.2753297E-5 4.4097656E-10 1.27294115E-5 1.2014008E-5 7.673707E-6 1.2729403E-5 1.2729403E-5 1.27294115E-5 1.27175 1.27175
1.2747235E-5 3.33168E-10 1.2728788E-5 1.2013778E-5 7.6735605E-6 1.2729183E-5 1.2729183E-5 1.2728788E-5 1.27225 1.27225
1.2736225E-5 1.3399945E-10 1.2728476E-5 1.201355E-5 7.673415E-6 1.2728964E-5 1.2728964E-5 1.2728476E-5 1.27275 1.27275
1.2730362E-5 2.984532E-11 1.2728476E-5 1.2013321E-5 7.673269E-6 1.2728745E-5 1.2728745E-5 1.2728476E-5 1.27325 1.27325
1.2726116E-5 -4.4464543E-11 1.2728788E-5 1.2013092E-5 7.673122E-6 1.2728526E-5 1.2728526E-5 1.2728788E-5 1.27375 1.27375
1.2713654E-5 -2.70432E-10 1.2728788E-5 1.2012863E-5 7.672976E-6 1.27283065E-5 1.27283065E-5 1.2728788E-5 1.27425 1.27425
1.2702148E-5 -4.7873655E-10 1.2728476E-5 1.2012405E-5 7.672684E-6 1.2728087E-5 1.2728087E-5 1.2728476E-5 1.27475 1.27475
1.2707374E-5 -3.782443E-10 1.2727539E-5 1.2012177E-5 7.672537E-6 1.2727868E-5 1.2727868E-5 1.2727539E-5 1.27525 1.27525
1.2726129E-5 -2.8034668E-11 1.2727851E-5 1.2011948E-5 7.672391E-6 1.2727648E-5 1.2727648E-5 1.2727851E-5 1.27575 1.27575
1.2743565E-5 2.978123E-10 1.2727539E-5 1.2011718E-5 7.672245E-6 1.2727429E-5 1.2727429E-5 1.2727539E-5 1.27625 1.27625
1.2747471E-5 3.739419E-10 1.2726602E-5 1.201149E-5 7.672099E-6 1.272721E-5 1.272721E-5 1.2726602E-5 1.27675 1.27675
1.2741443E-5 2.6674243E-10 1.2726602E-5 1.2011261E-5 7.6719525E-6 1.27269905E-5 1.27269905E-5 1.2726602E-5 1.27725 1.27725
1.2737131E-5 1.9121445E-10 1.272629E-5 1.2011032E-5 7.671806E-6 1.2726771E-5 1.2726771E-5 1.272629E-5 1.27775 1.27775
1.2736681E-5 1.8694722E-10 1.2725978E-5 1.2010803E-5 7.671661E-6 1.2726551E-5 1.2726551E-5 1.2725978E-5 1.27825 1.27825
1.2729828E-5 6.45211E-11 1.2725978E-5 1.2010574E-5 7.671514E-6 1.2726332E-5 1.2726332E-5 1.2725978E-5 1.27875 1.27875
1.2715319E-5 -1.9920851E-10 1.2725978E-5 1.2010345E-5 7.671368E-6 1.2726113E-5 1.2726113E-5 1.2725978E-5 1.27925 1.27925
1.27033845E-5 -4.154309E-10 1.2725978E-5 1.2010117E-5 7.671222E-6 1.2725894E-5 1.2725894E-5 1.2725978E-5 1.27975 1.27975
1.2704947E-5 -3.8254508E-10 1.2725666E-5 1.2009659E-5 7.670929E-6 1.2725674E-5 1.2725674E-5 1.2725666E-5 1.28025 1.28025
1.27175645E-5 -1.4562183E-10 1.2725666E-5 1.200943E-5 7.670783E-6 1.2725455E-5 1.2725455E-5 1.2725666E-5 1.28075 1.28075
1.2730051E-5 8.886512E-11 1.2725353E-5 1.2009201E-5 7.670637E-6 1.2725236E-5 1.2725236E-5 1.2725353E-5 1.28125 1.28125
1.2735178E-5 1.8753019E-10 1.2725353E-5 1.2008973E-5 7.670491E-6 1.2725016E-5 1.2725016E-5 1.2725353E-5 1.28175 1.28175
1.2734925E-5 1.869174E-10 1.27247295E-5 1.2008743E-5 7.6703445E-6 1.2724797E-5 1.2724797E-5 1.27247295E-5 1.28225 1.28225
1.2737609E-5 2.4051153E-10 1.27244175E-5 1.2008514E-5 7.670198E-6 1.2724578E-5 1.2724578E-5 1.27244175E-5 1.28275 1.28275
1.2739832E-5 2.8557873E-10 1.27244175E-5 1.2008286E-5 7.670053E-6 1.2724358E-5 1.2724358E-5 1.27244175E-5 1.28325 1.28325
1.2735685E-5 2.1309607E-10 1.27247295E-5 1.2008057E-5 7.669906E-6 1.2724139E-5 1.2724139E-5 1.27247295E-5 1.28375 1.28375
1.2724476E-5 1.0273126E-11 1.2724105E-5 1.20078275E-5 7.66976E-6 1.2723919E-5 1.2723919E-5 1.2724105E-5 1.28425 1.28425
1.2710693E-5 -2.40057E-10 1.2723793E-5 1.2007599E-5 7.669613E-6 1.27237E-5 1.27237E-5 1.2723793E-5 1.28475 1.28475
1.2704401E-5 -3.5212902E-10 1.2723793E-5 1.2007141E-5 7.669321E-6 1.2723481E-5 1.2723481E-5 1.2723793E-5 1.28525 1.28525
1.2706756E-5 -3.0462555E-10 1.2723481E-5 1.2006913E-5 7.669175E-6 1.27232615E-5 1.27232615E-5 1.2723481E-5 1.28575 1.28575
1.2714688E-5 -1.541898E-10 1.2723169E-5 1.2006683E-5 7.6690285E-6 1.2723041E-5 1.2723041E-5 1.2723169E-5 1.28625 1.28625
1.2720243E-5 -4.760686E-11 1.2723169E-5 1.2006454E-5 7.668883E-6 1.2722822E-5 1.2722822E-5 1.2723169E-5 1.28675 1.28675
1.2726228E-5 6.689395E-11 1.2722857E-5 1.2006226E-5 7.6687365E-6 1.2722603E-5 1.2722603E-5 1.2722857E-5 1.28725 1.28725
1.2733863E-5 2.118481E-10 1.2722232E-5 1.2005997E-5 7.66859E-6 1.2722384E-5 1.2722384E-5 1.2722232E-5 1.28775 1.28775
1.2741794E-5 3.6228384E-10 1.2722544E-5 1.20057675E-5 7.668444E-6 1.2722165E-5 1.2722165E-5 1.2722544E-5 1.28825 1.28825
1.2743225E-5 3.9273346E-10 1.2722544E-5 1.2005539E-5 7.668298E-6 1.27219455E-5 1.27219455E-5 1.2722544E-5 1.28875 1.28875
1.2736932E-5 2.8066144E-10 1.2722232E-5 1.200531E-5 7.668152E-6 1.2721725E-5 1.2721725E-5 1.2722232E-5 1.28925 1.28925
1.2721368E-5 -2.558312E-12 1.2721608E-5 1.2005081E-5 7.668005E-6 1.2721506E-5 1.2721506E-5 1.2721608E-5 1.28975 1.28975
1.2704581E-5 -3.0831354E-10 1.2720983E-5 1.2004853E-5 7.667859E-6 1.2721287E-5 1.2721287E-5 1.2720983E-5 1.29025 1.29025
1.269588E-5 -4.648474E-10 1.2720983E-5 1.2004394E-5 7.667567E-6 1.2721067E-5 1.2721067E-5 1.2720983E-5 1.29075 1.29075
1.2696816E-5 -4.4353382E-10 1.2720983E-5 1.2004166E-5 7.6674205E-6 1.2720848E-5 1.2720848E-5 1.2720983E-5 1.29125 1.29125
1.270577E-5 -2.7421698E-10 1.2720671E-5 1.2003937E-5 7.667275E-6 1.2720629E-5 1.2720629E-5 1.2720671E-5 1.29175 1.29175
1.2719345E-5 -1.9630833E-11 1.2720047E-5 1.20037075E-5 7.667129E-6 1.2720409E-5 1.2720409E-5 1.2720047E-5 1.29225 1.29225
1.2732195E-5 2.2155586E-10 1.2720047E-5 1.2003479E-5 7.666982E-6 1.272019E-5 1.272019E-5 1.2720047E-5 1.29275 1.29275
1.2743491E-5 4.3411638E-10 1.2720047E-5 1.200325E-5 7.666836E-6 1.271997E-5 1.271997E-5 1.2720047E-5 1.29325 1.29325
1.2749708E-5 5.528807E-10 1.27197345E-5 1.2003021E-5 7.66669E-6 1.2719751E-5 1.2719751E-5 1.27197345E-5 1.29375 1.29375
1.2745032E-5 4.7065296E-10 1.2719423E-5 1.2002793E-5 7.666544E-6 1.2719531E-5 1.2719531E-5 1.2719423E-5 1.29425 1.29425
1.2727983E-5 1.6002519E-10 1.2719423E-5 1.2002563E-5 7.666397E-6 1.2719312E-5 1.2719312E-5 1.2719423E-5 1.29475 1.29475
1.2706015E-5 -2.413535E-10 1.2719111E-5 1.2002334E-5 7.666251E-6 1.2719092E-5 1.2719092E-5 1.2719111E-5 1.29525 1.29525
1.2691143E-5 -5.1178284E-10 1.2718799E-5 1.2002106E-5 7.666105E-6 1.2718873E-5 1.2718873E-5 1.2718799E-5 1.29575 1.29575
1.2687756E-5 -5.70257E-10 1.2718799E-5 1.20016475E-5 7.6658125E-6 1.2718654E-5 1.2718654E-5 1.2718799E-5 1.29625 1.29625
1.2695192E-5 -4.289573E-10 1.2718486E-5 1.2001419E-5 7.665666E-6 1.2718434E-5 1.2718434E-5 1.2718486E-5 1.29675 1.29675
1.2708437E-5 -1.8046176E-10 1.2718799E-5 1.200119E-5 7.665521E-6 1.2718215E-5 1.2718215E-5 1.2718799E-5 1.29725 1.29725
1.2726203E-5 1.5147586E-10 1.2718486E-5 1.2000961E-5 7.665374E-6 1.2717996E-5 1.2717996E-5 1.2718486E-5 1.29775 1.29775
1.2741923E-5 4.4565135E-10 1.2717862E-5 1.2000733E-5 7.665228E-6 1.27177755E-5 1.27177755E-5 1.2717862E-5 1.29825 1.29825
1.2752131E-5 6.3811273E-10 1.2717862E-5 1.2000503E-5 7.665081E-6 1.2717556E-5 1.2717556E-5 1.2717862E-5 1.29875 1.29875
1.2750724E-5 6.161826E-10 1.2717237E-5 1.2000275E-5 7.664936E-6 1.2717337E-5 1.2717337E-5 1.2717237E-5 1.29925 1.29925
1.2735323E-5 3.3600817E-10 1.2717862E-5 1.2000046E-5 7.664789E-6 1.2717117E-5 1.2717117E-5 1.2717862E-5 1.29975 1.29975
1.2710287E-5 -1.2201376E-10 1.271755E-5 1.1999817E-5 7.664643E-6 1.2716898E-5 1.2716898E-5 1.271755E-5 1.30025 1.30025
1.2689475E-5 -5.020751E-10 1.2716925E-5 1.1999588E-5 7.6644965E-6 1.2716679E-5 1.2716679E-5 1.2716925E-5 1.30075 1.30075
1.26809055E-5 -6.5617267E-10 1.2717237E-5 1.1999359E-5 7.664351E-6 1.2716459E-5 1.2716459E-5 1.2717237E-5 1.30125 1.30125
1.2688111E-5 -5.1913646E-10 1.2716925E-5 1.1998902E-5 7.664058E-6 1.2716239E-5 1.2716239E-5 1.2716925E-5 1.30175 1.30175
1.2702643E-5 -2.4688737E-10 1.2716613E-5 1.1998673E-5 7.663912E-6 1.271602E-5 1.271602E-5 1.2716613E-5 1.30225 1.30225
1.2719518E-5 6.860547E-11 1.2716613E-5 1.1998443E-5 7.663766E-6 1.27158E-5 1.27158E-5 1.2716613E-5 1.30275 1.30275
1.2736525E-5 3.8653455E-10 1.2716301E-5 1.1998215E-5 7.66362E-6 1.2715581E-5 1.2715581E-5 1.2716301E-5 1.30325 1.30325
1.2749406E-5 6.283303E-10 1.2715364E-5 1.1997986E-5 7.663473E-6 1.2715362E-5 1.2715362E-5 1.2715364E-5 1.30375 1.30375
1.2750176E-5 6.4659855E-10 1.27147405E-5 1.1997757E-5 7.663327E-6 1.2715142E-5 1.2715142E-5 1.27147405E-5 1.30425 1.30425
1.2734315E-5 3.5789724E-10 1.2715052E-5 1.1997528E-5 7.663181E-6 1.2714922E-5 1.2714922E-5 1.2715052E-5 1.30475 1.30475
1.2711489E-5 -5.931721E-11 1.27147405E-5 1.1997299E-5 7.663035E-6 1.2714703E-5 1.2714703E-5 1.27147405E-5 1.30525 1.30525
1.269137E-5 -4.2658818E-10 1.2714428E-5 1.199707E-5 7.6628885E-6 1.2714484E-5 1.2714484E-5 1.2714428E-5 1.30575 1.30575
1.2682009E-5 -5.9530336E-10 1.27147405E-5 1.1996842E-5 7.662743E-6 1.2714264E-5 1.2714264E-5 1.27147405E-5 1.30625 1.30625
1.268499E-5 -5.362276E-10 1.27147405E-5 1.1996613E-5 7.6625965E-6 1.2714044E-5 1.2714044E-5 1.27147405E-5 1.30675 1.30675
1.2697838E-5 -2.9504096E-10 1.2714116E-5 1.1996155E-5 7.662304E-6 1.2713825E-5 1.2713825E-5 1.2714116E-5 1.30725 1.30725
1.2712073E-5 -2.8273474E-11 1.2713804E-5 1.1995926E-5 7.662158E-6 1.2713605E-5 1.2713605E-5 1.2713804E-5 1.30775 1.30775
1.2727826E-5 2.665111E-10 1.2713492E-5 1.1995697E-5 7.662012E-6 1.2713386E-5 1.2713386E-5 1.2713492E-5 1.30825 1.30825
1.2742556E-5 5.4241456E-10 1.2713179E-5 1.1995468E-5 7.661865E-6 1.2713166E-5 1.2713166E-5 1.2713179E-5 1.30875 1.30875
1.2745504E-5 6.0088123E-10 1.2712867E-5 1.1995239E-5 7.661719E-6 1.2712947E-5 1.2712947E-5 1.2712867E-5 1.30925 1.30925
1.2734196E-5 3.962311E-10 1.2712867E-5 1.199501E-5 7.661573E-6 1.2712727E-5 1.2712727E-5 1.2712867E-5 1.30975 1.30975
1.2713186E-5 1.2515333E-11 1.2712867E-5 1.1994782E-5 7.661427E-6 1.2712508E-5 1.2712508E-5 1.2712867E-5 1.31025 1.31025
1.2693132E-5 -3.5353748E-10 1.2712555E-5 1.1994553E-5 7.6612805E-6 1.2712288E-5 1.2712288E-5 1.2712555E-5 1.31075 1.31075
1.2684894E-5 -5.015444E-10 1.2712867E-5 1.1994323E-5 7.661134E-6 1.2712068E-5 1.2712068E-5 1.2712867E-5 1.31125 1.31125
1.2688996E-5 -4.2176043E-10 1.2712555E-5 1.1994095E-5 7.660989E-6 1.2711849E-5 1.2711849E-5 1.2712555E-5 1.31175 1.31175
1.2697555E-5 -2.5975241E-10 1.2712243E-5 1.1993866E-5 7.660842E-6 1.2711629E-5 1.2711629E-5 1.2712243E-5 1.31225 1.31225
1.2708094E-5 -6.12004E-11 1.2711618E-5 1.1993408E-5 7.660549E-6 1.271141E-5 1.271141E-5 1.2711618E-5 1.31275 1.31275
1.2718798E-5 1.4039694E-10 1.2710994E-5 1.1993179E-5 7.660404E-6 1.271119E-5 1.271119E-5 1.2710994E-5 1.31325 1.31325
1.272993E-5 3.4991215E-10 1.2710994E-5 1.199295E-5 7.660257E-6 1.2710971E-5 1.2710971E-5 1.2710994E-5 1.31375 1.31375
1.2736409E-5 4.73549E-10 1.2710682E-5 1.1992722E-5 7.660111E-6 1.2710751E-5 1.2710751E-5 1.2710682E-5 1.31425 1.31425
1.2730249E-5 3.6391323E-10 1.27100575E-5 1.1992493E-5 7.6599645E-6 1.2710531E-5 1.2710531E-5 1.27100575E-5 1.31475 1.31475
1.2714948E-5 8.5566E-11 1.27097455E-5 1.1992263E-5 7.659819E-6 1.2710312E-5 1.2710312E-5 1.27097455E-5 1.31525 1.31525
1.2700967E-5 -1.6841854E-10 1.27100575E-5 1.1992035E-5 7.6596725E-6 1.2710092E-5 1.2710092E-5 1.27100575E-5 1.31575 1.31575
1.2693982E-5 -2.9328096E-10 1.27097455E-5 1.1991806E-5 7.659526E-6 1.2709873E-5 1.2709873E-5 1.27097455E-5 1.31625 1.31625
1.2694719E-5 -2.7562178E-10 1.2709434E-5 1.1991578E-5 7.65938E-6 1.2709654E-5 1.2709654E-5 1.2709434E-5 1.31675 1.31675
1.2698393E-5 -2.0375562E-10 1.2708809E-5 1.1991348E-5 7.659234E-6 1.2709434E-5 1.2709434E-5 1.2708809E-5 1.31725 1.31725
1.2702695E-5 -1.2031721E-10 1.2709434E-5 1.1991119E-5 7.659088E-6 1.2709214E-5 1.2709214E-5 1.2709434E-5 1.31775 1.31775
1.2708779E-5 -3.9892065E-12 1.2709121E-5 1.1990662E-5 7.658795E-6 1.2708994E-5 1.2708994E-5 1.2709121E-5 1.31825 1.31825
1.2717436E-5 1.59846E-10 1.2709121E-5 1.19904325E-5 7.658649E-6 1.2708775E-5 1.2708775E-5 1.2709121E-5 1.31875 1.31875
1.27246085E-5 2.962732E-10 1.2709121E-5 1.1990204E-5 7.658503E-6 1.2708555E-5 1.2708555E-5 1.2709121E-5 1.31925 1.31925
1.2724916E-5 3.0601455E-10 1.2708809E-5 1.1989975E-5 7.6583565E-6 1.2708336E-5 1.2708336E-5 1.2708809E-5 1.31975 1.31975
1.27156545E-5 1.3912653E-10 1.2708497E-5 1.1989746E-5 7.658211E-6 1.2708117E-5 1.2708117E-5 1.2708497E-5 1.32025 1.32025
1.2707217E-5 -1.2534816E-11 1.2707873E-5 1.1989518E-5 7.6580645E-6 1.27078965E-5 1.27078965E-5 1.2707873E-5 1.32075 1.32075
1.2701783E-5 -1.0877109E-10 1.2707873E-5 1.1989288E-5 7.657918E-6 1.2707676E-5 1.2707676E-5 1.2707873E-5 1.32125 1.32125
1.2699781E-5 -1.4166443E-10 1.2707873E-5 1.1989059E-5 7.657772E-6 1.2707457E-5 1.2707457E-5 1.2707873E-5 1.32175 1.32175
1.2698671E-5 -1.5811297E-10 1.270756E-5 1.1988831E-5 7.657626E-6 1.2707237E-5 1.2707237E-5 1.270756E-5 1.32225 1.32225
1.26979885E-5 -1.6664364E-10 1.2706936E-5 1.1988602E-5 7.65748E-6 1.2707018E-5 1.2707018E-5 1.2706936E-5 1.32275 1.32275
1.2698132E-5 -1.5994762E-10 1.2706624E-5 1.1988144E-5 7.657187E-6 1.2706799E-5 1.2706799E-5 1.2706624E-5 1.32325 1.32325
1.2704743E-5 -3.3874563E-11 1.2706624E-5 1.1987915E-5 7.657041E-6 1.2706579E-5 1.2706579E-5 1.2706624E-5 1.32375 1.32375
1.2713962E-5 1.4031479E-10 1.2706311E-5 1.1987686E-5 7.656895E-6 1.2706359E-5 1.2706359E-5 1.2706311E-5 1.32425 1.32425
1.2719088E-5 2.3897986E-10 1.2706311E-5 1.1987458E-5 7.6567485E-6 1.2706139E-5 1.2706139E-5 1.2706311E-5 1.32475 1.32475
1.2719165E-5 2.444577E-10 1.2705999E-5 1.1987228E-5 7.656602E-6 1.2705919E-5 1.2705919E-5 1.2705999E-5 1.32525 1.32525
1.2713072E-5 1.3604011E-10 1.2705687E-5 1.1986999E-5 7.656457E-6 1.27057E-5 1.27057E-5 1.2705687E-5 1.32575 1.32575
1.2707242E-5 3.2495038E-11 1.2705687E-5 1.1986771E-5 7.65631E-6 1.2705481E-5 1.2705481E-5 1.2705687E-5 1.32625 1.32625
1.2704183E-5 -1.9888435E-11 1.27050625E-5 1.1986542E-5 7.656164E-6 1.2705261E-5 1.2705261E-5 1.27050625E-5 1.32675 1.32675
1.2701093E-5 -7.288097E-11 1.2704751E-5 1.19863125E-5 7.656017E-6 1.2705042E-5 1.2705042E-5 1.2704751E-5 1.32725 1.32725
1.2694305E-5 -1.94089E-10 1.2704751E-5 1.1986084E-5 7.655872E-6 1.27048215E-5 1.27048215E-5 1.2704751E-5 1.32775 1.32775
1.268996E-5 -2.7022604E-10 1.2704751E-5 1.1985855E-5 7.655725E-6 1.2704601E-5 1.2704601E-5 1.2704751E-5 1.32825 1.32825
1.2692875E-5 -2.1236846E-10 1.2704439E-5 1.1985398E-5 7.6554325E-6 1.2704382E-5 1.2704382E-5 1.2704439E-5 1.32875 1.32875
1.2702159E-5 -3.696098E-11 1.2704439E-5 1.1985168E-5 7.655287E-6 1.2704162E-5 1.2704162E-5 1.2704439E-5 1.32925 1.32925
1.27119065E-5 1.4697342E-10 1.2704127E-5 1.1984939E-5 7.6551405E-6 1.2703943E-5 1.2703943E-5 1.2704127E-5 1.32975 1.32975
1.2716274E-5 2.3162998E-10 1.2704127E-5 1.1984711E-5 7.654994E-6 1.2703724E-5 1.2703724E-5 1.2704127E-5 1.33025 1.33025
1.2717044E-5 2.4989824E-10 1.270319E-5 1.1984482E-5 7.654848E-6 1.2703504E-5 1.2703504E-5 1.270319E-5 1.33075 1.33075
1.2716593E-5 2.4563104E-10 1.270319E-5 1.19842525E-5 7.654702E-6 1.2703284E-5 1.2703284E-5 1.270319E-5 1.33125 1.33125
1.271469E-5 2.145649E-10 1.2702878E-5 1.1984024E-5 7.654556E-6 1.2703064E-5 1.2703064E-5 1.2702878E-5 1.33175 1.33175
1.270556E-5 5.0113146E-11 1.2702878E-5 1.1983795E-5 7.654409E-6 1.2702844E-5 1.2702844E-5 1.2702878E-5 1.33225 1.33225
1.2691744E-5 -2.0082606E-10 1.2702878E-5 1.1983566E-5 7.654263E-6 1.2702625E-5 1.2702625E-5 1.2702878E-5 1.33275 1.33275
1.2682448E-5 -3.6832315E-10 1.2702878E-5 1.1983338E-5 7.654117E-6 1.2702405E-5 1.2702405E-5 1.2702878E-5 1.33325 1.33325
1.26842415E-5 -3.3117384E-10 1.2702566E-5 1.1983108E-5 7.653971E-6 1.2702186E-5 1.2702186E-5 1.2702566E-5 1.33375 1.33375
1.26928E-5 -1.691658E-10 1.2701629E-5 1.1982651E-5 7.653679E-6 1.2701966E-5 1.2701966E-5 1.2701629E-5 1.33425 1.33425
1.2702811E-5 1.9641129E-11 1.2701317E-5 1.1982422E-5 7.6535325E-6 1.2701746E-5 1.2701746E-5 1.2701317E-5 1.33475 1.33475
1.2711039E-5 1.7555847E-10 1.2701629E-5 1.1982193E-5 7.653386E-6 1.2701526E-5 1.2701526E-5 1.2701629E-5 1.33525 1.33525
1.2717188E-5 2.9310462E-10 1.2701941E-5 1.1981964E-5 7.65324E-6 1.2701306E-5 1.2701306E-5 1.2701941E-5 1.33575 1.33575
1.2720532E-5 3.5888006E-10 1.2701941E-5 1.1981735E-5 7.653094E-6 1.2701087E-5 1.2701087E-5 1.2701941E-5 1.33625 1.33625
1.2719619E-5 3.4608594E-10 1.2701317E-5 1.1981507E-5 7.652948E-6 1.2700867E-5 1.2700867E-5 1.2701317E-5 1.33675 1.33675
1.2709631E-5 1.6579846E-10 1.2701004E-5 1.1981278E-5 7.652801E-6 1.2700648E-5 1.2700648E-5 1.2701004E-5 1.33725 1.33725
1.269466E-5 -1.064581E-10 1.2700692E-5 1.1981048E-5 7.652655E-6 1.2700428E-5 1.2700428E-5 1.2700692E-5 1.33775 1.33775
1.26807445E-5 -3.592245E-10 1.2700692E-5 1.198082E-5 7.652509E-6 1.2700208E-5 1.2700208E-5 1.2700692E-5 1.33825 1.33825
1.2677752E-5 -4.1038983E-10 1.2700692E-5 1.1980591E-5 7.652363E-6 1.26999885E-5 1.26999885E-5 1.2700692E-5 1.33875 1.33875
1.2684033E-5 -2.9040748E-10 1.27000685E-5 1.1980362E-5 7.6522165E-6 1.2699768E-5 1.2699768E-5 1.27000685E-5 1.33925 1.33925
1.2693087E-5 -1.1926345E-10 1.27000685E-5 1.1979904E-5 7.6519245E-6 1.2699549E-5 1.2699549E-5 1.27000685E-5 1.33975 1.33975
1.2702965E-5 6.7107236E-11 1.2699444E-5 1.1979675E-5 7.651778E-6 1.2699329E-5 1.2699329E-5 1.2699444E-5 1.34025 1.34025
1.2713899E-5 2.7296806E-10 1.2699444E-5 1.1979447E-5 7.651632E-6 1.2699109E-5 1.2699109E-5 1.2699444E-5 1.34075 1.34075
1.272127E-5 4.1304965E-10 1.2699132E-5 1.1979218E-5 7.651485E-6 1.269889E-5 1.269889E-5 1.2699132E-5 1.34125 1.34125
1.2720786E-5 4.0817338E-10 1.269882E-5 1.1978988E-5 7.65134E-6 1.269867E-5 1.269867E-5 1.269882E-5 1.34175 1.34175
1.271182E-5 2.4676697E-10 1.2698508E-5 1.197876E-5 7.651193E-6 1.269845E-5 1.269845E-5 1.2698508E-5 1.34225 1.34225
1.2697014E-5 -2.2444262E-11 1.2698508E-5 1.1978531E-5 7.651047E-6 1.269823E-5 1.269823E-5 1.2698508E-5 1.34275 1.34275
1.2683462E-5 -2.6851096E-10 1.2698195E-5 1.1978302E-5 7.6509E-6 1.269801E-5 1.269801E-5 1.2698195E-5 1.34325 1.34325
1.2675124E-5 -4.1834508E-10 1.2698508E-5 1.1978073E-5 7.650755E-6 1.2697791E-5 1.2697791E-5 1.2698508E-5 1.34375 1.34375
1.267695E-5 -3.805867E-10 1.2697883E-5 1.1977844E-5 7.6506085E-6 1.2697571E-5 1.2697571E-5 1.2697883E-5 1.34425 1.34425
1.2686201E-5 -2.0578829E-10 1.2697571E-5 1.1977615E-5 7.650462E-6 1.2697351E-5 1.2697351E-5 1.2697571E-5 1.34475 1.34475
1.2696839E-5 -5.4090773E-12 1.2697259E-5 1.1977158E-5 7.65017E-6 1.2697132E-5 1.2697132E-5 1.2697259E-5 1.34525 1.34525
1.27061885E-5 1.7121654E-10 1.2697259E-5 1.1976928E-5 7.650024E-6 1.2696912E-5 1.2696912E-5 1.2697259E-5 1.34575 1.34575
1.2713888E-5 3.1738878E-10 1.2697259E-5 1.19767E-5 7.649877E-6 1.2696692E-5 1.2696692E-5 1.2697259E-5 1.34625 1.34625
1.27167705E-5 3.7463735E-10 1.2696947E-5 1.1976471E-5 7.649732E-6 1.2696472E-5 1.2696472E-5 1.2696947E-5 1.34675 1.34675
1.2712459E-5 2.9910932E-10 1.269601E-5 1.1976242E-5 7.649585E-6 1.2696252E-5 1.2696252E-5 1.269601E-5 1.34725 1.34725
1.2700689E-5 8.593224E-11 1.2695698E-5 1.1976013E-5 7.649439E-6 1.2696032E-5 1.2696032E-5 1.2695698E-5 1.34775 1.34775
1.2686971E-5 -1.6317979E-10 1.26953855E-5 1.1975784E-5 7.6492925E-6 1.2695813E-5 1.2695813E-5 1.26953855E-5 1.34825 1.34825
1.2678303E-5 -3.191046E-10 1.2695698E-5 1.1975555E-5 7.649147E-6 1.2695593E-5 1.2695593E-5 1.2695698E-5 1.34875 1.34875
1.2677588E-5 -3.2824435E-10 1.2695074E-5 1.1975327E-5 7.6490005E-6 1.2695373E-5 1.2695373E-5 1.2695074E-5 1.34925 1.34925
1.2680865E-5 -2.63687E-10 1.2695074E-5 1.1975098E-5 7.648854E-6 1.2695154E-5 1.2695154E-5 1.2695074E-5 1.34975 1.34975
1.2687972E-5 -1.2847792E-10 1.2695074E-5 1.1974868E-5 7.648708E-6 1.26949335E-5 1.26949335E-5 1.2695074E-5 1.35025 1.35025
1.2697982E-5 6.032901E-11 1.2695074E-5 1.1974411E-5 7.648416E-6 1.2694713E-5 1.2694713E-5 1.2695074E-5 1.35075 1.35075
1.2706904E-5 2.2903676E-10 1.2694762E-5 1.1974182E-5 7.648269E-6 1.2694494E-5 1.2694494E-5 1.2694762E-5 1.35125 1.35125
1.2713317E-5 3.5145542E-10 1.2694762E-5 1.1973953E-5 7.648123E-6 1.2694274E-5 1.2694274E-5 1.2694762E-5 1.35175 1.35175
1.2712173E-5 3.3439781E-10 1.269445E-5 1.1973724E-5 7.647977E-6 1.2694054E-5 1.2694054E-5 1.269445E-5 1.35225 1.35225
1.27039E-5 1.8578179E-10 1.2694137E-5 1.1973496E-5 7.647831E-6 1.2693835E-5 1.2693835E-5 1.2694137E-5 1.35275 1.35275
1.269312E-5 -9.1232785E-12 1.2693825E-5 1.1973267E-5 7.6476845E-6 1.2693615E-5 1.2693615E-5 1.2693825E-5 1.35325 1.35325
1.2683462E-5 -1.833201E-10 1.2693825E-5 1.19730375E-5 7.647538E-6 1.2693395E-5 1.2693395E-5 1.2693825E-5 1.35375 1.35375
1.267773E-5 -2.85038E-10 1.2693201E-5 1.1972809E-5 7.6473925E-6 1.26931745E-5 1.26931745E-5 1.2693201E-5 1.35425 1.35425
1.2677378E-5 -2.8747799E-10 1.2693513E-5 1.197258E-5 7.647246E-6 1.2692955E-5 1.2692955E-5 1.2693513E-5 1.35475 1.35475
1.2681845E-5 -2.0099424E-10 1.2692889E-5 1.1972351E-5 7.6471E-6 1.2692735E-5 1.2692735E-5 1.2692889E-5 1.35525 1.35525
1.2688456E-5 -7.492119E-11 1.2692889E-5 1.1971893E-5 7.646808E-6 1.2692515E-5 1.2692515E-5 1.2692889E-5 1.35575 1.35575
1.2696123E-5 7.064203E-11 1.2692889E-5 1.1971664E-5 7.646661E-6 1.2692295E-5 1.2692295E-5 1.2692889E-5 1.35625 1.35625
1.2704153E-5 2.2290496E-10 1.2691952E-5 1.1971436E-5 7.646515E-6 1.2692076E-5 1.2692076E-5 1.2691952E-5 1.35675 1.35675
1.2708785E-5 3.1243405E-10 1.2692576E-5 1.1971207E-5 7.646368E-6 1.2691856E-5 1.2691856E-5 1.2692576E-5 1.35725 1.35725
1.2709851E-5 3.3618391E-10 1.2692264E-5 1.19709775E-5 7.646223E-6 1.2691636E-5 1.2691636E-5 1.2692264E-5 1.35775 1.35775
1.2704054E-5 2.3324787E-10 1.2691327E-5 1.1970749E-5 7.6460765E-6 1.26914165E-5 1.26914165E-5 1.2691327E-5 1.35825 1.35825
1.269301E-5 3.3470265E-11 1.269164E-5 1.197052E-5 7.64593E-6 1.2691196E-5 1.2691196E-5 1.269164E-5 1.35875 1.35875
1.2681371E-5 -1.7727057E-10 1.2691015E-5 1.1970291E-5 7.645784E-6 1.2690976E-5 1.2690976E-5 1.2691015E-5 1.35925 1.35925
1.2673231E-5 -3.234503E-10 1.2690703E-5 1.1970063E-5 7.645638E-6 1.2690756E-5 1.2690756E-5 1.2690703E-5 1.35975 1.35975
1.2673308E-5 -3.1797245E-10 1.2690703E-5 1.1969833E-5 7.645492E-6 1.2690537E-5 1.2690537E-5 1.2690703E-5 1.36025 1.36025
1.2678632E-5 -2.1565298E-10 1.26903915E-5 1.1969604E-5 7.645345E-6 1.2690317E-5 1.2690317E-5 1.26903915E-5 1.36075 1.36075
1.2687421E-5 -4.9381506E-11 1.2690079E-5 1.1969147E-5 7.645053E-6 1.2690097E-5 1.2690097E-5 1.2690079E-5 1.36125 1.36125
1.2695517E-5 1.0409957E-10 1.2690079E-5 1.19689175E-5 7.644907E-6 1.2689878E-5 1.2689878E-5 1.2690079E-5 1.36175 1.36175
1.2702657E-5 2.399177E-10 1.2689767E-5 1.1968689E-5 7.64476E-6 1.2689657E-5 1.2689657E-5 1.2689767E-5 1.36225 1.36225
1.2707155E-5 3.2701053E-10 1.2689767E-5 1.196846E-5 7.644615E-6 1.2689437E-5 1.2689437E-5 1.2689767E-5 1.36275 1.36275
1.2705583E-5 3.0203504E-10 1.2689455E-5 1.1968231E-5 7.6444685E-6 1.2689217E-5 1.2689217E-5 1.2689455E-5 1.36325 1.36325
1.2698729E-5 1.7960888E-10 1.2689455E-5 1.1968003E-5 7.644322E-6 1.2688997E-5 1.2688997E-5 1.2689455E-5 1.36375 1.36375
1.2688114E-5 -1.2250868E-11 1.2688518E-5 1.1967773E-5 7.644176E-6 1.2688778E-5 1.2688778E-5 1.2688518E-5 1.36425 1.36425
1.267631E-5 -2.2603704E-10 1.2688831E-5 1.1967544E-5 7.64403E-6 1.2688558E-5 1.2688558E-5 1.2688831E-5 1.36475 1.36475
1.2670381E-5 -3.3140932E-10 1.2688518E-5 1.1967316E-5 7.643884E-6 1.2688338E-5 1.2688338E-5 1.2688518E-5 1.36525 1.36525
1.26716795E-5 -3.0339598E-10 1.2688518E-5 1.1967087E-5 7.643737E-6 1.2688118E-5 1.2688118E-5 1.2688518E-5 1.36575 1.36575
1.2679577E-5 -1.5356931E-10 1.2687894E-5 1.19668575E-5 7.643591E-6 1.2687898E-5 1.2687898E-5 1.2687894E-5 1.36625 1.36625
1.2689059E-5 2.5492568E-11 1.2687894E-5 1.19664E-5 7.643299E-6 1.26876785E-5 1.26876785E-5 1.2687894E-5 1.36675 1.36675
1.2695802E-5 1.540019E-10 1.2687582E-5 1.1966171E-5 7.6431525E-6 1.2687458E-5 1.2687458E-5 1.2687582E-5 1.36725 1.36725
1.2701489E-5 2.630211E-10 1.2687894E-5 1.1965943E-5 7.643006E-6 1.2687238E-5 1.2687238E-5 1.2687894E-5 1.36775 1.36775
1.2704008E-5 3.135699E-10 1.2687582E-5 1.1965713E-5 7.6428605E-6 1.2687018E-5 1.2687018E-5 1.2687582E-5 1.36825 1.36825
1.27023695E-5 2.873763E-10 1.2687582E-5 1.1965484E-5 7.642714E-6 1.2686798E-5 1.2686798E-5 1.2687582E-5 1.36875 1.36875
1.2693404E-5 1.2596987E-10 1.2687269E-5 1.1965256E-5 7.642568E-6 1.2686579E-5 1.2686579E-5 1.2687269E-5 1.36925 1.36925
1.2678927E-5 -1.3715068E-10 1.2686957E-5 1.1965027E-5 7.642421E-6 1.2686359E-5 1.2686359E-5 1.2686957E-5 1.36975 1.36975
1.2667124E-5 -3.5093684E-10 1.268602E-5 1.19647975E-5 7.642276E-6 1.2686139E-5 1.2686139E-5 1.268602E-5 1.37025 1.37025
1.2666375E-5 -3.6068565E-10 1.268602E-5 1.1964569E-5 7.642129E-6 1.2685919E-5 1.2685919E-5 1.268602E-5 1.37075 1.37075
1.2674703E-5 -2.0294111E-10 1.26853965E-5 1.196434E-5 7.641983E-6 1.26856985E-5 1.26856985E-5 1.26853965E-5 1.37125 1.37125
1.2683789E-5 -3.1188038E-11 1.26853965E-5 1.1964112E-5 7.641836E-6 1.2685478E-5 1.2685478E-5 1.26853965E-5 1.37175 1.37175
1.2689839E-5 8.45309E-11 1.2685085E-5 1.1963653E-5 7.6415445E-6 1.2685259E-5 1.2685259E-5 1.2685085E-5 1.37225 1.37225
1.2696615E-5 2.1364929E-10 1.2685085E-5 1.1963425E-5 7.641398E-6 1.2685039E-5 1.2685039E-5 1.2685085E-5 1.37275 1.37275
1.27022695E-5 3.2205943E-10 1.2684773E-5 1.1963196E-5 7.641252E-6 1.2684819E-5 1.2684819E-5 1.2684773E-5 1.37325 1.37325
1.2703006E-5 3.3971861E-10 1.268446E-5 1.1962967E-5 7.641106E-6 1.2684599E-5 1.2684599E-5 1.268446E-5 1.37375 1.37375
1.269447E-5 1.8623007E-10 1.268446E-5 1.1962738E-5 7.64096E-6 1.2684379E-5 1.2684379E-5 1.268446E-5 1.37425 1.37425
1.2681445E-5 -5.0091545E-11 1.268446E-5 1.1962509E-5 7.640813E-6 1.2684159E-5 1.2684159E-5 1.268446E-5 1.37475 1.37475
1.2672579E-5 -2.0967075E-10 1.2684148E-5 1.196228E-5 7.640668E-6 1.26839395E-5 1.26839395E-5 1.2684148E-5 1.37525 1.37525
1.2670345E-5 -2.468276E-10 1.2683524E-5 1.1962052E-5 7.640521E-6 1.2683719E-5 1.2683719E-5 1.2683524E-5 1.37575 1.37575
1.267161E-5 -2.194233E-10 1.2683524E-5 1.1961823E-5 7.640375E-6 1.2683499E-5 1.2683499E-5 1.2683524E-5 1.37625 1.37625
1.26741625E-5 -1.6826544E-10 1.2683211E-5 1.1961593E-5 7.640228E-6 1.2683279E-5 1.2683279E-5 1.2683211E-5 1.37675 1.37675
1.2679189E-5 -7.142759E-11 1.2682899E-5 1.1961365E-5 7.640083E-6 1.2683059E-5 1.2683059E-5 1.2682899E-5 1.37725 1.37725
1.2686922E-5 7.535375E-11 1.2682899E-5 1.1960907E-5 7.63979E-6 1.2682839E-5 1.2682839E-5 1.2682899E-5 1.37775 1.37775
1.269713E-5 2.678151E-10 1.2682587E-5 1.1960678E-5 7.639644E-6 1.2682619E-5 1.2682619E-5 1.2682587E-5 1.37825 1.37825
1.2701761E-5 3.5734418E-10 1.2682275E-5 1.1960449E-5 7.639498E-6 1.26824E-5 1.26824E-5 1.2682275E-5 1.37875 1.37875
1.2697515E-5 2.830343E-10 1.2682275E-5 1.196022E-5 7.639352E-6 1.268218E-5 1.268218E-5 1.2682275E-5 1.37925 1.37925
1.26868E-5 8.9347314E-11 1.2681962E-5 1.1959992E-5 7.639205E-6 1.2681959E-5 1.2681959E-5 1.2681962E-5 1.37975 1.37975
1.2679815E-5 -3.5515094E-11 1.2682275E-5 1.1959763E-5 7.639059E-6 1.26817395E-5 1.26817395E-5 1.2682275E-5 1.38025 1.38025
1.2673753E-5 -1.4332364E-10 1.2682275E-5 1.1959533E-5 7.638913E-6 1.2681519E-5 1.2681519E-5 1.2682275E-5 1.38075 1.38075
1.2668815E-5 -2.3042392E-10 1.2681338E-5 1.1959305E-5 7.638767E-6 1.2681299E-5 1.2681299E-5 1.2681338E-5 1.38125 1.38125
1.2665327E-5 -2.9072528E-10 1.2681338E-5 1.1959076E-5 7.63862E-6 1.2681079E-5 1.2681079E-5 1.2681338E-5 1.38175 1.38175
1.2667879E-5 -2.395674E-10 1.2681338E-5 1.1958847E-5 7.638474E-6 1.2680859E-5 1.2680859E-5 1.2681338E-5 1.38225 1.38225
1.2675018E-5 -1.03749266E-10 1.2681026E-5 1.1958618E-5 7.6383285E-6 1.2680639E-5 1.2680639E-5 1.2681026E-5 1.38275 1.38275
1.2686909E-5 1.1977447E-10 1.26807145E-5 1.195816E-5 7.638036E-6 1.2680419E-5 1.2680419E-5 1.26807145E-5 1.38325 1.38325
1.26995255E-5 3.5669767E-10 1.2680402E-5 1.1957932E-5 7.637889E-6 1.2680199E-5 1.2680199E-5 1.2680402E-5 1.38375 1.38375
1.2700494E-5 3.7862036E-10 1.268009E-5 1.1957703E-5 7.637744E-6 1.267998E-5 1.267998E-5 1.268009E-5 1.38425 1.38425
1.26972045E-5 3.219734E-10 1.2680402E-5 1.1957473E-5 7.637597E-6 1.26797595E-5 1.26797595E-5 1.2680402E-5 1.38475 1.38475
1.26867535E-5 1.3315896E-10 1.2679778E-5 1.1957245E-5 7.637451E-6 1.26795385E-5 1.26795385E-5 1.2679778E-5 1.38525 1.38525
1.2674323E-5 -9.2199456E-11 1.2679466E-5 1.1957016E-5 7.637304E-6 1.2679319E-5 1.2679319E-5 1.2679466E-5 1.38575 1.38575
1.2662157E-5 -3.1268535E-10 1.2679153E-5 1.1956787E-5 7.637159E-6 1.2679099E-5 1.2679099E-5 1.2679153E-5 1.38625 1.38625
1.265428E-5 -4.5399254E-10 1.2679466E-5 1.1956558E-5 7.6370125E-6 1.2678879E-5 1.2678879E-5 1.2679466E-5 1.38675 1.38675
1.2656767E-5 -4.0405285E-10 1.2679153E-5 1.1956329E-5 7.636866E-6 1.2678659E-5 1.2678659E-5 1.2679153E-5 1.38725 1.38725
1.26679315E-5 -1.9392857E-10 1.2678841E-5 1.19561E-5 7.63672E-6 1.2678439E-5 1.2678439E-5 1.2678841E-5 1.38775 1.38775
1.2685334E-5 1.3130931E-10 1.2678529E-5 1.1955643E-5 7.636428E-6 1.2678219E-5 1.2678219E-5 1.2678529E-5 1.38825 1.38825
1.2697126E-5 3.5300587E-10 1.2678217E-5 1.1955414E-5 7.636281E-6 1.2677999E-5 1.2677999E-5 1.2678217E-5 1.38875 1.38875
1.2699612E-5 4.029456E-10 1.2677904E-5 1.1955185E-5 7.636136E-6 1.2677779E-5 1.2677779E-5 1.2677904E-5 1.38925 1.38925
1.2697378E-5 3.657888E-10 1.2677904E-5 1.1954956E-5 7.635989E-6 1.26775585E-5 1.26775585E-5 1.2677904E-5 1.38975 1.38975
1.2689865E-5 2.311813E-10 1.267728E-5 1.1954728E-5 7.635843E-6 1.2677338E-5 1.2677338E-5 1.267728E-5 1.39025 1.39025
1.2676972E-5 -2.7040672E-12 1.267728E-5 1.1954498E-5 7.635696E-6 1.2677118E-5 1.2677118E-5 1.267728E-5 1.39075 1.39075
1.2664508E-5 -2.2867157E-10 1.267728E-5 1.1954269E-5 7.635551E-6 1.2676898E-5 1.2676898E-5 1.267728E-5 1.39125 1.39125
1.2652903E-5 -4.3880333E-10 1.2676968E-5 1.1954041E-5 7.6354045E-6 1.2676678E-5 1.2676678E-5 1.2676968E-5 1.39175 1.39175
1.2650009E-5 -4.8814147E-10 1.2676656E-5 1.1953812E-5 7.635258E-6 1.2676458E-5 1.2676458E-5 1.2676656E-5 1.39225 1.39225
1.2661669E-5 -2.688812E-10 1.2676343E-5 1.19535825E-5 7.635112E-6 1.2676238E-5 1.2676238E-5 1.2676343E-5 1.39275 1.39275
1.267752E-5 2.7730554E-11 1.2676656E-5 1.1953354E-5 7.634966E-6 1.2676018E-5 1.2676018E-5 1.2676656E-5 1.39325 1.39325
1.26908635E-5 2.7805325E-10 1.26760315E-5 1.1952896E-5 7.634673E-6 1.2675798E-5 1.2675798E-5 1.26760315E-5 1.39375 1.39375
1.2695659E-5 3.706276E-10 1.26757195E-5 1.1952668E-5 7.634527E-6 1.2675578E-5 1.2675578E-5 1.26757195E-5 1.39425 1.39425
1.2698937E-5 4.3518494E-10 1.26757195E-5 1.1952438E-5 7.634381E-6 1.26753575E-5 1.26753575E-5 1.26757195E-5 1.39475 1.39475
1.2697298E-5 4.0899137E-10 1.26757195E-5 1.1952209E-5 7.634235E-6 1.2675138E-5 1.2675138E-5 1.26757195E-5 1.39525 1.39525
1.2683779E-5 1.6353371E-10 1.2675095E-5 1.1951981E-5 7.634088E-6 1.2674917E-5 1.2674917E-5 1.2675095E-5 1.39575 1.39575
1.266346E-5 -2.0739166E-10 1.2674783E-5 1.1951752E-5 7.633942E-6 1.2674697E-5 1.2674697E-5 1.2674783E-5 1.39625 1.39625
1.2647201E-5 -5.034018E-10 1.2674159E-5 1.19515225E-5 7.6337965E-6 1.2674477E-5 1.2674477E-5 1.2674159E-5 1.39675 1.39675
1.2646387E-5 -5.143687E-10 1.2674159E-5 1.1951294E-5 7.63365E-6 1.2674257E-5 1.2674257E-5 1.2674159E-5 1.39725 1.39725
1.2656793E-5 -3.1825304E-10 1.2674471E-5 1.1951065E-5 7.633504E-6 1.2674037E-5 1.2674037E-5 1.2674471E-5 1.39775 1.39775
1.2672381E-5 -2.6513812E-11 1.2673847E-5 1.1950836E-5 7.633357E-6 1.2673817E-5 1.2673817E-5 1.2673847E-5 1.39825 1.39825
1.2681434E-5 1.446302E-10 1.2674159E-5 1.1950608E-5 7.633212E-6 1.2673597E-5 1.2673597E-5 1.2674159E-5 1.39875 1.39875
1.2691675E-5 3.377006E-10 1.2673847E-5 1.1950149E-5 7.632919E-6 1.2673377E-5 1.2673377E-5 1.2673847E-5 1.39925 1.39925
1.2699572E-5 4.8752724E-10 1.2673222E-5 1.1949921E-5 7.632772E-6 1.2673157E-5 1.2673157E-5 1.2673222E-5 1.39975 1.39975
1.2699352E-5 4.875235E-10 1.2673222E-5 1.1949692E-5 7.632627E-6 1.26729365E-5 1.26729365E-5 1.2673222E-5 1.40025 1.40025
1.2685766E-5 2.4084776E-10 1.2672598E-5 1.19494625E-5 7.63248E-6 1.2672716E-5 1.2672716E-5 1.2672598E-5 1.40075 1.40075
1.2664425E-5 -1.4895869E-10 1.2672598E-5 1.1949234E-5 7.632334E-6 1.2672496E-5 1.2672496E-5 1.2672598E-5 1.40125 1.40125
1.2651466E-5 -3.8406217E-10 1.2672598E-5 1.1949005E-5 7.6321885E-6 1.2672276E-5 1.2672276E-5 1.2672598E-5 1.40175 1.40175
1.2649068E-5 -4.2426435E-10 1.2672285E-5 1.1948776E-5 7.632042E-6 1.2672056E-5 1.2672056E-5 1.2672285E-5 1.40225 1.40225
1.2656207E-5 -2.8844618E-10 1.2671661E-5 1.1948548E-5 7.631896E-6 1.2671836E-5 1.2671836E-5 1.2671661E-5 1.40275 1.40275
1.2661234E-5 -1.9160833E-10 1.2671661E-5 1.1948318E-5 7.631749E-6 1.2671616E-5 1.2671616E-5 1.2671661E-5 1.40325 1.40325
1.26687355E-5 -4.9090457E-11 1.2671661E-5 1.1948089E-5 7.631604E-6 1.2671396E-5 1.2671396E-5 1.2671661E-5 1.40375 1.40375
1.2684257E-5 2.4143063E-10 1.26710365E-5 1.1947861E-5 7.631457E-6 1.2671176E-5 1.2671176E-5 1.26710365E-5 1.40425 1.40425
1.2697963E-5 4.9845306E-10 1.26710365E-5 1.19474025E-5 7.631164E-6 1.2670956E-5 1.2670956E-5 1.26710365E-5 1.40475 1.40475
1.2701703E-5 5.715373E-10 1.2670725E-5 1.1947174E-5 7.631019E-6 1.26707355E-5 1.26707355E-5 1.2670725E-5 1.40525 1.40525
1.26858395E-5 2.8283592E-10 1.2670101E-5 1.1946945E-5 7.6308725E-6 1.2670515E-5 1.2670515E-5 1.2670101E-5 1.40575 1.40575
1.2666182E-5 -7.590812E-11 1.2670101E-5 1.1946716E-5 7.630726E-6 1.2670294E-5 1.2670294E-5 1.2670101E-5 1.40625 1.40625
1.2652629E-5 -3.219748E-10 1.2670101E-5 1.1946488E-5 7.63058E-6 1.2670074E-5 1.2670074E-5 1.2670101E-5 1.40675 1.40675
1.2650296E-5 -3.6095882E-10 1.2669476E-5 1.1946258E-5 7.630434E-6 1.2669854E-5 1.2669854E-5 1.2669476E-5 1.40725 1.40725
1.2652948E-5 -3.0797376E-10 1.2669476E-5 1.194603E-5 7.630288E-6 1.2669634E-5 1.2669634E-5 1.2669476E-5 1.40775 1.40775
1.265639E-5 -2.4037108E-10 1.2669789E-5 1.1945801E-5 7.630141E-6 1.2669414E-5 1.2669414E-5 1.2669789E-5 1.40825 1.40825
1.26600635E-5 -1.6850496E-10 1.2669164E-5 1.1945572E-5 7.629995E-6 1.2669194E-5 1.2669194E-5 1.2669164E-5 1.40875 1.40875
1.2674232E-5 9.7044366E-11 1.2669476E-5 1.1945343E-5 7.629849E-6 1.2668974E-5 1.2668974E-5 1.2669476E-5 1.40925 1.40925
1.2693086E-5 4.490812E-10 1.266854E-5 1.1945114E-5 7.629703E-6 1.2668754E-5 1.2668754E-5 1.266854E-5 1.40975 1.40975
1.2698113E-5 5.4591903E-10 1.266854E-5 1.1944657E-5 7.62941E-6 1.2668534E-5 1.2668534E-5 1.266854E-5 1.41025 1.41025
1.268522E-5 3.1203368E-10 1.266854E-5 1.1944428E-5 7.629264E-6 1.26683135E-5 1.26683135E-5 1.266854E-5 1.41075 1.41075
1.2668466E-5 6.887512E-12 1.2667915E-5 1.1944198E-5 7.629118E-6 1.26680925E-5 1.26680925E-5 1.2667915E-5 1.41125 1.41125
1.2658576E-5 -1.7157277E-10 1.2668227E-5 1.194397E-5 7.6289716E-6 1.2667872E-5 1.2667872E-5 1.2668227E-5 1.41175 1.41175
1.2653274E-5 -2.653728E-10 1.2667915E-5 1.1943741E-5 7.6288256E-6 1.2667652E-5 1.2667652E-5 1.2667915E-5 1.41225 1.41225
1.2649786E-5 -3.2567413E-10 1.2667291E-5 1.1943512E-5 7.628679E-6 1.2667432E-5 1.2667432E-5 1.2667291E-5 1.41275 1.41275
1.264851E-5 -3.45168E-10 1.2666978E-5 1.1943283E-5 7.6285332E-6 1.2667212E-5 1.2667212E-5 1.2666978E-5 1.41325 1.41325
1.26549885E-5 -2.2153122E-10 1.2666978E-5 1.1943054E-5 7.628387E-6 1.2666992E-5 1.2666992E-5 1.2666978E-5 1.41375 1.41375
1.26719615E-5 9.578879E-11 1.2666666E-5 1.1942825E-5 7.628241E-6 1.2666772E-5 1.2666772E-5 1.2666666E-5 1.41425 1.41425
1.2690453E-5 4.4112586E-10 1.2666666E-5 1.1942597E-5 7.6280944E-6 1.2666552E-5 1.2666552E-5 1.2666666E-5 1.41475 1.41475
1.269208E-5 4.7522986E-10 1.2666666E-5 1.1942368E-5 7.6279484E-6 1.2666332E-5 1.2666332E-5 1.2666666E-5 1.41525 1.41525
1.267998E-5 2.5596208E-10 1.2666354E-5 1.194191E-5 7.627656E-6 1.2666111E-5 1.2666111E-5 1.2666354E-5 1.41575 1.41575
1.2666756E-5 1.5986061E-11 1.26657305E-5 1.1941681E-5 7.62751E-6 1.2665891E-5 1.2665891E-5 1.26657305E-5 1.41625 1.41625
1.2661025E-5 -8.5731824E-11 1.26657305E-5 1.1941452E-5 7.6273636E-6 1.26656705E-5 1.26656705E-5 1.26657305E-5 1.41675 1.41675
1.2657009E-5 -1.5577824E-10 1.2665418E-5 1.1941223E-5 7.6272177E-6 1.266545E-5 1.266545E-5 1.2665418E-5 1.41725 1.41725
1.2650321E-5 -2.7515906E-10 1.2665418E-5 1.1940994E-5 7.627071E-6 1.266523E-5 1.266523E-5 1.2665418E-5 1.41775 1.41775
1.2645481E-5 -3.6043216E-10 1.2664794E-5 1.1940765E-5 7.6269253E-6 1.2665009E-5 1.2665009E-5 1.2664794E-5 1.41825 1.41825
1.26528175E-5 -2.209596E-10 1.2664794E-5 1.1940537E-5 7.626779E-6 1.2664789E-5 1.2664789E-5 1.2664794E-5 1.41875 1.41875
1.2670318E-5 1.06105465E-10 1.2664482E-5 1.1940308E-5 7.626633E-6 1.2664569E-5 1.2664569E-5 1.2664482E-5 1.41925 1.41925
1.2683991E-5 3.6251882E-10 1.2663857E-5 1.1940078E-5 7.6264864E-6 1.2664349E-5 1.2664349E-5 1.2663857E-5 1.41975 1.41975
1.2682781E-5 3.4424305E-10 1.2664169E-5 1.193985E-5 7.6263404E-6 1.2664129E-5 1.2664129E-5 1.2664169E-5 1.42025 1.42025
1.2673683E-5 1.8040036E-10 1.2663545E-5 1.1939392E-5 7.626048E-6 1.2663908E-5 1.2663908E-5 1.2663545E-5 1.42075 1.42075
1.2667127E-5 6.345582E-11 1.2663545E-5 1.1939163E-5 7.6259016E-6 1.2663688E-5 1.2663688E-5 1.2663545E-5 1.42125 1.42125
1.2662913E-5 -1.0245002E-11 1.2663545E-5 1.1938934E-5 7.6257556E-6 1.2663468E-5 1.2663468E-5 1.2663545E-5 1.42175 1.42175
1.2655333E-5 -1.4607061E-10 1.2663233E-5 1.1938705E-5 7.625609E-6 1.2663248E-5 1.2663248E-5 1.2663233E-5 1.42225 1.42225
1.2648809E-5 -2.624061E-10 1.2663233E-5 1.1938477E-5 7.6254632E-6 1.26630275E-5 1.26630275E-5 1.2663233E-5 1.42275 1.42275
1.2647005E-5 -2.9164504E-10 1.2663233E-5 1.1938248E-5 7.625317E-6 1.26628065E-5 1.26628065E-5 1.2663233E-5 1.42325 1.42325
1.2654144E-5 -1.5582693E-10 1.2662608E-5 1.1938018E-5 7.625171E-6 1.2662586E-5 1.2662586E-5 1.2662608E-5 1.42375 1.42375
1.2667355E-5 9.205948E-11 1.2662296E-5 1.193779E-5 7.6250244E-6 1.2662366E-5 1.2662366E-5 1.2662296E-5 1.42425 1.42425
1.26747245E-5 2.3214107E-10 1.2661984E-5 1.1937561E-5 7.6248784E-6 1.2662146E-5 1.2662146E-5 1.2661984E-5 1.42475 1.42475
1.2672623E-5 1.9742051E-10 1.26613595E-5 1.1937333E-5 7.624732E-6 1.2661926E-5 1.2661926E-5 1.26613595E-5 1.42525 1.42525
1.2669003E-5 1.346829E-10 1.2661672E-5 1.1937103E-5 7.624586E-6 1.2661705E-5 1.2661705E-5 1.2661672E-5 1.42575 1.42575
1.2666967E-5 1.0118049E-10 1.26613595E-5 1.1936646E-5 7.6242936E-6 1.2661485E-5 1.2661485E-5 1.26613595E-5 1.42625 1.42625
1.2664701E-5 6.341461E-11 1.2661048E-5 1.1936417E-5 7.624147E-6 1.2661265E-5 1.2661265E-5 1.2661048E-5 1.42675 1.42675
1.2658211E-5 -5.2311804E-11 1.2660424E-5 1.1936188E-5 7.6240012E-6 1.2661045E-5 1.2661045E-5 1.2660424E-5 1.42725 1.42725
1.2650168E-5 -1.9666438E-10 1.2660424E-5 1.1935959E-5 7.623855E-6 1.2660824E-5 1.2660824E-5 1.2660424E-5 1.42775 1.42775
1.2647935E-5 -2.3382118E-10 1.2660424E-5 1.193573E-5 7.623709E-6 1.2660604E-5 1.2660604E-5 1.2660424E-5 1.42825 1.42825
1.265306E-5 -1.3515612E-10 1.2659799E-5 1.1935501E-5 7.6235624E-6 1.2660384E-5 1.2660384E-5 1.2659799E-5 1.42875 1.42875
1.266142E-5 2.3197477E-11 1.2659487E-5 1.1935273E-5 7.6234164E-6 1.26601635E-5 1.26601635E-5 1.2659487E-5 1.42925 1.42925
1.2667107E-5 1.3221667E-10 1.2659799E-5 1.1935043E-5 7.6232704E-6 1.2659943E-5 1.2659943E-5 1.2659799E-5 1.42975 1.42975
1.266682E-5 1.3099478E-10 1.2659799E-5 1.1934814E-5 7.623124E-6 1.2659722E-5 1.2659722E-5 1.2659799E-5 1.43025 1.43025
1.2663036E-5 6.5211836E-11 1.2659175E-5 1.1934586E-5 7.622978E-6 1.2659502E-5 1.2659502E-5 1.2659175E-5 1.43075 1.43075
1.2661627E-5 4.3281684E-11 1.2658862E-5 1.1934357E-5 7.6228316E-6 1.2659282E-5 1.2659282E-5 1.2658862E-5 1.43125 1.43125
1.2661241E-5 4.0232605E-11 1.265855E-5 1.1933899E-5 7.622539E-6 1.2659062E-5 1.2659062E-5 1.265855E-5 1.43175 1.43175
1.26601635E-5 2.4393128E-11 1.2658862E-5 1.193367E-5 7.6223932E-6 1.2658842E-5 1.2658842E-5 1.2658862E-5 1.43225 1.43225
1.2656477E-5 -3.956263E-11 1.2659175E-5 1.1933441E-5 7.622247E-6 1.2658621E-5 1.2658621E-5 1.2659175E-5 1.43275 1.43275
1.2653584E-5 -8.8900776E-11 1.2658862E-5 1.1933213E-5 7.622101E-6 1.2658401E-5 1.2658401E-5 1.2658862E-5 1.43325 1.43325
1.2653067E-5 -9.438612E-11 1.2658238E-5 1.1932983E-5 7.6219544E-6 1.2658181E-5 1.2658181E-5 1.2658238E-5 1.43375 1.43375
1.2656542E-5 -2.6174403E-11 1.2657926E-5 1.1932754E-5 7.6218084E-6 1.265796E-5 1.265796E-5 1.2657926E-5 1.43425 1.43425
1.2660051E-5 4.264639E-11 1.2657614E-5 1.1932526E-5 7.621662E-6 1.265774E-5 1.265774E-5 1.2657614E-5 1.43475 1.43475
1.2661051E-5 6.517811E-11 1.2657926E-5 1.1932297E-5 7.621516E-6 1.265752E-5 1.265752E-5 1.2657926E-5 1.43525 1.43525
1.2658058E-5 1.4012759E-11 1.2657926E-5 1.19320675E-5 7.6213696E-6 1.2657299E-5 1.2657299E-5 1.2657926E-5 1.43575 1.43575
1.2653844E-5 -5.968806E-11 1.2657301E-5 1.1931839E-5 7.6212236E-6 1.26570785E-5 1.26570785E-5 1.2657301E-5 1.43625 1.43625
1.2655241E-5 -2.9847538E-11 1.2656677E-5 1.193161E-5 7.621077E-6 1.2656858E-5 1.2656858E-5 1.2656677E-5 1.43675 1.43675
1.26611585E-5 8.343512E-11 1.26563655E-5 1.1931153E-5 7.620785E-6 1.2656637E-5 1.2656637E-5 1.26563655E-5 1.43725 1.43725
1.2665954E-5 1.7600953E-10 1.26563655E-5 1.1930923E-5 7.620639E-6 1.2656417E-5 1.2656417E-5 1.26563655E-5 1.43775 1.43775
1.266184E-5 1.04135894E-10 1.2656053E-5 1.1930694E-5 7.6204924E-6 1.2656197E-5 1.2656197E-5 1.2656053E-5 1.43825 1.43825
1.2655745E-5 -4.2817217E-12 1.2656053E-5 1.1930466E-5 7.6203464E-6 1.2655977E-5 1.2655977E-5 1.2656053E-5 1.43875 1.43875
1.26519935E-5 -6.945561E-11 1.2655429E-5 1.1930237E-5 7.6202E-6 1.2655757E-5 1.2655757E-5 1.2655429E-5 1.43925 1.43925
1.2650948E-5 -8.468603E-11 1.2654804E-5 1.19300075E-5 7.620054E-6 1.2655536E-5 1.2655536E-5 1.2654804E-5 1.43975 1.43975
1.26522455E-5 -5.6672708E-11 1.2654804E-5 1.1929779E-5 7.6199076E-6 1.2655316E-5 1.2655316E-5 1.2654804E-5 1.44025 1.44025
1.2647437E-5 -1.4133672E-10 1.2654804E-5 1.192955E-5 7.6197616E-6 1.2655095E-5 1.2655095E-5 1.2654804E-5 1.44075 1.44075
1.26447085E-5 -1.8762955E-10 1.2654492E-5 1.1929321E-5 7.619615E-6 1.2654875E-5 1.2654875E-5 1.2654492E-5 1.44125 1.44125
1.2651782E-5 -5.302954E-11 1.265418E-5 1.1929093E-5 7.619469E-6 1.2654655E-5 1.2654655E-5 1.265418E-5 1.44175 1.44175
1.2665586E-5 2.0582004E-10 1.265418E-5 1.1928863E-5 7.619323E-6 1.2654434E-5 1.2654434E-5 1.265418E-5 1.44225 1.44225
1.2674441E-5 3.7330966E-10 1.2653868E-5 1.1928406E-5 7.6190304E-6 1.2654214E-5 1.2654214E-5 1.2653868E-5 1.44275 1.44275
1.2669765E-5 2.910819E-10 1.2653868E-5 1.1928177E-5 7.6188844E-6 1.26539935E-5 1.26539935E-5 1.2653868E-5 1.44325 1.44325
1.2658522E-5 8.7649873E-11 1.2653243E-5 1.1927948E-5 7.6187384E-6 1.2653773E-5 1.2653773E-5 1.2653243E-5 1.44375 1.44375
1.2651008E-5 -4.6957625E-11 1.2653868E-5 1.1927719E-5 7.618592E-6 1.2653552E-5 1.2653552E-5 1.2653868E-5 1.44425 1.44425
1.2647851E-5 -1.011683E-10 1.2653868E-5 1.192749E-5 7.618446E-6 1.2653332E-5 1.2653332E-5 1.2653868E-5 1.44475 1.44475
1.2643307E-5 -1.8095979E-10 1.2653243E-5 1.1927262E-5 7.6182996E-6 1.2653111E-5 1.2653111E-5 1.2653243E-5 1.44525 1.44525
1.2636684E-5 -2.9912248E-10 1.2652931E-5 1.1927033E-5 7.6181536E-6 1.2652891E-5 1.2652891E-5 1.2652931E-5 1.44575 1.44575
1.2636826E-5 -2.924265E-10 1.2652307E-5 1.1926803E-5 7.618007E-6 1.265267E-5 1.265267E-5 1.2652307E-5 1.44625 1.44625
1.2646869E-5 -1.030105E-10 1.2652619E-5 1.1926575E-5 7.6178612E-6 1.265245E-5 1.265245E-5 1.2652619E-5 1.44675 1.44675
1.26613995E-5 1.6923857E-10 1.2652307E-5 1.1926346E-5 7.617715E-6 1.265223E-5 1.265223E-5 1.2652307E-5 1.44725 1.44725
1.2671673E-5 3.6291803E-10 1.2651994E-5 1.1926117E-5 7.617569E-6 1.265201E-5 1.265201E-5 1.2651994E-5 1.44775 1.44775
1.2670232E-5 3.403788E-10 1.26516825E-5 1.1925659E-5 7.6172764E-6 1.2651789E-5 1.2651789E-5 1.26516825E-5 1.44825 1.44825
1.2661332E-5 1.8019053E-10 1.2651059E-5 1.192543E-5 7.61713E-6 1.2651569E-5 1.2651569E-5 1.2651059E-5 1.44875 1.44875
1.2652663E-5 2.4265699E-11 1.2651059E-5 1.1925202E-5 7.616984E-6 1.2651348E-5 1.2651348E-5 1.2651059E-5 1.44925 1.44925
1.2644324E-5 -1.2556846E-10 1.2651059E-5 1.1924973E-5 7.6168376E-6 1.2651128E-5 1.2651128E-5 1.2651059E-5 1.44975 1.44975
1.2636051E-5 -2.7418448E-10 1.2650122E-5 1.1924743E-5 7.6166916E-6 1.2650908E-5 1.2650908E-5 1.2650122E-5 1.45025 1.45025
1.2632464E-5 -3.3631303E-10 1.2650747E-5 1.1924515E-5 7.616545E-6 1.2650687E-5 1.2650687E-5 1.2650747E-5 1.45075 1.45075
1.263495E-5 -2.8637331E-10 1.2650434E-5 1.1924286E-5 7.616399E-6 1.26504665E-5 1.26504665E-5 1.2650434E-5 1.45125 1.45125
1.26447285E-5 -1.0182986E-10 1.2650122E-5 1.1924057E-5 7.616253E-6 1.26502455E-5 1.26502455E-5 1.2650122E-5 1.45175 1.45175
1.2657246E-5 1.3326615E-10 1.2650122E-5 1.1923828E-5 7.616107E-6 1.2650025E-5 1.2650025E-5 1.2650122E-5 1.45225 1.45225
1.2666727E-5 3.1232802E-10 1.2649498E-5 1.1923599E-5 7.6159604E-6 1.2649804E-5 1.2649804E-5 1.2649498E-5 1.45275 1.45275
1.2669279E-5 3.6348588E-10 1.2649498E-5 1.1923142E-5 7.615668E-6 1.2649584E-5 1.2649584E-5 1.2649498E-5 1.45325 1.45325
1.2664801E-5 2.849125E-10 1.2649498E-5 1.1922913E-5 7.615522E-6 1.2649364E-5 1.2649364E-5 1.2649498E-5 1.45375 1.45375
1.2656297E-5 1.3203301E-10 1.2648873E-5 1.1922683E-5 7.6153756E-6 1.2649143E-5 1.2649143E-5 1.2648873E-5 1.45425 1.45425
1.2644691E-5 -7.809874E-11 1.2648561E-5 1.1922455E-5 7.6152296E-6 1.2648923E-5 1.2648923E-5 1.2648561E-5 1.45475 1.45475
1.2634009E-5 -2.7117664E-10 1.2648249E-5 1.1922226E-5 7.615083E-6 1.2648702E-5 1.2648702E-5 1.2648249E-5 1.45525 1.45525
1.262676E-5 -4.009116E-10 1.2648561E-5 1.1921997E-5 7.614937E-6 1.2648482E-5 1.2648482E-5 1.2648561E-5 1.45575 1.45575
1.2628651E-5 -3.619351E-10 1.2647624E-5 1.1921768E-5 7.614791E-6 1.2648262E-5 1.2648262E-5 1.2647624E-5 1.45625 1.45625
1.2640806E-5 -1.3353882E-10 1.2647624E-5 1.1921539E-5 7.614645E-6 1.2648041E-5 1.2648041E-5 1.2647624E-5 1.45675 1.45675
1.26557325E-5 1.4601906E-10 1.2647624E-5 1.192131E-5 7.614499E-6 1.2647821E-5 1.2647821E-5 1.2647624E-5 1.45725 1.45725
1.266627E-5 3.4457107E-10 1.2647936E-5 1.1921082E-5 7.6143524E-6 1.26476E-5 1.26476E-5 1.2647936E-5 1.45775 1.45775
1.2667204E-5 3.6588466E-10 1.2647312E-5 1.1920853E-5 7.6142064E-6 1.264738E-5 1.264738E-5 1.2647312E-5 1.45825 1.45825
1.2663387E-5 2.9949263E-10 1.2646688E-5 1.1920395E-5 7.613914E-6 1.264716E-5 1.264716E-5 1.2646688E-5 1.45875 1.45875
1.2656863E-5 1.8315713E-10 1.2646688E-5 1.1920166E-5 7.6137676E-6 1.2646939E-5 1.2646939E-5 1.2646688E-5 1.45925 1.45925
1.2646676E-5 -7.8477573E-13 1.2646376E-5 1.1919937E-5 7.6136216E-6 1.2646718E-5 1.2646718E-5 1.2646376E-5 1.45975 1.45975
1.2636819E-5 -1.78636E-10 1.2646376E-5 1.1919708E-5 7.613475E-6 1.2646497E-5 1.2646497E-5 1.2646376E-5 1.46025 1.46025
1.2627324E-5 -3.497875E-10 1.2646376E-5 1.1919479E-5 7.613329E-6 1.2646277E-5 1.2646277E-5 1.2646376E-5 1.46075 1.46075
1.2626311E-5 -3.6440884E-10 1.2645752E-5 1.1919251E-5 7.613183E-6 1.2646056E-5 1.2646056E-5 1.2645752E-5 1.46125 1.46125
1.2635067E-5 -1.9874648E-10 1.2646688E-5 1.1919022E-5 7.613037E-6 1.2645835E-5 1.2645835E-5 1.2646688E-5 1.46175 1.46175
1.2650027E-5 8.142049E-11 1.2646064E-5 1.1918793E-5 7.6128904E-6 1.2645615E-5 1.2645615E-5 1.2646064E-5 1.46225 1.46225
1.2659872E-5 2.6718208E-10 1.264544E-5 1.1918564E-5 7.6127444E-6 1.2645395E-5 1.2645395E-5 1.264544E-5 1.46275 1.46275
1.2660376E-5 2.8057778E-10 1.2645752E-5 1.1918335E-5 7.612598E-6 1.2645174E-5 1.2645174E-5 1.2645752E-5 1.46325 1.46325
1.2655733E-5 1.989591E-10 1.2644815E-5 1.1918106E-5 7.612452E-6 1.2644953E-5 1.2644953E-5 1.2644815E-5 1.46375 1.46375
1.2651355E-5 1.2221295E-10 1.2645127E-5 1.1917648E-5 7.6121596E-6 1.2644733E-5 1.2644733E-5 1.2645127E-5 1.46425 1.46425
1.2647669E-5 5.82572E-11 1.2644503E-5 1.1917419E-5 7.612013E-6 1.2644513E-5 1.2644513E-5 1.2644503E-5 1.46475 1.46475
1.2640914E-5 -6.234176E-11 1.2644503E-5 1.1917191E-5 7.611867E-6 1.2644292E-5 1.2644292E-5 1.2644503E-5 1.46525 1.46525
1.2633631E-5 -1.926858E-10 1.2644191E-5 1.1916962E-5 7.611721E-6 1.2644071E-5 1.2644071E-5 1.2644191E-5 1.46575 1.46575
1.2631398E-5 -2.2984259E-10 1.2643566E-5 1.1916733E-5 7.611575E-6 1.2643851E-5 1.2643851E-5 1.2643566E-5 1.46625 1.46625
1.2636325E-5 -1.3483195E-10 1.2644191E-5 1.1916504E-5 7.6114284E-6 1.2643631E-5 1.2643631E-5 1.2644191E-5 1.46675 1.46675
1.2645377E-5 3.6312037E-11 1.2643566E-5 1.1916275E-5 7.6112824E-6 1.264341E-5 1.264341E-5 1.2643566E-5 1.46725 1.46725
1.26491495E-5 1.1000536E-10 1.2643566E-5 1.1916046E-5 7.611136E-6 1.2643189E-5 1.2643189E-5 1.2643566E-5 1.46775 1.46775
1.2647741E-5 8.8075214E-11 1.2642942E-5 1.1915818E-5 7.61099E-6 1.2642969E-5 1.2642969E-5 1.2642942E-5 1.46825 1.46825
1.2644583E-5 3.3864522E-11 1.2642317E-5 1.1915588E-5 7.6108436E-6 1.26427485E-5 1.26427485E-5 1.2642317E-5 1.46875 1.46875
1.2643669E-5 2.107037E-11 1.26416935E-5 1.1915359E-5 7.6106976E-6 1.26425275E-5 1.26425275E-5 1.26416935E-5 1.46925 1.46925
1.2645099E-5 5.151995E-11 1.26420055E-5 1.1914902E-5 7.610405E-6 1.2642307E-5 1.2642307E-5 1.26420055E-5 1.46975 1.46975
1.2646726E-5 8.562394E-11 1.26413815E-5 1.19146725E-5 7.6102588E-6 1.2642086E-5 1.2642086E-5 1.26413815E-5 1.47025 1.47025
1.2642743E-5 1.6186578E-11 1.2641069E-5 1.1914444E-5 7.610113E-6 1.2641865E-5 1.2641865E-5 1.2641069E-5 1.47075 1.47075
1.2638496E-5 -5.8123298E-11 1.26413815E-5 1.1914215E-5 7.609967E-6 1.2641645E-5 1.2641645E-5 1.26413815E-5 1.47125 1.47125
1.2637318E-5 -7.578999E-11 1.26413815E-5 1.1913986E-5 7.6098204E-6 1.2641425E-5 1.2641425E-5 1.26413815E-5 1.47175 1.47175
1.2638219E-5 -5.5085478E-11 1.26413815E-5 1.1913758E-5 7.6096744E-6 1.2641204E-5 1.2641204E-5 1.26413815E-5 1.47225 1.47225
1.2638494E-5 -4.5953224E-11 1.2641069E-5 1.1913528E-5 7.609528E-6 1.2640983E-5 1.2640983E-5 1.2641069E-5 1.47275 1.47275
1.2636952E-5 -7.0319646E-11 1.26413815E-5 1.1913299E-5 7.609382E-6 1.2640763E-5 1.2640763E-5 1.26413815E-5 1.47325 1.47325
1.2636864E-5 -6.7887126E-11 1.2640757E-5 1.1913071E-5 7.6092356E-6 1.2640542E-5 1.2640542E-5 1.2640757E-5 1.47375 1.47375
1.2640471E-5 2.7608543E-12 1.2640133E-5 1.1912842E-5 7.6090896E-6 1.2640321E-5 1.2640321E-5 1.2640133E-5 1.47425 1.47425
1.2645993E-5 1.08734716E-10 1.263982E-5 1.19126125E-5 7.608943E-6 1.2640101E-5 1.2640101E-5 1.263982E-5 1.47475 1.47475
1.2648544E-5 1.5989257E-10 1.2639508E-5 1.1912155E-5 7.608651E-6 1.2639881E-5 1.2639881E-5 1.2639508E-5 1.47525 1.47525
1.2647003E-5 1.3552615E-10 1.2639508E-5 1.1911926E-5 7.608505E-6 1.263966E-5 1.263966E-5 1.2639508E-5 1.47575 1.47575
1.2643086E-5 6.7306924E-11 1.2639196E-5 1.1911698E-5 7.6083584E-6 1.2639439E-5 1.2639439E-5 1.2639196E-5 1.47625 1.47625
1.2638773E-5 -8.221103E-12 1.2639508E-5 1.1911468E-5 7.6082124E-6 1.2639219E-5 1.2639219E-5 1.2639508E-5 1.47675 1.47675
1.26354835E-5 -6.486806E-11 1.2638884E-5 1.1911239E-5 7.608066E-6 1.2638998E-5 1.2638998E-5 1.2638884E-5 1.47725 1.47725
1.2631566E-5 -1.3308729E-10 1.2639196E-5 1.1911011E-5 7.60792E-6 1.2638778E-5 1.2638778E-5 1.2639196E-5 1.47775 1.47775
1.2626066E-5 -2.305417E-10 1.2638259E-5 1.1910782E-5 7.6077736E-6 1.2638557E-5 1.2638557E-5 1.2638259E-5 1.47825 1.47825
1.2627231E-5 -2.0496466E-10 1.2638572E-5 1.19105525E-5 7.6076276E-6 1.2638336E-5 1.2638336E-5 1.2638572E-5 1.47875 1.47875
1.2638131E-5 2.87071E-13 1.2638259E-5 1.1910324E-5 7.607481E-6 1.2638116E-5 1.2638116E-5 1.2638259E-5 1.47925 1.47925
1.264913E-5 2.07366E-10 1.2637947E-5 1.1910095E-5 7.607335E-6 1.26378945E-5 1.26378945E-5 1.2637947E-5 1.47975 1.47975
1.2653331E-5 2.8897718E-10 1.2637947E-5 1.1909867E-5 7.6071888E-6 1.26376735E-5 1.26376735E-5 1.2637947E-5 1.48025 1.48025
1.2648358E-5 2.0126782E-10 1.2637323E-5 1.1909408E-5 7.6068964E-6 1.2637453E-5 1.2637453E-5 1.2637323E-5 1.48075 1.48075
1.26432205E-5 1.1051313E-10 1.2636699E-5 1.190918E-5 7.6067504E-6 1.2637232E-5 1.2637232E-5 1.2636699E-5 1.48125 1.48125
1.2642934E-5 1.0929125E-10 1.26370105E-5 1.1908951E-5 7.606604E-6 1.2637012E-5 1.2637012E-5 1.26370105E-5 1.48175 1.48175
1.263806E-5 2.3409087E-11 1.2635762E-5 1.1908722E-5 7.606458E-6 1.2636791E-5 1.2636791E-5 1.2635762E-5 1.48225 1.48225
1.262609E-5 -1.9342242E-10 1.2636075E-5 1.1908493E-5 7.6063116E-6 1.263657E-5 1.263657E-5 1.2636075E-5 1.48275 1.48275
1.2614352E-5 -4.0599046E-10 1.2635762E-5 1.1908264E-5 7.6061656E-6 1.263635E-5 1.263635E-5 1.2635762E-5 1.48325 1.48325
1.2614066E-5 -4.0721235E-10 1.2635762E-5 1.1908035E-5 7.606019E-6 1.2636129E-5 1.2636129E-5 1.2635762E-5 1.48375 1.48375
1.2629124E-5 -1.252182E-10 1.2636075E-5 1.1907807E-5 7.605873E-6 1.2635908E-5 1.2635908E-5 1.2636075E-5 1.48425 1.48425
1.2649298E-5 2.5118127E-10 1.2635762E-5 1.1907578E-5 7.605727E-6 1.2635688E-5 1.2635688E-5 1.2635762E-5 1.48475 1.48475
1.2659538E-5 4.4425166E-10 1.2635138E-5 1.1907348E-5 7.605581E-6 1.2635467E-5 1.2635467E-5 1.2635138E-5 1.48525 1.48525
1.265638E-5 3.9004097E-10 1.2635138E-5 1.1906891E-5 7.6052884E-6 1.2635247E-5 1.2635247E-5 1.2635138E-5 1.48575 1.48575
1.264847E-5 2.481247E-10 1.2634514E-5 1.1906662E-5 7.6051424E-6 1.2635026E-5 1.2635026E-5 1.2634514E-5 1.48625 1.48625
1.2642342E-5 1.39098E-10 1.2634826E-5 1.1906433E-5 7.604996E-6 1.2634805E-5 1.2634805E-5 1.2634826E-5 1.48675 1.48675
1.2632848E-5 -3.205351E-11 1.2634514E-5 1.1906204E-5 7.60485E-6 1.2634585E-5 1.2634585E-5 1.2634514E-5 1.48725 1.48725
1.2617645E-5 -3.0857356E-10 1.2634514E-5 1.1905975E-5 7.6047036E-6 1.2634364E-5 1.2634364E-5 1.2634514E-5 1.48775 1.48775
1.2606104E-5 -5.1748716E-10 1.2633889E-5 1.1905747E-5 7.6045576E-6 1.2634143E-5 1.2634143E-5 1.2633889E-5 1.48825 1.48825
1.2607303E-5 -4.913011E-10 1.2634201E-5 1.1905518E-5 7.604411E-6 1.2633923E-5 1.2633923E-5 1.2634201E-5 1.48875 1.48875
1.2625859E-5 -1.4474587E-10 1.2633889E-5 1.1905288E-5 7.604265E-6 1.2633702E-5 1.2633702E-5 1.2633889E-5 1.48925 1.48925
1.2646627E-5 2.4261682E-10 1.2633265E-5 1.190506E-5 7.6041188E-6 1.2633482E-5 1.2633482E-5 1.2633265E-5 1.48975 1.48975
1.26569E-5 4.3629628E-10 1.263264E-5 1.1904831E-5 7.603973E-6 1.2633261E-5 1.2633261E-5 1.263264E-5 1.49025 1.49025
1.2659518E-5 4.8867227E-10 1.2632952E-5 1.1904602E-5 7.6038264E-6 1.263304E-5 1.263304E-5 1.2632952E-5 1.49075 1.49075
1.2656129E-5 4.301981E-10 1.2632328E-5 1.1904144E-5 7.603534E-6 1.263282E-5 1.263282E-5 1.2632328E-5 1.49125 1.49125
1.2645083E-5 2.3042047E-10 1.2632328E-5 1.1903915E-5 7.603388E-6 1.2632599E-5 1.2632599E-5 1.2632328E-5 1.49175 1.49175
1.26292525E-5 -5.7671836E-11 1.2632328E-5 1.1903687E-5 7.6032416E-6 1.2632378E-5 1.2632378E-5 1.2632328E-5 1.49225 1.49225
1.2610122E-5 -4.0667084E-10 1.26320165E-5 1.1903458E-5 7.6030956E-6 1.26321565E-5 1.26321565E-5 1.26320165E-5 1.49275 1.49275
1.259812E-5 -6.241114E-10 1.2631392E-5 1.1903228E-5 7.602949E-6 1.2631936E-5 1.2631936E-5 1.2631392E-5 1.49325 1.49325
1.26020905E-5 -5.467637E-10 1.2631392E-5 1.1903E-5 7.602803E-6 1.2631715E-5 1.2631715E-5 1.2631392E-5 1.49375 1.49375
1.2621472E-5 -1.849818E-10 1.2630456E-5 1.1902771E-5 7.6026568E-6 1.2631494E-5 1.2631494E-5 1.2630456E-5 1.49425 1.49425
1.2644648E-5 2.4684274E-10 1.2630768E-5 1.1902542E-5 7.602511E-6 1.2631274E-5 1.2631274E-5 1.2630768E-5 1.49475 1.49475
1.2658552E-5 5.075195E-10 1.263108E-5 1.1902313E-5 7.6023643E-6 1.2631053E-5 1.2631053E-5 1.263108E-5 1.49525 1.49525
1.2660509E-5 5.477142E-10 1.2630768E-5 1.1902084E-5 7.6022184E-6 1.2630832E-5 1.2630832E-5 1.2630768E-5 1.49575 1.49575
1.2654678E-5 4.441691E-10 1.2630456E-5 1.1901855E-5 7.602072E-6 1.2630611E-5 1.2630611E-5 1.2630456E-5 1.49625 1.49625
1.2642445E-5 2.2246506E-10 1.2629831E-5 1.1901398E-5 7.6017795E-6 1.2630391E-5 1.2630391E-5 1.2629831E-5 1.49675 1.49675
1.2624601E-5 -1.0278031E-10 1.2630143E-5 1.1901169E-5 7.6016336E-6 1.263017E-5 1.263017E-5 1.2630143E-5 1.49725 1.49725
1.2606296E-5 -4.365526E-10 1.2629831E-5 1.190094E-5 7.601487E-6 1.262995E-5 1.262995E-5 1.2629831E-5 1.49775 1.49775
1.25970655E-5 -6.0283156E-10 1.2629519E-5 1.1900711E-5 7.601341E-6 1.2629728E-5 1.2629728E-5 1.2629519E-5 1.49825 1.49825
1.2600772E-5 -5.303564E-10 1.2629519E-5 1.1900483E-5 7.601195E-6 1.2629508E-5 1.2629508E-5 1.2629519E-5 1.49875 1.49875
1.2616359E-5 -2.386172E-10 1.2629207E-5 1.1900253E-5 7.6010488E-6 1.2629287E-5 1.2629287E-5 1.2629207E-5 1.49925 1.49925
1.2638215E-5 1.6884467E-10 1.2629207E-5 1.1900024E-5 7.600903E-6 1.2629067E-5 1.2629067E-5 1.2629207E-5 1.49975 1.49975
1.2655287E-5 4.8799187E-10 1.2628894E-5 1.1899796E-5 7.6007564E-6 1.2628846E-5 1.2628846E-5 1.2628894E-5 1.50025 1.50025
1.2662029E-5 6.165012E-10 1.2627958E-5 1.1899567E-5 7.6006104E-6 1.2628625E-5 1.2628625E-5 1.2627958E-5 1.50075 1.50075
1.2654448E-5 4.8067555E-10 1.2627958E-5 1.1899338E-5 7.600464E-6 1.2628404E-5 1.2628404E-5 1.2627958E-5 1.50125 1.50125
1.2636803E-5 1.5908459E-10 1.262827E-5 1.1899109E-5 7.600318E-6 1.2628184E-5 1.2628184E-5 1.262827E-5 1.50175 1.50175
1.2616913E-5 -2.0392292E-10 1.2627958E-5 1.1898651E-5 7.6000256E-6 1.2627963E-5 1.2627963E-5 1.2627958E-5 1.50225 1.50225
1.2604383E-5 -4.3110854E-10 1.2627645E-5 1.1898423E-5 7.599879E-6 1.2627742E-5 1.2627742E-5 1.2627645E-5 1.50275 1.50275
1.2600532E-5 -4.9810966E-10 1.2627645E-5 1.1898193E-5 7.599733E-6 1.2627521E-5 1.2627521E-5 1.2627645E-5 1.50325 1.50325
1.2605988E-5 -3.9335396E-10 1.26273335E-5 1.1897964E-5 7.5995868E-6 1.2627301E-5 1.2627301E-5 1.26273335E-5 1.50375 1.50375
1.2618075E-5 -1.6617581E-10 1.26273335E-5 1.1897736E-5 7.599441E-6 1.2627079E-5 1.2627079E-5 1.26273335E-5 1.50425 1.50425
1.2635114E-5 1.5236233E-10 1.26273335E-5 1.1897507E-5 7.5992943E-6 1.2626859E-5 1.2626859E-5 1.26273335E-5 1.50475 1.50475
1.2650536E-5 4.410562E-10 1.262671E-5 1.1897278E-5 7.5991484E-6 1.2626638E-5 1.2626638E-5 1.262671E-5 1.50525 1.50525
1.265345E-5 4.989138E-10 1.26270215E-5 1.1897049E-5 7.599002E-6 1.2626417E-5 1.2626417E-5 1.26270215E-5 1.50575 1.50575
1.2646859E-5 3.8136014E-10 1.2626085E-5 1.189682E-5 7.598856E-6 1.2626196E-5 1.2626196E-5 1.2626085E-5 1.50625 1.50625
1.2632613E-5 1.2250304E-10 1.2626085E-5 1.1896591E-5 7.5987095E-6 1.2625976E-5 1.2625976E-5 1.2626085E-5 1.50675 1.50675
1.26172445E-5 -1.5706234E-10 1.2626085E-5 1.1896363E-5 7.5985636E-6 1.2625755E-5 1.2625755E-5 1.2626085E-5 1.50725 1.50725
1.2606067E-5 -3.5927625E-10 1.2625461E-5 1.1895904E-5 7.598271E-6 1.2625534E-5 1.2625534E-5 1.2625461E-5 1.50775 1.50775
1.2603569E-5 -4.013056E-10 1.2625773E-5 1.1895676E-5 7.5981247E-6 1.2625313E-5 1.2625313E-5 1.2625773E-5 1.50825 1.50825
1.2608925E-5 -2.9837707E-10 1.2625149E-5 1.1895447E-5 7.5979788E-6 1.26250925E-5 1.26250925E-5 1.2625149E-5 1.50875 1.50875
1.2618175E-5 -1.235787E-10 1.2624524E-5 1.18952175E-5 7.5978323E-6 1.26248715E-5 1.26248715E-5 1.2624524E-5 1.50925 1.50925
1.2630329E-5 1.0481757E-10 1.2624212E-5 1.1894989E-5 7.5976864E-6 1.26246505E-5 1.26246505E-5 1.2624212E-5 1.50975 1.50975
1.2641494E-5 3.1494185E-10 1.2623588E-5 1.189476E-5 7.59754E-6 1.26244295E-5 1.26244295E-5 1.2623588E-5 1.51025 1.51025
1.264454E-5 3.7523568E-10 1.2624524E-5 1.1894531E-5 7.597394E-6 1.26242085E-5 1.26242085E-5 1.2624524E-5 1.51075 1.51075
1.2638082E-5 2.6011832E-10 1.2624836E-5 1.1894303E-5 7.5972475E-6 1.2623988E-5 1.2623988E-5 1.2624836E-5 1.51125 1.51125
1.2629676E-5 1.0906601E-10 1.26239E-5 1.1894073E-5 7.5971016E-6 1.2623766E-5 1.2623766E-5 1.26239E-5 1.51175 1.51175
1.2619291E-5 -7.8530286E-11 1.2623588E-5 1.1893844E-5 7.5969556E-6 1.2623546E-5 1.2623546E-5 1.2623588E-5 1.51225 1.51225
1.2612668E-5 -1.96693E-10 1.2622963E-5 1.1893616E-5 7.596809E-6 1.2623325E-5 1.2623325E-5 1.2622963E-5 1.51275 1.51275
1.260974E-5 -2.466402E-10 1.2622651E-5 1.18931575E-5 7.5965168E-6 1.2623104E-5 1.2623104E-5 1.2622651E-5 1.51325 1.51325
1.2610906E-5 -2.2106315E-10 1.2622651E-5 1.1892929E-5 7.596371E-6 1.2622883E-5 1.2622883E-5 1.2622651E-5 1.51375 1.51375
1.2616492E-5 -1.1387119E-10 1.2622027E-5 1.18927E-5 7.5962243E-6 1.2622662E-5 1.2622662E-5 1.2622027E-5 1.51425 1.51425
1.2623103E-5 1.2201872E-11 1.2622027E-5 1.1892471E-5 7.5960784E-6 1.2622442E-5 1.2622442E-5 1.2622027E-5 1.51475 1.51475
1.2630208E-5 1.4741093E-10 1.2621715E-5 1.1892243E-5 7.595932E-6 1.2622221E-5 1.2622221E-5 1.2621715E-5 1.51525 1.51525
1.2636785E-5 2.7287492E-10 1.2621715E-5 1.1892013E-5 7.595786E-6 1.2622E-5 1.2622E-5 1.2621715E-5 1.51575 1.51575
1.2637488E-5 2.8992503E-10 1.2622027E-5 1.1891785E-5 7.5956395E-6 1.2621779E-5 1.2621779E-5 1.2622027E-5 1.51625 1.51625
1.2631261E-5 1.7907112E-10 1.2621403E-5 1.1891556E-5 7.5954936E-6 1.2621558E-5 1.2621558E-5 1.2621403E-5 1.51675 1.51675
1.26195555E-5 -3.2887845E-11 1.2621091E-5 1.1891327E-5 7.595347E-6 1.2621337E-5 1.2621337E-5 1.2621091E-5 1.51725 1.51725
1.26115465E-5 -1.7663136E-10 1.2621091E-5 1.1891098E-5 7.595201E-6 1.2621116E-5 1.2621116E-5 1.2621091E-5 1.51775 1.51775
1.2608025E-5 -2.3754176E-10 1.2620778E-5 1.1890869E-5 7.5950547E-6 1.2620896E-5 1.2620896E-5 1.2620778E-5 1.51825 1.51825
1.2611004E-5 -1.7846608E-10 1.2620778E-5 1.1890412E-5 7.5947623E-6 1.2620675E-5 1.2620675E-5 1.2620778E-5 1.51875 1.51875
1.2617714E-5 -5.0565805E-11 1.2620154E-5 1.1890183E-5 7.5946164E-6 1.2620454E-5 1.2620454E-5 1.2620154E-5 1.51925 1.51925
1.262208E-5 3.409071E-11 1.2619217E-5 1.1889953E-5 7.59447E-6 1.2620233E-5 1.2620233E-5 1.2619217E-5 1.51975 1.51975
1.26247305E-5 8.7075756E-11 1.2620154E-5 1.1889725E-5 7.594324E-6 1.2620012E-5 1.2620012E-5 1.2620154E-5 1.52025 1.52025
1.2627743E-5 1.4676053E-10 1.261953E-5 1.1889496E-5 7.5941775E-6 1.2619791E-5 1.2619791E-5 1.261953E-5 1.52075 1.52075
1.2628644E-5 1.6746506E-10 1.2619217E-5 1.1889267E-5 7.5940316E-6 1.261957E-5 1.261957E-5 1.2619217E-5 1.52125 1.52125
1.2624693E-5 9.863675E-11 1.2619217E-5 1.1889038E-5 7.593885E-6 1.2619349E-5 1.2619349E-5 1.2619217E-5 1.52175 1.52175
1.26185E-5 -1.1608076E-11 1.2618281E-5 1.1888809E-5 7.593739E-6 1.2619129E-5 1.2619129E-5 1.2618281E-5 1.52225 1.52225
1.2616628E-5 -4.206517E-11 1.2618593E-5 1.188858E-5 7.5935927E-6 1.2618907E-5 1.2618907E-5 1.2618593E-5 1.52275 1.52275
1.2617991E-5 -1.2833718E-11 1.2618281E-5 1.1888352E-5 7.5934468E-6 1.2618687E-5 1.2618687E-5 1.2618281E-5 1.52325 1.52325
1.2617374E-5 -2.0146286E-11 1.2617968E-5 1.1887893E-5 7.5931544E-6 1.2618466E-5 1.2618466E-5 1.2617968E-5 1.52375 1.52375
1.2614183E-5 -7.496603E-11 1.2617968E-5 1.1887665E-5 7.593008E-6 1.2618245E-5 1.2618245E-5 1.2617968E-5 1.52425 1.52425
1.2611454E-5 -1.2125886E-10 1.2617968E-5 1.1887436E-5 7.592862E-6 1.2618024E-5 1.2618024E-5 1.2617968E-5 1.52475 1.52475
1.2615952E-5 -3.416608E-11 1.26176565E-5 1.1887207E-5 7.5927155E-6 1.2617803E-5 1.2617803E-5 1.26176565E-5 1.52525 1.52525
1.2621308E-5 6.876243E-11 1.2617968E-5 1.1886978E-5 7.5925695E-6 1.2617582E-5 1.2617582E-5 1.2617968E-5 1.52575 1.52575
1.262201E-5 8.581254E-11 1.26173445E-5 1.1886749E-5 7.5924236E-6 1.2617361E-5 1.2617361E-5 1.26173445E-5 1.52625 1.52625
1.2619843E-5 4.987385E-11 1.2617033E-5 1.188652E-5 7.592277E-6 1.261714E-5 1.261714E-5 1.2617033E-5 1.52675 1.52675
1.2619918E-5 5.5351692E-11 1.2617033E-5 1.1886292E-5 7.592131E-6 1.2616919E-5 1.2616919E-5 1.2617033E-5 1.52725 1.52725
1.2621975E-5 9.737354E-11 1.2617033E-5 1.1886063E-5 7.5919847E-6 1.2616699E-5 1.2616699E-5 1.2617033E-5 1.52775 1.52775
1.2620169E-5 6.813458E-11 1.2617033E-5 1.1885833E-5 7.5918388E-6 1.2616477E-5 1.2616477E-5 1.2617033E-5 1.52825 1.52825
1.261513E-5 -2.0792913E-11 1.2616408E-5 1.1885605E-5 7.5916923E-6 1.2616257E-5 1.2616257E-5 1.2616408E-5 1.52875 1.52875
1.2608737E-5 -1.3469216E-10 1.2615784E-5 1.1885147E-5 7.5914E-6 1.2616036E-5 1.2616036E-5 1.2615784E-5 1.52925 1.52925
1.2607691E-5 -1.4992259E-10 1.2616408E-5 1.1884918E-5 7.591254E-6 1.2615814E-5 1.2615814E-5 1.2616408E-5 1.52975 1.52975
1.2611067E-5 -8.353805E-11 1.2615472E-5 1.1884689E-5 7.5911075E-6 1.2615594E-5 1.2615594E-5 1.2615472E-5 1.53025 1.53025
1.2615598E-5 4.163787E-12 1.2615472E-5 1.188446E-5 7.5909616E-6 1.2615373E-5 1.2615373E-5 1.2615472E-5 1.53075 1.53075
1.261574E-5 1.0859761E-11 1.2614223E-5 1.1884232E-5 7.590815E-6 1.2615152E-5 1.2615152E-5 1.2614223E-5 1.53125 1.53125
1.2618555E-5 6.6890146E-11 1.2614535E-5 1.1884003E-5 7.590669E-6 1.2614931E-5 1.2614931E-5 1.2614535E-5 1.53175 1.53175
1.2625627E-5 2.0149013E-10 1.2614535E-5 1.1883773E-5 7.5905227E-6 1.261471E-5 1.261471E-5 1.2614535E-5 1.53225 1.53225
1.2624514E-5 1.8504157E-10 1.2614535E-5 1.1883545E-5 7.5903768E-6 1.2614489E-5 1.2614489E-5 1.2614535E-5 1.53275 1.53275
1.2615714E-5 2.6680467E-11 1.2614223E-5 1.1883316E-5 7.5902303E-6 1.2614268E-5 1.2614268E-5 1.2614223E-5 1.53325 1.53325
1.260744E-5 -1.2193557E-10 1.261391E-5 1.1883088E-5 7.5900844E-6 1.2614047E-5 1.2614047E-5 1.261391E-5 1.53375 1.53375
1.260735E-5 -1.1950306E-10 1.2613598E-5 1.1882858E-5 7.589938E-6 1.2613826E-5 1.2613826E-5 1.2613598E-5 1.53425 1.53425
1.2612278E-5 -2.449241E-11 1.2613286E-5 1.1882401E-5 7.5896455E-6 1.2613605E-5 1.2613605E-5 1.2613286E-5 1.53475 1.53475
1.26139375E-5 1.02206325E-11 1.2612974E-5 1.1882172E-5 7.5894995E-6 1.2613384E-5 1.2613384E-5 1.2612974E-5 1.53525 1.53525
1.2610779E-5 -4.399006E-11 1.2612974E-5 1.1881943E-5 7.589353E-6 1.2613163E-5 1.2613163E-5 1.2612974E-5 1.53575 1.53575
1.2607753E-5 -9.576449E-11 1.26126615E-5 1.1881714E-5 7.589207E-6 1.2612942E-5 1.2612942E-5 1.26126615E-5 1.53625 1.53625
1.2614165E-5 2.665416E-11 1.26126615E-5 1.1881485E-5 7.5890607E-6 1.2612721E-5 1.2612721E-5 1.26126615E-5 1.53675 1.53675
1.2623514E-5 2.0327975E-10 1.261235E-5 1.1881256E-5 7.5889147E-6 1.26125E-5 1.26125E-5 1.261235E-5 1.53725 1.53725
1.2623457E-5 2.0632132E-10 1.26126615E-5 1.1881028E-5 7.5887683E-6 1.2612279E-5 1.2612279E-5 1.26126615E-5 1.53775 1.53775
1.2614788E-5 5.039649E-11 1.2611726E-5 1.1880798E-5 7.5886223E-6 1.2612058E-5 1.2612058E-5 1.2611726E-5 1.53825 1.53825
1.26055575E-5 -1.15882484E-10 1.2611414E-5 1.1880569E-5 7.588476E-6 1.2611837E-5 1.2611837E-5 1.2611414E-5 1.53875 1.53875
1.2606623E-5 -9.213264E-11 1.2611101E-5 1.1880341E-5 7.58833E-6 1.2611616E-5 1.2611616E-5 1.2611101E-5 1.53925 1.53925
1.2613761E-5 4.3685472E-11 1.2611414E-5 1.1880112E-5 7.588184E-6 1.2611395E-5 1.2611395E-5 1.2611414E-5 1.53975 1.53975
1.261463E-5 6.3780925E-11 1.2611101E-5 1.1879654E-5 7.5878916E-6 1.2611174E-5 1.2611174E-5 1.2611101E-5 1.54025 1.54025
1.2607181E-5 -6.9608444E-11 1.2611726E-5 1.1879425E-5 7.587745E-6 1.2610953E-5 1.2610953E-5 1.2611726E-5 1.54075 1.54075
1.2600492E-5 -1.889893E-10 1.2611101E-5 1.1879196E-5 7.587599E-6 1.2610732E-5 1.2610732E-5 1.2611101E-5 1.54125 1.54125
1.2607992E-5 -4.647143E-11 1.2610789E-5 1.1878968E-5 7.5874527E-6 1.2610511E-5 1.2610511E-5 1.2610789E-5 1.54175 1.54175
1.2620378E-5 1.861883E-10 1.2610165E-5 1.1878738E-5 7.5873068E-6 1.261029E-5 1.261029E-5 1.2610165E-5 1.54225 1.54225
1.2621081E-5 2.0323841E-10 1.2610477E-5 1.1878509E-5 7.5871603E-6 1.2610069E-5 1.2610069E-5 1.2610477E-5 1.54275 1.54275
1.2612345E-5 4.6095433E-11 1.2609852E-5 1.1878281E-5 7.5870144E-6 1.26098475E-5 1.26098475E-5 1.2609852E-5 1.54325 1.54325
1.2606349E-5 -6.0495005E-11 1.2609228E-5 1.1878052E-5 7.586868E-6 1.26096265E-5 1.26096265E-5 1.2609228E-5 1.54375 1.54375
1.26061595E-5 -5.98897E-11 1.2608603E-5 1.18778225E-5 7.586722E-6 1.2609405E-5 1.2609405E-5 1.2608603E-5 1.54425 1.54425
1.2612242E-5 5.643829E-11 1.2608916E-5 1.1877594E-5 7.5865755E-6 1.26091845E-5 1.26091845E-5 1.2608916E-5 1.54475 1.54475
1.2613506E-5 8.384254E-11 1.2608603E-5 1.1877365E-5 7.5864295E-6 1.26089635E-5 1.26089635E-5 1.2608603E-5 1.54525 1.54525
1.2605661E-5 -5.685564E-11 1.2608916E-5 1.1876908E-5 7.586137E-6 1.2608742E-5 1.2608742E-5 1.2608916E-5 1.54575 1.54575
1.260148E-5 -1.299474E-10 1.2608291E-5 1.1876678E-5 7.5859907E-6 1.2608521E-5 1.2608521E-5 1.2608291E-5 1.54625 1.54625
1.260644E-5 -3.432769E-11 1.2608603E-5 1.1876449E-5 7.5858447E-6 1.26083E-5 1.26083E-5 1.2608603E-5 1.54675 1.54675
1.2614171E-5 1.1245363E-10 1.2608291E-5 1.1876221E-5 7.5856983E-6 1.2608079E-5 1.2608079E-5 1.2608291E-5 1.54725 1.54725
1.2614479E-5 1.2219493E-10 1.26076675E-5 1.1875992E-5 7.5855523E-6 1.2607858E-5 1.2607858E-5 1.26076675E-5 1.54775 1.54775
1.26083505E-5 1.3168241E-11 1.26073555E-5 1.18757625E-5 7.585406E-6 1.2607637E-5 1.2607637E-5 1.26073555E-5 1.54825 1.54825
1.2605918E-5 -2.7642992E-11 1.2607043E-5 1.1875534E-5 7.58526E-6 1.2607416E-5 1.2607416E-5 1.2607043E-5 1.54875 1.54875
1.2607478E-5 5.242855E-12 1.2607043E-5 1.1875305E-5 7.5851135E-6 1.2607195E-5 1.2607195E-5 1.2607043E-5 1.54925 1.54925
1.2607389E-5 7.675358E-12 1.2606731E-5 1.1875076E-5 7.5849675E-6 1.26069735E-5 1.26069735E-5 1.2606731E-5 1.54975 1.54975
1.2606046E-5 -1.3036668E-11 1.2606419E-5 1.1874848E-5 7.584821E-6 1.26067525E-5 1.26067525E-5 1.2606419E-5 1.55025 1.55025
1.2602656E-5 -7.151084E-11 1.2606731E-5 1.1874618E-5 7.584675E-6 1.26065315E-5 1.26065315E-5 1.2606731E-5 1.55075 1.55075
1.2603656E-5 -4.8979126E-11 1.2606107E-5 1.1874161E-5 7.5843827E-6 1.260631E-5 1.260631E-5 1.2606107E-5 1.55125 1.55125
1.2611025E-5 9.110246E-11 1.2605794E-5 1.1873932E-5 7.5842363E-6 1.2606089E-5 1.2606089E-5 1.2605794E-5 1.55175 1.55175
1.261011E-5 7.830829E-11 1.2605482E-5 1.1873703E-5 7.5840903E-6 1.2605868E-5 1.2605868E-5 1.2605482E-5 1.55225 1.55225
1.2602761E-5 -5.325387E-11 1.260517E-5 1.1873474E-5 7.583944E-6 1.2605647E-5 1.2605647E-5 1.260517E-5 1.55275 1.55275
1.2600395E-5 -9.2846966E-11 1.2604545E-5 1.1873245E-5 7.583798E-6 1.2605426E-5 1.2605426E-5 1.2604545E-5 1.55325 1.55325
1.2607005E-5 3.322608E-11 1.2604545E-5 1.1873017E-5 7.583652E-6 1.2605205E-5 1.2605205E-5 1.2604545E-5 1.55375 1.55375
1.26121295E-5 1.3189112E-10 1.2604233E-5 1.1872788E-5 7.5835055E-6 1.2604984E-5 1.2604984E-5 1.2604233E-5 1.55425 1.55425
1.2610423E-5 1.0447937E-10 1.2604545E-5 1.1872558E-5 7.5833595E-6 1.2604763E-5 1.2604763E-5 1.2604545E-5 1.55475 1.55475
1.2602711E-5 -3.3782536E-11 1.2604545E-5 1.187233E-5 7.583213E-6 1.2604542E-5 1.2604542E-5 1.2604545E-5 1.55525 1.55525
1.2598958E-5 -9.895644E-11 1.2603921E-5 1.1872101E-5 7.583067E-6 1.2604321E-5 1.2604321E-5 1.2603921E-5 1.55575 1.55575
1.260415E-5 9.267436E-13 1.2603921E-5 1.1871643E-5 7.5827747E-6 1.2604099E-5 1.2604099E-5 1.2603921E-5 1.55625 1.55625
1.2608284E-5 8.131979E-11 1.2603609E-5 1.1871414E-5 7.5826283E-6 1.2603878E-5 1.2603878E-5 1.2603609E-5 1.55675 1.55675
1.26029145E-5 -1.3698377E-11 1.26029845E-5 1.1871185E-5 7.5824823E-6 1.2603657E-5 1.2603657E-5 1.26029845E-5 1.55725 1.55725
1.259738E-5 -1.1176188E-10 1.2603297E-5 1.1870957E-5 7.582336E-6 1.2603436E-5 1.2603436E-5 1.2603297E-5 1.55775 1.55775
1.2599997E-5 -5.93859E-11 1.26029845E-5 1.1870728E-5 7.58219E-6 1.2603215E-5 1.2603215E-5 1.26029845E-5 1.55825 1.55825
1.2605023E-5 3.7451944E-11 1.26026725E-5 1.1870498E-5 7.5820435E-6 1.2602994E-5 1.2602994E-5 1.26026725E-5 1.55875 1.55875
1.260632E-5 6.546525E-11 1.2602361E-5 1.187027E-5 7.5818975E-6 1.2602773E-5 1.2602773E-5 1.2602361E-5 1.55925 1.55925
1.2603226E-5 1.2472687E-11 1.2602361E-5 1.1870041E-5 7.581751E-6 1.2602551E-5 1.2602551E-5 1.2602361E-5 1.55975 1.55975
1.2600531E-5 -3.321108E-11 1.2602049E-5 1.1869812E-5 7.581605E-6 1.260233E-5 1.260233E-5 1.2602049E-5 1.56025 1.56025
1.2601893E-5 -3.9796348E-12 1.2602049E-5 1.1869583E-5 7.5814587E-6 1.2602109E-5 1.2602109E-5 1.2602049E-5 1.56075 1.56075
1.2605335E-5 6.362301E-11 1.2601424E-5 1.1869354E-5 7.5813127E-6 1.2601888E-5 1.2601888E-5 1.2601424E-5 1.56125 1.56125
1.2606467E-5 8.859098E-11 1.2601424E-5 1.1868897E-5 7.5810203E-6 1.2601667E-5 1.2601667E-5 1.2601424E-5 1.56175 1.56175
1.2604166E-5 5.0216022E-11 1.2601112E-5 1.1868668E-5 7.580874E-6 1.2601446E-5 1.2601446E-5 1.2601112E-5 1.56225 1.56225
1.2601668E-5 8.186659E-12 1.2601424E-5 1.1868438E-5 7.580728E-6 1.2601224E-5 1.2601224E-5 1.2601424E-5 1.56275 1.56275
1.2599301E-5 -3.1406443E-11 1.2601112E-5 1.186821E-5 7.5805815E-6 1.2601003E-5 1.2601003E-5 1.2601112E-5 1.56325 1.56325
1.2595285E-5 -1.0145288E-10 1.26008E-5 1.1867981E-5 7.5804355E-6 1.2600782E-5 1.2600782E-5 1.26008E-5 1.56375 1.56375
1.2592687E-5 -1.4530945E-10 1.2600488E-5 1.1867752E-5 7.580289E-6 1.2600561E-5 1.2600561E-5 1.2600488E-5 1.56425 1.56425
1.2594347E-5 -1.105964E-10 1.2600175E-5 1.1867523E-5 7.580143E-6 1.2600339E-5 1.2600339E-5 1.2600175E-5 1.56475 1.56475
1.26019795E-5 3.4357715E-11 1.2599863E-5 1.1867294E-5 7.5799967E-6 1.2600118E-5 1.2600118E-5 1.2599863E-5 1.56525 1.56525
1.2610866E-5 2.0245637E-10 1.2599863E-5 1.1867065E-5 7.5798507E-6 1.2599897E-5 1.2599897E-5 1.2599863E-5 1.56575 1.56575
1.2610084E-5 1.9209848E-10 1.2599239E-5 1.1866837E-5 7.5797043E-6 1.2599676E-5 1.2599676E-5 1.2599239E-5 1.56625 1.56625
1.2605969E-5 1.2022484E-10 1.2598926E-5 1.1866608E-5 7.5795583E-6 1.2599455E-5 1.2599455E-5 1.2598926E-5 1.56675 1.56675
1.2602909E-5 6.7841344E-11 1.2598926E-5 1.186615E-5 7.579266E-6 1.2599234E-5 1.2599234E-5 1.2598926E-5 1.56725 1.56725
1.2599454E-5 8.149045E-12 1.2598302E-5 1.1865921E-5 7.57912E-6 1.2599012E-5 1.2599012E-5 1.2598302E-5 1.56775 1.56775
1.2592863E-5 -1.094046E-10 1.2598302E-5 1.1865692E-5 7.5789735E-6 1.2598791E-5 1.2598791E-5 1.2598302E-5 1.56825 1.56825
1.2587065E-5 -2.1234063E-10 1.2598302E-5 1.1865463E-5 7.5788275E-6 1.259857E-5 1.259857E-5 1.2598302E-5 1.56875 1.56875
1.25845E-5 -2.5558813E-10 1.25979905E-5 1.1865234E-5 7.578681E-6 1.2598349E-5 1.2598349E-5 1.25979905E-5 1.56925 1.56925
1.2589031E-5 -1.6788629E-10 1.25979905E-5 1.1865006E-5 7.578535E-6 1.2598127E-5 1.2598127E-5 1.25979905E-5 1.56975 1.56975
1.2597588E-5 -5.8783E-12 1.2597366E-5 1.1864777E-5 7.5783887E-6 1.2597906E-5 1.2597906E-5 1.2597366E-5 1.57025 1.57025
1.2608223E-5 1.9450087E-10 1.2597366E-5 1.1864548E-5 7.5782427E-6 1.2597685E-5 1.2597685E-5 1.2597366E-5 1.57075 1.57075
1.2615494E-5 3.3275527E-10 1.2597054E-5 1.1864319E-5 7.5780963E-6 1.2597464E-5 1.2597464E-5 1.2597054E-5 1.57125 1.57125
1.2616196E-5 3.4980535E-10 1.2597366E-5 1.186409E-5 7.5779503E-6 1.2597242E-5 1.2597242E-5 1.2597366E-5 1.57175 1.57175
1.2610331E-5 2.456512E-10 1.2597054E-5 1.1863861E-5 7.577804E-6 1.2597021E-5 1.2597021E-5 1.2597054E-5 1.57225 1.57225
1.2598724E-5 3.551942E-11 1.259643E-5 1.1863403E-5 7.5775115E-6 1.25968E-5 1.25968E-5 1.259643E-5 1.57275 1.57275
1.2584148E-5 -2.2942837E-10 1.259643E-5 1.1863174E-5 7.5773655E-6 1.2596579E-5 1.2596579E-5 1.259643E-5 1.57325 1.57325
1.2573828E-5 -4.1580653E-10 1.2596117E-5 1.1862946E-5 7.577219E-6 1.2596358E-5 1.2596358E-5 1.2596117E-5 1.57375 1.57375
1.2572716E-5 -4.3225507E-10 1.2596117E-5 1.1862717E-5 7.577073E-6 1.2596136E-5 1.2596136E-5 1.2596117E-5 1.57425 1.57425
1.2579622E-5 -3.0070046E-10 1.2595493E-5 1.1862488E-5 7.5769267E-6 1.2595915E-5 1.2595915E-5 1.2595493E-5 1.57475 1.57475
1.25930965E-5 -4.7941526E-11 1.2595493E-5 1.1862259E-5 7.5767807E-6 1.2595694E-5 1.2595694E-5 1.2595493E-5 1.57525 1.57525
1.2607396E-5 2.2004407E-10 1.2595181E-5 1.186203E-5 7.5766343E-6 1.2595473E-5 1.2595473E-5 1.2595181E-5 1.57575 1.57575
1.2618196E-5 4.2346857E-10 1.2595181E-5 1.1861801E-5 7.5764883E-6 1.2595251E-5 1.2595251E-5 1.2595181E-5 1.57625 1.57625
1.2621242E-5 4.837624E-10 1.2594868E-5 1.1861573E-5 7.576342E-6 1.259503E-5 1.259503E-5 1.2594868E-5 1.57675 1.57675
1.2615773E-5 3.8691705E-10 1.2594244E-5 1.1861343E-5 7.576196E-6 1.2594809E-5 1.2594809E-5 1.2594244E-5 1.57725 1.57725
1.2600635E-5 1.1161514E-10 1.2594244E-5 1.1861114E-5 7.5760495E-6 1.2594587E-5 1.2594587E-5 1.2594244E-5 1.57775 1.57775
1.25840115E-5 -1.9109478E-10 1.25933075E-5 1.1860657E-5 7.575757E-6 1.2594366E-5 1.2594366E-5 1.25933075E-5 1.57825 1.57825
1.2570392E-5 -4.383796E-10 1.2594244E-5 1.1860428E-5 7.575611E-6 1.2594145E-5 1.2594145E-5 1.2594244E-5 1.57875 1.57875
1.256687E-5 -4.9929005E-10 1.2593932E-5 1.1860199E-5 7.5754647E-6 1.2593923E-5 1.2593923E-5 1.2593932E-5 1.57925 1.57925
1.257249E-5 -3.91489E-10 1.25929955E-5 1.185997E-5 7.5753187E-6 1.2593702E-5 1.2593702E-5 1.25929955E-5 1.57975 1.57975
1.2587119E-5 -1.1741276E-10 1.25929955E-5 1.1859741E-5 7.5751723E-6 1.2593481E-5 1.2593481E-5 1.25929955E-5 1.58025 1.58025
1.2604586E-5 2.0904324E-10 1.25929955E-5 1.1859513E-5 7.5750263E-6 1.2593259E-5 1.2593259E-5 1.25929955E-5 1.58075 1.58075
1.2617268E-5 4.4718457E-10 1.2592684E-5 1.1859283E-5 7.5748803E-6 1.2593038E-5 1.2593038E-5 1.2592684E-5 1.58125 1.58125
1.2621567E-5 5.3062293E-10 1.2592372E-5 1.1859054E-5 7.574734E-6 1.2592817E-5 1.2592817E-5 1.2592372E-5 1.58175 1.58175
1.2615538E-5 4.2342344E-10 1.2592059E-5 1.1858826E-5 7.574588E-6 1.2592596E-5 1.2592596E-5 1.2592059E-5 1.58225 1.58225
1.2602578E-5 1.8831992E-10 1.2592059E-5 1.1858597E-5 7.5744415E-6 1.2592374E-5 1.2592374E-5 1.2592059E-5 1.58275 1.58275
1.2586813E-5 -9.8554276E-11 1.2592372E-5 1.18583675E-5 7.5742955E-6 1.2592153E-5 1.2592153E-5 1.2592372E-5 1.58325 1.58325
1.2571015E-5 -3.860375E-10 1.2591123E-5 1.185791E-5 7.574003E-6 1.2591932E-5 1.2591932E-5 1.2591123E-5 1.58375 1.58375
1.2560828E-5 -5.6997945E-10 1.2591123E-5 1.1857681E-5 7.5738567E-6 1.259171E-5 1.259171E-5 1.2591123E-5 1.58425 1.58425
1.2562817E-5 -5.2917576E-10 1.2591123E-5 1.1857453E-5 7.5737107E-6 1.2591489E-5 1.2591489E-5 1.2591123E-5 1.58475 1.58475
1.257903E-5 -2.2586427E-10 1.259081E-5 1.1857223E-5 7.5735643E-6 1.2591268E-5 1.2591268E-5 1.259081E-5 1.58525 1.58525
1.2600722E-5 1.7855227E-10 1.2590498E-5 1.1856994E-5 7.5734183E-6 1.25910465E-5 1.25910465E-5 1.2590498E-5 1.58575 1.58575
1.2615647E-5 4.5811013E-10 1.2590186E-5 1.1856766E-5 7.573272E-6 1.25908255E-5 1.25908255E-5 1.2590186E-5 1.58625 1.58625
1.2618198E-5 5.0926796E-10 1.2590186E-5 1.1856537E-5 7.573126E-6 1.25906045E-5 1.25906045E-5 1.2590186E-5 1.58675 1.58675
1.2615237E-5 4.5871168E-10 1.2589874E-5 1.18563075E-5 7.5729795E-6 1.25903825E-5 1.25903825E-5 1.2589874E-5 1.58725 1.58725
1.2605478E-5 2.8268762E-10 1.2590498E-5 1.1856079E-5 7.5728335E-6 1.25901615E-5 1.25901615E-5 1.2590498E-5 1.58775 1.58775
1.2589614E-5 -6.013762E-12 1.2589561E-5 1.185585E-5 7.572687E-6 1.25899405E-5 1.25899405E-5 1.2589561E-5 1.58825 1.58825
1.2569889E-5 -3.6597594E-10 1.2589561E-5 1.1855393E-5 7.5723947E-6 1.2589719E-5 1.2589719E-5 1.2589561E-5 1.58875 1.58875
1.2557953E-5 -5.821984E-10 1.2589561E-5 1.1855163E-5 7.5722487E-6 1.2589498E-5 1.2589498E-5 1.2589561E-5 1.58925 1.58925
1.2558522E-5 -5.675846E-10 1.2588937E-5 1.1854935E-5 7.5721023E-6 1.2589276E-5 1.2589276E-5 1.2588937E-5 1.58975 1.58975
1.2572227E-5 -3.105622E-10 1.2588937E-5 1.1854706E-5 7.5719563E-6 1.2589055E-5 1.2589055E-5 1.2588937E-5 1.59025 1.59025
1.2591873E-5 5.609222E-11 1.2588313E-5 1.1854477E-5 7.57181E-6 1.2588834E-5 1.2588834E-5 1.2588313E-5 1.59075 1.59075
1.2606238E-5 3.2529596E-10 1.2588313E-5 1.1854248E-5 7.571664E-6 1.2588612E-5 1.2588612E-5 1.2588313E-5 1.59125 1.59125
1.2615982E-5 5.092303E-10 1.2588313E-5 1.1854019E-5 7.5715175E-6 1.2588391E-5 1.2588391E-5 1.2588313E-5 1.59175 1.59175
1.2616321E-5 5.195807E-10 1.2587689E-5 1.185379E-5 7.5713715E-6 1.2588169E-5 1.2588169E-5 1.2587689E-5 1.59225 1.59225
1.2609863E-5 4.0446332E-10 1.2587689E-5 1.1853562E-5 7.571225E-6 1.2587948E-5 1.2587948E-5 1.2587689E-5 1.59275 1.59275
1.2593966E-5 1.15152866E-10 1.2587377E-5 1.1853333E-5 7.571079E-6 1.2587727E-5 1.2587727E-5 1.2587377E-5 1.59325 1.59325
1.2574571E-5 -2.3871866E-10 1.2587065E-5 1.1853103E-5 7.5709327E-6 1.2587505E-5 1.2587505E-5 1.2587065E-5 1.59375 1.59375
1.2558938E-5 -5.231566E-10 1.2586752E-5 1.1852646E-5 7.5706407E-6 1.2587284E-5 1.2587284E-5 1.2586752E-5 1.59425 1.59425
1.2554492E-5 -6.011209E-10 1.2587065E-5 1.1852417E-5 7.5704943E-6 1.2587063E-5 1.2587063E-5 1.2587065E-5 1.59475 1.59475
1.2563675E-5 -4.2754064E-10 1.258644E-5 1.1852188E-5 7.5703483E-6 1.2586841E-5 1.2586841E-5 1.258644E-5 1.59525 1.59525
1.2580615E-5 -1.108297E-10 1.258644E-5 1.1851959E-5 7.570202E-6 1.258662E-5 1.258662E-5 1.258644E-5 1.59575 1.59575
1.259861E-5 2.2537135E-10 1.2585816E-5 1.185173E-5 7.570056E-6 1.2586398E-5 1.2586398E-5 1.2585816E-5 1.59625 1.59625
1.2614492E-5 5.2259214E-10 1.2585503E-5 1.1851502E-5 7.5699095E-6 1.2586177E-5 1.2586177E-5 1.2585503E-5 1.59675 1.59675
1.26210025E-5 6.4683797E-10 1.2585191E-5 1.1851273E-5 7.5697635E-6 1.2585955E-5 1.2585955E-5 1.2585191E-5 1.59725 1.59725
1.26123E-5 4.903041E-10 1.2585503E-5 1.1851043E-5 7.569617E-6 1.2585734E-5 1.2585734E-5 1.2585503E-5 1.59775 1.59775
1.2594027E-5 1.5714081E-10 1.2585503E-5 1.1850815E-5 7.569471E-6 1.2585512E-5 1.2585512E-5 1.2585503E-5 1.59825 1.59825
1.2574995E-5 -1.9003095E-10 1.2585191E-5 1.1850586E-5 7.5693247E-6 1.2585291E-5 1.2585291E-5 1.2585191E-5 1.59875 1.59875
1.2560847E-5 -4.470609E-10 1.2585191E-5 1.1850357E-5 7.5691787E-6 1.258507E-5 1.258507E-5 1.2585191E-5 1.59925 1.59925
1.2554223E-5 -5.652236E-10 1.2585191E-5 1.1849899E-5 7.5688863E-6 1.2584848E-5 1.2584848E-5 1.2585191E-5 1.59975 1.59975
1.25575E-5 -5.006663E-10 1.2584879E-5 1.184967E-5 7.56874E-6 1.2584627E-5 1.2584627E-5 1.2584879E-5 1.60025 1.60025
1.2568763E-5 -2.8871483E-10 1.2584255E-5 1.1849442E-5 7.568594E-6 1.2584406E-5 1.2584406E-5 1.2584255E-5 1.60075 1.60075
1.2588275E-5 7.55033E-11 1.2584255E-5 1.1849213E-5 7.5684475E-6 1.2584184E-5 1.2584184E-5 1.2584255E-5 1.60125 1.60125
1.2608151E-5 4.4642115E-10 1.2583942E-5 1.1848983E-5 7.5683015E-6 1.2583962E-5 1.2583962E-5 1.2583942E-5 1.60175 1.60175
1.2620536E-5 6.790809E-10 1.258363E-5 1.1848755E-5 7.568155E-6 1.2583741E-5 1.2583741E-5 1.258363E-5 1.60225 1.60225
1.2617971E-5 6.358334E-10 1.25830065E-5 1.1848526E-5 7.568009E-6 1.25835195E-5 1.25835195E-5 1.25830065E-5 1.60275 1.60275
1.2601646E-5 3.3860506E-10 1.2582694E-5 1.1848297E-5 7.5678627E-6 1.25832985E-5 1.25832985E-5 1.2582694E-5 1.60325 1.60325
1.257994E-5 -5.790115E-11 1.2582382E-5 1.1848068E-5 7.5677167E-6 1.25830775E-5 1.25830775E-5 1.2582382E-5 1.60375 1.60375
1.2560709E-5 -4.0872736E-10 1.2582382E-5 1.1847839E-5 7.5675703E-6 1.2582856E-5 1.2582856E-5 1.2582382E-5 1.60425 1.60425
1.2549664E-5 -6.0850497E-10 1.2582382E-5 1.184761E-5 7.5674243E-6 1.2582635E-5 1.2582635E-5 1.2582382E-5 1.60475 1.60475
1.2549607E-5 -6.054634E-10 1.2582382E-5 1.1847153E-5 7.567132E-6 1.2582413E-5 1.2582413E-5 1.2582382E-5 1.60525 1.60525
1.256153E-5 -3.8133063E-10 1.258207E-5 1.1846924E-5 7.5669855E-6 1.2582192E-5 1.2582192E-5 1.258207E-5 1.60575 1.60575
1.2581373E-5 -1.102183E-11 1.258207E-5 1.1846695E-5 7.5668395E-6 1.258197E-5 1.258197E-5 1.258207E-5 1.60625 1.60625
1.26058685E-5 4.4516538E-10 1.2581445E-5 1.1846466E-5 7.566693E-6 1.2581749E-5 1.2581749E-5 1.2581445E-5 1.60675 1.60675
1.2620729E-5 7.235051E-10 1.2581133E-5 1.1846238E-5 7.566547E-6 1.2581528E-5 1.2581528E-5 1.2581133E-5 1.60725 1.60725
1.2621497E-5 7.4177336E-10 1.2581133E-5 1.1846008E-5 7.5664007E-6 1.2581306E-5 1.2581306E-5 1.2581133E-5 1.60775 1.60775
1.2604115E-5 4.2505488E-10 1.2580821E-5 1.1845779E-5 7.5662547E-6 1.2581084E-5 1.2581084E-5 1.2580821E-5 1.60825 1.60825
1.2578317E-5 -4.6975594E-11 1.2580821E-5 1.1845551E-5 7.5661087E-6 1.2580863E-5 1.2580863E-5 1.2580821E-5 1.60875 1.60875
1.2554896E-5 -4.7515325E-10 1.2580821E-5 1.1845322E-5 7.5659623E-6 1.2580641E-5 1.2580641E-5 1.2580821E-5 1.60925 1.60925
1.25434535E-5 -6.822397E-10 1.2580197E-5 1.1845093E-5 7.5658163E-6 1.258042E-5 1.258042E-5 1.2580197E-5 1.60975 1.60975
1.2544355E-5 -6.6153516E-10 1.2579884E-5 1.1844864E-5 7.56567E-6 1.2580199E-5 1.2580199E-5 1.2579884E-5 1.61025 1.61025
1.2556244E-5 -4.380115E-10 1.2580197E-5 1.1844406E-5 7.5653775E-6 1.2579977E-5 1.2579977E-5 1.2580197E-5 1.61075 1.61075
1.2580542E-5 1.4521305E-11 1.2579884E-5 1.1844178E-5 7.5652315E-6 1.2579755E-5 1.2579755E-5 1.2579884E-5 1.61125 1.61125
1.2605731E-5 4.834989E-10 1.257926E-5 1.1843948E-5 7.565085E-6 1.2579534E-5 1.2579534E-5 1.257926E-5 1.61175 1.61175
1.262201E-5 7.880285E-10 1.2579572E-5 1.1843719E-5 7.564939E-6 1.2579312E-5 1.2579312E-5 1.2579572E-5 1.61225 1.61225
1.2620337E-5 7.612258E-10 1.25786355E-5 1.1843491E-5 7.5647927E-6 1.2579091E-5 1.2579091E-5 1.25786355E-5 1.61275 1.61275
1.2600941E-5 4.073543E-10 1.25786355E-5 1.1843262E-5 7.5646467E-6 1.2578869E-5 1.2578869E-5 1.25786355E-5 1.61325 1.61325
1.2573164E-5 -1.0122019E-10 1.2578324E-5 1.1843033E-5 7.5645003E-6 1.2578648E-5 1.2578648E-5 1.2578324E-5 1.61375 1.61375
1.255103E-5 -5.0564425E-10 1.25786355E-5 1.1842804E-5 7.5643543E-6 1.2578426E-5 1.2578426E-5 1.25786355E-5 1.61425 1.61425
1.2540148E-5 -7.0237655E-10 1.25786355E-5 1.1842575E-5 7.564208E-6 1.2578205E-5 1.2578205E-5 1.25786355E-5 1.61475 1.61475
1.2542203E-5 -6.603547E-10 1.2578012E-5 1.1842346E-5 7.564062E-6 1.2577983E-5 1.2577983E-5 1.2578012E-5 1.61525 1.61525
1.2554655E-5 -4.264769E-10 1.25777E-5 1.1842118E-5 7.5639155E-6 1.2577762E-5 1.2577762E-5 1.25777E-5 1.61575 1.61575
1.257453E-5 -5.5559026E-11 1.2577388E-5 1.1841659E-5 7.563623E-6 1.25775405E-5 1.25775405E-5 1.2577388E-5 1.61625 1.61625
1.2598927E-5 3.9880096E-10 1.2576763E-5 1.1841431E-5 7.563477E-6 1.2577319E-5 1.2577319E-5 1.2576763E-5 1.61675 1.61675
1.2619925E-5 7.904271E-10 1.2576763E-5 1.1841202E-5 7.5633307E-6 1.2577098E-5 1.2577098E-5 1.2576763E-5 1.61725 1.61725
1.2623301E-5 8.568116E-10 1.2576763E-5 1.1840973E-5 7.5631847E-6 1.25768765E-5 1.25768765E-5 1.2576763E-5 1.61775 1.61775
1.2602915E-5 4.846681E-10 1.2576139E-5 1.1840744E-5 7.5630383E-6 1.2576655E-5 1.2576655E-5 1.2576139E-5 1.61825 1.61825
1.25710785E-5 -9.8821604E-11 1.2575514E-5 1.1840515E-5 7.5628923E-6 1.2576433E-5 1.2576433E-5 1.2575514E-5 1.61875 1.61875
1.2546502E-5 -5.483166E-10 1.2575826E-5 1.1840286E-5 7.562746E-6 1.2576212E-5 1.2576212E-5 1.2575826E-5 1.61925 1.61925
1.2537502E-5 -7.103321E-10 1.2575514E-5 1.1840058E-5 7.5626E-6 1.257599E-5 1.257599E-5 1.2575514E-5 1.61975 1.61975
1.2541934E-5 -6.244575E-10 1.2575826E-5 1.1839828E-5 7.5624534E-6 1.2575769E-5 1.2575769E-5 1.2575826E-5 1.62025 1.62025
1.2554219E-5 -3.9362497E-10 1.2575826E-5 1.1839599E-5 7.5623075E-6 1.2575547E-5 1.2575547E-5 1.2575826E-5 1.62075 1.62075
1.2572709E-5 -4.8287898E-11 1.2575514E-5 1.1839142E-5 7.562015E-6 1.2575325E-5 1.2575325E-5 1.2575514E-5 1.62125 1.62125
1.2596479E-5 3.9449985E-10 1.2575202E-5 1.18389125E-5 7.561869E-6 1.2575104E-5 1.2575104E-5 1.2575202E-5 1.62175 1.62175
1.2614507E-5 7.3130996E-10 1.257489E-5 1.1838684E-5 7.5617227E-6 1.2574882E-5 1.2574882E-5 1.257489E-5 1.62225 1.62225
1.2615704E-5 7.5749607E-10 1.2574265E-5 1.1838455E-5 7.5615767E-6 1.257466E-5 1.257466E-5 1.2574265E-5 1.62275 1.62275
1.2597002E-5 4.1641496E-10 1.25736415E-5 1.1838226E-5 7.5614303E-6 1.2574439E-5 1.2574439E-5 1.25736415E-5 1.62325 1.62325
1.256995E-5 -7.8760075E-11 1.25736415E-5 1.1837998E-5 7.5612843E-6 1.2574218E-5 1.2574218E-5 1.25736415E-5 1.62375 1.62375
1.255039E-5 -4.356769E-10 1.25733295E-5 1.1837768E-5 7.561138E-6 1.2573996E-5 1.2573996E-5 1.25733295E-5 1.62425 1.62425
1.254304E-5 -5.672391E-10 1.25736415E-5 1.183754E-5 7.560992E-6 1.2573774E-5 1.2573774E-5 1.25736415E-5 1.62475 1.62475
1.2543313E-5 -5.5810684E-10 1.25733295E-5 1.1837311E-5 7.5608455E-6 1.2573553E-5 1.2573553E-5 1.25733295E-5 1.62525 1.62525
1.2554807E-5 -3.4189196E-10 1.25736415E-5 1.1837082E-5 7.5606995E-6 1.2573331E-5 1.2573331E-5 1.25736415E-5 1.62575 1.62575
1.2573494E-5 7.0994937E-12 1.2573017E-5 1.1836853E-5 7.560553E-6 1.2573109E-5 1.2573109E-5 1.2573017E-5 1.62625 1.62625
1.2591588E-5 3.4512776E-10 1.2572705E-5 1.1836395E-5 7.5602607E-6 1.2572888E-5 1.2572888E-5 1.2572705E-5 1.62675 1.62675
1.26028835E-5 5.5768823E-10 1.2572393E-5 1.1836167E-5 7.5601147E-6 1.25726665E-5 1.25726665E-5 1.2572393E-5 1.62725 1.62725
1.2601144E-5 5.296674E-10 1.2571768E-5 1.1835938E-5 7.5599683E-6 1.2572445E-5 1.2572445E-5 1.2571768E-5 1.62775 1.62775
1.2586138E-5 2.5680177E-10 1.2572393E-5 1.1835708E-5 7.5598223E-6 1.2572224E-5 1.2572224E-5 1.2572393E-5 1.62825 1.62825
1.2568756E-5 -5.9916676E-11 1.2571456E-5 1.183548E-5 7.559676E-6 1.2572002E-5 1.2572002E-5 1.2571456E-5 1.62875 1.62875
1.2557808E-5 -2.5786714E-10 1.2571456E-5 1.1835251E-5 7.55953E-6 1.2571781E-5 1.2571781E-5 1.2571456E-5 1.62925 1.62925
1.2551119E-5 -3.7724796E-10 1.2571456E-5 1.1835022E-5 7.5593834E-6 1.2571559E-5 1.2571559E-5 1.2571456E-5 1.62975 1.62975
1.2552018E-5 -3.5654346E-10 1.2570832E-5 1.1834793E-5 7.5592375E-6 1.2571337E-5 1.2571337E-5 1.2570832E-5 1.63025 1.63025
1.2559123E-5 -2.2133442E-10 1.2570832E-5 1.1834564E-5 7.559091E-6 1.2571116E-5 1.2571116E-5 1.2570832E-5 1.63075 1.63075
1.2571804E-5 1.6806884E-11 1.2570519E-5 1.1834335E-5 7.558945E-6 1.2570894E-5 1.2570894E-5 1.2570519E-5 1.63125 1.63125
1.2583958E-5 2.4520314E-10 1.2570519E-5 1.1834107E-5 7.5587986E-6 1.2570672E-5 1.2570672E-5 1.2570519E-5 1.63175 1.63175
1.258806E-5 3.2498712E-10 1.2570207E-5 1.1833648E-5 7.5585062E-6 1.2570451E-5 1.2570451E-5 1.2570207E-5 1.63225 1.63225
1.2584768E-5 2.6834013E-10 1.2570207E-5 1.183342E-5 7.5583603E-6 1.2570229E-5 1.2570229E-5 1.2570207E-5 1.63275 1.63275
1.2577848E-5 1.4469581E-10 1.2569583E-5 1.1833191E-5 7.558214E-6 1.2570007E-5 1.2570007E-5 1.2569583E-5 1.63325 1.63325
1.257119E-5 2.5924039E-11 1.2569583E-5 1.1832962E-5 7.558068E-6 1.2569786E-5 1.2569786E-5 1.2569583E-5 1.63375 1.63375
1.2563742E-5 -1.07465335E-10 1.2569271E-5 1.1832733E-5 7.5579214E-6 1.2569564E-5 1.2569564E-5 1.2569271E-5 1.63425 1.63425
1.2556391E-5 -2.3902752E-10 1.25686465E-5 1.1832504E-5 7.5577755E-6 1.2569342E-5 1.2569342E-5 1.25686465E-5 1.63475 1.63475
1.2555212E-5 -2.5669422E-10 1.25686465E-5 1.1832275E-5 7.557629E-6 1.2569121E-5 1.2569121E-5 1.25686465E-5 1.63525 1.63525
1.2560205E-5 -1.6046545E-10 1.25689585E-5 1.1832047E-5 7.557483E-6 1.2568899E-5 1.2568899E-5 1.25689585E-5 1.63575 1.63575
1.2569256E-5 1.06785275E-11 1.2568335E-5 1.1831818E-5 7.557337E-6 1.2568677E-5 1.2568677E-5 1.2568335E-5 1.63625 1.63625
1.2577021E-5 1.580689E-10 1.25686465E-5 1.1831588E-5 7.5571907E-6 1.2568456E-5 1.2568456E-5 1.25686465E-5 1.63675 1.63675
1.2577921E-5 1.787734E-10 1.2568023E-5 1.183136E-5 7.5570447E-6 1.25682345E-5 1.25682345E-5 1.2568023E-5 1.63725 1.63725
1.2575191E-5 1.3248057E-10 1.256771E-5 1.1830902E-5 7.5567523E-6 1.2568013E-5 1.2568013E-5 1.256771E-5 1.63775 1.63775
1.2573022E-5 9.6541865E-11 1.2567398E-5 1.1830673E-5 7.556606E-6 1.2567792E-5 1.2567792E-5 1.2567398E-5 1.63825 1.63825
1.2570061E-5 4.5985556E-11 1.2567398E-5 1.1830444E-5 7.55646E-6 1.256757E-5 1.256757E-5 1.2567398E-5 1.63875 1.63875
1.2567992E-5 1.1874049E-11 1.2567398E-5 1.1830215E-5 7.5563134E-6 1.2567348E-5 1.2567348E-5 1.2567398E-5 1.63925 1.63925
1.2561103E-5 -1.1116119E-10 1.2567398E-5 1.1829987E-5 7.5561675E-6 1.2567127E-5 1.2567127E-5 1.2567398E-5 1.63975 1.63975
1.2559825E-5 -1.306551E-10 1.2567086E-5 1.1829758E-5 7.556021E-6 1.2566904E-5 1.2566904E-5 1.2567086E-5 1.64025 1.64025
1.25629695E-5 -6.8534074E-11 1.2567086E-5 1.1829528E-5 7.555875E-6 1.2566683E-5 1.2566683E-5 1.2567086E-5 1.64075 1.64075
1.2568456E-5 3.68307E-11 1.2566461E-5 1.18293E-5 7.5557286E-6 1.2566461E-5 1.2566461E-5 1.2566461E-5 1.64125 1.64125
1.2569918E-5 6.788933E-11 1.2566149E-5 1.1829071E-5 7.5555827E-6 1.2566239E-5 1.2566239E-5 1.2566149E-5 1.64175 1.64175
1.2566759E-5 1.367863E-11 1.2565837E-5 1.1828843E-5 7.5554362E-6 1.2566018E-5 1.2566018E-5 1.2565837E-5 1.64225 1.64225
1.2565052E-5 -1.3733138E-11 1.2565837E-5 1.1828613E-5 7.5552903E-6 1.2565796E-5 1.2565796E-5 1.2565837E-5 1.64275 1.64275
1.2566579E-5 1.8543627E-11 1.2565525E-5 1.1828156E-5 7.554998E-6 1.2565574E-5 1.2565574E-5 1.2565525E-5 1.64325 1.64325
1.2569691E-5 8.0055594E-11 1.2565525E-5 1.1827927E-5 7.5548514E-6 1.2565353E-5 1.2565353E-5 1.2565525E-5 1.64375 1.64375
1.25713495E-5 1.14768625E-10 1.25649E-5 1.1827698E-5 7.5547055E-6 1.2565131E-5 1.2565131E-5 1.25649E-5 1.64425 1.64425
[truncated: 1,425,154 more chars]
