# Supplementary material for: A Combined AFM and Lateral Stretch Device Enables Microindentation Analyses of Living Cells at High Strains
Source: Methods Protoc. 2019 May 24;2(2):43. doi: 10.3390/mps2020043 (PMC6632168; doi:10.3390/mps2020043)
Supplement: Supplementary file 1 [file mps-02-00043-s001.zip › indentations_on_empty_chamber/indentations_empty_chamber/50%strain/force-save-2017.11.08-11.54.59.806.txt]

# TEXT EXPORT
# data-description.comment: no comment entry
# data-description.name: no name entry
# data-description.probe: no probe entry
# data-description.user-name: d.ahrens
# data-description.instrument: A0051
# data-description.source-software: 5.0.82
# data-description.modification-software: spm-5.0.96
# index: 0
# xPosition: 1.8916153542232834E-16
# yPosition: -5.211875050785585E-16
# approachID: 2017.11.08-10.04.22-00203
# force-settings.type: segmented-force-settings
# force-settings.global-settings.control-settings-type: segment-control-settings
# force-settings.global-settings.closed-loop: false
# force-settings.global-settings.start-option.type: continue
# force-settings.global-settings.ttl-outputs.pins.list: 
# force-settings.global-settings.pause-before-first.type: constant-height-pause
# force-settings.global-settings.pause-before-first.identifier.type: standard
# force-settings.global-settings.pause-before-first.identifier.name: pause-spm
# force-settings.global-settings.pause-before-first.style: pause
# force-settings.global-settings.pause-before-first.duration: 0.0
# force-settings.global-settings.pause-before-first.num-points: 0
# force-settings.global-settings.pause-before-first.pause-option.type: constant-height
# force-settings.global-settings.pause-before-first.height-limit: NaN
# force-settings.global-settings.force-baseline-adjust-settings.enabled: true
# force-settings.global-settings.force-baseline-adjust-settings.interval: 1
# force-settings.global-settings.force-baseline-adjust-settings.beginOfLine: true
# force-settings.global-settings.force-baseline-adjust-settings.deadtimeBeforeSamples: 100
# force-settings.global-settings.force-baseline-adjust-settings.averageSamples: 100
# force-settings.segments.size: 4
# force-settings.segment.0.type: z-extend-force
# force-settings.segment.0.identifier.type: standard
# force-settings.segment.0.identifier.name: extend-spm
# force-settings.segment.0.style: extend
# force-settings.segment.0.duration: 4.0
# force-settings.segment.0.num-points: 8000
# force-settings.segment.0.z-start: 2.0E-6
# force-settings.segment.0.z-end: 0.0
# force-settings.segment.0.setpoint: 0.7717870165531471
# force-settings.segment.1.type: constant-force-pause
# force-settings.segment.1.identifier.type: standard
# force-settings.segment.1.identifier.name: pause-at-end-spm
# force-settings.segment.1.style: pause
# force-settings.segment.1.duration: 0.0
# force-settings.segment.1.num-points: 0
# force-settings.segment.1.pause-option.type: feedback-on
# force-settings.segment.1.i-gain: 10.0
# force-settings.segment.1.p-gain: 0.0010
# force-settings.segment.2.type: z-retract-height
# force-settings.segment.2.identifier.type: standard
# force-settings.segment.2.identifier.name: retract-spm
# force-settings.segment.2.style: retract
# force-settings.segment.2.duration: 2.5
# force-settings.segment.2.num-points: 5000
# force-settings.segment.2.z-start: 4.9999999999999996E-6
# force-settings.segment.2.z-end: 0.0
# force-settings.segment.2.setpoint: NaN
# force-settings.segment.3.type: constant-height-pause
# force-settings.segment.3.identifier.type: standard
# force-settings.segment.3.identifier.name: pause-at-start-spm
# force-settings.segment.3.style: pause
# force-settings.segment.3.duration: 2.0
# force-settings.segment.3.num-points: 4096
# force-settings.segment.3.pause-option.type: constant-height
# force-settings.segment.3.height-limit: NaN
# force-settings.data-description.comment: 
# force-settings.data-description.name: 
# force-settings.data-description.probe: 
# force-settings.data-description.user-name: 
# force-settings.data-description.instrument: 
# force-settings.data-description.source-software: 
# force-settings.data-description.modification-software: 
# feedbackMode: contact
# pauseBeforeFirst: 0.0
# pauseOnTipsaver: 0
# scanner: false
# date: Wed Nov 08 11:54:59 CET 2017
#
# segmentIndex: 0
# segment: extend
# columns: verticalTipPosition vDeflection strainGaugeHeight height head-height smoothedStrainGaugeHeight smoothedMeasuredHeight measuredHeight seriesTime time
# fancyNames: "Vertical Tip Position" "Vertical Deflection" "Head Height (measured)" "Height" "Head Height" "Head Height (measured & smoothed)" "Height (measured & smoothed)" "Height (measured)" "Series Time" "Segment Time"
# heightMultiplier: 0.63873
# heightOffset: 0.0
# sensitivity: 1.0530665200379007E-7
# springConstant: 0.01845601715417544
# calibrationSlots: nominal force nominal nominal calibrated nominal nominal nominal elapsed elapsed
# units: m N m m m m m m s s
#
1.3033541E-5 -5.3385768E-11 1.3036895E-5 1.2339248E-5 7.881448E-6 1.3036434E-5 1.3036434E-5 1.3036895E-5 2.5E-4 2.5E-4
1.3032137E-5 -7.53101E-11 1.30362705E-5 1.233902E-5 7.881302E-6 1.3036218E-5 1.3036218E-5 1.30362705E-5 7.5E-4 7.5E-4
1.3030931E-5 -9.358002E-11 1.3035959E-5 1.2338791E-5 7.881156E-6 1.3036001E-5 1.3036001E-5 1.3035959E-5 0.00125 0.00125
1.3033849E-5 -3.5716603E-11 1.3035959E-5 1.2338562E-5 7.88101E-6 1.3035785E-5 1.3035785E-5 1.3035959E-5 0.00175 0.00175
1.3038749E-5 5.869081E-11 1.3035335E-5 1.2338333E-5 7.880863E-6 1.3035568E-5 1.3035568E-5 1.3035335E-5 0.00225 0.00225
1.3042295E-5 1.281265E-10 1.3035022E-5 1.2338104E-5 7.880717E-6 1.3035353E-5 1.3035353E-5 1.3035022E-5 0.00275 0.00275
1.3038218E-5 5.6867757E-11 1.303471E-5 1.2337647E-5 7.880425E-6 1.3035136E-5 1.3035136E-5 1.303471E-5 0.00325 0.00325
1.3034404E-5 -9.518437E-12 1.3035022E-5 1.23374175E-5 7.880279E-6 1.303492E-5 1.303492E-5 1.3035022E-5 0.00375 0.00375
1.30349135E-5 3.883116E-12 1.3035022E-5 1.2337188E-5 7.880132E-6 1.3034703E-5 1.3034703E-5 1.3035022E-5 0.00425 0.00425
1.3033675E-5 -1.4995885E-11 1.3034086E-5 1.233696E-5 7.879987E-6 1.3034487E-5 1.3034487E-5 1.3034086E-5 0.00475 0.00475
1.3030621E-5 -6.737354E-11 1.3034398E-5 1.2336731E-5 7.87984E-6 1.30342705E-5 1.30342705E-5 1.3034398E-5 0.00525 0.00525
1.3029513E-5 -8.381626E-11 1.3033773E-5 1.2336502E-5 7.879694E-6 1.3034054E-5 1.3034054E-5 1.3033773E-5 0.00575 0.00575
1.3032663E-5 -2.1689381E-11 1.3032837E-5 1.2336273E-5 7.879547E-6 1.30338385E-5 1.30338385E-5 1.3032837E-5 0.00625 0.00625
1.30379585E-5 8.002683E-11 1.3033149E-5 1.2336044E-5 7.879402E-6 1.3033622E-5 1.3033622E-5 1.3033149E-5 0.00675 0.00675
1.3040514E-5 1.3119053E-10 1.3033461E-5 1.2335816E-5 7.8792555E-6 1.3033406E-5 1.3033406E-5 1.3033461E-5 0.00725 0.00725
1.3036602E-5 6.297712E-11 1.3033461E-5 1.2335587E-5 7.879109E-6 1.3033189E-5 1.3033189E-5 1.3033461E-5 0.00775 0.00775
1.3034999E-5 3.739839E-11 1.3033149E-5 1.23353575E-5 7.878963E-6 1.3032973E-5 1.3032973E-5 1.3033149E-5 0.00825 0.00825
1.3033463E-5 1.3037804E-11 1.3032525E-5 1.23349E-5 7.878671E-6 1.3032757E-5 1.3032757E-5 1.3032525E-5 0.00875 0.00875
1.3029122E-5 -6.3093454E-11 1.3032212E-5 1.2334671E-5 7.878524E-6 1.3032541E-5 1.3032541E-5 1.3032212E-5 0.00925 0.00925
1.3024352E-5 -1.4714259E-10 1.30319E-5 1.23344425E-5 7.878378E-6 1.3032324E-5 1.3032324E-5 1.30319E-5 0.00975 0.00975
1.3024366E-5 -1.4287704E-10 1.30312765E-5 1.2334213E-5 7.878232E-6 1.3032108E-5 1.3032108E-5 1.30312765E-5 0.01025 0.01025
1.3029728E-5 -3.994269E-11 1.30319E-5 1.2333984E-5 7.878086E-6 1.3031891E-5 1.3031891E-5 1.30319E-5 0.01075 0.01075
1.3037167E-5 1.0136285E-10 1.30312765E-5 1.2333756E-5 7.877939E-6 1.3031675E-5 1.3031675E-5 1.30312765E-5 0.01125 0.01125
1.3040845E-5 1.732348E-10 1.3030964E-5 1.2333527E-5 7.877794E-6 1.3031459E-5 1.3031459E-5 1.3030964E-5 0.01175 0.01175
1.3040959E-5 1.7932755E-10 1.3031588E-5 1.23332975E-5 7.8776475E-6 1.3031243E-5 1.3031243E-5 1.3031588E-5 0.01225 0.01225
1.3036882E-5 1.0806883E-10 1.3030964E-5 1.2333069E-5 7.877501E-6 1.3031026E-5 1.3031026E-5 1.3030964E-5 0.01275 0.01275
1.3030131E-5 -1.2524307E-11 1.3030964E-5 1.233284E-5 7.877355E-6 1.303081E-5 1.303081E-5 1.3030964E-5 0.01325 0.01325
1.302371E-5 -1.2702678E-10 1.3030652E-5 1.2332611E-5 7.877209E-6 1.3030593E-5 1.3030593E-5 1.3030652E-5 0.01375 0.01375
1.30201615E-5 -1.8854043E-10 1.3030964E-5 1.2332153E-5 7.876916E-6 1.3030377E-5 1.3030377E-5 1.3030964E-5 0.01425 0.01425
1.3020374E-5 -1.8062049E-10 1.303034E-5 1.2331924E-5 7.87677E-6 1.30301605E-5 1.30301605E-5 1.303034E-5 0.01475 0.01475
1.302623E-5 -6.855013E-11 1.3030028E-5 1.2331696E-5 7.876624E-6 1.3029944E-5 1.3029944E-5 1.3030028E-5 0.01525 0.01525
1.3033307E-5 6.605569E-11 1.3029715E-5 1.2331467E-5 7.876478E-6 1.3029728E-5 1.3029728E-5 1.3029715E-5 0.01575 0.01575
1.3040417E-5 2.0127058E-10 1.3029715E-5 1.23312375E-5 7.876331E-6 1.3029511E-5 1.3029511E-5 1.3029715E-5 0.01625 0.01625
1.3040431E-5 2.055361E-10 1.3029091E-5 1.2331009E-5 7.876185E-6 1.3029296E-5 1.3029296E-5 1.3029091E-5 0.01675 0.01675
1.3037576E-5 1.5681285E-10 1.3029091E-5 1.233078E-5 7.8760395E-6 1.3029079E-5 1.3029079E-5 1.3029091E-5 0.01725 0.01725
1.3031551E-5 4.9619187E-11 1.3029091E-5 1.2330551E-5 7.875893E-6 1.3028863E-5 1.3028863E-5 1.3029091E-5 0.01775 0.01775
1.3024867E-5 -6.975581E-11 1.3028779E-5 1.23303225E-5 7.875747E-6 1.3028646E-5 1.3028646E-5 1.3028779E-5 0.01825 0.01825
1.3017688E-5 -1.982668E-10 1.3028154E-5 1.2330093E-5 7.8756E-6 1.302843E-5 1.302843E-5 1.3028154E-5 0.01875 0.01875
1.3013016E-5 -2.8048874E-10 1.3028154E-5 1.2329864E-5 7.875455E-6 1.3028213E-5 1.3028213E-5 1.3028154E-5 0.01925 0.01925
1.3017585E-5 -1.9217199E-10 1.3028154E-5 1.2329407E-5 7.875162E-6 1.3027998E-5 1.3027998E-5 1.3028154E-5 0.01975 0.01975
1.3025751E-5 -3.7466964E-11 1.3027842E-5 1.23291775E-5 7.875015E-6 1.3027781E-5 1.3027781E-5 1.3027842E-5 0.02025 0.02025
1.3036161E-5 1.5865459E-10 1.302753E-5 1.2328949E-5 7.87487E-6 1.3027565E-5 1.3027565E-5 1.302753E-5 0.02075 0.02075
1.3040499E-5 2.4270788E-10 1.3027218E-5 1.232872E-5 7.874723E-6 1.3027348E-5 1.3027348E-5 1.3027218E-5 0.02125 0.02125
1.3039952E-5 2.3661928E-10 1.3027218E-5 1.2328491E-5 7.874577E-6 1.3027132E-5 1.3027132E-5 1.3027218E-5 0.02175 0.02175
1.3035347E-5 1.5561548E-10 1.3026905E-5 1.23282625E-5 7.874431E-6 1.3026915E-5 1.3026915E-5 1.3026905E-5 0.02225 0.02225
1.3029092E-5 4.415836E-11 1.30265935E-5 1.2328033E-5 7.874285E-6 1.3026699E-5 1.3026699E-5 1.30265935E-5 0.02275 0.02275
1.301716E-5 -1.7205824E-10 1.302597E-5 1.2327804E-5 7.874139E-6 1.30264825E-5 1.30264825E-5 1.302597E-5 0.02325 0.02325
1.3008694E-5 -3.2432285E-10 1.3025345E-5 1.2327576E-5 7.873992E-6 1.3026266E-5 1.3026266E-5 1.3025345E-5 0.02375 0.02375
1.3008279E-5 -3.2797517E-10 1.302597E-5 1.2327347E-5 7.873846E-6 1.302605E-5 1.302605E-5 1.302597E-5 0.02425 0.02425
1.3019844E-5 -1.10536275E-10 1.3025345E-5 1.23271175E-5 7.8737E-6 1.3025834E-5 1.3025834E-5 1.3025345E-5 0.02475 0.02475
1.3030288E-5 8.619435E-11 1.3025657E-5 1.232666E-5 7.873407E-6 1.3025618E-5 1.3025618E-5 1.3025657E-5 0.02525 0.02525
1.3035979E-5 1.9521935E-10 1.3025033E-5 1.2326432E-5 7.873262E-6 1.3025401E-5 1.3025401E-5 1.3025033E-5 0.02575 0.02575
1.30409435E-5 2.908449E-10 1.3025033E-5 1.23262025E-5 7.8731155E-6 1.3025185E-5 1.3025185E-5 1.3025033E-5 0.02625 0.02625
1.30376575E-5 2.342038E-10 1.3025033E-5 1.2325973E-5 7.872969E-6 1.3024968E-5 1.3024968E-5 1.3025033E-5 0.02675 0.02675
1.303038E-5 1.0386559E-10 1.3024096E-5 1.2325745E-5 7.872823E-6 1.3024752E-5 1.3024752E-5 1.3024096E-5 0.02725 0.02725
1.301947E-5 -9.346994E-11 1.3024409E-5 1.2325516E-5 7.872677E-6 1.3024535E-5 1.3024535E-5 1.3024409E-5 0.02775 0.02775
1.3011168E-5 -2.426892E-10 1.3024409E-5 1.2325287E-5 7.872531E-6 1.3024319E-5 1.3024319E-5 1.3024409E-5 0.02825 0.02825
1.3009401E-5 -2.7131328E-10 1.3024409E-5 1.2325058E-5 7.872384E-6 1.3024102E-5 1.3024102E-5 1.3024409E-5 0.02875 0.02875
1.301727E-5 -1.2208984E-10 1.3023472E-5 1.2324829E-5 7.872238E-6 1.3023886E-5 1.3023886E-5 1.3023472E-5 0.02925 0.02925
1.302415E-5 8.861578E-12 1.302316E-5 1.23246E-5 7.872092E-6 1.3023669E-5 1.3023669E-5 1.302316E-5 0.02975 0.02975
1.30294775E-5 1.11186844E-10 1.302316E-5 1.23241425E-5 7.871799E-6 1.3023453E-5 1.3023453E-5 1.302316E-5 0.03025 0.03025
1.3034706E-5 2.1168495E-10 1.302316E-5 1.2323913E-5 7.871653E-6 1.30232365E-5 1.30232365E-5 1.302316E-5 0.03075 0.03075
1.3035414E-5 2.2874089E-10 1.3022847E-5 1.2323685E-5 7.8715075E-6 1.302302E-5 1.302302E-5 1.3022847E-5 0.03125 0.03125
1.3030446E-5 1.4103738E-10 1.3022223E-5 1.2323456E-5 7.871361E-6 1.3022804E-5 1.3022804E-5 1.3022223E-5 0.03175 0.03175
1.3021154E-5 -2.6453903E-11 1.3022223E-5 1.2323227E-5 7.871215E-6 1.3022587E-5 1.3022587E-5 1.3022223E-5 0.03225 0.03225
1.3012622E-5 -1.7993664E-10 1.3021911E-5 1.2322998E-5 7.871068E-6 1.3022371E-5 1.3022371E-5 1.3021911E-5 0.03275 0.03275
1.3013066E-5 -1.6775323E-10 1.3021911E-5 1.2322769E-5 7.870923E-6 1.3022155E-5 1.3022155E-5 1.3021911E-5 0.03325 0.03325
1.3015753E-5 -1.14153284E-10 1.3021911E-5 1.232254E-5 7.870776E-6 1.3021939E-5 1.3021939E-5 1.3021911E-5 0.03375 0.03375
1.301788E-5 -7.090747E-11 1.3022223E-5 1.2322312E-5 7.87063E-6 1.3021722E-5 1.3021722E-5 1.3022223E-5 0.03425 0.03425
1.3022316E-5 1.4973025E-11 1.30215985E-5 1.23220825E-5 7.870483E-6 1.3021505E-5 1.3021505E-5 1.30215985E-5 0.03475 0.03475
1.3028371E-5 1.3069779E-10 1.3020975E-5 1.2321853E-5 7.870338E-6 1.3021288E-5 1.3021288E-5 1.3020975E-5 0.03525 0.03525
1.3032015E-5 2.0196067E-10 1.3020975E-5 1.2321396E-5 7.870045E-6 1.3021072E-5 1.3021072E-5 1.3020975E-5 0.03575 0.03575
1.30284E-5 1.3922886E-10 1.3020351E-5 1.2321167E-5 7.869899E-6 1.3020856E-5 1.3020856E-5 1.3020351E-5 0.03625 0.03625
1.30205935E-5 -8.5440173E-13 1.3020351E-5 1.2320938E-5 7.869753E-6 1.302064E-5 1.302064E-5 1.3020351E-5 0.03675 0.03675
1.301513E-5 -9.7693936E-11 1.3020038E-5 1.2320709E-5 7.869607E-6 1.30204235E-5 1.30204235E-5 1.3020038E-5 0.03725 0.03725
1.3013495E-5 -1.2388172E-10 1.3020038E-5 1.232048E-5 7.86946E-6 1.3020207E-5 1.3020207E-5 1.3020038E-5 0.03775 0.03775
1.3011694E-5 -1.5311485E-10 1.3019726E-5 1.2320252E-5 7.869314E-6 1.3019991E-5 1.3019991E-5 1.3019726E-5 0.03825 0.03825
1.3013622E-5 -1.13523434E-10 1.3019414E-5 1.23200225E-5 7.869168E-6 1.3019774E-5 1.3019774E-5 1.3019414E-5 0.03875 0.03875
1.3020336E-5 1.43826565E-11 1.3019102E-5 1.2319793E-5 7.869022E-6 1.3019558E-5 1.3019558E-5 1.3019102E-5 0.03925 0.03925
1.3027777E-5 1.556882E-10 1.3019102E-5 1.2319565E-5 7.868875E-6 1.3019341E-5 1.3019341E-5 1.3019102E-5 0.03975 0.03975
1.3027461E-5 1.5386308E-10 1.3018477E-5 1.2319336E-5 7.86873E-6 1.3019125E-5 1.3019125E-5 1.3018477E-5 0.04025 0.04025
1.3025067E-5 1.1366675E-10 1.3018789E-5 1.2319107E-5 7.868583E-6 1.3018908E-5 1.3018908E-5 1.3018789E-5 0.04075 0.04075
1.302155E-5 5.276216E-11 1.3019102E-5 1.2318649E-5 7.868291E-6 1.3018692E-5 1.3018692E-5 1.3019102E-5 0.04125 0.04125
1.3016153E-5 -4.285923E-11 1.3018789E-5 1.231842E-5 7.868145E-6 1.3018475E-5 1.3018475E-5 1.3018789E-5 0.04175 0.04175
1.300894E-5 -1.7197929E-10 1.3018477E-5 1.2318192E-5 7.867999E-6 1.3018259E-5 1.3018259E-5 1.3018477E-5 0.04225 0.04225
1.30067765E-5 -2.0791215E-10 1.3018477E-5 1.23179625E-5 7.867852E-6 1.3018042E-5 1.3018042E-5 1.3018477E-5 0.04275 0.04275
1.3010488E-5 -1.3543114E-10 1.3018165E-5 1.2317734E-5 7.867706E-6 1.3017826E-5 1.3017826E-5 1.3018165E-5 0.04325 0.04325
1.3018686E-5 1.9882956E-11 1.3017853E-5 1.2317505E-5 7.86756E-6 1.30176095E-5 1.30176095E-5 1.3017853E-5 0.04375 0.04375
1.3026028E-5 1.5936132E-10 1.301754E-5 1.2317276E-5 7.867414E-6 1.3017393E-5 1.3017393E-5 1.301754E-5 0.04425 0.04425
1.3027626E-5 1.9286207E-10 1.30169165E-5 1.2317048E-5 7.867267E-6 1.3017177E-5 1.3017177E-5 1.30169165E-5 0.04475 0.04475
1.302764E-5 1.9712759E-10 1.30169165E-5 1.2316818E-5 7.867121E-6 1.301696E-5 1.301696E-5 1.30169165E-5 0.04525 0.04525
1.302396E-5 1.3317766E-10 1.30169165E-5 1.2316589E-5 7.8669755E-6 1.3016744E-5 1.3016744E-5 1.30169165E-5 0.04575 0.04575
1.3012985E-5 -6.5375996E-11 1.30166045E-5 1.2316361E-5 7.866829E-6 1.3016527E-5 1.3016527E-5 1.30166045E-5 0.04625 0.04625
1.3001977E-5 -2.6453872E-10 1.30162925E-5 1.23159025E-5 7.866536E-6 1.3016311E-5 1.3016311E-5 1.30162925E-5 0.04675 0.04675
1.3000375E-5 -2.9011746E-10 1.30162925E-5 1.2315674E-5 7.866391E-6 1.3016094E-5 1.3016094E-5 1.30162925E-5 0.04725 0.04725
1.3008144E-5 -1.4272124E-10 1.3015356E-5 1.2315445E-5 7.866244E-6 1.3015878E-5 1.3015878E-5 1.3015356E-5 0.04775 0.04775
1.3017069E-5 2.5992318E-11 1.3015356E-5 1.2315216E-5 7.866098E-6 1.3015661E-5 1.3015661E-5 1.3015356E-5 0.04825 0.04825
1.302309E-5 1.4110803E-10 1.3015356E-5 1.23149875E-5 7.865951E-6 1.3015445E-5 1.3015445E-5 1.3015356E-5 0.04875 0.04875
1.3030663E-5 2.8484984E-10 1.3015044E-5 1.2314758E-5 7.865806E-6 1.3015228E-5 1.3015228E-5 1.3015044E-5 0.04925 0.04925
1.3033878E-5 3.4819483E-10 1.3015044E-5 1.2314529E-5 7.865659E-6 1.3015011E-5 1.3015011E-5 1.3015044E-5 0.04975 0.04975
1.3026633E-5 2.1846572E-10 1.3014731E-5 1.2314301E-5 7.865513E-6 1.30147955E-5 1.30147955E-5 1.3014731E-5 0.05025 0.05025
1.3008464E-5 -1.12864496E-10 1.3014731E-5 1.2314072E-5 7.865367E-6 1.3014579E-5 1.3014579E-5 1.3014731E-5 0.05075 0.05075
1.2995014E-5 -3.5709816E-10 1.3014107E-5 1.23138425E-5 7.865221E-6 1.3014363E-5 1.3014363E-5 1.3014107E-5 0.05125 0.05125
1.2992388E-5 -4.0155795E-10 1.3014731E-5 1.2313614E-5 7.865075E-6 1.3014145E-5 1.3014145E-5 1.3014731E-5 0.05175 0.05175
1.29976825E-5 -2.9984173E-10 1.3014107E-5 1.2313156E-5 7.864782E-6 1.3013929E-5 1.3013929E-5 1.3014107E-5 0.05225 0.05225
1.3008918E-5 -8.849352E-11 1.3013795E-5 1.23129275E-5 7.864636E-6 1.3013712E-5 1.3013712E-5 1.3013795E-5 0.05275 0.05275
1.3025433E-5 2.2030539E-10 1.3013482E-5 1.2312698E-5 7.86449E-6 1.3013497E-5 1.3013497E-5 1.3013482E-5 0.05325 0.05325
1.3038186E-5 4.596707E-10 1.301317E-5 1.2312469E-5 7.864343E-6 1.3013279E-5 1.3013279E-5 1.301317E-5 0.05375 0.05375
1.3039686E-5 4.913442E-10 1.3012858E-5 1.2312241E-5 7.864198E-6 1.3013063E-5 1.3013063E-5 1.3012858E-5 0.05425 0.05425
1.3028711E-5 2.9279057E-10 1.3012546E-5 1.2312012E-5 7.864051E-6 1.30128465E-5 1.30128465E-5 1.3012546E-5 0.05475 0.05475
1.3012357E-5 -5.0409724E-12 1.3012234E-5 1.23117825E-5 7.863905E-6 1.301263E-5 1.301263E-5 1.3012234E-5 0.05525 0.05525
1.2994353E-5 -3.3332587E-10 1.3012858E-5 1.2311554E-5 7.863759E-6 1.3012414E-5 1.3012414E-5 1.3012858E-5 0.05575 0.05575
1.2983345E-5 -5.324886E-10 1.3012234E-5 1.2311325E-5 7.863613E-6 1.3012197E-5 1.3012197E-5 1.3012234E-5 0.05625 0.05625
1.29832615E-5 -5.300502E-10 1.30119215E-5 1.2311096E-5 7.863467E-6 1.3011981E-5 1.3011981E-5 1.30119215E-5 0.05675 0.05675
1.2998818E-5 -2.3891428E-10 1.3012234E-5 1.23108675E-5 7.86332E-6 1.3011764E-5 1.3011764E-5 1.3012234E-5 0.05725 0.05725
1.30208455E-5 1.7159876E-10 1.301161E-5 1.2310409E-5 7.863028E-6 1.3011548E-5 1.3011548E-5 1.301161E-5 0.05775 0.05775
1.3037129E-5 4.761342E-10 1.301161E-5 1.2310181E-5 7.862882E-6 1.3011331E-5 1.3011331E-5 1.301161E-5 0.05825 0.05825
1.3040906E-5 5.4983335E-10 1.3010986E-5 1.2309952E-5 7.862735E-6 1.3011114E-5 1.3011114E-5 1.3010986E-5 0.05875 0.05875
1.3032341E-5 3.9574155E-10 1.3010673E-5 1.23097225E-5 7.862589E-6 1.3010898E-5 1.3010898E-5 1.3010673E-5 0.05925 0.05925
1.3017801E-5 1.3140868E-10 1.3010673E-5 1.2309494E-5 7.862443E-6 1.3010682E-5 1.3010682E-5 1.3010673E-5 0.05975 0.05975
1.29978835E-5 -2.3220208E-10 1.3010361E-5 1.2309265E-5 7.862297E-6 1.30104645E-5 1.30104645E-5 1.3010361E-5 0.06025 0.06025
1.29823875E-5 -5.141979E-10 1.3010361E-5 1.2309036E-5 7.862151E-6 1.3010248E-5 1.3010248E-5 1.3010361E-5 0.06075 0.06075
1.2978541E-5 -5.8119315E-10 1.3010049E-5 1.23088075E-5 7.862004E-6 1.3010032E-5 1.3010032E-5 1.3010049E-5 0.06125 0.06125
1.2991558E-5 -3.3695532E-10 1.3010049E-5 1.2308578E-5 7.861859E-6 1.3009815E-5 1.3009815E-5 1.3010049E-5 0.06175 0.06175
1.3012099E-5 4.614973E-11 1.3009425E-5 1.230835E-5 7.861712E-6 1.3009599E-5 1.3009599E-5 1.3009425E-5 0.06225 0.06225
1.3028416E-5 3.5129422E-10 1.3009425E-5 1.2307892E-5 7.861419E-6 1.3009382E-5 1.3009382E-5 1.3009425E-5 0.06275 0.06275
1.3035031E-5 4.7737314E-10 1.30088E-5 1.2307663E-5 7.861274E-6 1.3009166E-5 1.3009166E-5 1.30088E-5 0.06325 0.06325
1.3032504E-5 4.3474052E-10 1.3009112E-5 1.2307434E-5 7.861127E-6 1.3008949E-5 1.3008949E-5 1.3009112E-5 0.06375 0.06375
1.302285E-5 2.6054953E-10 1.30088E-5 1.2307205E-5 7.860981E-6 1.3008733E-5 1.3008733E-5 1.30088E-5 0.06425 0.06425
1.3006232E-5 -4.2154558E-11 1.3008488E-5 1.2306977E-5 7.860835E-6 1.3008516E-5 1.3008516E-5 1.3008488E-5 0.06475 0.06475
1.2989911E-5 -3.3937703E-10 1.3008176E-5 1.23067475E-5 7.860689E-6 1.30083E-5 1.30083E-5 1.3008176E-5 0.06525 0.06525
1.2983061E-5 -4.6179738E-10 1.3008176E-5 1.2306518E-5 7.860543E-6 1.3008083E-5 1.3008083E-5 1.3008176E-5 0.06575 0.06575
1.2987828E-5 -3.6982623E-10 1.3007863E-5 1.230629E-5 7.860396E-6 1.3007866E-5 1.3007866E-5 1.3007863E-5 0.06625 0.06625
1.2997314E-5 -1.9075852E-10 1.3007863E-5 1.2306061E-5 7.860251E-6 1.300765E-5 1.300765E-5 1.3007863E-5 0.06675 0.06675
1.3008087E-5 1.2062776E-11 1.3007551E-5 1.2305832E-5 7.860104E-6 1.3007433E-5 1.3007433E-5 1.3007551E-5 0.06725 0.06725
1.3022952E-5 2.9040834E-10 1.3007551E-5 1.2305603E-5 7.859958E-6 1.3007217E-5 1.3007217E-5 1.3007551E-5 0.06775 0.06775
1.3030227E-5 4.2866855E-10 1.30069275E-5 1.2305145E-5 7.859666E-6 1.3007E-5 1.3007E-5 1.30069275E-5 0.06825 0.06825
1.3027007E-5 3.7324557E-10 1.3006303E-5 1.2304917E-5 7.859519E-6 1.3006784E-5 1.3006784E-5 1.3006303E-5 0.06875 0.06875
1.3013821E-5 1.3388443E-10 1.3006615E-5 1.23046875E-5 7.859373E-6 1.3006567E-5 1.3006567E-5 1.3006615E-5 0.06925 0.06925
1.3001625E-5 -8.72047E-11 1.3006615E-5 1.2304458E-5 7.859227E-6 1.300635E-5 1.300635E-5 1.3006615E-5 0.06975 0.06975
1.29937525E-5 -2.285061E-10 1.3006303E-5 1.230423E-5 7.859081E-6 1.30061335E-5 1.30061335E-5 1.3006303E-5 0.07025 0.07025
1.2989511E-5 -3.0281017E-10 1.3005991E-5 1.2304001E-5 7.858935E-6 1.3005918E-5 1.3005918E-5 1.3005991E-5 0.07075 0.07075
1.298893E-5 -3.095078E-10 1.3005367E-5 1.2303772E-5 7.858788E-6 1.3005701E-5 1.3005701E-5 1.3005367E-5 0.07125 0.07125
1.2993632E-5 -2.1875479E-10 1.3005991E-5 1.2303543E-5 7.858642E-6 1.3005484E-5 1.3005484E-5 1.3005991E-5 0.07175 0.07175
1.3006714E-5 2.6701166E-11 1.3005367E-5 1.2303314E-5 7.858496E-6 1.3005268E-5 1.3005268E-5 1.3005367E-5 0.07225 0.07225
1.3020688E-5 2.8860192E-10 1.3004742E-5 1.2303085E-5 7.85835E-6 1.3005051E-5 1.3005051E-5 1.3004742E-5 0.07275 0.07275
1.3026841E-5 4.0615386E-10 1.3005367E-5 1.2302857E-5 7.858203E-6 1.3004834E-5 1.3004834E-5 1.3005367E-5 0.07325 0.07325
1.3021674E-5 3.1479597E-10 1.3004742E-5 1.2302398E-5 7.857911E-6 1.3004617E-5 1.3004617E-5 1.3004742E-5 0.07375 0.07375
1.3014132E-5 1.7958524E-10 1.3004118E-5 1.230217E-5 7.857765E-6 1.3004402E-5 1.3004402E-5 1.3004118E-5 0.07425 0.07425
1.3003157E-5 -1.8968441E-11 1.3004118E-5 1.2301941E-5 7.857619E-6 1.3004184E-5 1.3004184E-5 1.3004118E-5 0.07475 0.07475
1.2990763E-5 -2.4371197E-10 1.3003493E-5 1.2301712E-5 7.857472E-6 1.3003968E-5 1.3003968E-5 1.3003493E-5 0.07525 0.07525
1.2984111E-5 -3.624779E-10 1.3003805E-5 1.2301483E-5 7.857327E-6 1.30037515E-5 1.30037515E-5 1.3003805E-5 0.07575 0.07575
1.2982806E-5 -3.8257503E-10 1.3003493E-5 1.2301254E-5 7.85718E-6 1.3003535E-5 1.3003535E-5 1.3003493E-5 0.07625 0.07625
1.298843E-5 -2.7476812E-10 1.3002869E-5 1.2301025E-5 7.857034E-6 1.3003318E-5 1.3003318E-5 1.3002869E-5 0.07675 0.07675
1.3003296E-5 3.577428E-12 1.3002869E-5 1.2300797E-5 7.856887E-6 1.3003102E-5 1.3003102E-5 1.3002869E-5 0.07725 0.07725
1.3018226E-5 2.8314112E-10 1.30022445E-5 1.23005675E-5 7.856742E-6 1.3002885E-5 1.3002885E-5 1.30022445E-5 0.07775 0.07775
1.302923E-5 4.9022586E-10 1.3002869E-5 1.2300338E-5 7.856595E-6 1.3002668E-5 1.3002668E-5 1.3002869E-5 0.07825 0.07825
1.3026868E-5 4.506386E-10 1.3002556E-5 1.230011E-5 7.856449E-6 1.3002452E-5 1.3002452E-5 1.3002556E-5 0.07875 0.07875
1.3014145E-5 2.1980442E-10 1.30019325E-5 1.2299653E-5 7.856157E-6 1.3002235E-5 1.3002235E-5 1.30019325E-5 0.07925 0.07925
1.2997262E-5 -8.7772185E-11 1.3001621E-5 1.2299423E-5 7.856011E-6 1.3002018E-5 1.3002018E-5 1.3001621E-5 0.07975 0.07975
1.2981932E-5 -3.6672265E-10 1.30019325E-5 1.2299194E-5 7.855864E-6 1.30018025E-5 1.30018025E-5 1.30019325E-5 0.08025 0.08025
1.297363E-5 -5.1594196E-10 1.3000996E-5 1.2298966E-5 7.855719E-6 1.3001585E-5 1.3001585E-5 1.3000996E-5 0.08075 0.08075
1.2978331E-5 -4.2518888E-10 1.3001621E-5 1.2298737E-5 7.855572E-6 1.3001369E-5 1.3001369E-5 1.3001621E-5 0.08125 0.08125
1.29958025E-5 -9.872706E-11 1.3000996E-5 1.22985075E-5 7.855426E-6 1.3001152E-5 1.3001152E-5 1.3000996E-5 0.08175 0.08175
1.3011262E-5 1.905817E-10 1.3000372E-5 1.2298279E-5 7.855279E-6 1.3000936E-5 1.3000936E-5 1.3000372E-5 0.08225 0.08225
1.3021209E-5 3.7817635E-10 1.3000372E-5 1.229805E-5 7.855134E-6 1.3000718E-5 1.3000718E-5 1.3000372E-5 0.08275 0.08275
1.3024326E-5 4.3969414E-10 1.300006E-5 1.2297821E-5 7.854987E-6 1.3000503E-5 1.3000503E-5 1.300006E-5 0.08325 0.08325
1.3017542E-5 3.1849198E-10 1.2999747E-5 1.2297593E-5 7.854841E-6 1.3000285E-5 1.3000285E-5 1.2999747E-5 0.08375 0.08375
1.3002179E-5 3.893241E-11 1.300006E-5 1.2297363E-5 7.854695E-6 1.3000069E-5 1.3000069E-5 1.300006E-5 0.08425 0.08425
1.298589E-5 -2.57681E-10 1.3000372E-5 1.2296906E-5 7.854403E-6 1.29998525E-5 1.29998525E-5 1.3000372E-5 0.08475 0.08475
1.2977357E-5 -4.1116374E-10 1.2999747E-5 1.2296677E-5 7.854256E-6 1.2999635E-5 1.2999635E-5 1.2999747E-5 0.08525 0.08525
1.29791215E-5 -3.7461764E-10 1.2999747E-5 1.22964475E-5 7.85411E-6 1.2999419E-5 1.2999419E-5 1.2999747E-5 0.08575 0.08575
1.2987583E-5 -2.1443103E-10 1.2998811E-5 1.2296219E-5 7.853964E-6 1.2999202E-5 1.2999202E-5 1.2998811E-5 0.08625 0.08625
1.2998587E-5 -7.346262E-12 1.2998498E-5 1.229599E-5 7.853818E-6 1.2998986E-5 1.2998986E-5 1.2998498E-5 0.08675 0.08675
1.3013123E-5 2.6490865E-10 1.2998811E-5 1.2295761E-5 7.853671E-6 1.2998769E-5 1.2998769E-5 1.2998811E-5 0.08725 0.08725
1.3019671E-5 3.8976938E-10 1.2998498E-5 1.22955325E-5 7.853525E-6 1.2998553E-5 1.2998553E-5 1.2998498E-5 0.08775 0.08775
1.3012326E-5 2.5821306E-10 1.2998811E-5 1.2295303E-5 7.853379E-6 1.29983355E-5 1.29983355E-5 1.2998811E-5 0.08825 0.08825
1.300386E-5 1.05948465E-10 1.2998498E-5 1.2295074E-5 7.853233E-6 1.2998119E-5 1.2998119E-5 1.2998498E-5 0.08875 0.08875
1.2993413E-5 -8.2860135E-11 1.2998186E-5 1.2294846E-5 7.853087E-6 1.2997903E-5 1.2997903E-5 1.2998186E-5 0.08925 0.08925
1.2984517E-5 -2.4304259E-10 1.2997874E-5 1.2294617E-5 7.85294E-6 1.2997686E-5 1.2997686E-5 1.2997874E-5 0.08975 0.08975
1.2980571E-5 -3.1186506E-10 1.2997874E-5 1.2294159E-5 7.852648E-6 1.299747E-5 1.299747E-5 1.2997874E-5 0.09025 0.09025
1.2983094E-5 -2.6131045E-10 1.2997562E-5 1.229393E-5 7.852502E-6 1.2997252E-5 1.2997252E-5 1.2997562E-5 0.09075 0.09075
1.299588E-5 -2.1336074E-11 1.2996938E-5 1.2293701E-5 7.852355E-6 1.2997036E-5 1.2997036E-5 1.2996938E-5 0.09125 0.09125
1.3008104E-5 2.0828415E-10 1.2996938E-5 1.22934725E-5 7.85221E-6 1.2996819E-5 1.2996819E-5 1.2996938E-5 0.09175 0.09175
1.3010825E-5 2.6249317E-10 1.2996314E-5 1.2293243E-5 7.852063E-6 1.2996602E-5 1.2996602E-5 1.2996314E-5 0.09225 0.09225
1.3006978E-5 1.9549791E-10 1.2996002E-5 1.2293014E-5 7.851917E-6 1.2996386E-5 1.2996386E-5 1.2996002E-5 0.09275 0.09275
1.3002241E-5 1.1205784E-10 1.2996626E-5 1.2292786E-5 7.8517705E-6 1.2996169E-5 1.2996169E-5 1.2996626E-5 0.09325 0.09325
1.2995424E-5 -9.7534125E-12 1.2996314E-5 1.2292557E-5 7.851625E-6 1.2995953E-5 1.2995953E-5 1.2996314E-5 0.09375 0.09375
1.2985967E-5 -1.8029E-10 1.2995689E-5 1.22923275E-5 7.851479E-6 1.2995736E-5 1.2995736E-5 1.2995689E-5 0.09425 0.09425
1.2981593E-5 -2.5703034E-10 1.2995689E-5 1.2292099E-5 7.851332E-6 1.2995519E-5 1.2995519E-5 1.2995689E-5 0.09475 0.09475
1.29880755E-5 -1.3338772E-10 1.2995377E-5 1.2291641E-5 7.85104E-6 1.2995302E-5 1.2995302E-5 1.2995377E-5 0.09525 0.09525
1.2997E-5 3.5325853E-11 1.2995377E-5 1.22914125E-5 7.850894E-6 1.2995086E-5 1.2995086E-5 1.2995377E-5 0.09575 0.09575
1.300345E-5 1.5835941E-10 1.2995065E-5 1.2291183E-5 7.850747E-6 1.2994869E-5 1.2994869E-5 1.2995065E-5 0.09625 0.09625
1.30062035E-5 2.131775E-10 1.2994753E-5 1.2290954E-5 7.850602E-6 1.2994653E-5 1.2994653E-5 1.2994753E-5 0.09675 0.09675
1.3001795E-5 1.358281E-10 1.299444E-5 1.2290726E-5 7.850455E-6 1.2994436E-5 1.2994436E-5 1.299444E-5 0.09725 0.09725
1.2995408E-5 2.1934699E-11 1.2994128E-5 1.2290497E-5 7.850309E-6 1.2994219E-5 1.2994219E-5 1.2994128E-5 0.09775 0.09775
1.2987238E-5 -1.248483E-10 1.2993504E-5 1.2290268E-5 7.850163E-6 1.2994003E-5 1.2994003E-5 1.2993504E-5 0.09825 0.09825
1.2983061E-5 -1.9793422E-10 1.2993504E-5 1.2290039E-5 7.850017E-6 1.2993785E-5 1.2993785E-5 1.2993504E-5 0.09875 0.09875
1.29862765E-5 -1.345892E-10 1.2993504E-5 1.228981E-5 7.849871E-6 1.2993569E-5 1.2993569E-5 1.2993504E-5 0.09925 0.09925
1.2992727E-5 -1.1555645E-11 1.2993504E-5 1.2289582E-5 7.849724E-6 1.2993352E-5 1.2993352E-5 1.2993504E-5 0.09975 0.09975
1.2994655E-5 2.8035768E-11 1.2993192E-5 1.22893525E-5 7.849578E-6 1.2993136E-5 1.2993136E-5 1.2993192E-5 0.10025 0.10025
1.2998563E-5 1.04171186E-10 1.2993192E-5 1.2288895E-5 7.849286E-6 1.29929185E-5 1.29929185E-5 1.2993192E-5 0.10075 0.10075
1.3003165E-5 1.9309702E-10 1.2993192E-5 1.2288666E-5 7.849139E-6 1.2992702E-5 1.2992702E-5 1.2993192E-5 0.10125 0.10125
1.3002717E-5 1.8883563E-10 1.29925675E-5 1.2288437E-5 7.848993E-6 1.2992486E-5 1.2992486E-5 1.29925675E-5 0.10175 0.10175
1.2994613E-5 4.327076E-11 1.29922555E-5 1.2288208E-5 7.848847E-6 1.2992268E-5 1.2992268E-5 1.29922555E-5 0.10225 0.10225
1.2985024E-5 -1.297021E-10 1.2991944E-5 1.2287979E-5 7.848701E-6 1.2992052E-5 1.2992052E-5 1.2991944E-5 0.10275 0.10275
1.2981277E-5 -1.9487016E-10 1.29922555E-5 1.228775E-5 7.848555E-6 1.2991835E-5 1.2991835E-5 1.29922555E-5 0.10325 0.10325
1.2982743E-5 -1.6380568E-10 1.2991944E-5 1.2287522E-5 7.848408E-6 1.2991619E-5 1.2991619E-5 1.2991944E-5 0.10375 0.10375
1.298411E-5 -1.345684E-10 1.2991631E-5 1.22872925E-5 7.848263E-6 1.29914015E-5 1.29914015E-5 1.2991631E-5 0.10425 0.10425
1.2989075E-5 -3.8942845E-11 1.2991631E-5 1.2287063E-5 7.848116E-6 1.2991185E-5 1.2991185E-5 1.2991631E-5 0.10475 0.10475
1.2999947E-5 1.6570564E-10 1.2991007E-5 1.2286835E-5 7.84797E-6 1.2990969E-5 1.2990969E-5 1.2991007E-5 0.10525 0.10525
1.3003954E-5 2.4366828E-10 1.2990382E-5 1.2286606E-5 7.847823E-6 1.2990751E-5 1.2990751E-5 1.2990382E-5 0.10575 0.10575
1.2999679E-5 1.6875515E-10 1.2991007E-5 1.2286148E-5 7.847531E-6 1.2990535E-5 1.2990535E-5 1.2991007E-5 0.10625 0.10625
1.2991839E-5 2.8062814E-11 1.2991007E-5 1.2285919E-5 7.847385E-6 1.2990318E-5 1.2990318E-5 1.2991007E-5 0.10675 0.10675
1.298588E-5 -7.791271E-11 1.299007E-5 1.228569E-5 7.8472385E-6 1.2990102E-5 1.2990102E-5 1.299007E-5 0.10725 0.10725
1.29814725E-5 -1.552621E-10 1.299007E-5 1.2285462E-5 7.847093E-6 1.2989884E-5 1.2989884E-5 1.299007E-5 0.10775 0.10775
1.2977196E-5 -2.3017523E-10 1.299007E-5 1.22852325E-5 7.846947E-6 1.2989668E-5 1.2989668E-5 1.299007E-5 0.10825 0.10825
1.297962E-5 -1.8144782E-10 1.299007E-5 1.2285003E-5 7.8468E-6 1.29894515E-5 1.29894515E-5 1.299007E-5 0.10875 0.10875
1.2988709E-5 -9.688922E-12 1.2989446E-5 1.2284775E-5 7.846655E-6 1.2989235E-5 1.2989235E-5 1.2989446E-5 0.10925 0.10925
1.2995819E-5 1.2552598E-10 1.2989134E-5 1.2284546E-5 7.846508E-6 1.2989018E-5 1.2989018E-5 1.2989134E-5 0.10975 0.10975
1.299877E-5 1.8399846E-10 1.2988821E-5 1.2284317E-5 7.846362E-6 1.2988801E-5 1.2988801E-5 1.2988821E-5 0.11025 0.11025
1.2997993E-5 1.736464E-10 1.2988509E-5 1.2284088E-5 7.846215E-6 1.2988584E-5 1.2988584E-5 1.2988509E-5 0.11075 0.11075
1.2997512E-5 1.6877595E-10 1.2987885E-5 1.2283859E-5 7.84607E-6 1.2988367E-5 1.2988367E-5 1.2987885E-5 0.11125 0.11125
1.2992279E-5 7.61999E-11 1.2988197E-5 1.2283402E-5 7.845777E-6 1.2988151E-5 1.2988151E-5 1.2988197E-5 0.11175 0.11175
1.29805785E-5 -1.3575324E-10 1.29875725E-5 1.22831725E-5 7.8456305E-6 1.2987934E-5 1.2987934E-5 1.29875725E-5 0.11225 0.11225
1.2975775E-5 -2.2041143E-10 1.2987261E-5 1.2282943E-5 7.845485E-6 1.2987717E-5 1.2987717E-5 1.2987261E-5 0.11275 0.11275
1.2981234E-5 -1.1564987E-10 1.29875725E-5 1.2282715E-5 7.845339E-6 1.2987501E-5 1.2987501E-5 1.29875725E-5 0.11325 0.11325
1.2982734E-5 -8.3976326E-11 1.2986949E-5 1.2282486E-5 7.845192E-6 1.2987284E-5 1.2987284E-5 1.2986949E-5 0.11375 0.11375
1.2981857E-5 -9.6155583E-11 1.2986637E-5 1.2282257E-5 7.845046E-6 1.2987067E-5 1.2987067E-5 1.2986637E-5 0.11425 0.11425
1.2989593E-5 5.0631582E-11 1.2986949E-5 1.2282028E-5 7.8449E-6 1.298685E-5 1.298685E-5 1.2986949E-5 0.11475 0.11475
1.2999442E-5 2.36399E-10 1.2986325E-5 1.2281799E-5 7.844754E-6 1.2986633E-5 1.2986633E-5 1.2986325E-5 0.11525 0.11525
1.3003383E-5 3.131435E-10 1.2986325E-5 1.228157E-5 7.844607E-6 1.2986417E-5 1.2986417E-5 1.2986325E-5 0.11575 0.11575
1.2993894E-5 1.4199784E-10 1.2986012E-5 1.2281342E-5 7.844461E-6 1.29862E-5 1.29862E-5 1.2986012E-5 0.11625 0.11625
1.2982457E-5 -6.508278E-11 1.29857E-5 1.22811125E-5 7.844315E-6 1.2985984E-5 1.2985984E-5 1.29857E-5 0.11675 0.11675
1.2979435E-5 -1.1685136E-10 1.29857E-5 1.2280655E-5 7.844023E-6 1.2985766E-5 1.2985766E-5 1.29857E-5 0.11725 0.11725
1.2978228E-5 -1.3512128E-10 1.2985388E-5 1.2280426E-5 7.843876E-6 1.298555E-5 1.298555E-5 1.2985388E-5 0.11775 0.11775
1.2970356E-5 -2.764227E-10 1.2985388E-5 1.2280198E-5 7.843731E-6 1.2985332E-5 1.2985332E-5 1.2985388E-5 0.11825 0.11825
1.296994E-5 -2.80075E-10 1.2985076E-5 1.2279968E-5 7.843584E-6 1.2985116E-5 1.2985116E-5 1.2985076E-5 0.11875 0.11875
1.29839145E-5 -1.817423E-11 1.2985388E-5 1.2279739E-5 7.843438E-6 1.2984899E-5 1.2984899E-5 1.2985388E-5 0.11925 0.11925
1.2998548E-5 2.5590785E-10 1.2984763E-5 1.2279511E-5 7.843291E-6 1.2984683E-5 1.2984683E-5 1.2984763E-5 0.11975 0.11975
1.3001236E-5 3.095078E-10 1.2984139E-5 1.2279282E-5 7.843146E-6 1.2984466E-5 1.2984466E-5 1.2984139E-5 0.12025 0.12025
1.2998742E-5 2.6748428E-10 1.2984139E-5 1.22790525E-5 7.842999E-6 1.2984249E-5 1.2984249E-5 1.2984139E-5 0.12075 0.12075
1.2997535E-5 2.4921437E-10 1.2983827E-5 1.2278824E-5 7.842853E-6 1.2984032E-5 1.2984032E-5 1.2983827E-5 0.12125 0.12125
1.29882765E-5 8.233219E-11 1.2983202E-5 1.2278595E-5 7.842707E-6 1.2983815E-5 1.2983815E-5 1.2983202E-5 0.12175 0.12175
1.2971889E-5 -2.1610842E-10 1.2983514E-5 1.2278366E-5 7.842561E-6 1.2983598E-5 1.2983598E-5 1.2983514E-5 0.12225 0.12225
1.2957581E-5 -4.761778E-10 1.2983202E-5 1.2277908E-5 7.842268E-6 1.2983382E-5 1.2983382E-5 1.2983202E-5 0.12275 0.12275
1.2958618E-5 -4.5303122E-10 1.29825785E-5 1.2277679E-5 7.842123E-6 1.2983165E-5 1.2983165E-5 1.29825785E-5 0.12325 0.12325
1.2972493E-5 -1.9295764E-10 1.298289E-5 1.2277451E-5 7.841976E-6 1.2982948E-5 1.2982948E-5 1.298289E-5 0.12375 0.12375
1.2987424E-5 8.6606056E-11 1.29825785E-5 1.2277222E-5 7.84183E-6 1.2982731E-5 1.2982731E-5 1.29825785E-5 0.12425 0.12425
1.2998395E-5 2.9308175E-10 1.29822665E-5 1.22769925E-5 7.841683E-6 1.2982515E-5 1.2982515E-5 1.29822665E-5 0.12475 0.12475
1.30073195E-5 4.6179532E-10 1.29822665E-5 1.2276764E-5 7.841538E-6 1.2982297E-5 1.2982297E-5 1.29822665E-5 0.12525 0.12525
1.3007234E-5 4.6423368E-10 1.2981642E-5 1.2276535E-5 7.841391E-6 1.2982081E-5 1.2982081E-5 1.2981642E-5 0.12575 0.12575
1.2992662E-5 1.9929172E-10 1.2981954E-5 1.2276306E-5 7.841245E-6 1.2981864E-5 1.2981864E-5 1.2981954E-5 0.12625 0.12625
1.2972579E-5 -1.6736436E-10 1.2981954E-5 1.22760775E-5 7.8410985E-6 1.2981647E-5 1.2981647E-5 1.2981954E-5 0.12675 0.12675
1.2960647E-5 -3.8358094E-10 1.2981642E-5 1.2275848E-5 7.840953E-6 1.2981431E-5 1.2981431E-5 1.2981642E-5 0.12725 0.12725
1.2954556E-5 -4.919927E-10 1.2981642E-5 1.2275391E-5 7.84066E-6 1.2981213E-5 1.2981213E-5 1.2981642E-5 0.12775 0.12775
1.2954306E-5 -4.9259974E-10 1.2981018E-5 1.2275162E-5 7.840514E-6 1.2980997E-5 1.2980997E-5 1.2981018E-5 0.12825 0.12825
1.2970425E-5 -1.9110963E-10 1.2981018E-5 1.22749325E-5 7.840368E-6 1.29807795E-5 1.29807795E-5 1.2981018E-5 0.12875 0.12875
1.2993177E-5 2.3280289E-10 1.2980393E-5 1.2274704E-5 7.840222E-6 1.2980563E-5 1.2980563E-5 1.2980393E-5 0.12925 0.12925
1.300946E-5 5.3733834E-10 1.2980081E-5 1.2274475E-5 7.840075E-6 1.2980346E-5 1.2980346E-5 1.2980081E-5 0.12975 0.12975
1.3007858E-5 5.117596E-10 1.2980081E-5 1.2274246E-5 7.839929E-6 1.2980129E-5 1.2980129E-5 1.2980081E-5 0.13025 0.13025
1.2998235E-5 3.3817768E-10 1.2980081E-5 1.22740175E-5 7.839783E-6 1.2979913E-5 1.2979913E-5 1.2980081E-5 0.13075 0.13075
1.29865675E-5 1.268336E-10 1.2979769E-5 1.2273788E-5 7.839637E-6 1.2979695E-5 1.2979695E-5 1.2979769E-5 0.13125 0.13125
1.2968431E-5 -2.0388753E-10 1.2979769E-5 1.2273559E-5 7.8394905E-6 1.2979479E-5 1.2979479E-5 1.2979769E-5 0.13175 0.13175
1.2949338E-5 -5.522716E-10 1.2979456E-5 1.2273331E-5 7.839344E-6 1.2979262E-5 1.2979262E-5 1.2979456E-5 0.13225 0.13225
1.2948065E-5 -5.7175964E-10 1.2979144E-5 1.2273102E-5 7.839199E-6 1.2979045E-5 1.2979045E-5 1.2979144E-5 0.13275 0.13275
1.296326E-5 -2.8732344E-10 1.2978832E-5 1.2272644E-5 7.838906E-6 1.2978828E-5 1.2978828E-5 1.2978832E-5 0.13325 0.13325
1.29800055E-5 2.5738944E-11 1.297852E-5 1.2272415E-5 7.838759E-6 1.2978611E-5 1.2978611E-5 1.297852E-5 0.13375 0.13375
1.2992627E-5 2.6266797E-10 1.297852E-5 1.2272187E-5 7.838614E-6 1.2978395E-5 1.2978395E-5 1.297852E-5 0.13425 0.13425
1.30029375E-5 4.5696233E-10 1.2978208E-5 1.22719575E-5 7.838467E-6 1.2978177E-5 1.2978177E-5 1.2978208E-5 0.13475 0.13475
1.3010212E-5 5.9522254E-10 1.2978208E-5 1.2271728E-5 7.838321E-6 1.2977961E-5 1.2977961E-5 1.2978208E-5 0.13525 0.13525
1.2998082E-5 3.7535156E-10 1.29778955E-5 1.22715E-5 7.838175E-6 1.2977744E-5 1.2977744E-5 1.29778955E-5 0.13575 0.13575
1.297318E-5 -8.022826E-11 1.29775835E-5 1.2271271E-5 7.838029E-6 1.2977527E-5 1.2977527E-5 1.29775835E-5 0.13625 0.13625
1.2954912E-5 -4.133857E-10 1.2977272E-5 1.2271042E-5 7.837883E-6 1.297731E-5 1.297731E-5 1.2977272E-5 0.13675 0.13675
1.29508335E-5 -4.846444E-10 1.297696E-5 1.2270813E-5 7.837736E-6 1.2977093E-5 1.2977093E-5 1.297696E-5 0.13725 0.13725
1.2953983E-5 -4.2251752E-10 1.297696E-5 1.2270584E-5 7.837591E-6 1.2976877E-5 1.2976877E-5 1.297696E-5 0.13775 0.13775
1.2960565E-5 -2.970477E-10 1.2976335E-5 1.2270355E-5 7.837444E-6 1.29766595E-5 1.29766595E-5 1.2976335E-5 0.13825 0.13825
1.2976948E-5 9.3149585E-12 1.2976335E-5 1.22698975E-5 7.837151E-6 1.2976443E-5 1.2976443E-5 1.2976335E-5 0.13875 0.13875
1.2997785E-5 3.979016E-10 1.2976023E-5 1.2269668E-5 7.837006E-6 1.2976226E-5 1.2976226E-5 1.2976023E-5 0.13925 0.13925
1.3008096E-5 5.9219596E-10 1.2976023E-5 1.226944E-5 7.836859E-6 1.2976009E-5 1.2976009E-5 1.2976023E-5 0.13975 0.13975
1.3000784E-5 4.612487E-10 1.2976023E-5 1.2269211E-5 7.836713E-6 1.2975792E-5 1.2975792E-5 1.2976023E-5 0.14025 0.14025
1.2984595E-5 1.664625E-10 1.2975711E-5 1.2268982E-5 7.8365665E-6 1.2975575E-5 1.2975575E-5 1.2975711E-5 0.14075 0.14075
1.2970583E-5 -8.812531E-11 1.2975398E-5 1.2268753E-5 7.836421E-6 1.2975358E-5 1.2975358E-5 1.2975398E-5 0.14125 0.14125
1.29557475E-5 -3.579398E-10 1.2975086E-5 1.2268524E-5 7.836275E-6 1.29751415E-5 1.29751415E-5 1.2975086E-5 0.14175 0.14175
1.2946224E-5 -5.296945E-10 1.2974774E-5 1.2268295E-5 7.836128E-6 1.2974925E-5 1.2974925E-5 1.2974774E-5 0.14225 0.14225
1.2948251E-5 -4.8827586E-10 1.297415E-5 1.2268067E-5 7.835982E-6 1.2974708E-5 1.2974708E-5 1.297415E-5 0.14275 0.14275
1.2966383E-5 -1.4963271E-10 1.2974462E-5 1.22678375E-5 7.835836E-6 1.297449E-5 1.297449E-5 1.2974462E-5 0.14325 0.14325
1.29838545E-5 1.7682912E-10 1.297415E-5 1.2267608E-5 7.83569E-6 1.2974274E-5 1.2974274E-5 1.297415E-5 0.14375 0.14375
1.2995023E-5 3.869592E-10 1.2973837E-5 1.2267151E-5 7.835397E-6 1.29740565E-5 1.29740565E-5 1.2973837E-5 0.14425 0.14425
1.3000582E-5 4.93548E-10 1.2973213E-5 1.2266922E-5 7.835251E-6 1.297384E-5 1.297384E-5 1.2973213E-5 0.14475 0.14475
1.2993963E-5 3.753911E-10 1.2973525E-5 1.2266693E-5 7.835105E-6 1.2973624E-5 1.2973624E-5 1.2973525E-5 0.14525 0.14525
1.2978896E-5 1.01313166E-10 1.2973213E-5 1.2266464E-5 7.8349585E-6 1.2973406E-5 1.2973406E-5 1.2973213E-5 0.14575 0.14575
1.2962442E-5 -1.9834556E-10 1.2973525E-5 1.2266235E-5 7.834812E-6 1.297319E-5 1.297319E-5 1.2973525E-5 0.14625 0.14625
1.2953382E-5 -3.6157335E-10 1.29729015E-5 1.2266007E-5 7.834667E-6 1.2972972E-5 1.2972972E-5 1.29729015E-5 0.14675 0.14675
1.2950524E-5 -4.102966E-10 1.2972589E-5 1.22657775E-5 7.83452E-6 1.2972755E-5 1.2972755E-5 1.2972589E-5 0.14725 0.14725
1.2953376E-5 -3.5365133E-10 1.2972277E-5 1.2265548E-5 7.834374E-6 1.2972539E-5 1.2972539E-5 1.2972277E-5 0.14775 0.14775
1.2963984E-5 -1.5387536E-10 1.2971965E-5 1.226532E-5 7.834227E-6 1.2972321E-5 1.2972321E-5 1.2971965E-5 0.14825 0.14825
1.2980301E-5 1.5126915E-10 1.2971965E-5 1.2265091E-5 7.834082E-6 1.2972105E-5 1.2972105E-5 1.2971965E-5 0.14875 0.14875
1.2993879E-5 4.058611E-10 1.2971965E-5 1.2264862E-5 7.833935E-6 1.2971888E-5 1.2971888E-5 1.2971965E-5 0.14925 0.14925
1.299452E-5 4.2169895E-10 1.297134E-5 1.2264404E-5 7.833643E-6 1.2971671E-5 1.2971671E-5 1.297134E-5 0.14975 0.14975
1.2988198E-5 3.0902367E-10 1.2971965E-5 1.2264175E-5 7.833497E-6 1.2971454E-5 1.2971454E-5 1.2971965E-5 0.15025 0.15025
1.2978708E-5 1.3787801E-10 1.297134E-5 1.2263947E-5 7.8333505E-6 1.2971237E-5 1.2971237E-5 1.297134E-5 0.15075 0.15075
1.2964333E-5 -1.2340953E-10 1.2971028E-5 1.22637175E-5 7.833204E-6 1.297102E-5 1.297102E-5 1.2971028E-5 0.15125 0.15125
1.2951906E-5 -3.4876213E-10 1.2971028E-5 1.2263488E-5 7.833059E-6 1.2970803E-5 1.2970803E-5 1.2971028E-5 0.15175 0.15175
1.294598E-5 -4.541286E-10 1.2971028E-5 1.226326E-5 7.832912E-6 1.2970586E-5 1.2970586E-5 1.2971028E-5 0.15225 0.15225
1.2951902E-5 -3.408401E-10 1.2970404E-5 1.2263031E-5 7.832766E-6 1.2970369E-5 1.2970369E-5 1.2970404E-5 0.15275 0.15275
1.2964654E-5 -1.014748E-10 1.2970404E-5 1.2262803E-5 7.832619E-6 1.2970153E-5 1.2970153E-5 1.2970404E-5 0.15325 0.15325
1.2980541E-5 1.9575183E-10 1.2969779E-5 1.2262573E-5 7.832474E-6 1.2969936E-5 1.2969936E-5 1.2969779E-5 0.15375 0.15375
1.2992305E-5 4.1684514E-10 1.2969779E-5 1.2262344E-5 7.832327E-6 1.2969718E-5 1.2969718E-5 1.2969779E-5 0.15425 0.15425
1.2995321E-5 4.7653576E-10 1.2969467E-5 1.2262116E-5 7.832181E-6 1.2969502E-5 1.2969502E-5 1.2969467E-5 0.15475 0.15475
1.2986492E-5 3.1757144E-10 1.2969467E-5 1.22616575E-5 7.831889E-6 1.2969284E-5 1.2969284E-5 1.2969467E-5 0.15525 0.15525
1.2967497E-5 -2.8985451E-11 1.2969155E-5 1.2261429E-5 7.831743E-6 1.2969068E-5 1.2969068E-5 1.2969155E-5 0.15575 0.15575
1.2952298E-5 -3.0549965E-10 1.296853E-5 1.22612E-5 7.831596E-6 1.2968851E-5 1.2968851E-5 1.296853E-5 0.15625 0.15625
1.294581E-5 -4.2122025E-10 1.296853E-5 1.2260971E-5 7.83145E-6 1.2968633E-5 1.2968633E-5 1.296853E-5 0.15675 0.15675
1.29483E-5 -3.7127468E-10 1.29682185E-5 1.2260743E-5 7.831304E-6 1.2968417E-5 1.2968417E-5 1.29682185E-5 0.15725 0.15725
1.2955871E-5 -2.2753287E-10 1.296853E-5 1.2260513E-5 7.831158E-6 1.29682E-5 1.29682E-5 1.296853E-5 0.15775 0.15775
1.297057E-5 4.776737E-11 1.29682185E-5 1.2260284E-5 7.831011E-6 1.2967983E-5 1.2967983E-5 1.29682185E-5 0.15825 0.15825
1.29834225E-5 2.8895986E-10 1.2967595E-5 1.2260056E-5 7.830865E-6 1.29677655E-5 1.29677655E-5 1.2967595E-5 0.15875 0.15875
1.2989442E-5 4.0407558E-10 1.2967282E-5 1.2259827E-5 7.830719E-6 1.2967549E-5 1.2967549E-5 1.2967282E-5 0.15925 0.15925
1.2984507E-5 3.169811E-10 1.2967595E-5 1.22595975E-5 7.830573E-6 1.2967332E-5 1.2967332E-5 1.2967595E-5 0.15975 0.15975
1.2973763E-5 1.226909E-10 1.2967282E-5 1.2259369E-5 7.8304265E-6 1.2967114E-5 1.2967114E-5 1.2967282E-5 0.16025 0.16025
1.2961864E-5 -9.291662E-11 1.296697E-5 1.2258911E-5 7.830135E-6 1.2966898E-5 1.2966898E-5 1.296697E-5 0.16075 0.16075
1.2952736E-5 -2.5736255E-10 1.296697E-5 1.2258683E-5 7.829988E-6 1.2966681E-5 1.2966681E-5 1.296697E-5 0.16125 0.16125
1.294945E-5 -3.1400366E-10 1.2966658E-5 1.2258453E-5 7.829842E-6 1.2966464E-5 1.2966464E-5 1.2966658E-5 0.16175 0.16175
1.29530945E-5 -2.4274077E-10 1.2966034E-5 1.2258224E-5 7.829695E-6 1.2966247E-5 1.2966247E-5 1.2966034E-5 0.16225 0.16225
1.2960996E-5 -9.2908285E-11 1.2965721E-5 1.2257996E-5 7.82955E-6 1.296603E-5 1.296603E-5 1.2965721E-5 0.16275 0.16275
1.2971669E-5 1.0808581E-10 1.2965721E-5 1.2257767E-5 7.829403E-6 1.2965813E-5 1.2965813E-5 1.2965721E-5 0.16325 0.16325
1.2977293E-5 2.1589269E-10 1.2965409E-5 1.22575375E-5 7.829257E-6 1.29655955E-5 1.29655955E-5 1.2965409E-5 0.16375 0.16375
1.29805085E-5 2.7923772E-10 1.2965097E-5 1.2257309E-5 7.829111E-6 1.2965379E-5 1.2965379E-5 1.2965097E-5 0.16425 0.16425
1.2975705E-5 1.9457952E-10 1.2965097E-5 1.225708E-5 7.828965E-6 1.2965162E-5 1.2965162E-5 1.2965097E-5 0.16475 0.16475
1.2965258E-5 5.7709384E-12 1.2964472E-5 1.2256851E-5 7.8288185E-6 1.2964945E-5 1.2964945E-5 1.2964472E-5 0.16525 0.16525
1.2958276E-5 -1.1908566E-10 1.2964785E-5 1.2256393E-5 7.828527E-6 1.2964728E-5 1.2964728E-5 1.2964785E-5 0.16575 0.16575
1.2957168E-5 -1.3552838E-10 1.2964785E-5 1.2256164E-5 7.82838E-6 1.2964511E-5 1.2964511E-5 1.2964785E-5 0.16625 0.16625
1.2956027E-5 -1.5258016E-10 1.296416E-5 1.2255936E-5 7.828234E-6 1.2964294E-5 1.2964294E-5 1.296416E-5 0.16675 0.16675
1.29563705E-5 -1.4222394E-10 1.2964472E-5 1.2255707E-5 7.828087E-6 1.2964077E-5 1.2964077E-5 1.2964472E-5 0.16725 0.16725
1.2961599E-5 -4.1725855E-11 1.296416E-5 1.22554775E-5 7.827942E-6 1.296386E-5 1.296386E-5 1.296416E-5 0.16775 0.16775
1.2968841E-5 9.59253E-11 1.296416E-5 1.2255249E-5 7.827795E-6 1.2963643E-5 1.2963643E-5 1.296416E-5 0.16825 0.16825
1.2973837E-5 1.9215994E-10 1.2963848E-5 1.225502E-5 7.827649E-6 1.2963425E-5 1.2963425E-5 1.2963848E-5 0.16875 0.16875
1.2970123E-5 1.2760094E-10 1.2963536E-5 1.2254791E-5 7.8275025E-6 1.2963209E-5 1.2963209E-5 1.2963536E-5 0.16925 0.16925
1.2964032E-5 1.918915E-11 1.2962912E-5 1.22545625E-5 7.827357E-6 1.29629925E-5 1.29629925E-5 1.2962912E-5 0.16975 0.16975
1.29601185E-5 -4.902424E-11 1.2962912E-5 1.2254333E-5 7.8272105E-6 1.2962775E-5 1.2962775E-5 1.2962912E-5 0.17025 0.17025
1.29570635E-5 -1.01401894E-10 1.29626E-5 1.2254105E-5 7.827064E-6 1.2962558E-5 1.2962558E-5 1.29626E-5 0.17075 0.17075
1.2953646E-5 -1.6047927E-10 1.2961976E-5 1.2253647E-5 7.826772E-6 1.296234E-5 1.296234E-5 1.2961976E-5 0.17125 0.17125
1.2957686E-5 -8.190759E-11 1.2962288E-5 1.2253418E-5 7.826626E-6 1.2962124E-5 1.2962124E-5 1.2962288E-5 0.17175 0.17175
1.2963838E-5 3.5644373E-11 1.2961976E-5 1.2253189E-5 7.826479E-6 1.2961907E-5 1.2961907E-5 1.2961976E-5 0.17225 0.17225
1.2967548E-5 1.081254E-10 1.2961663E-5 1.225296E-5 7.826333E-6 1.2961689E-5 1.2961689E-5 1.2961663E-5 0.17275 0.17275
1.2967067E-5 1.0325493E-10 1.2961976E-5 1.2252732E-5 7.826187E-6 1.2961473E-5 1.2961473E-5 1.2961976E-5 0.17325 0.17325
1.2967643E-5 1.1787463E-10 1.2961351E-5 1.22525025E-5 7.826041E-6 1.2961256E-5 1.2961256E-5 1.2961351E-5 0.17375 0.17375
1.2966039E-5 9.22959E-11 1.2961351E-5 1.2252273E-5 7.8258945E-6 1.2961039E-5 1.2961039E-5 1.2961351E-5 0.17425 0.17425
1.2958925E-5 -3.499695E-11 1.2961039E-5 1.2252045E-5 7.825748E-6 1.2960822E-5 1.2960822E-5 1.2961039E-5 0.17475 0.17475
1.2951118E-5 -1.7508021E-10 1.2961039E-5 1.2251816E-5 7.825603E-6 1.2960604E-5 1.2960604E-5 1.2961039E-5 0.17525 0.17525
1.2949845E-5 -1.9456826E-10 1.2961039E-5 1.2251587E-5 7.825456E-6 1.2960388E-5 1.2960388E-5 1.2961039E-5 0.17575 0.17575
1.2953886E-5 -1.1599657E-10 1.2960414E-5 1.2251358E-5 7.82531E-6 1.296017E-5 1.296017E-5 1.2960414E-5 0.17625 0.17625
1.2962546E-5 4.7844454E-11 1.2960414E-5 1.22509E-5 7.825018E-6 1.2959953E-5 1.2959953E-5 1.2960414E-5 0.17675 0.17675
1.2968467E-5 1.6113295E-10 1.2960102E-5 1.2250672E-5 7.824871E-6 1.29597365E-5 1.29597365E-5 1.2960102E-5 0.17725 0.17725
1.2971451E-5 2.202145E-10 1.295979E-5 1.22504425E-5 7.824725E-6 1.2959519E-5 1.2959519E-5 1.295979E-5 0.17775 0.17775
1.2966548E-5 1.337291E-10 1.295979E-5 1.2250213E-5 7.824579E-6 1.2959303E-5 1.2959303E-5 1.295979E-5 0.17825 0.17825
1.2959004E-5 -1.4816088E-12 1.2959478E-5 1.2249985E-5 7.824433E-6 1.2959085E-5 1.2959085E-5 1.2959478E-5 0.17875 0.17875
1.2951231E-5 -1.409558E-10 1.2959166E-5 1.2249756E-5 7.8242865E-6 1.2958868E-5 1.2958868E-5 1.2959166E-5 0.17925 0.17925
1.2949232E-5 -1.7384331E-10 1.2958853E-5 1.2249527E-5 7.82414E-6 1.2958651E-5 1.2958651E-5 1.2958853E-5 0.17975 0.17975
1.2948124E-5 -1.9028604E-10 1.29582295E-5 1.2249298E-5 7.823995E-6 1.2958434E-5 1.2958434E-5 1.29582295E-5 0.18025 0.18025
1.2949425E-5 -1.622669E-10 1.2958541E-5 1.2249069E-5 7.823848E-6 1.2958217E-5 1.2958217E-5 1.2958541E-5 0.18075 0.18075
1.295924E-5 2.2891473E-11 1.29582295E-5 1.224884E-5 7.823702E-6 1.2957999E-5 1.2957999E-5 1.29582295E-5 0.18125 0.18125
1.2968923E-5 2.0561357E-10 1.29579175E-5 1.2248612E-5 7.823555E-6 1.2957783E-5 1.2957783E-5 1.29579175E-5 0.18175 0.18175
1.297138E-5 2.5495006E-10 1.2957605E-5 1.2248153E-5 7.823263E-6 1.2957566E-5 1.2957566E-5 1.2957605E-5 0.18225 0.18225
1.2966708E-5 1.7272815E-10 1.2956981E-5 1.2247925E-5 7.823117E-6 1.2957349E-5 1.2957349E-5 1.2956981E-5 0.18275 0.18275
1.295989E-5 5.0916885E-11 1.2957293E-5 1.2247696E-5 7.8229705E-6 1.2957132E-5 1.2957132E-5 1.2957293E-5 0.18325 0.18325
1.2950796E-5 -1.1291998E-10 1.2956669E-5 1.2247467E-5 7.822825E-6 1.2956914E-5 1.2956914E-5 1.2956669E-5 0.18375 0.18375
1.2944144E-5 -2.316859E-10 1.2956669E-5 1.2247238E-5 7.8226785E-6 1.2956697E-5 1.2956697E-5 1.2956669E-5 0.18425 0.18425
1.2941485E-5 -2.7675476E-10 1.2956356E-5 1.2247009E-5 7.822532E-6 1.29564805E-5 1.29564805E-5 1.2956356E-5 0.18475 0.18475
1.2946746E-5 -1.756476E-10 1.2955732E-5 1.224678E-5 7.822386E-6 1.2956263E-5 1.2956263E-5 1.2955732E-5 0.18525 0.18525
1.2956462E-5 7.683561E-12 1.2955732E-5 1.2246552E-5 7.82224E-6 1.2956046E-5 1.2956046E-5 1.2955732E-5 0.18575 0.18575
1.296598E-5 1.8736032E-10 1.2955732E-5 1.22463225E-5 7.822094E-6 1.2955828E-5 1.2955828E-5 1.2955732E-5 0.18625 0.18625
1.2971077E-5 2.8542216E-10 1.295542E-5 1.2246093E-5 7.821947E-6 1.2955612E-5 1.2955612E-5 1.295542E-5 0.18675 0.18675
1.2969408E-5 2.586253E-10 1.295542E-5 1.2245865E-5 7.821801E-6 1.2955395E-5 1.2955395E-5 1.295542E-5 0.18725 0.18725
1.2963449E-5 1.526498E-10 1.295542E-5 1.2245407E-5 7.821509E-6 1.2955178E-5 1.2955178E-5 1.295542E-5 0.18775 0.18775
1.2953892E-5 -1.9714022E-11 1.2954795E-5 1.2245178E-5 7.8213625E-6 1.2954961E-5 1.2954961E-5 1.2954795E-5 0.18825 0.18825
1.2943775E-5 -2.0243195E-10 1.2955108E-5 1.2244949E-5 7.821216E-6 1.2954743E-5 1.2954743E-5 1.2955108E-5 0.18875 0.18875
1.29360005E-5 -3.4190614E-10 1.2954795E-5 1.2244721E-5 7.8210705E-6 1.2954526E-5 1.2954526E-5 1.2954795E-5 0.18925 0.18925
1.2936048E-5 -3.370315E-10 1.2954483E-5 1.2244492E-5 7.820924E-6 1.2954309E-5 1.2954309E-5 1.2954483E-5 0.18975 0.18975
1.2943421E-5 -1.9694409E-10 1.2954171E-5 1.22442625E-5 7.820778E-6 1.2954092E-5 1.2954092E-5 1.2954171E-5 0.19025 0.19025
1.2959243E-5 9.906442E-11 1.2953859E-5 1.2244034E-5 7.820632E-6 1.2953875E-5 1.2953875E-5 1.2953859E-5 0.19075 0.19075
1.2969454E-5 2.9153158E-10 1.2953859E-5 1.2243805E-5 7.820486E-6 1.2953658E-5 1.2953658E-5 1.2953859E-5 0.19125 0.19125
1.2970293E-5 3.110238E-10 1.2953235E-5 1.2243576E-5 7.820339E-6 1.2953441E-5 1.2953441E-5 1.2953235E-5 0.19175 0.19175
1.2968888E-5 2.8909947E-10 1.2953235E-5 1.2243348E-5 7.820193E-6 1.2953224E-5 1.2953224E-5 1.2953235E-5 0.19225 0.19225
1.2962763E-5 1.8007863E-10 1.2952611E-5 1.2243118E-5 7.820047E-6 1.2953006E-5 1.2953006E-5 1.2952611E-5 0.19275 0.19275
1.2947762E-5 -9.278117E-11 1.2952298E-5 1.2242661E-5 7.8197545E-6 1.2952789E-5 1.2952789E-5 1.2952298E-5 0.19325 0.19325
1.2936556E-5 -2.955983E-10 1.2952611E-5 1.2242432E-5 7.819608E-6 1.2952572E-5 1.2952572E-5 1.2952611E-5 0.19375 0.19375
1.2930795E-5 -3.9791942E-10 1.2952298E-5 1.22422025E-5 7.819463E-6 1.2952355E-5 1.2952355E-5 1.2952298E-5 0.19425 0.19425
1.2936221E-5 -2.9376693E-10 1.2952298E-5 1.2241974E-5 7.819316E-6 1.2952138E-5 1.2952138E-5 1.2952298E-5 0.19475 0.19475
1.29482805E-5 -6.719204E-11 1.2951986E-5 1.2241745E-5 7.81917E-6 1.295192E-5 1.295192E-5 1.2951986E-5 0.19525 0.19525
1.295628E-5 8.4467655E-11 1.2951674E-5 1.2241516E-5 7.819023E-6 1.2951704E-5 1.2951704E-5 1.2951674E-5 0.19575 0.19575
1.29636865E-5 2.2516414E-10 1.2951674E-5 1.2241288E-5 7.818878E-6 1.29514865E-5 1.29514865E-5 1.2951674E-5 0.19625 0.19625
1.29717855E-5 3.7865105E-10 1.2951674E-5 1.2241058E-5 7.818731E-6 1.2951269E-5 1.2951269E-5 1.2951674E-5 0.19675 0.19675
1.2969622E-5 3.4271821E-10 1.295105E-5 1.2240829E-5 7.818585E-6 1.2951052E-5 1.2951052E-5 1.295105E-5 0.19725 0.19725
1.29571945E-5 1.173656E-10 1.295105E-5 1.2240601E-5 7.8184385E-6 1.2950835E-5 1.2950835E-5 1.295105E-5 0.19775 0.19775
1.29440405E-5 -1.2138647E-10 1.2950737E-5 1.22401425E-5 7.8181465E-6 1.2950618E-5 1.2950618E-5 1.2950737E-5 0.19825 0.19825
1.2934056E-5 -3.0166813E-10 1.2950425E-5 1.2239914E-5 7.818E-6 1.2950401E-5 1.2950401E-5 1.2950425E-5 0.19875 0.19875
1.2932419E-5 -3.278559E-10 1.2950113E-5 1.2239685E-5 7.817854E-6 1.2950183E-5 1.2950183E-5 1.2950113E-5 0.19925 0.19925
1.29355685E-5 -2.6572902E-10 1.2949801E-5 1.2239456E-5 7.817708E-6 1.2949966E-5 1.2949966E-5 1.2949801E-5 0.19975 0.19975
1.2944624E-5 -9.457919E-11 1.2949801E-5 1.22392275E-5 7.817562E-6 1.2949749E-5 1.2949749E-5 1.2949801E-5 0.20025 0.20025
1.2955529E-5 1.1067838E-10 1.2949801E-5 1.2238998E-5 7.817415E-6 1.2949532E-5 1.2949532E-5 1.2949801E-5 0.20075 0.20075
1.2965839E-5 3.0497274E-10 1.2949488E-5 1.2238769E-5 7.817269E-6 1.2949315E-5 1.2949315E-5 1.2949488E-5 0.20125 0.20125
1.2968394E-5 3.5613643E-10 1.2949488E-5 1.2238541E-5 7.817123E-6 1.2949098E-5 1.2949098E-5 1.2949488E-5 0.20175 0.20175
1.29645805E-5 2.8975022E-10 1.2948864E-5 1.2238312E-5 7.816977E-6 1.2948881E-5 1.2948881E-5 1.2948864E-5 0.20225 0.20225
1.2952845E-5 7.718805E-11 1.29485525E-5 1.22380825E-5 7.8168305E-6 1.2948663E-5 1.2948663E-5 1.29485525E-5 0.20275 0.20275
1.2941145E-5 -1.3476509E-10 1.29485525E-5 1.2237854E-5 7.816684E-6 1.2948446E-5 1.2948446E-5 1.29485525E-5 0.20325 0.20325
1.2932446E-5 -2.9129316E-10 1.2947928E-5 1.2237396E-5 7.816392E-6 1.2948229E-5 1.2948229E-5 1.2947928E-5 0.20375 0.20375
1.2929984E-5 -3.327076E-10 1.294824E-5 1.22371675E-5 7.816246E-6 1.2948011E-5 1.2948011E-5 1.294824E-5 0.20425 0.20425
1.293188E-5 -2.9372524E-10 1.294824E-5 1.2236938E-5 7.8161E-6 1.2947794E-5 1.2947794E-5 1.294824E-5 0.20475 0.20475
1.2940705E-5 -1.2683889E-10 1.2947304E-5 1.2236709E-5 7.815954E-6 1.29475775E-5 1.29475775E-5 1.2947304E-5 0.20525 0.20525
1.2956493E-5 1.6856057E-10 1.2947304E-5 1.2236481E-5 7.815807E-6 1.294736E-5 1.294736E-5 1.2947304E-5 0.20575 0.20575
1.296842E-5 3.9269918E-10 1.2947304E-5 1.2236252E-5 7.815661E-6 1.2947143E-5 1.2947143E-5 1.2947304E-5 0.20625 0.20625
1.29674445E-5 3.7869274E-10 1.2947304E-5 1.2236023E-5 7.815515E-6 1.2946926E-5 1.2946926E-5 1.2947304E-5 0.20675 0.20675
1.2957558E-5 2.0023828E-10 1.2946679E-5 1.2235794E-5 7.815369E-6 1.2946709E-5 1.2946709E-5 1.2946679E-5 0.20725 0.20725
1.2947672E-5 2.178382E-11 1.2946367E-5 1.2235565E-5 7.8152225E-6 1.2946492E-5 1.2946492E-5 1.2946367E-5 0.20775 0.20775
1.2938907E-5 -1.3596237E-10 1.2946055E-5 1.2235337E-5 7.815076E-6 1.2946274E-5 1.2946274E-5 1.2946055E-5 0.20825 0.20825
1.2929418E-5 -3.0710803E-10 1.2945743E-5 1.22351075E-5 7.8149305E-6 1.2946057E-5 1.2946057E-5 1.2945743E-5 0.20875 0.20875
1.29253385E-5 -3.7836675E-10 1.294543E-5 1.223465E-5 7.814638E-6 1.2945839E-5 1.2945839E-5 1.294543E-5 0.20925 0.20925
1.2930336E-5 -2.8213212E-10 1.2945743E-5 1.2234421E-5 7.814491E-6 1.2945622E-5 1.2945622E-5 1.2945743E-5 0.20975 0.20975
1.2942725E-5 -4.946655E-11 1.294543E-5 1.2234192E-5 7.814346E-6 1.2945406E-5 1.2945406E-5 1.294543E-5 0.21025 0.21025
1.2957953E-5 2.3557872E-10 1.2945118E-5 1.2233963E-5 7.814199E-6 1.2945188E-5 1.2945188E-5 1.2945118E-5 0.21075 0.21075
1.2965029E-5 3.7018458E-10 1.2944494E-5 1.2233734E-5 7.814053E-6 1.2944971E-5 1.2944971E-5 1.2944494E-5 0.21125 0.21125
1.2963723E-5 3.5008746E-10 1.2944806E-5 1.2233505E-5 7.813906E-6 1.29447535E-5 1.29447535E-5 1.2944806E-5 0.21175 0.21175
1.2956542E-5 2.2157648E-10 1.2944806E-5 1.2233277E-5 7.813761E-6 1.2944536E-5 1.2944536E-5 1.2944806E-5 0.21225 0.21225
1.2942432E-5 -3.4838524E-11 1.29438695E-5 1.22330475E-5 7.8136145E-6 1.2944319E-5 1.2944319E-5 1.29438695E-5 0.21275 0.21275
1.292842E-5 -2.8942632E-10 1.2944181E-5 1.2232818E-5 7.813468E-6 1.2944102E-5 1.2944102E-5 1.2944181E-5 0.21325 0.21325
1.2924177E-5 -3.6373038E-10 1.29435575E-5 1.223259E-5 7.813322E-6 1.2943885E-5 1.2943885E-5 1.29435575E-5 0.21375 0.21375
1.29288765E-5 -2.7297734E-10 1.29438695E-5 1.2232361E-5 7.813176E-6 1.2943668E-5 1.2943668E-5 1.29438695E-5 0.21425 0.21425
1.2938428E-5 -9.269152E-11 1.29435575E-5 1.2231903E-5 7.812883E-6 1.294345E-5 1.294345E-5 1.29435575E-5 0.21475 0.21475
1.2947088E-5 7.114951E-11 1.29435575E-5 1.2231674E-5 7.812737E-6 1.2943233E-5 1.2943233E-5 1.29435575E-5 0.21525 0.21525
1.2955088E-5 2.2280922E-10 1.2942934E-5 1.2231445E-5 7.812591E-6 1.2943016E-5 1.2943016E-5 1.2942934E-5 0.21575 0.21575
1.2958732E-5 2.940721E-10 1.2942934E-5 1.2231217E-5 7.812445E-6 1.2942799E-5 1.2942799E-5 1.2942934E-5 0.21625 0.21625
1.2953697E-5 2.0515042E-10 1.2942934E-5 1.22309875E-5 7.8122985E-6 1.2942582E-5 1.2942582E-5 1.2942934E-5 0.21675 0.21675
1.2943415E-5 1.9387183E-11 1.2942934E-5 1.2230758E-5 7.812152E-6 1.2942364E-5 1.2942364E-5 1.2942934E-5 0.21725 0.21725
1.2935442E-5 -1.237414E-10 1.2942309E-5 1.223053E-5 7.8120065E-6 1.2942147E-5 1.2942147E-5 1.2942309E-5 0.21775 0.21775
1.2934136E-5 -1.4383852E-10 1.2941997E-5 1.2230301E-5 7.81186E-6 1.29419295E-5 1.29419295E-5 1.2941997E-5 0.21825 0.21825
1.2933622E-5 -1.4931804E-10 1.2941997E-5 1.2230072E-5 7.811714E-6 1.2941712E-5 1.2941712E-5 1.2941997E-5 0.21875 0.21875
1.2933669E-5 -1.4444343E-10 1.2941685E-5 1.2229843E-5 7.811568E-6 1.2941495E-5 1.2941495E-5 1.2941685E-5 0.21925 0.21925
1.2939062E-5 -4.09E-11 1.2941685E-5 1.2229614E-5 7.811422E-6 1.2941277E-5 1.2941277E-5 1.2941685E-5 0.21975 0.21975
1.2946369E-5 9.7969306E-11 1.294106E-5 1.2229157E-5 7.811129E-6 1.2941061E-5 1.2941061E-5 1.294106E-5 0.22025 0.22025
1.2947339E-5 1.198978E-10 1.2941372E-5 1.22289275E-5 7.810983E-6 1.2940844E-5 1.2940844E-5 1.2941372E-5 0.22075 0.22075
1.2945538E-5 9.0664684E-11 1.2940748E-5 1.2228698E-5 7.810837E-6 1.2940626E-5 1.2940626E-5 1.2940748E-5 0.22125 0.22125
1.2942978E-5 4.7423017E-11 1.2940748E-5 1.222847E-5 7.8106905E-6 1.2940409E-5 1.2940409E-5 1.2940748E-5 0.22175 0.22175
1.2939956E-5 -4.345559E-12 1.2940436E-5 1.2228241E-5 7.810544E-6 1.29401915E-5 1.29401915E-5 1.2940436E-5 0.22225 0.22225
1.2937594E-5 -4.393282E-11 1.2939811E-5 1.2228012E-5 7.8103985E-6 1.2939974E-5 1.2939974E-5 1.2939811E-5 0.22275 0.22275
1.2933846E-5 -1.0910087E-10 1.2939811E-5 1.2227783E-5 7.810252E-6 1.2939757E-5 1.2939757E-5 1.2939811E-5 0.22325 0.22325
1.2936038E-5 -6.4636914E-11 1.2939811E-5 1.2227554E-5 7.810106E-6 1.2939539E-5 1.2939539E-5 1.2939811E-5 0.22375 0.22375
1.29413975E-5 3.8297445E-11 1.2939187E-5 1.2227325E-5 7.809959E-6 1.2939322E-5 1.2939322E-5 1.2939187E-5 0.22425 0.22425
1.2942335E-5 5.961687E-11 1.2939187E-5 1.2227097E-5 7.809814E-6 1.2939105E-5 1.2939105E-5 1.2939187E-5 0.22475 0.22475
1.293994E-5 1.9420555E-11 1.2939187E-5 1.22268675E-5 7.809667E-6 1.2938887E-5 1.2938887E-5 1.2939187E-5 0.22525 0.22525
1.2939756E-5 2.003171E-11 1.2938875E-5 1.222641E-5 7.809374E-6 1.2938671E-5 1.2938671E-5 1.2938875E-5 0.22575 0.22575
1.2939076E-5 1.1506854E-11 1.2938875E-5 1.2226181E-5 7.809229E-6 1.2938453E-5 1.2938453E-5 1.2938875E-5 0.22625 0.22625
1.2937539E-5 -1.2853725E-11 1.2938563E-5 1.2225953E-5 7.8090825E-6 1.2938236E-5 1.2938236E-5 1.2938563E-5 0.22675 0.22675
1.2935474E-5 -4.695937E-11 1.2937939E-5 1.2225723E-5 7.808936E-6 1.2938019E-5 1.2938019E-5 1.2937939E-5 0.22725 0.22725
1.29360815E-5 -3.1730615E-11 1.2938251E-5 1.2225494E-5 7.80879E-6 1.2937801E-5 1.2937801E-5 1.2938251E-5 0.22775 0.22775
1.2939033E-5 2.6741866E-11 1.2937627E-5 1.2225266E-5 7.808644E-6 1.2937584E-5 1.2937584E-5 1.2937627E-5 0.22825 0.22825
1.2938585E-5 2.2480483E-11 1.2937627E-5 1.2225037E-5 7.808498E-6 1.2937367E-5 1.2937367E-5 1.2937627E-5 0.22875 0.22875
1.2936486E-5 -1.2234229E-11 1.2937627E-5 1.22248075E-5 7.808351E-6 1.2937149E-5 1.2937149E-5 1.2937627E-5 0.22925 0.22925
1.293716E-5 4.212661E-12 1.293669E-5 1.2224579E-5 7.808205E-6 1.2936932E-5 1.2936932E-5 1.293669E-5 0.22975 0.22975
1.2938659E-5 3.5886218E-11 1.293669E-5 1.222435E-5 7.808059E-6 1.29367145E-5 1.29367145E-5 1.293669E-5 0.23025 0.23025
1.2936924E-5 7.87123E-12 1.2936378E-5 1.2223893E-5 7.807766E-6 1.2936497E-5 1.2936497E-5 1.2936378E-5 0.23075 0.23075
1.2934132E-5 -3.9633883E-11 1.2936066E-5 1.2223663E-5 7.807621E-6 1.2936281E-5 1.2936281E-5 1.2936066E-5 0.23125 0.23125
1.2932397E-5 -6.7648866E-11 1.2936066E-5 1.2223434E-5 7.8074745E-6 1.2936063E-5 1.2936063E-5 1.2936066E-5 0.23175 0.23175
1.293426E-5 -2.9275582E-11 1.2936378E-5 1.2223206E-5 7.807328E-6 1.2935846E-5 1.2935846E-5 1.2936378E-5 0.23225 0.23225
1.2936946E-5 2.432438E-11 1.2935753E-5 1.2222977E-5 7.807182E-6 1.2935629E-5 1.2935629E-5 1.2935753E-5 0.23275 0.23275
1.2934023E-5 -2.5617E-11 1.2936066E-5 1.22227475E-5 7.807036E-6 1.2935411E-5 1.2935411E-5 1.2936066E-5 0.23325 0.23325
1.2932947E-5 -4.1450655E-11 1.2935441E-5 1.2222519E-5 7.80689E-6 1.2935194E-5 1.2935194E-5 1.2935441E-5 0.23375 0.23375
1.29377795E-5 5.1738645E-11 1.2935129E-5 1.222229E-5 7.806743E-6 1.2934976E-5 1.2934976E-5 1.2935129E-5 0.23425 0.23425
1.2940004E-5 9.681166E-11 1.2934817E-5 1.2222061E-5 7.806597E-6 1.2934759E-5 1.2934759E-5 1.2934817E-5 0.23475 0.23475
1.2939557E-5 9.255027E-11 1.2934817E-5 1.2221833E-5 7.806451E-6 1.2934542E-5 1.2934542E-5 1.2934817E-5 0.23525 0.23525
1.2938712E-5 8.0980105E-11 1.2934504E-5 1.2221603E-5 7.806305E-6 1.2934324E-5 1.2934324E-5 1.2934504E-5 0.23575 0.23575
1.29334785E-5 -1.1595952E-11 1.29341925E-5 1.2221146E-5 7.806012E-6 1.2934107E-5 1.2934107E-5 1.29341925E-5 0.23625 0.23625
1.2930126E-5 -6.9455205E-11 1.29341925E-5 1.2220917E-5 7.8058665E-6 1.293389E-5 1.293389E-5 1.29341925E-5 0.23675 0.23675
1.2923936E-5 -1.7969419E-10 1.29338805E-5 1.22206875E-5 7.80572E-6 1.2933672E-5 1.2933672E-5 1.29338805E-5 0.23725 0.23725
1.2925104E-5 -1.541113E-10 1.29338805E-5 1.2220459E-5 7.805574E-6 1.2933455E-5 1.2933455E-5 1.29338805E-5 0.23775 0.23775
1.2929573E-5 -6.7621735E-11 1.2933256E-5 1.222023E-5 7.805427E-6 1.29332375E-5 1.29332375E-5 1.2933256E-5 0.23825 0.23825
1.2936979E-5 7.307476E-11 1.2932944E-5 1.2220001E-5 7.805282E-6 1.293302E-5 1.293302E-5 1.2932944E-5 0.23875 0.23875
1.29428345E-5 1.8514511E-10 1.2932632E-5 1.22197725E-5 7.805135E-6 1.2932803E-5 1.2932803E-5 1.2932632E-5 0.23925 0.23925
1.2946181E-5 2.5092642E-10 1.293232E-5 1.2219543E-5 7.804989E-6 1.2932585E-5 1.2932585E-5 1.293232E-5 0.23975 0.23975
1.2945832E-5 2.4849223E-10 1.2932008E-5 1.2219314E-5 7.804842E-6 1.2932368E-5 1.2932368E-5 1.2932008E-5 0.24025 0.24025
1.293545E-5 6.090177E-11 1.293232E-5 1.2219086E-5 7.804697E-6 1.2932151E-5 1.2932151E-5 1.293232E-5 0.24075 0.24075
1.2922989E-5 -1.650599E-10 1.293232E-5 1.2218857E-5 7.8045505E-6 1.2931933E-5 1.2931933E-5 1.293232E-5 0.24125 0.24125
1.29163045E-5 -2.844349E-10 1.2931695E-5 1.2218399E-5 7.804258E-6 1.2931716E-5 1.2931716E-5 1.2931695E-5 0.24175 0.24175
1.2917275E-5 -2.625064E-10 1.2931383E-5 1.221817E-5 7.804112E-6 1.29314985E-5 1.29314985E-5 1.2931383E-5 0.24225 0.24225
1.2922932E-5 -1.5409043E-10 1.2932008E-5 1.2217942E-5 7.803966E-6 1.2931281E-5 1.2931281E-5 1.2932008E-5 0.24275 0.24275
1.2932121E-5 1.9495665E-11 1.2931383E-5 1.22177125E-5 7.803819E-6 1.2931064E-5 1.2931064E-5 1.2931383E-5 0.24325 0.24325
1.29438495E-5 2.399799E-10 1.2931071E-5 1.2217483E-5 7.803673E-6 1.2930846E-5 1.2930846E-5 1.2931071E-5 0.24375 0.24375
1.2950529E-5 3.672769E-10 1.2930446E-5 1.2217255E-5 7.803527E-6 1.2930629E-5 1.2930629E-5 1.2930446E-5 0.24425 0.24425
1.29487935E-5 3.3926198E-10 1.2930446E-5 1.2217026E-5 7.803381E-6 1.2930412E-5 1.2930412E-5 1.2930446E-5 0.24475 0.24475
1.29374885E-5 1.3461761E-10 1.2930759E-5 1.2216797E-5 7.803234E-6 1.2930194E-5 1.2930194E-5 1.2930759E-5 0.24525 0.24525
1.2925159E-5 -8.890778E-11 1.2929822E-5 1.2216568E-5 7.803089E-6 1.2929977E-5 1.2929977E-5 1.2929822E-5 0.24575 0.24575
1.2914679E-5 -2.7832542E-10 1.292951E-5 1.2216339E-5 7.8029425E-6 1.292976E-5 1.292976E-5 1.292951E-5 0.24625 0.24625
1.2909412E-5 -3.7151054E-10 1.292951E-5 1.221611E-5 7.802796E-6 1.2929542E-5 1.2929542E-5 1.292951E-5 0.24675 0.24675
1.2911142E-5 -3.3557354E-10 1.29291975E-5 1.22156525E-5 7.802504E-6 1.2929325E-5 1.2929325E-5 1.29291975E-5 0.24725 0.24725
1.29229375E-5 -1.1387116E-10 1.29291975E-5 1.2215423E-5 7.802358E-6 1.2929107E-5 1.2929107E-5 1.29291975E-5 0.24775 0.24775
1.2936811E-5 1.4620241E-10 1.29291975E-5 1.2215195E-5 7.802211E-6 1.2928889E-5 1.2928889E-5 1.29291975E-5 0.24825 0.24825
1.29457685E-5 3.1552505E-10 1.2928886E-5 1.2214966E-5 7.802065E-6 1.2928672E-5 1.2928672E-5 1.2928886E-5 0.24875 0.24875
1.2950006E-5 3.9775114E-10 1.2928574E-5 1.2214737E-5 7.801919E-6 1.2928455E-5 1.2928455E-5 1.2928574E-5 0.24925 0.24925
1.2943749E-5 2.8629402E-10 1.2928574E-5 1.2214508E-5 7.801773E-6 1.2928238E-5 1.2928238E-5 1.2928574E-5 0.24975 0.24975
1.2930795E-5 5.1196356E-11 1.2928574E-5 1.2214279E-5 7.801626E-6 1.2928021E-5 1.2928021E-5 1.2928574E-5 0.25025 0.25025
1.2915858E-5 -2.2044531E-10 1.2928262E-5 1.221405E-5 7.80148E-6 1.2927802E-5 1.2927802E-5 1.2928262E-5 0.25075 0.25075
1.2908645E-5 -3.4956535E-10 1.2927637E-5 1.2213822E-5 7.8013345E-6 1.2927585E-5 1.2927585E-5 1.2927637E-5 0.25125 0.25125
1.29073715E-5 -3.6905343E-10 1.2927325E-5 1.22135925E-5 7.801188E-6 1.2927368E-5 1.2927368E-5 1.2927325E-5 0.25175 0.25175
1.2913655E-5 -2.4906519E-10 1.2927013E-5 1.2213363E-5 7.801042E-6 1.292715E-5 1.292715E-5 1.2927013E-5 0.25225 0.25225
1.29253185E-5 -2.979909E-11 1.2927013E-5 1.2212906E-5 7.80075E-6 1.2926933E-5 1.2926933E-5 1.2927013E-5 0.25275 0.25275
1.2941139E-5 2.6620944E-10 1.2927013E-5 1.2212677E-5 7.800603E-6 1.29267155E-5 1.29267155E-5 1.2927013E-5 0.25325 0.25325
1.2949502E-5 4.2456888E-10 1.2926701E-5 1.2212448E-5 7.800457E-6 1.2926498E-5 1.2926498E-5 1.2926701E-5 0.25375 0.25375
1.2943906E-5 3.2529304E-10 1.2926076E-5 1.2212219E-5 7.80031E-6 1.2926281E-5 1.2926281E-5 1.2926076E-5 0.25425 0.25425
1.2932105E-5 1.1151276E-10 1.2926076E-5 1.221199E-5 7.800165E-6 1.2926063E-5 1.2926063E-5 1.2926076E-5 0.25475 0.25475
1.2918886E-5 -1.2845745E-10 1.2926076E-5 1.2211762E-5 7.8000185E-6 1.2925846E-5 1.2925846E-5 1.2926076E-5 0.25525 0.25525
1.2910913E-5 -2.7158606E-10 1.2926076E-5 1.22115325E-5 7.799872E-6 1.2925629E-5 1.2925629E-5 1.2926076E-5 0.25575 0.25575
1.290733E-5 -3.3370876E-10 1.2925452E-5 1.2211303E-5 7.799726E-6 1.2925411E-5 1.2925411E-5 1.2925452E-5 0.25625 0.25625
1.2910545E-5 -2.7036373E-10 1.2925452E-5 1.2211075E-5 7.79958E-6 1.2925194E-5 1.2925194E-5 1.2925452E-5 0.25675 0.25675
1.2920458E-5 -8.3378165E-11 1.2924827E-5 1.2210846E-5 7.799434E-6 1.29249765E-5 1.29249765E-5 1.2924827E-5 0.25725 0.25725
1.2932946E-5 1.5111462E-10 1.2924827E-5 1.2210617E-5 7.799287E-6 1.2924758E-5 1.2924758E-5 1.2924827E-5 0.25775 0.25775
1.2939032E-5 2.6744842E-10 1.2924827E-5 1.2210159E-5 7.798995E-6 1.2924541E-5 1.2924541E-5 1.2924827E-5 0.25825 0.25825
1.2938749E-5 2.662324E-10 1.29242035E-5 1.220993E-5 7.798849E-6 1.29243235E-5 1.29243235E-5 1.29242035E-5 0.25875 0.25875
1.2934736E-5 1.961918E-10 1.29238915E-5 1.2209702E-5 7.798702E-6 1.2924106E-5 1.2924106E-5 1.29238915E-5 0.25925 0.25925
1.2926368E-5 4.5754418E-11 1.2923579E-5 1.22094725E-5 7.798557E-6 1.2923889E-5 1.2923889E-5 1.2923579E-5 0.25975 0.25975
1.2916053E-5 -1.406179E-10 1.2923579E-5 1.2209243E-5 7.7984105E-6 1.2923671E-5 1.2923671E-5 1.2923579E-5 0.26025 0.26025
1.2909829E-5 -2.5146596E-10 1.29238915E-5 1.2209015E-5 7.798264E-6 1.2923454E-5 1.2923454E-5 1.29238915E-5 0.26075 0.26075
1.2909843E-5 -2.472004E-10 1.2923579E-5 1.2208786E-5 7.798118E-6 1.2923236E-5 1.2923236E-5 1.2923579E-5 0.26125 0.26125
1.2913486E-5 -1.7593751E-10 1.2923267E-5 1.2208558E-5 7.797972E-6 1.2923019E-5 1.2923019E-5 1.2923267E-5 0.26175 0.26175
1.2918615E-5 -7.726663E-11 1.2922955E-5 1.2208328E-5 7.797826E-6 1.2922802E-5 1.2922802E-5 1.2922955E-5 0.26225 0.26225
1.2927208E-5 8.535628E-11 1.2922643E-5 1.2208099E-5 7.797679E-6 1.2922584E-5 1.2922584E-5 1.2922643E-5 0.26275 0.26275
1.2936892E-5 2.6807837E-10 1.292233E-5 1.2207642E-5 7.797387E-6 1.2922366E-5 1.2922366E-5 1.292233E-5 0.26325 0.26325
1.293938E-5 3.1802394E-10 1.2922018E-5 1.22074125E-5 7.797241E-6 1.2922149E-5 1.2922149E-5 1.2922018E-5 0.26375 0.26375
1.2931209E-5 1.7124095E-10 1.2922643E-5 1.2207184E-5 7.797094E-6 1.2921932E-5 1.2921932E-5 1.2922643E-5 0.26425 0.26425
1.2920201E-5 -2.7921781E-11 1.2921706E-5 1.2206955E-5 7.796948E-6 1.2921714E-5 1.2921714E-5 1.2921706E-5 0.26475 0.26475
1.2914076E-5 -1.3694264E-10 1.2921706E-5 1.2206726E-5 7.7968025E-6 1.2921497E-5 1.2921497E-5 1.2921706E-5 0.26525 0.26525
1.2909899E-5 -2.1002855E-10 1.2921706E-5 1.2206498E-5 7.796656E-6 1.29212785E-5 1.29212785E-5 1.2921706E-5 0.26575 0.26575
1.290648E-5 -2.6910593E-10 1.2921394E-5 1.2206268E-5 7.79651E-6 1.2921061E-5 1.2921061E-5 1.2921394E-5 0.26625 0.26625
1.2910256E-5 -1.9540677E-10 1.2920457E-5 1.2206039E-5 7.796363E-6 1.2920844E-5 1.2920844E-5 1.2920457E-5 0.26675 0.26675
1.2920269E-5 -6.5940036E-12 1.2920769E-5 1.2205811E-5 7.796218E-6 1.2920626E-5 1.2920626E-5 1.2920769E-5 0.26725 0.26725
1.2928302E-5 1.4567475E-10 1.2920457E-5 1.2205582E-5 7.796071E-6 1.2920409E-5 1.2920409E-5 1.2920457E-5 0.26775 0.26775
1.2934454E-5 2.6322672E-10 1.2920457E-5 1.22053525E-5 7.795925E-6 1.2920192E-5 1.2920192E-5 1.2920457E-5 0.26825 0.26825
1.29316295E-5 2.1511253E-10 1.2920145E-5 1.2204895E-5 7.795633E-6 1.2919974E-5 1.2919974E-5 1.2920145E-5 0.26875 0.26875
1.2927452E-5 1.4202664E-10 1.2919833E-5 1.2204666E-5 7.795486E-6 1.2919757E-5 1.2919757E-5 1.2919833E-5 0.26925 0.26925
1.2918984E-5 -1.0237959E-11 1.29192085E-5 1.2204438E-5 7.79534E-6 1.2919539E-5 1.2919539E-5 1.29192085E-5 0.26975 0.26975
1.29085365E-5 -1.9904656E-10 1.2918897E-5 1.2204208E-5 7.795194E-6 1.2919321E-5 1.2919321E-5 1.2918897E-5 0.27025 0.27025
1.2904986E-5 -2.605602E-10 1.29192085E-5 1.2203979E-5 7.795048E-6 1.2919104E-5 1.2919104E-5 1.29192085E-5 0.27075 0.27075
1.2910181E-5 -1.6067117E-10 1.29192085E-5 1.2203751E-5 7.794902E-6 1.2918887E-5 1.2918887E-5 1.29192085E-5 0.27125 0.27125
1.291488E-5 -6.991815E-11 1.2918897E-5 1.2203522E-5 7.794755E-6 1.2918669E-5 1.2918669E-5 1.2918897E-5 0.27175 0.27175
1.2920999E-5 4.7024756E-11 1.2918585E-5 1.22032925E-5 7.794609E-6 1.2918451E-5 1.2918451E-5 1.2918585E-5 0.27225 0.27225
1.2926656E-5 1.554407E-10 1.291796E-5 1.2203064E-5 7.794463E-6 1.2918234E-5 1.2918234E-5 1.291796E-5 0.27275 0.27275
1.2930399E-5 2.2853079E-10 1.291796E-5 1.2202835E-5 7.794317E-6 1.2918016E-5 1.2918016E-5 1.291796E-5 0.27325 0.27325
1.2929818E-5 2.2183316E-10 1.291796E-5 1.2202606E-5 7.79417E-6 1.2917799E-5 1.2917799E-5 1.291796E-5 0.27375 0.27375
1.2921087E-5 6.469603E-11 1.2917648E-5 1.2202148E-5 7.7938785E-6 1.2917581E-5 1.2917581E-5 1.2917648E-5 0.27425 0.27425
1.2912124E-5 -9.6704554E-11 1.2917336E-5 1.2201919E-5 7.793732E-6 1.2917363E-5 1.2917363E-5 1.2917336E-5 0.27475 0.27475
1.2905966E-5 -2.0633448E-10 1.2917023E-5 1.2201691E-5 7.793586E-6 1.2917146E-5 1.2917146E-5 1.2917023E-5 0.27525 0.27525
1.2905056E-5 -2.1912278E-10 1.2917336E-5 1.2201462E-5 7.79344E-6 1.2916928E-5 1.2916928E-5 1.2917336E-5 0.27575 0.27575
1.2909755E-5 -1.2836976E-10 1.2916711E-5 1.22012325E-5 7.793294E-6 1.2916711E-5 1.2916711E-5 1.2916711E-5 0.27625 0.27625
1.2918679E-5 4.034381E-11 1.2916399E-5 1.2201004E-5 7.793147E-6 1.2916494E-5 1.2916494E-5 1.2916399E-5 0.27675 0.27675
1.2924699E-5 1.5545949E-10 1.2916399E-5 1.2200775E-5 7.793001E-6 1.2916276E-5 1.2916276E-5 1.2916399E-5 0.27725 0.27725
1.2928178E-5 2.2367708E-10 1.2916087E-5 1.2200546E-5 7.792855E-6 1.2916058E-5 1.2916058E-5 1.2916087E-5 0.27775 0.27775
1.292532E-5 1.749538E-10 1.2915462E-5 1.22003175E-5 7.792709E-6 1.2915841E-5 1.2915841E-5 1.2915462E-5 0.27825 0.27825
1.2918866E-5 5.98423E-11 1.2915775E-5 1.2200088E-5 7.792562E-6 1.2915623E-5 1.2915623E-5 1.2915775E-5 0.27875 0.27875
1.2912411E-5 -5.526922E-11 1.2914838E-5 1.219986E-5 7.792416E-6 1.2915406E-5 1.2915406E-5 1.2914838E-5 0.27925 0.27925
1.2906089E-5 -1.6794448E-10 1.2914526E-5 1.2199402E-5 7.792124E-6 1.2915189E-5 1.2915189E-5 1.2914526E-5 0.27975 0.27975
1.29027685E-5 -2.2519465E-10 1.2914838E-5 1.2199173E-5 7.791978E-6 1.291497E-5 1.291497E-5 1.2914838E-5 0.28025 0.28025
1.2909382E-5 -9.911576E-11 1.2914526E-5 1.2198944E-5 7.791831E-6 1.2914753E-5 1.2914753E-5 1.2914526E-5 0.28075 0.28075
1.2917415E-5 5.3153003E-11 1.2914526E-5 1.2198715E-5 7.791686E-6 1.2914536E-5 1.2914536E-5 1.2914526E-5 0.28125 0.28125
1.2920498E-5 1.1406176E-10 1.2914214E-5 1.2198487E-5 7.791539E-6 1.2914317E-5 1.2914317E-5 1.2914214E-5 0.28175 0.28175
1.2922591E-5 1.5669852E-10 1.2914214E-5 1.21982575E-5 7.791393E-6 1.29141E-5 1.29141E-5 1.2914214E-5 0.28225 0.28225
1.2922472E-5 1.5852782E-10 1.2914214E-5 1.2198028E-5 7.791246E-6 1.29138825E-5 1.29138825E-5 1.2914214E-5 0.28275 0.28275
1.29187565E-5 9.3968826E-11 1.291359E-5 1.21978E-5 7.791101E-6 1.2913665E-5 1.2913665E-5 1.291359E-5 0.28325 0.28325
1.2910058E-5 -6.255922E-11 1.2912966E-5 1.2197571E-5 7.790954E-6 1.2913447E-5 1.2913447E-5 1.2912966E-5 0.28375 0.28375
1.2904329E-5 -1.6427128E-10 1.2913278E-5 1.2197342E-5 7.790808E-6 1.291323E-5 1.291323E-5 1.2913278E-5 0.28425 0.28425
1.290563E-5 -1.3625212E-10 1.2912966E-5 1.2197113E-5 7.790662E-6 1.2913012E-5 1.2913012E-5 1.2912966E-5 0.28475 0.28475
1.2907854E-5 -9.117909E-11 1.2912341E-5 1.2196655E-5 7.79037E-6 1.2912795E-5 1.2912795E-5 1.2912341E-5 0.28525 0.28525
1.2911168E-5 -2.6006862E-11 1.2911717E-5 1.2196427E-5 7.790223E-6 1.2912577E-5 1.2912577E-5 1.2911717E-5 0.28575 0.28575
1.2915571E-5 5.926456E-11 1.2912029E-5 1.21961975E-5 7.790078E-6 1.291236E-5 1.291236E-5 1.2912029E-5 0.28625 0.28625
1.2919874E-5 1.427088E-10 1.2912029E-5 1.2195968E-5 7.789931E-6 1.2912142E-5 1.2912142E-5 1.2912029E-5 0.28675 0.28675
1.2920218E-5 1.5306503E-10 1.2912029E-5 1.219574E-5 7.789785E-6 1.2911924E-5 1.2911924E-5 1.2912029E-5 0.28725 0.28725
1.2914655E-5 5.4398295E-11 1.2911717E-5 1.2195511E-5 7.789638E-6 1.2911707E-5 1.2911707E-5 1.2911717E-5 0.28775 0.28775
1.29058235E-5 -1.0456602E-10 1.2911717E-5 1.2195282E-5 7.789493E-6 1.2911489E-5 1.2911489E-5 1.2911717E-5 0.28825 0.28825
1.2903494E-5 -1.435442E-10 1.2911092E-5 1.2195053E-5 7.7893465E-6 1.2911271E-5 1.2911271E-5 1.2911092E-5 0.28875 0.28875
1.290529E-5 -1.0638904E-10 1.2911092E-5 1.2194824E-5 7.7892E-6 1.2911054E-5 1.2911054E-5 1.2911092E-5 0.28925 0.28925
1.2906226E-5 -8.506962E-11 1.2911092E-5 1.2194595E-5 7.789054E-6 1.2910836E-5 1.2910836E-5 1.2911092E-5 0.28975 0.28975
1.2910894E-5 5.074341E-12 1.2910468E-5 1.2194367E-5 7.788908E-6 1.2910618E-5 1.2910618E-5 1.2910468E-5 0.29025 0.29025
1.2917441E-5 1.299351E-10 1.2910468E-5 1.2193908E-5 7.788615E-6 1.2910401E-5 1.2910401E-5 1.2910468E-5 0.29075 0.29075
1.291828E-5 1.4942733E-10 1.2910468E-5 1.219368E-5 7.788469E-6 1.2910184E-5 1.2910184E-5 1.2910468E-5 0.29125 0.29125
1.2915917E-5 1.0984009E-10 1.29098435E-5 1.2193451E-5 7.788323E-6 1.2909965E-5 1.2909965E-5 1.29098435E-5 0.29175 0.29175
1.2911937E-5 4.040857E-11 1.29098435E-5 1.2193222E-5 7.788177E-6 1.2909748E-5 1.2909748E-5 1.29098435E-5 0.29225 0.29225
1.2906242E-5 -6.069442E-11 1.29098435E-5 1.2192993E-5 7.78803E-6 1.2909531E-5 1.2909531E-5 1.29098435E-5 0.29275 0.29275
1.29004475E-5 -1.636246E-10 1.290922E-5 1.2192764E-5 7.787884E-6 1.2909313E-5 1.2909313E-5 1.290922E-5 0.29325 0.29325
1.289957E-5 -1.7580384E-10 1.2908908E-5 1.2192535E-5 7.7877385E-6 1.2909095E-5 1.2909095E-5 1.2908908E-5 0.29375 0.29375
1.29034115E-5 -1.00886556E-10 1.2908908E-5 1.2192307E-5 7.787592E-6 1.2908878E-5 1.2908878E-5 1.2908908E-5 0.29425 0.29425
1.2913622E-5 9.1580604E-11 1.2908908E-5 1.21920775E-5 7.787446E-6 1.290866E-5 1.290866E-5 1.2908908E-5 0.29475 0.29475
1.2918519E-5 1.8598804E-10 1.2907971E-5 1.2191848E-5 7.787299E-6 1.2908442E-5 1.2908442E-5 1.2907971E-5 0.29525 0.29525
1.29157615E-5 1.39092E-10 1.2907346E-5 1.2191391E-5 7.787007E-6 1.2908225E-5 1.2908225E-5 1.2907346E-5 0.29575 0.29575
1.29101645E-5 3.9816213E-11 1.2907659E-5 1.2191162E-5 7.786861E-6 1.2908007E-5 1.2908007E-5 1.2907659E-5 0.29625 0.29625
1.2906547E-5 -2.2915569E-11 1.2907659E-5 1.2190933E-5 7.786714E-6 1.2907789E-5 1.2907789E-5 1.2907659E-5 0.29675 0.29675
1.2903096E-5 -8.2602016E-11 1.2907659E-5 1.2190704E-5 7.786569E-6 1.29075715E-5 1.29075715E-5 1.2907659E-5 0.29725 0.29725
1.2899249E-5 -1.4959727E-10 1.2907346E-5 1.2190476E-5 7.786422E-6 1.2907354E-5 1.2907354E-5 1.2907346E-5 0.29775 0.29775
1.2898602E-5 -1.5751304E-10 1.2907034E-5 1.2190247E-5 7.786276E-6 1.2907136E-5 1.2907136E-5 1.2907034E-5 0.29825 0.29825
1.290647E-5 -8.289616E-12 1.2907346E-5 1.21900175E-5 7.78613E-6 1.29069185E-5 1.29069185E-5 1.2907346E-5 0.29875 0.29875
1.2911598E-5 9.03813E-11 1.2906722E-5 1.2189789E-5 7.785984E-6 1.2906701E-5 1.2906701E-5 1.2906722E-5 0.29925 0.29925
1.291072E-5 7.820205E-11 1.2906722E-5 1.218956E-5 7.785838E-6 1.2906483E-5 1.2906483E-5 1.2906722E-5 0.29975 0.29975
1.29106675E-5 8.1249465E-11 1.290641E-5 1.2189331E-5 7.785691E-6 1.29062655E-5 1.29062655E-5 1.290641E-5 0.30025 0.30025
1.2911473E-5 1.0013263E-10 1.290641E-5 1.2189103E-5 7.785546E-6 1.2906048E-5 1.2906048E-5 1.290641E-5 0.30075 0.30075
1.2910563E-5 8.734431E-11 1.2905785E-5 1.2188644E-5 7.785253E-6 1.2905831E-5 1.2905831E-5 1.2905785E-5 0.30125 0.30125
1.290589E-5 5.122401E-12 1.2905161E-5 1.2188416E-5 7.785106E-6 1.29056125E-5 1.29056125E-5 1.2905161E-5 0.30175 0.30175
1.2901217E-5 -7.709952E-11 1.2905473E-5 1.2188187E-5 7.784961E-6 1.2905395E-5 1.2905395E-5 1.2905473E-5 0.30225 0.30225
1.2899284E-5 -1.08768904E-10 1.2905473E-5 1.21879575E-5 7.784814E-6 1.2905178E-5 1.2905178E-5 1.2905473E-5 0.30275 0.30275
1.2901508E-5 -6.3695875E-11 1.2904849E-5 1.2187729E-5 7.784668E-6 1.29049595E-5 1.29049595E-5 1.2904849E-5 0.30325 0.30325
1.2899475E-5 -9.7192455E-11 1.2904849E-5 1.21875E-5 7.784522E-6 1.2904742E-5 1.2904742E-5 1.2904849E-5 0.30375 0.30375
1.290071E-5 -7.039142E-11 1.2904537E-5 1.2187271E-5 7.784376E-6 1.2904524E-5 1.2904524E-5 1.2904537E-5 0.30425 0.30425
1.2906499E-5 4.0460805E-11 1.2903913E-5 1.2187043E-5 7.78423E-6 1.29043065E-5 1.29043065E-5 1.2903913E-5 0.30475 0.30475
1.2911264E-5 1.3243198E-10 1.2903913E-5 1.2186813E-5 7.784083E-6 1.2904089E-5 1.2904089E-5 1.2903913E-5 0.30525 0.30525
1.2910552E-5 1.2329805E-10 1.2903913E-5 1.2186584E-5 7.783937E-6 1.2903871E-5 1.2903871E-5 1.2903913E-5 0.30575 0.30575
1.2907991E-5 8.005641E-11 1.2903601E-5 1.2186356E-5 7.783791E-6 1.2903653E-5 1.2903653E-5 1.2903601E-5 0.30625 0.30625
1.2907443E-5 7.3967825E-11 1.2903601E-5 1.21858975E-5 7.783498E-6 1.2903436E-5 1.2903436E-5 1.2903601E-5 0.30675 0.30675
1.2903926E-5 1.3063248E-11 1.2902976E-5 1.2185669E-5 7.783352E-6 1.2903218E-5 1.2903218E-5 1.2902976E-5 0.30725 0.30725
1.2895392E-5 -1.4041947E-10 1.2902352E-5 1.218544E-5 7.7832065E-6 1.2903E-5 1.2903E-5 1.2902352E-5 0.30775 0.30775
1.2892204E-5 -1.9523339E-10 1.2902664E-5 1.2185211E-5 7.78306E-6 1.2902782E-5 1.2902782E-5 1.2902664E-5 0.30825 0.30825
1.2893273E-5 -1.714777E-10 1.2902039E-5 1.2184983E-5 7.782914E-6 1.2902565E-5 1.2902565E-5 1.2902039E-5 0.30875 0.30875
1.2897709E-5 -8.559719E-11 1.2902039E-5 1.2184753E-5 7.782767E-6 1.29023465E-5 1.29023465E-5 1.2902039E-5 0.30925 0.30925
1.290363E-5 2.7691297E-11 1.2902352E-5 1.2184524E-5 7.782622E-6 1.2902129E-5 1.2902129E-5 1.2902352E-5 0.30975 0.30975
1.29094515E-5 1.391526E-10 1.2902039E-5 1.2184296E-5 7.782475E-6 1.2901912E-5 1.2901912E-5 1.2902039E-5 0.31025 0.31025
1.29127975E-5 2.0493389E-10 1.2901727E-5 1.2184067E-5 7.782329E-6 1.29016935E-5 1.29016935E-5 1.2901727E-5 0.31075 0.31075
1.2911788E-5 1.9031839E-10 1.2901415E-5 1.21838375E-5 7.782182E-6 1.2901476E-5 1.2901476E-5 1.2901415E-5 0.31125 0.31125
1.2907082E-5 1.0748741E-10 1.2901103E-5 1.2183609E-5 7.782037E-6 1.2901259E-5 1.2901259E-5 1.2901103E-5 0.31175 0.31175
1.2898812E-5 -4.1122782E-11 1.2900791E-5 1.2183151E-5 7.781744E-6 1.29010405E-5 1.29010405E-5 1.2900791E-5 0.31225 0.31225
1.2892457E-5 -1.544071E-10 1.2900478E-5 1.2182923E-5 7.781598E-6 1.2900823E-5 1.2900823E-5 1.2900478E-5 0.31275 0.31275
1.288818E-5 -2.2932022E-10 1.2900478E-5 1.2182693E-5 7.781452E-6 1.2900606E-5 1.2900606E-5 1.2900478E-5 0.31325 0.31325
1.2892253E-5 -1.5013946E-10 1.2900166E-5 1.2182464E-5 7.781306E-6 1.2900387E-5 1.2900387E-5 1.2900166E-5 0.31375 0.31375
1.2897909E-5 -4.1723486E-11 1.2900478E-5 1.2182236E-5 7.781159E-6 1.290017E-5 1.290017E-5 1.2900478E-5 0.31425 0.31425
1.2904919E-5 9.16642E-11 1.2900166E-5 1.2182007E-5 7.781014E-6 1.2899952E-5 1.2899952E-5 1.2900166E-5 0.31475 0.31475
1.2907044E-5 1.3491003E-10 1.289923E-5 1.2181778E-5 7.780867E-6 1.2899734E-5 1.2899734E-5 1.289923E-5 0.31525 0.31525
1.2909334E-5 1.812012E-10 1.2900166E-5 1.2181549E-5 7.780721E-6 1.2899516E-5 1.2899516E-5 1.2900166E-5 0.31575 0.31575
1.2905883E-5 1.2151477E-10 1.289923E-5 1.218132E-5 7.780574E-6 1.2899299E-5 1.2899299E-5 1.289923E-5 0.31625 0.31625
1.2900121E-5 1.9193633E-11 1.28995425E-5 1.2181092E-5 7.780429E-6 1.2899081E-5 1.2899081E-5 1.28995425E-5 0.31675 0.31675
1.289261E-5 -1.15408016E-10 1.289923E-5 1.21808625E-5 7.780282E-6 1.2898863E-5 1.2898863E-5 1.289923E-5 0.31725 0.31725
1.2889852E-5 -1.6230406E-10 1.2898606E-5 1.2180405E-5 7.77999E-6 1.2898646E-5 1.2898646E-5 1.2898606E-5 0.31775 0.31775
1.2891482E-5 -1.2819423E-10 1.2897981E-5 1.2180176E-5 7.779844E-6 1.28984275E-5 1.28984275E-5 1.2897981E-5 0.31825 0.31825
1.2896478E-5 -3.1959605E-11 1.2897981E-5 1.2179947E-5 7.779698E-6 1.289821E-5 1.289821E-5 1.2897981E-5 0.31875 0.31875
1.2898505E-5 9.459021E-12 1.2897669E-5 1.2179718E-5 7.779551E-6 1.2897992E-5 1.2897992E-5 1.2897669E-5 0.31925 0.31925
1.2901257E-5 6.427711E-11 1.2897669E-5 1.2179489E-5 7.779405E-6 1.28977745E-5 1.28977745E-5 1.2897669E-5 0.31975 0.31975
1.2904108E-5 1.2092242E-10 1.2897357E-5 1.217926E-5 7.779259E-6 1.2897556E-5 1.2897556E-5 1.2897357E-5 0.32025 0.32025
1.2901317E-5 7.341731E-11 1.2897045E-5 1.2179032E-5 7.779113E-6 1.2897339E-5 1.2897339E-5 1.2897045E-5 0.32075 0.32075
1.2898723E-5 2.9566585E-11 1.2897357E-5 1.21788025E-5 7.778966E-6 1.28971205E-5 1.28971205E-5 1.2897357E-5 0.32125 0.32125
1.2896162E-5 -1.3675065E-11 1.2897357E-5 1.2178573E-5 7.77882E-6 1.2896903E-5 1.2896903E-5 1.2897357E-5 0.32175 0.32175
1.28952515E-5 -2.6463368E-11 1.289642E-5 1.2178345E-5 7.778674E-6 1.2896686E-5 1.2896686E-5 1.289642E-5 0.32225 0.32225
1.2896321E-5 -2.707681E-12 1.289642E-5 1.2178116E-5 7.778528E-6 1.28964675E-5 1.28964675E-5 1.289642E-5 0.32275 0.32275
1.2896103E-5 -2.70559E-12 1.2896108E-5 1.2177658E-5 7.778235E-6 1.289625E-5 1.289625E-5 1.2896108E-5 0.32325 0.32325
1.2889549E-5 -1.1964431E-10 1.289642E-5 1.2177429E-5 7.77809E-6 1.2896032E-5 1.2896032E-5 1.289642E-5 0.32375 0.32375
1.2889826E-5 -1.1050621E-10 1.2896108E-5 1.21772E-5 7.777943E-6 1.28958145E-5 1.28958145E-5 1.2896108E-5 0.32425 0.32425
1.2896605E-5 1.861802E-11 1.2895796E-5 1.2176972E-5 7.777797E-6 1.2895596E-5 1.2895596E-5 1.2895796E-5 0.32475 0.32475
1.2900678E-5 9.779879E-11 1.2895484E-5 1.21767425E-5 7.77765E-6 1.2895379E-5 1.2895379E-5 1.2895484E-5 0.32525 0.32525
1.2900558E-5 9.9628084E-11 1.2895484E-5 1.2176513E-5 7.777505E-6 1.2895161E-5 1.2895161E-5 1.2895484E-5 0.32575 0.32575
1.28979655E-5 5.5777365E-11 1.28951715E-5 1.2176285E-5 7.777358E-6 1.2894943E-5 1.2894943E-5 1.28951715E-5 0.32625 0.32625
1.2896164E-5 2.6544258E-11 1.28951715E-5 1.2176056E-5 7.777212E-6 1.2894725E-5 1.2894725E-5 1.28951715E-5 0.32675 0.32675
1.2895978E-5 2.7155403E-11 1.28951715E-5 1.2175827E-5 7.777066E-6 1.2894508E-5 1.2894508E-5 1.28951715E-5 0.32725 0.32725
1.2893121E-5 -2.1567834E-11 1.2894236E-5 1.2175598E-5 7.77692E-6 1.2894289E-5 1.2894289E-5 1.2894236E-5 0.32775 0.32775
1.2887821E-5 -1.1536202E-10 1.2893923E-5 1.2175369E-5 7.776774E-6 1.2894072E-5 1.2894072E-5 1.2893923E-5 0.32825 0.32825
1.2886184E-5 -1.415498E-10 1.2893923E-5 1.2174912E-5 7.776482E-6 1.2893854E-5 1.2893854E-5 1.2893923E-5 0.32875 0.32875
1.2889201E-5 -8.185917E-11 1.2893923E-5 1.21746825E-5 7.776335E-6 1.2893636E-5 1.2893636E-5 1.2893923E-5 0.32925 0.32925
1.28936035E-5 3.412262E-12 1.2893923E-5 1.2174453E-5 7.776189E-6 1.2893418E-5 1.2893418E-5 1.2893923E-5 0.32975 0.32975
1.2895762E-5 4.7267162E-11 1.2893611E-5 1.2174225E-5 7.776042E-6 1.2893201E-5 1.2893201E-5 1.2893611E-5 0.33025 0.33025
1.28942565E-5 2.3515644E-11 1.2894236E-5 1.2173996E-5 7.775897E-6 1.2892982E-5 1.2892982E-5 1.2894236E-5 0.33075 0.33075
1.2894831E-5 3.8135335E-11 1.2893611E-5 1.2173767E-5 7.77575E-6 1.2892765E-5 1.2892765E-5 1.2893611E-5 0.33125 0.33125
1.28980455E-5 1.0148038E-10 1.2892675E-5 1.2173538E-5 7.775604E-6 1.2892547E-5 1.2892547E-5 1.2892675E-5 0.33175 0.33175
1.2895221E-5 5.3366183E-11 1.2892675E-5 1.2173309E-5 7.775458E-6 1.2892329E-5 1.2892329E-5 1.2892675E-5 0.33225 0.33225
1.2890581E-5 -2.8246664E-11 1.2892362E-5 1.217308E-5 7.775312E-6 1.2892111E-5 1.2892111E-5 1.2892362E-5 0.33275 0.33275
1.2888746E-5 -5.808884E-11 1.289205E-5 1.2172852E-5 7.775166E-6 1.2891894E-5 1.2891894E-5 1.289205E-5 0.33325 0.33325
1.2888297E-5 -6.235021E-11 1.289205E-5 1.2172394E-5 7.774873E-6 1.2891675E-5 1.2891675E-5 1.289205E-5 0.33375 0.33375
1.2888211E-5 -5.991185E-11 1.2891738E-5 1.2172165E-5 7.774727E-6 1.2891457E-5 1.2891457E-5 1.2891738E-5 0.33425 0.33425
1.2888752E-5 -4.5901227E-11 1.2891738E-5 1.2171936E-5 7.774581E-6 1.289124E-5 1.289124E-5 1.2891738E-5 0.33475 0.33475
1.2887776E-5 -5.990767E-11 1.2891426E-5 1.2171708E-5 7.774434E-6 1.2891022E-5 1.2891022E-5 1.2891426E-5 0.33525 0.33525
1.2891254E-5 8.309891E-12 1.2890801E-5 1.2171478E-5 7.774288E-6 1.2890804E-5 1.2890804E-5 1.2890801E-5 0.33575 0.33575
1.28944685E-5 7.1654925E-11 1.2890801E-5 1.2171249E-5 7.774142E-6 1.2890587E-5 1.2890587E-5 1.2890801E-5 0.33625 0.33625
1.2898475E-5 1.4961755E-10 1.2890489E-5 1.2171021E-5 7.773996E-6 1.2890368E-5 1.2890368E-5 1.2890489E-5 0.33675 0.33675
1.2898158E-5 1.4779244E-10 1.2890489E-5 1.2170792E-5 7.77385E-6 1.2890151E-5 1.2890151E-5 1.2890489E-5 0.33725 0.33725
1.289398E-5 7.4706526E-11 1.28898655E-5 1.21705625E-5 7.773703E-6 1.2889933E-5 1.2889933E-5 1.28898655E-5 0.33775 0.33775
1.28873935E-5 -4.284125E-11 1.2889553E-5 1.2170334E-5 7.773558E-6 1.28897145E-5 1.28897145E-5 1.2889553E-5 0.33825 0.33825
1.2884866E-5 -8.547383E-11 1.2889553E-5 1.2170105E-5 7.773411E-6 1.2889497E-5 1.2889497E-5 1.2889553E-5 0.33875 0.33875
1.288346E-5 -1.0739814E-10 1.2889241E-5 1.2169648E-5 7.773118E-6 1.2889279E-5 1.2889279E-5 1.2889241E-5 0.33925 0.33925
1.28820875E-5 -1.2871339E-10 1.2888617E-5 1.2169418E-5 7.772973E-6 1.28890615E-5 1.28890615E-5 1.2888617E-5 0.33975 0.33975
1.2883849E-5 -9.216729E-11 1.2889241E-5 1.2169189E-5 7.772826E-6 1.2888843E-5 1.2888843E-5 1.2889241E-5 0.34025 0.34025
1.2890628E-5 3.695695E-11 1.2889241E-5 1.2168961E-5 7.77268E-6 1.2888625E-5 1.2888625E-5 1.2889241E-5 0.34075 0.34075
1.2896845E-5 1.5572704E-10 1.2888617E-5 1.2168732E-5 7.772534E-6 1.2888408E-5 1.2888408E-5 1.2888617E-5 0.34125 0.34125
1.2897353E-5 1.691286E-10 1.2888304E-5 1.21685025E-5 7.772388E-6 1.2888189E-5 1.2888189E-5 1.2888304E-5 0.34175 0.34175
1.289344E-5 1.00915235E-10 1.288768E-5 1.2168274E-5 7.772242E-6 1.2887972E-5 1.2887972E-5 1.288768E-5 0.34225 0.34225
1.28891625E-5 2.6002114E-11 1.2888304E-5 1.2168045E-5 7.772095E-6 1.2887754E-5 1.2887754E-5 1.2888304E-5 0.34275 0.34275
1.2885975E-5 -2.8811809E-11 1.2887992E-5 1.2167816E-5 7.77195E-6 1.2887536E-5 1.2887536E-5 1.2887992E-5 0.34325 0.34325
1.2881434E-5 -1.0859745E-10 1.2887368E-5 1.2167588E-5 7.771803E-6 1.2887318E-5 1.2887318E-5 1.2887368E-5 0.34375 0.34375
1.28807205E-5 -1.1773135E-10 1.2887055E-5 1.2167358E-5 7.771657E-6 1.28871E-5 1.28871E-5 1.2887055E-5 0.34425 0.34425
1.2882649E-5 -7.8139925E-11 1.2886743E-5 1.2166901E-5 7.771365E-6 1.2886882E-5 1.2886882E-5 1.2886743E-5 0.34475 0.34475
1.2886621E-5 -7.8636484E-13 1.2886743E-5 1.2166672E-5 7.771218E-6 1.2886664E-5 1.2886664E-5 1.2886743E-5 0.34525 0.34525
1.2886601E-5 2.8701269E-12 1.2887368E-5 1.21664425E-5 7.771072E-6 1.2886446E-5 1.2886446E-5 1.2887368E-5 0.34575 0.34575
1.2888166E-5 3.5761824E-11 1.2886743E-5 1.2166214E-5 7.770926E-6 1.2886228E-5 1.2886228E-5 1.2886743E-5 0.34625 0.34625
1.2892172E-5 1.13724447E-10 1.2886431E-5 1.2165985E-5 7.77078E-6 1.288601E-5 1.288601E-5 1.2886431E-5 0.34675 0.34675
1.2891294E-5 1.01545224E-10 1.2886743E-5 1.2165756E-5 7.770634E-6 1.2885793E-5 1.2885793E-5 1.2886743E-5 0.34725 0.34725
1.2884905E-5 -1.2348172E-11 1.28854945E-5 1.2165528E-5 7.770487E-6 1.28855745E-5 1.28855745E-5 1.28854945E-5 0.34775 0.34775
1.2882773E-5 -4.767195E-11 1.28854945E-5 1.2165298E-5 7.770341E-6 1.2885356E-5 1.2885356E-5 1.28854945E-5 0.34825 0.34825
1.2882853E-5 -4.2188256E-11 1.28854945E-5 1.2165069E-5 7.770195E-6 1.2885139E-5 1.2885139E-5 1.28854945E-5 0.34875 0.34875
1.2883559E-5 -2.5132292E-11 1.28854945E-5 1.2164841E-5 7.770049E-6 1.2884921E-5 1.2884921E-5 1.28854945E-5 0.34925 0.34925
1.287948E-5 -9.6391006E-11 1.2884871E-5 1.2164612E-5 7.769902E-6 1.2884702E-5 1.2884702E-5 1.2884871E-5 0.34975 0.34975
1.2875995E-5 -1.5668652E-10 1.2884871E-5 1.2164154E-5 7.76961E-6 1.2884485E-5 1.2884485E-5 1.2884871E-5 0.35025 0.35025
1.2880464E-5 -7.019695E-11 1.2884871E-5 1.2163925E-5 7.769464E-6 1.2884267E-5 1.2884267E-5 1.2884871E-5 0.35075 0.35075
1.2887836E-5 6.9890475E-11 1.2884246E-5 1.2163697E-5 7.769318E-6 1.2884049E-5 1.2884049E-5 1.2884246E-5 0.35125 0.35125
1.2889565E-5 1.05827506E-10 1.2883934E-5 1.21634675E-5 7.769171E-6 1.2883831E-5 1.2883831E-5 1.2883934E-5 0.35175 0.35175
1.2888654E-5 9.303919E-11 1.2883622E-5 1.2163238E-5 7.769026E-6 1.2883614E-5 1.2883614E-5 1.2883622E-5 0.35225 0.35225
1.28888E-5 9.9741035E-11 1.288331E-5 1.216301E-5 7.768879E-6 1.2883395E-5 1.2883395E-5 1.288331E-5 0.35275 0.35275
1.2885941E-5 5.1017784E-11 1.2882997E-5 1.2162781E-5 7.768733E-6 1.2883177E-5 1.2883177E-5 1.2882997E-5 0.35325 0.35325
1.2884173E-5 2.2393733E-11 1.2882685E-5 1.2162552E-5 7.768586E-6 1.288296E-5 1.288296E-5 1.2882685E-5 0.35375 0.35375
1.2878147E-5 -8.479991E-11 1.2882685E-5 1.2162323E-5 7.768441E-6 1.2882741E-5 1.2882741E-5 1.2882685E-5 0.35425 0.35425
1.28741995E-5 -1.5362235E-10 1.2882997E-5 1.2162094E-5 7.768294E-6 1.2882523E-5 1.2882523E-5 1.2882997E-5 0.35475 0.35475
1.287352E-5 -1.621472E-10 1.2882373E-5 1.2161865E-5 7.768148E-6 1.2882306E-5 1.2882306E-5 1.2882373E-5 0.35525 0.35525
1.2877295E-5 -8.8448034E-11 1.2882061E-5 1.21614075E-5 7.767856E-6 1.28820875E-5 1.28820875E-5 1.2882061E-5 0.35575 0.35575
1.2883545E-5 3.093114E-11 1.2882373E-5 1.2161178E-5 7.76771E-6 1.2881869E-5 1.2881869E-5 1.2882373E-5 0.35625 0.35625
1.2889598E-5 1.466559E-10 1.2882061E-5 1.216095E-5 7.767563E-6 1.2881652E-5 1.2881652E-5 1.2882061E-5 0.35675 0.35675
1.2889941E-5 1.5701213E-10 1.2881749E-5 1.2160721E-5 7.767418E-6 1.2881434E-5 1.2881434E-5 1.2881749E-5 0.35725 0.35725
1.2890416E-5 1.6980463E-10 1.2881124E-5 1.2160492E-5 7.767271E-6 1.2881215E-5 1.2881215E-5 1.2881124E-5 0.35775 0.35775
1.2886667E-5 1.0463657E-10 1.2881124E-5 1.2160263E-5 7.767125E-6 1.2880998E-5 1.2880998E-5 1.2881124E-5 0.35825 0.35825
1.2878166E-5 -4.8237074E-11 1.2881124E-5 1.2160034E-5 7.766978E-6 1.288078E-5 1.288078E-5 1.2881124E-5 0.35875 0.35875
1.2871546E-5 -1.6639393E-10 1.2880812E-5 1.2159805E-5 7.766833E-6 1.2880561E-5 1.2880561E-5 1.2880812E-5 0.35925 0.35925
1.28697775E-5 -1.9501796E-10 1.28805E-5 1.2159577E-5 7.766686E-6 1.2880344E-5 1.2880344E-5 1.28805E-5 0.35975 0.35975
1.2872562E-5 -1.395908E-10 1.28805E-5 1.21593475E-5 7.76654E-6 1.2880126E-5 1.2880126E-5 1.28805E-5 0.36025 0.36025
1.28797365E-5 -3.1577729E-12 1.2879564E-5 1.2159118E-5 7.7663935E-6 1.2879907E-5 1.2879907E-5 1.2879564E-5 0.36075 0.36075
1.2882258E-5 4.739687E-11 1.2879252E-5 1.2158661E-5 7.766102E-6 1.2879689E-5 1.2879689E-5 1.2879252E-5 0.36125 0.36125
1.28855045E-5 1.1135097E-10 1.2879564E-5 1.2158432E-5 7.765955E-6 1.2879472E-5 1.2879472E-5 1.2879564E-5 0.36175 0.36175
1.2891425E-5 2.2463947E-10 1.2879252E-5 1.2158203E-5 7.765809E-6 1.28792535E-5 1.28792535E-5 1.2879252E-5 0.36225 0.36225
1.289025E-5 2.0697861E-10 1.2879252E-5 1.2157974E-5 7.765663E-6 1.2879035E-5 1.2879035E-5 1.2879252E-5 0.36275 0.36275
1.2880529E-5 3.1569504E-11 1.2878939E-5 1.2157745E-5 7.765517E-6 1.2878818E-5 1.2878818E-5 1.2878939E-5 0.36325 0.36325
1.2873347E-5 -9.694148E-11 1.2878627E-5 1.2157517E-5 7.76537E-6 1.28786E-5 1.28786E-5 1.2878627E-5 0.36375 0.36375
1.2870984E-5 -1.3652873E-10 1.2878627E-5 1.21572875E-5 7.765224E-6 1.2878381E-5 1.2878381E-5 1.2878627E-5 0.36425 0.36425
1.2869974E-5 -1.5114424E-10 1.2878315E-5 1.2157058E-5 7.765078E-6 1.2878163E-5 1.2878163E-5 1.2878315E-5 0.36475 0.36475
1.2871538E-5 -1.1825253E-10 1.2878003E-5 1.215683E-5 7.764932E-6 1.2877946E-5 1.2877946E-5 1.2878003E-5 0.36525 0.36525
1.2873432E-5 -7.9270174E-11 1.2878003E-5 1.2156601E-5 7.764786E-6 1.2877727E-5 1.2877727E-5 1.2878003E-5 0.36575 0.36575
1.28812335E-5 6.873512E-11 1.2877691E-5 1.2156143E-5 7.764494E-6 1.2877509E-5 1.2877509E-5 1.2877691E-5 0.36625 0.36625
1.2888936E-5 2.1491324E-10 1.2877066E-5 1.2155914E-5 7.764347E-6 1.2877292E-5 1.2877292E-5 1.2877066E-5 0.36675 0.36675
1.2887794E-5 1.9786145E-10 1.2876754E-5 1.2155685E-5 7.764201E-6 1.28770735E-5 1.28770735E-5 1.2876754E-5 0.36725 0.36725
1.2883088E-5 1.1503047E-10 1.2876442E-5 1.2155457E-5 7.764054E-6 1.2876855E-5 1.2876855E-5 1.2876442E-5 0.36775 0.36775
1.2877887E-5 2.3063494E-11 1.2876129E-5 1.21552275E-5 7.763909E-6 1.2876637E-5 1.2876637E-5 1.2876129E-5 0.36825 0.36825
1.2871894E-5 -8.3521086E-11 1.2876442E-5 1.2154998E-5 7.763762E-6 1.28764195E-5 1.28764195E-5 1.2876442E-5 0.36875 0.36875
1.2867517E-5 -1.602614E-10 1.2876442E-5 1.215477E-5 7.763616E-6 1.2876201E-5 1.2876201E-5 1.2876442E-5 0.36925 0.36925
1.286532E-5 -1.9680331E-10 1.2876442E-5 1.2154541E-5 7.76347E-6 1.2875983E-5 1.2875983E-5 1.2876442E-5 0.36975 0.36975
1.286926E-5 -1.2005881E-10 1.2876129E-5 1.2154313E-5 7.763324E-6 1.2875765E-5 1.2875765E-5 1.2876129E-5 0.37025 0.37025
1.2875544E-5 -7.0571E-14 1.28755055E-5 1.2154083E-5 7.763178E-6 1.2875547E-5 1.2875547E-5 1.28755055E-5 0.37075 0.37075
1.2879648E-5 7.971926E-11 1.28755055E-5 1.2153854E-5 7.763031E-6 1.2875329E-5 1.2875329E-5 1.28755055E-5 0.37125 0.37125
1.2882995E-5 1.4550054E-10 1.28751935E-5 1.2153397E-5 7.762739E-6 1.2875111E-5 1.2875111E-5 1.28751935E-5 0.37175 0.37175
1.2883965E-5 1.6742904E-10 1.2875817E-5 1.21531675E-5 7.762593E-6 1.28748925E-5 1.28748925E-5 1.2875817E-5 0.37225 0.37225
1.288005E-5 9.9215684E-11 1.2874569E-5 1.2152939E-5 7.762446E-6 1.2874674E-5 1.2874674E-5 1.2874569E-5 0.37275 0.37275
1.2873628E-5 -1.528677E-11 1.2874569E-5 1.215271E-5 7.762301E-6 1.2874457E-5 1.2874457E-5 1.2874569E-5 0.37325 0.37325
1.2870044E-5 -7.740948E-11 1.2873945E-5 1.2152481E-5 7.762154E-6 1.2874239E-5 1.2874239E-5 1.2873945E-5 0.37375 0.37375
1.2868672E-5 -9.872472E-11 1.2874257E-5 1.2152253E-5 7.762008E-6 1.287402E-5 1.287402E-5 1.2874257E-5 0.37425 0.37425
1.2867661E-5 -1.1334023E-10 1.2873945E-5 1.2152023E-5 7.7618615E-6 1.2873802E-5 1.2873802E-5 1.2873945E-5 0.37475 0.37475
1.2865628E-5 -1.468368E-10 1.287332E-5 1.2151794E-5 7.761716E-6 1.2873585E-5 1.2873585E-5 1.287332E-5 0.37525 0.37525
1.286772E-5 -1.04200044E-10 1.287332E-5 1.2151566E-5 7.76157E-6 1.2873366E-5 1.2873366E-5 1.287332E-5 0.37575 0.37575
1.287232E-5 -1.5274206E-11 1.287332E-5 1.2151337E-5 7.761423E-6 1.2873148E-5 1.2873148E-5 1.287332E-5 0.37625 0.37625
1.2878571E-5 1.0410495E-10 1.287332E-5 1.21511075E-5 7.761277E-6 1.287293E-5 1.287293E-5 1.287332E-5 0.37675 0.37675
1.2880102E-5 1.3638758E-10 1.2873008E-5 1.215065E-5 7.760985E-6 1.28727115E-5 1.28727115E-5 1.2873008E-5 0.37725 0.37725
1.2878531E-5 1.1141796E-10 1.2872384E-5 1.2150421E-5 7.760838E-6 1.2872494E-5 1.2872494E-5 1.2872384E-5 0.37775 0.37775
1.2877356E-5 9.37571E-11 1.2872071E-5 1.2150193E-5 7.760692E-6 1.2872276E-5 1.2872276E-5 1.2872071E-5 0.37825 0.37825
1.2875884E-5 7.061466E-11 1.2872384E-5 1.2149963E-5 7.760546E-6 1.28720585E-5 1.28720585E-5 1.2872384E-5 0.37875 0.37875
1.2869033E-5 -5.180565E-11 1.2871759E-5 1.2149734E-5 7.7604E-6 1.287184E-5 1.287184E-5 1.2871759E-5 0.37925 0.37925
1.2862941E-5 -1.6021744E-10 1.2872071E-5 1.2149506E-5 7.7602535E-6 1.2871622E-5 1.2871622E-5 1.2872071E-5 0.37975 0.37975
1.28611055E-5 -1.9005961E-10 1.2871759E-5 1.2149277E-5 7.760107E-6 1.2871404E-5 1.2871404E-5 1.2871759E-5 0.38025 0.38025
1.2863231E-5 -1.4681378E-10 1.28708225E-5 1.21490475E-5 7.759962E-6 1.2871185E-5 1.2871185E-5 1.28708225E-5 0.38075 0.38075
1.2868886E-5 -3.8397802E-11 1.28708225E-5 1.2148819E-5 7.759815E-6 1.2870967E-5 1.2870967E-5 1.28708225E-5 0.38125 0.38125
1.2874708E-5 7.30635E-11 1.2871135E-5 1.214859E-5 7.759669E-6 1.287075E-5 1.287075E-5 1.2871135E-5 0.38175 0.38175
1.287845E-5 1.4615359E-10 1.2871135E-5 1.2148361E-5 7.759522E-6 1.28705315E-5 1.28705315E-5 1.2871135E-5 0.38225 0.38225
1.2882291E-5 2.210709E-10 1.2870511E-5 1.2147903E-5 7.75923E-6 1.2870313E-5 1.2870313E-5 1.2870511E-5 0.38275 0.38275
1.2880621E-5 1.9427406E-10 1.2869887E-5 1.2147674E-5 7.759084E-6 1.2870095E-5 1.2870095E-5 1.2869887E-5 0.38325 0.38325
1.2872219E-5 4.3227595E-11 1.2869262E-5 1.2147446E-5 7.758938E-6 1.2869877E-5 1.2869877E-5 1.2869262E-5 0.38375 0.38375
1.2862001E-5 -1.4131751E-10 1.2869262E-5 1.2147217E-5 7.758792E-6 1.2869658E-5 1.2869658E-5 1.2869262E-5 0.38425 0.38425
1.2858319E-5 -2.0526743E-10 1.2869262E-5 1.21469875E-5 7.758646E-6 1.2869441E-5 1.2869441E-5 1.2869262E-5 0.38475 0.38475
1.2860575E-5 -1.5958533E-10 1.2868638E-5 1.2146759E-5 7.758499E-6 1.2869223E-5 1.2869223E-5 1.2868638E-5 0.38525 0.38525
1.2864416E-5 -8.466803E-11 1.286895E-5 1.214653E-5 7.758354E-6 1.2869004E-5 1.2869004E-5 1.286895E-5 0.38575 0.38575
1.2867202E-5 -2.9240877E-11 1.2868638E-5 1.2146301E-5 7.758207E-6 1.2868786E-5 1.2868786E-5 1.2868638E-5 0.38625 0.38625
1.2872891E-5 7.9784165E-11 1.2868638E-5 1.2146073E-5 7.758061E-6 1.2868568E-5 1.2868568E-5 1.2868638E-5 0.38675 0.38675
1.2878811E-5 1.9307268E-10 1.2868638E-5 1.2145843E-5 7.757914E-6 1.286835E-5 1.286835E-5 1.2868638E-5 0.38725 0.38725
1.2877174E-5 1.6688488E-10 1.2868326E-5 1.2145615E-5 7.757769E-6 1.2868132E-5 1.2868132E-5 1.2868326E-5 0.38775 0.38775
1.287194E-5 7.4308844E-11 1.2868013E-5 1.2145157E-5 7.757476E-6 1.2867914E-5 1.2867914E-5 1.2868013E-5 0.38825 0.38825
1.2864395E-5 -6.090187E-11 1.2867389E-5 1.2144928E-5 7.7573295E-6 1.2867696E-5 1.2867696E-5 1.2867389E-5 0.38875 0.38875
1.2863055E-5 -8.160804E-11 1.2867077E-5 1.2144699E-5 7.757184E-6 1.2867477E-5 1.2867477E-5 1.2867077E-5 0.38925 0.38925
1.2861682E-5 -1.0292328E-10 1.2866765E-5 1.214447E-5 7.757038E-6 1.2867259E-5 1.2867259E-5 1.2866765E-5 0.38975 0.38975
1.28595175E-5 -1.3885612E-10 1.2867077E-5 1.2144242E-5 7.756891E-6 1.2867041E-5 1.2867041E-5 1.2867077E-5 0.39025 0.39025
1.2861115E-5 -1.05355356E-10 1.2867077E-5 1.21440125E-5 7.756745E-6 1.28668225E-5 1.28668225E-5 1.2867077E-5 0.39075 0.39075
1.2868255E-5 3.0468617E-11 1.2866765E-5 1.2143783E-5 7.756599E-6 1.2866604E-5 1.2866604E-5 1.2866765E-5 0.39125 0.39125
1.2872658E-5 1.1574004E-10 1.2866765E-5 1.2143555E-5 7.756453E-6 1.2866387E-5 1.2866387E-5 1.2866765E-5 0.39175 0.39175
1.2870492E-5 7.98072E-11 1.2866765E-5 1.2143326E-5 7.756306E-6 1.2866169E-5 1.2866169E-5 1.2866765E-5 0.39225 0.39225
1.2867536E-5 2.925676E-11 1.286614E-5 1.2143097E-5 7.75616E-6 1.286595E-5 1.286595E-5 1.286614E-5 0.39275 0.39275
1.2871178E-5 1.00519676E-10 1.28655165E-5 1.2142868E-5 7.756014E-6 1.2865732E-5 1.2865732E-5 1.28655165E-5 0.39325 0.39325
1.2871224E-5 1.0539429E-10 1.2866452E-5 1.214241E-5 7.7557215E-6 1.2865514E-5 1.2865514E-5 1.2866452E-5 0.39375 0.39375
1.2863086E-5 -4.077963E-11 1.286458E-5 1.2142182E-5 7.755575E-6 1.28652955E-5 1.28652955E-5 1.286458E-5 0.39425 0.39425
1.2860657E-5 -8.1585E-11 1.286458E-5 1.21419525E-5 7.75543E-6 1.2865077E-5 1.2865077E-5 1.286458E-5 0.39475 0.39475
1.2861561E-5 -6.087464E-11 1.286458E-5 1.2141723E-5 7.755283E-6 1.2864859E-5 1.2864859E-5 1.286458E-5 0.39525 0.39525
1.28599895E-5 -8.5844276E-11 1.2864268E-5 1.2141495E-5 7.755137E-6 1.2864641E-5 1.2864641E-5 1.2864268E-5 0.39575 0.39575
1.285789E-5 -1.2055898E-10 1.2864268E-5 1.2141266E-5 7.754991E-6 1.2864422E-5 1.2864422E-5 1.2864268E-5 0.39625 0.39625
1.2860444E-5 -6.939529E-11 1.2863643E-5 1.2141037E-5 7.754845E-6 1.2864205E-5 1.2864205E-5 1.2863643E-5 0.39675 0.39675
1.2867849E-5 7.1301215E-11 1.2863643E-5 1.2140808E-5 7.754698E-6 1.2863987E-5 1.2863987E-5 1.2863643E-5 0.39725 0.39725
1.2872054E-5 1.5291826E-10 1.2863643E-5 1.2140579E-5 7.754552E-6 1.28637685E-5 1.28637685E-5 1.2863643E-5 0.39775 0.39775
1.2868205E-5 8.5923005E-11 1.2863643E-5 1.214035E-5 7.754406E-6 1.286355E-5 1.286355E-5 1.2863643E-5 0.39825 0.39825
1.2866436E-5 5.7298975E-11 1.2863019E-5 1.21398925E-5 7.7541135E-6 1.2863332E-5 1.2863332E-5 1.2863019E-5 0.39875 0.39875
1.28685615E-5 1.0054481E-10 1.2862707E-5 1.2139663E-5 7.753967E-6 1.2863114E-5 1.2863114E-5 1.2862707E-5 0.39925 0.39925
1.2864713E-5 3.354955E-11 1.2862394E-5 1.2139435E-5 7.753822E-6 1.2862895E-5 1.2862895E-5 1.2862394E-5 0.39975 0.39975
1.2856938E-5 -1.0592462E-10 1.2862394E-5 1.2139206E-5 7.753675E-6 1.2862677E-5 1.2862677E-5 1.2862394E-5 0.40025 0.40025
1.28537495E-5 -1.6073853E-10 1.2862394E-5 1.2138977E-5 7.753529E-6 1.2862459E-5 1.2862459E-5 1.2862394E-5 0.40075 0.40075
1.2856931E-5 -9.800257E-11 1.2862082E-5 1.2138748E-5 7.753382E-6 1.28622405E-5 1.28622405E-5 1.2862082E-5 0.40125 0.40125
1.2860541E-5 -2.7348738E-11 1.286177E-5 1.2138519E-5 7.753237E-6 1.2862022E-5 1.2862022E-5 1.286177E-5 0.40175 0.40175
1.2862071E-5 4.933898E-12 1.2861458E-5 1.213829E-5 7.75309E-6 1.2861804E-5 1.2861804E-5 1.2861458E-5 0.40225 0.40225
1.2867628E-5 1.1152268E-10 1.2861458E-5 1.2138062E-5 7.752944E-6 1.2861586E-5 1.2861586E-5 1.2861458E-5 0.40275 0.40275
1.287104E-5 1.785221E-10 1.28611455E-5 1.21378325E-5 7.7527975E-6 1.2861367E-5 1.2861367E-5 1.28611455E-5 0.40325 0.40325
1.2867655E-5 1.2005379E-10 1.28608335E-5 1.2137603E-5 7.752652E-6 1.286115E-5 1.286115E-5 1.28608335E-5 0.40375 0.40375
1.2858691E-5 -4.1346794E-11 1.2860522E-5 1.2137146E-5 7.752359E-6 1.2860932E-5 1.2860932E-5 1.2860522E-5 0.40425 0.40425
1.2855404E-5 -9.798791E-11 1.2860522E-5 1.2136917E-5 7.752213E-6 1.28607135E-5 1.28607135E-5 1.2860522E-5 0.40475 0.40475
1.2858057E-5 -4.4997006E-11 1.2860522E-5 1.2136688E-5 7.752067E-6 1.2860495E-5 1.2860495E-5 1.2860522E-5 0.40525 0.40525
1.2856947E-5 -6.143971E-11 1.2860522E-5 1.2136459E-5 7.751921E-6 1.2860277E-5 1.2860277E-5 1.2860522E-5 0.40575 0.40575
1.2855409E-5 -8.5800284E-11 1.2859585E-5 1.2136231E-5 7.751774E-6 1.2860059E-5 1.2860059E-5 1.2859585E-5 0.40625 0.40625
1.28573365E-5 -4.620885E-11 1.2859897E-5 1.2136002E-5 7.751628E-6 1.285984E-5 1.285984E-5 1.2859897E-5 0.40675 0.40675
1.2863587E-5 7.3170324E-11 1.2859585E-5 1.21357725E-5 7.751482E-6 1.2859622E-5 1.2859622E-5 1.2859585E-5 0.40725 0.40725
1.2863203E-5 7.012708E-11 1.2859585E-5 1.2135544E-5 7.751336E-6 1.2859404E-5 1.2859404E-5 1.2859585E-5 0.40775 0.40775
1.2859618E-5 8.004367E-12 1.2858961E-5 1.2135315E-5 7.7511895E-6 1.28591855E-5 1.28591855E-5 1.2858961E-5 0.40825 0.40825
1.2859268E-5 5.5702036E-12 1.2858649E-5 1.2135086E-5 7.751043E-6 1.2858967E-5 1.2858967E-5 1.2858649E-5 0.40875 0.40875
1.2858952E-5 3.745094E-12 1.2858024E-5 1.2134858E-5 7.750898E-6 1.2858749E-5 1.2858749E-5 1.2858024E-5 0.40925 0.40925
1.2857017E-5 -2.7924281E-11 1.2858336E-5 1.2134399E-5 7.750605E-6 1.2858531E-5 1.2858531E-5 1.2858336E-5 0.40975 0.40975
1.2854687E-5 -6.690245E-11 1.2858024E-5 1.2134171E-5 7.750459E-6 1.2858312E-5 1.2858312E-5 1.2858024E-5 0.41025 0.41025
1.2857868E-5 -4.16648E-12 1.2857712E-5 1.2133942E-5 7.750313E-6 1.2858094E-5 1.2858094E-5 1.2857712E-5 0.41075 0.41075
1.2861511E-5 6.709642E-11 1.2858024E-5 1.21337125E-5 7.750166E-6 1.2857876E-5 1.2857876E-5 1.2858024E-5 0.41125 0.41125
1.28626125E-5 9.146119E-11 1.2857712E-5 1.2133484E-5 7.75002E-6 1.2857658E-5 1.2857658E-5 1.2857712E-5 0.41175 0.41175
1.2856718E-5 -1.3296205E-11 1.28574E-5 1.2133255E-5 7.749874E-6 1.2857439E-5 1.2857439E-5 1.28574E-5 0.41225 0.41225
1.28532665E-5 -7.298264E-11 1.2857087E-5 1.2133026E-5 7.749728E-6 1.2857221E-5 1.2857221E-5 1.2857087E-5 0.41275 0.41275
1.2854599E-5 -4.435441E-11 1.2857087E-5 1.2132798E-5 7.7495815E-6 1.2857003E-5 1.2857003E-5 1.2857087E-5 0.41325 0.41325
1.2851807E-5 -9.185952E-11 1.2856775E-5 1.2132568E-5 7.749435E-6 1.2856784E-5 1.2856784E-5 1.2856775E-5 0.41375 0.41375
1.28505E-5 -1.11956625E-10 1.2856463E-5 1.2132339E-5 7.74929E-6 1.2856566E-5 1.2856566E-5 1.2856463E-5 0.41425 0.41425
1.2855628E-5 -1.32857276E-11 1.2856463E-5 1.2132111E-5 7.749143E-6 1.2856348E-5 1.2856348E-5 1.2856463E-5 0.41475 0.41475
1.2860755E-5 8.538518E-11 1.2856151E-5 1.21316525E-5 7.74885E-6 1.285613E-5 1.285613E-5 1.2856151E-5 0.41525 0.41525
1.2866511E-5 1.9562833E-10 1.2855839E-5 1.2131424E-5 7.748705E-6 1.2855911E-5 1.2855911E-5 1.2855839E-5 0.41575 0.41575
1.2863224E-5 1.3898724E-10 1.2855527E-5 1.2131195E-5 7.748558E-6 1.2855693E-5 1.2855693E-5 1.2855527E-5 0.41625 0.41625
1.2855943E-5 8.64906E-12 1.2855215E-5 1.2130966E-5 7.748412E-6 1.2855475E-5 1.2855475E-5 1.2855215E-5 0.41675 0.41675
1.2850511E-5 -8.758138E-11 1.2855215E-5 1.2130738E-5 7.7482655E-6 1.28552565E-5 1.28552565E-5 1.2855215E-5 0.41725 0.41725
1.2846035E-5 -1.6614889E-10 1.2854591E-5 1.2130508E-5 7.74812E-6 1.2855038E-5 1.2855038E-5 1.2854591E-5 0.41775 0.41775
1.28449265E-5 -1.825916E-10 1.2854591E-5 1.2130279E-5 7.7479735E-6 1.285482E-5 1.285482E-5 1.2854591E-5 0.41825 0.41825
1.2846919E-5 -1.4178203E-10 1.2854903E-5 1.2130051E-5 7.747827E-6 1.2854601E-5 1.2854601E-5 1.2854903E-5 0.41875 0.41875
1.2853565E-5 -1.509406E-11 1.2854591E-5 1.2129822E-5 7.747681E-6 1.28543825E-5 1.28543825E-5 1.2854591E-5 0.41925 0.41925
1.2859947E-5 1.06721375E-10 1.2854278E-5 1.21295925E-5 7.747535E-6 1.2854164E-5 1.2854164E-5 1.2854278E-5 0.41975 0.41975
1.2863226E-5 1.7128456E-10 1.2853966E-5 1.2129364E-5 7.747389E-6 1.2853946E-5 1.2853946E-5 1.2853966E-5 0.42025 0.42025
1.2864955E-5 2.0722157E-10 1.2853342E-5 1.2128906E-5 7.747096E-6 1.2853728E-5 1.2853728E-5 1.2853342E-5 0.42075 0.42075
1.28632855E-5 1.8042474E-10 1.2853029E-5 1.2128678E-5 7.74695E-6 1.2853509E-5 1.2853509E-5 1.2853029E-5 0.42125 0.42125
1.2853101E-5 -3.5113058E-12 1.2853342E-5 1.2128448E-5 7.746804E-6 1.2853291E-5 1.2853291E-5 1.2853342E-5 0.42175 0.42175
1.2845985E-5 -1.3080416E-10 1.2853342E-5 1.2128219E-5 7.7466575E-6 1.2853073E-5 1.2853073E-5 1.2853342E-5 0.42225 0.42225
1.2841906E-5 -2.0206287E-10 1.2853029E-5 1.2127991E-5 7.746511E-6 1.28528545E-5 1.28528545E-5 1.2853029E-5 0.42275 0.42275
1.2842546E-5 -1.8622504E-10 1.2853029E-5 1.2127762E-5 7.746366E-6 1.2852636E-5 1.2852636E-5 1.2853029E-5 0.42325 0.42325
1.284543E-5 -1.2897067E-10 1.2852405E-5 1.2127533E-5 7.746219E-6 1.2852418E-5 1.2852418E-5 1.2852405E-5 0.42375 0.42375
1.2848676E-5 -6.501657E-11 1.2852405E-5 1.2127304E-5 7.746073E-6 1.2852199E-5 1.2852199E-5 1.2852405E-5 0.42425 0.42425
1.28575E-5 1.0186982E-10 1.2852093E-5 1.2127075E-5 7.745927E-6 1.28519805E-5 1.28519805E-5 1.2852093E-5 0.42475 0.42475
1.2863454E-5 2.1576736E-10 1.285178E-5 1.2126847E-5 7.745781E-6 1.2851762E-5 1.2851762E-5 1.285178E-5 0.42525 0.42525
1.286571E-5 2.6144947E-10 1.28511565E-5 1.2126618E-5 7.745634E-6 1.2851544E-5 1.2851544E-5 1.28511565E-5 0.42575 0.42575
1.286272E-5 2.1028997E-10 1.28508445E-5 1.212616E-5 7.745342E-6 1.2851326E-5 1.2851326E-5 1.28508445E-5 0.42625 0.42625
1.2853889E-5 5.1325652E-11 1.28511565E-5 1.2125931E-5 7.745196E-6 1.2851107E-5 1.2851107E-5 1.28511565E-5 0.42675 0.42675
1.2844859E-5 -1.1129306E-10 1.28508445E-5 1.2125702E-5 7.7450495E-6 1.2850889E-5 1.2850889E-5 1.28508445E-5 0.42725 0.42725
1.2836159E-5 -2.678211E-10 1.2849908E-5 1.2125473E-5 7.744903E-6 1.2850671E-5 1.2850671E-5 1.2849908E-5 0.42775 0.42775
1.2831816E-5 -3.4395234E-10 1.285022E-5 1.2125244E-5 7.744758E-6 1.2850453E-5 1.2850453E-5 1.285022E-5 0.42825 0.42825
1.2837736E-5 -2.3066385E-10 1.2850533E-5 1.2125015E-5 7.744611E-6 1.2850234E-5 1.2850234E-5 1.2850533E-5 0.42875 0.42875
1.2847451E-5 -4.7332673E-11 1.285022E-5 1.2124787E-5 7.744465E-6 1.2850016E-5 1.2850016E-5 1.285022E-5 0.42925 0.42925
1.2860136E-5 1.9081452E-10 1.2849284E-5 1.21245575E-5 7.744318E-6 1.2849797E-5 1.2849797E-5 1.2849284E-5 0.42975 0.42975
1.28683005E-5 3.4551953E-10 1.2849284E-5 1.2124328E-5 7.744173E-6 1.28495785E-5 1.28495785E-5 1.2849284E-5 0.43025 0.43025
1.2867092E-5 3.2724962E-10 1.2848971E-5 1.21241E-5 7.744026E-6 1.284936E-5 1.284936E-5 1.2848971E-5 0.43075 0.43075
1.28617585E-5 2.328464E-10 1.2848659E-5 1.2123642E-5 7.7437335E-6 1.2849142E-5 1.2849142E-5 1.2848659E-5 0.43125 0.43125
1.2851013E-5 3.855621E-11 1.2848971E-5 1.2123413E-5 7.743588E-6 1.2848924E-5 1.2848924E-5 1.2848971E-5 0.43175 0.43175
1.2836208E-5 -2.3064917E-10 1.2848659E-5 1.2123184E-5 7.7434415E-6 1.2848705E-5 1.2848705E-5 1.2848659E-5 0.43225 0.43225
1.2829225E-5 -3.5550574E-10 1.2848347E-5 1.2122955E-5 7.743295E-6 1.2848487E-5 1.2848487E-5 1.2848347E-5 0.43275 0.43275
1.2829601E-5 -3.4454045E-10 1.2848659E-5 1.2122727E-5 7.743149E-6 1.2848269E-5 1.2848269E-5 1.2848659E-5 0.43325 0.43325
1.2837105E-5 -2.0201675E-10 1.2848035E-5 1.21224975E-5 7.743003E-6 1.2848051E-5 1.2848051E-5 1.2848035E-5 0.43375 0.43375
1.2848337E-5 9.331499E-12 1.2847722E-5 1.2122268E-5 7.742857E-6 1.2847831E-5 1.2847831E-5 1.2847722E-5 0.43425 0.43425
1.2858877E-5 2.0788933E-10 1.284741E-5 1.212204E-5 7.74271E-6 1.2847613E-5 1.2847613E-5 1.284741E-5 0.43475 0.43475
1.2862454E-5 2.779341E-10 1.2847098E-5 1.2121811E-5 7.742564E-6 1.2847395E-5 1.2847395E-5 1.2847098E-5 0.43525 0.43525
1.2862038E-5 2.7428182E-10 1.2846786E-5 1.2121582E-5 7.742418E-6 1.2847177E-5 1.2847177E-5 1.2846786E-5 0.43575 0.43575
1.2856044E-5 1.6769723E-10 1.284741E-5 1.2121353E-5 7.742272E-6 1.2846958E-5 1.2846958E-5 1.284741E-5 0.43625 0.43625
1.284718E-5 8.1238445E-12 1.2846474E-5 1.2120895E-5 7.741979E-6 1.284674E-5 1.284674E-5 1.2846474E-5 0.43675 0.43675
1.2840098E-5 -1.1855993E-10 1.2846474E-5 1.2120667E-5 7.7418335E-6 1.2846522E-5 1.2846522E-5 1.2846474E-5 0.43725 0.43725
1.2831365E-5 -2.7569705E-10 1.2846786E-5 1.21204375E-5 7.741687E-6 1.28463025E-5 1.28463025E-5 1.2846786E-5 0.43775 0.43775
1.2830586E-5 -2.8604907E-10 1.2846162E-5 1.2120208E-5 7.741541E-6 1.2846084E-5 1.2846084E-5 1.2846162E-5 0.43825 0.43825
1.2835251E-5 -1.9590511E-10 1.284585E-5 1.211998E-5 7.741395E-6 1.2845866E-5 1.2845866E-5 1.284585E-5 0.43875 0.43875
1.284226E-5 -6.25174E-11 1.2845538E-5 1.2119751E-5 7.741249E-6 1.2845648E-5 1.2845648E-5 1.2845538E-5 0.43925 0.43925
1.28509855E-5 1.0254176E-10 1.2845226E-5 1.2119522E-5 7.741102E-6 1.2845429E-5 1.2845429E-5 1.2845226E-5 0.43975 0.43975
1.28614265E-5 2.992724E-10 1.2845226E-5 1.2119293E-5 7.740956E-6 1.2845211E-5 1.2845211E-5 1.2845226E-5 0.44025 0.44025
1.2863386E-5 3.3947292E-10 1.2845226E-5 1.2119064E-5 7.74081E-6 1.2844992E-5 1.2844992E-5 1.2845226E-5 0.44075 0.44075
1.2859141E-5 2.651689E-10 1.2844601E-5 1.2118835E-5 7.740664E-6 1.2844774E-5 1.2844774E-5 1.2844601E-5 0.44125 0.44125
1.284932E-5 8.793256E-11 1.2844601E-5 1.2118607E-5 7.7405175E-6 1.2844555E-5 1.2844555E-5 1.2844601E-5 0.44175 0.44175
1.28358015E-5 -1.5751923E-10 1.2844289E-5 1.2118149E-5 7.740226E-6 1.2844337E-5 1.2844337E-5 1.2844289E-5 0.44225 0.44225
1.2827564E-5 -3.0552036E-10 1.2844289E-5 1.211792E-5 7.740079E-6 1.2844119E-5 1.2844119E-5 1.2844289E-5 0.44275 0.44275
1.2822132E-5 -4.017508E-10 1.2844289E-5 1.2117691E-5 7.739933E-6 1.2843901E-5 1.2843901E-5 1.2844289E-5 0.44325 0.44325
1.2825906E-5 -3.280516E-10 1.2843977E-5 1.2117463E-5 7.739786E-6 1.2843681E-5 1.2843681E-5 1.2843977E-5 0.44375 0.44375
1.2842288E-5 -2.1688965E-11 1.2843665E-5 1.2117233E-5 7.739641E-6 1.2843463E-5 1.2843463E-5 1.2843665E-5 0.44425 0.44425
1.2856722E-5 2.4873875E-10 1.2843665E-5 1.2117004E-5 7.739494E-6 1.2843244E-5 1.2843244E-5 1.2843665E-5 0.44475 0.44475
1.2863038E-5 3.6933603E-10 1.284304E-5 1.2116776E-5 7.739348E-6 1.2843026E-5 1.2843026E-5 1.284304E-5 0.44525 0.44525
1.2864766E-5 4.0527312E-10 1.2842728E-5 1.2116547E-5 7.7392015E-6 1.2842807E-5 1.2842807E-5 1.2842728E-5 0.44575 0.44575
1.2857948E-5 2.8346184E-10 1.2842728E-5 1.21163175E-5 7.739056E-6 1.2842589E-5 1.2842589E-5 1.2842728E-5 0.44625 0.44625
1.2844265E-5 3.4964726E-11 1.2842103E-5 1.2116089E-5 7.7389095E-6 1.2842371E-5 1.2842371E-5 1.2842103E-5 0.44675 0.44675
1.2826655E-5 -2.8601133E-10 1.2842103E-5 1.211586E-5 7.738763E-6 1.2842152E-5 1.2842152E-5 1.2842103E-5 0.44725 0.44725
1.2816932E-5 -4.6142046E-10 1.2842103E-5 1.2115403E-5 7.738471E-6 1.2841933E-5 1.2841933E-5 1.2842103E-5 0.44775 0.44775
1.2823413E-5 -3.377778E-10 1.2841791E-5 1.2115173E-5 7.738325E-6 1.2841715E-5 1.2841715E-5 1.2841791E-5 0.44825 0.44825
1.2834646E-5 -1.2642956E-10 1.2841791E-5 1.2114944E-5 7.738178E-6 1.2841497E-5 1.2841497E-5 1.2841791E-5 0.44875 0.44875
1.2843041E-5 3.2538954E-11 1.28414795E-5 1.2114716E-5 7.738032E-6 1.28412785E-5 1.28412785E-5 1.28414795E-5 0.44925 0.44925
1.2851535E-5 1.9333467E-10 1.28411675E-5 1.2114487E-5 7.737886E-6 1.2841059E-5 1.2841059E-5 1.28411675E-5 0.44975 0.44975
1.2857752E-5 3.1210476E-10 1.2840855E-5 1.21142575E-5 7.73774E-6 1.2840841E-5 1.2840841E-5 1.2840855E-5 0.45025 0.45025
1.2859711E-5 3.5230527E-10 1.2840231E-5 1.2114029E-5 7.7375935E-6 1.2840623E-5 1.2840623E-5 1.2840231E-5 0.45075 0.45075
1.2848306E-5 1.4583373E-10 1.2839919E-5 1.21138E-5 7.737448E-6 1.2840404E-5 1.2840404E-5 1.2839919E-5 0.45125 0.45125
1.2832379E-5 -1.4407991E-10 1.2840231E-5 1.2113571E-5 7.7373015E-6 1.2840185E-5 1.2840185E-5 1.2840231E-5 0.45175 0.45175
1.2826254E-5 -2.5310076E-10 1.2840231E-5 1.2113343E-5 7.737155E-6 1.2839967E-5 1.2839967E-5 1.2840231E-5 0.45225 0.45225
1.2829302E-5 -1.9280105E-10 1.2839294E-5 1.2113113E-5 7.737009E-6 1.2839749E-5 1.2839749E-5 1.2839294E-5 0.45275 0.45275
1.2829942E-5 -1.7696322E-10 1.2839294E-5 1.2112656E-5 7.736717E-6 1.283953E-5 1.283953E-5 1.2839294E-5 0.45325 0.45325
1.2834409E-5 -9.047364E-11 1.2839294E-5 1.2112427E-5 7.73657E-6 1.2839311E-5 1.2839311E-5 1.2839294E-5 0.45375 0.45375
1.28431675E-5 7.5194594E-11 1.2838982E-5 1.21121975E-5 7.736424E-6 1.2839093E-5 1.2839093E-5 1.2838982E-5 0.45425 0.45425
1.2848724E-5 1.8178338E-10 1.283867E-5 1.2111969E-5 7.736278E-6 1.2838875E-5 1.2838875E-5 1.283867E-5 0.45475 0.45475
1.2848638E-5 1.8422175E-10 1.283867E-5 1.211174E-5 7.736132E-6 1.2838656E-5 1.2838656E-5 1.283867E-5 0.45525 0.45525
1.2844129E-5 1.0504515E-10 1.283867E-5 1.2111511E-5 7.7359855E-6 1.2838437E-5 1.2838437E-5 1.283867E-5 0.45575 0.45575
1.2839687E-5 2.708672E-11 1.2838358E-5 1.2111283E-5 7.735839E-6 1.2838219E-5 1.2838219E-5 1.2838358E-5 0.45625 0.45625
1.2835838E-5 -3.9908524E-11 1.2838045E-5 1.2111053E-5 7.7356935E-6 1.2838001E-5 1.2838001E-5 1.2838045E-5 0.45675 0.45675
1.28333095E-5 -8.25411E-11 1.2838045E-5 1.2110824E-5 7.735547E-6 1.2837782E-5 1.2837782E-5 1.2838045E-5 0.45725 0.45725
1.282989E-5 -1.4161847E-10 1.2838045E-5 1.2110596E-5 7.735401E-6 1.2837563E-5 1.2837563E-5 1.2838045E-5 0.45775 0.45775
1.2830958E-5 -1.1786278E-10 1.2837733E-5 1.2110367E-5 7.735254E-6 1.2837345E-5 1.2837345E-5 1.2837733E-5 0.45825 0.45825
1.2833842E-5 -6.06084E-11 1.2837733E-5 1.2109909E-5 7.734962E-6 1.2837127E-5 1.2837127E-5 1.2837733E-5 0.45875 0.45875
1.2838409E-5 2.7708367E-11 1.2837733E-5 1.210968E-5 7.734816E-6 1.2836907E-5 1.2836907E-5 1.2837733E-5 0.45925 0.45925
1.2840335E-5 6.7299805E-11 1.28364845E-5 1.2109452E-5 7.734669E-6 1.2836689E-5 1.2836689E-5 1.28364845E-5 0.45975 0.45975
1.2841734E-5 9.714617E-11 1.28367965E-5 1.2109223E-5 7.734524E-6 1.2836471E-5 1.2836471E-5 1.28367965E-5 0.46025 0.46025
1.2839767E-5 6.486773E-11 1.2836173E-5 1.2108993E-5 7.7343775E-6 1.2836253E-5 1.2836253E-5 1.2836173E-5 0.46075 0.46075
1.2836281E-5 4.5722297E-12 1.2836173E-5 1.2108765E-5 7.734231E-6 1.2836033E-5 1.2836033E-5 1.2836173E-5 0.46125 0.46125
1.2836789E-5 1.7973787E-11 1.2835861E-5 1.2108536E-5 7.734085E-6 1.2835815E-5 1.2835815E-5 1.2835861E-5 0.46175 0.46175
1.283888E-5 6.061056E-11 1.2835549E-5 1.2108307E-5 7.733939E-6 1.2835596E-5 1.2835596E-5 1.2835549E-5 0.46225 0.46225
1.2832787E-5 -4.7801214E-11 1.2835549E-5 1.2108078E-5 7.733793E-6 1.2835378E-5 1.2835378E-5 1.2835549E-5 0.46275 0.46275
1.2828147E-5 -1.2941405E-10 1.2835236E-5 1.2107849E-5 7.733646E-6 1.2835159E-5 1.2835159E-5 1.2835236E-5 0.46325 0.46325
1.2830866E-5 -7.5205016E-11 1.2834924E-5 1.2107392E-5 7.733354E-6 1.283494E-5 1.283494E-5 1.2834924E-5 0.46375 0.46375
1.283606E-5 2.4684017E-11 1.2834924E-5 1.2107163E-5 7.733208E-6 1.2834722E-5 1.2834722E-5 1.2834924E-5 0.46425 0.46425
1.2833894E-5 -1.1248819E-11 1.2834612E-5 1.2106933E-5 7.7330615E-6 1.2834504E-5 1.2834504E-5 1.2834612E-5 0.46475 0.46475
1.2833379E-5 -1.672832E-11 1.28343E-5 1.2106705E-5 7.732916E-6 1.28342845E-5 1.28342845E-5 1.28343E-5 0.46525 0.46525
1.2838012E-5 7.280659E-11 1.28343E-5 1.2106476E-5 7.7327695E-6 1.2834066E-5 1.2834066E-5 1.28343E-5 0.46575 0.46575
1.28420825E-5 1.5198737E-10 1.2833675E-5 1.2106247E-5 7.732623E-6 1.2833848E-5 1.2833848E-5 1.2833675E-5 0.46625 0.46625
1.2838234E-5 8.499211E-11 1.2833675E-5 1.2106018E-5 7.732477E-6 1.2833629E-5 1.2833629E-5 1.2833675E-5 0.46675 0.46675
1.2831284E-5 -3.9255394E-11 1.2833363E-5 1.2105789E-5 7.732331E-6 1.283341E-5 1.283341E-5 1.2833363E-5 0.46725 0.46725
1.2829943E-5 -5.9961563E-11 1.2833363E-5 1.210556E-5 7.732185E-6 1.2833192E-5 1.2833192E-5 1.2833363E-5 0.46775 0.46775
1.2830516E-5 -4.5341866E-11 1.2833363E-5 1.2105332E-5 7.732038E-6 1.2832973E-5 1.2832973E-5 1.2833363E-5 0.46825 0.46825
1.2829968E-5 -5.1430433E-11 1.2832738E-5 1.21051025E-5 7.731892E-6 1.2832755E-5 1.2832755E-5 1.2832738E-5 0.46875 0.46875
1.28273405E-5 -9.5890205E-11 1.2832738E-5 1.2104645E-5 7.7316E-6 1.2832536E-5 1.2832536E-5 1.2832738E-5 0.46925 0.46925
1.283062E-5 -3.132703E-11 1.2832738E-5 1.2104416E-5 7.7314535E-6 1.2832317E-5 1.2832317E-5 1.2832738E-5 0.46975 0.46975
1.2835451E-5 6.186227E-11 1.2832114E-5 1.2104187E-5 7.731307E-6 1.2832099E-5 1.2832099E-5 1.2832114E-5 0.47025 0.47025
1.2834936E-5 5.638277E-11 1.2832114E-5 1.2103958E-5 7.7311615E-6 1.2831881E-5 1.2831881E-5 1.2832114E-5 0.47075 0.47075
1.28318125E-5 2.7869948E-12 1.2831802E-5 1.2103729E-5 7.731015E-6 1.28316615E-5 1.28316615E-5 1.2831802E-5 0.47125 0.47125
1.2834564E-5 5.7605108E-11 1.28314905E-5 1.21035E-5 7.730869E-6 1.2831443E-5 1.2831443E-5 1.28314905E-5 0.47175 0.47175
1.28361935E-5 9.171495E-11 1.2830866E-5 1.2103272E-5 7.730722E-6 1.2831225E-5 1.2831225E-5 1.2830866E-5 0.47225 0.47225
1.2832445E-5 2.65469E-11 1.2831178E-5 1.21030425E-5 7.730577E-6 1.2831006E-5 1.2831006E-5 1.2831178E-5 0.47275 0.47275
1.2826318E-5 -8.2473944E-11 1.2830554E-5 1.2102813E-5 7.73043E-6 1.28307865E-5 1.28307865E-5 1.2830554E-5 0.47325 0.47325
1.282468E-5 -1.0866171E-10 1.2830554E-5 1.2102585E-5 7.730284E-6 1.2830568E-5 1.2830568E-5 1.2830554E-5 0.47375 0.47375
1.2828522E-5 -3.374441E-11 1.2830242E-5 1.2102356E-5 7.730137E-6 1.283035E-5 1.283035E-5 1.2830242E-5 0.47425 0.47425
1.2830184E-5 9.744952E-13 1.2829617E-5 1.2101898E-5 7.7298455E-6 1.2830131E-5 1.2830131E-5 1.2829617E-5 0.47475 0.47475
1.2825477E-5 -8.185648E-11 1.2829929E-5 1.2101669E-5 7.729699E-6 1.28299125E-5 1.28299125E-5 1.2829929E-5 0.47525 0.47525
1.2823741E-5 -1.0987145E-10 1.2829617E-5 1.210144E-5 7.729553E-6 1.2829693E-5 1.2829693E-5 1.2829617E-5 0.47575 0.47575
1.2829859E-5 7.0714606E-12 1.2829617E-5 1.2101212E-5 7.729407E-6 1.2829475E-5 1.2829475E-5 1.2829617E-5 0.47625 0.47625
1.2833831E-5 8.442502E-11 1.2829305E-5 1.21009825E-5 7.729261E-6 1.2829257E-5 1.2829257E-5 1.2829305E-5 0.47675 0.47675
1.2834603E-5 1.0269911E-10 1.282868E-5 1.2100753E-5 7.729114E-6 1.2829038E-5 1.2829038E-5 1.282868E-5 0.47725 0.47725
1.2834351E-5 1.02092175E-10 1.282868E-5 1.2100525E-5 7.728968E-6 1.2828819E-5 1.2828819E-5 1.282868E-5 0.47775 0.47775
1.2834694E-5 1.12448405E-10 1.282868E-5 1.2100296E-5 7.728822E-6 1.2828601E-5 1.2828601E-5 1.282868E-5 0.47825 0.47825
1.282969E-5 2.4135815E-11 1.2828056E-5 1.2100068E-5 7.728676E-6 1.2828382E-5 1.2828382E-5 1.2828056E-5 0.47875 0.47875
1.2822805E-5 -9.889356E-11 1.2828056E-5 1.2099838E-5 7.728529E-6 1.2828164E-5 1.2828164E-5 1.2828056E-5 0.47925 0.47925
1.2818032E-5 -1.8294266E-10 1.2827744E-5 1.2099609E-5 7.728384E-6 1.2827944E-5 1.2827944E-5 1.2827744E-5 0.47975 0.47975
1.2819167E-5 -1.5796883E-10 1.28271195E-5 1.2099152E-5 7.728091E-6 1.2827726E-5 1.2827726E-5 1.28271195E-5 0.48025 0.48025
1.2822644E-5 -8.9751255E-11 1.2827432E-5 1.20989225E-5 7.727945E-6 1.2827507E-5 1.2827507E-5 1.2827432E-5 0.48075 0.48075
1.2827409E-5 2.2199057E-12 1.2827432E-5 1.2098694E-5 7.727799E-6 1.2827289E-5 1.2827289E-5 1.2827432E-5 0.48125 0.48125
1.2832998E-5 1.0941776E-10 1.28268075E-5 1.2098465E-5 7.727653E-6 1.282707E-5 1.282707E-5 1.28268075E-5 0.48175 0.48175
1.2837466E-5 1.9590732E-10 1.28268075E-5 1.2098236E-5 7.727506E-6 1.2826851E-5 1.2826851E-5 1.28268075E-5 0.48225 0.48225
1.2836125E-5 1.7520115E-10 1.28268075E-5 1.2098008E-5 7.72736E-6 1.2826633E-5 1.2826633E-5 1.28268075E-5 0.48275 0.48275
1.28313195E-5 9.0543E-11 1.2826496E-5 1.2097778E-5 7.727214E-6 1.2826414E-5 1.2826414E-5 1.2826496E-5 0.48325 0.48325
1.282516E-5 -1.9086916E-11 1.2825871E-5 1.2097549E-5 7.727068E-6 1.2826195E-5 1.2826195E-5 1.2825871E-5 0.48375 0.48375
1.2819827E-5 -1.1349017E-10 1.2825871E-5 1.2097321E-5 7.7269215E-6 1.2825977E-5 1.2825977E-5 1.2825871E-5 0.48425 0.48425
1.2815649E-5 -1.8657607E-10 1.2825247E-5 1.2097092E-5 7.726775E-6 1.2825758E-5 1.2825758E-5 1.2825247E-5 0.48475 0.48475
1.2816519E-5 -1.6647476E-10 1.2825247E-5 1.20968625E-5 7.7266295E-6 1.2825539E-5 1.2825539E-5 1.2825247E-5 0.48525 0.48525
1.2820492E-5 -8.9121203E-11 1.2824935E-5 1.2096405E-5 7.726337E-6 1.28253205E-5 1.28253205E-5 1.2824935E-5 0.48575 0.48575
1.2824728E-5 -6.8950956E-12 1.2824935E-5 1.2096176E-5 7.72619E-6 1.2825101E-5 1.2825101E-5 1.2824935E-5 0.48625 0.48625
1.2832759E-5 1.4537367E-10 1.2824622E-5 1.2095948E-5 7.726045E-6 1.2824883E-5 1.2824883E-5 1.2824622E-5 0.48675 0.48675
1.2837459E-5 2.3612673E-10 1.282431E-5 1.2095718E-5 7.725898E-6 1.2824664E-5 1.2824664E-5 1.282431E-5 0.48725 0.48725
1.2837734E-5 2.4526484E-10 1.2824622E-5 1.2095489E-5 7.725752E-6 1.2824446E-5 1.2824446E-5 1.2824622E-5 0.48775 0.48775
1.2828903E-5 8.6300515E-11 1.2823998E-5 1.2095261E-5 7.725605E-6 1.2824226E-5 1.2824226E-5 1.2823998E-5 0.48825 0.48825
1.2816837E-5 -1.3235234E-10 1.2823998E-5 1.2095032E-5 7.72546E-6 1.2824008E-5 1.2824008E-5 1.2823998E-5 0.48875 0.48875
1.2812889E-5 -2.0117477E-10 1.2823998E-5 1.20948025E-5 7.7253135E-6 1.2823789E-5 1.2823789E-5 1.2823998E-5 0.48925 0.48925
1.2812538E-5 -2.0360895E-10 1.2823374E-5 1.2094574E-5 7.725167E-6 1.2823571E-5 1.2823571E-5 1.2823374E-5 0.48975 0.48975
1.2812914E-5 -1.9264364E-10 1.2822749E-5 1.2094345E-5 7.725021E-6 1.2823352E-5 1.2823352E-5 1.2822749E-5 0.49025 0.49025
1.2819428E-5 -6.839194E-11 1.2822749E-5 1.2094116E-5 7.724875E-6 1.2823133E-5 1.2823133E-5 1.2822749E-5 0.49075 0.49075
1.2828911E-5 1.1067579E-10 1.2823061E-5 1.2093658E-5 7.724582E-6 1.2822915E-5 1.2822915E-5 1.2823061E-5 0.49125 0.49125
1.2835259E-5 2.3188215E-10 1.2822749E-5 1.2093429E-5 7.724436E-6 1.2822696E-5 1.2822696E-5 1.2822749E-5 0.49175 0.49175
1.28359325E-5 2.4832905E-10 1.2822749E-5 1.2093201E-5 7.72429E-6 1.2822477E-5 1.2822477E-5 1.2822749E-5 0.49225 0.49225
1.2834558E-5 2.2701381E-10 1.2822125E-5 1.2092972E-5 7.724144E-6 1.2822258E-5 1.2822258E-5 1.2822125E-5 0.49275 0.49275
1.2826287E-5 7.840365E-11 1.2822125E-5 1.20927425E-5 7.723997E-6 1.282204E-5 1.282204E-5 1.2822125E-5 0.49325 0.49325
1.2814717E-5 -1.311132E-10 1.2821501E-5 1.2092514E-5 7.723852E-6 1.2821821E-5 1.2821821E-5 1.2821501E-5 0.49375 0.49375
1.2806875E-5 -2.7180552E-10 1.2821189E-5 1.2092285E-5 7.7237055E-6 1.2821602E-5 1.2821602E-5 1.2821189E-5 0.49425 0.49425
1.2805468E-5 -2.9372982E-10 1.2820877E-5 1.2092056E-5 7.723559E-6 1.2821383E-5 1.2821383E-5 1.2820877E-5 0.49475 0.49475
1.2814258E-5 -1.274525E-10 1.2820877E-5 1.2091828E-5 7.723413E-6 1.2821164E-5 1.2821164E-5 1.2820877E-5 0.49525 0.49525
1.2820871E-5 -1.3735968E-12 1.2820252E-5 1.2091598E-5 7.723267E-6 1.2820946E-5 1.2820946E-5 1.2820252E-5 0.49575 0.49575
1.2826395E-5 1.0460611E-10 1.2820564E-5 1.2091141E-5 7.722974E-6 1.2820727E-5 1.2820727E-5 1.2820564E-5 0.49625 0.49625
1.282908E-5 1.5820609E-10 1.2820564E-5 1.2090912E-5 7.722828E-6 1.2820508E-5 1.2820508E-5 1.2820564E-5 0.49675 0.49675
1.28338115E-5 2.4956817E-10 1.2819628E-5 1.2090683E-5 7.722682E-6 1.2820289E-5 1.2820289E-5 1.2819628E-5 0.49725 0.49725
1.2830326E-5 1.8927268E-10 1.281994E-5 1.2090454E-5 7.722536E-6 1.2820071E-5 1.2820071E-5 1.281994E-5 0.49775 0.49775
1.2820405E-5 1.0209175E-11 1.281994E-5 1.2090225E-5 7.7223895E-6 1.2819852E-5 1.2819852E-5 1.281994E-5 0.49825 0.49825
1.2810385E-5 -1.7068154E-10 1.281994E-5 1.2089997E-5 7.722243E-6 1.2819633E-5 1.2819633E-5 1.281994E-5 0.49875 0.49875
1.280756E-5 -2.187957E-10 1.281994E-5 1.2089768E-5 7.7220975E-6 1.2819414E-5 1.2819414E-5 1.281994E-5 0.49925 0.49925
1.2809024E-5 -1.877312E-10 1.2819316E-5 1.2089538E-5 7.721951E-6 1.2819196E-5 1.2819196E-5 1.2819316E-5 0.49975 0.49975
1.2810884E-5 -1.493579E-10 1.2819003E-5 1.208931E-5 7.721805E-6 1.2818977E-5 1.2818977E-5 1.2819003E-5 0.50025 0.50025
1.2819048E-5 5.3471468E-12 1.2818691E-5 1.2089081E-5 7.721658E-6 1.2818758E-5 1.2818758E-5 1.2818691E-5 0.50075 0.50075
1.2828102E-5 1.7649698E-10 1.2818691E-5 1.2088852E-5 7.721513E-6 1.2818539E-5 1.2818539E-5 1.2818691E-5 0.50125 0.50125
1.2832504E-5 2.6176844E-10 1.2818067E-5 1.2088394E-5 7.72122E-6 1.281832E-5 1.281832E-5 1.2818067E-5 0.50175 0.50175
1.2827335E-5 1.7041053E-10 1.2817754E-5 1.2088165E-5 7.721073E-6 1.2818102E-5 1.2818102E-5 1.2817754E-5 0.50225 0.50225
1.2819394E-5 2.7891007E-11 1.2817754E-5 1.2087937E-5 7.720928E-6 1.2817883E-5 1.2817883E-5 1.2817754E-5 0.50275 0.50275
1.2813895E-5 -6.955756E-11 1.2817442E-5 1.2087708E-5 7.7207815E-6 1.2817663E-5 1.2817663E-5 1.2817442E-5 0.50325 0.50325
1.28114E-5 -1.11581064E-10 1.28168185E-5 1.2087478E-5 7.720635E-6 1.2817445E-5 1.2817445E-5 1.28168185E-5 0.50375 0.50375
1.28068905E-5 -1.9075763E-10 1.28171305E-5 1.208725E-5 7.720489E-6 1.2817226E-5 1.2817226E-5 1.28171305E-5 0.50425 0.50425
1.2806309E-5 -1.9745527E-10 1.28168185E-5 1.2087021E-5 7.720343E-6 1.2817008E-5 1.2817008E-5 1.28168185E-5 0.50475 0.50475
1.2812756E-5 -7.4421684E-11 1.2816507E-5 1.2086792E-5 7.720197E-6 1.28167885E-5 1.28167885E-5 1.2816507E-5 0.50525 0.50525
1.2822437E-5 1.08300424E-10 1.2816194E-5 1.2086563E-5 7.72005E-6 1.2816569E-5 1.2816569E-5 1.2816194E-5 0.50575 0.50575
1.2827334E-5 2.0270786E-10 1.2816194E-5 1.2086334E-5 7.719905E-6 1.2816351E-5 1.2816351E-5 1.2816194E-5 0.50625 0.50625
1.2826257E-5 1.8687422E-10 1.2815882E-5 1.2086105E-5 7.719758E-6 1.2816132E-5 1.2816132E-5 1.2815882E-5 0.50675 0.50675
1.282056E-5 8.577125E-11 1.281557E-5 1.20856475E-5 7.719465E-6 1.2815914E-5 1.2815914E-5 1.281557E-5 0.50725 0.50725
1.2815061E-5 -1.167732E-11 1.281557E-5 1.2085418E-5 7.71932E-6 1.2815694E-5 1.2815694E-5 1.281557E-5 0.50775 0.50775
1.2810355E-5 -9.450829E-11 1.281557E-5 1.208519E-5 7.7191735E-6 1.2815476E-5 1.2815476E-5 1.281557E-5 0.50825 0.50825
1.280974E-5 -1.0181499E-10 1.2814945E-5 1.2084961E-5 7.719027E-6 1.2815257E-5 1.2815257E-5 1.2814945E-5 0.50875 0.50875
1.2810578E-5 -8.2322746E-11 1.2815258E-5 1.2084732E-5 7.718881E-6 1.2815038E-5 1.2815038E-5 1.2815258E-5 0.50925 0.50925
1.2811547E-5 -6.039425E-11 1.2814945E-5 1.2084503E-5 7.718735E-6 1.28148195E-5 1.28148195E-5 1.2814945E-5 0.50975 0.50975
1.2811592E-5 -5.5519617E-11 1.2814321E-5 1.2084274E-5 7.718589E-6 1.28146E-5 1.28146E-5 1.2814321E-5 0.51025 0.51025
1.2815862E-5 2.7315563E-11 1.2814321E-5 1.2084045E-5 7.718442E-6 1.2814381E-5 1.2814381E-5 1.2814321E-5 0.51075 0.51075
1.282112E-5 1.2842273E-10 1.2814009E-5 1.2083817E-5 7.718296E-6 1.2814162E-5 1.2814162E-5 1.2814009E-5 0.51125 0.51125
1.2821397E-5 1.3756084E-10 1.2814009E-5 1.20835875E-5 7.71815E-6 1.2813944E-5 1.2813944E-5 1.2814009E-5 0.51175 0.51175
1.281702E-5 6.082053E-11 1.2814009E-5 1.2083358E-5 7.718004E-6 1.2813724E-5 1.2813724E-5 1.2814009E-5 0.51225 0.51225
1.2815251E-5 3.2196502E-11 1.2813696E-5 1.2082901E-5 7.717711E-6 1.2813506E-5 1.2813506E-5 1.2813696E-5 0.51275 0.51275
1.2814504E-5 2.2453536E-11 1.2813384E-5 1.2082672E-5 7.7175655E-6 1.2813287E-5 1.2813287E-5 1.2813384E-5 0.51325 0.51325
1.28090705E-5 -7.377691E-11 1.281276E-5 1.2082443E-5 7.717419E-6 1.2813068E-5 1.2813068E-5 1.281276E-5 0.51375 0.51375
1.2803572E-5 -1.7122548E-10 1.2813072E-5 1.2082214E-5 7.717273E-6 1.28128495E-5 1.28128495E-5 1.2813072E-5 0.51425 0.51425
1.2805531E-5 -1.3102498E-10 1.2812448E-5 1.2081986E-5 7.717126E-6 1.281263E-5 1.281263E-5 1.2812448E-5 0.51475 0.51475
1.2810065E-5 -4.3317266E-11 1.2812448E-5 1.2081757E-5 7.716981E-6 1.2812412E-5 1.2812412E-5 1.2812448E-5 0.51525 0.51525
1.2811991E-5 -3.7258248E-12 1.2812448E-5 1.20815275E-5 7.716834E-6 1.2812193E-5 1.2812193E-5 1.2812448E-5 0.51575 0.51575
1.2812498E-5 9.675738E-12 1.2811824E-5 1.2081299E-5 7.716688E-6 1.2811974E-5 1.2811974E-5 1.2811824E-5 0.51625 0.51625
1.2817394E-5 1.04083166E-10 1.2811512E-5 1.208107E-5 7.716541E-6 1.2811755E-5 1.2811755E-5 1.2811512E-5 0.51675 0.51675
1.2823611E-5 2.2285329E-10 1.2811512E-5 1.2080841E-5 7.716396E-6 1.2811536E-5 1.2811536E-5 1.2811512E-5 0.51725 0.51725
1.2818937E-5 1.406314E-10 1.28112E-5 1.2080613E-5 7.7162495E-6 1.2811317E-5 1.2811317E-5 1.28112E-5 0.51775 0.51775
1.2809346E-5 -3.2341463E-11 1.28112E-5 1.2080154E-5 7.715957E-6 1.2811098E-5 1.2811098E-5 1.28112E-5 0.51825 0.51825
1.2802758E-5 -1.4988924E-10 1.2810887E-5 1.2079926E-5 7.715811E-6 1.28108795E-5 1.28108795E-5 1.2810887E-5 0.51875 0.51875
1.28016145E-5 -1.66941E-10 1.28112E-5 1.2079697E-5 7.715665E-6 1.281066E-5 1.281066E-5 1.28112E-5 0.51925 0.51925
1.2803112E-5 -1.3526742E-10 1.2810887E-5 1.20794675E-5 7.715518E-6 1.2810441E-5 1.2810441E-5 1.2810887E-5 0.51975 0.51975
1.2805798E-5 -8.166746E-11 1.2810263E-5 1.2079239E-5 7.715373E-6 1.2810223E-5 1.2810223E-5 1.2810263E-5 0.52025 0.52025
1.2810463E-5 8.4765155E-12 1.2809951E-5 1.207901E-5 7.715226E-6 1.2810004E-5 1.2810004E-5 1.2809951E-5 0.52075 0.52075
1.2817405E-5 1.406461E-10 1.2809951E-5 1.2078781E-5 7.71508E-6 1.28097845E-5 1.28097845E-5 1.2809951E-5 0.52125 0.52125
1.2821708E-5 2.2409034E-10 1.2809638E-5 1.2078553E-5 7.714933E-6 1.2809566E-5 1.2809566E-5 1.2809638E-5 0.52175 0.52175
1.2816275E-5 1.278599E-10 1.2809326E-5 1.2078323E-5 7.714788E-6 1.2809347E-5 1.2809347E-5 1.2809326E-5 0.52225 0.52225
1.2810578E-5 2.675693E-11 1.2808702E-5 1.2078094E-5 7.7146415E-6 1.2809128E-5 1.2809128E-5 1.2808702E-5 0.52275 0.52275
1.280696E-5 -3.5974845E-11 1.2809014E-5 1.2077866E-5 7.714495E-6 1.280891E-5 1.280891E-5 1.2809014E-5 0.52325 0.52325
1.2803573E-5 -9.444315E-11 1.2808702E-5 1.20774075E-5 7.714203E-6 1.280869E-5 1.280869E-5 1.2808702E-5 0.52375 0.52375
1.2799988E-5 -1.5656584E-10 1.280839E-5 1.2077179E-5 7.714057E-6 1.2808471E-5 1.2808471E-5 1.280839E-5 0.52425 0.52425
1.280076E-5 -1.3829175E-10 1.280839E-5 1.207695E-5 7.71391E-6 1.2808253E-5 1.2808253E-5 1.280839E-5 0.52475 0.52475
1.2805919E-5 -3.901177E-11 1.280839E-5 1.2076721E-5 7.713764E-6 1.2808033E-5 1.2808033E-5 1.280839E-5 0.52525 0.52525
1.2811245E-5 6.331354E-11 1.2807765E-5 1.2076493E-5 7.713618E-6 1.28078145E-5 1.28078145E-5 1.2807765E-5 0.52575 0.52575
1.2812973E-5 9.925058E-11 1.28074535E-5 1.2076263E-5 7.713472E-6 1.2807595E-5 1.2807595E-5 1.28074535E-5 0.52625 0.52625
1.2815262E-5 1.4554175E-10 1.2806829E-5 1.2076034E-5 7.713325E-6 1.2807376E-5 1.2807376E-5 1.2806829E-5 0.52675 0.52675
1.2814615E-5 1.3762598E-10 1.28071415E-5 1.2075806E-5 7.713179E-6 1.2807158E-5 1.2807158E-5 1.28071415E-5 0.52725 0.52725
1.2808225E-5 2.3732606E-11 1.2806517E-5 1.2075577E-5 7.7130335E-6 1.2806939E-5 1.2806939E-5 1.2806517E-5 0.52775 0.52775
1.2800284E-5 -1.187869E-10 1.2806205E-5 1.20753475E-5 7.712887E-6 1.28067195E-5 1.28067195E-5 1.2806205E-5 0.52825 0.52825
1.2797392E-5 -1.681192E-10 1.2806517E-5 1.2075119E-5 7.712741E-6 1.2806501E-5 1.2806501E-5 1.2806517E-5 0.52875 0.52875
1.2797734E-5 -1.5776297E-10 1.2806205E-5 1.2074661E-5 7.712449E-6 1.2806282E-5 1.2806282E-5 1.2806205E-5 0.52925 0.52925
1.2801607E-5 -8.223659E-11 1.2806205E-5 1.2074433E-5 7.712302E-6 1.2806063E-5 1.2806063E-5 1.2806205E-5 0.52975 0.52975
1.2806734E-5 1.6434324E-11 1.2805893E-5 1.2074203E-5 7.712156E-6 1.2805844E-5 1.2805844E-5 1.2805893E-5 0.53025 0.53025
1.28116635E-5 1.11450835E-10 1.2805268E-5 1.2073974E-5 7.712009E-6 1.2805625E-5 1.2805625E-5 1.2805268E-5 0.53075 0.53075
1.2816131E-5 1.979404E-10 1.2804956E-5 1.2073746E-5 7.711864E-6 1.2805405E-5 1.2805405E-5 1.2804956E-5 0.53125 0.53125
1.2814262E-5 1.6748916E-10 1.2804956E-5 1.2073517E-5 7.711717E-6 1.2805187E-5 1.2805187E-5 1.2804956E-5 0.53175 0.53175
1.280708E-5 3.8978192E-11 1.2804644E-5 1.2073288E-5 7.711571E-6 1.2804968E-5 1.2804968E-5 1.2804644E-5 0.53225 0.53225
1.2800855E-5 -7.186984E-11 1.2804644E-5 1.2073059E-5 7.711425E-6 1.2804749E-5 1.2804749E-5 1.2804644E-5 0.53275 0.53275
1.2796445E-5 -1.492192E-10 1.2804332E-5 1.207283E-5 7.711279E-6 1.2804529E-5 1.2804529E-5 1.2804332E-5 0.53325 0.53325
1.2794081E-5 -1.8880644E-10 1.2804332E-5 1.2072602E-5 7.711133E-6 1.2804311E-5 1.2804311E-5 1.2804332E-5 0.53375 0.53375
1.2795446E-5 -1.5956915E-10 1.2804332E-5 1.2072143E-5 7.710841E-6 1.2804092E-5 1.2804092E-5 1.2804332E-5 0.53425 0.53425
1.2802784E-5 -2.009076E-11 1.2804019E-5 1.2071915E-5 7.710694E-6 1.2803873E-5 1.2803873E-5 1.2804019E-5 0.53475 0.53475
1.2811014E-5 1.358324E-10 1.2804019E-5 1.2071686E-5 7.710548E-6 1.28036545E-5 1.28036545E-5 1.2804019E-5 0.53525 0.53525
1.2814425E-5 2.0283186E-10 1.2803707E-5 1.2071457E-5 7.710401E-6 1.2803435E-5 1.2803435E-5 1.2803707E-5 0.53575 0.53575
1.2811401E-5 1.510633E-10 1.2803083E-5 1.2071228E-5 7.710256E-6 1.2803216E-5 1.2803216E-5 1.2803083E-5 0.53625 0.53625
1.2804252E-5 2.3161377E-11 1.28027705E-5 1.2070999E-5 7.7101095E-6 1.2802997E-5 1.2802997E-5 1.28027705E-5 0.53675 0.53675
1.2798357E-5 -8.159598E-11 1.2803083E-5 1.207077E-5 7.709963E-6 1.2802778E-5 1.2802778E-5 1.2803083E-5 0.53725 0.53725
1.2796653E-5 -1.0900189E-10 1.28024585E-5 1.2070542E-5 7.709817E-6 1.2802559E-5 1.2802559E-5 1.28024585E-5 0.53775 0.53775
1.2795642E-5 -1.2361738E-10 1.2802147E-5 1.2070313E-5 7.709671E-6 1.2802339E-5 1.2802339E-5 1.2802147E-5 0.53825 0.53825
1.2796644E-5 -1.0107982E-10 1.2802147E-5 1.2070083E-5 7.709525E-6 1.2802121E-5 1.2802121E-5 1.2802147E-5 0.53875 0.53875
1.2801442E-5 -8.499566E-12 1.2801835E-5 1.2069855E-5 7.709378E-6 1.2801902E-5 1.2801902E-5 1.2801835E-5 0.53925 0.53925
1.2807427E-5 1.06007064E-10 1.2800898E-5 1.2069397E-5 7.709086E-6 1.2801683E-5 1.2801683E-5 1.2800898E-5 0.53975 0.53975
1.2809518E-5 1.4864385E-10 1.2801522E-5 1.2069168E-5 7.70894E-6 1.28014635E-5 1.28014635E-5 1.2801522E-5 0.54025 0.54025
1.2806131E-5 9.017555E-11 1.280121E-5 1.2068939E-5 7.708793E-6 1.2801245E-5 1.2801245E-5 1.280121E-5 0.54075 0.54075
1.28036345E-5 4.815205E-11 1.280121E-5 1.206871E-5 7.708647E-6 1.2801026E-5 1.2801026E-5 1.280121E-5 0.54125 0.54125
1.2798894E-5 -3.528799E-11 1.2800898E-5 1.2068482E-5 7.7085015E-6 1.2800807E-5 1.2800807E-5 1.2800898E-5 0.54175 0.54175
1.2795409E-5 -9.55835E-11 1.2800274E-5 1.20682525E-5 7.708355E-6 1.2800588E-5 1.2800588E-5 1.2800274E-5 0.54225 0.54225
1.2795123E-5 -9.679953E-11 1.2800586E-5 1.2068023E-5 7.708209E-6 1.28003685E-5 1.28003685E-5 1.2800586E-5 0.54275 0.54275
1.2798205E-5 -3.5890752E-11 1.2799961E-5 1.2067795E-5 7.708062E-6 1.280015E-5 1.280015E-5 1.2799961E-5 0.54325 0.54325
1.2802144E-5 4.0853754E-11 1.2799961E-5 1.2067566E-5 7.707917E-6 1.279993E-5 1.279993E-5 1.2799961E-5 0.54375 0.54375
1.2803509E-5 7.009106E-11 1.2799961E-5 1.2067337E-5 7.70777E-6 1.2799711E-5 1.2799711E-5 1.2799961E-5 0.54425 0.54425
1.2799957E-5 8.577421E-12 1.2799961E-5 1.2067108E-5 7.707624E-6 1.2799493E-5 1.2799493E-5 1.2799961E-5 0.54475 0.54475
1.28006295E-5 2.502433E-11 1.2799649E-5 1.206665E-5 7.707332E-6 1.27992735E-5 1.27992735E-5 1.2799649E-5 0.54525 0.54525
1.28034135E-5 8.04515E-11 1.2799025E-5 1.2066422E-5 7.707185E-6 1.2799054E-5 1.2799054E-5 1.2799025E-5 0.54575 0.54575
1.2802369E-5 6.5226935E-11 1.27984E-5 1.20661925E-5 7.707039E-6 1.2798835E-5 1.2798835E-5 1.27984E-5 0.54625 0.54625
1.2797299E-5 -2.4303759E-11 1.27984E-5 1.2065963E-5 7.706893E-6 1.2798616E-5 1.2798616E-5 1.27984E-5 0.54675 0.54675
1.2792659E-5 -1.059166E-10 1.27984E-5 1.2065735E-5 7.706747E-6 1.2798398E-5 1.2798398E-5 1.27984E-5 0.54725 0.54725
1.27937265E-5 -8.2160896E-11 1.2798088E-5 1.2065506E-5 7.706601E-6 1.2798178E-5 1.2798178E-5 1.2798088E-5 0.54775 0.54775
1.2795785E-5 -4.0133192E-11 1.2797776E-5 1.2065277E-5 7.706454E-6 1.2797959E-5 1.2797959E-5 1.2797776E-5 0.54825 0.54825
1.2794609E-5 -5.7794027E-11 1.2797464E-5 1.2065048E-5 7.706309E-6 1.279774E-5 1.279774E-5 1.2797464E-5 0.54875 0.54875
1.2796007E-5 -2.7947655E-11 1.2797464E-5 1.2064819E-5 7.706162E-6 1.2797521E-5 1.2797521E-5 1.2797464E-5 0.54925 0.54925
1.2802057E-5 8.777713E-11 1.2797152E-5 1.206459E-5 7.706016E-6 1.2797302E-5 1.2797302E-5 1.2797152E-5 0.54975 0.54975
1.2804248E-5 1.3224111E-10 1.279684E-5 1.2064362E-5 7.705869E-6 1.27970825E-5 1.27970825E-5 1.279684E-5 0.55025 0.55025
1.28008605E-5 7.377281E-11 1.279684E-5 1.2063904E-5 7.705577E-6 1.2796863E-5 1.2796863E-5 1.279684E-5 0.55075 0.55075
1.2796582E-5 -1.1403023E-12 1.2796528E-5 1.2063675E-5 7.705431E-6 1.2796644E-5 1.2796644E-5 1.2796528E-5 0.55125 0.55125
1.2793063E-5 -6.204487E-11 1.2796528E-5 1.2063446E-5 7.705285E-6 1.2796426E-5 1.2796426E-5 1.2796528E-5 0.55175 0.55175
1.27928115E-5 -6.2651835E-11 1.2795591E-5 1.2063218E-5 7.705139E-6 1.2796207E-5 1.2796207E-5 1.2795591E-5 0.55225 0.55225
1.2791339E-5 -8.579427E-11 1.2795903E-5 1.2062988E-5 7.704993E-6 1.27959875E-5 1.27959875E-5 1.2795903E-5 0.55275 0.55275
1.2790691E-5 -9.3710026E-11 1.2795591E-5 1.2062759E-5 7.704846E-6 1.2795768E-5 1.2795768E-5 1.2795591E-5 0.55325 0.55325
1.2795884E-5 6.1790182E-12 1.2794967E-5 1.2062531E-5 7.7047E-6 1.2795549E-5 1.2795549E-5 1.2794967E-5 0.55375 0.55375
1.2799493E-5 7.683286E-11 1.2794967E-5 1.2062302E-5 7.704554E-6 1.279533E-5 1.279533E-5 1.2794967E-5 0.55425 0.55425
1.2798779E-5 6.7698964E-11 1.2794967E-5 1.20620725E-5 7.704408E-6 1.2795111E-5 1.2795111E-5 1.2794967E-5 0.55475 0.55475
1.2796679E-5 3.298427E-11 1.2794654E-5 1.2061844E-5 7.704261E-6 1.27948915E-5 1.27948915E-5 1.2794654E-5 0.55525 0.55525
1.27947105E-5 7.0583117E-13 1.2794967E-5 1.2061615E-5 7.704115E-6 1.2794672E-5 1.2794672E-5 1.2794967E-5 0.55575 0.55575
1.2793502E-5 -1.7564073E-11 1.2794654E-5 1.2061158E-5 7.703823E-6 1.2794453E-5 1.2794453E-5 1.2794654E-5 0.55625 0.55625
1.2791996E-5 -4.1315566E-11 1.2794342E-5 1.2060928E-5 7.703677E-6 1.2794234E-5 1.2794234E-5 1.2794342E-5 0.55675 0.55675
1.2790226E-5 -6.9939596E-11 1.2793718E-5 1.2060699E-5 7.70353E-6 1.2794015E-5 1.2794015E-5 1.2793718E-5 0.55725 0.55725
1.279334E-5 -8.421752E-12 1.2794342E-5 1.2060471E-5 7.703385E-6 1.27937965E-5 1.27937965E-5 1.2794342E-5 0.55775 0.55775
1.2796091E-5 4.6396352E-11 1.2793406E-5 1.2060242E-5 7.703238E-6 1.2793577E-5 1.2793577E-5 1.2793406E-5 0.55825 0.55825
1.2794981E-5 2.995365E-11 1.2793718E-5 1.20600125E-5 7.703092E-6 1.2793358E-5 1.2793358E-5 1.2793718E-5 0.55875 0.55875
1.2793904E-5 1.4120021E-11 1.27927815E-5 1.2059784E-5 7.702945E-6 1.2793139E-5 1.2793139E-5 1.27927815E-5 0.55925 0.55925
1.2793652E-5 1.3513058E-11 1.27924695E-5 1.2059555E-5 7.7028E-6 1.279292E-5 1.279292E-5 1.27924695E-5 0.55975 0.55975
1.2792905E-5 3.770092E-12 1.27924695E-5 1.2059326E-5 7.702653E-6 1.27927005E-5 1.27927005E-5 1.27924695E-5 0.56025 0.56025
1.279295E-5 8.64473E-12 1.2792158E-5 1.2059098E-5 7.702507E-6 1.2792481E-5 1.2792481E-5 1.2792158E-5 0.56075 0.56075
1.2791444E-5 -1.5106761E-11 1.2792158E-5 1.2058868E-5 7.7023615E-6 1.2792262E-5 1.2792262E-5 1.2792158E-5 0.56125 0.56125
1.27894755E-5 -4.7385196E-11 1.27924695E-5 1.2058411E-5 7.702069E-6 1.2792043E-5 1.2792043E-5 1.27924695E-5 0.56175 0.56175
1.2787507E-5 -7.966362E-11 1.2791845E-5 1.2058182E-5 7.701922E-6 1.2791824E-5 1.2791824E-5 1.2791845E-5 0.56225 0.56225
1.2788608E-5 -5.5298856E-11 1.2791845E-5 1.20579525E-5 7.701777E-6 1.2791605E-5 1.2791605E-5 1.2791845E-5 0.56275 0.56275
1.27932735E-5 3.484512E-11 1.2791533E-5 1.2057724E-5 7.70163E-6 1.2791385E-5 1.2791385E-5 1.2791533E-5 0.56325 0.56325
1.27953645E-5 7.7481896E-11 1.2790909E-5 1.2057495E-5 7.701484E-6 1.2791166E-5 1.2791166E-5 1.2790909E-5 0.56375 0.56375
1.27939575E-5 5.5557597E-11 1.2790909E-5 1.2057266E-5 7.701337E-6 1.2790947E-5 1.2790947E-5 1.2790909E-5 0.56425 0.56425
1.2790901E-5 3.179961E-12 1.2790596E-5 1.2057038E-5 7.701192E-6 1.2790728E-5 1.2790728E-5 1.2790596E-5 0.56475 0.56475
1.2794113E-5 6.652501E-11 1.2789972E-5 1.2056808E-5 7.701045E-6 1.2790509E-5 1.2790509E-5 1.2789972E-5 0.56525 0.56525
1.2793333E-5 5.617298E-11 1.278966E-5 1.2056579E-5 7.700899E-6 1.27902895E-5 1.27902895E-5 1.278966E-5 0.56575 0.56575
1.278856E-5 -2.7876127E-11 1.2790596E-5 1.2056351E-5 7.700753E-6 1.279007E-5 1.279007E-5 1.2790596E-5 0.56625 0.56625
1.2781444E-5 -1.5516896E-10 1.2789972E-5 1.20558925E-5 7.700461E-6 1.2789851E-5 1.2789851E-5 1.2789972E-5 0.56675 0.56675
1.27827425E-5 -1.2714979E-10 1.2789972E-5 1.2055664E-5 7.700314E-6 1.2789632E-5 1.2789632E-5 1.2789972E-5 0.56725 0.56725
1.2785857E-5 -6.563195E-11 1.278966E-5 1.2055435E-5 7.700168E-6 1.2789413E-5 1.2789413E-5 1.278966E-5 0.56775 0.56775
1.2787321E-5 -3.4567443E-11 1.2789035E-5 1.2055207E-5 7.700022E-6 1.27891935E-5 1.27891935E-5 1.2789035E-5 0.56825 0.56825
1.2789345E-5 6.851204E-12 1.2789035E-5 1.2054978E-5 7.699876E-6 1.2788974E-5 1.2788974E-5 1.2789035E-5 0.56875 0.56875
1.2795892E-5 1.3171199E-10 1.2788723E-5 1.2054748E-5 7.699729E-6 1.2788755E-5 1.2788755E-5 1.2788723E-5 0.56925 0.56925
1.2799831E-5 2.0845649E-10 1.2788723E-5 1.205452E-5 7.699583E-6 1.2788536E-5 1.2788536E-5 1.2788723E-5 0.56975 0.56975
1.2794134E-5 1.0735352E-10 1.2788099E-5 1.2054291E-5 7.699437E-6 1.2788317E-5 1.2788317E-5 1.2788099E-5 0.57025 0.57025
1.2784971E-5 -5.7701455E-11 1.2788099E-5 1.2054062E-5 7.699291E-6 1.2788098E-5 1.2788098E-5 1.2788099E-5 0.57075 0.57075
1.2782376E-5 -1.0155215E-10 1.27877865E-5 1.2053833E-5 7.699145E-6 1.2787878E-5 1.2787878E-5 1.27877865E-5 0.57125 0.57125
1.27824205E-5 -9.667751E-11 1.2787475E-5 1.2053604E-5 7.698998E-6 1.2787659E-5 1.2787659E-5 1.2787475E-5 0.57175 0.57175
1.2779297E-5 -1.5027328E-10 1.2787163E-5 1.2053147E-5 7.698706E-6 1.278744E-5 1.278744E-5 1.2787163E-5 0.57225 0.57225
1.2779475E-5 -1.4296238E-10 1.2787163E-5 1.2052918E-5 7.69856E-6 1.2787221E-5 1.2787221E-5 1.2787163E-5 0.57275 0.57275
1.2786054E-5 -1.7492532E-11 1.2786538E-5 1.2052688E-5 7.698413E-6 1.2787002E-5 1.2787002E-5 1.2786538E-5 0.57325 0.57325
1.2796296E-5 1.7558371E-10 1.2786851E-5 1.205246E-5 7.698268E-6 1.27867825E-5 1.27867825E-5 1.2786851E-5 0.57375 0.57375
1.2796077E-5 1.7558582E-10 1.2786851E-5 1.2052231E-5 7.698121E-6 1.2786563E-5 1.2786563E-5 1.2786851E-5 0.57425 0.57425
1.279071E-5 8.057352E-11 1.2786538E-5 1.2052002E-5 7.697975E-6 1.2786344E-5 1.2786344E-5 1.2786538E-5 0.57475 0.57475
1.2785936E-5 -3.4755692E-12 1.2786226E-5 1.2051773E-5 7.6978295E-6 1.2786125E-5 1.2786125E-5 1.2786226E-5 0.57525 0.57525
1.2785651E-5 -4.6916013E-12 1.2786226E-5 1.2051544E-5 7.697683E-6 1.2785905E-5 1.2785905E-5 1.2786226E-5 0.57575 0.57575
1.2781604E-5 -7.534124E-11 1.2785602E-5 1.2051315E-5 7.697537E-6 1.2785686E-5 1.2785686E-5 1.2785602E-5 0.57625 0.57625
1.2779702E-5 -1.0640153E-10 1.2785602E-5 1.2051087E-5 7.69739E-6 1.2785466E-5 1.2785466E-5 1.2785602E-5 0.57675 0.57675
1.2781627E-5 -6.681009E-11 1.2784665E-5 1.2050858E-5 7.697245E-6 1.2785247E-5 1.2785247E-5 1.2784665E-5 0.57725 0.57725
1.2784577E-5 -8.337579E-12 1.2784041E-5 1.20504E-5 7.696952E-6 1.2785028E-5 1.2785028E-5 1.2784041E-5 0.57775 0.57775
1.2784952E-5 2.6277145E-12 1.2784665E-5 1.2050171E-5 7.696805E-6 1.2784809E-5 1.2784809E-5 1.2784665E-5 0.57825 0.57825
1.2785491E-5 1.6638364E-11 1.2784041E-5 1.2049942E-5 7.69666E-6 1.278459E-5 1.278459E-5 1.2784041E-5 0.57875 0.57875
1.2785107E-5 1.3595127E-11 1.2784041E-5 1.2049713E-5 7.696513E-6 1.27843705E-5 1.27843705E-5 1.2784041E-5 0.57925 0.57925
1.2785812E-5 3.0651103E-11 1.2783728E-5 1.2049484E-5 7.696367E-6 1.2784151E-5 1.2784151E-5 1.2783728E-5 0.57975 0.57975
1.2785758E-5 3.3698537E-11 1.2783728E-5 1.2049255E-5 7.696221E-6 1.2783932E-5 1.2783932E-5 1.2783728E-5 0.58025 0.58025
1.2787123E-5 6.293585E-11 1.2783416E-5 1.2049027E-5 7.696075E-6 1.2783713E-5 1.2783713E-5 1.2783416E-5 0.58075 0.58075
1.2786244E-5 5.0756618E-11 1.27827925E-5 1.20487975E-5 7.695929E-6 1.2783494E-5 1.2783494E-5 1.27827925E-5 0.58125 0.58125
1.2782989E-5 -5.2754134E-12 1.2783416E-5 1.2048568E-5 7.695782E-6 1.27832745E-5 1.27832745E-5 1.2783416E-5 0.58175 0.58175
1.2779205E-5 -7.1052504E-11 1.27827925E-5 1.204834E-5 7.695636E-6 1.2783054E-5 1.2783054E-5 1.27827925E-5 0.58225 0.58225
1.2778754E-5 -7.531387E-11 1.27827925E-5 1.2048111E-5 7.69549E-6 1.2782835E-5 1.2782835E-5 1.27827925E-5 0.58275 0.58275
1.27794265E-5 -5.886697E-11 1.278248E-5 1.2047653E-5 7.695197E-6 1.2782616E-5 1.2782616E-5 1.278248E-5 0.58325 0.58325
1.2780528E-5 -3.4502196E-11 1.2782168E-5 1.2047424E-5 7.695051E-6 1.2782397E-5 1.2782397E-5 1.2782168E-5 0.58375 0.58375
1.2784433E-5 4.1633252E-11 1.2782168E-5 1.2047195E-5 7.694905E-6 1.2782178E-5 1.2782178E-5 1.2782168E-5 0.58425 0.58425
1.2787614E-5 1.04369215E-10 1.2781856E-5 1.2046967E-5 7.694759E-6 1.27819585E-5 1.27819585E-5 1.2781856E-5 0.58475 0.58475
1.2788483E-5 1.2447052E-10 1.2781544E-5 1.20467375E-5 7.694613E-6 1.2781739E-5 1.2781739E-5 1.2781544E-5 0.58525 0.58525
1.2788561E-5 1.2995424E-10 1.2781544E-5 1.2046508E-5 7.694466E-6 1.278152E-5 1.278152E-5 1.2781544E-5 0.58575 0.58575
1.2783623E-5 4.2859813E-11 1.2781544E-5 1.204628E-5 7.694321E-6 1.27813E-5 1.27813E-5 1.2781544E-5 0.58625 0.58625
1.2778618E-5 -4.5452756E-11 1.2780919E-5 1.2046051E-5 7.694174E-6 1.2781081E-5 1.2781081E-5 1.2780919E-5 0.58675 0.58675
1.2774637E-5 -1.1488426E-10 1.2780607E-5 1.2045823E-5 7.694028E-6 1.2780862E-5 1.2780862E-5 1.2780607E-5 0.58725 0.58725
1.2772966E-5 -1.416811E-10 1.2780919E-5 1.2045593E-5 7.693881E-6 1.27806425E-5 1.27806425E-5 1.2780919E-5 0.58775 0.58775
1.2774793E-5 -1.0391685E-10 1.2780607E-5 1.2045364E-5 7.693736E-6 1.2780423E-5 1.2780423E-5 1.2780607E-5 0.58825 0.58825
1.2780052E-5 -2.8096655E-12 1.2780295E-5 1.2044907E-5 7.693443E-6 1.2780204E-5 1.2780204E-5 1.2780295E-5 0.58875 0.58875
1.27852445E-5 9.707938E-11 1.277967E-5 1.20446775E-5 7.693297E-6 1.2779984E-5 1.2779984E-5 1.277967E-5 0.58925 0.58925
1.2789711E-5 1.8356897E-10 1.277967E-5 1.2044449E-5 7.693151E-6 1.2779765E-5 1.2779765E-5 1.277967E-5 0.58975 0.58975
1.2788865E-5 1.719988E-10 1.277967E-5 1.204422E-5 7.693005E-6 1.2779546E-5 1.2779546E-5 1.277967E-5 0.59025 0.59025
1.2785016E-5 1.0500355E-10 1.2779046E-5 1.2043991E-5 7.692858E-6 1.2779326E-5 1.2779326E-5 1.2779046E-5 0.59075 0.59075
1.277813E-5 -1.8025819E-11 1.2778734E-5 1.2043763E-5 7.692713E-6 1.2779107E-5 1.2779107E-5 1.2778734E-5 0.59125 0.59125
1.27720705E-5 -1.2582851E-10 1.27784215E-5 1.2043533E-5 7.692566E-6 1.2778888E-5 1.2778888E-5 1.27784215E-5 0.59175 0.59175
1.2767957E-5 -1.9769628E-10 1.2778734E-5 1.2043304E-5 7.69242E-6 1.2778669E-5 1.2778669E-5 1.2778734E-5 0.59225 0.59225
1.2770741E-5 -1.422691E-10 1.27784215E-5 1.2043076E-5 7.692273E-6 1.277845E-5 1.277845E-5 1.27784215E-5 0.59275 0.59275
1.2775472E-5 -5.090699E-11 1.2778734E-5 1.2042847E-5 7.692128E-6 1.27782305E-5 1.27782305E-5 1.2778734E-5 0.59325 0.59325
1.278116E-5 5.811806E-11 1.2777486E-5 1.20426175E-5 7.691981E-6 1.277801E-5 1.277801E-5 1.2777486E-5 0.59375 0.59375
1.2785825E-5 1.4826203E-10 1.2777486E-5 1.204216E-5 7.691689E-6 1.2777791E-5 1.2777791E-5 1.2777486E-5 0.59425 0.59425
1.2785869E-5 1.5313668E-10 1.2777486E-5 1.2041931E-5 7.691543E-6 1.2777572E-5 1.2777572E-5 1.2777486E-5 0.59475 0.59475
1.2782977E-5 1.0380437E-10 1.2777486E-5 1.2041703E-5 7.691397E-6 1.2777353E-5 1.2777353E-5 1.2777486E-5 0.59525 0.59525
1.2778798E-5 3.0718476E-11 1.2776861E-5 1.2041473E-5 7.69125E-6 1.2777134E-5 1.2777134E-5 1.2776861E-5 0.59575 0.59575
1.27745525E-5 -4.3585552E-11 1.2776549E-5 1.2041244E-5 7.691104E-6 1.27769135E-5 1.27769135E-5 1.2776549E-5 0.59625 0.59625
1.2770076E-5 -1.2215305E-10 1.2776861E-5 1.2041016E-5 7.690958E-6 1.2776694E-5 1.2776694E-5 1.2776861E-5 0.59675 0.59675
1.2769065E-5 -1.3676855E-10 1.2776237E-5 1.2040787E-5 7.690812E-6 1.2776475E-5 1.2776475E-5 1.2776237E-5 0.59725 0.59725
1.2770396E-5 -1.081403E-10 1.2776237E-5 1.20405575E-5 7.690665E-6 1.2776256E-5 1.2776256E-5 1.2776237E-5 0.59775 0.59775
1.2775788E-5 -4.596859E-12 1.2775925E-5 1.2040329E-5 7.690519E-6 1.2776036E-5 1.2776036E-5 1.2775925E-5 0.59825 0.59825
1.2779198E-5 6.240258E-11 1.2775612E-5 1.20401E-5 7.690373E-6 1.2775817E-5 1.2775817E-5 1.2775612E-5 0.59875 0.59875
1.2779507E-5 7.214975E-11 1.2775612E-5 1.2039643E-5 7.690081E-6 1.27755975E-5 1.27755975E-5 1.2775612E-5 0.59925 0.59925
1.2778726E-5 6.179773E-11 1.27753E-5 1.2039413E-5 7.689934E-6 1.2775378E-5 1.2775378E-5 1.27753E-5 0.59975 0.59975
1.2779003E-5 7.0935834E-11 1.2774676E-5 1.2039184E-5 7.689789E-6 1.2775159E-5 1.2775159E-5 1.2774676E-5 0.60025 0.60025
1.2775912E-5 1.7949142E-11 1.2774988E-5 1.2038956E-5 7.689642E-6 1.277494E-5 1.277494E-5 1.2774988E-5 0.60075 0.60075
1.2770907E-5 -7.036343E-11 1.2774363E-5 1.2038727E-5 7.689496E-6 1.277472E-5 1.277472E-5 1.2774363E-5 0.60125 0.60125
1.2768643E-5 -1.0812346E-10 1.2774363E-5 1.20384975E-5 7.689349E-6 1.2774501E-5 1.2774501E-5 1.2774363E-5 0.60175 0.60175
1.277103E-5 -6.0005084E-11 1.2774363E-5 1.2038269E-5 7.689204E-6 1.27742815E-5 1.27742815E-5 1.2774363E-5 0.60225 0.60225
1.2774606E-5 1.0039696E-11 1.2773739E-5 1.203804E-5 7.689057E-6 1.2774061E-5 1.2774061E-5 1.2773739E-5 0.60275 0.60275
1.277399E-5 2.7329942E-12 1.2773739E-5 1.2037811E-5 7.688911E-6 1.2773842E-5 1.2773842E-5 1.2773739E-5 0.60325 0.60325
1.27723515E-5 -2.3454752E-11 1.2773427E-5 1.2037583E-5 7.688765E-6 1.2773623E-5 1.2773623E-5 1.2773427E-5 0.60375 0.60375
1.2774575E-5 2.1618285E-11 1.2773739E-5 1.2037353E-5 7.688619E-6 1.2773404E-5 1.2773404E-5 1.2773739E-5 0.60425 0.60425
1.2778448E-5 9.714466E-11 1.27731155E-5 1.2036896E-5 7.688326E-6 1.2773185E-5 1.2773185E-5 1.27731155E-5 0.60475 0.60475
1.2777106E-5 7.64385E-11 1.2772803E-5 1.2036667E-5 7.688181E-6 1.27729645E-5 1.27729645E-5 1.2772803E-5 0.60525 0.60525
1.2774049E-5 2.4060864E-11 1.2772803E-5 1.2036438E-5 7.688034E-6 1.2772745E-5 1.2772745E-5 1.2772803E-5 0.60575 0.60575
1.2773598E-5 1.9799508E-11 1.2772179E-5 1.2036209E-5 7.687888E-6 1.2772525E-5 1.2772525E-5 1.2772179E-5 0.60625 0.60625
1.2774238E-5 3.5637347E-11 1.2771867E-5 1.203598E-5 7.687741E-6 1.2772306E-5 1.2772306E-5 1.2771867E-5 0.60675 0.60675
1.2768969E-5 -5.7547755E-11 1.2772179E-5 1.2035752E-5 7.687596E-6 1.2772087E-5 1.2772087E-5 1.2772179E-5 0.60725 0.60725
1.27650865E-5 -1.2515206E-10 1.2771242E-5 1.2035523E-5 7.687449E-6 1.2771868E-5 1.2771868E-5 1.2771242E-5 0.60775 0.60775
1.2763877E-5 -1.4342194E-10 1.2771554E-5 1.2035293E-5 7.687303E-6 1.27716485E-5 1.27716485E-5 1.2771554E-5 0.60825 0.60825
1.2765242E-5 -1.14184634E-10 1.2771242E-5 1.2035065E-5 7.6871565E-6 1.2771428E-5 1.2771428E-5 1.2771242E-5 0.60875 0.60875
1.27701705E-5 -1.9168118E-11 1.277093E-5 1.2034836E-5 7.687011E-6 1.2771209E-5 1.2771209E-5 1.277093E-5 0.60925 0.60925
1.2778994E-5 1.4771825E-10 1.2770618E-5 1.2034607E-5 7.686865E-6 1.277099E-5 1.277099E-5 1.2770618E-5 0.60975 0.60975
1.2782669E-5 2.1959023E-10 1.2771242E-5 1.2034149E-5 7.686572E-6 1.277077E-5 1.277077E-5 1.2771242E-5 0.61025 0.61025
1.2780833E-5 1.8974808E-10 1.2770306E-5 1.203392E-5 7.686426E-6 1.2770551E-5 1.2770551E-5 1.2770306E-5 0.61075 0.61075
1.2775497E-5 9.534484E-11 1.2769681E-5 1.2033692E-5 7.68628E-6 1.27703315E-5 1.27703315E-5 1.2769681E-5 0.61125 0.61125
1.2768513E-5 -2.951172E-11 1.2769369E-5 1.2033463E-5 7.686133E-6 1.2770112E-5 1.2770112E-5 1.2769369E-5 0.61175 0.61175
1.27603735E-5 -1.7568562E-10 1.2769369E-5 1.2033233E-5 7.685987E-6 1.2769892E-5 1.2769892E-5 1.2769369E-5 0.61225 0.61225
1.275461E-5 -2.7800673E-10 1.2769993E-5 1.2033005E-5 7.685841E-6 1.2769673E-5 1.2769673E-5 1.2769993E-5 0.61275 0.61275
1.2754357E-5 -2.786137E-10 1.2769369E-5 1.2032776E-5 7.685695E-6 1.2769454E-5 1.2769454E-5 1.2769369E-5 0.61325 0.61325
1.2764434E-5 -8.8582766E-11 1.2769369E-5 1.2032547E-5 7.685549E-6 1.2769235E-5 1.2769235E-5 1.2769369E-5 0.61375 0.61375
1.277593E-5 1.2763803E-10 1.2769057E-5 1.2032318E-5 7.685402E-6 1.2769015E-5 1.2769015E-5 1.2769057E-5 0.61425 0.61425
1.2780595E-5 2.1778199E-10 1.27684325E-5 1.2032089E-5 7.685257E-6 1.2768795E-5 1.2768795E-5 1.27684325E-5 0.61475 0.61475
1.2783181E-5 2.6955477E-10 1.27684325E-5 1.203186E-5 7.68511E-6 1.2768575E-5 1.2768575E-5 1.27684325E-5 0.61525 0.61525
1.2780124E-5 2.1717714E-10 1.27684325E-5 1.2031403E-5 7.684818E-6 1.2768356E-5 1.2768356E-5 1.27684325E-5 0.61575 0.61575
1.27704325E-5 4.2377116E-11 1.2767809E-5 1.2031173E-5 7.684672E-6 1.2768137E-5 1.2768137E-5 1.2767809E-5 0.61625 0.61625
1.275698E-5 -2.0185653E-10 1.27681205E-5 1.2030945E-5 7.684525E-6 1.2767918E-5 1.2767918E-5 1.27681205E-5 0.61675 0.61675
1.2749863E-5 -3.2914937E-10 1.2767496E-5 1.2030716E-5 7.684379E-6 1.2767698E-5 1.2767698E-5 1.2767496E-5 0.61725 0.61725
1.27516905E-5 -2.913851E-10 1.2767809E-5 1.2030487E-5 7.684233E-6 1.2767478E-5 1.2767478E-5 1.2767809E-5 0.61775 0.61775
1.2759622E-5 -1.4094353E-10 1.2767184E-5 1.2030258E-5 7.684087E-6 1.2767258E-5 1.2767258E-5 1.2767184E-5 0.61825 0.61825
1.2769204E-5 3.995138E-11 1.2767184E-5 1.2030029E-5 7.683941E-6 1.2767039E-5 1.2767039E-5 1.2767184E-5 0.61875 0.61875
1.2779545E-5 2.3485483E-10 1.2767184E-5 1.20298E-5 7.683794E-6 1.276682E-5 1.276682E-5 1.2767184E-5 0.61925 0.61925
1.278378E-5 3.1708094E-10 1.2766248E-5 1.2029572E-5 7.683649E-6 1.27666E-5 1.27666E-5 1.2766248E-5 0.61975 0.61975
1.27792055E-5 2.3668625E-10 1.2765935E-5 1.20293425E-5 7.683502E-6 1.2766381E-5 1.2766381E-5 1.2765935E-5 0.62025 0.62025
1.276803E-5 3.447821E-11 1.276656E-5 1.2029113E-5 7.683356E-6 1.27661615E-5 1.27661615E-5 1.276656E-5 0.62075 0.62075
1.2756755E-5 -1.6955704E-10 1.2765935E-5 1.2028656E-5 7.683064E-6 1.2765942E-5 1.2765942E-5 1.2765935E-5 0.62125 0.62125
1.2752938E-5 -2.3594318E-10 1.2765623E-5 1.2028427E-5 7.682917E-6 1.2765722E-5 1.2765722E-5 1.2765623E-5 0.62175 0.62175
1.2753873E-5 -2.1462375E-10 1.2765623E-5 1.2028198E-5 7.682771E-6 1.2765502E-5 1.2765502E-5 1.2765623E-5 0.62225 0.62225
1.2755139E-5 -1.8721365E-10 1.2765935E-5 1.2027969E-5 7.6826245E-6 1.2765283E-5 1.2765283E-5 1.2765935E-5 0.62275 0.62275
1.2760728E-5 -8.001579E-11 1.2765311E-5 1.2027741E-5 7.682479E-6 1.2765064E-5 1.2765064E-5 1.2765311E-5 0.62325 0.62325
1.2773082E-5 1.5204074E-10 1.2764686E-5 1.2027512E-5 7.682333E-6 1.2764844E-5 1.2764844E-5 1.2764686E-5 0.62375 0.62375
1.27803205E-5 2.896919E-10 1.2764062E-5 1.20272825E-5 7.682186E-6 1.2764624E-5 1.2764624E-5 1.2764062E-5 0.62425 0.62425
1.2778748E-5 2.647223E-10 1.2764062E-5 1.2027054E-5 7.68204E-6 1.2764405E-5 1.2764405E-5 1.2764062E-5 0.62475 0.62475
1.2768398E-5 7.774091E-11 1.276375E-5 1.2026825E-5 7.681894E-6 1.2764186E-5 1.2764186E-5 1.276375E-5 0.62525 0.62525
1.2760687E-5 -6.051512E-11 1.2763438E-5 1.2026596E-5 7.681748E-6 1.2763966E-5 1.2763966E-5 1.2763438E-5 0.62575 0.62575
1.2754098E-5 -1.7806288E-10 1.2763438E-5 1.2026368E-5 7.681601E-6 1.2763746E-5 1.2763746E-5 1.2763438E-5 0.62625 0.62625
1.2751272E-5 -2.2617705E-10 1.2763438E-5 1.2025909E-5 7.681309E-6 1.2763527E-5 1.2763527E-5 1.2763438E-5 0.62675 0.62675
1.2749337E-5 -2.578464E-10 1.2763438E-5 1.2025681E-5 7.681163E-6 1.27633075E-5 1.27633075E-5 1.2763438E-5 0.62725 0.62725
1.2757433E-5 -1.0435949E-10 1.2763126E-5 1.2025452E-5 7.6810165E-6 1.2763087E-5 1.2763087E-5 1.2763126E-5 0.62775 0.62775
1.2768896E-5 1.1125224E-10 1.2763126E-5 1.20252225E-5 7.68087E-6 1.2762868E-5 1.2762868E-5 1.2763126E-5 0.62825 0.62825
1.2775046E-5 2.288042E-10 1.2762814E-5 1.2024994E-5 7.680725E-6 1.2762649E-5 1.2762649E-5 1.2762814E-5 0.62875 0.62875
1.2773308E-5 2.0078925E-10 1.2762502E-5 1.2024765E-5 7.680578E-6 1.2762429E-5 1.2762429E-5 1.2762502E-5 0.62925 0.62925
1.2772231E-5 1.8495563E-10 1.2762502E-5 1.2024536E-5 7.680432E-6 1.2762209E-5 1.2762209E-5 1.2762502E-5 0.62975 0.62975
1.2768051E-5 1.11869736E-10 1.276219E-5 1.2024308E-5 7.680286E-6 1.276199E-5 1.276199E-5 1.276219E-5 0.63025 0.63025
1.2758592E-5 -5.866684E-11 1.2761565E-5 1.2024078E-5 7.68014E-6 1.276177E-5 1.276177E-5 1.2761565E-5 0.63075 0.63075
1.2749858E-5 -2.1580394E-10 1.2761565E-5 1.2023849E-5 7.679993E-6 1.276155E-5 1.276155E-5 1.2761565E-5 0.63125 0.63125
1.2747493E-5 -2.5539118E-10 1.2761877E-5 1.2023392E-5 7.679701E-6 1.2761331E-5 1.2761331E-5 1.2761877E-5 0.63175 0.63175
1.2751135E-5 -1.8412827E-10 1.2761565E-5 1.20231625E-5 7.679555E-6 1.2761112E-5 1.2761112E-5 1.2761565E-5 0.63225 0.63225
1.2760485E-5 -7.496813E-12 1.2761253E-5 1.2022934E-5 7.679409E-6 1.2760892E-5 1.2760892E-5 1.2761253E-5 0.63275 0.63275
1.2770662E-5 1.8436133E-10 1.2760316E-5 1.2022705E-5 7.679262E-6 1.2760672E-5 1.2760672E-5 1.2760316E-5 0.63325 0.63325
1.2773478E-5 2.4039756E-10 1.2760316E-5 1.2022476E-5 7.679117E-6 1.2760453E-5 1.2760453E-5 1.2760316E-5 0.63375 0.63375
1.2771312E-5 2.0446474E-10 1.2760628E-5 1.2022248E-5 7.67897E-6 1.2760233E-5 1.2760233E-5 1.2760628E-5 0.63425 0.63425
1.2765119E-5 9.422576E-11 1.2759692E-5 1.2022018E-5 7.678824E-6 1.2760013E-5 1.2760013E-5 1.2759692E-5 0.63475 0.63475
1.2757309E-5 -4.5857467E-11 1.2759692E-5 1.2021789E-5 7.678677E-6 1.2759794E-5 1.2759794E-5 1.2759692E-5 0.63525 0.63525
1.27514795E-5 -1.493967E-10 1.2759067E-5 1.2021561E-5 7.678532E-6 1.2759575E-5 1.2759575E-5 1.2759067E-5 0.63575 0.63575
1.27496105E-5 -1.7984793E-10 1.27587555E-5 1.2021332E-5 7.678385E-6 1.2759355E-5 1.2759355E-5 1.27587555E-5 0.63625 0.63625
1.2751437E-5 -1.4208368E-10 1.2759067E-5 1.20211025E-5 7.678239E-6 1.2759135E-5 1.2759135E-5 1.2759067E-5 0.63675 0.63675
1.2756266E-5 -4.8894368E-11 1.2759067E-5 1.2020645E-5 7.677947E-6 1.2758916E-5 1.2758916E-5 1.2759067E-5 0.63725 0.63725
1.2761756E-5 5.6476282E-11 1.27587555E-5 1.2020416E-5 7.677801E-6 1.2758695E-5 1.2758695E-5 1.27587555E-5 0.63775 0.63775
1.2765893E-5 1.3687519E-10 1.27587555E-5 1.2020188E-5 7.677654E-6 1.2758476E-5 1.2758476E-5 1.27587555E-5 0.63825 0.63825
1.2765541E-5 1.3444103E-10 1.2758132E-5 1.2019958E-5 7.677508E-6 1.2758257E-5 1.2758257E-5 1.2758132E-5 0.63875 0.63875
1.2763639E-5 1.0338073E-10 1.2757507E-5 1.2019729E-5 7.677362E-6 1.2758037E-5 1.2758037E-5 1.2757507E-5 0.63925 0.63925
1.27563235E-5 -2.7566498E-11 1.2757195E-5 1.2019501E-5 7.677216E-6 1.2757818E-5 1.2757818E-5 1.2757195E-5 0.63975 0.63975
1.275221E-5 -9.943425E-11 1.2757195E-5 1.2019272E-5 7.677069E-6 1.2757598E-5 1.2757598E-5 1.2757195E-5 0.64025 0.64025
1.275176E-5 -1.0369561E-10 1.2757507E-5 1.20190425E-5 7.676923E-6 1.2757378E-5 1.2757378E-5 1.2757507E-5 0.64075 0.64075
1.27553685E-5 -3.3041767E-11 1.2757195E-5 1.2018814E-5 7.676777E-6 1.2757158E-5 1.2757158E-5 1.2757195E-5 0.64125 0.64125
1.2755644E-5 -2.3903655E-11 1.2756883E-5 1.2018585E-5 7.676631E-6 1.2756939E-5 1.2756939E-5 1.2756883E-5 0.64175 0.64175
1.2757239E-5 9.5971165E-12 1.2755946E-5 1.2018357E-5 7.6764845E-6 1.2756719E-5 1.2756719E-5 1.2755946E-5 0.64225 0.64225
1.2759264E-5 5.1015765E-11 1.2756258E-5 1.2017898E-5 7.676193E-6 1.27565E-5 1.27565E-5 1.2756258E-5 0.64275 0.64275
1.2758186E-5 3.5182135E-11 1.2756258E-5 1.201767E-5 7.676046E-6 1.275628E-5 1.275628E-5 1.2756258E-5 0.64325 0.64325
1.2755491E-5 -1.0495755E-11 1.2755634E-5 1.2017441E-5 7.6759E-6 1.275606E-5 1.275606E-5 1.2755634E-5 0.64375 0.64375
1.2755635E-5 -3.7939083E-12 1.2755321E-5 1.2017212E-5 7.675754E-6 1.27558405E-5 1.27558405E-5 1.2755321E-5 0.64425 0.64425
1.2757791E-5 4.0060996E-11 1.2755321E-5 1.2016983E-5 7.675608E-6 1.275562E-5 1.275562E-5 1.2755321E-5 0.64475 0.64475
1.27577705E-5 4.3717512E-11 1.2755634E-5 1.2016754E-5 7.675461E-6 1.2755401E-5 1.2755401E-5 1.2755634E-5 0.64525 0.64525
1.2756561E-5 2.5447613E-11 1.2755321E-5 1.2016525E-5 7.675315E-6 1.2755182E-5 1.2755182E-5 1.2755321E-5 0.64575 0.64575
1.2755153E-5 3.5233166E-12 1.2755009E-5 1.2016297E-5 7.675169E-6 1.2754962E-5 1.2754962E-5 1.2755009E-5 0.64625 0.64625
1.2755098E-5 6.5707674E-12 1.2754385E-5 1.2016068E-5 7.675023E-6 1.2754743E-5 1.2754743E-5 1.2754385E-5 0.64675 0.64675
1.2752898E-5 -2.9971126E-11 1.2754073E-5 1.2015838E-5 7.6748765E-6 1.2754523E-5 1.2754523E-5 1.2754073E-5 0.64725 0.64725
1.2748389E-5 -1.0914769E-10 1.2753449E-5 1.201561E-5 7.67473E-6 1.2754303E-5 1.2754303E-5 1.2753449E-5 0.64775 0.64775
1.2746783E-5 -1.3472638E-10 1.2753449E-5 1.2015152E-5 7.674438E-6 1.2754083E-5 1.2754083E-5 1.2753449E-5 0.64825 0.64825
1.2754319E-5 8.406395E-12 1.2754073E-5 1.2014923E-5 7.674292E-6 1.2753863E-5 1.2753863E-5 1.2754073E-5 0.64875 0.64875
1.2761393E-5 1.4301227E-10 1.2753449E-5 1.2014694E-5 7.674145E-6 1.2753644E-5 1.2753644E-5 1.2753449E-5 0.64925 0.64925
1.2761305E-5 1.4545062E-10 1.2753449E-5 1.2014465E-5 7.674E-6 1.2753424E-5 1.2753424E-5 1.2753449E-5 0.64975 0.64975
1.2755343E-5 3.9475125E-11 1.2753137E-5 1.2014237E-5 7.673853E-6 1.2753204E-5 1.2753204E-5 1.2753137E-5 0.65025 0.65025
1.2753671E-5 1.26783115E-11 1.2752825E-5 1.2014008E-5 7.673707E-6 1.2752985E-5 1.2752985E-5 1.2752825E-5 0.65075 0.65075
1.2750482E-5 -4.2135594E-11 1.2752825E-5 1.2013778E-5 7.6735605E-6 1.2752765E-5 1.2752765E-5 1.2752825E-5 0.65125 0.65125
1.2746368E-5 -1.1400335E-10 1.2752825E-5 1.201355E-5 7.673415E-6 1.2752545E-5 1.2752545E-5 1.2752825E-5 0.65175 0.65175
1.2747039E-5 -9.755644E-11 1.2751888E-5 1.2013321E-5 7.673269E-6 1.2752325E-5 1.2752325E-5 1.2751888E-5 0.65225 0.65225
1.27488E-5 -6.101033E-11 1.2752512E-5 1.2013092E-5 7.673122E-6 1.2752106E-5 1.2752106E-5 1.2752512E-5 0.65275 0.65275
1.2752507E-5 1.1470721E-11 1.2751576E-5 1.2012863E-5 7.672976E-6 1.2751886E-5 1.2751886E-5 1.2751576E-5 0.65325 0.65325
1.2758195E-5 1.2049578E-10 1.2751576E-5 1.2012405E-5 7.672684E-6 1.2751666E-5 1.2751666E-5 1.2751576E-5 0.65375 0.65375
1.275791E-5 1.1927975E-10 1.2751576E-5 1.2012177E-5 7.672537E-6 1.2751447E-5 1.2751447E-5 1.2751576E-5 0.65425 0.65425
1.275472E-5 6.4465856E-11 1.2751263E-5 1.2011948E-5 7.672391E-6 1.2751227E-5 1.2751227E-5 1.2751263E-5 0.65475 0.65475
1.274988E-5 -2.0801381E-11 1.2750951E-5 1.2011718E-5 7.672245E-6 1.27510075E-5 1.27510075E-5 1.2750951E-5 0.65525 0.65525
1.2742763E-5 -1.4809422E-10 1.2750639E-5 1.201149E-5 7.672099E-6 1.2750787E-5 1.2750787E-5 1.2750639E-5 0.65575 0.65575
1.27435005E-5 -1.3042917E-10 1.2750015E-5 1.2011261E-5 7.6719525E-6 1.2750568E-5 1.2750568E-5 1.2750015E-5 0.65625 0.65625
1.2745756E-5 -8.474706E-11 1.2750327E-5 1.2011032E-5 7.671806E-6 1.2750348E-5 1.2750348E-5 1.2750327E-5 0.65675 0.65675
1.2749497E-5 -1.1656947E-11 1.2750327E-5 1.2010803E-5 7.671661E-6 1.2750128E-5 1.2750128E-5 1.2750327E-5 0.65725 0.65725
1.275492E-5 9.249559E-11 1.2750015E-5 1.2010574E-5 7.671514E-6 1.2749909E-5 1.2749909E-5 1.2750015E-5 0.65775 0.65775
1.275645E-5 1.247782E-10 1.2749702E-5 1.2010345E-5 7.671368E-6 1.2749689E-5 1.2749689E-5 1.2749702E-5 0.65825 0.65825
1.2753656E-5 7.7273125E-11 1.2749702E-5 1.2010117E-5 7.671222E-6 1.27494695E-5 1.27494695E-5 1.2749702E-5 0.65875 0.65875
1.2751556E-5 4.2558436E-11 1.2749078E-5 1.2009659E-5 7.670929E-6 1.2749249E-5 1.2749249E-5 1.2749078E-5 0.65925 0.65925
1.27444055E-5 -8.534347E-11 1.2749078E-5 1.200943E-5 7.670783E-6 1.274903E-5 1.274903E-5 1.2749078E-5 0.65975 0.65975
1.2741447E-5 -1.358939E-10 1.27487665E-5 1.2009201E-5 7.670637E-6 1.2748809E-5 1.2748809E-5 1.27487665E-5 0.66025 0.66025
1.27407975E-5 -1.4380964E-10 1.27487665E-5 1.2008973E-5 7.670491E-6 1.274859E-5 1.274859E-5 1.27487665E-5 0.66075 0.66075
1.2744704E-5 -6.7674207E-11 1.2748454E-5 1.2008743E-5 7.6703445E-6 1.274837E-5 1.274837E-5 1.2748454E-5 0.66125 0.66125
1.275115E-5 5.535938E-11 1.2748142E-5 1.2008514E-5 7.670198E-6 1.2748151E-5 1.2748151E-5 1.2748142E-5 0.66175 0.66175
1.2753372E-5 1.0043243E-10 1.2748142E-5 1.2008286E-5 7.670053E-6 1.2747931E-5 1.2747931E-5 1.2748142E-5 0.66225 0.66225
1.2752064E-5 8.033533E-11 1.274783E-5 1.2008057E-5 7.669906E-6 1.27477115E-5 1.27477115E-5 1.274783E-5 0.66275 0.66275
1.2750953E-5 6.389265E-11 1.2747206E-5 1.20078275E-5 7.66976E-6 1.2747491E-5 1.2747491E-5 1.2747206E-5 0.66325 0.66325
1.2747301E-5 5.5181716E-13 1.2747206E-5 1.2007599E-5 7.669613E-6 1.2747271E-5 1.2747271E-5 1.2747206E-5 0.66375 0.66375
1.2742594E-5 -8.227914E-11 1.2746893E-5 1.2007141E-5 7.669321E-6 1.2747051E-5 1.2747051E-5 1.2746893E-5 0.66425 0.66425
1.2742671E-5 -7.679543E-11 1.2747206E-5 1.2006913E-5 7.669175E-6 1.2746832E-5 1.2746832E-5 1.2747206E-5 0.66475 0.66475
1.2742781E-5 -7.070265E-11 1.2746581E-5 1.2006683E-5 7.6690285E-6 1.2746612E-5 1.2746612E-5 1.2746581E-5 0.66525 0.66525
1.2746621E-5 4.214655E-12 1.2745957E-5 1.2006454E-5 7.668883E-6 1.2746393E-5 1.2746393E-5 1.2745957E-5 0.66575 0.66575
1.27499325E-5 6.938691E-11 1.2746269E-5 1.2006226E-5 7.6687365E-6 1.2746173E-5 1.2746173E-5 1.2746269E-5 0.66625 0.66625
1.2749284E-5 6.147115E-11 1.2745957E-5 1.2005997E-5 7.66859E-6 1.27459525E-5 1.27459525E-5 1.2745957E-5 0.66675 0.66675
1.2748371E-5 4.8682867E-11 1.2745644E-5 1.20057675E-5 7.668444E-6 1.2745732E-5 1.2745732E-5 1.2745644E-5 0.66725 0.66725
1.2746369E-5 1.5795367E-11 1.2745332E-5 1.2005539E-5 7.668298E-6 1.2745513E-5 1.2745513E-5 1.2745332E-5 0.66775 0.66775
1.2743014E-5 -4.2063863E-11 1.2745644E-5 1.200531E-5 7.668152E-6 1.2745293E-5 1.2745293E-5 1.2745644E-5 0.66825 0.66825
1.2741277E-5 -7.0078825E-11 1.2745644E-5 1.2005081E-5 7.668005E-6 1.2745074E-5 1.2745074E-5 1.2745644E-5 0.66875 0.66875
1.2743235E-5 -2.9878305E-11 1.27440835E-5 1.2004853E-5 7.667859E-6 1.2744854E-5 1.2744854E-5 1.27440835E-5 0.66925 0.66925
1.274648E-5 3.4075805E-11 1.27443955E-5 1.2004394E-5 7.667567E-6 1.2744634E-5 1.2744634E-5 1.27443955E-5 0.66975 0.66975
1.2747976E-5 6.5749385E-11 1.27440835E-5 1.2004166E-5 7.6674205E-6 1.2744414E-5 1.2744414E-5 1.27440835E-5 0.67025 0.67025
1.2745348E-5 2.1289628E-11 1.2743772E-5 1.2003937E-5 7.667275E-6 1.27441945E-5 1.27441945E-5 1.2743772E-5 0.67075 0.67075
1.2743412E-5 -1.0379733E-11 1.2743148E-5 1.20037075E-5 7.667129E-6 1.2743974E-5 1.2743974E-5 1.2743148E-5 0.67125 0.67125
1.2744347E-5 1.0939718E-11 1.2743148E-5 1.2003479E-5 7.666982E-6 1.2743754E-5 1.2743754E-5 1.2743148E-5 0.67175 0.67175
1.2747428E-5 7.184849E-11 1.2743148E-5 1.200325E-5 7.666836E-6 1.2743535E-5 1.2743535E-5 1.2743148E-5 0.67225 0.67225
1.2746647E-5 6.149647E-11 1.274346E-5 1.2003021E-5 7.66669E-6 1.2743315E-5 1.2743315E-5 1.274346E-5 0.67275 0.67275
1.2745305E-5 4.0790312E-11 1.2743148E-5 1.2002793E-5 7.666544E-6 1.2743095E-5 1.2743095E-5 1.2743148E-5 0.67325 0.67325
1.2745514E-5 4.87103E-11 1.2742523E-5 1.2002563E-5 7.666397E-6 1.2742875E-5 1.2742875E-5 1.2742523E-5 0.67375 0.67375
1.274305E-5 7.295872E-12 1.2742523E-5 1.2002334E-5 7.666251E-6 1.2742656E-5 1.2742656E-5 1.2742523E-5 0.67425 0.67425
1.273765E-5 -8.83255E-11 1.2741899E-5 1.2002106E-5 7.666105E-6 1.27424355E-5 1.27424355E-5 1.2741899E-5 0.67475 0.67475
1.2735054E-5 -1.3217619E-10 1.2741899E-5 1.20016475E-5 7.6658125E-6 1.2742215E-5 1.2742215E-5 1.2741899E-5 0.67525 0.67525
1.2738035E-5 -7.309461E-11 1.2742211E-5 1.2001419E-5 7.665666E-6 1.2741995E-5 1.2741995E-5 1.2742211E-5 0.67575 0.67575
1.2740192E-5 -2.923969E-11 1.2741899E-5 1.200119E-5 7.665521E-6 1.2741776E-5 1.2741776E-5 1.2741899E-5 0.67625 0.67625
1.2744559E-5 5.5422684E-11 1.2741586E-5 1.2000961E-5 7.665374E-6 1.2741556E-5 1.2741556E-5 1.2741586E-5 0.67675 0.67675
1.27495205E-5 1.5104828E-10 1.2740962E-5 1.2000733E-5 7.665228E-6 1.2741336E-5 1.2741336E-5 1.2740962E-5 0.67725 0.67725
1.2752271E-5 2.0586641E-10 1.2741274E-5 1.2000503E-5 7.665081E-6 1.2741117E-5 1.2741117E-5 1.2741274E-5 0.67775 0.67775
1.2747332E-5 1.1877196E-10 1.2741274E-5 1.2000275E-5 7.664936E-6 1.2740897E-5 1.2740897E-5 1.2741274E-5 0.67825 0.67825
1.2738036E-5 -4.871927E-11 1.2740962E-5 1.2000046E-5 7.664789E-6 1.27406765E-5 1.27406765E-5 1.2740962E-5 0.67875 0.67875
1.2731019E-5 -1.741849E-10 1.2740025E-5 1.1999817E-5 7.664643E-6 1.2740456E-5 1.2740456E-5 1.2740025E-5 0.67925 0.67925
1.2728852E-5 -2.1011773E-10 1.2740337E-5 1.1999588E-5 7.6644965E-6 1.2740237E-5 1.2740237E-5 1.2740337E-5 0.67975 0.67975
1.2728798E-5 -2.0707028E-10 1.2740337E-5 1.1999359E-5 7.664351E-6 1.2740017E-5 1.2740017E-5 1.2740337E-5 0.68025 0.68025
1.2732142E-5 -1.4128897E-10 1.2740025E-5 1.1998902E-5 7.664058E-6 1.2739797E-5 1.2739797E-5 1.2740025E-5 0.68075 0.68075
1.2742713E-5 5.787796E-11 1.2739401E-5 1.1998673E-5 7.663912E-6 1.2739577E-5 1.2739577E-5 1.2739401E-5 0.68125 0.68125
1.2751668E-5 2.2720059E-10 1.2739713E-5 1.1998443E-5 7.663766E-6 1.2739357E-5 1.2739357E-5 1.2739713E-5 0.68175 0.68175
1.2754781E-5 2.8871844E-10 1.2739401E-5 1.1998215E-5 7.66362E-6 1.2739138E-5 1.2739138E-5 1.2739401E-5 0.68225 0.68225
1.2750766E-5 2.186779E-10 1.27390895E-5 1.1997986E-5 7.663473E-6 1.2738918E-5 1.2738918E-5 1.27390895E-5 0.68275 0.68275
1.2742791E-5 7.554933E-11 1.2739401E-5 1.1997757E-5 7.663327E-6 1.27386975E-5 1.27386975E-5 1.2739401E-5 0.68325 0.68325
1.27324065E-5 -1.120411E-10 1.2738465E-5 1.1997528E-5 7.663181E-6 1.2738477E-5 1.2738477E-5 1.2738465E-5 0.68375 0.68375
1.2724102E-5 -2.6126032E-10 1.2738465E-5 1.1997299E-5 7.663035E-6 1.2738257E-5 1.2738257E-5 1.2738465E-5 0.68425 0.68425
1.2719131E-5 -3.4896383E-10 1.2737841E-5 1.199707E-5 7.6628885E-6 1.2738038E-5 1.2738038E-5 1.2737841E-5 0.68475 0.68475
1.2724883E-5 -2.3872065E-10 1.2737216E-5 1.1996842E-5 7.662743E-6 1.2737818E-5 1.2737818E-5 1.2737216E-5 0.68525 0.68525
1.2737831E-5 4.29908E-12 1.2737216E-5 1.1996613E-5 7.6625965E-6 1.2737598E-5 1.2737598E-5 1.2737216E-5 0.68575 0.68575
1.2749425E-5 2.2234709E-10 1.2737216E-5 1.1996155E-5 7.662304E-6 1.2737378E-5 1.2737378E-5 1.2737216E-5 0.68625 0.68625
1.2755608E-5 3.4050815E-10 1.2736904E-5 1.1995926E-5 7.662158E-6 1.2737159E-5 1.2737159E-5 1.2736904E-5 0.68675 0.68675
1.2753606E-5 3.0762065E-10 1.2737216E-5 1.1995697E-5 7.662012E-6 1.2736938E-5 1.2736938E-5 1.2737216E-5 0.68725 0.68725
1.2744905E-5 1.5109261E-10 1.2736904E-5 1.1995468E-5 7.661865E-6 1.2736718E-5 1.2736718E-5 1.2736904E-5 0.68775 0.68775
1.2734653E-5 -3.4061566E-11 1.2735967E-5 1.1995239E-5 7.661719E-6 1.2736498E-5 1.2736498E-5 1.2735967E-5 0.68825 0.68825
1.27245985E-5 -2.1556133E-10 1.2736592E-5 1.199501E-5 7.661573E-6 1.2736278E-5 1.2736278E-5 1.2736592E-5 0.68875 0.68875
1.2720881E-5 -2.801203E-10 1.2736279E-5 1.1994782E-5 7.661427E-6 1.2736059E-5 1.2736059E-5 1.2736279E-5 0.68925 0.68925
1.2723235E-5 -2.3261097E-10 1.2735967E-5 1.1994553E-5 7.6612805E-6 1.2735839E-5 1.2735839E-5 1.2735967E-5 0.68975 0.68975
1.2729649E-5 -1.1018646E-10 1.2735655E-5 1.1994323E-5 7.661134E-6 1.2735619E-5 1.2735619E-5 1.2735655E-5 0.69025 0.69025
1.2741144E-5 1.06034334E-10 1.2735031E-5 1.1994095E-5 7.660989E-6 1.2735399E-5 1.2735399E-5 1.2735031E-5 0.69075 0.69075
1.274726E-5 2.2297726E-10 1.2735031E-5 1.1993866E-5 7.660842E-6 1.2735179E-5 1.2735179E-5 1.2735031E-5 0.69125 0.69125
1.2748625E-5 2.5221458E-10 1.2735031E-5 1.1993408E-5 7.660549E-6 1.2734959E-5 1.2734959E-5 1.2735031E-5 0.69175 0.69175
1.2742696E-5 1.4684813E-10 1.27340945E-5 1.1993179E-5 7.660404E-6 1.2734739E-5 1.2734739E-5 1.27340945E-5 0.69225 0.69225
1.2735776E-5 2.3209719E-11 1.2734718E-5 1.199295E-5 7.660257E-6 1.2734519E-5 1.2734519E-5 1.2734718E-5 0.69275 0.69275
1.2730013E-5 -7.9111384E-11 1.2733783E-5 1.1992722E-5 7.660111E-6 1.2734299E-5 1.2734299E-5 1.2733783E-5 0.69325 0.69325
1.2724777E-5 -1.7168741E-10 1.27340945E-5 1.1992493E-5 7.6599645E-6 1.2734079E-5 1.2734079E-5 1.27340945E-5 0.69375 0.69375
1.272327E-5 -1.954389E-10 1.2733783E-5 1.1992263E-5 7.659819E-6 1.2733859E-5 1.2733859E-5 1.2733783E-5 0.69425 0.69425
1.2727406E-5 -1.15039984E-10 1.2733783E-5 1.1992035E-5 7.6596725E-6 1.2733639E-5 1.2733639E-5 1.2733783E-5 0.69475 0.69475
1.2733621E-5 3.7301334E-12 1.273347E-5 1.1991806E-5 7.659526E-6 1.2733419E-5 1.2733419E-5 1.273347E-5 0.69525 0.69525
1.2735943E-5 5.0630382E-11 1.2733158E-5 1.1991578E-5 7.65938E-6 1.2733199E-5 1.2733199E-5 1.2733158E-5 0.69575 0.69575
1.2739287E-5 1.1641169E-10 1.2732534E-5 1.1991348E-5 7.659234E-6 1.2732979E-5 1.2732979E-5 1.2732534E-5 0.69625 0.69625
1.2741377E-5 1.5904848E-10 1.2732221E-5 1.1991119E-5 7.659088E-6 1.2732759E-5 1.2732759E-5 1.2732221E-5 0.69675 0.69675
1.2740134E-5 1.4016953E-10 1.2732221E-5 1.1990662E-5 7.658795E-6 1.2732539E-5 1.2732539E-5 1.2732221E-5 0.69725 0.69725
1.2733479E-5 2.1403634E-11 1.2732534E-5 1.19904325E-5 7.658649E-6 1.2732319E-5 1.2732319E-5 1.2732534E-5 0.69775 0.69775
1.2724382E-5 -1.424332E-10 1.2731909E-5 1.1990204E-5 7.658503E-6 1.2732099E-5 1.2732099E-5 1.2731909E-5 0.69825 0.69825
1.272228E-5 -1.771479E-10 1.2731909E-5 1.1989975E-5 7.6583565E-6 1.2731879E-5 1.2731879E-5 1.2731909E-5 0.69875 0.69875
1.27259555E-5 -1.0527591E-10 1.2731285E-5 1.1989746E-5 7.658211E-6 1.2731659E-5 1.2731659E-5 1.2731285E-5 0.69925 0.69925
1.2727682E-5 -6.933886E-11 1.2731285E-5 1.1989518E-5 7.6580645E-6 1.2731439E-5 1.2731439E-5 1.2731285E-5 0.69975 0.69975
1.2731191E-5 -5.122113E-13 1.2730973E-5 1.1989288E-5 7.657918E-6 1.2731219E-5 1.2731219E-5 1.2730973E-5 0.70025 0.70025
1.2735427E-5 8.1713906E-11 1.273066E-5 1.1989059E-5 7.657772E-6 1.27309995E-5 1.27309995E-5 1.273066E-5 0.70075 0.70075
1.2737582E-5 1.2556882E-10 1.2730348E-5 1.1988831E-5 7.657626E-6 1.27307785E-5 1.27307785E-5 1.2730348E-5 0.70125 0.70125
1.2736439E-5 1.0851706E-10 1.2730348E-5 1.1988602E-5 7.65748E-6 1.2730559E-5 1.2730559E-5 1.2730348E-5 0.70175 0.70175
1.273315E-5 5.1875976E-11 1.2729724E-5 1.1988144E-5 7.657187E-6 1.2730339E-5 1.2730339E-5 1.2729724E-5 0.70225 0.70225
1.27280455E-5 -3.8263785E-11 1.2729724E-5 1.1987915E-5 7.657041E-6 1.2730119E-5 1.2730119E-5 1.2729724E-5 0.70275 0.70275
1.2725912E-5 -7.3587546E-11 1.2729724E-5 1.1987686E-5 7.656895E-6 1.2729899E-5 1.2729899E-5 1.2729724E-5 0.70325 0.70325
1.2722326E-5 -1.3571023E-10 1.27294115E-5 1.1987458E-5 7.6567485E-6 1.2729679E-5 1.2729679E-5 1.27294115E-5 0.70375 0.70375
1.2722172E-5 -1.3448999E-10 1.27291E-5 1.1987228E-5 7.656602E-6 1.2729459E-5 1.2729459E-5 1.27291E-5 0.70425 0.70425
1.2725483E-5 -6.931774E-11 1.27294115E-5 1.1986999E-5 7.656457E-6 1.2729239E-5 1.2729239E-5 1.27294115E-5 0.70475 0.70475
1.2730081E-5 1.9608109E-11 1.2728788E-5 1.1986771E-5 7.65631E-6 1.2729019E-5 1.2729019E-5 1.2728788E-5 0.70525 0.70525
1.2734217E-5 1.0000704E-10 1.2728476E-5 1.1986542E-5 7.656164E-6 1.27287985E-5 1.27287985E-5 1.2728476E-5 0.70575 0.70575
1.273634E-5 1.432529E-10 1.2728788E-5 1.19863125E-5 7.656017E-6 1.2728578E-5 1.2728578E-5 1.2728788E-5 0.70625 0.70625
1.273391E-5 1.0244754E-10 1.2728163E-5 1.1986084E-5 7.655872E-6 1.2728358E-5 1.2728358E-5 1.2728163E-5 0.70675 0.70675
1.2731809E-5 6.773283E-11 1.2727851E-5 1.1985855E-5 7.655725E-6 1.2728138E-5 1.2728138E-5 1.2727851E-5 0.70725 0.70725
1.2727133E-5 -1.44890575E-11 1.2727539E-5 1.1985398E-5 7.6554325E-6 1.2727918E-5 1.2727918E-5 1.2727539E-5 0.70775 0.70775
1.2720148E-5 -1.3934562E-10 1.2727227E-5 1.1985168E-5 7.655287E-6 1.2727699E-5 1.2727699E-5 1.2727227E-5 0.70825 0.70825
1.2717519E-5 -1.8380539E-10 1.2727227E-5 1.1984939E-5 7.6551405E-6 1.2727479E-5 1.2727479E-5 1.2727227E-5 0.70875 0.70875
1.2719939E-5 -1.3507793E-10 1.2726915E-5 1.1984711E-5 7.654994E-6 1.2727259E-5 1.2727259E-5 1.2726915E-5 0.70925 0.70925
1.2724406E-5 -4.8588345E-11 1.2726915E-5 1.1984482E-5 7.654848E-6 1.2727038E-5 1.2727038E-5 1.2726915E-5 0.70975 0.70975
1.2730093E-5 6.0436704E-11 1.272629E-5 1.19842525E-5 7.654702E-6 1.2726819E-5 1.2726819E-5 1.272629E-5 0.71025 0.71025
1.2736572E-5 1.8407938E-10 1.272629E-5 1.1984024E-5 7.654556E-6 1.27265985E-5 1.27265985E-5 1.272629E-5 0.71075 0.71075
1.2739718E-5 2.4620628E-10 1.272629E-5 1.1983795E-5 7.654409E-6 1.2726378E-5 1.2726378E-5 1.272629E-5 0.71125 0.71125
1.2736957E-5 1.9931025E-10 1.272629E-5 1.1983566E-5 7.654263E-6 1.2726158E-5 1.2726158E-5 1.272629E-5 0.71175 0.71175
1.272687E-5 1.7201424E-11 1.2725978E-5 1.1983338E-5 7.654117E-6 1.2725938E-5 1.2725938E-5 1.2725978E-5 0.71225 0.71225
1.27162875E-5 -1.7404342E-10 1.2725666E-5 1.1983108E-5 7.653971E-6 1.2725718E-5 1.2725718E-5 1.2725666E-5 0.71275 0.71275
1.2713329E-5 -2.2459384E-10 1.2725353E-5 1.1982651E-5 7.653679E-6 1.2725498E-5 1.2725498E-5 1.2725353E-5 0.71325 0.71325
1.2716607E-5 -1.6003066E-10 1.2725041E-5 1.1982422E-5 7.6535325E-6 1.2725278E-5 1.2725278E-5 1.2725041E-5 0.71375 0.71375
1.2719258E-5 -1.0703973E-10 1.2725353E-5 1.1982193E-5 7.653386E-6 1.2725058E-5 1.2725058E-5 1.2725353E-5 0.71425 0.71425
1.2725441E-5 1.1121319E-11 1.2725041E-5 1.1981964E-5 7.65324E-6 1.2724838E-5 1.2724838E-5 1.2725041E-5 0.71475 0.71475
1.27331405E-5 1.5729944E-10 1.27244175E-5 1.1981735E-5 7.653094E-6 1.2724618E-5 1.2724618E-5 1.27244175E-5 0.71525 0.71525
1.2738696E-5 2.6388824E-10 1.27244175E-5 1.1981507E-5 7.652948E-6 1.27243975E-5 1.27243975E-5 1.27244175E-5 0.71575 0.71575
1.2735769E-5 2.1394687E-10 1.27244175E-5 1.1981278E-5 7.652801E-6 1.2724177E-5 1.2724177E-5 1.27244175E-5 0.71625 0.71625
1.2726177E-5 4.097404E-11 1.27244175E-5 1.1981048E-5 7.652655E-6 1.2723957E-5 1.2723957E-5 1.27244175E-5 0.71675 0.71675
1.2717641E-5 -1.12508655E-10 1.2723169E-5 1.198082E-5 7.652509E-6 1.2723736E-5 1.2723736E-5 1.2723169E-5 0.71725 0.71725
1.2715606E-5 -1.4600521E-10 1.2723481E-5 1.1980591E-5 7.652363E-6 1.2723517E-5 1.2723517E-5 1.2723481E-5 0.71775 0.71775
1.2714099E-5 -1.6975671E-10 1.2722857E-5 1.1980362E-5 7.6522165E-6 1.2723297E-5 1.2723297E-5 1.2722857E-5 0.71825 0.71825
1.2714308E-5 -1.6183672E-10 1.2722544E-5 1.1979904E-5 7.6519245E-6 1.2723077E-5 1.2723077E-5 1.2722544E-5 0.71875 0.71875
1.271884E-5 -7.4129E-11 1.2722544E-5 1.1979675E-5 7.651778E-6 1.2722857E-5 1.2722857E-5 1.2722544E-5 0.71925 0.71925
1.2724758E-5 3.9159512E-11 1.2722232E-5 1.1979447E-5 7.651632E-6 1.2722637E-5 1.2722637E-5 1.2722232E-5 0.71975 0.71975
1.27272115E-5 8.849604E-11 1.2721608E-5 1.1979218E-5 7.651485E-6 1.2722416E-5 1.2722416E-5 1.2721608E-5 0.72025 0.72025
1.2729202E-5 1.2930562E-10 1.2721608E-5 1.1978988E-5 7.65134E-6 1.2722196E-5 1.2722196E-5 1.2721608E-5 0.72075 0.72075
1.2730335E-5 1.5427948E-10 1.2721608E-5 1.197876E-5 7.651193E-6 1.27219755E-5 1.27219755E-5 1.2721608E-5 0.72125 0.72125
1.2726782E-5 9.276586E-11 1.272192E-5 1.1978531E-5 7.651047E-6 1.2721755E-5 1.2721755E-5 1.272192E-5 0.72175 0.72175
1.2718477E-5 -5.645339E-11 1.2721295E-5 1.1978302E-5 7.6509E-6 1.2721536E-5 1.2721536E-5 1.2721295E-5 0.72225 0.72225
1.271334E-5 -1.4720221E-10 1.2720983E-5 1.1978073E-5 7.650755E-6 1.2721315E-5 1.2721315E-5 1.2720983E-5 0.72275 0.72275
1.2711766E-5 -1.7217183E-10 1.2720983E-5 1.1977844E-5 7.6506085E-6 1.2721095E-5 1.2721095E-5 1.2720983E-5 0.72325 0.72325
1.2712405E-5 -1.5633399E-10 1.2720671E-5 1.1977615E-5 7.650462E-6 1.2720875E-5 1.2720875E-5 1.2720671E-5 0.72375 0.72375
1.2715154E-5 -1.0151587E-10 1.2720671E-5 1.1977158E-5 7.65017E-6 1.2720655E-5 1.2720655E-5 1.2720671E-5 0.72425 0.72425
1.2721106E-5 1.2381723E-11 1.2720359E-5 1.1976928E-5 7.650024E-6 1.2720435E-5 1.2720435E-5 1.2720359E-5 0.72475 0.72475
1.2730489E-5 1.8962225E-10 1.2720047E-5 1.19767E-5 7.649877E-6 1.2720215E-5 1.2720215E-5 1.2720047E-5 0.72525 0.72525
1.2733008E-5 2.4017688E-10 1.2720359E-5 1.1976471E-5 7.649732E-6 1.2719995E-5 1.2719995E-5 1.2720359E-5 0.72575 0.72575
1.2727936E-5 1.506462E-10 1.2720359E-5 1.1976242E-5 7.649585E-6 1.27197745E-5 1.27197745E-5 1.2720359E-5 0.72625 0.72625
1.2722074E-5 4.649791E-11 1.27197345E-5 1.1976013E-5 7.649439E-6 1.2719554E-5 1.2719554E-5 1.27197345E-5 0.72675 0.72675
1.2717167E-5 -3.9987447E-11 1.2719111E-5 1.1975784E-5 7.6492925E-6 1.2719334E-5 1.2719334E-5 1.2719111E-5 0.72725 0.72725
1.2710083E-5 -1.666712E-10 1.2719111E-5 1.1975555E-5 7.649147E-6 1.2719113E-5 1.2719113E-5 1.2719111E-5 0.72775 0.72775
1.270653E-5 -2.2818483E-10 1.2718174E-5 1.1975327E-5 7.6490005E-6 1.2718893E-5 1.2718893E-5 1.2718174E-5 0.72825 0.72825
1.270852E-5 -1.8737525E-10 1.2718486E-5 1.1975098E-5 7.648854E-6 1.2718673E-5 1.2718673E-5 1.2718486E-5 0.72875 0.72875
1.2718795E-5 6.3100783E-12 1.2718174E-5 1.1974868E-5 7.648708E-6 1.2718453E-5 1.2718453E-5 1.2718174E-5 0.72925 0.72925
1.272798E-5 1.798962E-10 1.2718799E-5 1.1974411E-5 7.648416E-6 1.2718233E-5 1.2718233E-5 1.2718799E-5 0.72975 0.72975
1.2730895E-5 2.3775965E-10 1.2718486E-5 1.1974182E-5 7.648269E-6 1.2718013E-5 1.2718013E-5 1.2718486E-5 0.73025 0.73025
1.2727936E-5 1.8720922E-10 1.2718174E-5 1.1973953E-5 7.648123E-6 1.2717793E-5 1.2717793E-5 1.2718174E-5 0.73075 0.73075
1.272501E-5 1.3726786E-10 1.2718174E-5 1.1973724E-5 7.647977E-6 1.2717573E-5 1.2717573E-5 1.2718174E-5 0.73125 0.73125
1.271611E-5 -2.291455E-11 1.271755E-5 1.1973496E-5 7.647831E-6 1.2717353E-5 1.2717353E-5 1.271755E-5 0.73175 0.73175
1.2708136E-5 -1.6604312E-10 1.2717237E-5 1.1973267E-5 7.6476845E-6 1.2717132E-5 1.2717132E-5 1.2717237E-5 0.73225 0.73225
1.2706397E-5 -1.9405808E-10 1.2716925E-5 1.19730375E-5 7.647538E-6 1.2716911E-5 1.2716911E-5 1.2716925E-5 0.73275 0.73275
1.2708322E-5 -1.5446662E-10 1.2716613E-5 1.1972809E-5 7.6473925E-6 1.2716691E-5 1.2716691E-5 1.2716613E-5 0.73325 0.73325
1.2713646E-5 -5.2141305E-11 1.2716925E-5 1.197258E-5 7.647246E-6 1.2716471E-5 1.2716471E-5 1.2716925E-5 0.73375 0.73375
1.2717848E-5 2.9475745E-11 1.2716613E-5 1.1972351E-5 7.6471E-6 1.2716251E-5 1.2716251E-5 1.2716613E-5 0.73425 0.73425
1.2723634E-5 1.4032801E-10 1.2715989E-5 1.1971893E-5 7.646808E-6 1.2716031E-5 1.2716031E-5 1.2715989E-5 0.73475 0.73475
1.2727605E-5 2.1768158E-10 1.2715676E-5 1.1971664E-5 7.646661E-6 1.2715811E-5 1.2715811E-5 1.2715676E-5 0.73525 0.73525
1.272425E-5 1.5982238E-10 1.2715676E-5 1.1971436E-5 7.646515E-6 1.271559E-5 1.271559E-5 1.2715676E-5 0.73575 0.73575
1.2716044E-5 1.2430346E-11 1.2715364E-5 1.1971207E-5 7.646368E-6 1.271537E-5 1.271537E-5 1.2715364E-5 0.73625 0.73625
1.27092235E-5 -1.09380886E-10 1.27147405E-5 1.19709775E-5 7.646223E-6 1.271515E-5 1.271515E-5 1.27147405E-5 0.73675 0.73675
1.2706462E-5 -1.5627691E-10 1.27147405E-5 1.1970749E-5 7.6460765E-6 1.271493E-5 1.271493E-5 1.27147405E-5 0.73725 0.73725
1.2707991E-5 -1.2399426E-10 1.2714428E-5 1.197052E-5 7.64593E-6 1.271471E-5 1.271471E-5 1.2714428E-5 0.73775 0.73775
1.2709322E-5 -9.5366014E-11 1.2715052E-5 1.1970291E-5 7.645784E-6 1.27144895E-5 1.27144895E-5 1.2715052E-5 0.73825 0.73825
1.2713557E-5 -1.3139886E-11 1.2714428E-5 1.1970063E-5 7.645638E-6 1.2714269E-5 1.2714269E-5 1.2714428E-5 0.73875 0.73875
1.2718452E-5 8.1267555E-11 1.2714116E-5 1.1969833E-5 7.645492E-6 1.2714049E-5 1.2714049E-5 1.2714116E-5 0.73925 0.73925
1.27214E-5 1.3974008E-10 1.2714116E-5 1.1969604E-5 7.645345E-6 1.2713828E-5 1.2713828E-5 1.2714116E-5 0.73975 0.73975
1.2717814E-5 7.761739E-11 1.2713492E-5 1.1969147E-5 7.645053E-6 1.2713608E-5 1.2713608E-5 1.2713492E-5 0.74025 0.74025
1.27144585E-5 1.9758167E-11 1.2713804E-5 1.19689175E-5 7.644907E-6 1.2713388E-5 1.2713388E-5 1.2713804E-5 0.74075 0.74075
1.2708761E-5 -8.1344785E-11 1.2713492E-5 1.1968689E-5 7.64476E-6 1.2713168E-5 1.2713168E-5 1.2713492E-5 0.74125 0.74125
1.270887E-5 -7.525201E-11 1.2713179E-5 1.196846E-5 7.644615E-6 1.2712948E-5 1.2712948E-5 1.2713179E-5 0.74175 0.74175
1.2710762E-5 -3.6269626E-11 1.2712867E-5 1.1968231E-5 7.6444685E-6 1.2712727E-5 1.2712727E-5 1.2712867E-5 0.74225 0.74225
1.2711532E-5 -1.79955E-11 1.2712555E-5 1.1968003E-5 7.644322E-6 1.2712507E-5 1.2712507E-5 1.2712555E-5 0.74275 0.74275
1.2710882E-5 -2.591126E-11 1.2712555E-5 1.1967773E-5 7.644176E-6 1.2712287E-5 1.2712287E-5 1.2712555E-5 0.74325 0.74325
1.2711323E-5 -1.3727807E-11 1.2712555E-5 1.1967544E-5 7.64403E-6 1.2712067E-5 1.2712067E-5 1.2712555E-5 0.74375 0.74375
1.271229E-5 8.200712E-12 1.2711618E-5 1.1967316E-5 7.643884E-6 1.27118465E-5 1.27118465E-5 1.2711618E-5 0.74425 0.74425
1.2710585E-5 -1.920518E-11 1.2711306E-5 1.1967087E-5 7.643737E-6 1.27116255E-5 1.27116255E-5 1.2711306E-5 0.74475 0.74475
1.2710398E-5 -1.8593994E-11 1.2711931E-5 1.19668575E-5 7.643591E-6 1.2711405E-5 1.2711405E-5 1.2711931E-5 0.74525 0.74525
1.2710508E-5 -1.250121E-11 1.2711618E-5 1.19664E-5 7.643299E-6 1.2711185E-5 1.2711185E-5 1.2711618E-5 0.74575 0.74575
1.2712268E-5 2.4044893E-11 1.2711306E-5 1.1966171E-5 7.6431525E-6 1.2710965E-5 1.2710965E-5 1.2711306E-5 0.74625 0.74625
1.2711058E-5 5.7750124E-12 1.2710682E-5 1.1965943E-5 7.643006E-6 1.2710745E-5 1.2710745E-5 1.2710682E-5 0.74675 0.74675
1.2711993E-5 2.7094464E-11 1.2710682E-5 1.1965713E-5 7.6428605E-6 1.2710524E-5 1.2710524E-5 1.2710682E-5 0.74725 0.74725
1.2712696E-5 4.4150454E-11 1.27100575E-5 1.1965484E-5 7.642714E-6 1.2710304E-5 1.2710304E-5 1.27100575E-5 0.74775 0.74775
1.27086805E-5 -2.5890113E-11 1.27100575E-5 1.1965256E-5 7.642568E-6 1.2710084E-5 1.2710084E-5 1.27100575E-5 0.74825 0.74825
1.27042695E-5 -1.03239466E-10 1.2709434E-5 1.1965027E-5 7.642421E-6 1.2709864E-5 1.2709864E-5 1.2709434E-5 0.74875 0.74875
1.270362E-5 -1.1115522E-10 1.2709121E-5 1.19647975E-5 7.642276E-6 1.2709643E-5 1.2709643E-5 1.2709121E-5 0.74925 0.74925
1.2707921E-5 -2.7710972E-11 1.2709434E-5 1.1964569E-5 7.642129E-6 1.2709423E-5 1.2709423E-5 1.2709434E-5 0.74975 0.74975
1.2712849E-5 6.730556E-11 1.2709121E-5 1.196434E-5 7.641983E-6 1.2709203E-5 1.2709203E-5 1.2709121E-5 0.75025 0.75025
1.2713619E-5 8.557966E-11 1.2708497E-5 1.1964112E-5 7.641836E-6 1.27089825E-5 1.27089825E-5 1.2708497E-5 0.75075 0.75075
1.27119465E-5 5.878286E-11 1.2708497E-5 1.1963653E-5 7.6415445E-6 1.27087615E-5 1.27087615E-5 1.2708497E-5 0.75125 0.75125
1.2711463E-5 5.391244E-11 1.2708809E-5 1.1963425E-5 7.641398E-6 1.2708541E-5 1.2708541E-5 1.2708809E-5 0.75175 0.75175
1.2710483E-5 3.990601E-11 1.2708497E-5 1.1963196E-5 7.641252E-6 1.2708321E-5 1.2708321E-5 1.2708497E-5 0.75225 0.75225
1.270528E-5 -5.2060942E-11 1.2707873E-5 1.1962967E-5 7.641106E-6 1.27081E-5 1.27081E-5 1.2707873E-5 0.75275 0.75275
1.2702452E-5 -1.001751E-10 1.270756E-5 1.1962738E-5 7.64096E-6 1.270788E-5 1.270788E-5 1.270756E-5 0.75325 0.75325
1.2702266E-5 -9.956391E-11 1.2707873E-5 1.1962509E-5 7.640813E-6 1.270766E-5 1.270766E-5 1.2707873E-5 0.75375 0.75375
1.2706797E-5 -1.18561974E-11 1.270756E-5 1.196228E-5 7.640668E-6 1.2707439E-5 1.2707439E-5 1.270756E-5 0.75425 0.75425
1.2709217E-5 3.687126E-11 1.2706936E-5 1.1962052E-5 7.640521E-6 1.2707219E-5 1.2707219E-5 1.2706936E-5 0.75475 0.75475
1.2709855E-5 5.2709108E-11 1.2707248E-5 1.1961823E-5 7.640375E-6 1.2706999E-5 1.2706999E-5 1.2707248E-5 0.75525 0.75525
1.27133635E-5 1.2153577E-10 1.2706936E-5 1.1961593E-5 7.640228E-6 1.2706779E-5 1.2706779E-5 1.2706936E-5 0.75575 0.75575
1.2713407E-5 1.2641041E-10 1.2706936E-5 1.1961365E-5 7.640083E-6 1.2706558E-5 1.2706558E-5 1.2706936E-5 0.75625 0.75625
1.2706191E-5 -2.7096127E-12 1.2706624E-5 1.1960907E-5 7.63979E-6 1.2706338E-5 1.2706338E-5 1.2706624E-5 0.75675 0.75675
1.2698512E-5 -1.4035657E-10 1.2705999E-5 1.1960678E-5 7.639644E-6 1.2706118E-5 1.2706118E-5 1.2705999E-5 0.75725 0.75725
1.269661E-5 -1.7141687E-10 1.2705687E-5 1.1960449E-5 7.639498E-6 1.27058975E-5 1.27058975E-5 1.2705687E-5 0.75775 0.75775
1.2700844E-5 -8.919074E-11 1.2705687E-5 1.196022E-5 7.639352E-6 1.2705676E-5 1.2705676E-5 1.2705687E-5 0.75825 0.75825
1.270828E-5 5.211485E-11 1.2705375E-5 1.1959992E-5 7.639205E-6 1.2705456E-5 1.2705456E-5 1.2705375E-5 0.75875 0.75875
1.2708951E-5 6.856177E-11 1.2705375E-5 1.1959763E-5 7.639059E-6 1.2705236E-5 1.2705236E-5 1.2705375E-5 0.75925 0.75925
1.2710413E-5 9.9626286E-11 1.27050625E-5 1.1959533E-5 7.638913E-6 1.2705015E-5 1.2705015E-5 1.27050625E-5 0.75975 0.75975
1.27118765E-5 1.306908E-10 1.2704751E-5 1.1959305E-5 7.638767E-6 1.2704795E-5 1.2704795E-5 1.2704751E-5 0.76025 0.76025
1.2709874E-5 9.7803314E-11 1.2704127E-5 1.1959076E-5 7.63862E-6 1.2704574E-5 1.2704574E-5 1.2704127E-5 0.76075 0.76075
1.27042085E-5 -2.69057E-12 1.2704127E-5 1.1958847E-5 7.638474E-6 1.2704354E-5 1.2704354E-5 1.2704127E-5 0.76125 0.76125
1.2699435E-5 -8.6739664E-11 1.2704439E-5 1.1958618E-5 7.6383285E-6 1.2704134E-5 1.2704134E-5 1.2704439E-5 0.76175 0.76175
1.2693537E-5 -1.9149703E-10 1.2704127E-5 1.195816E-5 7.638036E-6 1.2703914E-5 1.2703914E-5 1.2704127E-5 0.76225 0.76225
1.269401E-5 -1.7870451E-10 1.2703815E-5 1.1957932E-5 7.637889E-6 1.2703694E-5 1.2703694E-5 1.2703815E-5 0.76275 0.76275
1.2699335E-5 -7.637918E-11 1.2703502E-5 1.1957703E-5 7.637744E-6 1.2703473E-5 1.2703473E-5 1.2703502E-5 0.76325 0.76325
1.27058465E-5 4.7872543E-11 1.2703502E-5 1.1957473E-5 7.637597E-6 1.2703253E-5 1.2703253E-5 1.2703502E-5 0.76375 0.76375
1.271216E-5 1.6846986E-10 1.270319E-5 1.1957245E-5 7.637451E-6 1.2703032E-5 1.2703032E-5 1.270319E-5 0.76425 0.76425
1.271128E-5 1.5629063E-10 1.270319E-5 1.1957016E-5 7.637304E-6 1.2702812E-5 1.2702812E-5 1.270319E-5 0.76475 0.76475
1.2706868E-5 7.89413E-11 1.2702566E-5 1.1956787E-5 7.637159E-6 1.27025905E-5 1.27025905E-5 1.2702566E-5 0.76525 0.76525
1.2701995E-5 -6.9350055E-12 1.2702566E-5 1.1956558E-5 7.6370125E-6 1.270237E-5 1.270237E-5 1.2702566E-5 0.76575 0.76575
1.2697649E-5 -8.3066214E-11 1.2701941E-5 1.1956329E-5 7.636866E-6 1.270215E-5 1.270215E-5 1.2701941E-5 0.76625 0.76625
1.2693998E-5 -1.4640704E-10 1.2701941E-5 1.19561E-5 7.63672E-6 1.270193E-5 1.270193E-5 1.2701941E-5 0.76675 0.76675
1.2694403E-5 -1.3483266E-10 1.2701629E-5 1.1955643E-5 7.636428E-6 1.2701709E-5 1.2701709E-5 1.2701629E-5 0.76725 0.76725
1.2697121E-5 -8.0623605E-11 1.2701629E-5 1.1955414E-5 7.636281E-6 1.2701489E-5 1.2701489E-5 1.2701629E-5 0.76775 0.76775
1.2703104E-5 3.388306E-11 1.2701629E-5 1.1955185E-5 7.636136E-6 1.2701268E-5 1.2701268E-5 1.2701629E-5 0.76825 0.76825
1.2706184E-5 9.479183E-11 1.2701317E-5 1.1954956E-5 7.635989E-6 1.2701048E-5 1.2701048E-5 1.2701317E-5 0.76875 0.76875
1.2706855E-5 1.1123876E-10 1.2701004E-5 1.1954728E-5 7.635843E-6 1.2700828E-5 1.2700828E-5 1.2701004E-5 0.76925 0.76925
1.2705215E-5 8.505101E-11 1.2701004E-5 1.1954498E-5 7.635696E-6 1.2700608E-5 1.2700608E-5 1.2701004E-5 0.76975 0.76975
1.2701629E-5 2.292832E-11 1.27000685E-5 1.1954269E-5 7.635551E-6 1.2700387E-5 1.2700387E-5 1.27000685E-5 0.77025 0.77025
1.2697152E-5 -5.5639174E-11 1.27003805E-5 1.1954041E-5 7.6354045E-6 1.2700167E-5 1.2700167E-5 1.27003805E-5 0.77075 0.77075
1.2696568E-5 -6.2336795E-11 1.27000685E-5 1.1953812E-5 7.635258E-6 1.2699946E-5 1.2699946E-5 1.27000685E-5 0.77125 0.77125
1.2697404E-5 -4.2844537E-11 1.2699757E-5 1.19535825E-5 7.635112E-6 1.2699726E-5 1.2699726E-5 1.2699757E-5 0.77175 0.77175
1.2696853E-5 -4.8933094E-11 1.2699757E-5 1.1953354E-5 7.634966E-6 1.2699505E-5 1.2699505E-5 1.2699757E-5 0.77225 0.77225
1.2696666E-5 -4.8321906E-11 1.2699757E-5 1.1952896E-5 7.634673E-6 1.26992845E-5 1.26992845E-5 1.2699757E-5 0.77275 0.77275
1.2699779E-5 1.3195952E-11 1.2699132E-5 1.1952668E-5 7.634527E-6 1.2699064E-5 1.2699064E-5 1.2699132E-5 0.77325 0.77325
1.27032545E-5 8.141353E-11 1.269882E-5 1.1952438E-5 7.634381E-6 1.2698843E-5 1.2698843E-5 1.269882E-5 0.77375 0.77375
1.2703199E-5 8.4460994E-11 1.269882E-5 1.1952209E-5 7.634235E-6 1.2698622E-5 1.2698622E-5 1.269882E-5 0.77425 0.77425
1.2699217E-5 1.5029495E-11 1.2698508E-5 1.1951981E-5 7.634088E-6 1.2698402E-5 1.2698402E-5 1.2698508E-5 0.77475 0.77475
1.269761E-5 -1.0549189E-11 1.2698195E-5 1.1951752E-5 7.633942E-6 1.2698182E-5 1.2698182E-5 1.2698195E-5 0.77525 0.77525
1.2697886E-5 -1.4110774E-12 1.2698195E-5 1.19515225E-5 7.6337965E-6 1.2697962E-5 1.2697962E-5 1.2698195E-5 0.77575 0.77575
1.2697533E-5 -3.8452184E-12 1.2697571E-5 1.1951294E-5 7.63365E-6 1.2697741E-5 1.2697741E-5 1.2697571E-5 0.77625 0.77625
1.2695761E-5 -3.2469236E-11 1.2697883E-5 1.1951065E-5 7.633504E-6 1.269752E-5 1.269752E-5 1.2697883E-5 0.77675 0.77675
1.2695178E-5 -3.916686E-11 1.2697883E-5 1.1950836E-5 7.633357E-6 1.26973E-5 1.26973E-5 1.2697883E-5 0.77725 0.77725
1.2695486E-5 -2.9419668E-11 1.2697883E-5 1.1950608E-5 7.633212E-6 1.269708E-5 1.269708E-5 1.2697883E-5 0.77775 0.77775
1.2697146E-5 5.299248E-12 1.2696947E-5 1.1950149E-5 7.632919E-6 1.2696859E-5 1.2696859E-5 1.2696947E-5 0.77825 0.77825
1.2697454E-5 1.5046428E-11 1.2696634E-5 1.1949921E-5 7.632772E-6 1.2696639E-5 1.2696639E-5 1.2696634E-5 0.77875 0.77875
1.2697167E-5 1.3830409E-11 1.2696634E-5 1.1949692E-5 7.632627E-6 1.2696418E-5 1.2696418E-5 1.2696634E-5 0.77925 0.77925
1.2698828E-5 4.854934E-11 1.2696322E-5 1.19494625E-5 7.63248E-6 1.2696198E-5 1.2696198E-5 1.2696322E-5 0.77975 0.77975
1.2697123E-5 2.1143448E-11 1.2695698E-5 1.1949234E-5 7.632334E-6 1.2695978E-5 1.2695978E-5 1.2695698E-5 0.78025 0.78025
1.26964405E-5 1.2618637E-11 1.2695698E-5 1.1949005E-5 7.6321885E-6 1.2695757E-5 1.2695757E-5 1.2695698E-5 0.78075 0.78075
1.2695461E-5 -1.3877888E-12 1.2694762E-5 1.1948776E-5 7.632042E-6 1.2695536E-5 1.2695536E-5 1.2694762E-5 0.78125 0.78125
1.2695472E-5 2.8778035E-12 1.2695074E-5 1.1948548E-5 7.631896E-6 1.26953155E-5 1.26953155E-5 1.2695074E-5 0.78175 0.78175
1.2692809E-5 -4.2191018E-11 1.269445E-5 1.1948318E-5 7.631749E-6 1.2695095E-5 1.2695095E-5 1.269445E-5 0.78225 0.78225
1.2692654E-5 -4.097077E-11 1.269445E-5 1.1948089E-5 7.631604E-6 1.2694874E-5 1.2694874E-5 1.269445E-5 0.78275 0.78275
1.2690916E-5 -6.898572E-11 1.2694762E-5 1.1947861E-5 7.631457E-6 1.2694653E-5 1.2694653E-5 1.2694762E-5 0.78325 0.78325
1.2693633E-5 -1.4776668E-11 1.269445E-5 1.19474025E-5 7.631164E-6 1.2694433E-5 1.2694433E-5 1.269445E-5 0.78375 0.78375
1.269823E-5 7.4149194E-11 1.269445E-5 1.1947174E-5 7.631019E-6 1.2694213E-5 1.2694213E-5 1.269445E-5 0.78425 0.78425
1.2698472E-5 8.267824E-11 1.2693825E-5 1.1946945E-5 7.6308725E-6 1.2693992E-5 1.2693992E-5 1.2693825E-5 0.78475 0.78475
1.2697195E-5 6.319023E-11 1.2693825E-5 1.1946716E-5 7.630726E-6 1.2693771E-5 1.2693771E-5 1.2693825E-5 0.78525 0.78525
1.2692949E-5 -1.1113803E-11 1.2693201E-5 1.1946488E-5 7.63058E-6 1.2693551E-5 1.2693551E-5 1.2693201E-5 0.78575 0.78575
1.2689692E-5 -6.714582E-11 1.2692889E-5 1.1946258E-5 7.630434E-6 1.2693331E-5 1.2693331E-5 1.2692889E-5 0.78625 0.78625
1.268901E-5 -7.567063E-11 1.2693201E-5 1.194603E-5 7.630288E-6 1.269311E-5 1.269311E-5 1.2693201E-5 0.78675 0.78675
1.26916275E-5 -2.3288774E-11 1.2692889E-5 1.1945801E-5 7.630141E-6 1.2692889E-5 1.2692889E-5 1.2692889E-5 0.78725 0.78725
1.2690252E-5 -4.4603994E-11 1.2692889E-5 1.1945572E-5 7.629995E-6 1.2692669E-5 1.2692669E-5 1.2692889E-5 0.78775 0.78775
1.26905925E-5 -3.4247744E-11 1.2692264E-5 1.1945343E-5 7.629849E-6 1.2692449E-5 1.2692449E-5 1.2692264E-5 0.78825 0.78825
1.2693276E-5 1.9352237E-11 1.2692576E-5 1.1945114E-5 7.629703E-6 1.2692228E-5 1.2692228E-5 1.2692576E-5 0.78875 0.78875
1.2695102E-5 5.7116496E-11 1.2692264E-5 1.1944657E-5 7.62941E-6 1.2692007E-5 1.2692007E-5 1.2692264E-5 0.78925 0.78925
1.2693792E-5 3.7019415E-11 1.2691952E-5 1.1944428E-5 7.629264E-6 1.2691787E-5 1.2691787E-5 1.2691952E-5 0.78975 0.78975
1.2687401E-5 -7.6873945E-11 1.269164E-5 1.1944198E-5 7.629118E-6 1.2691567E-5 1.2691567E-5 1.269164E-5 0.79025 0.79025
1.2686124E-5 -9.636197E-11 1.2691327E-5 1.194397E-5 7.6289716E-6 1.2691346E-5 1.2691346E-5 1.2691327E-5 0.79075 0.79075
1.2689369E-5 -3.240784E-11 1.2690703E-5 1.1943741E-5 7.6288256E-6 1.26911245E-5 1.26911245E-5 1.2690703E-5 0.79125 0.79125
1.2691756E-5 1.5710547E-11 1.2690703E-5 1.1943512E-5 7.628679E-6 1.2690904E-5 1.2690904E-5 1.2690703E-5 0.79175 0.79175
1.2692393E-5 3.15484E-11 1.2690703E-5 1.1943283E-5 7.6285332E-6 1.2690683E-5 1.2690683E-5 1.2690703E-5 0.79225 0.79225
1.2694087E-5 6.6876386E-11 1.2690703E-5 1.1943054E-5 7.628387E-6 1.2690463E-5 1.2690463E-5 1.2690703E-5 0.79275 0.79275
1.2693273E-5 5.5915297E-11 1.26903915E-5 1.1942825E-5 7.628241E-6 1.2690243E-5 1.2690243E-5 1.26903915E-5 0.79325 0.79325
1.2687408E-5 -4.8232987E-11 1.2689767E-5 1.1942597E-5 7.6280944E-6 1.2690022E-5 1.2690022E-5 1.2689767E-5 0.79375 0.79375
1.2679763E-5 -1.8527088E-10 1.2689767E-5 1.1942368E-5 7.6279484E-6 1.2689801E-5 1.2689801E-5 1.2689767E-5 0.79425 0.79425
1.2679807E-5 -1.8039623E-10 1.2689455E-5 1.194191E-5 7.627656E-6 1.2689581E-5 1.2689581E-5 1.2689455E-5 0.79475 0.79475
1.2687968E-5 -2.5691166E-11 1.2689455E-5 1.1941681E-5 7.62751E-6 1.268936E-5 1.268936E-5 1.2689455E-5 0.79525 0.79525
1.2693588E-5 8.211576E-11 1.2689143E-5 1.1941452E-5 7.6273636E-6 1.2689139E-5 1.2689139E-5 1.2689143E-5 0.79575 0.79575
1.2697395E-5 1.5642401E-10 1.2689143E-5 1.1941223E-5 7.6272177E-6 1.2688919E-5 1.2688919E-5 1.2689143E-5 0.79625 0.79625
1.2699319E-5 1.9601548E-10 1.2689143E-5 1.1940994E-5 7.627071E-6 1.2688698E-5 1.2688698E-5 1.2689143E-5 0.79675 0.79675
1.269593E-5 1.3754718E-10 1.2688831E-5 1.1940765E-5 7.6269253E-6 1.2688478E-5 1.2688478E-5 1.2688831E-5 0.79725 0.79725
1.2689571E-5 2.4262892E-11 1.2688518E-5 1.1940537E-5 7.626779E-6 1.2688257E-5 1.2688257E-5 1.2688518E-5 0.79775 0.79775
1.2679979E-5 -1.4870993E-10 1.2688518E-5 1.1940308E-5 7.626633E-6 1.2688037E-5 1.2688037E-5 1.2688518E-5 0.79825 0.79825
1.2675106E-5 -2.345862E-10 1.2687582E-5 1.1940078E-5 7.6264864E-6 1.2687816E-5 1.2687816E-5 1.2687582E-5 0.79875 0.79875
1.2677261E-5 -1.9073129E-10 1.2687894E-5 1.193985E-5 7.6263404E-6 1.2687596E-5 1.2687596E-5 1.2687894E-5 0.79925 0.79925
1.2681792E-5 -1.03023576E-10 1.2687582E-5 1.1939392E-5 7.626048E-6 1.2687375E-5 1.2687375E-5 1.2687582E-5 0.79975 0.79975
1.2688865E-5 3.1582285E-11 1.2687269E-5 1.1939163E-5 7.6259016E-6 1.2687154E-5 1.2687154E-5 1.2687269E-5 0.80025 0.80025
1.2698215E-5 2.0821374E-10 1.2686957E-5 1.1938934E-5 7.6257556E-6 1.2686934E-5 1.2686934E-5 1.2686957E-5 0.80075 0.80075
1.270169E-5 2.7643135E-10 1.2686645E-5 1.1938705E-5 7.625609E-6 1.2686713E-5 1.2686713E-5 1.2686645E-5 0.80125 0.80125
1.2697807E-5 2.0882705E-10 1.2686645E-5 1.1938477E-5 7.6254632E-6 1.2686492E-5 1.2686492E-5 1.2686645E-5 0.80175 0.80175
1.2686465E-5 3.5736852E-12 1.26857085E-5 1.1938248E-5 7.625317E-6 1.26862715E-5 1.26862715E-5 1.26857085E-5 0.80225 0.80225
1.2679281E-5 -1.2493727E-10 1.2686333E-5 1.1938018E-5 7.625171E-6 1.26860505E-5 1.26860505E-5 1.2686333E-5 0.80275 0.80275
1.2674737E-5 -2.0472289E-10 1.26857085E-5 1.193779E-5 7.6250244E-6 1.268583E-5 1.268583E-5 1.26857085E-5 0.80325 0.80325
1.2672405E-5 -2.4370103E-10 1.26853965E-5 1.1937561E-5 7.6248784E-6 1.2685609E-5 1.2685609E-5 1.26853965E-5 0.80375 0.80375
1.2676639E-5 -1.6147492E-10 1.2685085E-5 1.1937333E-5 7.624732E-6 1.2685388E-5 1.2685388E-5 1.2685085E-5 0.80425 0.80425
1.2685593E-5 7.847755E-12 1.2685085E-5 1.1937103E-5 7.624586E-6 1.2685168E-5 1.2685168E-5 1.2685085E-5 0.80475 0.80475
1.2694646E-5 1.7899761E-10 1.2684773E-5 1.1936646E-5 7.6242936E-6 1.2684947E-5 1.2684947E-5 1.2684773E-5 0.80525 0.80525
1.2694425E-5 1.7899973E-10 1.268446E-5 1.1936417E-5 7.624147E-6 1.2684726E-5 1.2684726E-5 1.268446E-5 0.80575 0.80575
1.2688034E-5 6.5106386E-11 1.2684148E-5 1.1936188E-5 7.6240012E-6 1.2684506E-5 1.2684506E-5 1.2684148E-5 0.80625 0.80625
1.2683985E-5 -5.543247E-12 1.2684148E-5 1.1935959E-5 7.623855E-6 1.2684285E-5 1.2684285E-5 1.2684148E-5 0.80675 0.80675
1.2684061E-5 -5.952703E-14 1.2684148E-5 1.193573E-5 7.623709E-6 1.2684065E-5 1.2684065E-5 1.2684148E-5 0.80725 0.80725
1.2681398E-5 -4.5128342E-11 1.2683524E-5 1.1935501E-5 7.6235624E-6 1.2683844E-5 1.2683844E-5 1.2683524E-5 0.80775 0.80775
1.2675007E-5 -1.590217E-10 1.2683524E-5 1.1935273E-5 7.6234164E-6 1.2683623E-5 1.2683623E-5 1.2683524E-5 0.80825 0.80825
1.26751165E-5 -1.5292892E-10 1.2682899E-5 1.1935043E-5 7.6232704E-6 1.2683403E-5 1.2683403E-5 1.2682899E-5 0.80875 0.80875
1.26833775E-5 3.6033429E-12 1.2683211E-5 1.1934814E-5 7.623124E-6 1.2683182E-5 1.2683182E-5 1.2683211E-5 0.80925 0.80925
1.268847E-5 1.0166522E-10 1.2682899E-5 1.1934586E-5 7.622978E-6 1.2682961E-5 1.2682961E-5 1.2682899E-5 0.80975 0.80975
1.2685873E-5 5.7814527E-11 1.2682899E-5 1.1934357E-5 7.6228316E-6 1.268274E-5 1.268274E-5 1.2682899E-5 0.81025 0.81025
1.2684299E-5 3.2844914E-11 1.2682587E-5 1.1933899E-5 7.622539E-6 1.268252E-5 1.268252E-5 1.2682587E-5 0.81075 0.81075
1.2683155E-5 1.579316E-11 1.268165E-5 1.193367E-5 7.6223932E-6 1.2682299E-5 1.2682299E-5 1.268165E-5 0.81125 0.81125
1.2681317E-5 -1.4048988E-11 1.2681962E-5 1.1933441E-5 7.622247E-6 1.2682078E-5 1.2682078E-5 1.2681962E-5 0.81175 0.81175
1.2678918E-5 -5.4245275E-11 1.2681338E-5 1.1933213E-5 7.622101E-6 1.2681858E-5 1.2681858E-5 1.2681338E-5 0.81225 0.81225
1.2677906E-5 -6.886076E-11 1.2681962E-5 1.1932983E-5 7.6219544E-6 1.2681637E-5 1.2681637E-5 1.2681962E-5 0.81275 0.81275
1.2681184E-5 -4.297566E-12 1.268165E-5 1.1932754E-5 7.6218084E-6 1.2681417E-5 1.2681417E-5 1.268165E-5 0.81325 0.81325
1.2683735E-5 4.6866153E-11 1.2681026E-5 1.1932526E-5 7.621662E-6 1.2681196E-5 1.2681196E-5 1.2681026E-5 0.81375 0.81375
1.2681864E-5 1.6414944E-11 1.26807145E-5 1.1932297E-5 7.621516E-6 1.2680975E-5 1.2680975E-5 1.26807145E-5 0.81425 0.81425
1.268161E-5 1.5807994E-11 1.26807145E-5 1.19320675E-5 7.6213696E-6 1.2680754E-5 1.2680754E-5 1.26807145E-5 0.81475 0.81475
1.2685119E-5 8.463465E-11 1.26807145E-5 1.1931839E-5 7.6212236E-6 1.26805335E-5 1.26805335E-5 1.26807145E-5 0.81525 0.81525
1.2682093E-5 3.2866102E-11 1.26807145E-5 1.193161E-5 7.621077E-6 1.26803125E-5 1.26803125E-5 1.26807145E-5 0.81575 0.81575
1.2678275E-5 -3.3520055E-11 1.268009E-5 1.1931153E-5 7.620785E-6 1.26800915E-5 1.26800915E-5 1.268009E-5 0.81625 0.81625
1.26762725E-5 -6.640754E-11 1.268009E-5 1.1930923E-5 7.620639E-6 1.2679871E-5 1.2679871E-5 1.268009E-5 0.81675 0.81675
1.2677669E-5 -3.6561143E-11 1.2679778E-5 1.1930694E-5 7.6204924E-6 1.267965E-5 1.267965E-5 1.2679778E-5 0.81725 0.81725
1.26783725E-5 -1.9505158E-11 1.2679153E-5 1.1930466E-5 7.6203464E-6 1.2679429E-5 1.2679429E-5 1.2679153E-5 0.81775 0.81775
1.2676502E-5 -4.9956376E-11 1.2679153E-5 1.1930237E-5 7.6202E-6 1.2679208E-5 1.2679208E-5 1.2679153E-5 0.81825 0.81825
1.2678955E-5 -6.1985833E-13 1.2678529E-5 1.19300075E-5 7.620054E-6 1.2678988E-5 1.2678988E-5 1.2678529E-5 0.81875 0.81875
1.2684938E-5 1.1388682E-10 1.2678529E-5 1.1929779E-5 7.6199076E-6 1.2678767E-5 1.2678767E-5 1.2678529E-5 0.81925 0.81925
1.2686631E-5 1.492148E-10 1.2678529E-5 1.192955E-5 7.6197616E-6 1.2678546E-5 1.2678546E-5 1.2678529E-5 0.81975 0.81975
1.267948E-5 2.1312906E-11 1.2678841E-5 1.1929321E-5 7.619615E-6 1.2678325E-5 1.2678325E-5 1.2678841E-5 0.82025 0.82025
1.2673617E-5 -8.283538E-11 1.2678217E-5 1.1929093E-5 7.619469E-6 1.2678105E-5 1.2678105E-5 1.2678217E-5 0.82075 0.82075
1.2670921E-5 -1.2851327E-10 1.2677904E-5 1.1928863E-5 7.619323E-6 1.2677884E-5 1.2677884E-5 1.2677904E-5 0.82125 0.82125
1.2671855E-5 -1.0719381E-10 1.2677592E-5 1.1928406E-5 7.6190304E-6 1.2677663E-5 1.2677663E-5 1.2677592E-5 0.82175 0.82175
1.2673812E-5 -6.699329E-11 1.2677592E-5 1.1928177E-5 7.6188844E-6 1.2677442E-5 1.2677442E-5 1.2677592E-5 0.82225 0.82225
1.2677255E-5 6.1523475E-13 1.2676968E-5 1.1927948E-5 7.6187384E-6 1.2677222E-5 1.2677222E-5 1.2676968E-5 0.82275 0.82275
1.2683173E-5 1.13903775E-10 1.267728E-5 1.1927719E-5 7.618592E-6 1.2677001E-5 1.2677001E-5 1.267728E-5 0.82325 0.82325
1.2685724E-5 1.650675E-10 1.2676968E-5 1.192749E-5 7.618446E-6 1.267678E-5 1.267678E-5 1.2676968E-5 0.82375 0.82375
1.2681048E-5 8.28456E-11 1.2676343E-5 1.1927262E-5 7.6182996E-6 1.2676559E-5 1.2676559E-5 1.2676343E-5 0.82425 0.82425
1.26769E-5 1.0368779E-11 1.26760315E-5 1.1927033E-5 7.6181536E-6 1.2676339E-5 1.2676339E-5 1.26760315E-5 0.82475 0.82475
1.2673215E-5 -5.3581105E-11 1.26760315E-5 1.1926803E-5 7.618007E-6 1.2676118E-5 1.2676118E-5 1.26760315E-5 0.82525 0.82525
1.2668209E-5 -1.4189365E-10 1.26757195E-5 1.1926575E-5 7.6178612E-6 1.2675897E-5 1.2675897E-5 1.26757195E-5 0.82575 0.82575
1.2666932E-5 -1.6138167E-10 1.26760315E-5 1.1926346E-5 7.617715E-6 1.2675676E-5 1.2675676E-5 1.26760315E-5 0.82625 0.82625
1.2670044E-5 -9.986382E-11 1.2675095E-5 1.1926117E-5 7.617569E-6 1.2675456E-5 1.2675456E-5 1.2675095E-5 0.82675 0.82675
1.2675665E-5 7.94312E-12 1.2675408E-5 1.1925659E-5 7.6172764E-6 1.2675234E-5 1.2675234E-5 1.2675408E-5 0.82725 0.82725
1.2678579E-5 6.580657E-11 1.2675095E-5 1.192543E-5 7.61713E-6 1.2675014E-5 1.2675014E-5 1.2675095E-5 0.82775 0.82775
1.2681527E-5 1.242791E-10 1.2674783E-5 1.1925202E-5 7.616984E-6 1.2674793E-5 1.2674793E-5 1.2674783E-5 0.82825 0.82825
1.2682461E-5 1.4559853E-10 1.2674471E-5 1.1924973E-5 7.6168376E-6 1.2674572E-5 1.2674572E-5 1.2674471E-5 0.82875 0.82875
1.2679798E-5 1.0052974E-10 1.2674471E-5 1.1924743E-5 7.6166916E-6 1.2674351E-5 1.2674351E-5 1.2674471E-5 0.82925 0.82925
1.2671459E-5 -4.9298562E-11 1.2673847E-5 1.1924515E-5 7.616545E-6 1.2674131E-5 1.2674131E-5 1.2673847E-5 0.82975 0.82975
1.2663384E-5 -1.9425431E-10 1.2673847E-5 1.1924286E-5 7.616399E-6 1.267391E-5 1.267391E-5 1.2673847E-5 0.83025 0.83025
1.2663791E-5 -1.8267993E-10 1.2673222E-5 1.1924057E-5 7.616253E-6 1.2673689E-5 1.2673689E-5 1.2673222E-5 0.83075 0.83075
1.267017E-5 -6.0864466E-11 1.267291E-5 1.1923828E-5 7.616107E-6 1.2673468E-5 1.2673468E-5 1.267291E-5 0.83125 0.83125
1.2674008E-5 1.4052855E-11 1.267291E-5 1.1923599E-5 7.6159604E-6 1.2673247E-5 1.2673247E-5 1.267291E-5 0.83175 0.83175
1.266996E-5 -5.6596762E-11 1.2672598E-5 1.1923142E-5 7.615668E-6 1.26730265E-5 1.26730265E-5 1.2672598E-5 0.83225 0.83225
1.2675942E-5 5.7909906E-11 1.2672598E-5 1.1922913E-5 7.615522E-6 1.2672805E-5 1.2672805E-5 1.2672598E-5 0.83275 0.83275
1.2684995E-5 2.2905976E-10 1.2672598E-5 1.1922683E-5 7.6153756E-6 1.26725845E-5 1.26725845E-5 1.2672598E-5 0.83325 0.83325
1.2682762E-5 1.9190882E-10 1.2672285E-5 1.1922455E-5 7.6152296E-6 1.26723635E-5 1.26723635E-5 1.2672285E-5 0.83375 0.83375
1.2673796E-5 3.050826E-11 1.2672285E-5 1.1922226E-5 7.615083E-6 1.26721425E-5 1.26721425E-5 1.2672285E-5 0.83425 0.83425
1.2667074E-5 -8.947576E-11 1.2671973E-5 1.1921997E-5 7.614937E-6 1.26719215E-5 1.26719215E-5 1.2671973E-5 0.83475 0.83475
1.2664048E-5 -1.4124431E-10 1.2671661E-5 1.1921768E-5 7.614791E-6 1.26717005E-5 1.26717005E-5 1.2671661E-5 0.83525 0.83525
1.2662771E-5 -1.6073232E-10 1.2671973E-5 1.1921539E-5 7.614645E-6 1.267148E-5 1.267148E-5 1.2671973E-5 0.83575 0.83575
1.2662716E-5 -1.5768487E-10 1.2671349E-5 1.192131E-5 7.614499E-6 1.2671259E-5 1.2671259E-5 1.2671349E-5 0.83625 0.83625
1.266553E-5 -1.01648606E-10 1.2671349E-5 1.1921082E-5 7.6143524E-6 1.2671038E-5 1.2671038E-5 1.2671349E-5 0.83675 0.83675
1.2677157E-5 1.1700844E-10 1.2670725E-5 1.1920853E-5 7.6142064E-6 1.2670817E-5 1.2670817E-5 1.2670725E-5 0.83725 0.83725
1.26832065E-5 2.3273325E-10 1.2670413E-5 1.1920395E-5 7.613914E-6 1.2670596E-5 1.2670596E-5 1.2670413E-5 0.83775 0.83775
1.2678762E-5 1.5477485E-10 1.2670413E-5 1.1920166E-5 7.6137676E-6 1.2670375E-5 1.2670375E-5 1.2670413E-5 0.83825 0.83825
1.267468E-5 8.351615E-11 1.2670413E-5 1.1919937E-5 7.6136216E-6 1.2670154E-5 1.2670154E-5 1.2670413E-5 0.83875 0.83875
1.2670862E-5 1.713E-11 1.2669789E-5 1.1919708E-5 7.613475E-6 1.2669934E-5 1.2669934E-5 1.2669789E-5 0.83925 0.83925
1.2666285E-5 -6.3264685E-11 1.2669789E-5 1.1919479E-5 7.613329E-6 1.2669713E-5 1.2669713E-5 1.2669789E-5 0.83975 0.83975
1.266118E-5 -1.5340444E-10 1.2669476E-5 1.1919251E-5 7.613183E-6 1.2669492E-5 1.2669492E-5 1.2669476E-5 0.84025 0.84025
1.2658319E-5 -2.0212765E-10 1.2669476E-5 1.1919022E-5 7.613037E-6 1.2669271E-5 1.2669271E-5 1.2669476E-5 0.84075 0.84075
1.2661729E-5 -1.351282E-10 1.2669789E-5 1.1918793E-5 7.6128904E-6 1.266905E-5 1.266905E-5 1.2669789E-5 0.84125 0.84125
1.2665237E-5 -6.6301534E-11 1.2668852E-5 1.1918564E-5 7.6127444E-6 1.2668829E-5 1.2668829E-5 1.2668852E-5 0.84175 0.84175
1.2672079E-5 6.404086E-11 1.2668852E-5 1.1918335E-5 7.612598E-6 1.2668608E-5 1.2668608E-5 1.2668852E-5 0.84225 0.84225
1.267793E-5 1.7611124E-10 1.2668852E-5 1.1918106E-5 7.612452E-6 1.2668387E-5 1.2668387E-5 1.2668852E-5 0.84275 0.84275
1.2680547E-5 2.284931E-10 1.2667915E-5 1.1917648E-5 7.6121596E-6 1.2668167E-5 1.2668167E-5 1.2667915E-5 0.84325 0.84325
1.2676399E-5 1.5601628E-10 1.2667603E-5 1.1917419E-5 7.612013E-6 1.2667945E-5 1.2667945E-5 1.2667603E-5 0.84375 0.84375
1.2667895E-5 3.1426773E-12 1.2667915E-5 1.1917191E-5 7.611867E-6 1.2667725E-5 1.2667725E-5 1.2667915E-5 0.84425 0.84425
1.2662658E-5 -8.943335E-11 1.2667603E-5 1.1916962E-5 7.611721E-6 1.2667504E-5 1.2667504E-5 1.2667603E-5 0.84475 0.84475
1.266214E-5 -9.491283E-11 1.2667291E-5 1.1916733E-5 7.611575E-6 1.2667283E-5 1.2667283E-5 1.2667291E-5 0.84525 0.84525
1.2657266E-5 -1.807891E-10 1.2666666E-5 1.1916504E-5 7.6114284E-6 1.2667062E-5 1.2667062E-5 1.2666666E-5 0.84575 0.84575
1.2652095E-5 -2.72147E-10 1.2666666E-5 1.1916275E-5 7.6112824E-6 1.2666841E-5 1.2666841E-5 1.2666666E-5 0.84625 0.84625
1.2659431E-5 -1.326686E-10 1.2666354E-5 1.1916046E-5 7.611136E-6 1.266662E-5 1.266662E-5 1.2666354E-5 0.84675 0.84675
1.26731375E-5 1.2435969E-10 1.26660425E-5 1.1915818E-5 7.61099E-6 1.2666399E-5 1.2666399E-5 1.26660425E-5 0.84725 0.84725
1.267922E-5 2.4069352E-10 1.26660425E-5 1.1915588E-5 7.6108436E-6 1.2666178E-5 1.2666178E-5 1.26660425E-5 0.84775 0.84775
1.2674643E-5 1.6029886E-10 1.26660425E-5 1.1915359E-5 7.6106976E-6 1.2665957E-5 1.2665957E-5 1.26660425E-5 0.84825 0.84825
1.2671023E-5 9.75671E-11 1.2665418E-5 1.1914902E-5 7.610405E-6 1.2665736E-5 1.2665736E-5 1.2665418E-5 0.84875 0.84875
1.2670076E-5 8.4169754E-11 1.26657305E-5 1.19146725E-5 7.6102588E-6 1.2665515E-5 1.2665515E-5 1.26657305E-5 0.84925 0.84925
1.2667148E-5 3.4228415E-11 1.2665106E-5 1.1914444E-5 7.610113E-6 1.2665294E-5 1.2665294E-5 1.2665106E-5 0.84975 0.84975
1.2655873E-5 -1.6980682E-10 1.2664794E-5 1.1914215E-5 7.609967E-6 1.2665074E-5 1.2665074E-5 1.2664794E-5 0.85025 0.85025
1.2650042E-5 -2.7334604E-10 1.2664794E-5 1.1913986E-5 7.6098204E-6 1.2664853E-5 1.2664853E-5 1.2664794E-5 0.85075 0.85075
1.2657675E-5 -1.2838604E-10 1.2664482E-5 1.1913758E-5 7.6096744E-6 1.2664631E-5 1.2664631E-5 1.2664482E-5 0.85125 0.85125
1.26653085E-5 1.6573957E-11 1.2664482E-5 1.1913528E-5 7.609528E-6 1.2664411E-5 1.2664411E-5 1.2664482E-5 0.85175 0.85175
1.2665781E-5 2.9366475E-11 1.2663857E-5 1.1913299E-5 7.609382E-6 1.266419E-5 1.266419E-5 1.2663857E-5 0.85225 0.85225
1.266655E-5 4.7640607E-11 1.2663545E-5 1.1913071E-5 7.6092356E-6 1.2663968E-5 1.2663968E-5 1.2663545E-5 0.85275 0.85275
1.2674382E-5 1.9625501E-10 1.2663857E-5 1.1912842E-5 7.6090896E-6 1.2663748E-5 1.2663748E-5 1.2663857E-5 0.85325 0.85325
1.267779E-5 2.6325447E-10 1.2663857E-5 1.19126125E-5 7.608943E-6 1.2663527E-5 1.2663527E-5 1.2663857E-5 0.85375 0.85375
1.266767E-5 8.053658E-11 1.2663233E-5 1.1912155E-5 7.608651E-6 1.2663306E-5 1.2663306E-5 1.2663233E-5 0.85425 0.85425
1.265669E-5 -1.1801705E-10 1.266292E-5 1.1911926E-5 7.608505E-6 1.2663085E-5 1.2663085E-5 1.266292E-5 0.85475 0.85475
1.2655083E-5 -1.4359573E-10 1.266292E-5 1.1911698E-5 7.6083584E-6 1.2662864E-5 1.2662864E-5 1.266292E-5 0.85525 0.85525
1.2654797E-5 -1.4481175E-10 1.266292E-5 1.1911468E-5 7.6082124E-6 1.2662643E-5 1.2662643E-5 1.266292E-5 0.85575 0.85575
1.2653883E-5 -1.5760003E-10 1.266292E-5 1.1911239E-5 7.608066E-6 1.2662422E-5 1.2662422E-5 1.266292E-5 0.85625 0.85625
1.2655015E-5 -1.3262617E-10 1.2662608E-5 1.1911011E-5 7.60792E-6 1.2662201E-5 1.2662201E-5 1.2662608E-5 0.85675 0.85675
1.2665453E-5 6.41045E-11 1.2662296E-5 1.1910782E-5 7.6077736E-6 1.266198E-5 1.266198E-5 1.2662296E-5 0.85725 0.85725
1.2673482E-5 2.1637331E-10 1.2661672E-5 1.19105525E-5 7.6076276E-6 1.2661759E-5 1.2661759E-5 1.2661672E-5 0.85775 0.85775
1.2674318E-5 2.3586555E-10 1.2661672E-5 1.1910324E-5 7.607481E-6 1.2661538E-5 1.2661538E-5 1.2661672E-5 0.85825 0.85825
1.2664295E-5 5.497487E-11 1.26613595E-5 1.1910095E-5 7.607335E-6 1.2661317E-5 1.2661317E-5 1.26613595E-5 0.85875 0.85875
1.26592895E-5 -3.333769E-11 1.26613595E-5 1.1909867E-5 7.6071888E-6 1.2661096E-5 1.2661096E-5 1.26613595E-5 0.85925 0.85925
1.2656395E-5 -8.266996E-11 1.26613595E-5 1.1909408E-5 7.6068964E-6 1.2660875E-5 1.2660875E-5 1.26613595E-5 0.85975 0.85975
1.2652545E-5 -1.4966518E-10 1.2660736E-5 1.190918E-5 7.6067504E-6 1.2660654E-5 1.2660654E-5 1.2660736E-5 0.86025 0.86025
1.2649485E-5 -2.020428E-10 1.2660424E-5 1.1908951E-5 7.606604E-6 1.2660433E-5 1.2660433E-5 1.2660424E-5 0.86075 0.86075
1.2655996E-5 -7.7791065E-11 1.2660424E-5 1.1908722E-5 7.606458E-6 1.2660212E-5 1.2660212E-5 1.2660424E-5 0.86125 0.86125
1.2665676E-5 1.0493106E-10 1.2660111E-5 1.1908493E-5 7.6063116E-6 1.265999E-5 1.265999E-5 1.2660111E-5 0.86175 0.86175
1.2669844E-5 1.8593907E-10 1.2659799E-5 1.1908264E-5 7.6061656E-6 1.2659769E-5 1.2659769E-5 1.2659799E-5 0.86225 0.86225
1.2669194E-5 1.780233E-10 1.2659799E-5 1.1908035E-5 7.606019E-6 1.2659549E-5 1.2659549E-5 1.2659799E-5 0.86275 0.86275
1.2665244E-5 1.092009E-10 1.2659487E-5 1.1907807E-5 7.605873E-6 1.2659328E-5 1.2659328E-5 1.2659487E-5 0.86325 0.86325
1.2659842E-5 1.3579553E-11 1.2659175E-5 1.1907578E-5 7.605727E-6 1.2659106E-5 1.2659106E-5 1.2659175E-5 0.86375 0.86375
1.2651899E-5 -1.2893994E-10 1.265855E-5 1.1907348E-5 7.605581E-6 1.2658885E-5 1.2658885E-5 1.265855E-5 0.86425 0.86425
1.26464965E-5 -2.2456129E-10 1.2659175E-5 1.1906891E-5 7.6052884E-6 1.2658664E-5 1.2658664E-5 1.2659175E-5 0.86475 0.86475
1.264786E-5 -1.9532397E-10 1.265855E-5 1.1906662E-5 7.6051424E-6 1.2658443E-5 1.2658443E-5 1.265855E-5 0.86525 0.86525
1.2658002E-5 -4.0749E-12 1.265855E-5 1.1906433E-5 7.604996E-6 1.2658222E-5 1.2658222E-5 1.265855E-5 0.86575 0.86575
1.2665437E-5 1.3723069E-10 1.2658238E-5 1.1906204E-5 7.60485E-6 1.2658001E-5 1.2658001E-5 1.2658238E-5 0.86625 0.86625
1.2667097E-5 1.7194962E-10 1.2657614E-5 1.1905975E-5 7.6047036E-6 1.265778E-5 1.265778E-5 1.2657614E-5 0.86675 0.86675
1.2662519E-5 9.155495E-11 1.2657301E-5 1.1905747E-5 7.6045576E-6 1.2657559E-5 1.2657559E-5 1.2657301E-5 0.86725 0.86725
1.2660351E-5 5.5622125E-11 1.2656989E-5 1.1905518E-5 7.604411E-6 1.2657338E-5 1.2657338E-5 1.2656989E-5 0.86775 0.86775
1.2658447E-5 2.4561844E-11 1.2657301E-5 1.1905288E-5 7.604265E-6 1.2657117E-5 1.2657117E-5 1.2657301E-5 0.86825 0.86825
1.2652088E-5 -8.872244E-11 1.2656989E-5 1.190506E-5 7.6041188E-6 1.2656896E-5 1.2656896E-5 1.2656989E-5 0.86875 0.86875
1.26472805E-5 -1.7338059E-10 1.2657301E-5 1.1904831E-5 7.603973E-6 1.2656675E-5 1.2656675E-5 1.2657301E-5 0.86925 0.86925
1.2650888E-5 -1.0272673E-10 1.26563655E-5 1.1904602E-5 7.6038264E-6 1.2656454E-5 1.2656454E-5 1.26563655E-5 0.86975 0.86975
1.26534715E-5 -5.0953936E-11 1.26563655E-5 1.1904144E-5 7.603534E-6 1.2656233E-5 1.2656233E-5 1.26563655E-5 0.87025 0.87025
1.2658497E-5 4.5889792E-11 1.2656677E-5 1.1903915E-5 7.603388E-6 1.2656011E-5 1.2656011E-5 1.2656677E-5 0.87075 0.87075
1.2659431E-5 6.720925E-11 1.2655741E-5 1.1903687E-5 7.6032416E-6 1.265579E-5 1.265579E-5 1.2655741E-5 0.87125 0.87125
1.2660167E-5 8.4874316E-11 1.2655429E-5 1.1903458E-5 7.6030956E-6 1.2655569E-5 1.2655569E-5 1.2655429E-5 0.87175 0.87175
1.2662124E-5 1.2507483E-10 1.2656053E-5 1.1903228E-5 7.602949E-6 1.2655348E-5 1.2655348E-5 1.2656053E-5 0.87225 0.87225
1.2658537E-5 6.295216E-11 1.2655429E-5 1.1903E-5 7.602803E-6 1.2655127E-5 1.2655127E-5 1.2655429E-5 0.87275 0.87275
1.2649934E-5 -9.1748664E-11 1.2655741E-5 1.1902771E-5 7.6026568E-6 1.2654906E-5 1.2654906E-5 1.2655741E-5 0.87325 0.87325
1.2646578E-5 -1.4960788E-10 1.2655117E-5 1.1902542E-5 7.602511E-6 1.2654684E-5 1.2654684E-5 1.2655117E-5 0.87375 0.87375
1.2651307E-5 -5.824575E-11 1.2654804E-5 1.1902313E-5 7.6023643E-6 1.2654463E-5 1.2654463E-5 1.2654804E-5 0.87425 0.87425
1.26540235E-5 -4.036691E-12 1.2654492E-5 1.1902084E-5 7.6022184E-6 1.2654242E-5 1.2654242E-5 1.2654492E-5 0.87475 0.87475
1.2656443E-5 4.4690772E-11 1.2653868E-5 1.1901855E-5 7.602072E-6 1.2654022E-5 1.2654022E-5 1.2653868E-5 0.87525 0.87525
1.2655265E-5 2.7029953E-11 1.2653556E-5 1.1901398E-5 7.6017795E-6 1.26538E-5 1.26538E-5 1.2653556E-5 0.87575 0.87575
1.2656892E-5 6.113981E-11 1.2652931E-5 1.1901169E-5 7.6016336E-6 1.2653579E-5 1.2653579E-5 1.2652931E-5 0.87625 0.87625
1.2657595E-5 7.8195804E-11 1.2652931E-5 1.190094E-5 7.601487E-6 1.2653358E-5 1.2653358E-5 1.2652931E-5 0.87675 0.87675
1.2655526E-5 4.4090193E-11 1.2653556E-5 1.1900711E-5 7.601341E-6 1.2653137E-5 1.2653137E-5 1.2653556E-5 0.87725 0.87725
1.2651212E-5 -3.1431958E-11 1.2652931E-5 1.1900483E-5 7.601195E-6 1.2652916E-5 1.2652916E-5 1.2652931E-5 0.87775 0.87775
1.2651883E-5 -1.4985038E-11 1.2653243E-5 1.1900253E-5 7.6010488E-6 1.2652695E-5 1.2652695E-5 1.2653243E-5 0.87825 0.87825
1.2649153E-5 -6.127199E-11 1.2652307E-5 1.1900024E-5 7.600903E-6 1.2652474E-5 1.2652474E-5 1.2652307E-5 0.87875 0.87875
1.264725E-5 -9.233226E-11 1.2652619E-5 1.1899796E-5 7.6007564E-6 1.2652252E-5 1.2652252E-5 1.2652619E-5 0.87925 0.87925
1.2648216E-5 -7.040374E-11 1.26516825E-5 1.1899567E-5 7.6006104E-6 1.2652031E-5 1.2652031E-5 1.26516825E-5 0.87975 0.87975
1.2652252E-5 8.168001E-12 1.2651994E-5 1.1899338E-5 7.600464E-6 1.265181E-5 1.265181E-5 1.2651994E-5 0.88025 0.88025
1.2654473E-5 5.3241057E-11 1.26516825E-5 1.1899109E-5 7.600318E-6 1.2651588E-5 1.2651588E-5 1.26516825E-5 0.88075 0.88075
1.2656793E-5 1.0014132E-10 1.26516825E-5 1.1898651E-5 7.6000256E-6 1.2651367E-5 1.2651367E-5 1.26516825E-5 0.88125 0.88125
1.2656935E-5 1.06843166E-10 1.26513705E-5 1.1898423E-5 7.599879E-6 1.2651146E-5 1.2651146E-5 1.26513705E-5 0.88175 0.88175
1.2657704E-5 1.2511728E-10 1.26516825E-5 1.1898193E-5 7.599733E-6 1.2650925E-5 1.2650925E-5 1.26516825E-5 0.88225 0.88225
1.2651246E-5 1.0005807E-11 1.2650747E-5 1.1897964E-5 7.5995868E-6 1.2650704E-5 1.2650704E-5 1.2650747E-5 0.88275 0.88275
1.2641389E-5 -1.6783955E-10 1.2650434E-5 1.1897736E-5 7.599441E-6 1.2650483E-5 1.2650483E-5 1.2650434E-5 0.88325 0.88325
1.2639253E-5 -2.0316329E-10 1.2650434E-5 1.1897507E-5 7.5992943E-6 1.2650262E-5 1.2650262E-5 1.2650434E-5 0.88375 0.88375
1.2644346E-5 -1.0510143E-10 1.2650122E-5 1.1897278E-5 7.5991484E-6 1.265004E-5 1.265004E-5 1.2650122E-5 0.88425 0.88425
1.2648514E-5 -2.4093432E-11 1.2650434E-5 1.1897049E-5 7.599002E-6 1.2649819E-5 1.2649819E-5 1.2650434E-5 0.88475 0.88475
1.2650437E-5 1.5498023E-11 1.264981E-5 1.189682E-5 7.598856E-6 1.2649598E-5 1.2649598E-5 1.264981E-5 0.88525 0.88525
1.26556615E-5 1.1599614E-10 1.264981E-5 1.1896591E-5 7.5987095E-6 1.2649377E-5 1.2649377E-5 1.264981E-5 0.88575 0.88575
1.2660226E-5 2.0431296E-10 1.2649185E-5 1.1896363E-5 7.5985636E-6 1.2649156E-5 1.2649156E-5 1.2649185E-5 0.88625 0.88625
1.2659344E-5 1.9213375E-10 1.2648873E-5 1.1895904E-5 7.598271E-6 1.2648934E-5 1.2648934E-5 1.2648873E-5 0.88675 0.88675
1.265084E-5 3.926013E-11 1.2648561E-5 1.1895676E-5 7.5981247E-6 1.2648713E-5 1.2648713E-5 1.2648561E-5 0.88725 0.88725
1.2642435E-5 -1.11786295E-10 1.2648249E-5 1.1895447E-5 7.5979788E-6 1.2648492E-5 1.2648492E-5 1.2648249E-5 0.88775 0.88775
1.2639772E-5 -1.5685511E-10 1.2648561E-5 1.18952175E-5 7.5978323E-6 1.2648271E-5 1.2648271E-5 1.2648561E-5 0.88825 0.88825
1.2639683E-5 -1.5441672E-10 1.2647936E-5 1.1894989E-5 7.5976864E-6 1.264805E-5 1.264805E-5 1.2647936E-5 0.88875 0.88875
1.2639231E-5 -1.5867807E-10 1.2647936E-5 1.189476E-5 7.59754E-6 1.2647828E-5 1.2647828E-5 1.2647936E-5 0.88925 0.88925
1.2643168E-5 -8.1933536E-11 1.2647624E-5 1.1894531E-5 7.597394E-6 1.2647607E-5 1.2647607E-5 1.2647624E-5 0.88975 0.88975
1.26507675E-5 6.24174E-11 1.2647312E-5 1.1894303E-5 7.5972475E-6 1.2647386E-5 1.2647386E-5 1.2647312E-5 0.89025 0.89025
1.2656982E-5 1.8118754E-10 1.2647312E-5 1.1894073E-5 7.5971016E-6 1.2647164E-5 1.2647164E-5 1.2647312E-5 0.89075 0.89075
1.2657256E-5 1.9032566E-10 1.2647E-5 1.1893844E-5 7.5969556E-6 1.2646943E-5 1.2646943E-5 1.2647E-5 0.89125 0.89125
1.2652184E-5 1.0079498E-10 1.2647E-5 1.1893616E-5 7.596809E-6 1.2646722E-5 1.2646722E-5 1.2647E-5 0.89175 0.89175
1.2648893E-5 4.4153896E-11 1.2646688E-5 1.18931575E-5 7.5965168E-6 1.2646501E-5 1.2646501E-5 1.2646688E-5 0.89225 0.89225
1.2643061E-5 -5.9385316E-11 1.2646064E-5 1.1892929E-5 7.596371E-6 1.2646279E-5 1.2646279E-5 1.2646064E-5 0.89275 0.89275
1.2637494E-5 -1.58052E-10 1.2646376E-5 1.18927E-5 7.5962243E-6 1.2646058E-5 1.2646058E-5 1.2646376E-5 0.89325 0.89325
1.2636647E-5 -1.6962215E-10 1.2646064E-5 1.1892471E-5 7.5960784E-6 1.2645837E-5 1.2645837E-5 1.2646064E-5 0.89375 0.89375
1.2641243E-5 -8.069628E-11 1.2646064E-5 1.1892243E-5 7.595932E-6 1.2645616E-5 1.2645616E-5 1.2646064E-5 0.89425 0.89425
1.2646567E-5 2.1629042E-11 1.2646064E-5 1.1892013E-5 7.595786E-6 1.2645395E-5 1.2645395E-5 1.2646064E-5 0.89475 0.89475
1.264882E-5 6.731117E-11 1.264544E-5 1.1891785E-5 7.5956395E-6 1.2645173E-5 1.2645173E-5 1.264544E-5 0.89525 0.89525
1.2648897E-5 7.2794895E-11 1.2645127E-5 1.1891556E-5 7.5954936E-6 1.2644952E-5 1.2644952E-5 1.2645127E-5 0.89575 0.89575
1.2650259E-5 1.0203223E-10 1.264544E-5 1.1891327E-5 7.595347E-6 1.2644731E-5 1.2644731E-5 1.264544E-5 0.89625 0.89625
1.2650401E-5 1.0873408E-10 1.2644815E-5 1.1891098E-5 7.595201E-6 1.264451E-5 1.264451E-5 1.2644815E-5 0.89675 0.89675
1.2642127E-5 -3.987607E-11 1.2644503E-5 1.1890869E-5 7.5950547E-6 1.2644288E-5 1.2644288E-5 1.2644503E-5 0.89725 0.89725
1.2636362E-5 -1.4219716E-10 1.2644815E-5 1.1890412E-5 7.5947623E-6 1.2644067E-5 1.2644067E-5 1.2644815E-5 0.89775 0.89775
1.2640398E-5 -6.3625424E-11 1.2644191E-5 1.1890183E-5 7.5946164E-6 1.2643846E-5 1.2643846E-5 1.2644191E-5 0.89825 0.89825
1.2644962E-5 2.4691369E-11 1.2644503E-5 1.1889953E-5 7.59447E-6 1.2643624E-5 1.2643624E-5 1.2644503E-5 0.89875 0.89875
1.2644675E-5 2.347537E-11 1.2643566E-5 1.1889725E-5 7.594324E-6 1.2643403E-5 1.2643403E-5 1.2643566E-5 0.89925 0.89925
1.2642078E-5 -2.037532E-11 1.2643566E-5 1.1889496E-5 7.5941775E-6 1.2643182E-5 1.2643182E-5 1.2643566E-5 0.89975 0.89975
1.2643606E-5 1.1907344E-11 1.2643566E-5 1.1889267E-5 7.5940316E-6 1.264296E-5 1.264296E-5 1.2643566E-5 0.90025 0.90025
1.2644606E-5 3.4444943E-11 1.2642942E-5 1.1889038E-5 7.593885E-6 1.2642739E-5 1.2642739E-5 1.2642942E-5 0.90075 0.90075
1.2639467E-5 -5.630388E-11 1.2642317E-5 1.1888809E-5 7.593739E-6 1.2642518E-5 1.2642518E-5 1.2642317E-5 0.90125 0.90125
1.2636508E-5 -1.0685429E-10 1.26420055E-5 1.188858E-5 7.5935927E-6 1.2642297E-5 1.2642297E-5 1.26420055E-5 0.90175 0.90175
1.2641368E-5 -1.3055888E-11 1.2642317E-5 1.1888352E-5 7.5934468E-6 1.26420755E-5 1.26420755E-5 1.2642317E-5 0.90225 0.90225
1.264745E-5 1.0327798E-10 1.2642317E-5 1.1887893E-5 7.5931544E-6 1.26418545E-5 1.26418545E-5 1.2642317E-5 0.90275 0.90275
1.2649441E-5 1.4408758E-10 1.26416935E-5 1.1887665E-5 7.593008E-6 1.26416335E-5 1.26416335E-5 1.26416935E-5 0.90325 0.90325
1.2647338E-5 1.0937289E-10 1.26416935E-5 1.1887436E-5 7.592862E-6 1.2641412E-5 1.2641412E-5 1.26416935E-5 0.90375 0.90375
1.2642793E-5 2.9587267E-11 1.2641069E-5 1.1887207E-5 7.5927155E-6 1.2641191E-5 1.2641191E-5 1.2641069E-5 0.90425 0.90425
1.2640229E-5 -1.3654337E-11 1.2641069E-5 1.1886978E-5 7.5925695E-6 1.26409695E-5 1.26409695E-5 1.2641069E-5 0.90475 0.90475
1.2632385E-5 -1.5434662E-10 1.2640757E-5 1.1886749E-5 7.5924236E-6 1.2640748E-5 1.2640748E-5 1.2640757E-5 0.90525 0.90525
1.2625795E-5 -2.7189437E-10 1.2640133E-5 1.188652E-5 7.592277E-6 1.2640527E-5 1.2640527E-5 1.2640133E-5 0.90575 0.90575
1.2630952E-5 -1.7261437E-10 1.2640445E-5 1.1886292E-5 7.592131E-6 1.2640305E-5 1.2640305E-5 1.2640445E-5 0.90625 0.90625
1.2639278E-5 -1.4863973E-11 1.2640757E-5 1.1886063E-5 7.5919847E-6 1.2640084E-5 1.2640084E-5 1.2640757E-5 0.90675 0.90675
1.2645525E-5 1.04515216E-10 1.2640445E-5 1.1885833E-5 7.5918388E-6 1.2639863E-5 1.2639863E-5 1.2640445E-5 0.90725 0.90725
1.2650287E-5 1.9648644E-10 1.263982E-5 1.1885605E-5 7.5916923E-6 1.2639641E-5 1.2639641E-5 1.263982E-5 0.90775 0.90775
1.2653234E-5 2.5495897E-10 1.263982E-5 1.1885147E-5 7.5914E-6 1.263942E-5 1.263942E-5 1.263982E-5 0.90825 0.90825
1.2650801E-5 2.1415361E-10 1.2639508E-5 1.1884918E-5 7.591254E-6 1.2639198E-5 1.2639198E-5 1.2639508E-5 0.90875 0.90875
1.2641505E-5 4.666239E-11 1.2638572E-5 1.1884689E-5 7.5911075E-6 1.2638977E-5 1.2638977E-5 1.2638572E-5 0.90925 0.90925
1.2628182E-5 -1.9513496E-10 1.2639196E-5 1.188446E-5 7.5909616E-6 1.2638755E-5 1.2638755E-5 1.2639196E-5 0.90975 0.90975
1.2622978E-5 -2.8710193E-10 1.2638572E-5 1.1884232E-5 7.590815E-6 1.2638534E-5 1.2638534E-5 1.2638572E-5 0.91025 0.91025
1.2625859E-5 -2.2984752E-10 1.2638572E-5 1.1884003E-5 7.590669E-6 1.2638313E-5 1.2638313E-5 1.2638572E-5 0.91075 0.91075
1.2630126E-5 -1.4701232E-10 1.2638259E-5 1.1883773E-5 7.5905227E-6 1.2638092E-5 1.2638092E-5 1.2638259E-5 0.91125 0.91125
1.2638188E-5 5.8655437E-12 1.2638259E-5 1.1883545E-5 7.5903768E-6 1.263787E-5 1.263787E-5 1.2638259E-5 0.91175 0.91175
1.2647075E-5 1.7397009E-10 1.2637635E-5 1.1883316E-5 7.5902303E-6 1.2637649E-5 1.2637649E-5 1.2637635E-5 0.91225 0.91225
1.2652101E-5 2.7081382E-10 1.2637323E-5 1.1883088E-5 7.5900844E-6 1.2637428E-5 1.2637428E-5 1.2637323E-5 0.91275 0.91275
1.2649438E-5 2.2574502E-10 1.2637323E-5 1.1882858E-5 7.589938E-6 1.2637206E-5 1.2637206E-5 1.2637323E-5 0.91325 0.91325
1.2642682E-5 1.0515191E-10 1.26370105E-5 1.1882401E-5 7.5896455E-6 1.2636985E-5 1.2636985E-5 1.26370105E-5 0.91375 0.91375
1.2636058E-5 -1.30048914E-11 1.26370105E-5 1.1882172E-5 7.5894995E-6 1.2636763E-5 1.2636763E-5 1.26370105E-5 0.91425 0.91425
1.26295345E-5 -1.2933452E-10 1.2636699E-5 1.1881943E-5 7.589353E-6 1.2636542E-5 1.2636542E-5 1.2636699E-5 0.91475 0.91475
1.2621788E-5 -2.681996E-10 1.2636387E-5 1.1881714E-5 7.589207E-6 1.263632E-5 1.263632E-5 1.2636387E-5 0.91525 0.91525
1.261995E-5 -2.9804173E-10 1.2636387E-5 1.1881485E-5 7.5890607E-6 1.2636099E-5 1.2636099E-5 1.2636387E-5 0.91575 0.91575
1.26277155E-5 -1.5064547E-10 1.2636699E-5 1.1881256E-5 7.5889147E-6 1.2635877E-5 1.2635877E-5 1.2636699E-5 0.91625 0.91625
1.2636306E-5 1.1977466E-11 1.2636075E-5 1.1881028E-5 7.5887683E-6 1.2635656E-5 1.2635656E-5 1.2636075E-5 0.91675 0.91675
1.2645093E-5 1.782548E-10 1.2635762E-5 1.1880798E-5 7.5886223E-6 1.2635435E-5 1.2635435E-5 1.2635762E-5 0.91725 0.91725
1.265035E-5 2.79362E-10 1.263545E-5 1.1880569E-5 7.588476E-6 1.2635213E-5 1.2635213E-5 1.263545E-5 0.91775 0.91775
1.2648149E-5 2.4282013E-10 1.2635138E-5 1.1880341E-5 7.58833E-6 1.2634992E-5 1.2634992E-5 1.2635138E-5 0.91825 0.91825
1.2641591E-5 1.2588143E-10 1.2634826E-5 1.1880112E-5 7.588184E-6 1.263477E-5 1.263477E-5 1.2634826E-5 0.91875 0.91875
1.2635496E-5 1.7469696E-11 1.2634514E-5 1.1879654E-5 7.5878916E-6 1.2634549E-5 1.2634549E-5 1.2634514E-5 0.91925 0.91925
1.2626133E-5 -1.5123966E-10 1.2634514E-5 1.1879425E-5 7.587745E-6 1.26343275E-5 1.26343275E-5 1.2634514E-5 0.91975 0.91975
1.2620434E-5 -2.5234262E-10 1.2635138E-5 1.1879196E-5 7.587599E-6 1.26341065E-5 1.26341065E-5 1.2635138E-5 0.92025 0.92025
1.2618793E-5 -2.7853037E-10 1.2634201E-5 1.1878968E-5 7.5874527E-6 1.2633885E-5 1.2633885E-5 1.2634201E-5 0.92075 0.92075
1.2623093E-5 -1.9508609E-10 1.2633577E-5 1.1878738E-5 7.5873068E-6 1.2633664E-5 1.2633664E-5 1.2633577E-5 0.92125 0.92125
1.2633664E-5 4.0808485E-12 1.2632952E-5 1.1878509E-5 7.5871603E-6 1.2633443E-5 1.2633443E-5 1.2632952E-5 0.92175 0.92175
1.2643408E-5 1.8802111E-10 1.263264E-5 1.1878281E-5 7.5870144E-6 1.2633221E-5 1.2633221E-5 1.263264E-5 0.92225 0.92225
1.2647511E-5 2.67811E-10 1.2632952E-5 1.1878052E-5 7.586868E-6 1.2633E-5 1.2633E-5 1.2632952E-5 0.92275 0.92275
1.2648213E-5 2.84867E-10 1.2632328E-5 1.18778225E-5 7.586722E-6 1.2632778E-5 1.2632778E-5 1.2632328E-5 0.92325 0.92325
1.2644427E-5 2.190899E-10 1.2632952E-5 1.1877594E-5 7.5865755E-6 1.2632556E-5 1.2632556E-5 1.2632952E-5 0.92375 0.92375
1.263391E-5 2.9063224E-11 1.2632328E-5 1.1877365E-5 7.5864295E-6 1.2632335E-5 1.2632335E-5 1.2632328E-5 0.92425 0.92425
1.26212135E-5 -2.0116186E-10 1.26320165E-5 1.1876908E-5 7.586137E-6 1.2632114E-5 1.2632114E-5 1.26320165E-5 0.92475 0.92475
1.2613172E-5 -3.4550857E-10 1.2632328E-5 1.1876678E-5 7.5859907E-6 1.2631893E-5 1.2631893E-5 1.2632328E-5 0.92525 0.92525
1.2613478E-5 -3.3576136E-10 1.2631704E-5 1.1876449E-5 7.5858447E-6 1.2631671E-5 1.2631671E-5 1.2631704E-5 0.92575 0.92575
1.2621969E-5 -1.7496563E-10 1.26320165E-5 1.1876221E-5 7.5856983E-6 1.2631449E-5 1.2631449E-5 1.26320165E-5 0.92625 0.92625
1.2632704E-5 2.7246648E-11 1.2631392E-5 1.1875992E-5 7.5855523E-6 1.2631228E-5 1.2631228E-5 1.2631392E-5 0.92675 0.92675
1.2642317E-5 2.0875064E-10 1.2630768E-5 1.18757625E-5 7.585406E-6 1.2631006E-5 1.2631006E-5 1.2630768E-5 0.92725 0.92725
1.26505765E-5 3.6528294E-10 1.2630768E-5 1.1875534E-5 7.58526E-6 1.2630785E-5 1.2630785E-5 1.2630768E-5 0.92775 0.92775
1.2650059E-5 3.5980346E-10 1.2630456E-5 1.1875305E-5 7.5851135E-6 1.2630564E-5 1.2630564E-5 1.2630456E-5 0.92825 0.92825
1.2639442E-5 1.6794956E-10 1.2630143E-5 1.1875076E-5 7.5849675E-6 1.2630342E-5 1.2630342E-5 1.2630143E-5 0.92875 0.92875
1.2627736E-5 -4.4003523E-11 1.2630143E-5 1.1874848E-5 7.584821E-6 1.263012E-5 1.263012E-5 1.2630143E-5 0.92925 0.92925
1.2617153E-5 -2.3524835E-10 1.2630143E-5 1.1874618E-5 7.584675E-6 1.2629899E-5 1.2629899E-5 1.2630143E-5 0.92975 0.92975
1.2610694E-5 -3.5035982E-10 1.2630456E-5 1.1874161E-5 7.5843827E-6 1.2629677E-5 1.2629677E-5 1.2630456E-5 0.93025 0.93025
1.26101095E-5 -3.5705744E-10 1.2630143E-5 1.1873932E-5 7.5842363E-6 1.2629456E-5 1.2629456E-5 1.2630143E-5 0.93075 0.93075
1.2618666E-5 -1.9504356E-10 1.2629519E-5 1.1873703E-5 7.5840903E-6 1.2629234E-5 1.2629234E-5 1.2629519E-5 0.93125 0.93125
1.263191E-5 5.345778E-11 1.2629207E-5 1.1873474E-5 7.583944E-6 1.2629013E-5 1.2629013E-5 1.2629207E-5 0.93175 0.93175
1.2645053E-5 3.0013192E-10 1.2629207E-5 1.1873245E-5 7.583798E-6 1.2628791E-5 1.2628791E-5 1.2629207E-5 0.93225 0.93225
1.2649716E-5 3.902759E-10 1.2628582E-5 1.1873017E-5 7.583652E-6 1.262857E-5 1.262857E-5 1.2628582E-5 0.93275 0.93275
1.2645534E-5 3.1719005E-10 1.262827E-5 1.1872788E-5 7.5835055E-6 1.26283485E-5 1.26283485E-5 1.262827E-5 0.93325 0.93325
1.2636865E-5 1.612711E-10 1.2627958E-5 1.1872558E-5 7.5833595E-6 1.26281275E-5 1.26281275E-5 1.2627958E-5 0.93375 0.93375
1.2624301E-5 -6.6517736E-11 1.262827E-5 1.187233E-5 7.583213E-6 1.2627906E-5 1.2627906E-5 1.262827E-5 0.93425 0.93425
1.2610153E-5 -3.2354175E-10 1.262827E-5 1.1872101E-5 7.583067E-6 1.2627684E-5 1.2627684E-5 1.262827E-5 0.93475 0.93475
1.2606863E-5 -3.8018283E-10 1.2627645E-5 1.1871643E-5 7.5827747E-6 1.2627463E-5 1.2627463E-5 1.2627645E-5 0.93525 0.93525
1.2612087E-5 -2.796847E-10 1.26273335E-5 1.1871414E-5 7.5826283E-6 1.2627241E-5 1.2627241E-5 1.26273335E-5 0.93575 0.93575
1.2622492E-5 -8.3563094E-11 1.26273335E-5 1.1871185E-5 7.5824823E-6 1.262702E-5 1.262702E-5 1.26273335E-5 0.93625 0.93625
1.2631742E-5 9.124119E-11 1.26270215E-5 1.1870957E-5 7.582336E-6 1.2626798E-5 1.2626798E-5 1.26270215E-5 0.93675 0.93675
1.2641058E-5 2.672636E-10 1.262671E-5 1.1870728E-5 7.58219E-6 1.2626577E-5 1.2626577E-5 1.262671E-5 0.93725 0.93725
1.2646809E-5 3.7750678E-10 1.2626085E-5 1.1870498E-5 7.5820435E-6 1.2626355E-5 1.2626355E-5 1.2626085E-5 0.93775 0.93775
1.2639558E-5 2.4777772E-10 1.2625461E-5 1.187027E-5 7.5818975E-6 1.2626133E-5 1.2626133E-5 1.2625461E-5 0.93825 0.93825
1.2626632E-5 1.3289151E-11 1.2625773E-5 1.1870041E-5 7.581751E-6 1.2625912E-5 1.2625912E-5 1.2625773E-5 0.93875 0.93875
1.2617666E-5 -1.481114E-10 1.2625149E-5 1.1869812E-5 7.581605E-6 1.262569E-5 1.262569E-5 1.2625149E-5 0.93925 0.93925
1.2610282E-5 -2.8027675E-10 1.2625461E-5 1.1869583E-5 7.5814587E-6 1.2625469E-5 1.2625469E-5 1.2625461E-5 0.93975 0.93975
1.2608906E-5 -3.0159195E-10 1.2625773E-5 1.1869354E-5 7.5813127E-6 1.2625247E-5 1.2625247E-5 1.2625773E-5 0.94025 0.94025
1.2613833E-5 -2.0657542E-10 1.2625461E-5 1.1868897E-5 7.5810203E-6 1.2625025E-5 1.2625025E-5 1.2625461E-5 0.94075 0.94075
1.2625425E-5 1.1472584E-11 1.2625461E-5 1.1868668E-5 7.580874E-6 1.2624804E-5 1.2624804E-5 1.2625461E-5 0.94125 0.94125
1.2634444E-5 1.8201339E-10 1.2624212E-5 1.1868438E-5 7.580728E-6 1.2624582E-5 1.2624582E-5 1.2624212E-5 0.94175 0.94175
1.263726E-5 2.3804966E-10 1.2624524E-5 1.186821E-5 7.5805815E-6 1.2624361E-5 1.2624361E-5 1.2624524E-5 0.94225 0.94225
1.2634365E-5 1.8871736E-10 1.2624212E-5 1.1867981E-5 7.5804355E-6 1.2624139E-5 1.2624139E-5 1.2624212E-5 0.94275 0.94275
1.2631008E-5 1.3085817E-10 1.2624212E-5 1.1867752E-5 7.580289E-6 1.2623918E-5 1.2623918E-5 1.2624212E-5 0.94325 0.94325
1.2624252E-5 1.02650805E-11 1.2624212E-5 1.1867523E-5 7.580143E-6 1.2623696E-5 1.2623696E-5 1.2624212E-5 0.94375 0.94375
1.26135365E-5 -1.83416E-10 1.2624212E-5 1.1867294E-5 7.5799967E-6 1.26234745E-5 1.26234745E-5 1.2624212E-5 0.94425 0.94425
1.2609751E-5 -2.4919308E-10 1.2623588E-5 1.1867065E-5 7.5798507E-6 1.2623253E-5 1.2623253E-5 1.2623588E-5 0.94475 0.94475
1.2615173E-5 -1.4504055E-10 1.2623275E-5 1.1866837E-5 7.5797043E-6 1.2623032E-5 1.2623032E-5 1.2623275E-5 0.94525 0.94525
1.2622475E-5 -6.1712133E-12 1.2623588E-5 1.1866608E-5 7.5795583E-6 1.262281E-5 1.262281E-5 1.2623588E-5 0.94575 0.94575
1.2625554E-5 5.4737596E-11 1.2622963E-5 1.186615E-5 7.579266E-6 1.2622588E-5 1.2622588E-5 1.2622963E-5 0.94625 0.94625
1.2626851E-5 8.275679E-11 1.2622651E-5 1.1865921E-5 7.57912E-6 1.2622367E-5 1.2622367E-5 1.2622651E-5 0.94675 0.94675
1.2628675E-5 1.2052105E-10 1.2622651E-5 1.1865692E-5 7.5789735E-6 1.2622145E-5 1.2622145E-5 1.2622651E-5 0.94725 0.94725
1.2628586E-5 1.2295945E-10 1.2621715E-5 1.1865463E-5 7.5788275E-6 1.2621923E-5 1.2621923E-5 1.2621715E-5 0.94775 0.94775
1.26227205E-5 1.8811171E-11 1.2621403E-5 1.1865234E-5 7.578681E-6 1.2621702E-5 1.2621702E-5 1.2621403E-5 0.94825 0.94825
1.2616757E-5 -8.716432E-11 1.2621715E-5 1.1865006E-5 7.578535E-6 1.262148E-5 1.262148E-5 1.2621715E-5 0.94875 0.94875
1.2616965E-5 -7.9244326E-11 1.2622027E-5 1.1864777E-5 7.5783887E-6 1.2621259E-5 1.2621259E-5 1.2622027E-5 0.94925 0.94925
1.2616281E-5 -8.7769125E-11 1.2621091E-5 1.1864548E-5 7.5782427E-6 1.2621037E-5 1.2621037E-5 1.2621091E-5 0.94975 0.94975
1.2616687E-5 -7.619474E-11 1.2621091E-5 1.1864319E-5 7.5780963E-6 1.2620816E-5 1.2620816E-5 1.2621091E-5 0.95025 0.95025
1.26179175E-5 -4.939367E-11 1.2621091E-5 1.186409E-5 7.5779503E-6 1.2620594E-5 1.2620594E-5 1.2621091E-5 0.95075 0.95075
1.2622283E-5 3.5268722E-11 1.2620466E-5 1.1863861E-5 7.577804E-6 1.2620372E-5 1.2620372E-5 1.2620466E-5 0.95125 0.95125
1.2625725E-5 1.0287727E-10 1.2620466E-5 1.1863403E-5 7.5775115E-6 1.2620151E-5 1.2620151E-5 1.2620466E-5 0.95175 0.95175
1.262646E-5 1.2054233E-10 1.2619842E-5 1.1863174E-5 7.5773655E-6 1.2619929E-5 1.2619929E-5 1.2619842E-5 0.95225 0.95225
1.2622246E-5 4.684738E-11 1.261953E-5 1.1862946E-5 7.577219E-6 1.2619707E-5 1.2619707E-5 1.261953E-5 0.95275 0.95275
1.261836E-5 -2.0756898E-11 1.2620154E-5 1.1862717E-5 7.577073E-6 1.26194855E-5 1.26194855E-5 1.2620154E-5 0.95325 0.95325
1.2616952E-5 -4.268117E-11 1.261953E-5 1.1862488E-5 7.5769267E-6 1.26192635E-5 1.26192635E-5 1.261953E-5 0.95375 0.95375
1.26137265E-5 -9.8104115E-11 1.2618905E-5 1.1862259E-5 7.5767807E-6 1.26190425E-5 1.26190425E-5 1.2618905E-5 0.95425 0.95425
1.2610436E-5 -1.5474519E-10 1.2618905E-5 1.186203E-5 7.5766343E-6 1.2618821E-5 1.2618821E-5 1.2618905E-5 0.95475 0.95475
1.2611798E-5 -1.2550785E-10 1.2618281E-5 1.1861801E-5 7.5764883E-6 1.2618599E-5 1.2618599E-5 1.2618281E-5 0.95525 0.95525
1.2617947E-5 -7.955853E-12 1.2618281E-5 1.1861573E-5 7.576342E-6 1.2618378E-5 1.2618378E-5 1.2618281E-5 0.95575 0.95575
1.2623665E-5 1.01678284E-10 1.2618281E-5 1.1861343E-5 7.576196E-6 1.2618156E-5 1.2618156E-5 1.2618281E-5 0.95625 0.95625
1.2625555E-5 1.4066068E-10 1.2617968E-5 1.1861114E-5 7.5760495E-6 1.2617934E-5 1.2617934E-5 1.2617968E-5 0.95675 0.95675
1.26242785E-5 1.2117267E-10 1.2618593E-5 1.1860657E-5 7.575757E-6 1.2617713E-5 1.2617713E-5 1.2618593E-5 0.95725 0.95725
1.2621582E-5 7.54948E-11 1.26176565E-5 1.1860428E-5 7.575611E-6 1.2617491E-5 1.2617491E-5 1.26176565E-5 0.95775 0.95775
1.2617664E-5 7.2814515E-12 1.26173445E-5 1.1860199E-5 7.5754647E-6 1.2617269E-5 1.2617269E-5 1.26173445E-5 0.95825 0.95825
1.2612294E-5 -8.773083E-11 1.26176565E-5 1.185997E-5 7.5753187E-6 1.2617048E-5 1.2617048E-5 1.26176565E-5 0.95875 0.95875
1.2610191E-5 -1.2244551E-10 1.2617033E-5 1.1859741E-5 7.5751723E-6 1.2616826E-5 1.2616826E-5 1.2617033E-5 0.95925 0.95925
1.2611025E-5 -1.02953236E-10 1.26173445E-5 1.1859513E-5 7.5750263E-6 1.2616604E-5 1.2616604E-5 1.26173445E-5 0.95975 0.95975
1.2611761E-5 -8.528817E-11 1.26173445E-5 1.1859283E-5 7.5748803E-6 1.2616382E-5 1.2616382E-5 1.26173445E-5 0.96025 0.96025
1.2613355E-5 -5.1787376E-11 1.261672E-5 1.1859054E-5 7.574734E-6 1.261616E-5 1.261616E-5 1.261672E-5 0.96075 0.96075
1.2618149E-5 4.0792883E-11 1.2616096E-5 1.1858826E-5 7.574588E-6 1.2615939E-5 1.2615939E-5 1.2616096E-5 0.96125 0.96125
1.2625287E-5 1.7661687E-10 1.2616096E-5 1.1858597E-5 7.5744415E-6 1.2615717E-5 1.2615717E-5 1.2616096E-5 0.96175 0.96175
1.2628003E-5 2.3082596E-10 1.2615159E-5 1.18583675E-5 7.5742955E-6 1.26154955E-5 1.26154955E-5 1.2615159E-5 0.96225 0.96225
1.2622765E-5 1.3824994E-10 1.2615159E-5 1.185791E-5 7.574003E-6 1.26152745E-5 1.26152745E-5 1.2615159E-5 0.96275 0.96275
1.2616042E-5 1.8265939E-11 1.2614847E-5 1.1857681E-5 7.5738567E-6 1.2615053E-5 1.2615053E-5 1.2614847E-5 0.96325 0.96325
1.260757E-5 -1.3399862E-10 1.2615159E-5 1.1857453E-5 7.5737107E-6 1.2614831E-5 1.2614831E-5 1.2615159E-5 0.96375 0.96375
1.2603917E-5 -1.9733942E-10 1.2614847E-5 1.1857223E-5 7.5735643E-6 1.2614609E-5 1.2614609E-5 1.2614847E-5 0.96425 0.96425
1.2607424E-5 -1.2851276E-10 1.2614535E-5 1.1856994E-5 7.5734183E-6 1.2614388E-5 1.2614388E-5 1.2614535E-5 0.96475 0.96475
1.2609942E-5 -7.795809E-11 1.261391E-5 1.1856766E-5 7.573272E-6 1.2614166E-5 1.2614166E-5 1.261391E-5 0.96525 0.96525
1.26141085E-5 3.049914E-12 1.2614223E-5 1.1856537E-5 7.573126E-6 1.2613944E-5 1.2613944E-5 1.2614223E-5 0.96575 0.96575
1.2620851E-5 1.3156512E-10 1.2614535E-5 1.18563075E-5 7.5729795E-6 1.2613722E-5 1.2613722E-5 1.2614535E-5 0.96625 0.96625
1.2626734E-5 2.442446E-10 1.261391E-5 1.1856079E-5 7.5728335E-6 1.26135E-5 1.26135E-5 1.261391E-5 0.96675 0.96675
1.262638E-5 2.4181043E-10 1.2613598E-5 1.185585E-5 7.572687E-6 1.2613279E-5 1.2613279E-5 1.2613598E-5 0.96725 0.96725
1.2617909E-5 8.954589E-11 1.2613598E-5 1.1855393E-5 7.5723947E-6 1.2613057E-5 1.2613057E-5 1.2613598E-5 0.96775 0.96775
1.2607094E-5 -1.0596239E-10 1.2613286E-5 1.1855163E-5 7.5722487E-6 1.2612835E-5 1.2612835E-5 1.2613286E-5 0.96825 0.96825
1.2598886E-5 -2.533544E-10 1.26126615E-5 1.1854935E-5 7.5721023E-6 1.2612613E-5 1.2612613E-5 1.26126615E-5 0.96875 0.96875
1.25983015E-5 -2.60052E-10 1.26126615E-5 1.1854706E-5 7.5719563E-6 1.2612391E-5 1.2612391E-5 1.26126615E-5 0.96925 0.96925
1.2601743E-5 -1.9244348E-10 1.261235E-5 1.1854477E-5 7.57181E-6 1.261217E-5 1.261217E-5 1.261235E-5 0.96975 0.96975
1.26111245E-5 -1.5202938E-11 1.2612038E-5 1.1854248E-5 7.571664E-6 1.26119485E-5 1.26119485E-5 1.2612038E-5 0.97025 0.97025
1.2621397E-5 1.784824E-10 1.2611726E-5 1.1854019E-5 7.5715175E-6 1.2611727E-5 1.2611727E-5 1.2611726E-5 0.97075 0.97075
1.2625202E-5 2.5279068E-10 1.2611414E-5 1.185379E-5 7.5713715E-6 1.2611505E-5 1.2611505E-5 1.2611414E-5 0.97125 0.97125
1.2623759E-5 2.3025733E-10 1.2611414E-5 1.1853562E-5 7.571225E-6 1.2611284E-5 1.2611284E-5 1.2611414E-5 0.97175 0.97175
1.2616211E-5 9.5046644E-11 1.2610789E-5 1.1853333E-5 7.571079E-6 1.2611061E-5 1.2611061E-5 1.2610789E-5 0.97225 0.97225
1.260797E-5 -5.295443E-11 1.2610477E-5 1.1853103E-5 7.5709327E-6 1.261084E-5 1.261084E-5 1.2610477E-5 0.97275 0.97275
1.2598509E-5 -2.2349098E-10 1.2610477E-5 1.1852646E-5 7.5706407E-6 1.2610618E-5 1.2610618E-5 1.2610477E-5 0.97325 0.97325
1.2594723E-5 -2.8926805E-10 1.2610165E-5 1.1852417E-5 7.5704943E-6 1.2610396E-5 1.2610396E-5 1.2610165E-5 0.97375 0.97375
1.2598098E-5 -2.2287766E-10 1.2610477E-5 1.1852188E-5 7.5703483E-6 1.2610174E-5 1.2610174E-5 1.2610477E-5 0.97425 0.97425
1.2607711E-5 -4.1373644E-11 1.2610165E-5 1.1851959E-5 7.570202E-6 1.2609952E-5 1.2609952E-5 1.2610165E-5 0.97475 0.97475
1.2615343E-5 1.03586376E-10 1.260954E-5 1.185173E-5 7.570056E-6 1.260973E-5 1.260973E-5 1.260954E-5 0.97525 0.97525
1.262258E-5 2.4123756E-10 1.2608916E-5 1.1851502E-5 7.5699095E-6 1.2609509E-5 1.2609509E-5 1.2608916E-5 0.97575 0.97575
1.2625097E-5 2.9179223E-10 1.260954E-5 1.1851273E-5 7.5697635E-6 1.2609287E-5 1.2609287E-5 1.260954E-5 0.97625 0.97625
1.262042E-5 2.0957035E-10 1.260954E-5 1.1851043E-5 7.569617E-6 1.2609065E-5 1.2609065E-5 1.260954E-5 0.97675 0.97675
1.2610364E-5 2.8070608E-11 1.2609228E-5 1.1850815E-5 7.569471E-6 1.26088435E-5 1.26088435E-5 1.2609228E-5 0.97725 0.97725
1.2599517E-5 -1.6804674E-10 1.2608291E-5 1.1850586E-5 7.5693247E-6 1.2608622E-5 1.2608622E-5 1.2608291E-5 0.97775 0.97775
1.2591803E-5 -3.0630276E-10 1.2608291E-5 1.1850357E-5 7.5691787E-6 1.26084E-5 1.26084E-5 1.2608291E-5 0.97825 0.97825
1.2593859E-5 -2.6427502E-10 1.2608291E-5 1.1849899E-5 7.5688863E-6 1.2608179E-5 1.2608179E-5 1.2608291E-5 0.97875 0.97875
1.2601492E-5 -1.1931502E-10 1.2607979E-5 1.184967E-5 7.56874E-6 1.2607957E-5 1.2607957E-5 1.2607979E-5 0.97925 0.97925
1.26111045E-5 6.218898E-11 1.26073555E-5 1.1849442E-5 7.568594E-6 1.2607735E-5 1.2607735E-5 1.26073555E-5 0.97975 0.97975
1.2615965E-5 1.559874E-10 1.26073555E-5 1.1849213E-5 7.5684475E-6 1.2607513E-5 1.2607513E-5 1.26073555E-5 0.98025 0.98025
1.26181185E-5 1.9984232E-10 1.26073555E-5 1.1848983E-5 7.5683015E-6 1.2607291E-5 1.2607291E-5 1.26073555E-5 0.98075 0.98075
1.261826E-5 2.065442E-10 1.26076675E-5 1.1848755E-5 7.568155E-6 1.2607069E-5 1.2607069E-5 1.26076675E-5 0.98125 0.98125
1.2613979E-5 1.3163112E-10 1.2607043E-5 1.1848526E-5 7.568009E-6 1.2606847E-5 1.2606847E-5 1.2607043E-5 0.98175 0.98175
1.2605309E-5 -2.4287837E-11 1.2606731E-5 1.1848297E-5 7.5678627E-6 1.2606625E-5 1.2606625E-5 1.2606731E-5 0.98225 0.98225
1.2596607E-5 -1.8081585E-10 1.2606419E-5 1.1848068E-5 7.5677167E-6 1.2606404E-5 1.2606404E-5 1.2606419E-5 0.98275 0.98275
1.2594933E-5 -2.0761266E-10 1.2606419E-5 1.1847839E-5 7.5675703E-6 1.2606181E-5 1.2606181E-5 1.2606419E-5 0.98325 0.98325
1.2596328E-5 -1.7776626E-10 1.2606419E-5 1.184761E-5 7.5674243E-6 1.260596E-5 1.260596E-5 1.2606419E-5 0.98375 0.98375
1.26009245E-5 -8.8840386E-11 1.2605794E-5 1.1847153E-5 7.567132E-6 1.2605738E-5 1.2605738E-5 1.2605794E-5 0.98425 0.98425
1.2606247E-5 1.348495E-11 1.2605794E-5 1.1846924E-5 7.5669855E-6 1.26055165E-5 1.26055165E-5 1.2605794E-5 0.98475 0.98475
1.2611636E-5 1.1702841E-10 1.2606107E-5 1.1846695E-5 7.5668395E-6 1.2605295E-5 1.2605295E-5 1.2606107E-5 0.98525 0.98525
1.2613823E-5 1.6149242E-10 1.2605482E-5 1.1846466E-5 7.566693E-6 1.2605073E-5 1.2605073E-5 1.2605482E-5 0.98575 0.98575
1.2614294E-5 1.7428496E-10 1.260517E-5 1.1846238E-5 7.566547E-6 1.2604851E-5 1.2604851E-5 1.260517E-5 0.98625 0.98625
1.2608297E-5 6.77004E-11 1.2605482E-5 1.1846008E-5 7.5664007E-6 1.2604629E-5 1.2604629E-5 1.2605482E-5 0.98675 0.98675
1.2602333E-5 -3.8275078E-11 1.2604858E-5 1.1845779E-5 7.5662547E-6 1.2604407E-5 1.2604407E-5 1.2604858E-5 0.98725 0.98725
1.2598976E-5 -9.613428E-11 1.2603921E-5 1.1845551E-5 7.5661087E-6 1.2604185E-5 1.2604185E-5 1.2603921E-5 0.98775 0.98775
1.25967745E-5 -1.3267615E-10 1.2603921E-5 1.1845322E-5 7.5659623E-6 1.2603963E-5 1.2603963E-5 1.2603921E-5 0.98825 0.98825
1.2597708E-5 -1.1135669E-10 1.2604233E-5 1.1845093E-5 7.5658163E-6 1.2603741E-5 1.2603741E-5 1.2604233E-5 0.98875 0.98875
1.2597156E-5 -1.1744522E-10 1.2604233E-5 1.1844864E-5 7.56567E-6 1.2603519E-5 1.2603519E-5 1.2604233E-5 0.98925 0.98925
1.2600795E-5 -4.618229E-11 1.2603609E-5 1.1844406E-5 7.5653775E-6 1.2603298E-5 1.2603298E-5 1.2603609E-5 0.98975 0.98975
1.2608461E-5 9.9386784E-11 1.2603609E-5 1.1844178E-5 7.5652315E-6 1.2603075E-5 1.2603075E-5 1.2603609E-5 0.99025 0.99025
1.2612496E-5 1.7795851E-10 1.26029845E-5 1.1843948E-5 7.565085E-6 1.2602854E-5 1.2602854E-5 1.26029845E-5 0.99075 0.99075
1.2608843E-5 1.14617725E-10 1.26026725E-5 1.1843719E-5 7.564939E-6 1.2602632E-5 1.2602632E-5 1.26026725E-5 0.99125 0.99125
1.26065415E-5 7.624864E-11 1.2602361E-5 1.1843491E-5 7.5647927E-6 1.2602411E-5 1.2602411E-5 1.2602361E-5 0.99175 0.99175
1.2603679E-5 2.752543E-11 1.2602049E-5 1.1843262E-5 7.5646467E-6 1.2602189E-5 1.2602189E-5 1.2602049E-5 0.99225 0.99225
1.259831E-5 -6.748685E-11 1.2602049E-5 1.1843033E-5 7.5645003E-6 1.2601967E-5 1.2601967E-5 1.2602049E-5 0.99275 0.99275
1.2594953E-5 -1.2534605E-10 1.2602361E-5 1.1842804E-5 7.5643543E-6 1.2601745E-5 1.2601745E-5 1.2602361E-5 0.99325 0.99325
1.2594269E-5 -1.3387086E-10 1.2601424E-5 1.1842575E-5 7.564208E-6 1.2601523E-5 1.2601523E-5 1.2601424E-5 0.99375 0.99375
1.2598107E-5 -5.895352E-11 1.2601424E-5 1.1842346E-5 7.564062E-6 1.2601301E-5 1.2601301E-5 1.2601424E-5 0.99425 0.99425
1.2600723E-5 -6.571648E-12 1.2601424E-5 1.1842118E-5 7.5639155E-6 1.2601079E-5 1.2601079E-5 1.2601424E-5 0.99475 0.99475
1.260126E-5 7.4390095E-12 1.26008E-5 1.1841659E-5 7.563623E-6 1.2600857E-5 1.2600857E-5 1.26008E-5 0.99525 0.99525
1.2607012E-5 1.1768221E-10 1.26008E-5 1.1841431E-5 7.563477E-6 1.2600635E-5 1.2600635E-5 1.26008E-5 0.99575 0.99575
1.2609925E-5 1.7554569E-10 1.2600175E-5 1.1841202E-5 7.5633307E-6 1.2600413E-5 1.2600413E-5 1.2600175E-5 0.99625 0.99625
1.2604159E-5 7.32246E-11 1.2599863E-5 1.1840973E-5 7.5631847E-6 1.2600191E-5 1.2600191E-5 1.2599863E-5 0.99675 0.99675
1.2596611E-5 -6.198607E-11 1.2600175E-5 1.1840744E-5 7.5630383E-6 1.25999695E-5 1.25999695E-5 1.2600175E-5 0.99725 0.99725
1.25952665E-5 -8.269221E-11 1.2599863E-5 1.1840515E-5 7.5628923E-6 1.2599748E-5 1.2599748E-5 1.2599863E-5 0.99775 0.99775
1.2598511E-5 -1.8738077E-11 1.2599863E-5 1.1840286E-5 7.562746E-6 1.2599526E-5 1.2599526E-5 1.2599863E-5 0.99825 0.99825
1.2595945E-5 -6.197968E-11 1.2599239E-5 1.1840058E-5 7.5626E-6 1.2599304E-5 1.2599304E-5 1.2599239E-5 0.99875 0.99875
1.2593248E-5 -1.0765755E-10 1.2599551E-5 1.1839828E-5 7.5624534E-6 1.2599081E-5 1.2599081E-5 1.2599551E-5 0.99925 0.99925
1.2595865E-5 -5.527569E-11 1.2598614E-5 1.1839599E-5 7.5623075E-6 1.259886E-5 1.259886E-5 1.2598614E-5 0.99975 0.99975
1.2604388E-5 1.0612911E-10 1.2598614E-5 1.1839142E-5 7.562015E-6 1.2598638E-5 1.2598638E-5 1.2598614E-5 1.00025 1.00025
1.2605783E-5 1.3597551E-10 1.2598302E-5 1.18389125E-5 7.561869E-6 1.2598415E-5 1.2598415E-5 1.2598302E-5 1.00075 1.00075
1.2598269E-5 1.3739073E-12 1.2598302E-5 1.1838684E-5 7.5617227E-6 1.2598194E-5 1.2598194E-5 1.2598302E-5 1.00125 1.00125
1.2595604E-5 -4.3694895E-11 1.25979905E-5 1.1838455E-5 7.5615767E-6 1.2597972E-5 1.2597972E-5 1.25979905E-5 1.00175 1.00175
1.2599937E-5 4.0358435E-11 1.2597678E-5 1.1838226E-5 7.5614303E-6 1.2597749E-5 1.2597749E-5 1.2597678E-5 1.00225 1.00225
1.2599451E-5 3.548803E-11 1.2597678E-5 1.1837998E-5 7.5612843E-6 1.2597528E-5 1.2597528E-5 1.2597678E-5 1.00275 1.00275
1.2593322E-5 -7.353278E-11 1.2597054E-5 1.1837768E-5 7.561138E-6 1.2597306E-5 1.2597306E-5 1.2597054E-5 1.00325 1.00325
1.25910865E-5 -1.1068371E-10 1.2597054E-5 1.183754E-5 7.560992E-6 1.2597084E-5 1.2597084E-5 1.2597054E-5 1.00375 1.00375
1.2599182E-5 4.2803226E-11 1.2596742E-5 1.1837311E-5 7.5608455E-6 1.2596863E-5 1.2596863E-5 1.2596742E-5 1.00425 1.00425
1.26021605E-5 1.01884834E-10 1.259643E-5 1.1837082E-5 7.5606995E-6 1.259664E-5 1.259664E-5 1.259643E-5 1.00475 1.00475
1.2595075E-5 -2.4798915E-11 1.259643E-5 1.1836853E-5 7.560553E-6 1.2596418E-5 1.2596418E-5 1.259643E-5 1.00525 1.00525
1.2595183E-5 -1.8706113E-11 1.2595805E-5 1.1836395E-5 7.5602607E-6 1.2596196E-5 1.2596196E-5 1.2595805E-5 1.00575 1.00575
1.2599944E-5 7.326509E-11 1.2596117E-5 1.1836167E-5 7.5601147E-6 1.2595974E-5 1.2595974E-5 1.2596117E-5 1.00625 1.00625
1.2596488E-5 1.3578686E-11 1.2595805E-5 1.1835938E-5 7.5599683E-6 1.2595752E-5 1.2595752E-5 1.2595805E-5 1.00675 1.00675
1.259125E-5 -7.899733E-11 1.2595181E-5 1.1835708E-5 7.5598223E-6 1.259553E-5 1.259553E-5 1.2595181E-5 1.00725 1.00725
1.2590302E-5 -9.239466E-11 1.2595181E-5 1.183548E-5 7.559676E-6 1.2595308E-5 1.2595308E-5 1.2595181E-5 1.00775 1.00775
1.2595954E-5 1.6021342E-11 1.2595181E-5 1.1835251E-5 7.55953E-6 1.2595086E-5 1.2595086E-5 1.2595181E-5 1.00825 1.00825
1.259801E-5 5.8049076E-11 1.2594868E-5 1.1835022E-5 7.5593834E-6 1.25948645E-5 1.25948645E-5 1.2594868E-5 1.00875 1.00875
1.2595147E-5 9.325878E-12 1.2594868E-5 1.1834793E-5 7.5592375E-6 1.2594643E-5 1.2594643E-5 1.2594868E-5 1.00925 1.00925
1.25942E-5 -4.0714663E-12 1.2594556E-5 1.1834564E-5 7.559091E-6 1.259442E-5 1.259442E-5 1.2594556E-5 1.00975 1.00975
1.2598466E-5 7.876374E-11 1.2594868E-5 1.1834335E-5 7.558945E-6 1.2594198E-5 1.2594198E-5 1.2594868E-5 1.01025 1.01025
1.2596528E-5 4.70944E-11 1.2593619E-5 1.1834107E-5 7.5587986E-6 1.2593976E-5 1.2593976E-5 1.2593619E-5 1.01075 1.01075
1.258799E-5 -1.0638828E-10 1.2593619E-5 1.1833648E-5 7.5585062E-6 1.2593754E-5 1.2593754E-5 1.2593619E-5 1.01125 1.01125
1.2586151E-5 -1.3623042E-10 1.25933075E-5 1.183342E-5 7.5583603E-6 1.2593532E-5 1.2593532E-5 1.25933075E-5 1.01175 1.01175
1.25909455E-5 -4.3650143E-11 1.2593619E-5 1.1833191E-5 7.558214E-6 1.259331E-5 1.259331E-5 1.2593619E-5 1.01225 1.01225
1.2595508E-5 4.4666666E-11 1.25929955E-5 1.1832962E-5 7.558068E-6 1.2593088E-5 1.2593088E-5 1.25929955E-5 1.01275 1.01275
1.25972665E-5 8.12128E-11 1.2592684E-5 1.1832733E-5 7.5579214E-6 1.2592866E-5 1.2592866E-5 1.2592684E-5 1.01325 1.01325
1.2598826E-5 1.1410454E-10 1.25929955E-5 1.1832504E-5 7.5577755E-6 1.25926435E-5 1.25926435E-5 1.25929955E-5 1.01375 1.01375
1.2597252E-5 8.913492E-11 1.2592372E-5 1.1832275E-5 7.557629E-6 1.25924225E-5 1.25924225E-5 1.2592372E-5 1.01425 1.01425
1.2594918E-5 5.0156792E-11 1.2592059E-5 1.1832047E-5 7.557483E-6 1.2592201E-5 1.2592201E-5 1.2592059E-5 1.01475 1.01475
1.258562E-5 -1.1733443E-10 1.2592059E-5 1.1831818E-5 7.557337E-6 1.2591978E-5 1.2591978E-5 1.2592059E-5 1.01525 1.01525
1.2583386E-5 -1.5448537E-10 1.2592059E-5 1.1831588E-5 7.5571907E-6 1.2591756E-5 1.2591756E-5 1.2592059E-5 1.01575 1.01575
1.2584088E-5 -1.3742936E-10 1.2591435E-5 1.183136E-5 7.5570447E-6 1.2591534E-5 1.2591534E-5 1.2591435E-5 1.01625 1.01625
1.2586902E-5 -8.13931E-11 1.2591435E-5 1.1830902E-5 7.5567523E-6 1.2591312E-5 1.2591312E-5 1.2591435E-5 1.01675 1.01675
1.25913E-5 3.8783816E-12 1.2591123E-5 1.1830673E-5 7.556606E-6 1.259109E-5 1.259109E-5 1.2591123E-5 1.01725 1.01725
1.2599229E-5 1.5431999E-10 1.2590498E-5 1.1830444E-5 7.55646E-6 1.2590867E-5 1.2590867E-5 1.2590498E-5 1.01775 1.01775
1.26033965E-5 2.35328E-10 1.259081E-5 1.1830215E-5 7.5563134E-6 1.2590645E-5 1.2590645E-5 1.259081E-5 1.01825 1.01825
1.2602217E-5 2.176672E-10 1.2590498E-5 1.1829987E-5 7.5561675E-6 1.25904235E-5 1.25904235E-5 1.2590498E-5 1.01875 1.01875
1.2589917E-5 -5.2491015E-12 1.2589561E-5 1.1829758E-5 7.556021E-6 1.2590202E-5 1.2590202E-5 1.2589561E-5 1.01925 1.01925
1.2580257E-5 -1.7944005E-10 1.2590186E-5 1.1829528E-5 7.555875E-6 1.258998E-5 1.258998E-5 1.2590186E-5 1.01975 1.01975
1.25775605E-5 -2.2511792E-10 1.2589874E-5 1.18293E-5 7.5557286E-6 1.2589758E-5 1.2589758E-5 1.2589874E-5 1.02025 1.02025
1.2578328E-5 -2.0684379E-10 1.2589874E-5 1.1829071E-5 7.5555827E-6 1.2589536E-5 1.2589536E-5 1.2589874E-5 1.02075 1.02075
1.25819015E-5 -1.3679899E-10 1.2589874E-5 1.1828843E-5 7.5554362E-6 1.2589314E-5 1.2589314E-5 1.2589874E-5 1.02125 1.02125
1.2592669E-5 6.602237E-11 1.2589249E-5 1.1828613E-5 7.5552903E-6 1.2589091E-5 1.2589091E-5 1.2589249E-5 1.02175 1.02175
1.2602578E-5 2.5300798E-10 1.2589561E-5 1.1828156E-5 7.554998E-6 1.2588869E-5 1.2588869E-5 1.2589561E-5 1.02225 1.02225
1.2603379E-5 2.7189118E-10 1.2588937E-5 1.1827927E-5 7.5548514E-6 1.2588647E-5 1.2588647E-5 1.2588937E-5 1.02275 1.02275
1.2597712E-5 1.713973E-10 1.2588937E-5 1.1827698E-5 7.5547055E-6 1.2588425E-5 1.2588425E-5 1.2588937E-5 1.02325 1.02325
1.2588679E-5 8.778627E-12 1.2588001E-5 1.1827469E-5 7.554559E-6 1.2588203E-5 1.2588203E-5 1.2588001E-5 1.02375 1.02375
1.25813285E-5 -1.2277765E-10 1.2588001E-5 1.182724E-5 7.554413E-6 1.2587981E-5 1.2587981E-5 1.2588001E-5 1.02425 1.02425
1.2575727E-5 -2.2205339E-10 1.2588001E-5 1.1827011E-5 7.5542666E-6 1.2587759E-5 1.2587759E-5 1.2588001E-5 1.02475 1.02475
1.257435E-5 -2.433686E-10 1.2588313E-5 1.1826783E-5 7.5541207E-6 1.2587537E-5 1.2587537E-5 1.2588313E-5 1.02525 1.02525
1.2578385E-5 -1.6479686E-10 1.2587689E-5 1.1826553E-5 7.5539742E-6 1.2587315E-5 1.2587315E-5 1.2587689E-5 1.02575 1.02575
1.258879E-5 3.132475E-11 1.2587377E-5 1.1826324E-5 7.5538283E-6 1.2587093E-5 1.2587093E-5 1.2587377E-5 1.02625 1.02625
1.259563E-5 1.6166717E-10 1.2587377E-5 1.1826096E-5 7.553682E-6 1.258687E-5 1.258687E-5 1.2587377E-5 1.02675 1.02675
1.2598741E-5 2.2318503E-10 1.258644E-5 1.1825867E-5 7.553536E-6 1.2586648E-5 1.2586648E-5 1.258644E-5 1.02725 1.02725
1.2594856E-5 1.5558077E-10 1.258644E-5 1.1825409E-5 7.5532434E-6 1.2586426E-5 1.2586426E-5 1.258644E-5 1.02775 1.02775
1.2590245E-5 7.457702E-11 1.258644E-5 1.182518E-5 7.5530975E-6 1.2586204E-5 1.2586204E-5 1.258644E-5 1.02825 1.02825
1.2583455E-5 -4.662512E-11 1.2585816E-5 1.1824951E-5 7.552951E-6 1.25859815E-5 1.25859815E-5 1.2585816E-5 1.02875 1.02875
1.2578217E-5 -1.3920114E-10 1.2585816E-5 1.1824723E-5 7.552805E-6 1.258576E-5 1.258576E-5 1.2585816E-5 1.02925 1.02925
1.2575784E-5 -1.8000647E-10 1.2585503E-5 1.1824493E-5 7.5526586E-6 1.2585538E-5 1.2585538E-5 1.2585503E-5 1.02975 1.02975
1.257741E-5 -1.458966E-10 1.2585503E-5 1.1824264E-5 7.5525127E-6 1.2585316E-5 1.2585316E-5 1.2585503E-5 1.03025 1.03025
1.25818415E-5 -6.001606E-11 1.2584879E-5 1.1824036E-5 7.5523662E-6 1.2585093E-5 1.2585093E-5 1.2584879E-5 1.03075 1.03075
1.2589077E-5 7.763514E-11 1.2585191E-5 1.1823807E-5 7.5522203E-6 1.2584871E-5 1.2584871E-5 1.2585191E-5 1.03125 1.03125
1.2593146E-5 1.5681594E-10 1.2584879E-5 1.1823578E-5 7.552074E-6 1.2584649E-5 1.2584649E-5 1.2584879E-5 1.03175 1.03175
1.25925935E-5 1.5072742E-10 1.2584567E-5 1.1823349E-5 7.551928E-6 1.2584427E-5 1.2584427E-5 1.2584567E-5 1.03225 1.03225
1.2589072E-5 8.982288E-11 1.2583942E-5 1.1822891E-5 7.5516355E-6 1.2584205E-5 1.2584205E-5 1.2583942E-5 1.03275 1.03275
1.25835695E-5 -7.625661E-12 1.2583942E-5 1.1822663E-5 7.551489E-6 1.2583982E-5 1.2583982E-5 1.2583942E-5 1.03325 1.03325
1.2580905E-5 -5.2694463E-11 1.2583942E-5 1.1822433E-5 7.551343E-6 1.25837605E-5 1.25837605E-5 1.2583942E-5 1.03375 1.03375
1.2578208E-5 -9.837233E-11 1.25833185E-5 1.1822204E-5 7.5511966E-6 1.2583538E-5 1.2583538E-5 1.25833185E-5 1.03425 1.03425
1.2576501E-5 -1.2577821E-10 1.25833185E-5 1.1821976E-5 7.5510507E-6 1.2583316E-5 1.2583316E-5 1.25833185E-5 1.03475 1.03475
1.2577434E-5 -1.0445873E-10 1.2582694E-5 1.1821747E-5 7.5509042E-6 1.2583094E-5 1.2583094E-5 1.2582694E-5 1.03525 1.03525
1.2583119E-5 4.566329E-12 1.2582382E-5 1.1821518E-5 7.5507583E-6 1.2582872E-5 1.2582872E-5 1.2582382E-5 1.03575 1.03575
1.2586626E-5 7.339301E-11 1.2582382E-5 1.1821289E-5 7.550612E-6 1.258265E-5 1.258265E-5 1.2582382E-5 1.03625 1.03625
1.2586833E-5 8.131302E-11 1.258207E-5 1.182106E-5 7.550466E-6 1.2582427E-5 1.2582427E-5 1.258207E-5 1.03675 1.03675
1.2583905E-5 3.137167E-11 1.2582382E-5 1.1820831E-5 7.5503194E-6 1.2582205E-5 1.2582205E-5 1.2582382E-5 1.03725 1.03725
1.2583914E-5 3.5637264E-11 1.2581758E-5 1.1820603E-5 7.5501734E-6 1.2581983E-5 1.2581983E-5 1.2581758E-5 1.03775 1.03775
1.2582042E-5 5.186063E-12 1.2581758E-5 1.1820144E-5 7.549881E-6 1.25817605E-5 1.25817605E-5 1.2581758E-5 1.03825 1.03825
1.2579641E-5 -3.5010207E-11 1.2581445E-5 1.1819916E-5 7.5497346E-6 1.2581539E-5 1.2581539E-5 1.2581445E-5 1.03875 1.03875
1.2580047E-5 -2.3435802E-11 1.2581133E-5 1.1819687E-5 7.5495886E-6 1.2581317E-5 1.2581317E-5 1.2581133E-5 1.03925 1.03925
1.2581277E-5 3.3652727E-12 1.2581133E-5 1.1819458E-5 7.549442E-6 1.2581094E-5 1.2581094E-5 1.2581133E-5 1.03975 1.03975
1.2579272E-5 -2.9522204E-11 1.2580821E-5 1.1819229E-5 7.5492962E-6 1.2580872E-5 1.2580872E-5 1.2580821E-5 1.04025 1.04025
1.2577004E-5 -6.728221E-11 1.2580509E-5 1.1819E-5 7.54915E-6 1.258065E-5 1.258065E-5 1.2580509E-5 1.04075 1.04075
1.257896E-5 -2.7081665E-11 1.2580821E-5 1.1818772E-5 7.549004E-6 1.2580428E-5 1.2580428E-5 1.2580821E-5 1.04125 1.04125
1.258151E-5 2.4082075E-11 1.2580509E-5 1.1818543E-5 7.5488574E-6 1.2580205E-5 1.2580205E-5 1.2580509E-5 1.04175 1.04175
1.2580496E-5 9.466607E-12 1.2580197E-5 1.1818313E-5 7.5487114E-6 1.2579983E-5 1.2579983E-5 1.2580197E-5 1.04225 1.04225
1.2580769E-5 1.8604738E-11 1.2580197E-5 1.1818085E-5 7.5485655E-6 1.25797615E-5 1.25797615E-5 1.2580197E-5 1.04275 1.04275
1.258365E-5 7.585914E-11 1.2579572E-5 1.1817856E-5 7.548419E-6 1.2579539E-5 1.2579539E-5 1.2579572E-5 1.04325 1.04325
1.2583031E-5 6.855247E-11 1.257926E-5 1.1817398E-5 7.5481266E-6 1.2579317E-5 1.2579317E-5 1.257926E-5 1.04375 1.04375
1.2582479E-5 6.246394E-11 1.257926E-5 1.1817169E-5 7.5479807E-6 1.2579094E-5 1.2579094E-5 1.257926E-5 1.04425 1.04425
1.2577439E-5 -2.6457676E-11 1.257926E-5 1.181694E-5 7.5478342E-6 1.2578872E-5 1.2578872E-5 1.257926E-5 1.04475 1.04475
1.2573355E-5 -9.771634E-11 1.2578948E-5 1.1816712E-5 7.5476883E-6 1.2578649E-5 1.2578649E-5 1.2578948E-5 1.04525 1.04525
1.2573958E-5 -8.248754E-11 1.2578948E-5 1.1816483E-5 7.547542E-6 1.2578427E-5 1.2578427E-5 1.2578948E-5 1.04575 1.04575
1.2573241E-5 -9.1621405E-11 1.2578324E-5 1.1816253E-5 7.547396E-6 1.2578205E-5 1.2578205E-5 1.2578324E-5 1.04625 1.04625
1.25750985E-5 -5.3248076E-11 1.2577388E-5 1.1816025E-5 7.5472494E-6 1.2577983E-5 1.2577983E-5 1.2577388E-5 1.04675 1.04675
1.2582202E-5 8.196687E-11 1.2577388E-5 1.1815796E-5 7.5471035E-6 1.2577761E-5 1.2577761E-5 1.2577388E-5 1.04725 1.04725
1.2585841E-5 1.5322982E-10 1.2577388E-5 1.1815567E-5 7.546957E-6 1.2577539E-5 1.2577539E-5 1.2577388E-5 1.04775 1.04775
1.2584332E-5 1.2947834E-10 1.2577388E-5 1.1815338E-5 7.546811E-6 1.2577317E-5 1.2577317E-5 1.2577388E-5 1.04825 1.04825
1.2580083E-5 5.5174344E-11 1.2577388E-5 1.1815109E-5 7.5466646E-6 1.2577094E-5 1.2577094E-5 1.2577388E-5 1.04875 1.04875
1.257897E-5 3.8731674E-11 1.2576763E-5 1.1814652E-5 7.546372E-6 1.2576872E-5 1.2576872E-5 1.2576763E-5 1.04925 1.04925
1.2572644E-5 -7.394354E-11 1.2576763E-5 1.1814423E-5 7.5462262E-6 1.257665E-5 1.257665E-5 1.2576763E-5 1.04975 1.04975
1.2567833E-5 -1.5860167E-10 1.2576451E-5 1.1814193E-5 7.54608E-6 1.2576427E-5 1.2576427E-5 1.2576451E-5 1.05025 1.05025
1.2565731E-5 -1.9331635E-10 1.2576451E-5 1.1813965E-5 7.545934E-6 1.2576205E-5 1.2576205E-5 1.2576451E-5 1.05075 1.05075
1.2571877E-5 -7.576433E-11 1.2575826E-5 1.1813736E-5 7.5457874E-6 1.25759825E-5 1.25759825E-5 1.2575826E-5 1.05125 1.05125
1.258139E-5 1.0391249E-10 1.2575514E-5 1.1813507E-5 7.5456414E-6 1.2575761E-5 1.2575761E-5 1.2575514E-5 1.05175 1.05175
1.2583974E-5 1.556853E-10 1.2575826E-5 1.1813278E-5 7.545495E-6 1.2575539E-5 1.2575539E-5 1.2575826E-5 1.05225 1.05225
1.2584609E-5 1.7152316E-10 1.2575514E-5 1.1813049E-5 7.545349E-6 1.2575316E-5 1.2575316E-5 1.2575514E-5 1.05275 1.05275
1.25830675E-5 1.471626E-10 1.2575514E-5 1.181282E-5 7.5452026E-6 1.2575094E-5 1.2575094E-5 1.2575514E-5 1.05325 1.05325
1.2578654E-5 6.981328E-11 1.257489E-5 1.1812592E-5 7.5450566E-6 1.2574871E-5 1.2574871E-5 1.257489E-5 1.05375 1.05375
1.2568532E-5 -1.129046E-10 1.257489E-5 1.1812363E-5 7.54491E-6 1.2574649E-5 1.2574649E-5 1.257489E-5 1.05425 1.05425
1.2563129E-5 -2.0852593E-10 1.257489E-5 1.1811905E-5 7.544618E-6 1.2574427E-5 1.2574427E-5 1.257489E-5 1.05475 1.05475
1.2562774E-5 -2.1096007E-10 1.2574265E-5 1.1811676E-5 7.544472E-6 1.2574204E-5 1.2574204E-5 1.2574265E-5 1.05525 1.05525
1.2569185E-5 -8.853553E-11 1.25733295E-5 1.1811447E-5 7.544326E-6 1.25739825E-5 1.25739825E-5 1.25733295E-5 1.05575 1.05575
1.257454E-5 1.4398886E-11 1.25736415E-5 1.1811218E-5 7.5441794E-6 1.257376E-5 1.257376E-5 1.25736415E-5 1.05625 1.05625
1.2577816E-5 7.896208E-11 1.25736415E-5 1.1810989E-5 7.5440335E-6 1.2573538E-5 1.2573538E-5 1.25736415E-5 1.05675 1.05675
1.2582511E-5 1.6971516E-10 1.2573953E-5 1.181076E-5 7.543887E-6 1.2573315E-5 1.2573315E-5 1.2573953E-5 1.05725 1.05725
1.2586282E-5 2.4341437E-10 1.25736415E-5 1.1810532E-5 7.543741E-6 1.2573093E-5 1.2573093E-5 1.25736415E-5 1.05775 1.05775
1.258078E-5 1.4596584E-10 1.25733295E-5 1.1810303E-5 7.5435946E-6 1.2572871E-5 1.2572871E-5 1.25733295E-5 1.05825 1.05825
1.257234E-5 -5.6896584E-12 1.2572705E-5 1.1810074E-5 7.5434486E-6 1.2572648E-5 1.2572648E-5 1.2572705E-5 1.05875 1.05875
1.2565881E-5 -1.2080113E-10 1.2572705E-5 1.1809845E-5 7.543302E-6 1.2572426E-5 1.2572426E-5 1.2572705E-5 1.05925 1.05925
1.2562523E-5 -1.7866032E-10 1.2572705E-5 1.1809616E-5 7.5431562E-6 1.2572204E-5 1.2572204E-5 1.2572705E-5 1.05975 1.05975
1.2561377E-5 -1.9571207E-10 1.2572393E-5 1.1809158E-5 7.542864E-6 1.2571982E-5 1.2571982E-5 1.2572393E-5 1.06025 1.06025
1.2564488E-5 -1.3419418E-10 1.2572081E-5 1.1808929E-5 7.5427174E-6 1.2571759E-5 1.2571759E-5 1.2572081E-5 1.06075 1.06075
1.25709985E-5 -9.942453E-12 1.2571768E-5 1.1808701E-5 7.5425714E-6 1.2571537E-5 1.2571537E-5 1.2571768E-5 1.06125 1.06125
1.2580346E-5 1.6668905E-10 1.2571456E-5 1.1808472E-5 7.542425E-6 1.2571314E-5 1.2571314E-5 1.2571456E-5 1.06175 1.06175
1.2584249E-5 2.428245E-10 1.2571456E-5 1.1808243E-5 7.542279E-6 1.2571092E-5 1.2571092E-5 1.2571456E-5 1.06225 1.06225
1.2578945E-5 1.4903036E-10 1.2570832E-5 1.1808014E-5 7.5421326E-6 1.2570869E-5 1.2570869E-5 1.2570832E-5 1.06275 1.06275
1.2573244E-5 4.792743E-11 1.2570519E-5 1.1807785E-5 7.5419866E-6 1.2570647E-5 1.2570647E-5 1.2570519E-5 1.06325 1.06325
1.2568138E-5 -4.221231E-11 1.2570519E-5 1.1807556E-5 7.54184E-6 1.2570425E-5 1.2570425E-5 1.2570519E-5 1.06375 1.06375
1.2564648E-5 -1.0250778E-10 1.2570519E-5 1.1807328E-5 7.5416942E-6 1.2570203E-5 1.2570203E-5 1.2570519E-5 1.06425 1.06425
1.2559014E-5 -2.0239259E-10 1.2570519E-5 1.1807098E-5 7.541548E-6 1.256998E-5 1.256998E-5 1.2570519E-5 1.06475 1.06475
1.2558924E-5 -1.9995418E-10 1.2569583E-5 1.1806641E-5 7.5412554E-6 1.2569758E-5 1.2569758E-5 1.2569583E-5 1.06525 1.06525
1.2564444E-5 -9.3974446E-11 1.2569271E-5 1.1806412E-5 7.5411094E-6 1.2569536E-5 1.2569536E-5 1.2569271E-5 1.06575 1.06575
1.2574815E-5 1.0153811E-10 1.25689585E-5 1.1806183E-5 7.540963E-6 1.2569313E-5 1.2569313E-5 1.25689585E-5 1.06625 1.06625
1.2577398E-5 1.5331092E-10 1.25689585E-5 1.1805954E-5 7.540817E-6 1.256909E-5 1.256909E-5 1.25689585E-5 1.06675 1.06675
1.2575195E-5 1.1676904E-10 1.25689585E-5 1.1805725E-5 7.5406706E-6 1.2568868E-5 1.2568868E-5 1.25689585E-5 1.06725 1.06725
1.2573686E-5 9.301759E-11 1.25686465E-5 1.1805496E-5 7.5405246E-6 1.2568646E-5 1.2568646E-5 1.25686465E-5 1.06775 1.06775
1.25707575E-5 4.307624E-11 1.25686465E-5 1.1805268E-5 7.540378E-6 1.2568424E-5 1.2568424E-5 1.25686465E-5 1.06825 1.06825
1.2565981E-5 -4.0972826E-11 1.25686465E-5 1.1805038E-5 7.540232E-6 1.2568201E-5 1.2568201E-5 1.25686465E-5 1.06875 1.06875
1.2560742E-5 -1.3354882E-10 1.25686465E-5 1.1804809E-5 7.540086E-6 1.2567979E-5 1.2567979E-5 1.25686465E-5 1.06925 1.06925
1.2559036E-5 -1.6095471E-10 1.256771E-5 1.1804581E-5 7.53994E-6 1.2567756E-5 1.2567756E-5 1.256771E-5 1.06975 1.06975
1.2563664E-5 -7.141976E-11 1.256771E-5 1.1804352E-5 7.539794E-6 1.2567534E-5 1.2567534E-5 1.256771E-5 1.07025 1.07025
1.2566314E-5 -1.8428821E-11 1.2567086E-5 1.1803894E-5 7.5395014E-6 1.2567311E-5 1.2567311E-5 1.2567086E-5 1.07075 1.07075
1.2567213E-5 2.2815838E-12 1.2567086E-5 1.1803665E-5 7.539355E-6 1.25670895E-5 1.25670895E-5 1.2567086E-5 1.07125 1.07125
1.2570555E-5 6.806292E-11 1.2566461E-5 1.1803436E-5 7.539209E-6 1.2566867E-5 1.2566867E-5 1.2566461E-5 1.07175 1.07175
1.2574787E-5 1.5028906E-10 1.2566461E-5 1.1803208E-5 7.5390626E-6 1.2566645E-5 1.2566645E-5 1.2566461E-5 1.07225 1.07225
1.2571397E-5 9.18208E-11 1.2566149E-5 1.1802978E-5 7.5389166E-6 1.2566422E-5 1.2566422E-5 1.2566149E-5 1.07275 1.07275
1.2565367E-5 -1.5372814E-11 1.2565525E-5 1.1802749E-5 7.53877E-6 1.2566199E-5 1.2566199E-5 1.2565525E-5 1.07325 1.07325
1.2561877E-5 -7.5668284E-11 1.2565837E-5 1.1802521E-5 7.5386242E-6 1.2565977E-5 1.2565977E-5 1.2565837E-5 1.07375 1.07375
1.256248E-5 -6.043948E-11 1.2565525E-5 1.1802292E-5 7.538478E-6 1.2565754E-5 1.2565754E-5 1.2565525E-5 1.07425 1.07425
1.2563842E-5 -3.1202138E-11 1.2565213E-5 1.18020625E-5 7.538332E-6 1.2565532E-5 1.2565532E-5 1.2565213E-5 1.07475 1.07475
1.2561144E-5 -7.688E-11 1.2565213E-5 1.1801834E-5 7.5381854E-6 1.256531E-5 1.256531E-5 1.2565213E-5 1.07525 1.07525
1.2560922E-5 -7.687787E-11 1.2565213E-5 1.1801605E-5 7.5380394E-6 1.2565088E-5 1.2565088E-5 1.2565213E-5 1.07575 1.07575
1.2565287E-5 7.784539E-12 1.25649E-5 1.1801148E-5 7.537747E-6 1.2564865E-5 1.2564865E-5 1.25649E-5 1.07625 1.07625
1.2569058E-5 8.148375E-11 1.2564588E-5 1.1800918E-5 7.5376006E-6 1.2564642E-5 1.2564642E-5 1.2564588E-5 1.07675 1.07675
1.2567185E-5 5.1032536E-11 1.2564276E-5 1.180069E-5 7.5374546E-6 1.256442E-5 1.256442E-5 1.2564276E-5 1.07725 1.07725
1.2566303E-5 3.8853348E-11 1.2564276E-5 1.1800461E-5 7.537308E-6 1.2564197E-5 1.2564197E-5 1.2564276E-5 1.07775 1.07775
1.2565883E-5 3.520109E-11 1.2564276E-5 1.1800232E-5 7.537162E-6 1.2563975E-5 1.2563975E-5 1.2564276E-5 1.07825 1.07825
1.2565396E-5 3.0330675E-11 1.2564276E-5 1.1800003E-5 7.537016E-6 1.25637525E-5 1.25637525E-5 1.2564276E-5 1.07875 1.07875
1.2562929E-5 -1.1083714E-11 1.256334E-5 1.1799774E-5 7.53687E-6 1.2563531E-5 1.2563531E-5 1.256334E-5 1.07925 1.07925
1.2558748E-5 -8.4169595E-11 1.256334E-5 1.1799545E-5 7.5367234E-6 1.2563308E-5 1.2563308E-5 1.256334E-5 1.07975 1.07975
1.2555489E-5 -1.4020159E-10 1.2563028E-5 1.1799317E-5 7.5365774E-6 1.2563085E-5 1.2563085E-5 1.2563028E-5 1.08025 1.08025
1.2557807E-5 -9.330132E-11 1.2563028E-5 1.1799088E-5 7.536431E-6 1.2562863E-5 1.2562863E-5 1.2563028E-5 1.08075 1.08075
1.2562832E-5 3.5424272E-12 1.2562716E-5 1.1798858E-5 7.536285E-6 1.256264E-5 1.256264E-5 1.2562716E-5 1.08125 1.08125
1.2568814E-5 1.180491E-10 1.2562403E-5 1.1798401E-5 7.5359926E-6 1.2562418E-5 1.2562418E-5 1.2562403E-5 1.08175 1.08175
1.2571067E-5 1.6373125E-10 1.2562091E-5 1.1798172E-5 7.535846E-6 1.25621955E-5 1.25621955E-5 1.2562091E-5 1.08225 1.08225
1.25686665E-5 1.2353499E-10 1.2562403E-5 1.1797943E-5 7.5357E-6 1.2561973E-5 1.2561973E-5 1.2562403E-5 1.08275 1.08275
1.256313E-5 2.5477365E-11 1.2562091E-5 1.1797714E-5 7.5355542E-6 1.2561751E-5 1.2561751E-5 1.2562091E-5 1.08325 1.08325
1.255776E-5 -6.95349E-11 1.2561467E-5 1.1797485E-5 7.535408E-6 1.2561528E-5 1.2561528E-5 1.2561467E-5 1.08375 1.08375
1.2553611E-5 -1.4201171E-10 1.2561467E-5 1.1797257E-5 7.535262E-6 1.2561306E-5 1.2561306E-5 1.2561467E-5 1.08425 1.08425
1.2550386E-5 -1.9743464E-10 1.2560842E-5 1.1797028E-5 7.5351154E-6 1.2561083E-5 1.2561083E-5 1.2560842E-5 1.08475 1.08475
1.2555014E-5 -1.07899696E-10 1.2560842E-5 1.1796798E-5 7.5349694E-6 1.256086E-5 1.256086E-5 1.2560842E-5 1.08525 1.08525
1.2561755E-5 2.0615511E-11 1.2560842E-5 1.179657E-5 7.534823E-6 1.25606375E-5 1.25606375E-5 1.2560842E-5 1.08575 1.08575
1.25724555E-5 2.2221873E-10 1.2561155E-5 1.1796341E-5 7.534677E-6 1.2560416E-5 1.2560416E-5 1.2561155E-5 1.08625 1.08625
1.2574378E-5 2.618102E-10 1.2560218E-5 1.1796112E-5 7.5345306E-6 1.2560193E-5 1.2560193E-5 1.2560218E-5 1.08675 1.08675
1.256881E-5 1.6314354E-10 1.2559906E-5 1.1795654E-5 7.534238E-6 1.2559971E-5 1.2559971E-5 1.2559906E-5 1.08725 1.08725
1.2558655E-5 -2.0183416E-11 1.2560218E-5 1.1795425E-5 7.534092E-6 1.2559748E-5 1.2559748E-5 1.2560218E-5 1.08775 1.08775
1.2550347E-5 -1.6940262E-10 1.2560218E-5 1.1795197E-5 7.533946E-6 1.2559525E-5 1.2559525E-5 1.2560218E-5 1.08825 1.08825
1.2545934E-5 -2.4675195E-10 1.2559593E-5 1.1794968E-5 7.5338E-6 1.2559303E-5 1.2559303E-5 1.2559593E-5 1.08875 1.08875
1.2547031E-5 -2.2238715E-10 1.2559593E-5 1.1794738E-5 7.5336534E-6 1.25590805E-5 1.25590805E-5 1.2559593E-5 1.08925 1.08925
1.2552254E-5 -1.21889E-10 1.2559906E-5 1.179451E-5 7.5335074E-6 1.2558858E-5 1.2558858E-5 1.2559906E-5 1.08975 1.08975
1.2561403E-5 5.108807E-11 1.2559593E-5 1.1794281E-5 7.533361E-6 1.2558636E-5 1.2558636E-5 1.2559593E-5 1.09025 1.09025
1.2570388E-5 2.2101981E-10 1.25589695E-5 1.1794052E-5 7.533215E-6 1.2558413E-5 1.2558413E-5 1.25589695E-5 1.09075 1.09075
1.257604E-5 3.294358E-10 1.2558345E-5 1.1793823E-5 7.5330686E-6 1.255819E-5 1.255819E-5 1.2558345E-5 1.09125 1.09125
1.2569415E-5 2.1127902E-10 1.2557721E-5 1.1793594E-5 7.5329226E-6 1.2557967E-5 1.2557967E-5 1.2557721E-5 1.09175 1.09175
1.2555201E-5 -4.696312E-11 1.2558033E-5 1.1793365E-5 7.532776E-6 1.2557745E-5 1.2557745E-5 1.2558033E-5 1.09225 1.09225
1.2546167E-5 -2.095818E-10 1.2557721E-5 1.1792908E-5 7.532484E-6 1.25575225E-5 1.25575225E-5 1.2557721E-5 1.09275 1.09275
1.2545483E-5 -2.181066E-10 1.2557409E-5 1.1792678E-5 7.532338E-6 1.2557301E-5 1.2557301E-5 1.2557409E-5 1.09325 1.09325
1.2548098E-5 -1.6572471E-10 1.2557721E-5 1.179245E-5 7.5321914E-6 1.2557078E-5 1.2557078E-5 1.2557721E-5 1.09375 1.09375
1.2550351E-5 -1.2004257E-10 1.2557097E-5 1.1792221E-5 7.5320454E-6 1.2556855E-5 1.2556855E-5 1.2557097E-5 1.09425 1.09425
1.2558049E-5 2.6135564E-11 1.2557097E-5 1.1791993E-5 7.531899E-6 1.2556633E-5 1.2556633E-5 1.2557097E-5 1.09475 1.09475
1.25655815E-5 1.6926838E-10 1.2557097E-5 1.1791763E-5 7.531753E-6 1.255641E-5 1.255641E-5 1.2557097E-5 1.09525 1.09525
1.256922E-5 2.4053132E-10 1.2556472E-5 1.1791534E-5 7.5316066E-6 1.2556187E-5 1.2556187E-5 1.2556472E-5 1.09575 1.09575
1.2562827E-5 1.2663798E-10 1.2556472E-5 1.1791306E-5 7.5314606E-6 1.25559645E-5 1.25559645E-5 1.2556472E-5 1.09625 1.09625
1.2555014E-5 -1.3445221E-11 1.2556472E-5 1.1791077E-5 7.531314E-6 1.2555743E-5 1.2555743E-5 1.2556472E-5 1.09675 1.09675
1.2551458E-5 -7.4958824E-11 1.255616E-5 1.1790848E-5 7.531168E-6 1.255552E-5 1.255552E-5 1.255616E-5 1.09725 1.09725
1.2550345E-5 -9.1401484E-11 1.2555848E-5 1.1790619E-5 7.531022E-6 1.2555297E-5 1.2555297E-5 1.2555848E-5 1.09775 1.09775
1.2548176E-5 -1.2733428E-10 1.2555535E-5 1.1790161E-5 7.53073E-6 1.2555075E-5 1.2555075E-5 1.2555535E-5 1.09825 1.09825
1.2548052E-5 -1.2550495E-10 1.2555223E-5 1.1789933E-5 7.5305834E-6 1.2554852E-5 1.2554852E-5 1.2555223E-5 1.09875 1.09875
1.255509E-5 8.491868E-12 1.2554911E-5 1.1789703E-5 7.5304374E-6 1.2554629E-5 1.2554629E-5 1.2554911E-5 1.09925 1.09925
1.2558233E-5 7.061881E-11 1.2554911E-5 1.1789474E-5 7.530291E-6 1.2554407E-5 1.2554407E-5 1.2554911E-5 1.09975 1.09975
1.2557614E-5 6.331214E-11 1.2554599E-5 1.1789246E-5 7.530145E-6 1.2554185E-5 1.2554185E-5 1.2554599E-5 1.10025 1.10025
1.2557591E-5 6.6968674E-11 1.2553975E-5 1.1789017E-5 7.5299986E-6 1.2553962E-5 1.2553962E-5 1.2553975E-5 1.10075 1.10075
1.2557137E-5 6.2707346E-11 1.2553663E-5 1.1788788E-5 7.5298526E-6 1.2553739E-5 1.2553739E-5 1.2553663E-5 1.10125 1.10125
1.2553119E-5 -7.33318E-12 1.2553663E-5 1.1788559E-5 7.529706E-6 1.2553516E-5 1.2553516E-5 1.2553663E-5 1.10175 1.10175
1.2548342E-5 -9.138225E-11 1.2553039E-5 1.178833E-5 7.52956E-6 1.2553293E-5 1.2553293E-5 1.2553039E-5 1.10225 1.10225
1.2549308E-5 -6.9453714E-11 1.2553351E-5 1.1788101E-5 7.529414E-6 1.2553071E-5 1.2553071E-5 1.2553351E-5 1.10275 1.10275
1.2552254E-5 -1.0981166E-11 1.2553039E-5 1.1787643E-5 7.5291214E-6 1.2552849E-5 1.2552849E-5 1.2553039E-5 1.10325 1.10325
1.2552823E-5 3.63857E-12 1.2552726E-5 1.1787414E-5 7.5289754E-6 1.2552626E-5 1.2552626E-5 1.2552726E-5 1.10375 1.10375
1.2551082E-5 -2.4376369E-11 1.2552726E-5 1.1787186E-5 7.528829E-6 1.2552403E-5 1.2552403E-5 1.2552726E-5 1.10425 1.10425
1.25510915E-5 -2.0110767E-11 1.2552414E-5 1.1786957E-5 7.528683E-6 1.2552181E-5 1.2552181E-5 1.2552414E-5 1.10475 1.10475
1.25527495E-5 1.4608183E-11 1.2552414E-5 1.1786728E-5 7.5285366E-6 1.2551958E-5 1.2551958E-5 1.2552414E-5 1.10525 1.10525
1.2551801E-5 1.2108432E-12 1.255179E-5 1.1786499E-5 7.5283906E-6 1.2551735E-5 1.2551735E-5 1.255179E-5 1.10575 1.10575
1.25483775E-5 -5.786649E-11 1.2551477E-5 1.178627E-5 7.528244E-6 1.2551513E-5 1.2551513E-5 1.2551477E-5 1.10625 1.10625
1.2548386E-5 -5.3600877E-11 1.2551477E-5 1.1786041E-5 7.528098E-6 1.255129E-5 1.255129E-5 1.2551477E-5 1.10675 1.10675
1.2555358E-5 7.9177796E-11 1.2551477E-5 1.1785813E-5 7.5279518E-6 1.2551068E-5 1.2551068E-5 1.2551477E-5 1.10725 1.10725
1.2556587E-5 1.0597886E-10 1.2551165E-5 1.1785583E-5 7.527806E-6 1.2550845E-5 1.2550845E-5 1.2551165E-5 1.10775 1.10775
1.2552999E-5 4.3856203E-11 1.2551165E-5 1.1785354E-5 7.5276594E-6 1.2550622E-5 1.2550622E-5 1.2551165E-5 1.10825 1.10825
1.2548684E-5 -3.1665934E-11 1.2550853E-5 1.1784897E-5 7.527367E-6 1.2550399E-5 1.2550399E-5 1.2550853E-5 1.10875 1.10875
1.2546019E-5 -7.673473E-11 1.2550229E-5 1.1784668E-5 7.527221E-6 1.2550177E-5 1.2550177E-5 1.2550229E-5 1.10925 1.10925
1.2542959E-5 -1.2911233E-10 1.2549916E-5 1.1784439E-5 7.5270746E-6 1.2549954E-5 1.2549954E-5 1.2549916E-5 1.10975 1.10975
1.2541878E-5 -1.4494593E-10 1.2549604E-5 1.178421E-5 7.5269286E-6 1.2549732E-5 1.2549732E-5 1.2549604E-5 1.11025 1.11025
1.2546045E-5 -6.393791E-11 1.2549916E-5 1.1783981E-5 7.5267826E-6 1.2549509E-5 1.2549509E-5 1.2549916E-5 1.11075 1.11075
1.2552389E-5 5.7268492E-11 1.25492925E-5 1.1783753E-5 7.526636E-6 1.2549286E-5 1.2549286E-5 1.25492925E-5 1.11125 1.11125
1.255946E-5 1.9187438E-10 1.25489805E-5 1.1783523E-5 7.52649E-6 1.2549064E-5 1.2549064E-5 1.25489805E-5 1.11175 1.11175
1.255663E-5 1.4376025E-10 1.25492925E-5 1.1783295E-5 7.526344E-6 1.25488405E-5 1.25488405E-5 1.25492925E-5 1.11225 1.11225
1.2552184E-5 6.580185E-11 1.25489805E-5 1.1783066E-5 7.526198E-6 1.25486185E-5 1.25486185E-5 1.25489805E-5 1.11275 1.11275
1.2550014E-5 2.986905E-11 1.2548668E-5 1.1782837E-5 7.5260514E-6 1.2548396E-5 1.2548396E-5 1.2548668E-5 1.11325 1.11325
1.2547976E-5 -3.6274887E-12 1.2548668E-5 1.1782608E-5 7.5259054E-6 1.2548173E-5 1.2548173E-5 1.2548668E-5 1.11375 1.11375
1.25399E-5 -1.4858323E-10 1.2548668E-5 1.178215E-5 7.525613E-6 1.254795E-5 1.254795E-5 1.2548668E-5 1.11425 1.11425
1.2535386E-5 -2.2775976E-10 1.2548044E-5 1.1781922E-5 7.5254666E-6 1.2547727E-5 1.2547727E-5 1.2548044E-5 1.11475 1.11475
1.253952E-5 -1.4736082E-10 1.2547732E-5 1.1781693E-5 7.5253206E-6 1.2547504E-5 1.2547504E-5 1.2547732E-5 1.11525 1.11525
1.2549825E-5 4.6933596E-11 1.2547419E-5 1.1781463E-5 7.525174E-6 1.25472825E-5 1.25472825E-5 1.2547419E-5 1.11575 1.11575
1.2554157E-5 1.3098694E-10 1.2546795E-5 1.1781235E-5 7.525028E-6 1.254706E-5 1.254706E-5 1.2546795E-5 1.11625 1.11625
1.2553637E-5 1.255075E-10 1.2547107E-5 1.1781006E-5 7.5248818E-6 1.2546837E-5 1.2546837E-5 1.2547107E-5 1.11675 1.11675
1.255216E-5 1.02365096E-10 1.2546795E-5 1.1780777E-5 7.524736E-6 1.2546614E-5 1.2546614E-5 1.2546795E-5 1.11725 1.11725
1.2549067E-5 4.937842E-11 1.2546483E-5 1.1780548E-5 7.5245894E-6 1.2546391E-5 1.2546391E-5 1.2546483E-5 1.11775 1.11775
1.2544191E-5 -3.6497846E-11 1.2546171E-5 1.1780319E-5 7.5244434E-6 1.2546168E-5 1.2546168E-5 1.2546171E-5 1.11825 1.11825
1.2539909E-5 -1.11410915E-10 1.2546483E-5 1.178009E-5 7.524297E-6 1.25459455E-5 1.25459455E-5 1.2546483E-5 1.11875 1.11875
1.2541205E-5 -8.339171E-11 1.2545858E-5 1.1779862E-5 7.524151E-6 1.2545724E-5 1.2545724E-5 1.2545858E-5 1.11925 1.11925
1.2545404E-5 -1.7746249E-12 1.2545546E-5 1.1779403E-5 7.5238586E-6 1.25455E-5 1.25455E-5 1.2545546E-5 1.11975 1.11975
1.2547492E-5 4.086217E-11 1.2545858E-5 1.1779175E-5 7.523712E-6 1.2545278E-5 1.2545278E-5 1.2545858E-5 1.12025 1.12025
1.25470715E-5 3.7209912E-11 1.2545546E-5 1.1778946E-5 7.523566E-6 1.2545055E-5 1.2545055E-5 1.2545546E-5 1.12075 1.12075
1.2548433E-5 6.644726E-11 1.2544922E-5 1.1778717E-5 7.5234198E-6 1.2544832E-5 1.2544832E-5 1.2544922E-5 1.12125 1.12125
1.25448105E-5 3.715528E-12 1.2545234E-5 1.1778488E-5 7.523274E-6 1.25446095E-5 1.25446095E-5 1.2545234E-5 1.12175 1.12175
1.2541156E-5 -5.962528E-11 1.25446095E-5 1.1778259E-5 7.5231274E-6 1.2544387E-5 1.2544387E-5 1.25446095E-5 1.12225 1.12225
1.2540405E-5 -6.93682E-11 1.2543986E-5 1.177803E-5 7.5229814E-6 1.2544164E-5 1.2544164E-5 1.2543986E-5 1.12275 1.12275
1.2543516E-5 -7.850329E-12 1.2543986E-5 1.1777802E-5 7.522835E-6 1.2543941E-5 1.2543941E-5 1.2543986E-5 1.12325 1.12325
1.2547022E-5 6.097635E-11 1.2543674E-5 1.1777573E-5 7.522689E-6 1.2543719E-5 1.2543719E-5 1.2543674E-5 1.12375 1.12375
1.2548483E-5 9.2040896E-11 1.2543986E-5 1.1777343E-5 7.5225425E-6 1.2543495E-5 1.2543495E-5 1.2543986E-5 1.12425 1.12425
1.2546544E-5 6.037156E-11 1.2543674E-5 1.1777115E-5 7.5223966E-6 1.2543273E-5 1.2543273E-5 1.2543674E-5 1.12475 1.12475
1.2541966E-5 -2.0023117E-11 1.2542737E-5 1.1776657E-5 7.522104E-6 1.2543051E-5 1.2543051E-5 1.2542737E-5 1.12525 1.12525
1.2537321E-5 -1.0163591E-10 1.2543049E-5 1.1776428E-5 7.521958E-6 1.2542828E-5 1.2542828E-5 1.2543049E-5 1.12575 1.12575
1.2536405E-5 -1.1442417E-10 1.2542737E-5 1.1776199E-5 7.5218118E-6 1.2542605E-5 1.2542605E-5 1.2542737E-5 1.12625 1.12625
1.2537898E-5 -8.275056E-11 1.2542737E-5 1.177597E-5 7.521666E-6 1.2542382E-5 1.2542382E-5 1.2542737E-5 1.12675 1.12675
1.2541438E-5 -1.3314822E-11 1.2542113E-5 1.1775742E-5 7.5215194E-6 1.2542159E-5 1.2542159E-5 1.2542113E-5 1.12725 1.12725
1.2545572E-5 6.7084116E-11 1.2541488E-5 1.1775513E-5 7.5213734E-6 1.25419365E-5 1.25419365E-5 1.2541488E-5 1.12775 1.12775
1.2549309E-5 1.4017426E-10 1.2542113E-5 1.1775283E-5 7.521227E-6 1.2541714E-5 1.2541714E-5 1.2542113E-5 1.12825 1.12825
1.2547766E-5 1.1581372E-10 1.25418E-5 1.1775055E-5 7.521081E-6 1.2541491E-5 1.2541491E-5 1.25418E-5 1.12875 1.12875
1.25452E-5 7.2572136E-11 1.2541488E-5 1.1774826E-5 7.5209346E-6 1.2541268E-5 1.2541268E-5 1.2541488E-5 1.12925 1.12925
1.2537717E-5 -6.14204E-11 1.2541176E-5 1.1774597E-5 7.5207886E-6 1.2541045E-5 1.2541045E-5 1.2541176E-5 1.12975 1.12975
1.25301685E-5 -1.9663107E-10 1.2540551E-5 1.1774368E-5 7.520642E-6 1.2540822E-5 1.2540822E-5 1.2540551E-5 1.13025 1.13025
1.2533609E-5 -1.2902253E-10 1.2540864E-5 1.1773911E-5 7.5203498E-6 1.25405995E-5 1.25405995E-5 1.2540864E-5 1.13075 1.13075
1.2540877E-5 9.237763E-12 1.2540864E-5 1.1773682E-5 7.520204E-6 1.2540377E-5 1.2540377E-5 1.2540864E-5 1.13125 1.13125
1.2545275E-5 9.450925E-11 1.2540864E-5 1.1773453E-5 7.5200574E-6 1.2540154E-5 1.2540154E-5 1.2540864E-5 1.13175 1.13175
1.2544821E-5 9.0247906E-11 1.2540551E-5 1.1773224E-5 7.5199114E-6 1.2539931E-5 1.2539931E-5 1.2540551E-5 1.13225 1.13225
1.2542388E-5 4.944258E-11 1.2539615E-5 1.1772995E-5 7.519765E-6 1.2539708E-5 1.2539708E-5 1.2539615E-5 1.13275 1.13275
1.2543847E-5 8.050712E-11 1.2539303E-5 1.1772766E-5 7.519619E-6 1.2539485E-5 1.2539485E-5 1.2539303E-5 1.13325 1.13325
1.2541183E-5 3.5438326E-11 1.2538991E-5 1.1772538E-5 7.5194725E-6 1.2539263E-5 1.2539263E-5 1.2538991E-5 1.13375 1.13375
1.2535416E-5 -6.688274E-11 1.2538991E-5 1.1772308E-5 7.5193266E-6 1.253904E-5 1.253904E-5 1.2538991E-5 1.13425 1.13425
1.2531795E-5 -1.2961449E-10 1.2538991E-5 1.1772079E-5 7.51918E-6 1.2538817E-5 1.2538817E-5 1.2538991E-5 1.13475 1.13475
1.2533354E-5 -9.6722734E-11 1.2539303E-5 1.1771851E-5 7.519034E-6 1.2538594E-5 1.2538594E-5 1.2539303E-5 1.13525 1.13525
1.2539698E-5 2.4483679E-11 1.2538055E-5 1.1771393E-5 7.5187418E-6 1.2538372E-5 1.2538372E-5 1.2538055E-5 1.13575 1.13575
1.254337E-5 9.635568E-11 1.2538367E-5 1.1771164E-5 7.5185953E-6 1.2538148E-5 1.2538148E-5 1.2538367E-5 1.13625 1.13625
1.2542685E-5 8.783089E-11 1.2538055E-5 1.1770935E-5 7.5184494E-6 1.25379265E-5 1.25379265E-5 1.2538055E-5 1.13675 1.13675
1.2539129E-5 2.6317289E-11 1.253743E-5 1.1770706E-5 7.518303E-6 1.2537703E-5 1.2537703E-5 1.253743E-5 1.13725 1.13725
1.2536828E-5 -1.2051769E-11 1.253743E-5 1.1770478E-5 7.518157E-6 1.2537481E-5 1.2537481E-5 1.253743E-5 1.13775 1.13775
1.2533568E-5 -6.808377E-11 1.2537118E-5 1.1770248E-5 7.518011E-6 1.2537257E-5 1.2537257E-5 1.2537118E-5 1.13825 1.13825
1.2533181E-5 -7.1126965E-11 1.253743E-5 1.1770019E-5 7.5178646E-6 1.2537034E-5 1.2537034E-5 1.253743E-5 1.13875 1.13875
1.2537248E-5 8.05385E-12 1.253743E-5 1.1769791E-5 7.5177186E-6 1.25368115E-5 1.25368115E-5 1.253743E-5 1.13925 1.13925
1.2541052E-5 8.2362124E-11 1.2537118E-5 1.1769562E-5 7.517572E-6 1.2536589E-5 1.2536589E-5 1.2537118E-5 1.13975 1.13975
1.2540565E-5 7.749173E-11 1.2536806E-5 1.1769333E-5 7.517426E-6 1.2536366E-5 1.2536366E-5 1.2536806E-5 1.14025 1.14025
1.2537834E-5 3.12048E-11 1.2536806E-5 1.1769104E-5 7.5172798E-6 1.2536143E-5 1.2536143E-5 1.2536806E-5 1.14075 1.14075
1.2535268E-5 -1.20367934E-11 1.2536493E-5 1.1768646E-5 7.5169874E-6 1.253592E-5 1.253592E-5 1.2536493E-5 1.14125 1.14125
1.2532867E-5 -5.2233058E-11 1.2536181E-5 1.1768418E-5 7.5168414E-6 1.2535697E-5 1.2535697E-5 1.2536181E-5 1.14175 1.14175
1.2529444E-5 -1.1131039E-10 1.2535869E-5 1.1768188E-5 7.516695E-6 1.25354745E-5 1.25354745E-5 1.2535869E-5 1.14225 1.14225
1.2529089E-5 -1.1374452E-10 1.2535557E-5 1.1767959E-5 7.516549E-6 1.2535252E-5 1.2535252E-5 1.2535557E-5 1.14275 1.14275
1.2533453E-5 -2.9082105E-11 1.2535557E-5 1.1767731E-5 7.5164025E-6 1.2535029E-5 1.2535029E-5 1.2535557E-5 1.14325 1.14325
1.2538873E-5 7.507044E-11 1.2535244E-5 1.1767502E-5 7.5162566E-6 1.2534806E-5 1.2534806E-5 1.2535244E-5 1.14375 1.14375
1.254304E-5 1.5607847E-10 1.2535244E-5 1.1767273E-5 7.51611E-6 1.2534583E-5 1.2534583E-5 1.2535244E-5 1.14425 1.14425
1.254186E-5 1.3841765E-10 1.25349325E-5 1.1767044E-5 7.515964E-6 1.253436E-5 1.253436E-5 1.25349325E-5 1.14475 1.14475
1.2538073E-5 7.2640595E-11 1.2534309E-5 1.1766815E-5 7.5158177E-6 1.2534138E-5 1.2534138E-5 1.2534309E-5 1.14525 1.14525
1.2533231E-5 -1.2626605E-11 1.2534309E-5 1.1766586E-5 7.5156718E-6 1.2533915E-5 1.2533915E-5 1.2534309E-5 1.14575 1.14575
1.25281895E-5 -1.015482E-10 1.2533684E-5 1.1766358E-5 7.5155253E-6 1.2533692E-5 1.2533692E-5 1.2533684E-5 1.14625 1.14625
1.2522422E-5 -2.0386927E-10 1.253306E-5 1.1765899E-5 7.515233E-6 1.2533468E-5 1.2533468E-5 1.253306E-5 1.14675 1.14675
1.2526292E-5 -1.2834286E-10 1.2533684E-5 1.1765671E-5 7.515087E-6 1.2533246E-5 1.2533246E-5 1.2533684E-5 1.14725 1.14725
1.253191E-5 -2.0535918E-11 1.253306E-5 1.1765442E-5 7.5149405E-6 1.25330225E-5 1.25330225E-5 1.253306E-5 1.14775 1.14775
1.2534393E-5 2.9409704E-11 1.253306E-5 1.17652135E-5 7.5147946E-6 1.25328E-5 1.25328E-5 1.253306E-5 1.14825 1.14825
1.2535788E-5 5.925611E-11 1.2532123E-5 1.1764984E-5 7.514648E-6 1.2532577E-5 1.2532577E-5 1.2532123E-5 1.14875 1.14875
1.2538799E-5 1.1894678E-10 1.2532435E-5 1.1764755E-5 7.514502E-6 1.2532354E-5 1.2532354E-5 1.2532435E-5 1.14925 1.14925
1.2539335E-5 1.3295746E-10 1.2532123E-5 1.1764527E-5 7.5143557E-6 1.2532131E-5 1.2532131E-5 1.2532123E-5 1.14975 1.14975
1.2536175E-5 7.8752664E-11 1.2532123E-5 1.1764298E-5 7.5142098E-6 1.2531908E-5 1.2531908E-5 1.2532123E-5 1.15025 1.15025
1.2530111E-5 -2.9050009E-11 1.2531499E-5 1.1764068E-5 7.5140633E-6 1.2531686E-5 1.2531686E-5 1.2531499E-5 1.15075 1.15075
1.2524873E-5 -1.21626E-10 1.2531811E-5 1.176384E-5 7.5139174E-6 1.2531463E-5 1.2531463E-5 1.2531811E-5 1.15125 1.15125
1.2524484E-5 -1.246692E-10 1.2531499E-5 1.1763611E-5 7.513771E-6 1.2531239E-5 1.2531239E-5 1.2531499E-5 1.15175 1.15175
1.2526241E-5 -8.812306E-11 1.2531187E-5 1.1763153E-5 7.513479E-6 1.2531016E-5 1.2531016E-5 1.2531187E-5 1.15225 1.15225
1.2525953E-5 -8.933905E-11 1.253025E-5 1.1762924E-5 7.5133325E-6 1.2530794E-5 1.2530794E-5 1.253025E-5 1.15275 1.15275
1.2527611E-5 -5.4620107E-11 1.2530874E-5 1.1762695E-5 7.5131866E-6 1.25305705E-5 1.25305705E-5 1.2530874E-5 1.15325 1.15325
1.2533824E-5 6.415004E-11 1.2530562E-5 1.1762467E-5 7.51304E-6 1.2530348E-5 1.2530348E-5 1.2530562E-5 1.15375 1.15375
1.2539739E-5 1.7743858E-10 1.253025E-5 1.1762238E-5 7.512894E-6 1.2530125E-5 1.2530125E-5 1.253025E-5 1.15425 1.15425
1.2538922E-5 1.6647754E-10 1.253025E-5 1.1762008E-5 7.5127477E-6 1.2529902E-5 1.2529902E-5 1.253025E-5 1.15475 1.15475
1.25346405E-5 9.1564464E-11 1.253025E-5 1.176178E-5 7.5126018E-6 1.2529679E-5 1.2529679E-5 1.253025E-5 1.15525 1.15525
1.2525738E-5 -6.861794E-11 1.2529626E-5 1.1761551E-5 7.5124553E-6 1.2529456E-5 1.2529456E-5 1.2529626E-5 1.15575 1.15575
1.2521027E-5 -1.5144887E-10 1.2529314E-5 1.1761322E-5 7.5123094E-6 1.2529233E-5 1.2529233E-5 1.2529314E-5 1.15625 1.15625
1.2520408E-5 -1.5875554E-10 1.2529626E-5 1.1761093E-5 7.512163E-6 1.252901E-5 1.252901E-5 1.2529626E-5 1.15675 1.15675
1.2523221E-5 -1.0271925E-10 1.2529002E-5 1.1760864E-5 7.512017E-6 1.2528787E-5 1.2528787E-5 1.2529002E-5 1.15725 1.15725
1.2524253E-5 -7.957258E-11 1.2529002E-5 1.1760407E-5 7.5117246E-6 1.2528564E-5 1.2528564E-5 1.2529002E-5 1.15775 1.15775
1.25249535E-5 -6.2516575E-11 1.2528377E-5 1.1760178E-5 7.511578E-6 1.2528341E-5 1.2528341E-5 1.2528377E-5 1.15825 1.15825
1.253308E-5 9.157945E-11 1.2528065E-5 1.1759948E-5 7.511432E-6 1.25281185E-5 1.25281185E-5 1.2528065E-5 1.15875 1.15875
1.2537609E-5 1.7928718E-10 1.2528065E-5 1.175972E-5 7.5112857E-6 1.2527895E-5 1.2527895E-5 1.2528065E-5 1.15925 1.15925
1.2537552E-5 1.8233468E-10 1.2527441E-5 1.1759491E-5 7.5111398E-6 1.2527672E-5 1.2527672E-5 1.2527441E-5 1.15975 1.15975
1.2530134E-5 4.956027E-11 1.2527753E-5 1.1759262E-5 7.5109933E-6 1.2527449E-5 1.2527449E-5 1.2527753E-5 1.16025 1.16025
1.2527041E-5 -3.4263959E-12 1.2527753E-5 1.1759033E-5 7.5108474E-6 1.2527226E-5 1.2527226E-5 1.2527753E-5 1.16075 1.16075
1.2522099E-5 -9.05208E-11 1.2527441E-5 1.1758804E-5 7.510701E-6 1.25270035E-5 1.25270035E-5 1.2527441E-5 1.16125 1.16125
1.2519367E-5 -1.3680773E-10 1.2527129E-5 1.1758575E-5 7.510555E-6 1.2526781E-5 1.2526781E-5 1.2527129E-5 1.16175 1.16175
1.2517659E-5 -1.6421359E-10 1.2526504E-5 1.1758347E-5 7.5104085E-6 1.2526557E-5 1.2526557E-5 1.2526504E-5 1.16225 1.16225
1.2522684E-5 -6.736984E-11 1.2526504E-5 1.1758118E-5 7.5102625E-6 1.2526334E-5 1.2526334E-5 1.2526504E-5 1.16275 1.16275
1.2528138E-5 3.7391774E-11 1.2526504E-5 1.175766E-5 7.50997E-6 1.2526111E-5 1.2526111E-5 1.2526504E-5 1.16325 1.16325
1.2531281E-5 9.951872E-11 1.252588E-5 1.1757431E-5 7.5098237E-6 1.2525888E-5 1.2525888E-5 1.252588E-5 1.16375 1.16375
1.25304305E-5 8.794859E-11 1.252588E-5 1.1757202E-5 7.5096777E-6 1.2525665E-5 1.2525665E-5 1.252588E-5 1.16425 1.16425
1.2528953E-5 6.48062E-11 1.2525255E-5 1.1756973E-5 7.5095313E-6 1.2525442E-5 1.2525442E-5 1.2525255E-5 1.16475 1.16475
1.2527444E-5 4.1054736E-11 1.25249435E-5 1.1756744E-5 7.5093853E-6 1.2525219E-5 1.2525219E-5 1.25249435E-5 1.16525 1.16525
1.2524976E-5 -3.596459E-13 1.25246315E-5 1.1756515E-5 7.5092394E-6 1.2524996E-5 1.2524996E-5 1.25246315E-5 1.16575 1.16575
1.2520662E-5 -7.588179E-11 1.2525255E-5 1.1756287E-5 7.509093E-6 1.25247725E-5 1.25247725E-5 1.2525255E-5 1.16625 1.16625
1.2520208E-5 -8.014311E-11 1.25246315E-5 1.1756058E-5 7.508947E-6 1.252455E-5 1.252455E-5 1.25246315E-5 1.16675 1.16675
1.25218985E-5 -4.48151E-11 1.2524319E-5 1.1755829E-5 7.5088005E-6 1.2524327E-5 1.2524327E-5 1.2524319E-5 1.16725 1.16725
1.2525735E-5 3.0102254E-11 1.2524319E-5 1.17556E-5 7.5086546E-6 1.2524104E-5 1.2524104E-5 1.2524319E-5 1.16775 1.16775
1.2528219E-5 8.004786E-11 1.2523695E-5 1.1755143E-5 7.508362E-6 1.2523881E-5 1.2523881E-5 1.2523695E-5 1.16825 1.16825
1.2526742E-5 5.6905456E-11 1.2523695E-5 1.1754913E-5 7.5082157E-6 1.2523658E-5 1.2523658E-5 1.2523695E-5 1.16875 1.16875
1.2523119E-5 -5.8262626E-12 1.2523695E-5 1.1754684E-5 7.5080698E-6 1.25234355E-5 1.25234355E-5 1.2523695E-5 1.16925 1.16925
1.2522237E-5 -1.800546E-11 1.2523695E-5 1.1754456E-5 7.5079233E-6 1.2523212E-5 1.2523212E-5 1.2523695E-5 1.16975 1.16975
1.2523861E-5 1.6104411E-11 1.2522758E-5 1.1754227E-5 7.5077774E-6 1.2522989E-5 1.2522989E-5 1.2522758E-5 1.17025 1.17025
1.2521427E-5 -2.4700917E-11 1.2523071E-5 1.1753998E-5 7.507631E-6 1.2522766E-5 1.2522766E-5 1.2523071E-5 1.17075 1.17075
1.2522227E-5 -5.817693E-12 1.2522758E-5 1.1753769E-5 7.507485E-6 1.2522542E-5 1.2522542E-5 1.2522758E-5 1.17125 1.17125
1.2524974E-5 4.9000446E-11 1.2522446E-5 1.175354E-5 7.5073385E-6 1.252232E-5 1.252232E-5 1.2522446E-5 1.17175 1.17175
1.2526798E-5 8.676473E-11 1.2522446E-5 1.1753311E-5 7.5071925E-6 1.2522097E-5 1.2522097E-5 1.2522446E-5 1.17225 1.17225
1.2526179E-5 7.9458065E-11 1.2522134E-5 1.1753083E-5 7.507046E-6 1.2521873E-5 1.2521873E-5 1.2522134E-5 1.17275 1.17275
1.2521599E-5 -9.36595E-13 1.2521822E-5 1.1752853E-5 7.5069E-6 1.252165E-5 1.252165E-5 1.2521822E-5 1.17325 1.17325
1.2515799E-5 -1.0386673E-10 1.2521822E-5 1.1752396E-5 7.5066077E-6 1.2521427E-5 1.2521427E-5 1.2521822E-5 1.17375 1.17375
1.2515609E-5 -1.0325552E-10 1.2521509E-5 1.1752167E-5 7.5064613E-6 1.2521205E-5 1.2521205E-5 1.2521509E-5 1.17425 1.17425
1.25141E-5 -1.2700699E-10 1.2521197E-5 1.1751938E-5 7.5063153E-6 1.2520981E-5 1.2520981E-5 1.2521197E-5 1.17475 1.17475
1.2517375E-5 -6.244377E-11 1.2521197E-5 1.1751709E-5 7.506169E-6 1.2520758E-5 1.2520758E-5 1.2521197E-5 1.17525 1.17525
1.2524709E-5 7.703465E-11 1.2520885E-5 1.175148E-5 7.506023E-6 1.2520535E-5 1.2520535E-5 1.2520885E-5 1.17575 1.17575
1.2530789E-5 1.9336853E-10 1.25202605E-5 1.1751251E-5 7.5058765E-6 1.2520312E-5 1.2520312E-5 1.25202605E-5 1.17625 1.17625
1.2530434E-5 1.909344E-10 1.25202605E-5 1.1751023E-5 7.5057305E-6 1.2520089E-5 1.2520089E-5 1.25202605E-5 1.17675 1.17675
1.2522951E-5 5.694186E-11 1.2519325E-5 1.1750793E-5 7.505584E-6 1.2519866E-5 1.2519866E-5 1.2519325E-5 1.17725 1.17725
1.2514379E-5 -9.714987E-11 1.25202605E-5 1.1750564E-5 7.505438E-6 1.2519643E-5 1.2519643E-5 1.25202605E-5 1.17775 1.17775
1.2512671E-5 -1.2455573E-10 1.25202605E-5 1.1750336E-5 7.5052917E-6 1.251942E-5 1.251942E-5 1.25202605E-5 1.17825 1.17825
1.25136685E-5 -1.02018116E-10 1.2519637E-5 1.1750107E-5 7.5051457E-6 1.2519196E-5 1.2519196E-5 1.2519637E-5 1.17875 1.17875
1.2511103E-5 -1.4525971E-10 1.2519325E-5 1.1749649E-5 7.5048533E-6 1.2518974E-5 1.2518974E-5 1.2519325E-5 1.17925 1.17925
1.25121005E-5 -1.227221E-10 1.2519013E-5 1.174942E-5 7.5047074E-6 1.251875E-5 1.251875E-5 1.2519013E-5 1.17975 1.17975
1.2518709E-5 3.3568521E-12 1.2519013E-5 1.1749191E-5 7.504561E-6 1.2518527E-5 1.2518527E-5 1.2519013E-5 1.18025 1.18025
1.2527396E-5 1.6780699E-10 1.25187E-5 1.1748963E-5 7.504415E-6 1.2518304E-5 1.2518304E-5 1.25187E-5 1.18075 1.18075
1.252856E-5 1.9338994E-10 1.2518388E-5 1.1748733E-5 7.5042685E-6 1.2518081E-5 1.2518081E-5 1.2518388E-5 1.18125 1.18125
1.252276E-5 9.045981E-11 1.2518388E-5 1.1748504E-5 7.5041226E-6 1.2517858E-5 1.2517858E-5 1.2518388E-5 1.18175 1.18175
1.251983E-5 4.0518495E-11 1.2517451E-5 1.1748276E-5 7.503976E-6 1.2517635E-5 1.2517635E-5 1.2517451E-5 1.18225 1.18225
1.2520168E-5 5.087477E-11 1.2517451E-5 1.1748047E-5 7.50383E-6 1.2517411E-5 1.2517411E-5 1.2517451E-5 1.18275 1.18275
1.2513146E-5 -7.4590834E-11 1.2517139E-5 1.1747818E-5 7.5036837E-6 1.2517188E-5 1.2517188E-5 1.2517139E-5 1.18325 1.18325
1.2508502E-5 -1.5620363E-10 1.2517139E-5 1.1747589E-5 7.5035377E-6 1.2516965E-5 1.2516965E-5 1.2517139E-5 1.18375 1.18375
1.2511051E-5 -1.0503989E-10 1.2516515E-5 1.174736E-5 7.5033913E-6 1.2516743E-5 1.2516743E-5 1.2516515E-5 1.18425 1.18425
1.2515184E-5 -2.4640942E-11 1.2516827E-5 1.1746903E-5 7.503099E-6 1.2516519E-5 1.2516519E-5 1.2516827E-5 1.18475 1.18475
1.251506E-5 -2.2811596E-11 1.2516202E-5 1.1746673E-5 7.502953E-6 1.2516296E-5 1.2516296E-5 1.2516202E-5 1.18525 1.18525
1.2515959E-5 -2.101186E-12 1.2516202E-5 1.1746445E-5 7.5028065E-6 1.2516072E-5 1.2516072E-5 1.2516202E-5 1.18575 1.18575
1.2522666E-5 1.2580498E-10 1.2515578E-5 1.1746216E-5 7.5026605E-6 1.2515849E-5 1.2515849E-5 1.2515578E-5 1.18625 1.18625
1.2527459E-5 2.1838527E-10 1.2515578E-5 1.1745987E-5 7.502514E-6 1.2515626E-5 1.2515626E-5 1.2515578E-5 1.18675 1.18675
1.252212E-5 1.2398206E-10 1.251589E-5 1.17457585E-5 7.502368E-6 1.2515403E-5 1.2515403E-5 1.251589E-5 1.18725 1.18725
1.2514803E-5 -6.9651494E-12 1.25152665E-5 1.1745529E-5 7.5022217E-6 1.251518E-5 1.251518E-5 1.25152665E-5 1.18775 1.18775
1.2512797E-5 -3.9852614E-11 1.25149545E-5 1.17453E-5 7.5020757E-6 1.2514957E-5 1.2514957E-5 1.25149545E-5 1.18825 1.18825
1.2509935E-5 -8.8575806E-11 1.25149545E-5 1.1745072E-5 7.5019293E-6 1.25147335E-5 1.25147335E-5 1.25149545E-5 1.18875 1.18875
1.250486E-5 -1.7810647E-10 1.251433E-5 1.1744843E-5 7.5017833E-6 1.2514511E-5 1.2514511E-5 1.251433E-5 1.18925 1.18925
1.250269E-5 -2.1403926E-10 1.251433E-5 1.1744613E-5 7.501637E-6 1.2514287E-5 1.2514287E-5 1.251433E-5 1.18975 1.18975
1.2508308E-5 -1.06232315E-10 1.2513706E-5 1.1744156E-5 7.5013445E-6 1.2514064E-5 1.2514064E-5 1.2513706E-5 1.19025 1.19025
1.2518348E-5 8.318957E-11 1.2513081E-5 1.1743927E-5 7.5011985E-6 1.251384E-5 1.251384E-5 1.2513081E-5 1.19075 1.19075
1.2523537E-5 1.8307866E-10 1.2513393E-5 1.1743698E-5 7.501052E-6 1.2513618E-5 1.2513618E-5 1.2513393E-5 1.19125 1.19125
1.2521665E-5 1.5262747E-10 1.2513393E-5 1.1743469E-5 7.500906E-6 1.2513395E-5 1.2513395E-5 1.2513393E-5 1.19175 1.19175
1.252286E-5 1.7881947E-10 1.2513706E-5 1.174324E-5 7.5007597E-6 1.2513171E-5 1.2513171E-5 1.2513706E-5 1.19225 1.19225
1.2521746E-5 1.6237682E-10 1.2512769E-5 1.1743012E-5 7.5006137E-6 1.2512948E-5 1.2512948E-5 1.2512769E-5 1.19275 1.19275
1.2512844E-5 2.194416E-12 1.2512457E-5 1.1742783E-5 7.5004677E-6 1.2512725E-5 1.2512725E-5 1.2512457E-5 1.19325 1.19325
1.2500741E-5 -2.1706746E-10 1.2512457E-5 1.1742553E-5 7.5003213E-6 1.2512502E-5 1.2512502E-5 1.2512457E-5 1.19375 1.19375
1.2495501E-5 -3.0964345E-10 1.2511832E-5 1.1742325E-5 7.5001753E-6 1.2512279E-5 1.2512279E-5 1.2511832E-5 1.19425 1.19425
1.2497127E-5 -2.7553357E-10 1.2512144E-5 1.1742096E-5 7.500029E-6 1.2512055E-5 1.2512055E-5 1.2512144E-5 1.19475 1.19475
1.2504131E-5 -1.4214582E-10 1.2511832E-5 1.1741867E-5 7.499883E-6 1.2511832E-5 1.2511832E-5 1.2511832E-5 1.19525 1.19525
1.2512553E-5 1.7431799E-11 1.2511832E-5 1.1741409E-5 7.4995905E-6 1.25116085E-5 1.25116085E-5 1.2511832E-5 1.19575 1.19575
1.2522297E-5 2.0137209E-10 1.251152E-5 1.174118E-5 7.499444E-6 1.2511386E-5 1.2511386E-5 1.251152E-5 1.19625 1.19625
1.2529135E-5 3.317145E-10 1.2510896E-5 1.1740952E-5 7.499298E-6 1.2511162E-5 1.2511162E-5 1.2510896E-5 1.19675 1.19675
1.2526999E-5 2.9639077E-10 1.25105835E-5 1.1740723E-5 7.4991517E-6 1.2510939E-5 1.2510939E-5 1.25105835E-5 1.19725 1.19725
1.2516182E-5 1.0088251E-10 1.2510896E-5 1.1740493E-5 7.4990057E-6 1.2510716E-5 1.2510716E-5 1.2510896E-5 1.19775 1.19775
1.2506158E-5 -8.000816E-11 1.25105835E-5 1.1740265E-5 7.4988593E-6 1.25104925E-5 1.25104925E-5 1.25105835E-5 1.19825 1.19825
1.2500588E-5 -1.7867482E-10 1.25105835E-5 1.1740036E-5 7.4987133E-6 1.251027E-5 1.251027E-5 1.25105835E-5 1.19875 1.19875
1.24926755E-5 -3.2058523E-10 1.25102715E-5 1.1739807E-5 7.498567E-6 1.2510046E-5 1.2510046E-5 1.25102715E-5 1.19925 1.19925
1.2491628E-5 -3.3580974E-10 1.25102715E-5 1.1739578E-5 7.498421E-6 1.2509823E-5 1.2509823E-5 1.25102715E-5 1.19975 1.19975
1.2502131E-5 -1.3786093E-10 1.250996E-5 1.1739349E-5 7.4982745E-6 1.25096E-5 1.25096E-5 1.250996E-5 1.20025 1.20025
1.2516427E-5 1.3013057E-10 1.2509335E-5 1.1738892E-5 7.497982E-6 1.2509377E-5 1.2509377E-5 1.2509335E-5 1.20075 1.20075
1.2524553E-5 2.842266E-10 1.2509023E-5 1.1738663E-5 7.497836E-6 1.2509154E-5 1.2509154E-5 1.2509023E-5 1.20125 1.20125
1.2525683E-5 3.0920047E-10 1.2508711E-5 1.1738433E-5 7.4976897E-6 1.250893E-5 1.250893E-5 1.2508711E-5 1.20175 1.20175
1.2521005E-5 2.2697862E-10 1.2508711E-5 1.1738205E-5 7.4975437E-6 1.2508707E-5 1.2508707E-5 1.2508711E-5 1.20225 1.20225
1.2514017E-5 1.0212208E-10 1.2508086E-5 1.1737976E-5 7.4973973E-6 1.2508483E-5 1.2508483E-5 1.2508086E-5 1.20275 1.20275
1.2502771E-5 -1.0130406E-10 1.2508399E-5 1.1737748E-5 7.4972513E-6 1.2508261E-5 1.2508261E-5 1.2508399E-5 1.20325 1.20325
1.249344E-5 -2.6940433E-10 1.2508399E-5 1.1737518E-5 7.497105E-6 1.2508037E-5 1.2508037E-5 1.2508399E-5 1.20375 1.20375
1.2491369E-5 -3.0350994E-10 1.2508399E-5 1.1737289E-5 7.496959E-6 1.2507814E-5 1.2507814E-5 1.2508399E-5 1.20425 1.20425
1.2497713E-5 -1.823035E-10 1.2507462E-5 1.1737061E-5 7.4968125E-6 1.250759E-5 1.250759E-5 1.2507462E-5 1.20475 1.20475
1.2502572E-5 -8.8505085E-11 1.2507774E-5 1.1736832E-5 7.4966665E-6 1.25073675E-5 1.25073675E-5 1.2507774E-5 1.20525 1.20525
1.2509444E-5 4.2446394E-11 1.2507774E-5 1.1736603E-5 7.49652E-6 1.2507144E-5 1.2507144E-5 1.2507774E-5 1.20575 1.20575
1.2520969E-5 2.592763E-10 1.250715E-5 1.1736145E-5 7.4962277E-6 1.2506921E-5 1.2506921E-5 1.250715E-5 1.20625 1.20625
1.252596E-5 3.5551095E-10 1.2507462E-5 1.1735916E-5 7.4960817E-6 1.2506697E-5 1.2506697E-5 1.2507462E-5 1.20675 1.20675
1.2518642E-5 2.2456378E-10 1.2506525E-5 1.1735688E-5 7.4959357E-6 1.2506474E-5 1.2506474E-5 1.2506525E-5 1.20725 1.20725
1.2505746E-5 -9.315703E-12 1.2506213E-5 1.1735458E-5 7.4957893E-6 1.2506251E-5 1.2506251E-5 1.2506213E-5 1.20775 1.20775
1.2500903E-5 -9.458289E-11 1.2506525E-5 1.1735229E-5 7.4956433E-6 1.2506028E-5 1.2506028E-5 1.2506525E-5 1.20825 1.20825
1.2497446E-5 -1.5426929E-10 1.2506213E-5 1.1735001E-5 7.495497E-6 1.2505804E-5 1.2505804E-5 1.2506213E-5 1.20875 1.20875
1.2492503E-5 -2.4136368E-10 1.2505589E-5 1.1734772E-5 7.495351E-6 1.2505581E-5 1.2505581E-5 1.2505589E-5 1.20925 1.20925
1.248921E-5 -2.9800473E-10 1.2505589E-5 1.1734543E-5 7.4952045E-6 1.25053575E-5 1.25053575E-5 1.2505589E-5 1.20975 1.20975
1.2498855E-5 -1.1589165E-10 1.2505589E-5 1.1734314E-5 7.4950585E-6 1.2505134E-5 1.2505134E-5 1.2505589E-5 1.21025 1.21025
1.251302E-5 1.4966357E-10 1.2505589E-5 1.1734085E-5 7.494912E-6 1.2504911E-5 1.2504911E-5 1.2505589E-5 1.21075 1.21075
1.2519959E-5 2.818332E-10 1.2504965E-5 1.1733856E-5 7.494766E-6 1.2504687E-5 1.2504687E-5 1.2504965E-5 1.21125 1.21125
1.2517326E-5 2.3737348E-10 1.2504653E-5 1.1733398E-5 7.4944737E-6 1.2504464E-5 1.2504464E-5 1.2504653E-5 1.21175 1.21175
1.25124825E-5 1.5210627E-10 1.2504341E-5 1.1733169E-5 7.4943273E-6 1.2504241E-5 1.2504241E-5 1.2504341E-5 1.21225 1.21225
1.2508629E-5 8.5111085E-11 1.2504029E-5 1.1732941E-5 7.4941813E-6 1.2504018E-5 1.2504018E-5 1.2504029E-5 1.21275 1.21275
1.2499727E-5 -7.507132E-11 1.2503716E-5 1.1732712E-5 7.494035E-6 1.2503794E-5 1.2503794E-5 1.2503716E-5 1.21325 1.21325
1.2487656E-5 -2.9372413E-10 1.2503404E-5 1.1732483E-5 7.493889E-6 1.2503571E-5 1.2503571E-5 1.2503404E-5 1.21375 1.21375
1.2486443E-5 -3.11994E-10 1.2503404E-5 1.1732254E-5 7.4937425E-6 1.25033475E-5 1.25033475E-5 1.2503404E-5 1.21425 1.21425
1.249447E-5 -1.5972516E-10 1.250278E-5 1.1732025E-5 7.4935965E-6 1.2503125E-5 1.2503125E-5 1.250278E-5 1.21475 1.21475
1.2503652E-5 1.3860999E-11 1.250278E-5 1.1731796E-5 7.49345E-6 1.2502901E-5 1.2502901E-5 1.250278E-5 1.21525 1.21525
1.2508643E-5 1.1009568E-10 1.2502467E-5 1.1731568E-5 7.493304E-6 1.2502677E-5 1.2502677E-5 1.2502467E-5 1.21575 1.21575
1.2513502E-5 2.038941E-10 1.250278E-5 1.1731338E-5 7.4931577E-6 1.2502454E-5 1.2502454E-5 1.250278E-5 1.21625 1.21625
1.2516843E-5 2.6967545E-10 1.2502467E-5 1.1731109E-5 7.4930117E-6 1.2502231E-5 1.2502231E-5 1.2502467E-5 1.21675 1.21675
1.25119E-5 1.8258105E-10 1.2501843E-5 1.1730652E-5 7.4927193E-6 1.2502007E-5 1.2502007E-5 1.2501843E-5 1.21725 1.21725
1.2500226E-5 -2.8762954E-11 1.2502155E-5 1.1730423E-5 7.492573E-6 1.2501784E-5 1.2501784E-5 1.2502155E-5 1.21775 1.21775
1.2492148E-5 -1.7371868E-10 1.2501218E-5 1.1730194E-5 7.492427E-6 1.250156E-5 1.250156E-5 1.2501218E-5 1.21825 1.21825
1.2489812E-5 -2.126968E-10 1.2501531E-5 1.1729965E-5 7.4922805E-6 1.2501338E-5 1.2501338E-5 1.2501531E-5 1.21875 1.21875
1.2488732E-5 -2.285304E-10 1.2501218E-5 1.1729736E-5 7.4921345E-6 1.2501114E-5 1.2501114E-5 1.2501218E-5 1.21925 1.21925
1.249128E-5 -1.7736665E-10 1.2500906E-5 1.1729508E-5 7.491988E-6 1.2500891E-5 1.2500891E-5 1.2500906E-5 1.21975 1.21975
1.2496667E-5 -7.382316E-11 1.25005945E-5 1.1729278E-5 7.491842E-6 1.2500667E-5 1.2500667E-5 1.25005945E-5 1.22025 1.22025
1.2507566E-5 1.3143446E-10 1.25005945E-5 1.172905E-5 7.491696E-6 1.2500444E-5 1.2500444E-5 1.25005945E-5 1.22075 1.22075
1.2515229E-5 2.7700356E-10 1.25002825E-5 1.1728821E-5 7.4915497E-6 1.2500221E-5 1.2500221E-5 1.25002825E-5 1.22125 1.22125
1.2515963E-5 2.9466862E-10 1.2499658E-5 1.1728592E-5 7.4914037E-6 1.2499997E-5 1.2499997E-5 1.2499658E-5 1.22175 1.22175
1.2511087E-5 2.0879234E-10 1.2499971E-5 1.17283635E-5 7.4912573E-6 1.2499774E-5 1.2499774E-5 1.2499971E-5 1.22225 1.22225
1.2500105E-5 1.0238768E-11 1.2499346E-5 1.1727905E-5 7.490965E-6 1.249955E-5 1.249955E-5 1.2499346E-5 1.22275 1.22275
1.2488991E-5 -1.9075111E-10 1.2499658E-5 1.1727677E-5 7.490819E-6 1.2499327E-5 1.2499327E-5 1.2499658E-5 1.22325 1.22325
1.2486029E-5 -2.413015E-10 1.2499034E-5 1.1727448E-5 7.4906725E-6 1.2499103E-5 1.2499103E-5 1.2499034E-5 1.22375 1.22375
1.248607E-5 -2.3642682E-10 1.2499034E-5 1.1727218E-5 7.4905265E-6 1.249888E-5 1.249888E-5 1.2499034E-5 1.22425 1.22425
1.2490731E-5 -1.462828E-10 1.2499034E-5 1.172699E-5 7.49038E-6 1.2498656E-5 1.2498656E-5 1.2499034E-5 1.22475 1.22475
1.249945E-5 1.8776421E-11 1.2498722E-5 1.1726761E-5 7.490234E-6 1.24984335E-5 1.24984335E-5 1.2498722E-5 1.22525 1.22525
1.2507676E-5 1.7469964E-10 1.2498097E-5 1.1726532E-5 7.4900877E-6 1.249821E-5 1.249821E-5 1.2498097E-5 1.22575 1.22575
1.2512271E-5 2.636255E-10 1.2497785E-5 1.17263035E-5 7.4899417E-6 1.2497987E-5 1.2497987E-5 1.2497785E-5 1.22625 1.22625
1.2510826E-5 2.410922E-10 1.2497785E-5 1.1726074E-5 7.4897953E-6 1.2497763E-5 1.2497763E-5 1.2497785E-5 1.22675 1.22675
1.2502154E-5 8.517327E-11 1.2497785E-5 1.1725845E-5 7.4896493E-6 1.24975395E-5 1.24975395E-5 1.2497785E-5 1.22725 1.22725
1.249411E-5 -5.9173395E-11 1.249716E-5 1.1725617E-5 7.489503E-6 1.2497316E-5 1.2497316E-5 1.249716E-5 1.22775 1.22775
1.2486098E-5 -2.02911E-10 1.2496848E-5 1.1725158E-5 7.4892105E-6 1.2497093E-5 1.2497093E-5 1.2496848E-5 1.22825 1.22825
1.2480232E-5 -3.0705927E-10 1.249716E-5 1.172493E-5 7.4890645E-6 1.2496869E-5 1.2496869E-5 1.249716E-5 1.22875 1.22875
1.24858825E-5 -1.9864324E-10 1.2496536E-5 1.1724701E-5 7.488918E-6 1.2496646E-5 1.2496646E-5 1.2496536E-5 1.22925 1.22925
1.2496451E-5 5.237168E-13 1.249716E-5 1.1724472E-5 7.488772E-6 1.2496423E-5 1.2496423E-5 1.249716E-5 1.22975 1.22975
1.2505105E-5 1.6436481E-10 1.2496224E-5 1.1724243E-5 7.4886257E-6 1.2496199E-5 1.2496199E-5 1.2496224E-5 1.23025 1.23025
1.2508082E-5 2.2344643E-10 1.2496536E-5 1.1724014E-5 7.4884797E-6 1.2495975E-5 1.2495975E-5 1.2496536E-5 1.23075 1.23075
1.25047245E-5 1.6558724E-10 1.2495912E-5 1.1723785E-5 7.4883333E-6 1.2495752E-5 1.2495752E-5 1.2495912E-5 1.23125 1.23125
1.2499716E-5 7.7274714E-11 1.2495912E-5 1.1723557E-5 7.4881873E-6 1.2495529E-5 1.2495529E-5 1.2495912E-5 1.23175 1.23175
1.2496324E-5 1.8806451E-11 1.2494976E-5 1.1723328E-5 7.488041E-6 1.2495306E-5 1.2495306E-5 1.2494976E-5 1.23225 1.23225
1.2489435E-5 -1.0422288E-10 1.2494976E-5 1.1723098E-5 7.487895E-6 1.2495082E-5 1.2495082E-5 1.2494976E-5 1.23275 1.23275
1.2482644E-5 -2.2542501E-10 1.2494976E-5 1.1722641E-5 7.4876025E-6 1.2494858E-5 1.2494858E-5 1.2494976E-5 1.23325 1.23325
1.2483542E-5 -2.0471459E-10 1.2494664E-5 1.1722412E-5 7.487456E-6 1.2494635E-5 1.2494635E-5 1.2494664E-5 1.23375 1.23375
1.2490909E-5 -6.462711E-11 1.2494351E-5 1.1722183E-5 7.48731E-6 1.2494411E-5 1.2494411E-5 1.2494351E-5 1.23425 1.23425
1.2499002E-5 8.885984E-11 1.2494664E-5 1.1721954E-5 7.487164E-6 1.2494188E-5 1.2494188E-5 1.2494664E-5 1.23475 1.23475
1.2505314E-5 2.0945719E-10 1.2494039E-5 1.1721725E-5 7.4870177E-6 1.2493964E-5 1.2493964E-5 1.2494039E-5 1.23525 1.23525
1.2503143E-5 1.7352442E-10 1.2493727E-5 1.1721497E-5 7.4868717E-6 1.2493741E-5 1.2493741E-5 1.2493727E-5 1.23575 1.23575
1.2500874E-5 1.3576443E-10 1.2493415E-5 1.1721268E-5 7.4867253E-6 1.2493518E-5 1.2493518E-5 1.2493415E-5 1.23625 1.23625
1.24947765E-5 2.7352688E-11 1.2493102E-5 1.1721038E-5 7.4865793E-6 1.2493294E-5 1.2493294E-5 1.2493102E-5 1.23675 1.23675
1.2487886E-5 -9.567664E-11 1.2493102E-5 1.172081E-5 7.486433E-6 1.249307E-5 1.249307E-5 1.2493102E-5 1.23725 1.23725
1.2482713E-5 -1.870345E-10 1.2493102E-5 1.1720581E-5 7.486287E-6 1.2492847E-5 1.2492847E-5 1.2493102E-5 1.23775 1.23775
1.2482094E-5 -1.9434115E-10 1.2492166E-5 1.1720352E-5 7.4861405E-6 1.2492624E-5 1.2492624E-5 1.2492166E-5 1.23825 1.23825
1.2486226E-5 -1.139422E-10 1.2492166E-5 1.1719894E-5 7.485848E-6 1.24924E-5 1.24924E-5 1.2492166E-5 1.23875 1.23875
1.2490392E-5 -3.2934183E-11 1.2492478E-5 1.1719666E-5 7.485702E-6 1.2492176E-5 1.2492176E-5 1.2492478E-5 1.23925 1.23925
1.2496703E-5 8.766316E-11 1.2491854E-5 1.1719437E-5 7.4855557E-6 1.2491953E-5 1.2491953E-5 1.2491854E-5 1.23975 1.23975
1.250133E-5 1.7719813E-10 1.2492166E-5 1.1719208E-5 7.4854097E-6 1.249173E-5 1.249173E-5 1.2492166E-5 1.24025 1.24025
1.2504209E-5 2.3445254E-10 1.2491229E-5 1.1718979E-5 7.4852633E-6 1.2491506E-5 1.2491506E-5 1.2491229E-5 1.24075 1.24075
1.2498606E-5 1.3517681E-10 1.2491229E-5 1.171875E-5 7.4851173E-6 1.2491282E-5 1.2491282E-5 1.2491229E-5 1.24125 1.24125
1.2490793E-5 -4.906393E-12 1.24909175E-5 1.1718521E-5 7.484971E-6 1.2491058E-5 1.2491058E-5 1.24909175E-5 1.24175 1.24175
1.2483441E-5 -1.3646265E-10 1.24909175E-5 1.1718293E-5 7.484825E-6 1.2490836E-5 1.2490836E-5 1.24909175E-5 1.24225 1.24225
1.24784E-5 -2.2538424E-10 1.2490293E-5 1.1718063E-5 7.4846785E-6 1.2490612E-5 1.2490612E-5 1.2490293E-5 1.24275 1.24275
1.2478936E-5 -2.1137357E-10 1.2490293E-5 1.1717834E-5 7.4845325E-6 1.2490388E-5 1.2490388E-5 1.2490293E-5 1.24325 1.24325
1.2482012E-5 -1.5046475E-10 1.2490293E-5 1.1717606E-5 7.484386E-6 1.2490164E-5 1.2490164E-5 1.2490293E-5 1.24375 1.24375
1.2488554E-5 -2.5603932E-11 1.2490293E-5 1.1717148E-5 7.4840937E-6 1.2489942E-5 1.2489942E-5 1.2490293E-5 1.24425 1.24425
1.24991875E-5 1.7478118E-10 1.2489669E-5 1.1716919E-5 7.4839477E-6 1.2489718E-5 1.2489718E-5 1.2489669E-5 1.24475 1.24475
1.2505928E-5 3.032964E-10 1.2489669E-5 1.171669E-5 7.4838013E-6 1.2489494E-5 1.2489494E-5 1.2489669E-5 1.24525 1.24525
1.2502437E-5 2.4300092E-10 1.2489669E-5 1.1716461E-5 7.4836553E-6 1.248927E-5 1.248927E-5 1.2489669E-5 1.24575 1.24575
1.249327E-5 7.794599E-11 1.2488732E-5 1.1716233E-5 7.483509E-6 1.2489048E-5 1.2489048E-5 1.2488732E-5 1.24625 1.24625
1.24858525E-5 -5.4828402E-11 1.248842E-5 1.1716003E-5 7.483363E-6 1.2488824E-5 1.2488824E-5 1.248842E-5 1.24675 1.24675
1.24790295E-5 -1.7663959E-10 1.248842E-5 1.1715774E-5 7.4832165E-6 1.24886E-5 1.24886E-5 1.248842E-5 1.24725 1.24725
1.2473229E-5 -2.7956973E-10 1.2487796E-5 1.1715546E-5 7.4830705E-6 1.2488376E-5 1.2488376E-5 1.2487796E-5 1.24775 1.24775
1.2474425E-5 -2.533777E-10 1.2487796E-5 1.1715317E-5 7.4829245E-6 1.2488153E-5 1.2488153E-5 1.2487796E-5 1.24825 1.24825
1.248684E-5 -2.0103018E-11 1.2487483E-5 1.1715088E-5 7.482778E-6 1.248793E-5 1.248793E-5 1.2487483E-5 1.24875 1.24875
1.2499124E-5 2.107354E-10 1.2487483E-5 1.1714859E-5 7.482632E-6 1.2487706E-5 1.2487706E-5 1.2487483E-5 1.24925 1.24925
1.2501904E-5 2.6616265E-10 1.2487171E-5 1.1714401E-5 7.4823397E-6 1.2487482E-5 1.2487482E-5 1.2487171E-5 1.24975 1.24975
1.2500789E-5 2.4972E-10 1.2486859E-5 1.1714173E-5 7.4821933E-6 1.2487259E-5 1.2487259E-5 1.2486859E-5 1.25025 1.25025
1.2495846E-5 1.626256E-10 1.2486547E-5 1.1713943E-5 7.4820473E-6 1.2487035E-5 1.2487035E-5 1.2486547E-5 1.25075 1.25075
1.248569E-5 -2.0701338E-11 1.2486859E-5 1.1713714E-5 7.481901E-6 1.2486811E-5 1.2486811E-5 1.2486859E-5 1.25125 1.25125
1.2474543E-5 -2.2230029E-10 1.2486547E-5 1.1713486E-5 7.481755E-6 1.2486588E-5 1.2486588E-5 1.2486547E-5 1.25175 1.25175
1.2469204E-5 -3.1670347E-10 1.24862345E-5 1.1713257E-5 7.4816085E-6 1.24863645E-5 1.24863645E-5 1.24862345E-5 1.25225 1.25225
1.2475383E-5 -1.9854239E-10 1.2485611E-5 1.1713028E-5 7.4814625E-6 1.2486141E-5 1.2486141E-5 1.2485611E-5 1.25275 1.25275
1.2485654E-5 -4.8570336E-12 1.2485299E-5 1.1712799E-5 7.481316E-6 1.2485917E-5 1.2485917E-5 1.2485299E-5 1.25325 1.25325
1.2491272E-5 1.0294993E-10 1.24859225E-5 1.171257E-5 7.48117E-6 1.2485693E-5 1.2485693E-5 1.24859225E-5 1.25375 1.25375
1.24953385E-5 1.8213074E-10 1.2484986E-5 1.1712341E-5 7.4810237E-6 1.24854705E-5 1.24854705E-5 1.2484986E-5 1.25425 1.25425
1.2499603E-5 2.6496597E-10 1.2484674E-5 1.1712113E-5 7.4808777E-6 1.2485246E-5 1.2485246E-5 1.2484674E-5 1.25475 1.25475
1.2495221E-5 1.882257E-10 1.2484674E-5 1.1711654E-5 7.4805853E-6 1.2485023E-5 1.2485023E-5 1.2484674E-5 1.25525 1.25525
1.248513E-5 6.1169026E-12 1.2484674E-5 1.1711426E-5 7.480439E-6 1.2484799E-5 1.2484799E-5 1.2484674E-5 1.25575 1.25575
1.2476657E-5 -1.4614762E-10 1.2484674E-5 1.1711197E-5 7.480293E-6 1.2484576E-5 1.2484576E-5 1.2484674E-5 1.25625 1.25625
1.2471186E-5 -2.4298707E-10 1.2484986E-5 1.17109685E-5 7.4801465E-6 1.2484352E-5 1.2484352E-5 1.2484986E-5 1.25675 1.25675
1.24700055E-5 -2.6064786E-10 1.2484362E-5 1.1710739E-5 7.4800005E-6 1.2484128E-5 1.2484128E-5 1.2484362E-5 1.25725 1.25725
1.2474402E-5 -1.7537638E-10 1.2483425E-5 1.171051E-5 7.479854E-6 1.2483904E-5 1.2483904E-5 1.2483425E-5 1.25775 1.25775
1.2482561E-5 -2.0671288E-11 1.2483113E-5 1.1710282E-5 7.479708E-6 1.24836815E-5 1.24836815E-5 1.2483113E-5 1.25825 1.25825
1.2492898E-5 1.742322E-10 1.2483425E-5 1.1710053E-5 7.4795616E-6 1.2483458E-5 1.2483458E-5 1.2483425E-5 1.25875 1.25875
1.2496734E-5 2.4914956E-10 1.2483113E-5 1.1709823E-5 7.4794157E-6 1.2483234E-5 1.2483234E-5 1.2483113E-5 1.25925 1.25925
1.24955195E-5 2.3087969E-10 1.2483425E-5 1.1709595E-5 7.4792692E-6 1.248301E-5 1.248301E-5 1.2483425E-5 1.25975 1.25975
1.2490742E-5 1.4683066E-10 1.2483425E-5 1.1709366E-5 7.4791233E-6 1.2482787E-5 1.2482787E-5 1.2483425E-5 1.26025 1.26025
1.2480784E-5 -3.2841892E-11 1.2483113E-5 1.17089085E-5 7.478831E-6 1.2482563E-5 1.2482563E-5 1.2483113E-5 1.26075 1.26075
1.2471287E-5 -2.039875E-10 1.2482176E-5 1.1708679E-5 7.4786844E-6 1.2482339E-5 1.2482339E-5 1.2482176E-5 1.26125 1.26125
1.2467136E-5 -2.764643E-10 1.2482489E-5 1.170845E-5 7.4785385E-6 1.2482115E-5 1.2482115E-5 1.2482489E-5 1.26175 1.26175
1.24708395E-5 -2.039832E-10 1.2481552E-5 1.1708222E-5 7.4783925E-6 1.2481892E-5 1.2481892E-5 1.2481552E-5 1.26225 1.26225
1.2477349E-5 -7.9731444E-11 1.2481864E-5 1.1707993E-5 7.478246E-6 1.2481669E-5 1.2481669E-5 1.2481864E-5 1.26275 1.26275
1.2483725E-5 4.208404E-11 1.2481552E-5 1.1707763E-5 7.4781E-6 1.2481445E-5 1.2481445E-5 1.2481552E-5 1.26325 1.26325
1.248997E-5 1.6146327E-10 1.248124E-5 1.1707535E-5 7.4779537E-6 1.248122E-5 1.248122E-5 1.248124E-5 1.26375 1.26375
1.2497238E-5 2.9972358E-10 1.24809285E-5 1.1707306E-5 7.4778077E-6 1.2480998E-5 1.2480998E-5 1.24809285E-5 1.26425 1.26425
1.2496783E-5 2.9546224E-10 1.24809285E-5 1.1707077E-5 7.4776613E-6 1.2480774E-5 1.2480774E-5 1.24809285E-5 1.26475 1.26475
1.2486626E-5 1.12135315E-10 1.2480304E-5 1.1706848E-5 7.4775153E-6 1.248055E-5 1.248055E-5 1.2480304E-5 1.26525 1.26525
1.2472575E-5 -1.430615E-10 1.2480304E-5 1.1706619E-5 7.477369E-6 1.2480326E-5 1.2480326E-5 1.2480304E-5 1.26575 1.26575
1.2463771E-5 -3.014167E-10 1.2480304E-5 1.1706162E-5 7.4770765E-6 1.2480103E-5 1.2480103E-5 1.2480304E-5 1.26625 1.26625
1.246457E-5 -2.8253347E-10 1.2479992E-5 1.1705933E-5 7.4769305E-6 1.2479879E-5 1.2479879E-5 1.2479992E-5 1.26675 1.26675
1.246867E-5 -2.0274359E-10 1.2479367E-5 1.1705703E-5 7.476784E-6 1.2479655E-5 1.2479655E-5 1.2479367E-5 1.26725 1.26725
1.2476169E-5 -6.0219836E-11 1.2479367E-5 1.1705475E-5 7.476638E-6 1.24794315E-5 1.24794315E-5 1.2479367E-5 1.26775 1.26775
1.24855815E-5 1.1762978E-10 1.2479055E-5 1.1705246E-5 7.4764916E-6 1.2479208E-5 1.2479208E-5 1.2479055E-5 1.26825 1.26825
1.2493608E-5 2.6989863E-10 1.2478743E-5 1.1705017E-5 7.4763457E-6 1.2478984E-5 1.2478984E-5 1.2478743E-5 1.26875 1.26875
1.24948365E-5 2.966997E-10 1.2478431E-5 1.1704788E-5 7.4761992E-6 1.247876E-5 1.247876E-5 1.2478431E-5 1.26925 1.26925
1.2487583E-5 1.6697065E-10 1.2478431E-5 1.1704559E-5 7.4760533E-6 1.24785365E-5 1.24785365E-5 1.2478431E-5 1.26975 1.26975
1.2479242E-5 1.714237E-11 1.2477806E-5 1.170433E-5 7.475907E-6 1.2478313E-5 1.2478313E-5 1.2477806E-5 1.27025 1.27025
1.2472386E-5 -1.0527789E-10 1.2478118E-5 1.1704102E-5 7.475761E-6 1.247809E-5 1.247809E-5 1.2478118E-5 1.27075 1.27075
1.2465793E-5 -2.228256E-10 1.2477806E-5 1.1703643E-5 7.4754685E-6 1.2477865E-5 1.2477865E-5 1.2477806E-5 1.27125 1.27125
1.2464909E-5 -2.350048E-10 1.2477494E-5 1.1703415E-5 7.475322E-6 1.24776425E-5 1.24776425E-5 1.2477494E-5 1.27175 1.27175
1.2468018E-5 -1.7348692E-10 1.2477182E-5 1.1703186E-5 7.475176E-6 1.2477418E-5 1.2477418E-5 1.2477182E-5 1.27225 1.27225
1.2476111E-5 -1.9999962E-11 1.2477182E-5 1.1702957E-5 7.4750296E-6 1.2477195E-5 1.2477195E-5 1.2477182E-5 1.27275 1.27275
1.2484666E-5 1.4201393E-10 1.247687E-5 1.1702728E-5 7.4748837E-6 1.2476971E-5 1.2476971E-5 1.247687E-5 1.27325 1.27325
1.2487445E-5 1.9744116E-10 1.24765575E-5 1.1702499E-5 7.4747372E-6 1.2476747E-5 1.2476747E-5 1.24765575E-5 1.27375 1.27375
1.2486463E-5 1.8343477E-10 1.24765575E-5 1.170227E-5 7.4745913E-6 1.2476524E-5 1.2476524E-5 1.24765575E-5 1.27425 1.27425
1.2481453E-5 9.512226E-11 1.24765575E-5 1.1702042E-5 7.474445E-6 1.2476299E-5 1.2476299E-5 1.24765575E-5 1.27475 1.27475
1.2474036E-5 -3.765215E-11 1.24765575E-5 1.1701813E-5 7.474299E-6 1.2476076E-5 1.2476076E-5 1.24765575E-5 1.27525 1.27525
1.2469555E-5 -1.1621961E-10 1.24759335E-5 1.1701584E-5 7.474153E-6 1.2475852E-5 1.2475852E-5 1.24759335E-5 1.27575 1.27575
1.2473786E-5 -3.3993457E-11 1.24759335E-5 1.1701355E-5 7.4740065E-6 1.2475629E-5 1.2475629E-5 1.24759335E-5 1.27625 1.27625
1.247353E-5 -3.4600375E-11 1.2475622E-5 1.1700898E-5 7.473714E-6 1.2475405E-5 1.2475405E-5 1.2475622E-5 1.27675 1.27675
1.2468092E-5 -1.3083076E-10 1.2475309E-5 1.1700668E-5 7.473568E-6 1.2475181E-5 1.2475181E-5 1.2475309E-5 1.27725 1.27725
1.2467638E-5 -1.3509209E-10 1.2475309E-5 1.1700439E-5 7.4734216E-6 1.2474958E-5 1.2474958E-5 1.2475309E-5 1.27775 1.27775
1.2474509E-5 -4.1405993E-12 1.2474685E-5 1.1700211E-5 7.4732757E-6 1.2474733E-5 1.2474733E-5 1.2474685E-5 1.27825 1.27825
1.2481579E-5 1.3046529E-10 1.2474685E-5 1.1699982E-5 7.4731292E-6 1.247451E-5 1.247451E-5 1.2474685E-5 1.27875 1.27875
1.2481421E-5 1.3168558E-10 1.247406E-5 1.1699753E-5 7.4729833E-6 1.24742855E-5 1.24742855E-5 1.247406E-5 1.27925 1.27925
1.247737E-5 6.103599E-11 1.2474373E-5 1.1699524E-5 7.472837E-6 1.2474063E-5 1.2474063E-5 1.2474373E-5 1.27975 1.27975
1.2477377E-5 6.5301604E-11 1.2473748E-5 1.1699295E-5 7.472691E-6 1.2473838E-5 1.2473838E-5 1.2473748E-5 1.28025 1.28025
1.2479068E-5 1.00629616E-10 1.2473748E-5 1.1699066E-5 7.4725444E-6 1.2473615E-5 1.2473615E-5 1.2473748E-5 1.28075 1.28075
1.2472441E-5 -1.7527172E-11 1.2473124E-5 1.1698838E-5 7.4723985E-6 1.2473391E-5 1.2473391E-5 1.2473124E-5 1.28125 1.28125
1.2462944E-5 -1.8867277E-10 1.2473124E-5 1.1698608E-5 7.472252E-6 1.2473168E-5 1.2473168E-5 1.2473124E-5 1.28175 1.28175
1.2461334E-5 -2.1425142E-10 1.2472499E-5 1.1698151E-5 7.4719596E-6 1.2472943E-5 1.2472943E-5 1.2472499E-5 1.28225 1.28225
1.2466985E-5 -1.058354E-10 1.2472187E-5 1.1697922E-5 7.4718137E-6 1.2472719E-5 1.2472719E-5 1.2472187E-5 1.28275 1.28275
1.247191E-5 -1.0818842E-11 1.2472499E-5 1.1697693E-5 7.4716672E-6 1.2472496E-5 1.2472496E-5 1.2472499E-5 1.28325 1.28325
1.247459E-5 4.278117E-11 1.2471875E-5 1.1697464E-5 7.4715213E-6 1.2472272E-5 1.2472272E-5 1.2471875E-5 1.28375 1.28375
1.24823855E-5 1.9078653E-10 1.2471563E-5 1.1697235E-5 7.471375E-6 1.2472048E-5 1.2472048E-5 1.2471563E-5 1.28425 1.28425
1.2485891E-5 2.5961322E-10 1.2471563E-5 1.1697006E-5 7.471229E-6 1.2471824E-5 1.2471824E-5 1.2471563E-5 1.28475 1.28475
1.24804865E-5 1.6399189E-10 1.2471251E-5 1.1696778E-5 7.4710824E-6 1.2471601E-5 1.2471601E-5 1.2471251E-5 1.28525 1.28525
1.2469075E-5 -4.247957E-11 1.2470939E-5 1.1696548E-5 7.4709365E-6 1.2471377E-5 1.2471377E-5 1.2470939E-5 1.28575 1.28575
1.24616245E-5 -1.7586303E-10 1.2471251E-5 1.1696319E-5 7.47079E-6 1.2471153E-5 1.2471153E-5 1.2471251E-5 1.28625 1.28625
1.2460213E-5 -1.9778729E-10 1.2470315E-5 1.1696091E-5 7.470644E-6 1.24709295E-5 1.24709295E-5 1.2470315E-5 1.28675 1.28675
1.2460253E-5 -1.929126E-10 1.2470315E-5 1.1695862E-5 7.4704976E-6 1.2470705E-5 1.2470705E-5 1.2470315E-5 1.28725 1.28725
1.246455E-5 -1.09468316E-10 1.2470315E-5 1.1695404E-5 7.470205E-6 1.2470482E-5 1.2470482E-5 1.2470315E-5 1.28775 1.28775
1.2472082E-5 3.366451E-11 1.2470315E-5 1.1695175E-5 7.4700592E-6 1.2470257E-5 1.2470257E-5 1.2470315E-5 1.28825 1.28825
1.2481131E-5 2.048144E-10 1.2470315E-5 1.1694946E-5 7.469913E-6 1.2470035E-5 1.2470035E-5 1.2470315E-5 1.28875 1.28875
1.2484043E-5 2.6267788E-10 1.2469378E-5 1.1694718E-5 7.469767E-6 1.246981E-5 1.246981E-5 1.2469378E-5 1.28925 1.28925
1.2479529E-5 1.8350137E-10 1.2470002E-5 1.1694488E-5 7.469621E-6 1.2469586E-5 1.2469586E-5 1.2470002E-5 1.28975 1.28975
1.2473365E-5 7.38715E-11 1.2468754E-5 1.1694259E-5 7.4694744E-6 1.2469362E-5 1.2469362E-5 1.2468754E-5 1.29025 1.29025
1.2466475E-5 -4.9157824E-11 1.2469066E-5 1.1694031E-5 7.4693285E-6 1.2469139E-5 1.2469139E-5 1.2469066E-5 1.29075 1.29075
1.2458529E-5 -1.9167729E-10 1.2469378E-5 1.1693802E-5 7.469182E-6 1.2468915E-5 1.2468915E-5 1.2469378E-5 1.29125 1.29125
1.2455797E-5 -2.379642E-10 1.2468754E-5 1.1693573E-5 7.469036E-6 1.2468691E-5 1.2468691E-5 1.2468754E-5 1.29175 1.29175
1.2462603E-5 -1.0823085E-10 1.2468441E-5 1.1693344E-5 7.4688896E-6 1.24684675E-5 1.24684675E-5 1.2468441E-5 1.29225 1.29225
1.2471388E-5 5.8046512E-11 1.2468129E-5 1.1693115E-5 7.4687437E-6 1.2468243E-5 1.2468243E-5 1.2468129E-5 1.29275 1.29275
1.2473739E-5 1.0555588E-10 1.2467817E-5 1.1692658E-5 7.4684513E-6 1.2468019E-5 1.2468019E-5 1.2467817E-5 1.29325 1.29325
1.2471634E-5 7.0841215E-11 1.2467817E-5 1.1692428E-5 7.468305E-6 1.2467795E-5 1.2467795E-5 1.2467817E-5 1.29375 1.29375
1.2474578E-5 1.2931377E-10 1.246688E-5 1.16922E-5 7.468159E-6 1.2467572E-5 1.2467572E-5 1.246688E-5 1.29425 1.29425
1.2473893E-5 1.2078898E-10 1.2467505E-5 1.1691971E-5 7.4680124E-6 1.2467348E-5 1.2467348E-5 1.2467505E-5 1.29475 1.29475
1.2467135E-5 1.9592973E-13 1.2467192E-5 1.1691742E-5 7.4678665E-6 1.2467124E-5 1.2467124E-5 1.2467192E-5 1.29525 1.29525
1.2464337E-5 -4.7309132E-11 1.246688E-5 1.16915135E-5 7.46772E-6 1.24669E-5 1.24669E-5 1.246688E-5 1.29575 1.29575
1.2465004E-5 -3.0862177E-11 1.24665685E-5 1.1691284E-5 7.467574E-6 1.2466676E-5 1.2466676E-5 1.24665685E-5 1.29625 1.29625
1.2463593E-5 -5.278643E-11 1.24665685E-5 1.1691055E-5 7.4674276E-6 1.2466453E-5 1.2466453E-5 1.24665685E-5 1.29675 1.29675
1.2461124E-5 -9.420082E-11 1.2465944E-5 1.1690827E-5 7.4672816E-6 1.2466228E-5 1.2466228E-5 1.2465944E-5 1.29725 1.29725
1.2460538E-5 -1.008984E-10 1.2465632E-5 1.1690598E-5 7.467135E-6 1.2466005E-5 1.2466005E-5 1.2465632E-5 1.29775 1.29775
1.2464769E-5 -1.867225E-11 1.246532E-5 1.1690368E-5 7.4669892E-6 1.2465781E-5 1.2465781E-5 1.246532E-5 1.29825 1.29825
1.2466954E-5 2.5791775E-11 1.2465632E-5 1.1689911E-5 7.466697E-6 1.2465557E-5 1.2465557E-5 1.2465632E-5 1.29875 1.29875
1.24639255E-5 -2.5976745E-11 1.2464696E-5 1.1689682E-5 7.4665504E-6 1.2465333E-5 1.2465333E-5 1.2464696E-5 1.29925 1.29925
1.2465021E-5 -1.6119305E-12 1.2464696E-5 1.16894535E-5 7.4664044E-6 1.2465109E-5 1.2465109E-5 1.2464696E-5 1.29975 1.29975
1.2473873E-5 1.6588357E-10 1.2464696E-5 1.1689224E-5 7.466258E-6 1.2464885E-5 1.2464885E-5 1.2464696E-5 1.30025 1.30025
1.2475332E-5 1.9694812E-10 1.2464383E-5 1.1688995E-5 7.466112E-6 1.2464661E-5 1.2464661E-5 1.2464383E-5 1.30075 1.30075
1.2467783E-5 6.1737455E-11 1.2464071E-5 1.1688767E-5 7.4659656E-6 1.24644375E-5 1.24644375E-5 1.2464071E-5 1.30125 1.30125
1.2458418E-5 -1.06971876E-10 1.2463759E-5 1.1688538E-5 7.4658196E-6 1.2464214E-5 1.2464214E-5 1.2463759E-5 1.30175 1.30175
1.2456247E-5 -1.4290466E-10 1.2464071E-5 1.1688308E-5 7.465673E-6 1.2463989E-5 1.2463989E-5 1.2464071E-5 1.30225 1.30225
1.2454538E-5 -1.7031052E-10 1.2463447E-5 1.168808E-5 7.4655272E-6 1.2463765E-5 1.2463765E-5 1.2463447E-5 1.30275 1.30275
1.2452994E-5 -1.9467104E-10 1.246251E-5 1.1687851E-5 7.4653813E-6 1.2463542E-5 1.2463542E-5 1.246251E-5 1.30325 1.30325
1.2457622E-5 -1.0513608E-10 1.2463134E-5 1.1687393E-5 7.465089E-6 1.2463318E-5 1.2463318E-5 1.2463134E-5 1.30375 1.30375
1.2468882E-5 1.06821274E-10 1.2463134E-5 1.1687164E-5 7.4649424E-6 1.2463094E-5 1.2463094E-5 1.2463134E-5 1.30425 1.30425
1.2474631E-5 2.1706452E-10 1.2462822E-5 1.1686935E-5 7.4647965E-6 1.246287E-5 1.246287E-5 1.2462822E-5 1.30475 1.30475
1.2471404E-5 1.6164159E-10 1.2462198E-5 1.1686707E-5 7.46465E-6 1.2462646E-5 1.2462646E-5 1.2462198E-5 1.30525 1.30525
1.2467517E-5 9.403735E-11 1.246251E-5 1.1686478E-5 7.464504E-6 1.2462422E-5 1.2462422E-5 1.246251E-5 1.30575 1.30575
1.2464422E-5 4.105069E-11 1.2462198E-5 1.1686248E-5 7.4643576E-6 1.2462198E-5 1.2462198E-5 1.2462198E-5 1.30625 1.30625
1.2460173E-5 -3.325331E-11 1.2462198E-5 1.168602E-5 7.4642116E-6 1.2461975E-5 1.2461975E-5 1.2462198E-5 1.30675 1.30675
1.245216E-5 -1.7699091E-10 1.24615735E-5 1.1685791E-5 7.464065E-6 1.246175E-5 1.246175E-5 1.24615735E-5 1.30725 1.30725
1.24490325E-5 -2.3058662E-10 1.2461262E-5 1.1685562E-5 7.4639192E-6 1.2461526E-5 1.2461526E-5 1.2461262E-5 1.30775 1.30775
1.245597E-5 -9.8417E-11 1.246095E-5 1.1685333E-5 7.463773E-6 1.24613025E-5 1.24613025E-5 1.246095E-5 1.30825 1.30825
1.2464623E-5 6.5424104E-11 1.2460325E-5 1.1685104E-5 7.463627E-6 1.2461079E-5 1.2461079E-5 1.2460325E-5 1.30875 1.30875
1.2465917E-5 9.344333E-11 1.2460325E-5 1.1684647E-5 7.4633344E-6 1.2460854E-5 1.2460854E-5 1.2460325E-5 1.30925 1.30925
1.2465957E-5 9.8318E-11 1.246095E-5 1.1684418E-5 7.463188E-6 1.246063E-5 1.246063E-5 1.246095E-5 1.30975 1.30975
1.2466163E-5 1.06238005E-10 1.2460013E-5 1.1684188E-5 7.463042E-6 1.2460407E-5 1.2460407E-5 1.2460013E-5 1.31025 1.31025
1.246353E-5 6.1778305E-11 1.2460325E-5 1.168396E-5 7.4628956E-6 1.2460182E-5 1.2460182E-5 1.2460325E-5 1.31075 1.31075
1.2457993E-5 -3.627929E-11 1.2460325E-5 1.1683731E-5 7.4627496E-6 1.2459958E-5 1.2459958E-5 1.2460325E-5 1.31125 1.31125
1.2455459E-5 -7.891181E-11 1.2459701E-5 1.1683503E-5 7.462603E-6 1.24597345E-5 1.24597345E-5 1.2459701E-5 1.31175 1.31175
1.2456589E-5 -5.3937927E-11 1.2459701E-5 1.1683273E-5 7.4624572E-6 1.2459511E-5 1.2459511E-5 1.2459701E-5 1.31225 1.31225
1.2459632E-5 6.361823E-12 1.2459076E-5 1.1683044E-5 7.462311E-6 1.2459287E-5 1.2459287E-5 1.2459076E-5 1.31275 1.31275
1.2456932E-5 -3.9316026E-11 1.2459076E-5 1.1682816E-5 7.462165E-6 1.2459062E-5 1.2459062E-5 1.2459076E-5 1.31325 1.31325
1.245529E-5 -6.550374E-11 1.2459389E-5 1.1682587E-5 7.4620184E-6 1.2458839E-5 1.2458839E-5 1.2459389E-5 1.31375 1.31375
1.2455825E-5 -5.149306E-11 1.2458764E-5 1.1682358E-5 7.4618724E-6 1.2458615E-5 1.2458615E-5 1.2458764E-5 1.31425 1.31425
1.2458769E-5 6.9794934E-12 1.2458764E-5 1.16819E-5 7.46158E-6 1.2458391E-5 1.2458391E-5 1.2458764E-5 1.31475 1.31475
1.2461581E-5 6.301578E-11 1.2458452E-5 1.1681671E-5 7.4614336E-6 1.2458167E-5 1.2458167E-5 1.2458452E-5 1.31525 1.31525
1.2462875E-5 9.1035006E-11 1.2458452E-5 1.1681443E-5 7.4612876E-6 1.2457943E-5 1.2457943E-5 1.2458452E-5 1.31575 1.31575
1.2462519E-5 8.8600884E-11 1.2457515E-5 1.1681213E-5 7.461141E-6 1.2457719E-5 1.2457719E-5 1.2457515E-5 1.31625 1.31625
1.2461669E-5 7.703078E-11 1.2456891E-5 1.1680984E-5 7.460995E-6 1.2457494E-5 1.2457494E-5 1.2456891E-5 1.31675 1.31675
1.2458475E-5 2.2216912E-11 1.2456891E-5 1.1680756E-5 7.4608492E-6 1.2457271E-5 1.2457271E-5 1.2456891E-5 1.31725 1.31725
1.2457096E-5 9.017262E-13 1.2456891E-5 1.1680527E-5 7.460703E-6 1.2457047E-5 1.2457047E-5 1.2456891E-5 1.31775 1.31775
1.2452021E-5 -8.8628924E-11 1.2455955E-5 1.1680298E-5 7.460557E-6 1.2456823E-5 1.2456823E-5 1.2455955E-5 1.31825 1.31825
1.2446021E-5 -1.9521344E-10 1.2456267E-5 1.1680069E-5 7.4604104E-6 1.2456599E-5 1.2456599E-5 1.2456267E-5 1.31875 1.31875
1.2447118E-5 -1.7084863E-10 1.2455955E-5 1.167984E-5 7.4602644E-6 1.2456375E-5 1.2456375E-5 1.2455955E-5 1.31925 1.31925
1.245323E-5 -5.390567E-11 1.2455955E-5 1.1679611E-5 7.460118E-6 1.2456151E-5 1.2456151E-5 1.2455955E-5 1.31975 1.31975
1.246129E-5 9.897222E-11 1.2455331E-5 1.1679153E-5 7.4598256E-6 1.24559265E-5 1.24559265E-5 1.2455331E-5 1.32025 1.32025
1.2465356E-5 1.7815303E-10 1.2455643E-5 1.1678924E-5 7.4596796E-6 1.2455703E-5 1.2455703E-5 1.2455643E-5 1.32075 1.32075
1.2466649E-5 2.0617227E-10 1.2454706E-5 1.1678696E-5 7.459533E-6 1.2455479E-5 1.2455479E-5 1.2454706E-5 1.32125 1.32125
1.24634225E-5 1.5074934E-10 1.2455018E-5 1.1678467E-5 7.4593872E-6 1.2455254E-5 1.2455254E-5 1.2455018E-5 1.32175 1.32175
1.2458579E-5 6.548216E-11 1.2455018E-5 1.1678238E-5 7.459241E-6 1.2455031E-5 1.2455031E-5 1.2455018E-5 1.32225 1.32225
1.245017E-5 -8.5564236E-11 1.2454394E-5 1.1678009E-5 7.459095E-6 1.2454806E-5 1.2454806E-5 1.2454394E-5 1.32275 1.32275
1.2441894E-5 -2.3417435E-10 1.2454394E-5 1.167778E-5 7.4589484E-6 1.2454582E-5 1.2454582E-5 1.2454394E-5 1.32325 1.32325
1.2438304E-5 -2.9629701E-10 1.2454394E-5 1.1677551E-5 7.4588024E-6 1.24543585E-5 1.24543585E-5 1.2454394E-5 1.32375 1.32375
1.2442634E-5 -2.1224365E-10 1.2454706E-5 1.1677323E-5 7.458656E-6 1.2454135E-5 1.2454135E-5 1.2454706E-5 1.32425 1.32425
1.2454027E-5 2.1499736E-12 1.2454394E-5 1.1677093E-5 7.45851E-6 1.245391E-5 1.245391E-5 1.2454394E-5 1.32475 1.32475
1.2464231E-5 1.9461721E-10 1.2454082E-5 1.1676864E-5 7.4583636E-6 1.2453686E-5 1.2453686E-5 1.2454082E-5 1.32525 1.32525
1.24694525E-5 2.9511535E-10 1.245377E-5 1.1676407E-5 7.458071E-6 1.2453463E-5 1.2453463E-5 1.245377E-5 1.32575 1.32575
1.246979E-5 3.0547165E-10 1.2452833E-5 1.1676178E-5 7.457925E-6 1.2453238E-5 1.2453238E-5 1.2452833E-5 1.32625 1.32625
1.2463295E-5 1.8975112E-10 1.2453457E-5 1.1675949E-5 7.457779E-6 1.2453014E-5 1.2453014E-5 1.2453457E-5 1.32675 1.32675
1.24519165E-5 -1.6111265E-11 1.2453145E-5 1.167572E-5 7.457633E-6 1.245279E-5 1.245279E-5 1.2453145E-5 1.32725 1.32725
1.24411E-5 -2.1161954E-10 1.2452521E-5 1.1675491E-5 7.4574864E-6 1.2452566E-5 1.2452566E-5 1.2452521E-5 1.32775 1.32775
1.24321305E-5 -3.7302006E-10 1.24522085E-5 1.1675263E-5 7.4573404E-6 1.2452342E-5 1.2452342E-5 1.24522085E-5 1.32825 1.32825
1.2435867E-5 -2.9992991E-10 1.24522085E-5 1.1675033E-5 7.457194E-6 1.24521175E-5 1.24521175E-5 1.24522085E-5 1.32875 1.32875
1.2446929E-5 -9.1626935E-11 1.24522085E-5 1.1674805E-5 7.457048E-6 1.2451894E-5 1.2451894E-5 1.24522085E-5 1.32925 1.32925
1.2457298E-5 1.03885636E-10 1.24518965E-5 1.1674576E-5 7.4569016E-6 1.2451669E-5 1.2451669E-5 1.24518965E-5 1.32975 1.32975
1.2464763E-5 2.4580032E-10 1.2451273E-5 1.1674347E-5 7.4567556E-6 1.2451445E-5 1.2451445E-5 1.2451273E-5 1.33025 1.33025
1.2469423E-5 3.3594436E-10 1.2451273E-5 1.16741185E-5 7.4566096E-6 1.2451222E-5 1.2451222E-5 1.2451273E-5 1.33075 1.33075
1.2466692E-5 2.8965744E-10 1.245096E-5 1.167366E-5 7.4563172E-6 1.2450997E-5 1.2450997E-5 1.245096E-5 1.33125 1.33125
1.2456403E-5 1.0389424E-10 1.245096E-5 1.1673432E-5 7.456171E-6 1.2450773E-5 1.2450773E-5 1.245096E-5 1.33175 1.33175
1.2441361E-5 -1.6957456E-10 1.2450336E-5 1.1673203E-5 7.456025E-6 1.2450549E-5 1.2450549E-5 1.2450336E-5 1.33225 1.33225
1.2432523E-5 -3.2853884E-10 1.2450336E-5 1.1672973E-5 7.4558784E-6 1.2450325E-5 1.2450325E-5 1.2450336E-5 1.33275 1.33275
1.2433917E-5 -2.986924E-10 1.2449712E-5 1.1672745E-5 7.4557324E-6 1.2450101E-5 1.2450101E-5 1.2449712E-5 1.33325 1.33325
1.2439534E-5 -1.9088545E-10 1.2449399E-5 1.1672516E-5 7.455586E-6 1.24498765E-5 1.24498765E-5 1.2449399E-5 1.33375 1.33375
1.2445482E-5 -7.6987826E-11 1.2449399E-5 1.1672287E-5 7.45544E-6 1.2449653E-5 1.2449653E-5 1.2449399E-5 1.33425 1.33425
1.245354E-5 7.589008E-11 1.2449712E-5 1.16720585E-5 7.4552936E-6 1.2449428E-5 1.2449428E-5 1.2449712E-5 1.33475 1.33475
1.2463183E-5 2.5800317E-10 1.2449399E-5 1.1671829E-5 7.4551476E-6 1.2449204E-5 1.2449204E-5 1.2449399E-5 1.33525 1.33525
1.246857E-5 3.6154668E-10 1.2449087E-5 1.16716E-5 7.455001E-6 1.2448981E-5 1.2448981E-5 1.2449087E-5 1.33575 1.33575
1.2462603E-5 2.555712E-10 1.2448775E-5 1.1671143E-5 7.454709E-6 1.2448756E-5 1.2448756E-5 1.2448775E-5 1.33625 1.33625
1.2450631E-5 3.874561E-11 1.2448463E-5 1.1670913E-5 7.454563E-6 1.2448532E-5 1.2448532E-5 1.2448463E-5 1.33675 1.33675
1.2437768E-5 -1.9452479E-10 1.2448463E-5 1.1670685E-5 7.4544164E-6 1.2448308E-5 1.2448308E-5 1.2448463E-5 1.33725 1.33725
1.2431109E-5 -3.1329064E-10 1.2447526E-5 1.1670456E-5 7.4542704E-6 1.2448084E-5 1.2448084E-5 1.2447526E-5 1.33775 1.33775
1.2431247E-5 -3.0658875E-10 1.244815E-5 1.1670227E-5 7.454124E-6 1.2447859E-5 1.2447859E-5 1.244815E-5 1.33825 1.33825
1.2434786E-5 -2.37153E-10 1.2447526E-5 1.16699985E-5 7.453978E-6 1.24476355E-5 1.24476355E-5 1.2447526E-5 1.33875 1.33875
1.2444396E-5 -5.564897E-11 1.2446902E-5 1.1669769E-5 7.4538316E-6 1.2447412E-5 1.2447412E-5 1.2446902E-5 1.33925 1.33925
1.2455326E-5 1.5021773E-10 1.2447214E-5 1.166954E-5 7.4536856E-6 1.2447187E-5 1.2447187E-5 1.2447214E-5 1.33975 1.33975
1.2461802E-5 2.738604E-10 1.2447214E-5 1.1669312E-5 7.453539E-6 1.2446963E-5 1.2446963E-5 1.2447214E-5 1.34025 1.34025
1.2459862E-5 2.421911E-10 1.2446902E-5 1.1669083E-5 7.453393E-6 1.2446739E-5 1.2446739E-5 1.2446902E-5 1.34075 1.34075
1.2456469E-5 1.8372286E-10 1.244659E-5 1.1668853E-5 7.453247E-6 1.2446514E-5 1.2446514E-5 1.244659E-5 1.34125 1.34125
1.244882E-5 4.6685003E-11 1.2445966E-5 1.1668396E-5 7.4529544E-6 1.244629E-5 1.244629E-5 1.2445966E-5 1.34175 1.34175
1.2440907E-5 -9.52254E-11 1.2445966E-5 1.1668167E-5 7.4528084E-6 1.2446067E-5 1.2446067E-5 1.2445966E-5 1.34225 1.34225
1.2432036E-5 -2.547987E-10 1.2446278E-5 1.1667938E-5 7.452662E-6 1.2445842E-5 1.2445842E-5 1.2446278E-5 1.34275 1.34275
1.2427522E-5 -3.3397524E-10 1.2445966E-5 1.1667709E-5 7.452516E-6 1.2445618E-5 1.2445618E-5 1.2445966E-5 1.34325 1.34325
1.2432182E-5 -2.438312E-10 1.2445341E-5 1.166748E-5 7.4523696E-6 1.2445394E-5 1.2445394E-5 1.2445341E-5 1.34375 1.34375
1.2444762E-5 -7.51118E-12 1.2445341E-5 1.1667252E-5 7.4522236E-6 1.244517E-5 1.244517E-5 1.2445341E-5 1.34425 1.34425
1.2452492E-5 1.3927604E-10 1.2445029E-5 1.1667023E-5 7.4520776E-6 1.2444945E-5 1.2444945E-5 1.2445029E-5 1.34475 1.34475
1.24578455E-5 2.4221047E-10 1.2445029E-5 1.1666793E-5 7.451931E-6 1.24447215E-5 1.24447215E-5 1.2445029E-5 1.34525 1.34525
1.2459502E-5 2.7692942E-10 1.2444092E-5 1.1666565E-5 7.451785E-6 1.2444497E-5 1.2444497E-5 1.2444092E-5 1.34575 1.34575
1.2457991E-5 2.5317798E-10 1.2444405E-5 1.1666336E-5 7.451639E-6 1.2444273E-5 1.2444273E-5 1.2444405E-5 1.34625 1.34625
1.2447504E-5 6.3760386E-11 1.244378E-5 1.1666107E-5 7.451493E-6 1.24440485E-5 1.24440485E-5 1.244378E-5 1.34675 1.34675
1.2434442E-5 -1.7316441E-10 1.2443468E-5 1.1665649E-5 7.4512004E-6 1.2443825E-5 1.2443825E-5 1.2443468E-5 1.34725 1.34725
1.2426991E-5 -3.0654787E-10 1.244378E-5 1.1665421E-5 7.451054E-6 1.2443601E-5 1.2443601E-5 1.244378E-5 1.34775 1.34775
1.2427625E-5 -2.9070998E-10 1.2443468E-5 1.1665192E-5 7.450908E-6 1.2443376E-5 1.2443376E-5 1.2443468E-5 1.34825 1.34825
1.2432582E-5 -1.9508435E-10 1.2443156E-5 1.1664963E-5 7.4507616E-6 1.2443152E-5 1.2443152E-5 1.2443156E-5 1.34875 1.34875
1.2442059E-5 -1.6016586E-11 1.2442531E-5 1.1664734E-5 7.4506156E-6 1.2442928E-5 1.2442928E-5 1.2442531E-5 1.34925 1.34925
1.2454442E-5 2.1664905E-10 1.2442531E-5 1.1664505E-5 7.450469E-6 1.2442703E-5 1.2442703E-5 1.2442531E-5 1.34975 1.34975
1.2463855E-5 3.9449866E-10 1.2442531E-5 1.1664276E-5 7.450323E-6 1.2442479E-5 1.2442479E-5 1.2442531E-5 1.35025 1.35025
1.2460132E-5 3.2993974E-10 1.2441596E-5 1.1664048E-5 7.450177E-6 1.2442255E-5 1.2442255E-5 1.2441596E-5 1.35075 1.35075
1.244882E-5 1.2529551E-10 1.2441596E-5 1.1663818E-5 7.450031E-6 1.244203E-5 1.244203E-5 1.2441596E-5 1.35125 1.35125
1.2437244E-5 -8.42213E-11 1.2440971E-5 1.1663589E-5 7.4498844E-6 1.2441807E-5 1.2441807E-5 1.2440971E-5 1.35175 1.35175
1.242933E-5 -2.2613168E-10 1.2441283E-5 1.1663361E-5 7.4497384E-6 1.2441582E-5 1.2441582E-5 1.2441283E-5 1.35225 1.35225
1.2426169E-5 -2.8033648E-10 1.2441283E-5 1.1662903E-5 7.449446E-6 1.2441358E-5 1.2441358E-5 1.2441283E-5 1.35275 1.35275
1.2425944E-5 -2.803343E-10 1.2441283E-5 1.1662674E-5 7.4492996E-6 1.2441134E-5 1.2441134E-5 1.2441283E-5 1.35325 1.35325
1.2434994E-5 -1.09184425E-10 1.2440659E-5 1.1662445E-5 7.4491536E-6 1.244091E-5 1.244091E-5 1.2440659E-5 1.35375 1.35375
1.244731E-5 1.2226309E-10 1.2440347E-5 1.1662216E-5 7.449007E-6 1.2440685E-5 1.2440685E-5 1.2440347E-5 1.35425 1.35425
1.24556E-5 2.7940444E-10 1.2440659E-5 1.1661988E-5 7.448861E-6 1.2440461E-5 1.2440461E-5 1.2440659E-5 1.35475 1.35475
1.2456597E-5 3.0194205E-10 1.2440034E-5 1.1661758E-5 7.4487148E-6 1.2440237E-5 1.2440237E-5 1.2440034E-5 1.35525 1.35525
1.2451489E-5 2.1180234E-10 1.2439722E-5 1.1661529E-5 7.448569E-6 1.2440013E-5 1.2440013E-5 1.2439722E-5 1.35575 1.35575
1.2441298E-5 2.7866348E-11 1.2439722E-5 1.1661301E-5 7.4484224E-6 1.2439788E-5 1.2439788E-5 1.2439722E-5 1.35625 1.35625
1.2430811E-5 -1.6155124E-10 1.243941E-5 1.1661072E-5 7.4482764E-6 1.2439565E-5 1.2439565E-5 1.243941E-5 1.35675 1.35675
1.2424316E-5 -2.7727176E-10 1.243941E-5 1.1660843E-5 7.44813E-6 1.243934E-5 1.243934E-5 1.243941E-5 1.35725 1.35725
1.242439E-5 -2.71788E-10 1.2439098E-5 1.1660614E-5 7.447984E-6 1.2439115E-5 1.2439115E-5 1.2439098E-5 1.35775 1.35775
1.243159E-5 -1.3474585E-10 1.2438473E-5 1.1660156E-5 7.4476916E-6 1.2438892E-5 1.2438892E-5 1.2438473E-5 1.35825 1.35825
1.24413E-5 4.858538E-11 1.2438161E-5 1.1659928E-5 7.4475456E-6 1.2438667E-5 1.2438667E-5 1.2438161E-5 1.35875 1.35875
1.2449556E-5 2.0511769E-10 1.2438161E-5 1.1659698E-5 7.447399E-6 1.2438443E-5 1.2438443E-5 1.2438161E-5 1.35925 1.35925
1.2452302E-5 2.5993585E-10 1.2437537E-5 1.1659469E-5 7.447253E-6 1.2438219E-5 1.2438219E-5 1.2437537E-5 1.35975 1.35975
1.2446666E-5 1.6005104E-10 1.2437849E-5 1.1659241E-5 7.447107E-6 1.2437994E-5 1.2437994E-5 1.2437849E-5 1.36025 1.36025
1.2437301E-5 -8.658279E-12 1.2437537E-5 1.1659012E-5 7.446961E-6 1.243777E-5 1.243777E-5 1.2437537E-5 1.36075 1.36075
1.2431037E-5 -1.2011533E-10 1.24372245E-5 1.1658783E-5 7.4468144E-6 1.2437546E-5 1.2437546E-5 1.24372245E-5 1.36125 1.36125
1.2429395E-5 -1.4630304E-10 1.2436913E-5 1.1658554E-5 7.4466684E-6 1.2437321E-5 1.2437321E-5 1.2436913E-5 1.36175 1.36175
1.243082E-5 -1.15847554E-10 1.2436601E-5 1.1658325E-5 7.446522E-6 1.2437097E-5 1.2437097E-5 1.2436601E-5 1.36225 1.36225
1.2431883E-5 -9.2091806E-11 1.2436289E-5 1.1658096E-5 7.446376E-6 1.2436873E-5 1.2436873E-5 1.2436289E-5 1.36275 1.36275
1.2436048E-5 -1.1083773E-11 1.2436289E-5 1.1657868E-5 7.4462296E-6 1.2436649E-5 1.2436649E-5 1.2436289E-5 1.36325 1.36325
1.2442292E-5 1.0829544E-10 1.2436289E-5 1.1657409E-5 7.445937E-6 1.2436424E-5 1.2436424E-5 1.2436289E-5 1.36375 1.36375
1.2444906E-5 1.6067733E-10 1.2435664E-5 1.1657181E-5 7.445791E-6 1.24361995E-5 1.24361995E-5 1.2435664E-5 1.36425 1.36425
1.2441117E-5 9.49003E-11 1.2435664E-5 1.1656952E-5 7.4456448E-6 1.2435976E-5 1.2435976E-5 1.2435664E-5 1.36475 1.36475
1.243393E-5 -3.3610635E-11 1.2435664E-5 1.16567235E-5 7.445499E-6 1.2435751E-5 1.2435751E-5 1.2435664E-5 1.36525 1.36525
1.2429911E-5 -1.0365115E-10 1.2435352E-5 1.1656494E-5 7.4453524E-6 1.2435527E-5 1.2435527E-5 1.2435352E-5 1.36575 1.36575
1.2431502E-5 -7.015033E-11 1.243504E-5 1.1656265E-5 7.4452064E-6 1.2435303E-5 1.2435303E-5 1.243504E-5 1.36625 1.36625
1.2432928E-5 -3.9694838E-11 1.243504E-5 1.1656037E-5 7.44506E-6 1.2435078E-5 1.2435078E-5 1.243504E-5 1.36675 1.36675
1.2433826E-5 -1.8984422E-11 1.243504E-5 1.1655808E-5 7.444914E-6 1.2434854E-5 1.2434854E-5 1.243504E-5 1.36725 1.36725
1.2437E-5 4.3751607E-11 1.243504E-5 1.1655578E-5 7.4447676E-6 1.243463E-5 1.243463E-5 1.243504E-5 1.36775 1.36775
1.2440439E-5 1.1136017E-10 1.2434415E-5 1.165535E-5 7.4446216E-6 1.2434405E-5 1.2434405E-5 1.2434415E-5 1.36825 1.36825
1.2436882E-5 4.984658E-11 1.2434415E-5 1.1654892E-5 7.444329E-6 1.2434181E-5 1.2434181E-5 1.2434415E-5 1.36875 1.36875
1.2431146E-5 -5.1865408E-11 1.2433791E-5 1.16546635E-5 7.4441828E-6 1.2433957E-5 1.2433957E-5 1.2433791E-5 1.36925 1.36925
1.2429866E-5 -7.135338E-11 1.2433479E-5 1.1654434E-5 7.444037E-6 1.2433732E-5 1.2433732E-5 1.2433479E-5 1.36975 1.36975
1.2432084E-5 -2.6280292E-11 1.2433166E-5 1.1654205E-5 7.4438904E-6 1.2433508E-5 1.2433508E-5 1.2433166E-5 1.37025 1.37025
1.2434236E-5 1.7574659E-11 1.2433166E-5 1.1653977E-5 7.4437444E-6 1.2433284E-5 1.2433284E-5 1.2433166E-5 1.37075 1.37075
1.2434704E-5 3.0367223E-11 1.2432854E-5 1.1653748E-5 7.443598E-6 1.2433059E-5 1.2433059E-5 1.2432854E-5 1.37125 1.37125
1.2436196E-5 6.2040845E-11 1.24322305E-5 1.1653518E-5 7.443452E-6 1.2432834E-5 1.2432834E-5 1.24322305E-5 1.37175 1.37175
1.2436831E-5 7.787873E-11 1.2431918E-5 1.165329E-5 7.443306E-6 1.2432611E-5 1.2432611E-5 1.2431918E-5 1.37225 1.37225
1.2433042E-5 1.2101673E-11 1.24325425E-5 1.1653061E-5 7.4431596E-6 1.2432386E-5 1.2432386E-5 1.24325425E-5 1.37275 1.37275
1.2429353E-5 -5.1848175E-11 1.24322305E-5 1.1652832E-5 7.4430136E-6 1.2432161E-5 1.2432161E-5 1.24322305E-5 1.37325 1.37325
1.2428435E-5 -6.463642E-11 1.2431606E-5 1.16526035E-5 7.442867E-6 1.2431938E-5 1.2431938E-5 1.2431606E-5 1.37375 1.37375
1.242798E-5 -6.8897735E-11 1.2431294E-5 1.1652145E-5 7.4425748E-6 1.2431713E-5 1.2431713E-5 1.2431294E-5 1.37425 1.37425
1.2430891E-5 -1.10342395E-11 1.2430982E-5 1.1651917E-5 7.442429E-6 1.2431488E-5 1.2431488E-5 1.2430982E-5 1.37475 1.37475
1.2434494E-5 5.961965E-11 1.2430982E-5 1.1651688E-5 7.4422824E-6 1.2431265E-5 1.2431265E-5 1.2430982E-5 1.37525 1.37525
1.2438561E-5 1.3880047E-10 1.2430357E-5 1.1651458E-5 7.4421364E-6 1.243104E-5 1.243104E-5 1.2430357E-5 1.37575 1.37575
1.2437247E-5 1.1870342E-10 1.2430045E-5 1.165123E-5 7.44199E-6 1.2430815E-5 1.2430815E-5 1.2430045E-5 1.37625 1.37625
1.2431512E-5 1.6991438E-11 1.2430357E-5 1.1651001E-5 7.441844E-6 1.2430592E-5 1.2430592E-5 1.2430357E-5 1.37675 1.37675
1.24231365E-5 -1.3344588E-10 1.2430045E-5 1.1650772E-5 7.4416976E-6 1.2430367E-5 1.2430367E-5 1.2430045E-5 1.37725 1.37725
1.2420305E-5 -1.8155999E-10 1.2429421E-5 1.16505435E-5 7.4415516E-6 1.2430142E-5 1.2430142E-5 1.2429421E-5 1.37775 1.37775
1.242249E-5 -1.3709597E-10 1.2429733E-5 1.1650314E-5 7.441405E-6 1.2429918E-5 1.2429918E-5 1.2429733E-5 1.37825 1.37825
1.2426555E-5 -5.791514E-11 1.2429421E-5 1.1650085E-5 7.441259E-6 1.2429693E-5 1.2429693E-5 1.2429421E-5 1.37875 1.37875
1.243643E-5 1.2846141E-10 1.2429108E-5 1.1649857E-5 7.4411128E-6 1.2429469E-5 1.2429469E-5 1.2429108E-5 1.37925 1.37925
1.2441386E-5 2.2408704E-10 1.2429108E-5 1.1649398E-5 7.4408204E-6 1.2429245E-5 1.2429245E-5 1.2429108E-5 1.37975 1.37975
1.2439777E-5 1.9850842E-10 1.2429421E-5 1.164917E-5 7.4406744E-6 1.2429021E-5 1.2429021E-5 1.2429421E-5 1.38025 1.38025
1.2432391E-5 6.6343084E-11 1.2429421E-5 1.1648941E-5 7.440528E-6 1.2428796E-5 1.2428796E-5 1.2429421E-5 1.38075 1.38075
1.2423025E-5 -1.0236624E-10 1.2428484E-5 1.1648712E-5 7.440382E-6 1.2428572E-5 1.2428572E-5 1.2428484E-5 1.38125 1.38125
1.2414815E-5 -2.4975824E-10 1.24278595E-5 1.1648483E-5 7.4402355E-6 1.2428347E-5 1.2428347E-5 1.24278595E-5 1.38175 1.38175
1.2415613E-5 -2.3087501E-10 1.2428484E-5 1.1648254E-5 7.4400896E-6 1.2428122E-5 1.2428122E-5 1.2428484E-5 1.38225 1.38225
1.2420075E-5 -1.4438538E-10 1.24275475E-5 1.1648025E-5 7.439943E-6 1.2427898E-5 1.2427898E-5 1.24275475E-5 1.38275 1.38275
1.2428893E-5 2.2501048E-11 1.24275475E-5 1.1647797E-5 7.439797E-6 1.2427674E-5 1.2427674E-5 1.24275475E-5 1.38325 1.38325
1.2437645E-5 1.8816936E-10 1.2426924E-5 1.1647568E-5 7.4396507E-6 1.2427449E-5 1.2427449E-5 1.2426924E-5 1.38375 1.38375
1.2444087E-5 3.1120298E-10 1.2426612E-5 1.1647339E-5 7.4395048E-6 1.2427226E-5 1.2427226E-5 1.2426612E-5 1.38425 1.38425
1.2439573E-5 2.3202645E-10 1.2426612E-5 1.164711E-5 7.4393583E-6 1.2427001E-5 1.2427001E-5 1.2426612E-5 1.38475 1.38475
1.2428788E-5 3.7127263E-11 1.2426612E-5 1.1646653E-5 7.4390664E-6 1.2426776E-5 1.2426776E-5 1.2426612E-5 1.38525 1.38525
1.24165845E-5 -1.8396179E-10 1.2425987E-5 1.1646423E-5 7.43892E-6 1.2426552E-5 1.2426552E-5 1.2425987E-5 1.38575 1.38575
1.2409561E-5 -3.0942737E-10 1.2425987E-5 1.1646194E-5 7.438774E-6 1.2426327E-5 1.2426327E-5 1.2425987E-5 1.38625 1.38625
1.2410756E-5 -2.8323535E-10 1.242505E-5 1.1645966E-5 7.4386276E-6 1.2426102E-5 1.2426102E-5 1.242505E-5 1.38675 1.38675
1.2419673E-5 -1.1452172E-10 1.2425675E-5 1.1645737E-5 7.4384816E-6 1.2425879E-5 1.2425879E-5 1.2425675E-5 1.38725 1.38725
1.2429151E-5 6.454604E-11 1.2425987E-5 1.1645508E-5 7.438335E-6 1.2425654E-5 1.2425654E-5 1.2425987E-5 1.38775 1.38775
1.2440114E-5 2.7102182E-10 1.2425363E-5 1.1645279E-5 7.438189E-6 1.2425429E-5 1.2425429E-5 1.2425363E-5 1.38825 1.38825
1.2445071E-5 3.6664746E-10 1.242505E-5 1.164505E-5 7.4380428E-6 1.2425205E-5 1.2425205E-5 1.242505E-5 1.38875 1.38875
1.24375865E-5 2.3265492E-10 1.2424114E-5 1.1644821E-5 7.437897E-6 1.242498E-5 1.242498E-5 1.2424114E-5 1.38925 1.38925
1.2423171E-5 -2.9241606E-11 1.2424426E-5 1.1644593E-5 7.4377504E-6 1.2424756E-5 1.2424756E-5 1.2424426E-5 1.38975 1.38975
1.2413212E-5 -2.0891414E-10 1.2424426E-5 1.1644363E-5 7.4376044E-6 1.2424532E-5 1.2424532E-5 1.2424426E-5 1.39025 1.39025
1.2408961E-5 -2.8321812E-10 1.2424426E-5 1.1643906E-5 7.437312E-6 1.2424307E-5 1.2424307E-5 1.2424426E-5 1.39075 1.39075
1.24117405E-5 -2.2779088E-10 1.2424114E-5 1.1643677E-5 7.4371656E-6 1.2424082E-5 1.2424082E-5 1.2424114E-5 1.39125 1.39125
1.241838E-5 -1.0110286E-10 1.2423801E-5 1.1643448E-5 7.4370196E-6 1.2423858E-5 1.2423858E-5 1.2423801E-5 1.39175 1.39175
1.2427231E-5 6.639264E-11 1.2422865E-5 1.1643219E-5 7.436873E-6 1.2423633E-5 1.2423633E-5 1.2422865E-5 1.39225 1.39225
1.2434366E-5 2.0221667E-10 1.2423177E-5 1.164299E-5 7.436727E-6 1.2423409E-5 1.2423409E-5 1.2423177E-5 1.39275 1.39275
1.2435692E-5 2.3084495E-10 1.2423177E-5 1.1642761E-5 7.4365807E-6 1.2423185E-5 1.2423185E-5 1.2423177E-5 1.39325 1.39325
1.243263E-5 1.7846737E-10 1.2422865E-5 1.1642533E-5 7.4364348E-6 1.242296E-5 1.242296E-5 1.2422865E-5 1.39375 1.39375
1.2423297E-5 1.0367129E-11 1.2423177E-5 1.1642303E-5 7.4362883E-6 1.2422735E-5 1.2422735E-5 1.2423177E-5 1.39425 1.39425
1.2414823E-5 -1.418974E-10 1.24225535E-5 1.1642074E-5 7.4361424E-6 1.2422511E-5 1.2422511E-5 1.24225535E-5 1.39475 1.39475
1.2412322E-5 -1.8392085E-10 1.2421929E-5 1.1641846E-5 7.435996E-6 1.2422287E-5 1.2422287E-5 1.2421929E-5 1.39525 1.39525
1.24146045E-5 -1.3762962E-10 1.2421617E-5 1.1641617E-5 7.43585E-6 1.2422062E-5 1.2422062E-5 1.2421617E-5 1.39575 1.39575
1.2418572E-5 -6.027599E-11 1.2421305E-5 1.1641159E-5 7.4355576E-6 1.2421838E-5 1.2421838E-5 1.2421305E-5 1.39625 1.39625
1.24239905E-5 4.3876566E-11 1.2421617E-5 1.164093E-5 7.435411E-6 1.2421613E-5 1.2421613E-5 1.2421617E-5 1.39675 1.39675
1.2426769E-5 9.930379E-11 1.2420992E-5 1.1640701E-5 7.435265E-6 1.2421388E-5 1.2421388E-5 1.2420992E-5 1.39725 1.39725
1.2427865E-5 1.2366862E-10 1.242068E-5 1.1640473E-5 7.4351187E-6 1.2421164E-5 1.2421164E-5 1.242068E-5 1.39775 1.39775
1.2424901E-5 7.3118234E-11 1.2421305E-5 1.1640243E-5 7.4349728E-6 1.2420939E-5 1.2420939E-5 1.2421305E-5 1.39825 1.39825
1.2419958E-5 -1.397615E-11 1.2420368E-5 1.1640014E-5 7.4348263E-6 1.24207145E-5 1.24207145E-5 1.2420368E-5 1.39875 1.39875
1.2417159E-5 -6.1481195E-11 1.2420056E-5 1.1639786E-5 7.4346804E-6 1.242049E-5 1.242049E-5 1.2420056E-5 1.39925 1.39925
1.2415615E-5 -8.58417E-11 1.242068E-5 1.1639557E-5 7.4345344E-6 1.2420266E-5 1.2420266E-5 1.242068E-5 1.39975 1.39975
1.2414499E-5 -1.02284355E-10 1.2420368E-5 1.1639328E-5 7.434388E-6 1.24200415E-5 1.24200415E-5 1.2420368E-5 1.40025 1.40025
1.2417344E-5 -4.5638993E-11 1.2419431E-5 1.1639099E-5 7.434242E-6 1.2419817E-5 1.2419817E-5 1.2419431E-5 1.40075 1.40075
1.2421871E-5 4.206876E-11 1.2419743E-5 1.1638642E-5 7.4339496E-6 1.2419592E-5 1.2419592E-5 1.2419743E-5 1.40125 1.40125
1.2424254E-5 9.018719E-11 1.2418807E-5 1.1638413E-5 7.433803E-6 1.24193675E-5 1.24193675E-5 1.2418807E-5 1.40175 1.40175
1.2422578E-5 6.339041E-11 1.2419431E-5 1.1638183E-5 7.433657E-6 1.2419143E-5 1.2419143E-5 1.2419431E-5 1.40225 1.40225
1.2421E-5 3.8420832E-11 1.2418182E-5 1.1637955E-5 7.4335107E-6 1.2418918E-5 1.2418918E-5 1.2418182E-5 1.40275 1.40275
1.241906E-5 6.751518E-12 1.2418495E-5 1.1637726E-5 7.4333648E-6 1.2418694E-5 1.2418694E-5 1.2418495E-5 1.40325 1.40325
1.2416195E-5 -4.1971655E-11 1.2418495E-5 1.1637497E-5 7.4332183E-6 1.241847E-5 1.241847E-5 1.2418495E-5 1.40375 1.40375
1.2414288E-5 -7.303191E-11 1.2418495E-5 1.16372685E-5 7.4330724E-6 1.2418245E-5 1.2418245E-5 1.2418495E-5 1.40425 1.40425
1.2415714E-5 -4.2576415E-11 1.2418495E-5 1.1637039E-5 7.432926E-6 1.2418021E-5 1.2418021E-5 1.2418495E-5 1.40475 1.40475
1.24179305E-5 2.4966782E-12 1.2418182E-5 1.163681E-5 7.43278E-6 1.2417796E-5 1.2417796E-5 1.2418182E-5 1.40525 1.40525
1.2418696E-5 2.0770842E-11 1.24175585E-5 1.1636582E-5 7.4326335E-6 1.2417571E-5 1.2417571E-5 1.24175585E-5 1.40575 1.40575
1.2421112E-5 6.9498324E-11 1.24175585E-5 1.1636353E-5 7.4324876E-6 1.2417347E-5 1.2417347E-5 1.24175585E-5 1.40625 1.40625
1.2419997E-5 5.3055678E-11 1.2416934E-5 1.1635895E-5 7.432195E-6 1.2417122E-5 1.2417122E-5 1.2416934E-5 1.40675 1.40675
1.2418155E-5 2.3213572E-11 1.2416622E-5 1.1635666E-5 7.4320487E-6 1.2416897E-5 1.2416897E-5 1.2416622E-5 1.40725 1.40725
1.2413409E-5 -6.022641E-11 1.241631E-5 1.1635437E-5 7.4319028E-6 1.2416673E-5 1.2416673E-5 1.241631E-5 1.40775 1.40775
1.2409126E-5 -1.3513946E-10 1.2416622E-5 1.16352085E-5 7.4317563E-6 1.2416448E-5 1.2416448E-5 1.2416622E-5 1.40825 1.40825
1.2409826E-5 -1.1808343E-10 1.241631E-5 1.1634979E-5 7.4316104E-6 1.2416223E-5 1.2416223E-5 1.241631E-5 1.40875 1.40875
1.2415904E-5 -1.7495418E-12 1.2415685E-5 1.163475E-5 7.431464E-6 1.2416E-5 1.2416E-5 1.2415685E-5 1.40925 1.40925
1.2419838E-5 7.4995024E-11 1.2415685E-5 1.1634522E-5 7.431318E-6 1.2415774E-5 1.2415774E-5 1.2415685E-5 1.40975 1.40975
1.2418591E-5 5.6116112E-11 1.2415685E-5 1.1634293E-5 7.4311715E-6 1.24155495E-5 1.24155495E-5 1.2415685E-5 1.41025 1.41025
1.2420016E-5 8.6571604E-11 1.2415373E-5 1.1634063E-5 7.4310256E-6 1.2415326E-5 1.2415326E-5 1.2415373E-5 1.41075 1.41075
1.2420055E-5 9.1446295E-11 1.2415373E-5 1.1633835E-5 7.430879E-6 1.24151E-5 1.24151E-5 1.2415373E-5 1.41125 1.41125
1.2417521E-5 4.8813776E-11 1.2414437E-5 1.1633606E-5 7.430733E-6 1.24148755E-5 1.24148755E-5 1.2414437E-5 1.41175 1.41175
1.241096E-5 -6.8124874E-11 1.2414124E-5 1.16331485E-5 7.4304407E-6 1.2414652E-5 1.2414652E-5 1.2414124E-5 1.41225 1.41225
1.2404961E-5 -1.747094E-10 1.2414124E-5 1.1632919E-5 7.4302948E-6 1.2414427E-5 1.2414427E-5 1.2414124E-5 1.41275 1.41275
1.240764E-5 -1.2110936E-10 1.2414124E-5 1.163269E-5 7.4301483E-6 1.24142025E-5 1.24142025E-5 1.2414124E-5 1.41325 1.41325
1.2413818E-5 -2.9482697E-12 1.2413812E-5 1.1632462E-5 7.4300024E-6 1.2413978E-5 1.2413978E-5 1.2413812E-5 1.41375 1.41375
1.24151775E-5 2.6289096E-11 1.2413812E-5 1.1632233E-5 7.429856E-6 1.2413753E-5 1.2413753E-5 1.2413812E-5 1.41425 1.41425
1.2414689E-5 2.1418723E-11 1.24135E-5 1.1632003E-5 7.42971E-6 1.2413529E-5 1.2413529E-5 1.24135E-5 1.41475 1.41475
1.2419117E-5 1.0729927E-10 1.24135E-5 1.1631775E-5 7.4295635E-6 1.2413304E-5 1.2413304E-5 1.24135E-5 1.41525 1.41525
1.2422161E-5 1.6759905E-10 1.2413188E-5 1.1631546E-5 7.4294176E-6 1.2413079E-5 1.2413079E-5 1.2413188E-5 1.41575 1.41575
1.24165235E-5 6.7714265E-11 1.2412564E-5 1.1631317E-5 7.429271E-6 1.2412855E-5 1.2412855E-5 1.2412564E-5 1.41625 1.41625
1.2409105E-5 -6.506013E-11 1.2412564E-5 1.16310885E-5 7.429125E-6 1.241263E-5 1.241263E-5 1.2412564E-5 1.41675 1.41675
1.2404854E-5 -1.3936412E-10 1.2412564E-5 1.1630859E-5 7.4289787E-6 1.2412405E-5 1.2412405E-5 1.2412564E-5 1.41725 1.41725
1.240486E-5 -1.3509849E-10 1.2411627E-5 1.1630402E-5 7.4286863E-6 1.2412181E-5 1.2412181E-5 1.2411627E-5 1.41775 1.41775
1.2407177E-5 -8.81982E-11 1.241194E-5 1.1630173E-5 7.4285404E-6 1.2411956E-5 1.2411956E-5 1.241194E-5 1.41825 1.41825
1.2409659E-5 -3.8252575E-11 1.2411315E-5 1.1629943E-5 7.428394E-6 1.2411731E-5 1.2411731E-5 1.2411315E-5 1.41875 1.41875
1.2414219E-5 5.0064262E-11 1.2411003E-5 1.1629715E-5 7.428248E-6 1.2411507E-5 1.2411507E-5 1.2411003E-5 1.41925 1.41925
1.24175585E-5 1.1584563E-10 1.2410691E-5 1.1629486E-5 7.4281015E-6 1.2411282E-5 1.2411282E-5 1.2410691E-5 1.41975 1.41975
1.2417697E-5 1.2254751E-10 1.2410691E-5 1.1629258E-5 7.4279556E-6 1.2411057E-5 1.2411057E-5 1.2410691E-5 1.42025 1.42025
1.2413117E-5 4.2152858E-11 1.2410379E-5 1.1629028E-5 7.427809E-6 1.2410833E-5 1.2410833E-5 1.2410379E-5 1.42075 1.42075
1.24113085E-5 1.2919814E-11 1.2410379E-5 1.1628799E-5 7.427663E-6 1.2410608E-5 1.2410608E-5 1.2410379E-5 1.42125 1.42125
1.24097305E-5 -1.204976E-11 1.2410379E-5 1.1628571E-5 7.4275167E-6 1.2410383E-5 1.2410383E-5 1.2410379E-5 1.42175 1.42175
1.240779E-5 -4.3719077E-11 1.2410066E-5 1.1628342E-5 7.4273707E-6 1.2410159E-5 1.2410159E-5 1.2410066E-5 1.42225 1.42225
1.2403968E-5 -1.1010519E-10 1.2409442E-5 1.1628113E-5 7.4272243E-6 1.2409933E-5 1.2409933E-5 1.2409442E-5 1.42275 1.42275
1.2403909E-5 -1.07057696E-10 1.2409442E-5 1.1627655E-5 7.426932E-6 1.240971E-5 1.240971E-5 1.2409442E-5 1.42325 1.42325
1.2404641E-5 -8.9392604E-11 1.240913E-5 1.1627426E-5 7.426786E-6 1.2409484E-5 1.2409484E-5 1.240913E-5 1.42375 1.42375
1.2407353E-5 -3.518351E-11 1.2408505E-5 1.1627198E-5 7.4266395E-6 1.2409259E-5 1.2409259E-5 1.2408505E-5 1.42425 1.42425
1.2411188E-5 3.973385E-11 1.2408505E-5 1.1626968E-5 7.4264935E-6 1.2409036E-5 1.2409036E-5 1.2408505E-5 1.42475 1.42475
1.241433E-5 1.0186082E-10 1.2408817E-5 1.1626739E-5 7.426347E-6 1.240881E-5 1.240881E-5 1.2408817E-5 1.42525 1.42525
1.2413742E-5 9.5163245E-11 1.24081935E-5 1.1626511E-5 7.426201E-6 1.24085855E-5 1.24085855E-5 1.24081935E-5 1.42575 1.42575
1.2413946E-5 1.03083264E-10 1.24081935E-5 1.1626282E-5 7.4260547E-6 1.2408361E-5 1.2408361E-5 1.24081935E-5 1.42625 1.42625
1.24131275E-5 9.212222E-11 1.24078815E-5 1.1626053E-5 7.4259087E-6 1.2408136E-5 1.2408136E-5 1.24078815E-5 1.42675 1.42675
1.2410626E-5 5.0098772E-11 1.240757E-5 1.1625824E-5 7.4257628E-6 1.24079115E-5 1.24079115E-5 1.240757E-5 1.42725 1.42725
1.2403372E-5 -7.963028E-11 1.240757E-5 1.1625595E-5 7.4256163E-6 1.2407687E-5 1.2407687E-5 1.240757E-5 1.42775 1.42775
1.23957225E-5 -2.1666814E-10 1.2406633E-5 1.1625366E-5 7.4254704E-6 1.2407462E-5 1.2407462E-5 1.2406633E-5 1.42825 1.42825
1.2393155E-5 -2.599097E-10 1.2406945E-5 1.1624908E-5 7.425178E-6 1.2407238E-5 1.2407238E-5 1.2406945E-5 1.42875 1.42875
1.239887E-5 -1.5027554E-10 1.2406945E-5 1.1624679E-5 7.4250315E-6 1.2407013E-5 1.2407013E-5 1.2406945E-5 1.42925 1.42925
1.2407622E-5 1.5392758E-11 1.2406008E-5 1.1624451E-5 7.4248856E-6 1.2406788E-5 1.2406788E-5 1.2406008E-5 1.42975 1.42975
1.2413733E-5 1.3233573E-10 1.2406008E-5 1.1624222E-5 7.424739E-6 1.2406563E-5 1.2406563E-5 1.2406008E-5 1.43025 1.43025
1.24195485E-5 2.437971E-10 1.2405696E-5 1.1623993E-5 7.424593E-6 1.2406339E-5 1.2406339E-5 1.2405696E-5 1.43075 1.43075
1.2425231E-5 3.5282216E-10 1.2406008E-5 1.1623764E-5 7.4244467E-6 1.24061135E-5 1.24061135E-5 1.2406008E-5 1.43125 1.43125
1.2419E-5 2.419742E-10 1.2405696E-5 1.1623535E-5 7.4243007E-6 1.2405889E-5 1.2405889E-5 1.2405696E-5 1.43175 1.43175
1.2403529E-5 -3.941246E-11 1.2405384E-5 1.1623306E-5 7.4241543E-6 1.2405664E-5 1.2405664E-5 1.2405384E-5 1.43225 1.43225
1.238984E-5 -2.879095E-10 1.2405072E-5 1.1623078E-5 7.4240083E-6 1.24054395E-5 1.24054395E-5 1.2405072E-5 1.43275 1.43275
1.2385523E-5 -3.6343165E-10 1.2404759E-5 1.1622848E-5 7.423862E-6 1.2405215E-5 1.2405215E-5 1.2404759E-5 1.43325 1.43325
1.2388301E-5 -3.080044E-10 1.2404759E-5 1.1622391E-5 7.4235695E-6 1.240499E-5 1.240499E-5 1.2404759E-5 1.43375 1.43375
1.2395007E-5 -1.8009824E-10 1.2405072E-5 1.1622162E-5 7.4234235E-6 1.2404766E-5 1.2404766E-5 1.2405072E-5 1.43425 1.43425
1.2406564E-5 3.7340728E-11 1.2403511E-5 1.1621933E-5 7.423277E-6 1.240454E-5 1.240454E-5 1.2403511E-5 1.43475 1.43475
1.242251E-5 3.3578557E-10 1.2403823E-5 1.1621704E-5 7.423131E-6 1.2404316E-5 1.2404316E-5 1.2403823E-5 1.43525 1.43525
1.2429314E-5 4.6551896E-10 1.2403823E-5 1.1621475E-5 7.4229847E-6 1.2404091E-5 1.2404091E-5 1.2403823E-5 1.43575 1.43575
1.24215985E-5 3.27263E-10 1.2403511E-5 1.1621246E-5 7.4228387E-6 1.2403866E-5 1.2403866E-5 1.2403511E-5 1.43625 1.43625
1.2406226E-5 4.770349E-11 1.24031985E-5 1.1621018E-5 7.4226923E-6 1.2403641E-5 1.2403641E-5 1.24031985E-5 1.43675 1.43675
1.2393824E-5 -1.7703997E-10 1.2402887E-5 1.1620788E-5 7.4225463E-6 1.2403417E-5 1.2403417E-5 1.2402887E-5 1.43725 1.43725
1.2386669E-5 -3.049418E-10 1.2402887E-5 1.162056E-5 7.4224E-6 1.2403191E-5 1.2403191E-5 1.2402887E-5 1.43775 1.43775
1.23818245E-5 -3.9020898E-10 1.24031985E-5 1.1620331E-5 7.422254E-6 1.24029675E-5 1.24029675E-5 1.24031985E-5 1.43825 1.43825
1.2387705E-5 -2.775295E-10 1.24031985E-5 1.1620102E-5 7.4221075E-6 1.2402742E-5 1.2402742E-5 1.24031985E-5 1.43875 1.43875
1.2401077E-5 -2.659185E-11 1.2402575E-5 1.1619644E-5 7.421815E-6 1.2402517E-5 1.2402517E-5 1.2402575E-5 1.43925 1.43925
1.2414614E-5 2.2739113E-10 1.2402263E-5 1.1619415E-5 7.421669E-6 1.2402293E-5 1.2402293E-5 1.2402263E-5 1.43975 1.43975
1.2419636E-5 3.2423492E-10 1.2402263E-5 1.1619187E-5 7.421523E-6 1.2402068E-5 1.2402068E-5 1.2402263E-5 1.44025 1.44025
1.24206E-5 3.4616346E-10 1.2401638E-5 1.1618958E-5 7.4213767E-6 1.2401843E-5 1.2401843E-5 1.2401638E-5 1.44075 1.44075
1.24140715E-5 2.2983387E-10 1.2401014E-5 1.1618728E-5 7.4212307E-6 1.2401619E-5 1.2401619E-5 1.2401014E-5 1.44125 1.44125
1.2401009E-5 -7.090926E-12 1.2401326E-5 1.16185E-5 7.4210843E-6 1.2401393E-5 1.2401393E-5 1.2401326E-5 1.44175 1.44175
1.2387221E-5 -2.574152E-10 1.2401014E-5 1.1618271E-5 7.4209383E-6 1.24011685E-5 1.24011685E-5 1.2401014E-5 1.44225 1.44225
1.2379868E-5 -3.8897144E-10 1.2400701E-5 1.1618042E-5 7.420792E-6 1.2400944E-5 1.2400944E-5 1.2400701E-5 1.44275 1.44275
1.23849895E-5 -2.9030048E-10 1.2400389E-5 1.16178135E-5 7.420646E-6 1.2400719E-5 1.2400719E-5 1.2400389E-5 1.44325 1.44325
1.2396018E-5 -8.260657E-11 1.2400389E-5 1.1617584E-5 7.4204995E-6 1.2400494E-5 1.2400494E-5 1.2400389E-5 1.44375 1.44375
1.24026255E-5 4.3472396E-11 1.2399765E-5 1.1617355E-5 7.4203535E-6 1.240027E-5 1.240027E-5 1.2399765E-5 1.44425 1.44425
1.2409231E-5 1.6955136E-10 1.2399765E-5 1.1616898E-5 7.420061E-6 1.2400044E-5 1.2400044E-5 1.2399765E-5 1.44475 1.44475
1.2417587E-5 3.279109E-10 1.2399765E-5 1.1616668E-5 7.4199147E-6 1.239982E-5 1.239982E-5 1.2399765E-5 1.44525 1.44525
1.24171975E-5 3.2486772E-10 1.239914E-5 1.161644E-5 7.4197687E-6 1.2399595E-5 1.2399595E-5 1.239914E-5 1.44575 1.44575
1.2406016E-5 1.226597E-10 1.2398516E-5 1.1616211E-5 7.4196223E-6 1.23993705E-5 1.23993705E-5 1.2398516E-5 1.44625 1.44625
1.2392162E-5 -1.2888268E-10 1.2398828E-5 1.1615982E-5 7.4194763E-6 1.2399145E-5 1.2399145E-5 1.2398828E-5 1.44675 1.44675
1.2386921E-5 -2.2145867E-10 1.2398516E-5 1.16157535E-5 7.41933E-6 1.239892E-5 1.239892E-5 1.2398516E-5 1.44725 1.44725
1.2384518E-5 -2.6165492E-10 1.2398516E-5 1.1615524E-5 7.419184E-6 1.2398696E-5 1.2398696E-5 1.2398516E-5 1.44775 1.44775
1.2385317E-5 -2.427717E-10 1.23982045E-5 1.1615295E-5 7.4190375E-6 1.2398471E-5 1.2398471E-5 1.23982045E-5 1.44825 1.44825
1.2390504E-5 -1.4288258E-10 1.2398516E-5 1.1615067E-5 7.4188915E-6 1.2398246E-5 1.2398246E-5 1.2398516E-5 1.44875 1.44875
1.24001135E-5 3.862145E-11 1.23982045E-5 1.1614838E-5 7.418745E-6 1.2398021E-5 1.2398021E-5 1.23982045E-5 1.44925 1.44925
1.24094595E-5 2.1525295E-10 1.239758E-5 1.1614608E-5 7.418599E-6 1.2397796E-5 1.2397796E-5 1.239758E-5 1.44975 1.44975
1.2411215E-5 2.517991E-10 1.2397268E-5 1.1614151E-5 7.4183067E-6 1.23975715E-5 1.23975715E-5 1.2397268E-5 1.45025 1.45025
1.24053795E-5 1.4825992E-10 1.2396643E-5 1.1613922E-5 7.4181603E-6 1.2397347E-5 1.2397347E-5 1.2396643E-5 1.45075 1.45075
1.2400799E-5 6.78653E-11 1.2396956E-5 1.16136935E-5 7.4180143E-6 1.2397121E-5 1.2397121E-5 1.2396956E-5 1.45125 1.45125
1.2398066E-5 2.1578387E-11 1.2396643E-5 1.1613464E-5 7.417868E-6 1.2396897E-5 1.2396897E-5 1.2396643E-5 1.45175 1.45175
1.2391373E-5 -9.7796535E-11 1.2395707E-5 1.1613235E-5 7.417722E-6 1.2396672E-5 1.2396672E-5 1.2395707E-5 1.45225 1.45225
1.2382106E-5 -2.6467867E-10 1.2396019E-5 1.1613007E-5 7.4175755E-6 1.2396447E-5 1.2396447E-5 1.2396019E-5 1.45275 1.45275
1.2383102E-5 -2.4214103E-10 1.2395707E-5 1.1612778E-5 7.4174295E-6 1.2396223E-5 1.2396223E-5 1.2395707E-5 1.45325 1.45325
1.2391293E-5 -8.6826865E-11 1.2395707E-5 1.1612548E-5 7.417283E-6 1.2395997E-5 1.2395997E-5 1.2395707E-5 1.45375 1.45375
1.2398955E-5 5.874224E-11 1.2395707E-5 1.161232E-5 7.417137E-6 1.23957725E-5 1.23957725E-5 1.2395707E-5 1.45425 1.45425
1.2403152E-5 1.4035934E-10 1.2395082E-5 1.1612091E-5 7.416991E-6 1.2395548E-5 1.2395548E-5 1.2395082E-5 1.45475 1.45475
1.2405073E-5 1.7995083E-10 1.239477E-5 1.1611862E-5 7.4168447E-6 1.2395322E-5 1.2395322E-5 1.239477E-5 1.45525 1.45525
1.2406465E-5 2.0979725E-10 1.2395082E-5 1.1611404E-5 7.4165523E-6 1.2395098E-5 1.2395098E-5 1.2395082E-5 1.45575 1.45575
1.2401554E-5 1.2331194E-10 1.239477E-5 1.1611176E-5 7.4164063E-6 1.2394873E-5 1.2394873E-5 1.239477E-5 1.45625 1.45625
1.2389878E-5 -8.803204E-11 1.239477E-5 1.1610947E-5 7.41626E-6 1.2394648E-5 1.2394648E-5 1.239477E-5 1.45675 1.45675
1.2382096E-5 -2.2750615E-10 1.2394146E-5 1.1610718E-5 7.416114E-6 1.2394423E-5 1.2394423E-5 1.2394146E-5 1.45725 1.45725
1.2382069E-5 -2.238496E-10 1.23932095E-5 1.1610489E-5 7.4159675E-6 1.2394198E-5 1.2394198E-5 1.23932095E-5 1.45775 1.45775
1.2384221E-5 -1.7999463E-10 1.23935215E-5 1.161026E-5 7.4158215E-6 1.23939735E-5 1.23939735E-5 1.23935215E-5 1.45825 1.45825
1.2391355E-5 -4.4170598E-11 1.23935215E-5 1.1610031E-5 7.415675E-6 1.2393748E-5 1.2393748E-5 1.23935215E-5 1.45875 1.45875
1.2400272E-5 1.2454304E-10 1.23935215E-5 1.1609803E-5 7.415529E-6 1.2393523E-5 1.2393523E-5 1.23935215E-5 1.45925 1.45925
1.240602E-5 2.3478627E-10 1.23932095E-5 1.1609573E-5 7.4153827E-6 1.2393299E-5 1.2393299E-5 1.23932095E-5 1.45975 1.45975
1.2405069E-5 2.2138895E-10 1.2392898E-5 1.1609344E-5 7.4152367E-6 1.2393073E-5 1.2393073E-5 1.2392898E-5 1.46025 1.46025
1.2398508E-5 1.0445032E-10 1.2392898E-5 1.1609116E-5 7.4150903E-6 1.23928485E-5 1.23928485E-5 1.2392898E-5 1.46075 1.46075
1.2391221E-5 -2.5887802E-11 1.2392273E-5 1.1608658E-5 7.414798E-6 1.2392624E-5 1.2392624E-5 1.2392273E-5 1.46125 1.46125
1.2387333E-5 -9.3492054E-11 1.2392273E-5 1.1608429E-5 7.414652E-6 1.2392399E-5 1.2392399E-5 1.2392273E-5 1.46175 1.46175
1.2381267E-5 -2.012947E-10 1.2391961E-5 1.16082E-5 7.4145055E-6 1.23921745E-5 1.23921745E-5 1.2391961E-5 1.46225 1.46225
1.2379755E-5 -2.2504613E-10 1.2391649E-5 1.1607971E-5 7.4143595E-6 1.2391949E-5 1.2391949E-5 1.2391649E-5 1.46275 1.46275
1.2386758E-5 -9.1658375E-11 1.2391961E-5 1.1607743E-5 7.414213E-6 1.2391724E-5 1.2391724E-5 1.2391961E-5 1.46325 1.46325
1.23947175E-5 5.939233E-11 1.2391337E-5 1.1607513E-5 7.414067E-6 1.23915E-5 1.23915E-5 1.2391337E-5 1.46375 1.46375
1.239941E-5 1.5014542E-10 1.2390712E-5 1.1607284E-5 7.4139207E-6 1.2391274E-5 1.2391274E-5 1.2390712E-5 1.46425 1.46425
1.2400109E-5 1.6720147E-10 1.2390712E-5 1.1607056E-5 7.4137747E-6 1.23910495E-5 1.23910495E-5 1.2390712E-5 1.46475 1.46475
1.2398003E-5 1.3248681E-10 1.2390712E-5 1.1606827E-5 7.4136283E-6 1.2390825E-5 1.2390825E-5 1.2390712E-5 1.46525 1.46525
1.23923E-5 3.1383906E-11 1.2389775E-5 1.1606598E-5 7.4134823E-6 1.2390599E-5 1.2390599E-5 1.2389775E-5 1.46575 1.46575
1.2386993E-5 -6.241021E-11 1.2389463E-5 1.1606369E-5 7.413336E-6 1.2390375E-5 1.2390375E-5 1.2389463E-5 1.46625 1.46625
1.2381818E-5 -1.5376805E-10 1.2390088E-5 1.1605911E-5 7.4130435E-6 1.2390149E-5 1.2390149E-5 1.2390088E-5 1.46675 1.46675
1.23815935E-5 -1.537659E-10 1.2389151E-5 1.1605683E-5 7.4128975E-6 1.2389924E-5 1.2389924E-5 1.2389151E-5 1.46725 1.46725
1.238381E-5 -1.08692805E-10 1.2389463E-5 1.1605453E-5 7.4127515E-6 1.23897E-5 1.23897E-5 1.2389463E-5 1.46775 1.46775
1.2387182E-5 -4.2302373E-11 1.2389775E-5 1.1605224E-5 7.412605E-6 1.2389474E-5 1.2389474E-5 1.2389775E-5 1.46825 1.46825
1.2390225E-5 1.7997388E-11 1.2389775E-5 1.1604996E-5 7.412459E-6 1.238925E-5 1.238925E-5 1.2389775E-5 1.46875 1.46875
1.2396039E-5 1.2945875E-10 1.2389151E-5 1.1604767E-5 7.4123127E-6 1.2389025E-5 1.2389025E-5 1.2389151E-5 1.46925 1.46925
1.2399543E-5 1.9828547E-10 1.2388527E-5 1.1604538E-5 7.4121667E-6 1.2388799E-5 1.2388799E-5 1.2388527E-5 1.46975 1.46975
1.23950285E-5 1.1910893E-10 1.2388527E-5 1.1604309E-5 7.4120203E-6 1.2388575E-5 1.2388575E-5 1.2388527E-5 1.47025 1.47025
1.2385827E-5 -4.655504E-11 1.2388215E-5 1.160408E-5 7.4118743E-6 1.2388349E-5 1.2388349E-5 1.2388215E-5 1.47075 1.47075
1.2382599E-5 -1.0197795E-10 1.2387591E-5 1.1603851E-5 7.411728E-6 1.2388125E-5 1.2388125E-5 1.2387591E-5 1.47125 1.47125
1.2383001E-5 -9.040352E-11 1.2387279E-5 1.1603393E-5 7.4114355E-6 1.23879E-5 1.23879E-5 1.2387279E-5 1.47175 1.47175
1.2382678E-5 -9.2228565E-11 1.2387903E-5 1.1603164E-5 7.4112895E-6 1.2387674E-5 1.2387674E-5 1.2387903E-5 1.47225 1.47225
1.2383146E-5 -7.9436006E-11 1.2386966E-5 1.1602936E-5 7.411143E-6 1.238745E-5 1.238745E-5 1.2386966E-5 1.47275 1.47275
1.23883E-5 1.9844034E-11 1.2386966E-5 1.1602707E-5 7.410997E-6 1.2387225E-5 1.2387225E-5 1.2386966E-5 1.47325 1.47325
1.2393322E-5 1.1668781E-10 1.2386966E-5 1.16024785E-5 7.4108507E-6 1.23869995E-5 1.23869995E-5 1.2386966E-5 1.47375 1.47375
1.2394318E-5 1.3922542E-10 1.2386342E-5 1.1602249E-5 7.4107047E-6 1.2386775E-5 1.2386775E-5 1.2386342E-5 1.47425 1.47425
1.2391453E-5 9.0502245E-11 1.2386342E-5 1.160202E-5 7.4105583E-6 1.238655E-5 1.238655E-5 1.2386342E-5 1.47475 1.47475
1.2388985E-5 4.908787E-11 1.2386654E-5 1.1601792E-5 7.4104123E-6 1.2386325E-5 1.2386325E-5 1.2386654E-5 1.47525 1.47525
1.23857235E-5 -6.9441015E-12 1.238603E-5 1.1601563E-5 7.410266E-6 1.2386099E-5 1.2386099E-5 1.238603E-5 1.47575 1.47575
1.23832215E-5 -4.896755E-11 1.2385405E-5 1.1601333E-5 7.41012E-6 1.23858745E-5 1.23858745E-5 1.2385405E-5 1.47625 1.47625
1.2378541E-5 -1.3118939E-10 1.2385405E-5 1.1601105E-5 7.4099735E-6 1.238565E-5 1.238565E-5 1.2385405E-5 1.47675 1.47675
1.2378019E-5 -1.3666883E-10 1.2385717E-5 1.1600647E-5 7.409681E-6 1.2385424E-5 1.2385424E-5 1.2385717E-5 1.47725 1.47725
1.23844275E-5 -1.424427E-11 1.2385093E-5 1.16004185E-5 7.409535E-6 1.23852E-5 1.23852E-5 1.2385093E-5 1.47775 1.47775
1.2389219E-5 7.8336046E-11 1.2384781E-5 1.1600189E-5 7.4093887E-6 1.2384975E-5 1.2384975E-5 1.2384781E-5 1.47825 1.47825
1.2390611E-5 1.08182456E-10 1.2385093E-5 1.159996E-5 7.4092427E-6 1.2384749E-5 1.2384749E-5 1.2385093E-5 1.47875 1.47875
1.23896925E-5 9.539424E-11 1.2384156E-5 1.1599732E-5 7.4090963E-6 1.2384524E-5 1.2384524E-5 1.2384156E-5 1.47925 1.47925
1.2387323E-5 5.5807053E-11 1.2384156E-5 1.1599503E-5 7.4089503E-6 1.2384299E-5 1.2384299E-5 1.2384156E-5 1.47975 1.47975
1.2383699E-5 -6.924661E-12 1.23838445E-5 1.1599273E-5 7.408804E-6 1.2384075E-5 1.2384075E-5 1.23838445E-5 1.48025 1.48025
1.2379415E-5 -8.183771E-11 1.23835325E-5 1.1599045E-5 7.408658E-6 1.2383849E-5 1.2383849E-5 1.23835325E-5 1.48075 1.48075
1.2375693E-5 -1.4639662E-10 1.2383221E-5 1.1598816E-5 7.4085115E-6 1.2383624E-5 1.2383624E-5 1.2383221E-5 1.48125 1.48125
1.2377018E-5 -1.1776832E-10 1.23835325E-5 1.1598587E-5 7.4083655E-6 1.2383399E-5 1.2383399E-5 1.23835325E-5 1.48175 1.48175
1.23839545E-5 1.4401319E-11 1.23835325E-5 1.15983585E-5 7.4082195E-6 1.2383174E-5 1.2383174E-5 1.23835325E-5 1.48225 1.48225
1.2387524E-5 8.4446145E-11 1.2382284E-5 1.15979E-5 7.407927E-6 1.23829495E-5 1.23829495E-5 1.2382284E-5 1.48275 1.48275
1.2390996E-5 1.5266378E-10 1.2382596E-5 1.1597672E-5 7.4077807E-6 1.2382724E-5 1.2382724E-5 1.2382596E-5 1.48325 1.48325
1.2388857E-5 1.1734007E-10 1.2382284E-5 1.1597443E-5 7.4076347E-6 1.2382498E-5 1.2382498E-5 1.2382284E-5 1.48375 1.48375
1.2383252E-5 1.8064357E-11 1.2381972E-5 1.1597213E-5 7.4074883E-6 1.2382274E-5 1.2382274E-5 1.2381972E-5 1.48425 1.48425
1.23786385E-5 -6.293935E-11 1.2381659E-5 1.1596985E-5 7.4073423E-6 1.2382049E-5 1.2382049E-5 1.2381659E-5 1.48475 1.48475
1.2376037E-5 -1.06789994E-10 1.2381347E-5 1.1596756E-5 7.407196E-6 1.2381824E-5 1.2381824E-5 1.2381347E-5 1.48525 1.48525
1.23745585E-5 -1.2993237E-10 1.2381347E-5 1.1596527E-5 7.40705E-6 1.2381598E-5 1.2381598E-5 1.2381347E-5 1.48575 1.48575
1.2373905E-5 -1.3784808E-10 1.2381659E-5 1.15962985E-5 7.4069035E-6 1.2381373E-5 1.2381373E-5 1.2381659E-5 1.48625 1.48625
1.2375561E-5 -1.0312911E-10 1.2381035E-5 1.1596069E-5 7.4067575E-6 1.2381149E-5 1.2381149E-5 1.2381035E-5 1.48675 1.48675
1.2382629E-5 3.1476797E-11 1.2381347E-5 1.159584E-5 7.406611E-6 1.2380923E-5 1.2380923E-5 1.2381347E-5 1.48725 1.48725
1.2393129E-5 2.2942565E-10 1.2380411E-5 1.1595612E-5 7.406465E-6 1.23806985E-5 1.23806985E-5 1.2380411E-5 1.48775 1.48775
1.2393234E-5 2.3551847E-10 1.2379786E-5 1.1595153E-5 7.4061727E-6 1.2380473E-5 1.2380473E-5 1.2379786E-5 1.48825 1.48825
1.2384132E-5 7.168168E-11 1.2380098E-5 1.1594925E-5 7.4060263E-6 1.2380248E-5 1.2380248E-5 1.2380098E-5 1.48875 1.48875
1.2377504E-5 -4.6475105E-11 1.2379474E-5 1.1594696E-5 7.4058803E-6 1.2380023E-5 1.2380023E-5 1.2379474E-5 1.48925 1.48925
1.2373419E-5 -1.1773374E-10 1.2379162E-5 1.1594467E-5 7.405734E-6 1.2379798E-5 1.2379798E-5 1.2379162E-5 1.48975 1.48975
1.23723685E-5 -1.3295826E-10 1.2379474E-5 1.15942385E-5 7.405588E-6 1.2379573E-5 1.2379573E-5 1.2379474E-5 1.49025 1.49025
1.2371814E-5 -1.3904676E-10 1.2379162E-5 1.1594009E-5 7.4054415E-6 1.2379347E-5 1.2379347E-5 1.2379162E-5 1.49075 1.49075
1.2372348E-5 -1.2503606E-10 1.2379162E-5 1.159378E-5 7.4052955E-6 1.2379122E-5 1.2379122E-5 1.2379162E-5 1.49125 1.49125
1.237803E-5 -1.601096E-11 1.23788495E-5 1.1593552E-5 7.405149E-6 1.2378898E-5 1.2378898E-5 1.23788495E-5 1.49175 1.49175
1.2387672E-5 1.6610216E-10 1.2378538E-5 1.1593323E-5 7.405003E-6 1.2378672E-5 1.2378672E-5 1.2378538E-5 1.49225 1.49225
1.239078E-5 2.2762005E-10 1.2378226E-5 1.1593094E-5 7.4048567E-6 1.23784475E-5 1.23784475E-5 1.2378226E-5 1.49275 1.49275
1.2389103E-5 2.0082326E-10 1.2378226E-5 1.1592865E-5 7.4047107E-6 1.2378222E-5 1.2378222E-5 1.2378226E-5 1.49325 1.49325
1.2384192E-5 1.1433797E-10 1.2377601E-5 1.1592408E-5 7.4044183E-6 1.2377996E-5 1.2377996E-5 1.2377601E-5 1.49375 1.49375
1.2376707E-5 -1.9654549E-11 1.2377601E-5 1.1592178E-5 7.404272E-6 1.2377772E-5 1.2377772E-5 1.2377601E-5 1.49425 1.49425
1.2369254E-5 -1.5303801E-10 1.2377601E-5 1.1591949E-5 7.404126E-6 1.2377547E-5 1.2377547E-5 1.2377601E-5 1.49475 1.49475
1.23641785E-5 -2.4256863E-10 1.2377601E-5 1.1591721E-5 7.40398E-6 1.2377322E-5 1.2377322E-5 1.2377601E-5 1.49525 1.49525
1.236501E-5 -2.2307635E-10 1.2376977E-5 1.1591492E-5 7.4038335E-6 1.2377096E-5 1.2377096E-5 1.2376977E-5 1.49575 1.49575
1.2372341E-5 -8.359791E-11 1.2376665E-5 1.1591263E-5 7.4036875E-6 1.2376871E-5 1.2376871E-5 1.2376665E-5 1.49625 1.49625
1.2379476E-5 5.222613E-11 1.2376353E-5 1.1591034E-5 7.403541E-6 1.2376646E-5 1.2376646E-5 1.2376353E-5 1.49675 1.49675
1.238364E-5 1.3323416E-10 1.2376353E-5 1.1590805E-5 7.403395E-6 1.2376421E-5 1.2376421E-5 1.2376353E-5 1.49725 1.49725
1.2388992E-5 2.3616858E-10 1.237604E-5 1.1590576E-5 7.4032487E-6 1.2376196E-5 1.2376196E-5 1.237604E-5 1.49775 1.49775
1.2387975E-5 2.2155314E-10 1.237604E-5 1.1590348E-5 7.4031027E-6 1.2375971E-5 1.2375971E-5 1.237604E-5 1.49825 1.49825
1.23803575E-5 8.512437E-11 1.2375728E-5 1.1590118E-5 7.4029563E-6 1.2375745E-5 1.2375745E-5 1.2375728E-5 1.49875 1.49875
1.2371289E-5 -7.810334E-11 1.2375728E-5 1.1589661E-5 7.402664E-6 1.2375521E-5 1.2375521E-5 1.2375728E-5 1.49925 1.49925
1.2364925E-5 -1.9138759E-10 1.2375416E-5 1.1589432E-5 7.402518E-6 1.2375295E-5 1.2375295E-5 1.2375416E-5 1.49975 1.49975
1.2363413E-5 -2.1513903E-10 1.2375104E-5 1.1589203E-5 7.4023715E-6 1.237507E-5 1.237507E-5 1.2375104E-5 1.50025 1.50025
1.2366092E-5 -1.61539E-10 1.2374791E-5 1.1588974E-5 7.4022255E-6 1.2374845E-5 1.2374845E-5 1.2374791E-5 1.50075 1.50075
1.2370124E-5 -8.296723E-11 1.2374479E-5 1.1588745E-5 7.402079E-6 1.23746195E-5 1.23746195E-5 1.2374479E-5 1.50125 1.50125
1.23776545E-5 6.01656E-11 1.23738555E-5 1.1588516E-5 7.401933E-6 1.2374395E-5 1.2374395E-5 1.23738555E-5 1.50175 1.50175
1.2384162E-5 1.8441738E-10 1.2374167E-5 1.1588288E-5 7.4017867E-6 1.2374169E-5 1.2374169E-5 1.2374167E-5 1.50225 1.50225
1.2389778E-5 2.9222433E-10 1.23738555E-5 1.1588058E-5 7.4016407E-6 1.2373945E-5 1.2373945E-5 1.23738555E-5 1.50275 1.50275
1.2384701E-5 2.026937E-10 1.2373543E-5 1.1587829E-5 7.4014943E-6 1.2373719E-5 1.2373719E-5 1.2373543E-5 1.50325 1.50325
1.2373652E-5 2.9219786E-12 1.2373231E-5 1.1587601E-5 7.4013483E-6 1.23734935E-5 1.23734935E-5 1.2373231E-5 1.50375 1.50375
1.23662985E-5 -1.2863427E-10 1.2372919E-5 1.1587143E-5 7.401056E-6 1.2373268E-5 1.2373268E-5 1.2372919E-5 1.50425 1.50425
1.2362246E-5 -1.9928384E-10 1.2372607E-5 1.1586914E-5 7.4009095E-6 1.2373043E-5 1.2373043E-5 1.2372607E-5 1.50475 1.50475
1.2361591E-5 -2.0719955E-10 1.2372295E-5 1.1586685E-5 7.4007635E-6 1.2372818E-5 1.2372818E-5 1.2372295E-5 1.50525 1.50525
1.2363413E-5 -1.6943526E-10 1.2372295E-5 1.1586456E-5 7.400617E-6 1.2372593E-5 1.2372593E-5 1.2372295E-5 1.50575 1.50575
1.236926E-5 -5.736481E-11 1.237167E-5 1.1586228E-5 7.400471E-6 1.2372368E-5 1.2372368E-5 1.237167E-5 1.50625 1.50625
1.2377185E-5 9.307684E-11 1.237167E-5 1.1585998E-5 7.4003246E-6 1.2372142E-5 1.2372142E-5 1.237167E-5 1.50675 1.50675
1.23863E-5 2.6544486E-10 1.2371358E-5 1.1585769E-5 7.4001787E-6 1.2371917E-5 1.2371917E-5 1.2371358E-5 1.50725 1.50725
1.2384194E-5 2.3073021E-10 1.237167E-5 1.1585541E-5 7.4000322E-6 1.2371692E-5 1.2371692E-5 1.237167E-5 1.50775 1.50775
1.2379414E-5 1.466812E-10 1.2371046E-5 1.1585312E-5 7.3998863E-6 1.2371467E-5 1.2371467E-5 1.2371046E-5 1.50825 1.50825
1.2371335E-5 1.7254654E-12 1.2370733E-5 1.1585083E-5 7.39974E-6 1.2371242E-5 1.2371242E-5 1.2370733E-5 1.50875 1.50875
1.2361672E-5 -1.7246544E-10 1.2370733E-5 1.1584854E-5 7.399594E-6 1.2371016E-5 1.2371016E-5 1.2370733E-5 1.50925 1.50925
1.2356068E-5 -2.7174116E-10 1.2371358E-5 1.1584397E-5 7.3993015E-6 1.2370791E-5 1.2370791E-5 1.2371358E-5 1.50975 1.50975
1.2358251E-5 -2.2727713E-10 1.2370421E-5 1.1584168E-5 7.3991555E-6 1.2370566E-5 1.2370566E-5 1.2370421E-5 1.51025 1.51025
1.2364494E-5 -1.0789789E-10 1.2369797E-5 1.1583938E-5 7.399009E-6 1.237034E-5 1.237034E-5 1.2369797E-5 1.51075 1.51075
1.2373608E-5 6.447015E-11 1.2370109E-5 1.158371E-5 7.398863E-6 1.2370116E-5 1.2370116E-5 1.2370109E-5 1.51125 1.51125
1.2380247E-5 1.9115819E-10 1.2370421E-5 1.1583481E-5 7.3987167E-6 1.236989E-5 1.236989E-5 1.2370421E-5 1.51175 1.51175
1.2382234E-5 2.319678E-10 1.2370109E-5 1.1583252E-5 7.3985707E-6 1.2369665E-5 1.2369665E-5 1.2370109E-5 1.51225 1.51225
1.2380755E-5 2.0882546E-10 1.23694845E-5 1.15830235E-5 7.3984243E-6 1.236944E-5 1.236944E-5 1.23694845E-5 1.51275 1.51275
1.237449E-5 9.736839E-11 1.23691725E-5 1.1582794E-5 7.3982783E-6 1.2369214E-5 1.2369214E-5 1.23691725E-5 1.51325 1.51325
1.2363936E-5 -9.326731E-11 1.2368861E-5 1.1582565E-5 7.398132E-6 1.2368989E-5 1.2368989E-5 1.2368861E-5 1.51375 1.51375
1.235612E-5 -2.333505E-10 1.2368861E-5 1.1582337E-5 7.397986E-6 1.2368764E-5 1.2368764E-5 1.2368861E-5 1.51425 1.51425
1.2353552E-5 -2.7659208E-10 1.2368549E-5 1.1582108E-5 7.3978395E-6 1.2368539E-5 1.2368539E-5 1.2368549E-5 1.51475 1.51475
1.23580785E-5 -1.888843E-10 1.2368237E-5 1.158165E-5 7.397547E-6 1.2368313E-5 1.2368313E-5 1.2368237E-5 1.51525 1.51525
1.2366797E-5 -2.3825065E-11 1.2367924E-5 1.1581421E-5 7.397401E-6 1.2368088E-5 1.2368088E-5 1.2367924E-5 1.51575 1.51575
1.2374855E-5 1.2905284E-10 1.2367612E-5 1.1581192E-5 7.3972546E-6 1.2367863E-5 1.2367863E-5 1.2367612E-5 1.51625 1.51625
1.23827485E-5 2.7888544E-10 1.23673E-5 1.15809635E-5 7.3971087E-6 1.2367637E-5 1.2367637E-5 1.23673E-5 1.51675 1.51675
1.2382589E-5 2.8010572E-10 1.2366988E-5 1.1580734E-5 7.3969622E-6 1.2367413E-5 1.2367413E-5 1.2366988E-5 1.51725 1.51725
1.237484E-5 1.4124067E-10 1.2366988E-5 1.1580505E-5 7.3968163E-6 1.2367187E-5 1.2367187E-5 1.2366988E-5 1.51775 1.51775
1.2363725E-5 -5.974918E-11 1.2366988E-5 1.1580277E-5 7.39667E-6 1.23669615E-5 1.23669615E-5 1.2366988E-5 1.51825 1.51825
1.2356635E-5 -1.864329E-10 1.2366675E-5 1.1580048E-5 7.396524E-6 1.2366737E-5 1.2366737E-5 1.2366675E-5 1.51875 1.51875
1.2351361E-5 -2.7961794E-10 1.2366675E-5 1.1579818E-5 7.3963774E-6 1.2366511E-5 1.2366511E-5 1.2366675E-5 1.51925 1.51925
1.2353016E-5 -2.4489896E-10 1.2366051E-5 1.157959E-5 7.3962315E-6 1.2366286E-5 1.2366286E-5 1.2366051E-5 1.51975 1.51975
1.2361008E-5 -9.32392E-11 1.2366051E-5 1.1579361E-5 7.396085E-6 1.236606E-5 1.236606E-5 1.2366051E-5 1.52025 1.52025
1.2371641E-5 1.07145896E-10 1.2365426E-5 1.15789035E-5 7.3957926E-6 1.2365836E-5 1.2365836E-5 1.2365426E-5 1.52075 1.52075
1.2379369E-5 2.5393315E-10 1.2365426E-5 1.1578674E-5 7.3956467E-6 1.236561E-5 1.236561E-5 1.2365426E-5 1.52125 1.52125
1.2379771E-5 2.655076E-10 1.2365426E-5 1.1578445E-5 7.3955002E-6 1.23653845E-5 1.23653845E-5 1.2365426E-5 1.52175 1.52175
1.2373506E-5 1.5405054E-10 1.2365114E-5 1.1578217E-5 7.3953543E-6 1.236516E-5 1.236516E-5 1.2365114E-5 1.52225 1.52225
1.236711E-5 4.0157225E-11 1.2364802E-5 1.1577988E-5 7.3952083E-6 1.2364934E-5 1.2364934E-5 1.2364802E-5 1.52275 1.52275
1.2361208E-5 -6.460008E-11 1.23641785E-5 1.1577758E-5 7.395062E-6 1.2364709E-5 1.2364709E-5 1.23641785E-5 1.52325 1.52325
1.2354218E-5 -1.894566E-10 1.23641785E-5 1.157753E-5 7.394916E-6 1.2364483E-5 1.2364483E-5 1.23641785E-5 1.52375 1.52375
1.2348877E-5 -2.8385977E-10 1.23641785E-5 1.1577301E-5 7.3947695E-6 1.2364258E-5 1.2364258E-5 1.23641785E-5 1.52425 1.52425
1.2353471E-5 -1.9493387E-10 1.2363554E-5 1.1577072E-5 7.3946235E-6 1.2364033E-5 1.2364033E-5 1.2363554E-5 1.52475 1.52475
1.236473E-5 1.7023499E-11 1.2363242E-5 1.15768435E-5 7.394477E-6 1.2363807E-5 1.2363807E-5 1.2363242E-5 1.52525 1.52525
1.2372028E-5 1.5589288E-10 1.236293E-5 1.1576614E-5 7.394331E-6 1.2363582E-5 1.2363582E-5 1.236293E-5 1.52575 1.52575
1.2373849E-5 1.9365717E-10 1.2363866E-5 1.1576157E-5 7.3940387E-6 1.2363356E-5 1.2363356E-5 1.2363866E-5 1.52625 1.52625
1.2369863E-5 1.2422574E-10 1.236293E-5 1.1575928E-5 7.3938922E-6 1.2363132E-5 1.2363132E-5 1.236293E-5 1.52675 1.52675
1.2368515E-5 1.0351964E-10 1.2362617E-5 1.1575698E-5 7.3937463E-6 1.2362906E-5 1.2362906E-5 1.2362617E-5 1.52725 1.52725
1.236664E-5 7.306847E-11 1.2362305E-5 1.157547E-5 7.3936E-6 1.23626805E-5 1.23626805E-5 1.2362305E-5 1.52775 1.52775
1.2357933E-5 -8.3459524E-11 1.2361681E-5 1.1575241E-5 7.393454E-6 1.2362455E-5 1.2362455E-5 1.2361681E-5 1.52825 1.52825
1.2350085E-5 -2.2415177E-10 1.2361993E-5 1.1575013E-5 7.3933074E-6 1.236223E-5 1.236223E-5 1.2361993E-5 1.52875 1.52875
1.2351312E-5 -1.9735066E-10 1.2361369E-5 1.15747835E-5 7.3931615E-6 1.2362005E-5 1.2362005E-5 1.2361369E-5 1.52925 1.52925
1.2355905E-5 -1.0842477E-10 1.2361369E-5 1.1574554E-5 7.393015E-6 1.2361779E-5 1.2361779E-5 1.2361369E-5 1.52975 1.52975
1.236096E-5 -1.0971929E-11 1.2361369E-5 1.1574326E-5 7.392869E-6 1.2361554E-5 1.2361554E-5 1.2361369E-5 1.53025 1.53025
1.2364826E-5 6.45545E-11 1.2361056E-5 1.1574097E-5 7.3927226E-6 1.2361329E-5 1.2361329E-5 1.2361056E-5 1.53075 1.53075
1.2366515E-5 9.988253E-11 1.2361056E-5 1.1573868E-5 7.3925767E-6 1.23611035E-5 1.23611035E-5 1.2361056E-5 1.53125 1.53125
1.2369623E-5 1.6140043E-10 1.2360744E-5 1.157341E-5 7.3922843E-6 1.2360878E-5 1.2360878E-5 1.2360744E-5 1.53175 1.53175
1.2367814E-5 1.321674E-10 1.2361056E-5 1.1573181E-5 7.392138E-6 1.2360652E-5 1.2360652E-5 1.2361056E-5 1.53225 1.53225
1.2361945E-5 2.8019155E-11 1.2360744E-5 1.1572953E-5 7.391992E-6 1.2360427E-5 1.2360427E-5 1.2360744E-5 1.53275 1.53275
1.2359377E-5 -1.5222414E-11 1.236012E-5 1.1572723E-5 7.3918454E-6 1.2360202E-5 1.2360202E-5 1.236012E-5 1.53325 1.53325
1.2356248E-5 -6.8818125E-11 1.2359807E-5 1.1572494E-5 7.3916995E-6 1.2359977E-5 1.2359977E-5 1.2359807E-5 1.53375 1.53375
1.2350082E-5 -1.7844796E-10 1.23594955E-5 1.1572266E-5 7.391553E-6 1.2359751E-5 1.2359751E-5 1.23594955E-5 1.53425 1.53425
1.2352695E-5 -1.2606606E-10 1.23594955E-5 1.1572037E-5 7.391407E-6 1.23595255E-5 1.23595255E-5 1.23594955E-5 1.53475 1.53475
1.23565615E-5 -5.053963E-11 1.2359807E-5 1.1571808E-5 7.3912606E-6 1.23593E-5 1.23593E-5 1.2359807E-5 1.53525 1.53525
1.2358712E-5 -6.6846632E-12 1.23591835E-5 1.1571579E-5 7.3911147E-6 1.2359074E-5 1.2359074E-5 1.23591835E-5 1.53575 1.53575
1.2364296E-5 1.0051324E-10 1.2358872E-5 1.157135E-5 7.390968E-6 1.235885E-5 1.235885E-5 1.2358872E-5 1.53625 1.53625
1.236803E-5 1.7360341E-10 1.2358247E-5 1.1570893E-5 7.3906763E-6 1.2358624E-5 1.2358624E-5 1.2358247E-5 1.53675 1.53675
1.2367805E-5 1.7360557E-10 1.2358559E-5 1.1570663E-5 7.39053E-6 1.2358399E-5 1.2358399E-5 1.2358559E-5 1.53725 1.53725
1.2364214E-5 1.11482934E-10 1.2357623E-5 1.1570434E-5 7.390384E-6 1.2358173E-5 1.2358173E-5 1.2357623E-5 1.53775 1.53775
1.2353197E-5 -8.767972E-11 1.2357935E-5 1.1570206E-5 7.3902374E-6 1.23579475E-5 1.23579475E-5 1.2357935E-5 1.53825 1.53825
1.2348714E-5 -1.6624715E-10 1.2356998E-5 1.1569977E-5 7.3900915E-6 1.2357722E-5 1.2357722E-5 1.2356998E-5 1.53875 1.53875
1.2350634E-5 -1.2665566E-10 1.2357311E-5 1.1569748E-5 7.389945E-6 1.2357496E-5 1.2357496E-5 1.2357311E-5 1.53925 1.53925
1.2350277E-5 -1.2908975E-10 1.2356998E-5 1.1569519E-5 7.389799E-6 1.2357272E-5 1.2357272E-5 1.2356998E-5 1.53975 1.53975
1.2356256E-5 -1.4583047E-11 1.2356062E-5 1.156929E-5 7.3896526E-6 1.2357046E-5 1.2357046E-5 1.2356062E-5 1.54025 1.54025
1.2361508E-5 8.6524184E-11 1.2356686E-5 1.1569061E-5 7.3895067E-6 1.2356821E-5 1.2356821E-5 1.2356686E-5 1.54075 1.54075
1.2364253E-5 1.4134235E-10 1.2356374E-5 1.1568833E-5 7.3893602E-6 1.2356595E-5 1.2356595E-5 1.2356374E-5 1.54125 1.54125
1.2364655E-5 1.5291679E-10 1.2355749E-5 1.1568603E-5 7.3892143E-6 1.235637E-5 1.235637E-5 1.2355749E-5 1.54175 1.54175
1.23595455E-5 6.277708E-11 1.2355749E-5 1.1568146E-5 7.388922E-6 1.2356144E-5 1.2356144E-5 1.2355749E-5 1.54225 1.54225
1.2354205E-5 -3.1626098E-11 1.2355749E-5 1.1567917E-5 7.3887754E-6 1.2355918E-5 1.2355918E-5 1.2355749E-5 1.54275 1.54275
1.2349723E-5 -1.1019354E-10 1.2355437E-5 1.1567688E-5 7.3886295E-6 1.2355694E-5 1.2355694E-5 1.2355437E-5 1.54325 1.54325
1.2345967E-5 -1.7536152E-10 1.2355437E-5 1.1567459E-5 7.388483E-6 1.2355468E-5 1.2355468E-5 1.2355437E-5 1.54375 1.54375
1.2348513E-5 -1.2419775E-10 1.2355125E-5 1.156723E-5 7.388337E-6 1.2355243E-5 1.2355243E-5 1.2355125E-5 1.54425 1.54425
1.2354459E-5 -1.03001045E-11 1.2354813E-5 1.1567001E-5 7.3881906E-6 1.2355017E-5 1.2355017E-5 1.2354813E-5 1.54475 1.54475
1.2356808E-5 3.7209267E-11 1.2354813E-5 1.1566773E-5 7.3880447E-6 1.2354792E-5 1.2354792E-5 1.2354813E-5 1.54525 1.54525
1.2359024E-5 8.228236E-11 1.23545005E-5 1.1566543E-5 7.387898E-6 1.2354566E-5 1.2354566E-5 1.23545005E-5 1.54575 1.54575
1.2359789E-5 1.0055652E-10 1.23545005E-5 1.1566314E-5 7.3877522E-6 1.23543405E-5 1.23543405E-5 1.23545005E-5 1.54625 1.54625
1.2357551E-5 6.3405614E-11 1.2354189E-5 1.1566086E-5 7.387606E-6 1.2354115E-5 1.2354115E-5 1.2354189E-5 1.54675 1.54675
1.2355972E-5 3.8436046E-11 1.2354189E-5 1.1565857E-5 7.38746E-6 1.235389E-5 1.235389E-5 1.2354189E-5 1.54725 1.54725
1.2351358E-5 -4.2567658E-11 1.2354189E-5 1.1565399E-5 7.3871674E-6 1.2353665E-5 1.2353665E-5 1.2354189E-5 1.54775 1.54775
1.234539E-5 -1.4854311E-10 1.2353253E-5 1.156517E-5 7.387021E-6 1.2353439E-5 1.2353439E-5 1.2353253E-5 1.54825 1.54825
1.2348102E-5 -9.4334E-11 1.2353253E-5 1.1564942E-5 7.386875E-6 1.2353214E-5 1.2353214E-5 1.2353253E-5 1.54875 1.54875
1.2352069E-5 -1.6980365E-11 1.2352316E-5 1.1564713E-5 7.3867286E-6 1.2352988E-5 1.2352988E-5 1.2352316E-5 1.54925 1.54925
1.2352206E-5 -1.0278463E-11 1.2352004E-5 1.1564483E-5 7.3865826E-6 1.23527625E-5 1.23527625E-5 1.2352004E-5 1.54975 1.54975
1.2354258E-5 3.1749305E-11 1.2352004E-5 1.1564255E-5 7.3864367E-6 1.2352537E-5 1.2352537E-5 1.2352004E-5 1.55025 1.55025
1.2355385E-5 5.672321E-11 1.2352004E-5 1.1564026E-5 7.3862902E-6 1.2352311E-5 1.2352311E-5 1.2352004E-5 1.55075 1.55075
1.2354796E-5 5.0025633E-11 1.2352004E-5 1.1563797E-5 7.3861443E-6 1.2352086E-5 1.2352086E-5 1.2352004E-5 1.55125 1.55125
1.2355792E-5 7.2563275E-11 1.2351379E-5 1.15635685E-5 7.385998E-6 1.235186E-5 1.235186E-5 1.2351379E-5 1.55175 1.55175
1.2352036E-5 7.395289E-12 1.2351067E-5 1.1563339E-5 7.385852E-6 1.2351635E-5 1.2351635E-5 1.2351067E-5 1.55225 1.55225
1.2350391E-5 -1.8792417E-11 1.2350755E-5 1.156311E-5 7.3857054E-6 1.235141E-5 1.235141E-5 1.2350755E-5 1.55275 1.55275
1.2349077E-5 -3.8889447E-11 1.2350755E-5 1.1562653E-5 7.385413E-6 1.23511845E-5 1.23511845E-5 1.2350755E-5 1.55325 1.55325
1.2347994E-5 -5.4723018E-11 1.2350755E-5 1.1562423E-5 7.385267E-6 1.2350959E-5 1.2350959E-5 1.2350755E-5 1.55375 1.55375
1.2350639E-5 -1.7320474E-12 1.235013E-5 1.1562195E-5 7.3851206E-6 1.23507325E-5 1.23507325E-5 1.235013E-5 1.55425 1.55425
1.2354374E-5 7.135813E-11 1.235013E-5 1.1561966E-5 7.3849747E-6 1.2350508E-5 1.2350508E-5 1.235013E-5 1.55475 1.55475
1.2353291E-5 5.5524554E-11 1.23498185E-5 1.1561737E-5 7.384828E-6 1.2350282E-5 1.2350282E-5 1.23498185E-5 1.55525 1.55525
1.235092E-5 1.5937385E-11 1.23498185E-5 1.15615085E-5 7.3846822E-6 1.2350057E-5 1.2350057E-5 1.23498185E-5 1.55575 1.55575
1.2351586E-5 3.238434E-11 1.23495065E-5 1.1561279E-5 7.384536E-6 1.2349831E-5 1.2349831E-5 1.23495065E-5 1.55625 1.55625
1.2351459E-5 3.4213708E-11 1.2349195E-5 1.156105E-5 7.38439E-6 1.2349606E-5 1.2349606E-5 1.2349195E-5 1.55675 1.55675
1.2347306E-5 -3.8263063E-11 1.2348882E-5 1.1560822E-5 7.3842434E-6 1.234938E-5 1.234938E-5 1.2348882E-5 1.55725 1.55725
1.2344342E-5 -8.881343E-11 1.2348882E-5 1.1560593E-5 7.3840974E-6 1.23491545E-5 1.23491545E-5 1.2348882E-5 1.55775 1.55775
1.2348737E-5 -3.5419345E-12 1.2349195E-5 1.1560363E-5 7.383951E-6 1.2348929E-5 1.2348929E-5 1.2349195E-5 1.55825 1.55825
1.23514155E-5 5.0058107E-11 1.234857E-5 1.1559906E-5 7.3836586E-6 1.2348703E-5 1.2348703E-5 1.234857E-5 1.55875 1.55875
1.2349969E-5 2.75248E-11 1.2347946E-5 1.1559677E-5 7.3835126E-6 1.2348478E-5 1.2348478E-5 1.2347946E-5 1.55925 1.55925
1.2349645E-5 2.5699774E-11 1.2348258E-5 1.15594485E-5 7.383366E-6 1.2348252E-5 1.2348252E-5 1.2348258E-5 1.55975 1.55975
1.2352027E-5 7.38182E-11 1.2347946E-5 1.1559219E-5 7.3832202E-6 1.2348027E-5 1.2348027E-5 1.2347946E-5 1.56025 1.56025
1.2350085E-5 4.2148906E-11 1.2347946E-5 1.155899E-5 7.383074E-6 1.2347801E-5 1.2347801E-5 1.2347946E-5 1.56075 1.56075
1.2346724E-5 -1.5710266E-11 1.2347633E-5 1.1558762E-5 7.382928E-6 1.2347576E-5 1.2347576E-5 1.2347633E-5 1.56125 1.56125
1.2342968E-5 -8.087824E-11 1.2347009E-5 1.1558533E-5 7.3827814E-6 1.234735E-5 1.234735E-5 1.2347009E-5 1.56175 1.56175
1.2342577E-5 -8.392141E-11 1.2346697E-5 1.1558303E-5 7.3826354E-6 1.23471245E-5 1.23471245E-5 1.2346697E-5 1.56225 1.56225
1.2346973E-5 1.3500987E-12 1.2346697E-5 1.1558075E-5 7.382489E-6 1.2346899E-5 1.2346899E-5 1.2346697E-5 1.56275 1.56275
1.2346515E-5 -2.911211E-12 1.2346384E-5 1.1557846E-5 7.382343E-6 1.2346673E-5 1.2346673E-5 1.2346384E-5 1.56325 1.56325
1.2346653E-5 3.7906913E-12 1.2346072E-5 1.1557617E-5 7.3821966E-6 1.2346448E-5 1.2346448E-5 1.2346072E-5 1.56375 1.56375
1.2350289E-5 7.505366E-11 1.2346384E-5 1.1557159E-5 7.3819047E-6 1.2346222E-5 1.2346222E-5 1.2346384E-5 1.56425 1.56425
1.2352638E-5 1.2256303E-10 1.234576E-5 1.1556931E-5 7.381758E-6 1.2345997E-5 1.2345997E-5 1.234576E-5 1.56475 1.56475
1.2347924E-5 3.9732124E-11 1.2345448E-5 1.1556702E-5 7.3816122E-6 1.2345771E-5 1.2345771E-5 1.2345448E-5 1.56525 1.56525
1.2343441E-5 -3.8835313E-11 1.2344512E-5 1.1556473E-5 7.381466E-6 1.2345546E-5 1.2345546E-5 1.2344512E-5 1.56575 1.56575
1.2342358E-5 -5.4668884E-11 1.23448235E-5 1.1556244E-5 7.38132E-6 1.234532E-5 1.234532E-5 1.23448235E-5 1.56625 1.56625
1.2342627E-5 -4.5530718E-11 1.2345136E-5 1.1556015E-5 7.3811734E-6 1.2345095E-5 1.2345095E-5 1.2345136E-5 1.56675 1.56675
1.2339762E-5 -9.425389E-11 1.2344512E-5 1.1555786E-5 7.3810274E-6 1.2344869E-5 1.2344869E-5 1.2344512E-5 1.56725 1.56725
1.2338844E-5 -1.07042125E-10 1.23442E-5 1.1555558E-5 7.380881E-6 1.2344643E-5 1.2344643E-5 1.23442E-5 1.56775 1.56775
1.2345317E-5 1.660059E-11 1.2343888E-5 1.15553285E-5 7.380735E-6 1.2344418E-5 1.2344418E-5 1.2343888E-5 1.56825 1.56825
1.2350768E-5 1.2136223E-10 1.2343888E-5 1.1555099E-5 7.3805886E-6 1.2344192E-5 1.2344192E-5 1.2343888E-5 1.56875 1.56875
1.2351203E-5 1.3354572E-10 1.2343575E-5 1.1554642E-5 7.380296E-6 1.2343967E-5 1.2343967E-5 1.2343575E-5 1.56925 1.56925
1.2348667E-5 9.0913214E-11 1.2343575E-5 1.1554413E-5 7.3801502E-6 1.234374E-5 1.234374E-5 1.2343575E-5 1.56975 1.56975
1.2344944E-5 2.6354316E-11 1.2343575E-5 1.1554184E-5 7.380004E-6 1.2343516E-5 1.2343516E-5 1.2343575E-5 1.57025 1.57025
1.2341681E-5 -2.9677656E-11 1.2342639E-5 1.1553955E-5 7.379858E-6 1.2343289E-5 1.2343289E-5 1.2342639E-5 1.57075 1.57075
1.2335285E-5 -1.4357096E-10 1.2342639E-5 1.1553726E-5 7.3797114E-6 1.2343064E-5 1.2343064E-5 1.2342639E-5 1.57125 1.57125
1.2333113E-5 -1.7950373E-10 1.2342639E-5 1.1553498E-5 7.3795654E-6 1.2342838E-5 1.2342838E-5 1.2342639E-5 1.57175 1.57175
1.2337111E-5 -1.0154103E-10 1.2342326E-5 1.1553268E-5 7.379419E-6 1.23426125E-5 1.23426125E-5 1.2342326E-5 1.57225 1.57225
1.2345036E-5 4.8900606E-11 1.2342326E-5 1.1553039E-5 7.379273E-6 1.2342387E-5 1.2342387E-5 1.2342326E-5 1.57275 1.57275
1.2348771E-5 1.2199078E-10 1.2341702E-5 1.1552811E-5 7.3791266E-6 1.2342161E-5 1.2342161E-5 1.2341702E-5 1.57325 1.57325
1.2349239E-5 1.3478335E-10 1.2342014E-5 1.1552582E-5 7.3789806E-6 1.2341936E-5 1.2341936E-5 1.2342014E-5 1.57375 1.57375
1.2348849E-5 1.3174017E-10 1.2341702E-5 1.1552353E-5 7.378834E-6 1.234171E-5 1.234171E-5 1.2341702E-5 1.57425 1.57425
1.2344993E-5 6.474501E-11 1.2341078E-5 1.1551895E-5 7.378542E-6 1.2341485E-5 1.2341485E-5 1.2341078E-5 1.57475 1.57475
1.2338266E-5 -5.5238966E-11 1.234139E-5 1.1551666E-5 7.378396E-6 1.2341259E-5 1.2341259E-5 1.234139E-5 1.57525 1.57525
1.2332595E-5 -1.557328E-10 1.2341078E-5 1.1551438E-5 7.3782494E-6 1.2341033E-5 1.2341033E-5 1.2341078E-5 1.57575 1.57575
1.2331578E-5 -1.7034824E-10 1.2340453E-5 1.1551208E-5 7.3781034E-6 1.2340808E-5 1.2340808E-5 1.2340453E-5 1.57625 1.57625
1.2333464E-5 -1.3136581E-10 1.2340141E-5 1.1550979E-5 7.377957E-6 1.2340582E-5 1.2340582E-5 1.2340141E-5 1.57675 1.57675
1.2336638E-5 -6.862977E-11 1.23398295E-5 1.1550751E-5 7.377811E-6 1.2340356E-5 1.2340356E-5 1.23398295E-5 1.57725 1.57725
1.2342419E-5 4.222254E-11 1.23398295E-5 1.1550522E-5 7.377665E-6 1.23401305E-5 1.23401305E-5 1.23398295E-5 1.57775 1.57775
1.2347836E-5 1.4637512E-10 1.2339205E-5 1.1550293E-5 7.3775186E-6 1.2339905E-5 1.2339905E-5 1.2339205E-5 1.57825 1.57825
1.2350317E-5 1.9632075E-10 1.2339517E-5 1.1550064E-5 7.3773726E-6 1.2339679E-5 1.2339679E-5 1.2339517E-5 1.57875 1.57875
1.2347319E-5 1.4516131E-10 1.2339205E-5 1.1549835E-5 7.377226E-6 1.2339454E-5 1.2339454E-5 1.2339205E-5 1.57925 1.57925
1.2339504E-5 5.078136E-12 1.2338893E-5 1.1549606E-5 7.3770802E-6 1.2339228E-5 1.2339228E-5 1.2338893E-5 1.57975 1.57975
1.2331094E-5 -1.4596824E-10 1.2338893E-5 1.1549148E-5 7.376788E-6 1.2339003E-5 1.2339003E-5 1.2338893E-5 1.58025 1.58025
1.2328492E-5 -1.8981888E-10 1.2338893E-5 1.1548919E-5 7.3766414E-6 1.2338777E-5 1.2338777E-5 1.2338893E-5 1.58075 1.58075
1.2330114E-5 -1.5570897E-10 1.2338581E-5 1.1548691E-5 7.3764954E-6 1.2338551E-5 1.2338551E-5 1.2338581E-5 1.58125 1.58125
1.2336456E-5 -3.4502536E-11 1.2337956E-5 1.1548462E-5 7.376349E-6 1.2338325E-5 1.2338325E-5 1.2337956E-5 1.58175 1.58175
1.23417085E-5 6.660471E-11 1.2338269E-5 1.1548233E-5 7.376203E-6 1.23381E-5 1.23381E-5 1.2338269E-5 1.58225 1.58225
1.234452E-5 1.2264101E-10 1.2337644E-5 1.1548004E-5 7.3760566E-6 1.2337874E-5 1.2337874E-5 1.2337644E-5 1.58275 1.58275
1.2344194E-5 1.2081597E-10 1.2337644E-5 1.1547775E-5 7.3759106E-6 1.23376485E-5 1.23376485E-5 1.2337644E-5 1.58325 1.58325
1.2341065E-5 6.722028E-11 1.233702E-5 1.1547547E-5 7.375764E-6 1.2337422E-5 1.2337422E-5 1.233702E-5 1.58375 1.58375
1.2336681E-5 -9.519963E-12 1.2336707E-5 1.1547318E-5 7.375618E-6 1.2337197E-5 1.2337197E-5 1.2336707E-5 1.58425 1.58425
1.2333089E-5 -7.164261E-11 1.233702E-5 1.1547088E-5 7.375472E-6 1.2336971E-5 1.2336971E-5 1.233702E-5 1.58475 1.58475
1.2331709E-5 -9.295777E-11 1.2336707E-5 1.154686E-5 7.375326E-6 1.2336745E-5 1.2336745E-5 1.2336707E-5 1.58525 1.58525
1.2331252E-5 -9.721907E-11 1.2336083E-5 1.1546402E-5 7.3750334E-6 1.233652E-5 1.233652E-5 1.2336083E-5 1.58575 1.58575
1.2333535E-5 -5.0927842E-11 1.2336083E-5 1.15461735E-5 7.374887E-6 1.2336294E-5 1.2336294E-5 1.2336083E-5 1.58625 1.58625
1.23376985E-5 3.0080202E-11 1.2335458E-5 1.1545944E-5 7.374741E-6 1.2336069E-5 1.2336069E-5 1.2335458E-5 1.58675 1.58675
1.2339518E-5 6.7844515E-11 1.23351465E-5 1.1545715E-5 7.3745946E-6 1.2335842E-5 1.2335842E-5 1.23351465E-5 1.58725 1.58725
1.2339689E-5 7.515547E-11 1.2335458E-5 1.1545487E-5 7.3744486E-6 1.2335617E-5 1.2335617E-5 1.2335458E-5 1.58775 1.58775
1.2337979E-5 4.7749645E-11 1.23348345E-5 1.1545258E-5 7.374302E-6 1.2335391E-5 1.2335391E-5 1.23348345E-5 1.58825 1.58825
1.2335674E-5 9.380601E-12 1.23351465E-5 1.1545028E-5 7.374156E-6 1.2335166E-5 1.2335166E-5 1.23351465E-5 1.58875 1.58875
1.2332676E-5 -4.1778834E-11 1.23348345E-5 1.15448E-5 7.37401E-6 1.233494E-5 1.233494E-5 1.23348345E-5 1.58925 1.58925
1.23302725E-5 -8.197507E-11 1.2334211E-5 1.1544571E-5 7.373864E-6 1.2334714E-5 1.2334714E-5 1.2334211E-5 1.58975 1.58975
1.2329552E-5 -9.1108905E-11 1.2334211E-5 1.1544342E-5 7.3737174E-6 1.2334489E-5 1.2334489E-5 1.2334211E-5 1.59025 1.59025
1.2330845E-5 -6.3089665E-11 1.2334211E-5 1.15441135E-5 7.3735714E-6 1.23342625E-5 1.23342625E-5 1.2334211E-5 1.59075 1.59075
1.2335701E-5 3.0708772E-11 1.2333586E-5 1.1543655E-5 7.373279E-6 1.2334037E-5 1.2334037E-5 1.2333586E-5 1.59125 1.59125
1.23384125E-5 8.491787E-11 1.2333586E-5 1.1543427E-5 7.373133E-6 1.2333811E-5 1.2333811E-5 1.2333586E-5 1.59175 1.59175
1.2337626E-5 7.456591E-11 1.2333586E-5 1.1543198E-5 7.3729866E-6 1.2333586E-5 1.2333586E-5 1.2333586E-5 1.59225 1.59225
1.2336278E-5 5.3859802E-11 1.2332962E-5 1.1542968E-5 7.3728406E-6 1.233336E-5 1.233336E-5 1.2332962E-5 1.59275 1.59275
1.2333544E-5 7.572901E-12 1.2332649E-5 1.154274E-5 7.372694E-6 1.2333134E-5 1.2333134E-5 1.2332649E-5 1.59325 1.59325
1.2331008E-5 -3.5059598E-11 1.2332649E-5 1.1542511E-5 7.372548E-6 1.2332908E-5 1.2332908E-5 1.2332649E-5 1.59375 1.59375
1.232877E-5 -7.22105E-11 1.2332025E-5 1.1542282E-5 7.372402E-6 1.2332683E-5 1.2332683E-5 1.2332025E-5 1.59425 1.59425
1.2329898E-5 -4.7236597E-11 1.2332025E-5 1.15420535E-5 7.372256E-6 1.2332457E-5 1.2332457E-5 1.2332025E-5 1.59475 1.59475
1.2332543E-5 5.75438E-12 1.2331713E-5 1.1541824E-5 7.3721094E-6 1.2332231E-5 1.2332231E-5 1.2331713E-5 1.59525 1.59525
1.2333274E-5 2.3419475E-11 1.2331088E-5 1.1541595E-5 7.3719634E-6 1.2332005E-5 1.2332005E-5 1.2331088E-5 1.59575 1.59575
1.2333775E-5 3.6821116E-11 1.2331088E-5 1.1541367E-5 7.371817E-6 1.23317795E-5 1.23317795E-5 1.2331088E-5 1.59625 1.59625
1.2333648E-5 3.8650475E-11 1.2331088E-5 1.1540908E-5 7.3715246E-6 1.2331554E-5 1.2331554E-5 1.2331088E-5 1.59675 1.59675
1.2330881E-5 -8.245494E-12 1.2331088E-5 1.154068E-5 7.3713786E-6 1.23313275E-5 1.23313275E-5 1.2331088E-5 1.59725 1.59725
1.23264645E-5 -8.5594795E-11 1.2330464E-5 1.1540451E-5 7.371232E-6 1.2331102E-5 1.2331102E-5 1.2330464E-5 1.59775 1.59775
1.2324886E-5 -1.1056436E-10 1.2330776E-5 1.1540222E-5 7.371086E-6 1.2330876E-5 1.2330876E-5 1.2330776E-5 1.59825 1.59825
1.2329874E-5 -1.4329648E-11 1.2330464E-5 1.15399935E-5 7.37094E-6 1.2330651E-5 1.2330651E-5 1.2330464E-5 1.59875 1.59875
1.2335787E-5 9.895892E-11 1.2330464E-5 1.1539764E-5 7.370794E-6 1.2330424E-5 1.2330424E-5 1.2330464E-5 1.59925 1.59925
1.23352975E-5 9.408856E-11 1.23301525E-5 1.1539535E-5 7.3706474E-6 1.2330199E-5 1.2330199E-5 1.23301525E-5 1.59975 1.59975
1.23314085E-5 2.6484322E-11 1.2329528E-5 1.1539307E-5 7.3705014E-6 1.2329973E-5 1.2329973E-5 1.2329528E-5 1.60025 1.60025
1.2329763E-5 2.9662113E-13 1.2329528E-5 1.1539078E-5 7.370355E-6 1.2329748E-5 1.2329748E-5 1.2329528E-5 1.60075 1.60075
1.233033E-5 1.491639E-11 1.2329216E-5 1.1538849E-5 7.370209E-6 1.2329521E-5 1.2329521E-5 1.2329216E-5 1.60125 1.60125
1.2328554E-5 -1.3707591E-11 1.2328591E-5 1.1538391E-5 7.3699166E-6 1.2329296E-5 1.2329296E-5 1.2328591E-5 1.60175 1.60175
1.2324533E-5 -8.3748085E-11 1.2328904E-5 1.1538163E-5 7.36977E-6 1.232907E-5 1.232907E-5 1.2328904E-5 1.60225 1.60225
1.2321337E-5 -1.3856193E-10 1.2328591E-5 1.15379335E-5 7.369624E-6 1.2328845E-5 1.2328845E-5 1.2328591E-5 1.60275 1.60275
1.2326754E-5 -3.4409347E-11 1.2327967E-5 1.1537704E-5 7.3694778E-6 1.2328618E-5 1.2328618E-5 1.2327967E-5 1.60325 1.60325
1.2333359E-5 9.166963E-11 1.2328279E-5 1.1537476E-5 7.369332E-6 1.2328393E-5 1.2328393E-5 1.2328279E-5 1.60375 1.60375
1.2335708E-5 1.3917899E-10 1.2327967E-5 1.1537247E-5 7.3691854E-6 1.2328167E-5 1.2328167E-5 1.2327967E-5 1.60425 1.60425
1.2332248E-5 7.949263E-11 1.2327967E-5 1.1537018E-5 7.3690394E-6 1.2327941E-5 1.2327941E-5 1.2327967E-5 1.60475 1.60475
1.2330405E-5 4.9650527E-11 1.232703E-5 1.1536789E-5 7.3688934E-6 1.2327715E-5 1.2327715E-5 1.232703E-5 1.60525 1.60525
1.2330279E-5 5.1479904E-11 1.232703E-5 1.153656E-5 7.368747E-6 1.23274895E-5 1.23274895E-5 1.232703E-5 1.60575 1.60575
1.232761E-5 6.4111377E-12 1.2326718E-5 1.1536331E-5 7.368601E-6 1.2327263E-5 1.2327263E-5 1.2326718E-5 1.60625 1.60625
1.2320422E-5 -1.2209977E-10 1.2326718E-5 1.1536103E-5 7.3684546E-6 1.2327037E-5 1.2327037E-5 1.2326718E-5 1.60675 1.60675
1.2319272E-5 -1.3915148E-10 1.2326094E-5 1.1535644E-5 7.368162E-6 1.2326812E-5 1.2326812E-5 1.2326094E-5 1.60725 1.60725
1.23249865E-5 -2.9517302E-11 1.2326094E-5 1.1535416E-5 7.368016E-6 1.2326586E-5 1.2326586E-5 1.2326094E-5 1.60775 1.60775
1.233047E-5 7.585341E-11 1.2326094E-5 1.1535187E-5 7.36787E-6 1.232636E-5 1.232636E-5 1.2326094E-5 1.60825 1.60825
1.2328891E-5 5.0883842E-11 1.23254695E-5 1.1534958E-5 7.367724E-6 1.2326134E-5 1.2326134E-5 1.23254695E-5 1.60875 1.60875
1.2327312E-5 2.5914278E-11 1.2325781E-5 1.1534729E-5 7.3675774E-6 1.2325909E-5 1.2325909E-5 1.2325781E-5 1.60925 1.60925
1.2329859E-5 7.7078045E-11 1.2325781E-5 1.15345E-5 7.3674314E-6 1.2325682E-5 1.2325682E-5 1.2325781E-5 1.60975 1.60975
1.2330095E-5 8.5607146E-11 1.23251575E-5 1.1534271E-5 7.367285E-6 1.2325457E-5 1.2325457E-5 1.23251575E-5 1.61025 1.61025
1.2324161E-5 -1.9759222E-11 1.23251575E-5 1.1534043E-5 7.367139E-6 1.2325231E-5 1.2325231E-5 1.23251575E-5 1.61075 1.61075
1.2320337E-5 -8.6145334E-11 1.2324221E-5 1.1533813E-5 7.3669926E-6 1.2325005E-5 1.2325005E-5 1.2324221E-5 1.61125 1.61125
1.2321729E-5 -5.629889E-11 1.2324221E-5 1.1533584E-5 7.3668466E-6 1.2324779E-5 1.2324779E-5 1.2324221E-5 1.61175 1.61175
1.2324539E-5 -2.6258463E-13 1.2324221E-5 1.1533356E-5 7.3667E-6 1.2324554E-5 1.2324554E-5 1.2324221E-5 1.61225 1.61225
1.2322433E-5 -3.4977223E-11 1.2323909E-5 1.1532898E-5 7.3664078E-6 1.2324327E-5 1.2324327E-5 1.2323909E-5 1.61275 1.61275
1.2319302E-5 -8.857292E-11 1.2323597E-5 1.1532669E-5 7.366262E-6 1.2324102E-5 1.2324102E-5 1.2323597E-5 1.61325 1.61325
1.2324885E-5 1.8624985E-11 1.2323597E-5 1.153244E-5 7.3661154E-6 1.2323876E-5 1.2323876E-5 1.2323597E-5 1.61375 1.61375
1.2330401E-5 1.2460477E-10 1.2322972E-5 1.1532211E-5 7.3659694E-6 1.232365E-5 1.232365E-5 1.2322972E-5 1.61425 1.61425
1.2329746E-5 1.1668908E-10 1.2323284E-5 1.1531983E-5 7.365823E-6 1.2323424E-5 1.2323424E-5 1.2323284E-5 1.61475 1.61475
1.2322656E-5 -9.994638E-12 1.2322972E-5 1.1531753E-5 7.365677E-6 1.2323198E-5 1.2323198E-5 1.2322972E-5 1.61525 1.61525
1.2320583E-5 -4.4100206E-11 1.232266E-5 1.1531524E-5 7.3655306E-6 1.2322972E-5 1.2322972E-5 1.232266E-5 1.61575 1.61575
1.2324812E-5 3.812596E-11 1.232266E-5 1.1531296E-5 7.3653846E-6 1.2322746E-5 1.2322746E-5 1.232266E-5 1.61625 1.61625
1.23213185E-5 -2.2169471E-11 1.232266E-5 1.1531067E-5 7.365238E-6 1.232252E-5 1.232252E-5 1.232266E-5 1.61675 1.61675
1.2315615E-5 -1.2327238E-10 1.2322036E-5 1.1530838E-5 7.365092E-6 1.2322294E-5 1.2322294E-5 1.2322036E-5 1.61725 1.61725
1.2314565E-5 -1.3849687E-10 1.2321723E-5 1.1530609E-5 7.3649458E-6 1.2322068E-5 1.2322068E-5 1.2321723E-5 1.61775 1.61775
1.2319949E-5 -3.4953367E-11 1.2321723E-5 1.1530151E-5 7.3646534E-6 1.2321842E-5 1.2321842E-5 1.2321723E-5 1.61825 1.61825
1.2326422E-5 8.8689354E-11 1.2321723E-5 1.1529923E-5 7.3645074E-6 1.2321617E-5 1.2321617E-5 1.2321723E-5 1.61875 1.61875
1.2329497E-5 1.4959818E-10 1.2320787E-5 1.1529693E-5 7.3643614E-6 1.232139E-5 1.232139E-5 1.2320787E-5 1.61925 1.61925
1.2326234E-5 9.3566224E-11 1.2321411E-5 1.1529465E-5 7.364215E-6 1.2321165E-5 1.2321165E-5 1.2321411E-5 1.61975 1.61975
1.232426E-5 6.128785E-11 1.2321099E-5 1.1529236E-5 7.364069E-6 1.2320939E-5 1.2320939E-5 1.2321099E-5 1.62025 1.62025
1.2321658E-5 1.743721E-11 1.2320787E-5 1.1529007E-5 7.3639226E-6 1.2320713E-5 1.2320713E-5 1.2320787E-5 1.62075 1.62075
1.2317076E-5 -6.2957424E-11 1.23204745E-5 1.15287785E-5 7.3637766E-6 1.2320487E-5 1.2320487E-5 1.23204745E-5 1.62125 1.62125
1.2314705E-5 -1.0254459E-10 1.2320163E-5 1.1528549E-5 7.36363E-6 1.2320261E-5 1.2320261E-5 1.2320163E-5 1.62175 1.62175
1.231306E-5 -1.2873229E-10 1.2319539E-5 1.152832E-5 7.363484E-6 1.2320035E-5 1.2320035E-5 1.2319539E-5 1.62225 1.62225
1.2314584E-5 -9.6449584E-11 1.2319539E-5 1.1528092E-5 7.3633378E-6 1.231981E-5 1.231981E-5 1.2319539E-5 1.62275 1.62275
1.2321684E-5 3.876539E-11 1.2319539E-5 1.1527863E-5 7.363192E-6 1.2319583E-5 1.2319583E-5 1.2319539E-5 1.62325 1.62325
1.23267055E-5 1.3560918E-10 1.2319226E-5 1.1527405E-5 7.3628994E-6 1.2319358E-5 1.2319358E-5 1.2319226E-5 1.62375 1.62375
1.2325423E-5 1.1612122E-10 1.2318914E-5 1.1527176E-5 7.362753E-6 1.2319131E-5 1.2319131E-5 1.2318914E-5 1.62425 1.62425
1.2323086E-5 7.7143104E-11 1.2318914E-5 1.1526947E-5 7.362607E-6 1.2318906E-5 1.2318906E-5 1.2318914E-5 1.62475 1.62475
1.2320451E-5 3.2683398E-11 1.2318914E-5 1.15267185E-5 7.3624606E-6 1.231868E-5 1.231868E-5 1.2318914E-5 1.62525 1.62525
1.231676E-5 -3.126643E-11 1.2318602E-5 1.1526489E-5 7.3623146E-6 1.2318454E-5 1.2318454E-5 1.2318602E-5 1.62575 1.62575
1.231198E-5 -1.1531547E-10 1.231829E-5 1.152626E-5 7.362168E-6 1.2318228E-5 1.2318228E-5 1.231829E-5 1.62625 1.62625
1.230885E-5 -1.6891118E-10 1.231829E-5 1.1526032E-5 7.362022E-6 1.2318002E-5 1.2318002E-5 1.231829E-5 1.62675 1.62675
1.2311726E-5 -1.11656726E-10 1.2317041E-5 1.1525803E-5 7.3618758E-6 1.2317776E-5 1.2317776E-5 1.2317041E-5 1.62725 1.62725
1.2318958E-5 2.599452E-11 1.2317041E-5 1.1525573E-5 7.36173E-6 1.231755E-5 1.231755E-5 1.2317041E-5 1.62775 1.62775
1.2322924E-5 1.0334816E-10 1.2317353E-5 1.1525345E-5 7.3615834E-6 1.2317324E-5 1.2317324E-5 1.2317353E-5 1.62825 1.62825
1.2323523E-5 1.1857698E-10 1.2317041E-5 1.1525116E-5 7.3614374E-6 1.2317098E-5 1.2317098E-5 1.2317041E-5 1.62875 1.62875
1.232069E-5 7.046289E-11 1.2317041E-5 1.15246585E-5 7.361145E-6 1.2316872E-5 1.2316872E-5 1.2317041E-5 1.62925 1.62925
1.2316867E-5 4.07679E-12 1.2316104E-5 1.1524429E-5 7.3609986E-6 1.23166465E-5 1.23166465E-5 1.2316104E-5 1.62975 1.62975
1.2312219E-5 -7.753598E-11 1.2316416E-5 1.15242E-5 7.3608526E-6 1.231642E-5 1.231642E-5 1.2316416E-5 1.63025 1.63025
1.2309254E-5 -1.2808635E-10 1.2315792E-5 1.1523972E-5 7.360706E-6 1.2316194E-5 1.2316194E-5 1.2315792E-5 1.63075 1.63075
1.2309787E-5 -1.1407564E-10 1.2316104E-5 1.1523743E-5 7.36056E-6 1.2315968E-5 1.2315968E-5 1.2316104E-5 1.63125 1.63125
1.2313752E-5 -3.6722E-11 1.2315792E-5 1.1523513E-5 7.3604137E-6 1.2315742E-5 1.2315742E-5 1.2315792E-5 1.63175 1.63175
1.23188065E-5 6.0730844E-11 1.2314856E-5 1.1523285E-5 7.360268E-6 1.2315516E-5 1.2315516E-5 1.2314856E-5 1.63225 1.63225
1.232066E-5 9.9104204E-11 1.2315168E-5 1.1523056E-5 7.360122E-6 1.231529E-5 1.231529E-5 1.2315168E-5 1.63275 1.63275
1.2318289E-5 5.9517044E-11 1.2315168E-5 1.1522827E-5 7.3599754E-6 1.2315064E-5 1.2315064E-5 1.2315168E-5 1.63325 1.63325
1.2314961E-5 2.2669397E-12 1.2314544E-5 1.15225985E-5 7.3598294E-6 1.2314838E-5 1.2314838E-5 1.2314544E-5 1.63375 1.63375
1.2312293E-5 -4.280182E-11 1.2314856E-5 1.152214E-5 7.359537E-6 1.2314612E-5 1.2314612E-5 1.2314856E-5 1.63425 1.63425
1.2308767E-5 -1.0370632E-10 1.231392E-5 1.1521912E-5 7.3593906E-6 1.2314386E-5 1.2314386E-5 1.231392E-5 1.63475 1.63475
1.2307386E-5 -1.250215E-10 1.231392E-5 1.1521683E-5 7.3592446E-6 1.231416E-5 1.231416E-5 1.231392E-5 1.63525 1.63525
1.2309635E-5 -7.933931E-11 1.2313607E-5 1.1521453E-5 7.359098E-6 1.2313934E-5 1.2313934E-5 1.2313607E-5 1.63575 1.63575
1.2317429E-5 6.866607E-11 1.2313607E-5 1.1521225E-5 7.358952E-6 1.2313709E-5 1.2313709E-5 1.2313607E-5 1.63625 1.63625
1.2322186E-5 1.6063731E-10 1.2313295E-5 1.1520996E-5 7.3588058E-6 1.2313482E-5 1.2313482E-5 1.2313295E-5 1.63675 1.63675
1.2319386E-5 1.1313228E-10 1.2312983E-5 1.1520768E-5 7.35866E-6 1.2313256E-5 1.2313256E-5 1.2312983E-5 1.63725 1.63725
1.2314243E-5 2.2383512E-11 1.2312671E-5 1.15205385E-5 7.3585134E-6 1.231303E-5 1.231303E-5 1.2312671E-5 1.63775 1.63775
1.230844E-5 -8.05466E-11 1.2312671E-5 1.1520309E-5 7.3583674E-6 1.2312804E-5 1.2312804E-5 1.2312671E-5 1.63825 1.63825
1.2305739E-5 -1.2622443E-10 1.2312358E-5 1.1520081E-5 7.358221E-6 1.2312578E-5 1.2312578E-5 1.2312358E-5 1.63875 1.63875
1.2305942E-5 -1.183044E-10 1.2312046E-5 1.1519852E-5 7.358075E-6 1.2312352E-5 1.2312352E-5 1.2312046E-5 1.63925 1.63925
1.23075315E-5 -8.480355E-11 1.2312046E-5 1.1519394E-5 7.3577826E-6 1.2312126E-5 1.2312126E-5 1.2312046E-5 1.63975 1.63975
1.2313311E-5 2.6048757E-11 1.2312046E-5 1.1519165E-5 7.357636E-6 1.23119E-5 1.23119E-5 1.2312046E-5 1.64025 1.64025
1.2320345E-5 1.6004559E-10 1.2311734E-5 1.1518936E-5 7.35749E-6 1.2311673E-5 1.2311673E-5 1.2311734E-5 1.64075 1.64075
1.2323486E-5 2.2217257E-10 1.2311422E-5 1.1518708E-5 7.3573437E-6 1.2311448E-5 1.2311448E-5 1.2311422E-5 1.64125 1.64125
1.2318375E-5 1.3203287E-10 1.2311422E-5 1.15184785E-5 7.357198E-6 1.2311222E-5 1.2311222E-5 1.2311422E-5 1.64175 1.64175
1.2313001E-5 3.7020643E-11 1.23107975E-5 1.1518249E-5 7.3570513E-6 1.2310996E-5 1.2310996E-5 1.23107975E-5 1.64225 1.64225
1.2306901E-5 -7.139107E-11 1.23107975E-5 1.1518021E-5 7.3569054E-6 1.2310769E-5 1.2310769E-5 1.23107975E-5 1.64275 1.64275
[truncated: 1,463,451 more chars]
