# Supplementary material for: A Combined AFM and Lateral Stretch Device Enables Microindentation Analyses of Living Cells at High Strains
Source: Methods Protoc. 2019 May 24;2(2):43. doi: 10.3390/mps2020043 (PMC6632168; doi:10.3390/mps2020043)
Supplement: Supplementary file 1 [file mps-02-00043-s001.zip › indentations_on_empty_chamber/indentations_empty_chamber/50%strain/force-save-2017.11.08-11.55.13.499.txt]

# TEXT EXPORT
# data-description.comment: no comment entry
# data-description.name: no name entry
# data-description.probe: no probe entry
# data-description.user-name: d.ahrens
# data-description.instrument: A0051
# data-description.source-software: 5.0.82
# data-description.modification-software: spm-5.0.96
# index: 0
# xPosition: 1.8916153542232834E-16
# yPosition: -5.211875050785585E-16
# approachID: 2017.11.08-10.04.22-00203
# force-settings.type: segmented-force-settings
# force-settings.global-settings.control-settings-type: segment-control-settings
# force-settings.global-settings.closed-loop: false
# force-settings.global-settings.start-option.type: continue
# force-settings.global-settings.ttl-outputs.pins.list: 
# force-settings.global-settings.pause-before-first.type: constant-height-pause
# force-settings.global-settings.pause-before-first.identifier.type: standard
# force-settings.global-settings.pause-before-first.identifier.name: pause-spm
# force-settings.global-settings.pause-before-first.style: pause
# force-settings.global-settings.pause-before-first.duration: 0.0
# force-settings.global-settings.pause-before-first.num-points: 0
# force-settings.global-settings.pause-before-first.pause-option.type: constant-height
# force-settings.global-settings.pause-before-first.height-limit: NaN
# force-settings.global-settings.force-baseline-adjust-settings.enabled: true
# force-settings.global-settings.force-baseline-adjust-settings.interval: 1
# force-settings.global-settings.force-baseline-adjust-settings.beginOfLine: true
# force-settings.global-settings.force-baseline-adjust-settings.deadtimeBeforeSamples: 100
# force-settings.global-settings.force-baseline-adjust-settings.averageSamples: 100
# force-settings.segments.size: 4
# force-settings.segment.0.type: z-extend-force
# force-settings.segment.0.identifier.type: standard
# force-settings.segment.0.identifier.name: extend-spm
# force-settings.segment.0.style: extend
# force-settings.segment.0.duration: 4.0
# force-settings.segment.0.num-points: 8000
# force-settings.segment.0.z-start: 2.0E-6
# force-settings.segment.0.z-end: 0.0
# force-settings.segment.0.setpoint: 0.7717870165531471
# force-settings.segment.1.type: constant-force-pause
# force-settings.segment.1.identifier.type: standard
# force-settings.segment.1.identifier.name: pause-at-end-spm
# force-settings.segment.1.style: pause
# force-settings.segment.1.duration: 0.0
# force-settings.segment.1.num-points: 0
# force-settings.segment.1.pause-option.type: feedback-on
# force-settings.segment.1.i-gain: 10.0
# force-settings.segment.1.p-gain: 0.0010
# force-settings.segment.2.type: z-retract-height
# force-settings.segment.2.identifier.type: standard
# force-settings.segment.2.identifier.name: retract-spm
# force-settings.segment.2.style: retract
# force-settings.segment.2.duration: 2.5
# force-settings.segment.2.num-points: 5000
# force-settings.segment.2.z-start: 4.9999999999999996E-6
# force-settings.segment.2.z-end: 0.0
# force-settings.segment.2.setpoint: NaN
# force-settings.segment.3.type: constant-height-pause
# force-settings.segment.3.identifier.type: standard
# force-settings.segment.3.identifier.name: pause-at-start-spm
# force-settings.segment.3.style: pause
# force-settings.segment.3.duration: 2.0
# force-settings.segment.3.num-points: 4096
# force-settings.segment.3.pause-option.type: constant-height
# force-settings.segment.3.height-limit: NaN
# force-settings.data-description.comment: 
# force-settings.data-description.name: 
# force-settings.data-description.probe: 
# force-settings.data-description.user-name: 
# force-settings.data-description.instrument: 
# force-settings.data-description.source-software: 
# force-settings.data-description.modification-software: 
# feedbackMode: contact
# pauseBeforeFirst: 0.0
# pauseOnTipsaver: 0
# scanner: false
# date: Wed Nov 08 11:55:13 CET 2017
#
# segmentIndex: 0
# segment: extend
# columns: verticalTipPosition vDeflection strainGaugeHeight height head-height smoothedStrainGaugeHeight smoothedMeasuredHeight measuredHeight seriesTime time
# fancyNames: "Vertical Tip Position" "Vertical Deflection" "Head Height (measured)" "Height" "Head Height" "Head Height (measured & smoothed)" "Height (measured & smoothed)" "Height (measured)" "Series Time" "Segment Time"
# heightMultiplier: 0.63873
# heightOffset: 0.0
# sensitivity: 1.0530665200379007E-7
# springConstant: 0.01845601715417544
# calibrationSlots: nominal force nominal nominal calibrated nominal nominal nominal elapsed elapsed
# units: m N m m m m m m s s
#
1.3030463E-5 1.1125628E-10 1.3024096E-5 1.2323685E-5 7.8715075E-6 1.3024435E-5 1.3024435E-5 1.3024096E-5 2.5E-4 2.5E-4
1.3027905E-5 6.801381E-11 1.3023784E-5 1.2323456E-5 7.871361E-6 1.302422E-5 1.302422E-5 1.3023784E-5 7.5E-4 7.5E-4
1.3024191E-5 3.4540014E-12 1.3023784E-5 1.2323227E-5 7.871215E-6 1.3024003E-5 1.3024003E-5 1.3023784E-5 0.00125 0.00125
1.30248E-5 1.868194E-11 1.3023472E-5 1.2322998E-5 7.871068E-6 1.3023788E-5 1.3023788E-5 1.3023472E-5 0.00175 0.00175
1.302432E-5 1.3810676E-11 1.3023472E-5 1.2322769E-5 7.870923E-6 1.3023571E-5 1.3023571E-5 1.3023472E-5 0.00225 0.00225
1.302153E-5 -3.3695262E-11 1.302316E-5 1.232254E-5 7.870776E-6 1.3023356E-5 1.3023356E-5 1.302316E-5 0.00275 0.00275
1.3018774E-5 -8.059212E-11 1.302316E-5 1.2322312E-5 7.87063E-6 1.302314E-5 1.302314E-5 1.302316E-5 0.00325 0.00325
1.3019317E-5 -6.658232E-11 1.3022535E-5 1.23220825E-5 7.870483E-6 1.3022925E-5 1.3022925E-5 1.3022535E-5 0.00375 0.00375
1.3021312E-5 -2.5773578E-11 1.3022223E-5 1.2321853E-5 7.870338E-6 1.3022708E-5 1.3022708E-5 1.3022223E-5 0.00425 0.00425
1.3023835E-5 2.4780226E-11 1.3022223E-5 1.2321396E-5 7.870045E-6 1.3022493E-5 1.3022493E-5 1.3022223E-5 0.00475 0.00475
1.3025731E-5 6.376176E-11 1.3022223E-5 1.2321167E-5 7.869899E-6 1.3022277E-5 1.3022277E-5 1.3022223E-5 0.00525 0.00525
1.3027496E-5 1.0030705E-10 1.3021911E-5 1.2320938E-5 7.869753E-6 1.3022061E-5 1.3022061E-5 1.3021911E-5 0.00575 0.00575
1.3027115E-5 9.7262975E-11 1.30215985E-5 1.2320709E-5 7.869607E-6 1.3021845E-5 1.3021845E-5 1.30215985E-5 0.00625 0.00625
1.3024094E-5 4.5493578E-11 1.30215985E-5 1.232048E-5 7.86946E-6 1.30216295E-5 1.30216295E-5 1.30215985E-5 0.00675 0.00675
1.3022294E-5 1.6259634E-11 1.3020975E-5 1.2320252E-5 7.869314E-6 1.3021413E-5 1.3021413E-5 1.3020975E-5 0.00725 0.00725
1.3020164E-5 -1.9064961E-11 1.3020663E-5 1.23200225E-5 7.869168E-6 1.3021197E-5 1.3021197E-5 1.3020663E-5 0.00775 0.00775
1.3016516E-5 -8.240663E-11 1.3020663E-5 1.2319793E-5 7.869022E-6 1.3020981E-5 1.3020981E-5 1.3020663E-5 0.00825 0.00825
1.3012769E-5 -1.475755E-10 1.3020663E-5 1.2319565E-5 7.868875E-6 1.3020765E-5 1.3020765E-5 1.3020663E-5 0.00875 0.00875
1.3015293E-5 -9.702168E-11 1.3020663E-5 1.2319336E-5 7.86873E-6 1.302055E-5 1.302055E-5 1.3020663E-5 0.00925 0.00925
1.30233275E-5 5.5246262E-11 1.3020038E-5 1.2319107E-5 7.868583E-6 1.3020333E-5 1.3020333E-5 1.3020038E-5 0.00975 0.00975
1.3029778E-5 1.78279E-10 1.3020351E-5 1.2318649E-5 7.868291E-6 1.3020118E-5 1.3020118E-5 1.3020351E-5 0.01025 0.01025
1.3026922E-5 1.2955495E-10 1.3020351E-5 1.231842E-5 7.868145E-6 1.3019901E-5 1.3019901E-5 1.3020351E-5 0.01075 0.01075
1.3024E-5 7.9612754E-11 1.3019726E-5 1.2318192E-5 7.867999E-6 1.3019686E-5 1.3019686E-5 1.3019726E-5 0.01125 0.01125
1.3019956E-5 8.9622745E-12 1.3019726E-5 1.23179625E-5 7.867852E-6 1.301947E-5 1.301947E-5 1.3019726E-5 0.01175 0.01175
1.3017166E-5 -3.854366E-11 1.3019726E-5 1.2317734E-5 7.867706E-6 1.3019254E-5 1.3019254E-5 1.3019726E-5 0.01225 0.01225
1.3013947E-5 -9.396746E-11 1.3018789E-5 1.2317505E-5 7.86756E-6 1.3019038E-5 1.3019038E-5 1.3018789E-5 0.01275 0.01275
1.301119E-5 -1.4086432E-10 1.3018477E-5 1.2317276E-5 7.867414E-6 1.3018823E-5 1.3018823E-5 1.3018477E-5 0.01325 0.01325
1.3012856E-5 -1.0614625E-10 1.3018165E-5 1.2317048E-5 7.867267E-6 1.3018606E-5 1.3018606E-5 1.3018165E-5 0.01375 0.01375
1.3018844E-5 8.359557E-12 1.3018165E-5 1.2316818E-5 7.867121E-6 1.3018391E-5 1.3018391E-5 1.3018165E-5 0.01425 0.01425
1.3024304E-5 1.1312029E-10 1.3017853E-5 1.2316589E-5 7.8669755E-6 1.3018174E-5 1.3018174E-5 1.3017853E-5 0.01475 0.01475
1.3027058E-5 1.6793758E-10 1.3017853E-5 1.2316361E-5 7.866829E-6 1.3017959E-5 1.3017959E-5 1.3017853E-5 0.01525 0.01525
1.302506E-5 1.3504924E-10 1.3017853E-5 1.23159025E-5 7.866536E-6 1.3017743E-5 1.3017743E-5 1.3017853E-5 0.01575 0.01575
1.3020224E-5 4.9781176E-11 1.3017228E-5 1.2315674E-5 7.866391E-6 1.3017527E-5 1.3017527E-5 1.3017228E-5 0.01625 0.01625
1.3017269E-5 -7.700894E-13 1.30166045E-5 1.2315445E-5 7.866244E-6 1.3017311E-5 1.3017311E-5 1.30166045E-5 0.01675 0.01675
1.3011542E-5 -1.0248297E-10 1.30166045E-5 1.2315216E-5 7.866098E-6 1.3017095E-5 1.3017095E-5 1.30166045E-5 0.01725 0.01725
1.30107655E-5 -1.12835824E-10 1.30166045E-5 1.23149875E-5 7.865951E-6 1.3016879E-5 1.3016879E-5 1.30166045E-5 0.01775 0.01775
1.3013157E-5 -6.4718286E-11 1.30162925E-5 1.2314758E-5 7.865806E-6 1.3016664E-5 1.3016664E-5 1.30162925E-5 0.01825 0.01825
1.3016241E-5 -3.8103474E-12 1.30162925E-5 1.2314529E-5 7.865659E-6 1.3016447E-5 1.3016447E-5 1.30162925E-5 0.01875 0.01875
1.3020282E-5 7.476053E-11 1.3015668E-5 1.2314301E-5 7.865513E-6 1.3016231E-5 1.3016231E-5 1.3015668E-5 0.01925 0.01925
1.3023597E-5 1.3993195E-10 1.301598E-5 1.2314072E-5 7.865367E-6 1.3016015E-5 1.3016015E-5 1.301598E-5 0.01975 0.01975
1.3023085E-5 1.344516E-10 1.3015044E-5 1.23138425E-5 7.865221E-6 1.30158E-5 1.30158E-5 1.3015044E-5 0.02025 0.02025
1.3022736E-5 1.3201663E-10 1.3015044E-5 1.2313614E-5 7.865075E-6 1.3015583E-5 1.3015583E-5 1.3015044E-5 0.02075 0.02075
1.3017933E-5 4.7357607E-11 1.3014731E-5 1.2313156E-5 7.864782E-6 1.3015368E-5 1.3015368E-5 1.3014731E-5 0.02125 0.02125
1.3007784E-5 -1.359702E-10 1.3014419E-5 1.23129275E-5 7.864636E-6 1.3015152E-5 1.3015152E-5 1.3014419E-5 0.02175 0.02175
1.3003245E-5 -2.1575666E-10 1.3015044E-5 1.2312698E-5 7.86449E-6 1.3014936E-5 1.3014936E-5 1.3015044E-5 0.02225 0.02225
1.3008969E-5 -1.0612338E-10 1.3014107E-5 1.2312469E-5 7.864343E-6 1.301472E-5 1.301472E-5 1.3014107E-5 0.02275 0.02275
1.3014199E-5 -5.626107E-12 1.3014107E-5 1.2312241E-5 7.864198E-6 1.3014504E-5 1.3014504E-5 1.3014107E-5 0.02325 0.02325
1.3019098E-5 8.878051E-11 1.3014107E-5 1.2312012E-5 7.864051E-6 1.3014287E-5 1.3014287E-5 1.3014107E-5 0.02375 0.02375
1.3022017E-5 1.4664311E-10 1.3013795E-5 1.23117825E-5 7.863905E-6 1.3014072E-5 1.3014072E-5 1.3013795E-5 0.02425 0.02425
1.3022626E-5 1.6187106E-10 1.3013482E-5 1.2311554E-5 7.863759E-6 1.3013856E-5 1.3013856E-5 1.3013482E-5 0.02475 0.02475
1.3022212E-5 1.5821792E-10 1.3013482E-5 1.2311325E-5 7.863613E-6 1.301364E-5 1.301364E-5 1.3013482E-5 0.02525 0.02525
1.30161225E-5 4.9805313E-11 1.3012858E-5 1.2311096E-5 7.863467E-6 1.3013424E-5 1.3013424E-5 1.3012858E-5 0.02575 0.02575
1.3007426E-5 -1.0672356E-10 1.3012546E-5 1.23108675E-5 7.86332E-6 1.3013208E-5 1.3013208E-5 1.3012546E-5 0.02625 0.02625
1.3001533E-5 -2.1148176E-10 1.3012858E-5 1.2310409E-5 7.863028E-6 1.3012992E-5 1.3012992E-5 1.3012858E-5 0.02675 0.02675
1.3000657E-5 -2.2366183E-10 1.3012234E-5 1.2310181E-5 7.862882E-6 1.30127755E-5 1.30127755E-5 1.3012234E-5 0.02725 0.02725
1.3004765E-5 -1.4387282E-10 1.3012234E-5 1.2309952E-5 7.862735E-6 1.301256E-5 1.301256E-5 1.3012234E-5 0.02775 0.02775
1.3014152E-5 3.3366865E-11 1.3012234E-5 1.23097225E-5 7.862589E-6 1.30123435E-5 1.30123435E-5 1.3012234E-5 0.02825 0.02825
1.3020404E-5 1.5274519E-10 1.30119215E-5 1.2309494E-5 7.862443E-6 1.3012128E-5 1.3012128E-5 1.30119215E-5 0.02875 0.02875
1.3025732E-5 2.5506972E-10 1.30119215E-5 1.2309265E-5 7.862297E-6 1.3011912E-5 1.3011912E-5 1.30119215E-5 0.02925 0.02925
1.3024295E-5 2.325355E-10 1.301161E-5 1.2309036E-5 7.862151E-6 1.3011696E-5 1.3011696E-5 1.301161E-5 0.02975 0.02975
1.3018601E-5 1.314317E-10 1.301161E-5 1.23088075E-5 7.862004E-6 1.30114795E-5 1.30114795E-5 1.301161E-5 0.03025 0.03025
1.3008188E-5 -5.6768656E-11 1.3011298E-5 1.2308578E-5 7.861859E-6 1.3011264E-5 1.3011264E-5 1.3011298E-5 0.03075 0.03075
1.3000877E-5 -1.8771673E-10 1.3010986E-5 1.230835E-5 7.861712E-6 1.3011048E-5 1.3011048E-5 1.3010986E-5 0.03125 0.03125
1.2996998E-5 -2.5532185E-10 1.3010986E-5 1.2307892E-5 7.861419E-6 1.3010832E-5 1.3010832E-5 1.3010986E-5 0.03175 0.03175
1.30012695E-5 -1.7248751E-10 1.3010361E-5 1.2307663E-5 7.861274E-6 1.30106155E-5 1.30106155E-5 1.3010361E-5 0.03225 0.03225
1.3006763E-5 -6.711771E-11 1.3010049E-5 1.2307434E-5 7.861127E-6 1.30104E-5 1.30104E-5 1.3010049E-5 0.03275 0.03275
1.3013642E-5 6.3832904E-11 1.3009737E-5 1.2307205E-5 7.860981E-6 1.3010184E-5 1.3010184E-5 1.3009737E-5 0.03325 0.03325
1.3019466E-5 1.7529338E-10 1.3010049E-5 1.2306977E-5 7.860835E-6 1.3009968E-5 1.3009968E-5 1.3010049E-5 0.03375 0.03375
1.3023077E-5 2.4594637E-10 1.3009425E-5 1.23067475E-5 7.860689E-6 1.30097515E-5 1.30097515E-5 1.3009425E-5 0.03425 0.03425
1.3020948E-5 2.106218E-10 1.30088E-5 1.2306518E-5 7.860543E-6 1.3009536E-5 1.3009536E-5 1.30088E-5 0.03475 0.03475
1.3013637E-5 7.967374E-11 1.3009112E-5 1.230629E-5 7.860396E-6 1.300932E-5 1.300932E-5 1.3009112E-5 0.03525 0.03525
1.30066555E-5 -4.518368E-11 1.3008176E-5 1.2306061E-5 7.860251E-6 1.3009104E-5 1.3009104E-5 1.3008176E-5 0.03575 0.03575
1.3001952E-5 -1.2801547E-10 1.3008176E-5 1.2305832E-5 7.860104E-6 1.3008887E-5 1.3008887E-5 1.3008176E-5 0.03625 0.03625
1.2998304E-5 -1.9135714E-10 1.3008176E-5 1.2305603E-5 7.859958E-6 1.3008672E-5 1.3008672E-5 1.3008176E-5 0.03675 0.03675
1.299878E-5 -1.7856547E-10 1.3008176E-5 1.2305145E-5 7.859666E-6 1.3008455E-5 1.3008455E-5 1.3008176E-5 0.03725 0.03725
1.3002128E-5 -1.12785E-10 1.3007551E-5 1.2304917E-5 7.859519E-6 1.300824E-5 1.300824E-5 1.3007551E-5 0.03775 0.03775
1.300881E-5 1.45112195E-11 1.3007239E-5 1.23046875E-5 7.859373E-6 1.3008023E-5 1.3008023E-5 1.3007239E-5 0.03825 0.03825
1.3016383E-5 1.5825223E-10 1.3007551E-5 1.2304458E-5 7.859227E-6 1.3007808E-5 1.3007808E-5 1.3007551E-5 0.03875 0.03875
1.3021413E-5 2.550951E-10 1.3007239E-5 1.230423E-5 7.859081E-6 1.3007591E-5 1.3007591E-5 1.3007239E-5 0.03925 0.03925
1.3023078E-5 2.8981317E-10 1.3007239E-5 1.2304001E-5 7.858935E-6 1.3007376E-5 1.3007376E-5 1.3007239E-5 0.03975 0.03975
1.3018804E-5 2.1489924E-10 1.3007551E-5 1.2303772E-5 7.858788E-6 1.3007159E-5 1.3007159E-5 1.3007551E-5 0.04025 0.04025
1.30061135E-5 -1.5326693E-11 1.30069275E-5 1.2303543E-5 7.858642E-6 1.3006944E-5 1.3006944E-5 1.30069275E-5 0.04075 0.04075
1.29932905E-5 -2.479889E-10 1.3006615E-5 1.2303314E-5 7.858496E-6 1.3006727E-5 1.3006727E-5 1.3006615E-5 0.04125 0.04125
1.2988455E-5 -3.3325698E-10 1.3006615E-5 1.2303085E-5 7.85835E-6 1.3006511E-5 1.3006511E-5 1.3006615E-5 0.04175 0.04175
1.29926275E-5 -2.5224983E-10 1.3006303E-5 1.2302857E-5 7.858203E-6 1.3006295E-5 1.3006295E-5 1.3006303E-5 0.04225 0.04225
1.3001916E-5 -7.683735E-11 1.3006303E-5 1.2302398E-5 7.857911E-6 1.3006079E-5 1.3006079E-5 1.3006303E-5 0.04275 0.04275
1.3013019E-5 1.3207381E-10 1.3005679E-5 1.230217E-5 7.857765E-6 1.3005863E-5 1.3005863E-5 1.3005679E-5 0.04325 0.04325
1.30217795E-5 2.9774125E-10 1.3005367E-5 1.2301941E-5 7.857619E-6 1.3005647E-5 1.3005647E-5 1.3005367E-5 0.04375 0.04375
1.3026448E-5 3.8788434E-10 1.3005054E-5 1.2301712E-5 7.857472E-6 1.300543E-5 1.300543E-5 1.3005054E-5 0.04425 0.04425
1.30218095E-5 3.0627068E-10 1.3005054E-5 1.2301483E-5 7.857327E-6 1.3005215E-5 1.3005215E-5 1.3005054E-5 0.04475 0.04475
1.3006676E-5 3.097382E-11 1.3005054E-5 1.2301254E-5 7.85718E-6 1.3004998E-5 1.3004998E-5 1.3005054E-5 0.04525 0.04525
1.2990257E-5 -2.6807667E-10 1.3005054E-5 1.2301025E-5 7.857034E-6 1.3004783E-5 1.3004783E-5 1.3005054E-5 0.04575 0.04575
1.2981857E-5 -4.1912393E-10 1.3004742E-5 1.2300797E-5 7.856887E-6 1.3004566E-5 1.3004566E-5 1.3004742E-5 0.04625 0.04625
1.29859645E-5 -3.3933492E-10 1.3004742E-5 1.23005675E-5 7.856742E-6 1.3004351E-5 1.3004351E-5 1.3004742E-5 0.04675 0.04675
1.2998124E-5 -1.10933644E-10 1.3004118E-5 1.2300338E-5 7.856595E-6 1.3004134E-5 1.3004134E-5 1.3004118E-5 0.04725 0.04725
1.3010976E-5 1.3025805E-10 1.3004118E-5 1.230011E-5 7.856449E-6 1.3003918E-5 1.3003918E-5 1.3004118E-5 0.04775 0.04775
1.3022311E-5 3.4343264E-10 1.3003181E-5 1.2299653E-5 7.856157E-6 1.3003702E-5 1.3003702E-5 1.3003181E-5 0.04825 0.04825
1.3026021E-5 4.159129E-10 1.3003493E-5 1.2299423E-5 7.856011E-6 1.3003486E-5 1.3003486E-5 1.3003493E-5 0.04875 0.04875
1.3015014E-5 2.1674933E-10 1.3002869E-5 1.2299194E-5 7.855864E-6 1.300327E-5 1.300327E-5 1.3002869E-5 0.04925 0.04925
1.3001598E-5 -2.6876081E-11 1.3002869E-5 1.2298966E-5 7.855719E-6 1.3003054E-5 1.3003054E-5 1.3002869E-5 0.04975 0.04975
1.2990755E-5 -2.2299429E-10 1.3002556E-5 1.2298737E-5 7.855572E-6 1.30028375E-5 1.30028375E-5 1.3002556E-5 0.05025 0.05025
1.2985589E-5 -3.1435302E-10 1.3002556E-5 1.22985075E-5 7.855426E-6 1.3002622E-5 1.3002622E-5 1.3002556E-5 0.05075 0.05075
1.2985736E-5 -3.0765201E-10 1.3002556E-5 1.2298279E-5 7.855279E-6 1.30024055E-5 1.30024055E-5 1.3002556E-5 0.05125 0.05125
1.29915925E-5 -1.9558248E-10 1.30019325E-5 1.229805E-5 7.855134E-6 1.300219E-5 1.300219E-5 1.30019325E-5 0.05175 0.05175
1.3002861E-5 1.6374005E-11 1.30022445E-5 1.2297821E-5 7.854987E-6 1.30019735E-5 1.30019735E-5 1.30022445E-5 0.05225 0.05225
1.3016835E-5 2.7827396E-10 1.3001309E-5 1.2297593E-5 7.854841E-6 1.3001757E-5 1.3001757E-5 1.3001309E-5 0.05275 0.05275
1.3021701E-5 3.720715E-10 1.3001309E-5 1.2297363E-5 7.854695E-6 1.3001541E-5 1.3001541E-5 1.3001309E-5 0.05325 0.05325
1.3014159E-5 2.3685998E-10 1.3001309E-5 1.2296906E-5 7.854403E-6 1.3001325E-5 1.3001325E-5 1.3001309E-5 0.05375 0.05375
1.3003019E-5 3.5260166E-11 1.3000996E-5 1.2296677E-5 7.854256E-6 1.3001109E-5 1.3001109E-5 1.3000996E-5 0.05425 0.05425
1.2995279E-5 -1.0360577E-10 1.3000684E-5 1.22964475E-5 7.85411E-6 1.3000893E-5 1.3000893E-5 1.3000684E-5 0.05475 0.05475
1.29895525E-5 -2.0531864E-10 1.3000372E-5 1.2296219E-5 7.853964E-6 1.30006765E-5 1.30006765E-5 1.3000372E-5 0.05525 0.05525
1.2987454E-5 -2.4003416E-10 1.300006E-5 1.229599E-5 7.853818E-6 1.300046E-5 1.300046E-5 1.300006E-5 0.05575 0.05575
1.299143E-5 -1.6268142E-10 1.300006E-5 1.2295761E-5 7.853671E-6 1.30002445E-5 1.30002445E-5 1.300006E-5 0.05625 0.05625
1.3001906E-5 3.4657457E-11 1.300006E-5 1.22955325E-5 7.853525E-6 1.3000028E-5 1.3000028E-5 1.300006E-5 0.05675 0.05675
1.3009017E-5 1.6987155E-10 1.2999747E-5 1.2295303E-5 7.853379E-6 1.29998125E-5 1.29998125E-5 1.2999747E-5 0.05725 0.05725
1.3010648E-5 2.0398055E-10 1.2999747E-5 1.2295074E-5 7.853233E-6 1.2999596E-5 1.2999596E-5 1.2999747E-5 0.05775 0.05775
1.3010597E-5 2.0702715E-10 1.2999747E-5 1.2294846E-5 7.853087E-6 1.299938E-5 1.299938E-5 1.2999747E-5 0.05825 0.05825
1.3004804E-5 1.0409614E-10 1.2999123E-5 1.2294617E-5 7.85294E-6 1.2999164E-5 1.2999164E-5 1.2999123E-5 0.05875 0.05875
1.2998846E-5 -1.880188E-12 1.2998811E-5 1.2294159E-5 7.852648E-6 1.2998948E-5 1.2998948E-5 1.2998811E-5 0.05925 0.05925
1.2992722E-5 -1.1090186E-10 1.2998498E-5 1.229393E-5 7.852502E-6 1.2998731E-5 1.2998731E-5 1.2998498E-5 0.05975 0.05975
1.2988843E-5 -1.7850699E-10 1.2998186E-5 1.2293701E-5 7.852355E-6 1.2998516E-5 1.2998516E-5 1.2998186E-5 0.06025 0.06025
1.29903765E-5 -1.4622518E-10 1.2997874E-5 1.22934725E-5 7.85221E-6 1.2998299E-5 1.2998299E-5 1.2997874E-5 0.06075 0.06075
1.2995771E-5 -4.268257E-11 1.2998186E-5 1.2293243E-5 7.852063E-6 1.2998084E-5 1.2998084E-5 1.2998186E-5 0.06125 0.06125
1.2998294E-5 7.8712375E-12 1.299725E-5 1.2293014E-5 7.851917E-6 1.2997867E-5 1.2997867E-5 1.299725E-5 0.06175 0.06175
1.3004644E-5 1.2907679E-10 1.2997562E-5 1.2292786E-5 7.8517705E-6 1.2997651E-5 1.2997651E-5 1.2997562E-5 0.06225 0.06225
1.300918E-5 2.1678366E-10 1.299725E-5 1.2292557E-5 7.851625E-6 1.2997434E-5 1.2997434E-5 1.299725E-5 0.06275 0.06275
1.30070175E-5 1.8085E-10 1.299725E-5 1.22923275E-5 7.851479E-6 1.2997218E-5 1.2997218E-5 1.299725E-5 0.06325 0.06325
1.3001224E-5 7.7919005E-11 1.2996626E-5 1.2292099E-5 7.851332E-6 1.2997002E-5 1.2997002E-5 1.2996626E-5 0.06375 0.06375
1.2991734E-5 -9.3227474E-11 1.2996626E-5 1.2291641E-5 7.85104E-6 1.2996786E-5 1.2996786E-5 1.2996626E-5 0.06425 0.06425
1.2987922E-5 -1.5961447E-10 1.2996938E-5 1.22914125E-5 7.850894E-6 1.299657E-5 1.299657E-5 1.2996938E-5 0.06475 0.06475
1.2990214E-5 -1.13324135E-10 1.2996938E-5 1.2291183E-5 7.850747E-6 1.2996354E-5 1.2996354E-5 1.2996938E-5 0.06525 0.06525
1.2990789E-5 -9.870526E-11 1.2996002E-5 1.2290954E-5 7.850602E-6 1.2996137E-5 1.2996137E-5 1.2996002E-5 0.06575 0.06575
1.2994666E-5 -2.317972E-11 1.2995377E-5 1.2290726E-5 7.850455E-6 1.2995922E-5 1.2995922E-5 1.2995377E-5 0.06625 0.06625
1.3000093E-5 8.097195E-11 1.2995689E-5 1.2290497E-5 7.850309E-6 1.2995705E-5 1.2995705E-5 1.2995689E-5 0.06675 0.06675
1.3002847E-5 1.3578923E-10 1.2995377E-5 1.2290268E-5 7.850163E-6 1.2995489E-5 1.2995489E-5 1.2995377E-5 0.06725 0.06725
1.3004049E-5 1.6198039E-10 1.2995065E-5 1.2290039E-5 7.850017E-6 1.2995272E-5 1.2995272E-5 1.2995065E-5 0.06775 0.06775
1.2998751E-5 6.818539E-11 1.2994753E-5 1.228981E-5 7.849871E-6 1.2995056E-5 1.2995056E-5 1.2994753E-5 0.06825 0.06825
1.2994278E-5 -1.0382952E-11 1.299444E-5 1.2289582E-5 7.849724E-6 1.299484E-5 1.299484E-5 1.299444E-5 0.06875 0.06875
1.2989375E-5 -9.686916E-11 1.299444E-5 1.22893525E-5 7.849578E-6 1.2994624E-5 1.2994624E-5 1.299444E-5 0.06925 0.06925
1.2986519E-5 -1.4559322E-10 1.2993816E-5 1.2288895E-5 7.849286E-6 1.2994407E-5 1.2994407E-5 1.2993816E-5 0.06975 0.06975
1.2987788E-5 -1.1818395E-10 1.2994128E-5 1.2288666E-5 7.849139E-6 1.2994192E-5 1.2994192E-5 1.2994128E-5 0.07025 0.07025
1.2991664E-5 -4.26584E-11 1.2993816E-5 1.2288437E-5 7.848993E-6 1.2993975E-5 1.2993975E-5 1.2993816E-5 0.07075 0.07075
1.29974205E-5 6.758395E-11 1.2993192E-5 1.2288208E-5 7.848847E-6 1.2993759E-5 1.2993759E-5 1.2993192E-5 0.07125 0.07125
1.3002089E-5 1.5772708E-10 1.2993504E-5 1.2287979E-5 7.848701E-6 1.2993543E-5 1.2993543E-5 1.2993504E-5 0.07175 0.07175
1.3002401E-5 1.6747342E-10 1.2993192E-5 1.228775E-5 7.848555E-6 1.2993327E-5 1.2993327E-5 1.2993192E-5 0.07225 0.07225
1.2998291E-5 9.560483E-11 1.2993504E-5 1.2287522E-5 7.848408E-6 1.299311E-5 1.299311E-5 1.2993504E-5 0.07275 0.07275
1.2993355E-5 8.509559E-12 1.2992879E-5 1.22872925E-5 7.848263E-6 1.2992895E-5 1.2992895E-5 1.2992879E-5 0.07325 0.07325
1.2988024E-5 -8.589451E-11 1.2992879E-5 1.2287063E-5 7.848116E-6 1.2992678E-5 1.2992678E-5 1.2992879E-5 0.07375 0.07375
1.2983484E-5 -1.6568097E-10 1.29925675E-5 1.2286835E-5 7.84797E-6 1.2992462E-5 1.2992462E-5 1.29925675E-5 0.07425 0.07425
1.2983962E-5 -1.528893E-10 1.29922555E-5 1.2286606E-5 7.847823E-6 1.29922455E-5 1.29922455E-5 1.29922555E-5 0.07475 0.07475
1.29882665E-5 -6.9445893E-11 1.29925675E-5 1.2286148E-5 7.847531E-6 1.2992029E-5 1.2992029E-5 1.29925675E-5 0.07525 0.07525
1.2993726E-5 3.531486E-11 1.29922555E-5 1.2285919E-5 7.847385E-6 1.2991813E-5 1.2991813E-5 1.29922555E-5 0.07575 0.07575
1.2999054E-5 1.3763934E-10 1.2991631E-5 1.228569E-5 7.8472385E-6 1.2991597E-5 1.2991597E-5 1.2991631E-5 0.07625 0.07625
1.3000587E-5 1.6992115E-10 1.2991319E-5 1.2285462E-5 7.847093E-6 1.2991381E-5 1.2991381E-5 1.2991319E-5 0.07675 0.07675
1.2998523E-5 1.3581468E-10 1.2991007E-5 1.22852325E-5 7.846947E-6 1.2991164E-5 1.2991164E-5 1.2991007E-5 0.07725 0.07725
1.2994083E-5 5.7855408E-11 1.2990382E-5 1.2285003E-5 7.8468E-6 1.2990948E-5 1.2990948E-5 1.2990382E-5 0.07775 0.07775
1.2987101E-5 -6.7001994E-11 1.2990695E-5 1.2284775E-5 7.846655E-6 1.2990732E-5 1.2990732E-5 1.2990695E-5 0.07825 0.07825
1.2982365E-5 -1.5044285E-10 1.299007E-5 1.2284546E-5 7.846508E-6 1.2990516E-5 1.2990516E-5 1.299007E-5 0.07875 0.07875
1.2982445E-5 -1.4495999E-10 1.2990382E-5 1.2284317E-5 7.846362E-6 1.2990299E-5 1.2990299E-5 1.2990382E-5 0.07925 0.07925
1.2984605E-5 -1.011059E-10 1.2989758E-5 1.2284088E-5 7.846215E-6 1.2990083E-5 1.2990083E-5 1.2989758E-5 0.07975 0.07975
1.2987887E-5 -3.6543563E-11 1.2989758E-5 1.2283859E-5 7.84607E-6 1.2989867E-5 1.2989867E-5 1.2989758E-5 0.08025 0.08025
1.2994172E-5 8.344384E-11 1.2989758E-5 1.2283402E-5 7.845777E-6 1.2989651E-5 1.2989651E-5 1.2989758E-5 0.08075 0.08075
1.2995969E-5 1.205982E-10 1.2988821E-5 1.22831725E-5 7.8456305E-6 1.2989434E-5 1.2989434E-5 1.2988821E-5 0.08125 0.08125
1.2995159E-5 1.0963627E-10 1.2988821E-5 1.2282943E-5 7.845485E-6 1.2989218E-5 1.2989218E-5 1.2988821E-5 0.08175 0.08175
1.2994282E-5 9.74562E-11 1.2989134E-5 1.2282715E-5 7.845339E-6 1.2989001E-5 1.2989001E-5 1.2989134E-5 0.08225 0.08225
1.2988852E-5 1.2249265E-12 1.2988821E-5 1.2282486E-5 7.845192E-6 1.2988786E-5 1.2988786E-5 1.2988821E-5 0.08275 0.08275
1.2983851E-5 -8.708847E-11 1.2988197E-5 1.2282257E-5 7.845046E-6 1.2988569E-5 1.2988569E-5 1.2988197E-5 0.08325 0.08325
1.2981985E-5 -1.1754053E-10 1.2988509E-5 1.2282028E-5 7.8449E-6 1.2988353E-5 1.2988353E-5 1.2988509E-5 0.08375 0.08375
1.2986124E-5 -3.714245E-11 1.2988509E-5 1.2281799E-5 7.844754E-6 1.2988136E-5 1.2988136E-5 1.2988509E-5 0.08425 0.08425
1.2987327E-5 -1.0951307E-11 1.2987885E-5 1.228157E-5 7.844607E-6 1.298792E-5 1.298792E-5 1.2987885E-5 0.08475 0.08475
1.2988266E-5 1.03673E-11 1.2988197E-5 1.2281342E-5 7.844461E-6 1.2987704E-5 1.2987704E-5 1.2988197E-5 0.08525 0.08525
1.2991053E-5 6.579364E-11 1.2986637E-5 1.22811125E-5 7.844315E-6 1.2987488E-5 1.2987488E-5 1.2986637E-5 0.08575 0.08575
1.2991001E-5 6.884025E-11 1.2986637E-5 1.2280655E-5 7.844023E-6 1.29872715E-5 1.29872715E-5 1.2986637E-5 0.08625 0.08625
1.2986066E-5 -1.8255024E-11 1.2986325E-5 1.2280426E-5 7.843876E-6 1.2987055E-5 1.2987055E-5 1.2986325E-5 0.08675 0.08675
1.2983903E-5 -5.4188685E-11 1.2986637E-5 1.2280198E-5 7.843731E-6 1.2986839E-5 1.2986839E-5 1.2986637E-5 0.08725 0.08725
1.2985996E-5 -1.155274E-11 1.2986637E-5 1.2279968E-5 7.843584E-6 1.2986622E-5 1.2986622E-5 1.2986637E-5 0.08775 0.08775
1.2990038E-5 6.701814E-11 1.2986637E-5 1.2279739E-5 7.843438E-6 1.2986407E-5 1.2986407E-5 1.2986637E-5 0.08825 0.08825
1.2991834E-5 1.0417247E-10 1.2986325E-5 1.2279511E-5 7.843291E-6 1.298619E-5 1.298619E-5 1.2986325E-5 0.08875 0.08875
1.2989275E-5 6.093002E-11 1.2986325E-5 1.2279282E-5 7.843146E-6 1.2985974E-5 1.2985974E-5 1.2986325E-5 0.08925 0.08925
1.29887285E-5 5.4840618E-11 1.2986012E-5 1.22790525E-5 7.842999E-6 1.2985757E-5 1.2985757E-5 1.2986012E-5 0.08975 0.08975
1.2986434E-5 1.6470682E-11 1.2985388E-5 1.2278824E-5 7.842853E-6 1.2985541E-5 1.2985541E-5 1.2985388E-5 0.09025 0.09025
1.2980739E-5 -8.463311E-11 1.29857E-5 1.2278595E-5 7.842707E-6 1.2985324E-5 1.2985324E-5 1.29857E-5 0.09075 0.09075
1.2978015E-5 -1.3092091E-10 1.2984763E-5 1.2278366E-5 7.842561E-6 1.2985108E-5 1.2985108E-5 1.2984763E-5 0.09125 0.09125
1.2980372E-5 -8.341243E-11 1.2984763E-5 1.2277908E-5 7.842268E-6 1.2984892E-5 1.2984892E-5 1.2984763E-5 0.09175 0.09175
1.2981344E-5 -6.148476E-11 1.2984451E-5 1.2277679E-5 7.842123E-6 1.2984676E-5 1.2984676E-5 1.2984451E-5 0.09225 0.09225
1.29836035E-5 -1.580348E-11 1.2984763E-5 1.2277451E-5 7.841976E-6 1.2984459E-5 1.2984459E-5 1.2984763E-5 0.09275 0.09275
1.2987875E-5 6.703087E-11 1.2984451E-5 1.2277222E-5 7.84183E-6 1.2984243E-5 1.2984243E-5 1.2984451E-5 0.09325 0.09325
1.2995183E-5 2.0589934E-10 1.2983827E-5 1.22769925E-5 7.841683E-6 1.2984026E-5 1.2984026E-5 1.2983827E-5 0.09375 0.09375
1.2994438E-5 1.9615554E-10 1.2983514E-5 1.2276764E-5 7.841538E-6 1.2983811E-5 1.2983811E-5 1.2983514E-5 0.09425 0.09425
1.2985345E-5 3.2317874E-11 1.2983514E-5 1.2276535E-5 7.841391E-6 1.2983594E-5 1.2983594E-5 1.2983514E-5 0.09475 0.09475
1.297777E-5 -1.0350272E-10 1.2983514E-5 1.2276306E-5 7.841245E-6 1.2983378E-5 1.2983378E-5 1.2983514E-5 0.09525 0.09525
1.297554E-5 -1.4065452E-10 1.298289E-5 1.22760775E-5 7.8410985E-6 1.29831615E-5 1.29831615E-5 1.298289E-5 0.09575 0.09575
1.2978393E-5 -8.401004E-11 1.298289E-5 1.2275848E-5 7.840953E-6 1.2982945E-5 1.2982945E-5 1.298289E-5 0.09625 0.09625
1.2981741E-5 -1.8229569E-11 1.29825785E-5 1.2275391E-5 7.84066E-6 1.2982729E-5 1.2982729E-5 1.29825785E-5 0.09675 0.09675
1.29818545E-5 -1.2137627E-11 1.2981954E-5 1.2275162E-5 7.840514E-6 1.2982512E-5 1.2982512E-5 1.2981954E-5 0.09725 0.09725
1.2980318E-5 -3.649902E-11 1.29822665E-5 1.22749325E-5 7.840368E-6 1.2982296E-5 1.2982296E-5 1.29822665E-5 0.09775 0.09775
1.2986735E-5 8.592466E-11 1.2981954E-5 1.2274704E-5 7.840222E-6 1.2982079E-5 1.2982079E-5 1.2981954E-5 0.09825 0.09825
1.2990446E-5 1.5840487E-10 1.2981642E-5 1.2274475E-5 7.840075E-6 1.2981863E-5 1.2981863E-5 1.2981642E-5 0.09875 0.09875
1.2986599E-5 9.14088E-11 1.2981642E-5 1.2274246E-5 7.839929E-6 1.2981646E-5 1.2981646E-5 1.2981642E-5 0.09925 0.09925
1.2983941E-5 4.6339148E-11 1.298133E-5 1.22740175E-5 7.839783E-6 1.2981431E-5 1.2981431E-5 1.298133E-5 0.09975 0.09975
1.2981019E-5 -3.6030593E-12 1.2981018E-5 1.2273788E-5 7.839637E-6 1.2981214E-5 1.2981214E-5 1.2981018E-5 0.10025 0.10025
1.2978988E-5 -3.7100448E-11 1.2981018E-5 1.2273559E-5 7.8394905E-6 1.2980998E-5 1.2980998E-5 1.2981018E-5 0.10075 0.10075
1.2978375E-5 -4.440798E-11 1.2981018E-5 1.2273331E-5 7.839344E-6 1.2980781E-5 1.2980781E-5 1.2981018E-5 0.10125 0.10125
1.2975915E-5 -8.582324E-11 1.2980705E-5 1.2273102E-5 7.839199E-6 1.2980565E-5 1.2980565E-5 1.2980705E-5 0.10175 0.10175
1.2979031E-5 -2.4306236E-11 1.2980393E-5 1.2272644E-5 7.838906E-6 1.2980348E-5 1.2980348E-5 1.2980393E-5 0.10225 0.10225
1.2983237E-5 5.7309987E-11 1.2980081E-5 1.2272415E-5 7.838759E-6 1.2980132E-5 1.2980132E-5 1.2980081E-5 0.10275 0.10275
1.2982064E-5 3.964832E-11 1.2979769E-5 1.2272187E-5 7.838614E-6 1.29799155E-5 1.29799155E-5 1.2979769E-5 0.10325 0.10325
1.2980461E-5 1.4068792E-11 1.2979456E-5 1.22719575E-5 7.838467E-6 1.2979699E-5 1.2979699E-5 1.2979456E-5 0.10375 0.10375
1.2982325E-5 5.2441274E-11 1.2979144E-5 1.2271728E-5 7.838321E-6 1.2979483E-5 1.2979483E-5 1.2979144E-5 0.10425 0.10425
1.298653E-5 1.3405747E-10 1.297852E-5 1.22715E-5 7.838175E-6 1.2979267E-5 1.2979267E-5 1.297852E-5 0.10475 0.10475
1.2983805E-5 8.776969E-11 1.2978832E-5 1.2271271E-5 7.838029E-6 1.2979051E-5 1.2979051E-5 1.2978832E-5 0.10525 0.10525
1.2975835E-5 -5.535972E-11 1.2978832E-5 1.2271042E-5 7.837883E-6 1.2978834E-5 1.2978834E-5 1.2978832E-5 0.10575 0.10575
1.2972978E-5 -1.0408378E-10 1.297852E-5 1.2270813E-5 7.837736E-6 1.2978618E-5 1.2978618E-5 1.297852E-5 0.10625 0.10625
1.2977382E-5 -1.8813177E-11 1.29778955E-5 1.2270584E-5 7.837591E-6 1.2978401E-5 1.2978401E-5 1.29778955E-5 0.10675 0.10675
1.2978881E-5 1.2859567E-11 1.2978208E-5 1.2270355E-5 7.837444E-6 1.2978185E-5 1.2978185E-5 1.2978208E-5 0.10725 0.10725
1.297553E-5 -4.50005E-11 1.29775835E-5 1.22698975E-5 7.837151E-6 1.2977968E-5 1.2977968E-5 1.29775835E-5 0.10775 0.10775
1.2974357E-5 -6.266215E-11 1.29775835E-5 1.2269668E-5 7.837006E-6 1.2977752E-5 1.2977752E-5 1.29775835E-5 0.10825 0.10825
1.2977143E-5 -7.2358144E-12 1.297696E-5 1.226944E-5 7.836859E-6 1.2977535E-5 1.2977535E-5 1.297696E-5 0.10875 0.10875
1.2984088E-5 1.2493293E-10 1.2976647E-5 1.2269211E-5 7.836713E-6 1.2977319E-5 1.2977319E-5 1.2976647E-5 0.10925 0.10925
1.2984334E-5 1.3346113E-10 1.2976335E-5 1.2268982E-5 7.8365665E-6 1.2977102E-5 1.2977102E-5 1.2976335E-5 0.10975 0.10975
1.29815435E-5 8.5955215E-11 1.297696E-5 1.2268753E-5 7.836421E-6 1.2976886E-5 1.2976886E-5 1.297696E-5 0.11025 0.11025
1.2977895E-5 2.2613546E-11 1.2976335E-5 1.2268524E-5 7.836275E-6 1.29766695E-5 1.29766695E-5 1.2976335E-5 0.11075 0.11075
1.2973323E-5 -5.778198E-11 1.2976335E-5 1.2268295E-5 7.836128E-6 1.2976453E-5 1.2976453E-5 1.2976335E-5 0.11125 0.11125
1.2970862E-5 -9.919725E-11 1.2976335E-5 1.2268067E-5 7.835982E-6 1.2976237E-5 1.2976237E-5 1.2976335E-5 0.11175 0.11175
1.2970514E-5 -1.0163224E-10 1.2975711E-5 1.22678375E-5 7.835836E-6 1.297602E-5 1.297602E-5 1.2975711E-5 0.11225 0.11225
1.2973498E-5 -4.2551494E-11 1.2975398E-5 1.2267608E-5 7.83569E-6 1.2975804E-5 1.2975804E-5 1.2975398E-5 0.11275 0.11275
1.2976418E-5 1.5311119E-11 1.2975086E-5 1.2267151E-5 7.835397E-6 1.2975588E-5 1.2975588E-5 1.2975086E-5 0.11325 0.11325
1.2979435E-5 7.500092E-11 1.2975086E-5 1.2266922E-5 7.835251E-6 1.2975372E-5 1.2975372E-5 1.2975086E-5 0.11375 0.11375
1.2982816E-5 1.4139048E-10 1.2974774E-5 1.2266693E-5 7.835105E-6 1.2975154E-5 1.2975154E-5 1.2974774E-5 0.11425 0.11425
1.298283E-5 1.4565521E-10 1.2974774E-5 1.2266464E-5 7.8349585E-6 1.2974938E-5 1.2974938E-5 1.2974774E-5 0.11475 0.11475
1.29789505E-5 7.805009E-11 1.2974462E-5 1.2266235E-5 7.834812E-6 1.2974721E-5 1.2974721E-5 1.2974462E-5 0.11525 0.11525
1.2973554E-5 -1.757212E-11 1.2973837E-5 1.2266007E-5 7.834667E-6 1.2974505E-5 1.2974505E-5 1.2973837E-5 0.11575 0.11575
1.297172E-5 -4.7415114E-11 1.2973525E-5 1.22657775E-5 7.83452E-6 1.2974289E-5 1.2974289E-5 1.2973525E-5 0.11625 0.11625
1.2970217E-5 -7.116745E-11 1.2973837E-5 1.2265548E-5 7.834374E-6 1.2974073E-5 1.2974073E-5 1.2973837E-5 0.11675 0.11675
1.29675245E-5 -1.1684617E-10 1.2973525E-5 1.226532E-5 7.834227E-6 1.29738555E-5 1.29738555E-5 1.2973525E-5 0.11725 0.11725
1.2966483E-5 -1.3207156E-10 1.2973213E-5 1.2265091E-5 7.834082E-6 1.2973639E-5 1.2973639E-5 1.2973213E-5 0.11775 0.11775
1.2972801E-5 -1.1475083E-11 1.29729015E-5 1.2264862E-5 7.833935E-6 1.2973423E-5 1.2973423E-5 1.29729015E-5 0.11825 0.11825
1.2979647E-5 1.1886647E-10 1.2973525E-5 1.2264404E-5 7.833643E-6 1.2973207E-5 1.2973207E-5 1.2973525E-5 0.11875 0.11875
1.2981708E-5 1.6089335E-10 1.2973213E-5 1.2264175E-5 7.833497E-6 1.2972991E-5 1.2972991E-5 1.2973213E-5 0.11925 0.11925
1.29820855E-5 1.7185783E-10 1.2972589E-5 1.2263947E-5 7.8333505E-6 1.2972773E-5 1.2972773E-5 1.2972589E-5 0.11975 0.11975
1.2979955E-5 1.3653322E-10 1.29729015E-5 1.22637175E-5 7.833204E-6 1.2972557E-5 1.2972557E-5 1.29729015E-5 0.12025 0.12025
1.2973699E-5 2.5075289E-11 1.29729015E-5 1.2263488E-5 7.833059E-6 1.297234E-5 1.297234E-5 1.29729015E-5 0.12075 0.12075
1.29652E-5 -1.2779919E-10 1.2972589E-5 1.226326E-5 7.832912E-6 1.2972124E-5 1.2972124E-5 1.2972589E-5 0.12125 0.12125
1.2961221E-5 -1.9723151E-10 1.2971653E-5 1.2263031E-5 7.832766E-6 1.2971907E-5 1.2971907E-5 1.2971653E-5 0.12175 0.12175
1.29615655E-5 -1.8687611E-10 1.2971965E-5 1.2262803E-5 7.832619E-6 1.2971691E-5 1.2971691E-5 1.2971965E-5 0.12225 0.12225
1.2967653E-5 -7.054309E-11 1.2971653E-5 1.2262573E-5 7.832474E-6 1.29714745E-5 1.29714745E-5 1.2971653E-5 0.12275 0.12275
1.29720565E-5 1.4727523E-11 1.2971653E-5 1.2262344E-5 7.832327E-6 1.2971258E-5 1.2971258E-5 1.2971653E-5 0.12325 0.12325
1.2978011E-5 1.2862428E-10 1.297134E-5 1.2262116E-5 7.832181E-6 1.29710415E-5 1.29710415E-5 1.297134E-5 0.12375 0.12375
1.2980764E-5 1.8344155E-10 1.2970404E-5 1.22616575E-5 7.831889E-6 1.2970825E-5 1.2970825E-5 1.2970404E-5 0.12425 0.12425
1.2981274E-5 1.9684228E-10 1.2970404E-5 1.2261429E-5 7.831743E-6 1.2970609E-5 1.2970609E-5 1.2970404E-5 0.12475 0.12475
1.2972445E-5 3.7877146E-11 1.2970404E-5 1.22612E-5 7.831596E-6 1.2970392E-5 1.2970392E-5 1.2970404E-5 0.12525 0.12525
1.2964506E-5 -1.0464318E-10 1.2970404E-5 1.2260971E-5 7.83145E-6 1.2970176E-5 1.2970176E-5 1.2970404E-5 0.12575 0.12575
1.2961616E-5 -1.5397632E-10 1.2970404E-5 1.2260743E-5 7.831304E-6 1.2969959E-5 1.2969959E-5 1.2970404E-5 0.12625 0.12625
1.29628515E-5 -1.271761E-10 1.2969779E-5 1.2260513E-5 7.831158E-6 1.2969743E-5 1.2969743E-5 1.2969779E-5 0.12675 0.12675
1.2966233E-5 -6.078656E-11 1.2969155E-5 1.2260284E-5 7.831011E-6 1.2969526E-5 1.2969526E-5 1.2969155E-5 0.12725 0.12725
1.2967501E-5 -3.3377287E-11 1.2969155E-5 1.2260056E-5 7.830865E-6 1.296931E-5 1.296931E-5 1.2969155E-5 0.12775 0.12775
1.2972861E-5 6.955627E-11 1.2969155E-5 1.2259827E-5 7.830719E-6 1.2969093E-5 1.2969093E-5 1.2969155E-5 0.12825 0.12825
1.2978981E-5 1.8649833E-10 1.2968843E-5 1.22595975E-5 7.830573E-6 1.2968877E-5 1.2968877E-5 1.2968843E-5 0.12875 0.12875
1.2980019E-5 2.0964415E-10 1.29682185E-5 1.2259369E-5 7.8304265E-6 1.296866E-5 1.296866E-5 1.29682185E-5 0.12925 0.12925
1.2972147E-5 6.834196E-11 1.29679065E-5 1.2258911E-5 7.830135E-6 1.2968443E-5 1.2968443E-5 1.29679065E-5 0.12975 0.12975
1.2965E-5 -5.956078E-11 1.29682185E-5 1.2258683E-5 7.829988E-6 1.2968228E-5 1.2968228E-5 1.29682185E-5 0.13025 0.13025
1.29629025E-5 -9.427631E-11 1.2967595E-5 1.2258453E-5 7.829842E-6 1.296801E-5 1.296801E-5 1.2967595E-5 0.13075 0.13075
1.2961531E-5 -1.1559237E-10 1.296697E-5 1.2258224E-5 7.829695E-6 1.2967794E-5 1.2967794E-5 1.296697E-5 0.13125 0.13125
1.29608525E-5 -1.2411804E-10 1.296697E-5 1.2257996E-5 7.82955E-6 1.2967577E-5 1.2967577E-5 1.296697E-5 0.13175 0.13175
1.29631435E-5 -7.782769E-11 1.2966658E-5 1.2257767E-5 7.829403E-6 1.2967361E-5 1.2967361E-5 1.2966658E-5 0.13225 0.13225
1.2968372E-5 2.2669587E-11 1.2966658E-5 1.22575375E-5 7.829257E-6 1.2967144E-5 1.2967144E-5 1.2966658E-5 0.13275 0.13275
1.2974393E-5 1.3778448E-10 1.2966346E-5 1.2257309E-5 7.829111E-6 1.2966927E-5 1.2966927E-5 1.2966346E-5 0.13325 0.13325
1.2976718E-5 1.8468388E-10 1.2966346E-5 1.225708E-5 7.828965E-6 1.2966711E-5 1.2966711E-5 1.2966346E-5 0.13375 0.13375
1.2972112E-5 1.0367928E-10 1.2966346E-5 1.2256851E-5 7.8288185E-6 1.2966495E-5 1.2966495E-5 1.2966346E-5 0.13425 0.13425
1.2967143E-5 1.5974961E-11 1.2966034E-5 1.2256393E-5 7.828527E-6 1.2966278E-5 1.2966278E-5 1.2966034E-5 0.13475 0.13475
1.2966267E-5 3.7948945E-12 1.2966034E-5 1.2256164E-5 7.82838E-6 1.2966061E-5 1.2966061E-5 1.2966034E-5 0.13525 0.13525
1.2963377E-5 -4.553823E-11 1.2965721E-5 1.2255936E-5 7.828234E-6 1.2965845E-5 1.2965845E-5 1.2965721E-5 0.13575 0.13575
1.2958112E-5 -1.3872417E-10 1.2965097E-5 1.2255707E-5 7.828087E-6 1.2965628E-5 1.2965628E-5 1.2965097E-5 0.13625 0.13625
1.2958358E-5 -1.3019597E-10 1.2965721E-5 1.22554775E-5 7.827942E-6 1.2965412E-5 1.2965412E-5 1.2965721E-5 0.13675 0.13675
1.2965005E-5 -3.5088143E-12 1.2965409E-5 1.2255249E-5 7.827795E-6 1.2965195E-5 1.2965195E-5 1.2965409E-5 0.13725 0.13725
1.2975547E-5 1.950482E-10 1.2965409E-5 1.225502E-5 7.827649E-6 1.2964979E-5 1.2964979E-5 1.2965409E-5 0.13775 0.13775
1.2977277E-5 2.3098443E-10 1.2965409E-5 1.2254791E-5 7.8275025E-6 1.29647615E-5 1.29647615E-5 1.2965409E-5 0.13825 0.13825
1.2972144E-5 1.4023477E-10 1.2964472E-5 1.22545625E-5 7.827357E-6 1.2964545E-5 1.2964545E-5 1.2964472E-5 0.13875 0.13875
1.2963743E-5 -1.08125115E-11 1.2964472E-5 1.2254333E-5 7.8272105E-6 1.2964329E-5 1.2964329E-5 1.2964472E-5 0.13925 0.13925
1.2959104E-5 -9.242618E-11 1.2964472E-5 1.2254105E-5 7.827064E-6 1.2964112E-5 1.2964112E-5 1.2964472E-5 0.13975 0.13975
1.2956677E-5 -1.3323237E-10 1.296416E-5 1.2253647E-5 7.826772E-6 1.2963896E-5 1.2963896E-5 1.296416E-5 0.14025 0.14025
1.2953523E-5 -1.8743804E-10 1.2963848E-5 1.2253418E-5 7.826626E-6 1.2963679E-5 1.2963679E-5 1.2963848E-5 0.14075 0.14075
1.295565E-5 -1.4419303E-10 1.2963848E-5 1.2253189E-5 7.826479E-6 1.2963463E-5 1.2963463E-5 1.2963848E-5 0.14125 0.14125
1.2965234E-5 3.670107E-11 1.2962912E-5 1.225296E-5 7.826333E-6 1.2963245E-5 1.2963245E-5 1.2962912E-5 0.14175 0.14175
1.2973533E-5 1.9384155E-10 1.2962912E-5 1.2252732E-5 7.826187E-6 1.2963029E-5 1.2963029E-5 1.2962912E-5 0.14225 0.14225
1.2976484E-5 2.5231323E-10 1.2962288E-5 1.22525025E-5 7.826041E-6 1.2962812E-5 1.2962812E-5 1.2962288E-5 0.14275 0.14275
1.2974947E-5 2.2795182E-10 1.2961976E-5 1.2252273E-5 7.8258945E-6 1.2962596E-5 1.2962596E-5 1.2961976E-5 0.14325 0.14325
1.2965952E-5 6.5941363E-11 1.2962288E-5 1.2252045E-5 7.825748E-6 1.29623795E-5 1.29623795E-5 1.2962288E-5 0.14375 0.14375
1.2957222E-5 -9.119658E-11 1.2961976E-5 1.2251816E-5 7.825603E-6 1.2962163E-5 1.2962163E-5 1.2961976E-5 0.14425 0.14425
1.2951196E-5 -1.9839104E-10 1.2961351E-5 1.2251587E-5 7.825456E-6 1.2961946E-5 1.2961946E-5 1.2961351E-5 0.14475 0.14475
1.2950783E-5 -2.0204417E-10 1.2961351E-5 1.2251358E-5 7.82531E-6 1.2961729E-5 1.2961729E-5 1.2961351E-5 0.14525 0.14525
1.2952545E-5 -1.6549889E-10 1.2961976E-5 1.22509E-5 7.825018E-6 1.2961513E-5 1.2961513E-5 1.2961976E-5 0.14575 0.14575
1.29618E-5 9.30453E-12 1.2961351E-5 1.2250672E-5 7.824871E-6 1.2961296E-5 1.2961296E-5 1.2961351E-5 0.14625 0.14625
1.2970362E-5 1.7131756E-10 1.2961351E-5 1.22504425E-5 7.824725E-6 1.296108E-5 1.296108E-5 1.2961351E-5 0.14675 0.14675
1.2975524E-5 2.7059668E-10 1.2960414E-5 1.2250213E-5 7.824579E-6 1.2960863E-5 1.2960863E-5 1.2960414E-5 0.14725 0.14725
1.2972437E-5 2.1760917E-10 1.2960727E-5 1.2249985E-5 7.824433E-6 1.2960646E-5 1.2960646E-5 1.2960727E-5 0.14775 0.14775
1.2962519E-5 3.8544824E-11 1.2960414E-5 1.2249756E-5 7.8242865E-6 1.296043E-5 1.296043E-5 1.2960414E-5 0.14825 0.14825
1.2955372E-5 -8.93579E-11 1.2960414E-5 1.2249527E-5 7.82414E-6 1.2960213E-5 1.2960213E-5 1.2960414E-5 0.14875 0.14875
1.295334E-5 -1.228553E-10 1.2960414E-5 1.2249298E-5 7.823995E-6 1.2959997E-5 1.2959997E-5 1.2960414E-5 0.14925 0.14925
1.2952166E-5 -1.4051696E-10 1.2960102E-5 1.2249069E-5 7.823848E-6 1.295978E-5 1.295978E-5 1.2960102E-5 0.14975 0.14975
1.2951421E-5 -1.5026075E-10 1.295979E-5 1.224884E-5 7.823702E-6 1.2959563E-5 1.2959563E-5 1.295979E-5 0.15025 0.15025
1.2955462E-5 -7.1689876E-11 1.2959166E-5 1.2248612E-5 7.823555E-6 1.2959346E-5 1.2959346E-5 1.2959166E-5 0.15075 0.15075
1.2962671E-5 6.535141E-11 1.2958853E-5 1.2248153E-5 7.823263E-6 1.295913E-5 1.295913E-5 1.2958853E-5 0.15125 0.15125
1.29685595E-5 1.7803002E-10 1.2958541E-5 1.2247925E-5 7.823117E-6 1.2958913E-5 1.2958913E-5 1.2958541E-5 0.15175 0.15175
1.2968244E-5 1.7620409E-10 1.29582295E-5 1.2247696E-5 7.8229705E-6 1.2958697E-5 1.2958697E-5 1.29582295E-5 0.15225 0.15225
1.2963902E-5 1.0007205E-10 1.29582295E-5 1.2247467E-5 7.822825E-6 1.29584805E-5 1.29584805E-5 1.29582295E-5 0.15275 0.15275
1.295791E-5 -6.513361E-12 1.29582295E-5 1.2247238E-5 7.8226785E-6 1.2958263E-5 1.2958263E-5 1.29582295E-5 0.15325 0.15325
1.2955483E-5 -4.7319555E-11 1.29582295E-5 1.2247009E-5 7.822532E-6 1.2958047E-5 1.2958047E-5 1.29582295E-5 0.15375 0.15375
1.2953979E-5 -7.1071884E-11 1.29579175E-5 1.224678E-5 7.822386E-6 1.295783E-5 1.295783E-5 1.29579175E-5 0.15425 0.15425
1.2951518E-5 -1.12487145E-10 1.2957605E-5 1.2246552E-5 7.82224E-6 1.2957613E-5 1.2957613E-5 1.2957605E-5 0.15475 0.15475
1.2953315E-5 -7.5332796E-11 1.2957605E-5 1.22463225E-5 7.822094E-6 1.2957396E-5 1.2957396E-5 1.2957605E-5 0.15525 0.15525
1.2956036E-5 -2.1124586E-11 1.2957293E-5 1.2246093E-5 7.821947E-6 1.295718E-5 1.295718E-5 1.2957293E-5 0.15575 0.15575
1.2957271E-5 5.675628E-12 1.2957293E-5 1.2245865E-5 7.821801E-6 1.29569635E-5 1.29569635E-5 1.2957293E-5 0.15625 0.15625
1.296207E-5 9.825504E-11 1.2956669E-5 1.2245407E-5 7.821509E-6 1.2956747E-5 1.2956747E-5 1.2956669E-5 0.15675 0.15675
1.2963305E-5 1.2505524E-10 1.2956669E-5 1.2245178E-5 7.8213625E-6 1.295653E-5 1.295653E-5 1.2956669E-5 0.15725 0.15725
1.2963023E-5 1.2383838E-10 1.2956669E-5 1.2244949E-5 7.821216E-6 1.2956313E-5 1.2956313E-5 1.2956669E-5 0.15775 0.15775
1.29567015E-5 1.1162326E-11 1.2956356E-5 1.2244721E-5 7.8210705E-6 1.2956097E-5 1.2956097E-5 1.2956356E-5 0.15825 0.15825
1.2952822E-5 -5.6442812E-11 1.2956044E-5 1.2244492E-5 7.820924E-6 1.295588E-5 1.295588E-5 1.2956044E-5 0.15875 0.15875
1.295112E-5 -8.384953E-11 1.2956044E-5 1.22442625E-5 7.820778E-6 1.2955663E-5 1.2955663E-5 1.2956044E-5 0.15925 0.15925
1.2954302E-5 -2.1114388E-11 1.2955732E-5 1.2244034E-5 7.820632E-6 1.2955446E-5 1.2955446E-5 1.2955732E-5 0.15975 0.15975
1.2953788E-5 -2.6594714E-11 1.295542E-5 1.2243805E-5 7.820486E-6 1.295523E-5 1.295523E-5 1.295542E-5 0.16025 0.16025
1.2954859E-5 -2.8398414E-12 1.295542E-5 1.2243576E-5 7.820339E-6 1.2955013E-5 1.2955013E-5 1.295542E-5 0.16075 0.16075
1.2955038E-5 4.4702406E-12 1.2955108E-5 1.2243348E-5 7.820193E-6 1.2954796E-5 1.2954796E-5 1.2955108E-5 0.16125 0.16125
1.2958683E-5 7.5732316E-11 1.2954483E-5 1.2243118E-5 7.820047E-6 1.295458E-5 1.295458E-5 1.2954483E-5 0.16175 0.16175
1.2959489E-5 9.4614656E-11 1.2954795E-5 1.2242661E-5 7.8197545E-6 1.2954363E-5 1.2954363E-5 1.2954795E-5 0.16225 0.16225
1.295386E-5 -5.271E-12 1.2954483E-5 1.2242432E-5 7.819608E-6 1.2954146E-5 1.2954146E-5 1.2954483E-5 0.16275 0.16275
1.295173E-5 -4.0595596E-11 1.2954171E-5 1.22422025E-5 7.819463E-6 1.2953929E-5 1.2953929E-5 1.2954171E-5 0.16325 0.16325
1.2953889E-5 3.2584775E-12 1.2953859E-5 1.2241974E-5 7.819316E-6 1.2953713E-5 1.2953713E-5 1.2953859E-5 0.16375 0.16375
1.2953309E-5 -3.4399846E-12 1.2953235E-5 1.2241745E-5 7.81917E-6 1.2953496E-5 1.2953496E-5 1.2953235E-5 0.16425 0.16425
1.2951311E-5 -3.63283E-11 1.2953235E-5 1.2241516E-5 7.819023E-6 1.2953279E-5 1.2953279E-5 1.2953235E-5 0.16475 0.16475
1.2955087E-5 3.7370034E-11 1.2953235E-5 1.2241288E-5 7.818878E-6 1.2953063E-5 1.2953063E-5 1.2953235E-5 0.16525 0.16525
1.2955894E-5 5.6252385E-11 1.2952611E-5 1.2241058E-5 7.818731E-6 1.2952846E-5 1.2952846E-5 1.2952611E-5 0.16575 0.16575
1.2955314E-5 4.9553923E-11 1.2952611E-5 1.2240829E-5 7.818585E-6 1.2952629E-5 1.2952629E-5 1.2952611E-5 0.16625 0.16625
1.29511045E-5 -2.4141876E-11 1.2952298E-5 1.2240601E-5 7.8184385E-6 1.2952412E-5 1.2952412E-5 1.2952298E-5 0.16675 0.16675
1.2949502E-5 -4.9721404E-11 1.2951986E-5 1.22401425E-5 7.8181465E-6 1.2952196E-5 1.2952196E-5 1.2951986E-5 0.16725 0.16725
1.2950836E-5 -2.1093986E-11 1.2951674E-5 1.2239914E-5 7.818E-6 1.29519785E-5 1.29519785E-5 1.2951674E-5 0.16775 0.16775
1.2951708E-5 -9.935103E-13 1.2951362E-5 1.2239685E-5 7.817854E-6 1.2951762E-5 1.2951762E-5 1.2951362E-5 0.16825 0.16825
1.2950204E-5 -2.474583E-11 1.2951674E-5 1.2239456E-5 7.817708E-6 1.2951546E-5 1.2951546E-5 1.2951674E-5 0.16875 0.16875
1.2953981E-5 4.8952505E-11 1.295105E-5 1.22392275E-5 7.817562E-6 1.2951329E-5 1.2951329E-5 1.295105E-5 0.16925 0.16925
1.2959275E-5 1.5066794E-10 1.2950737E-5 1.2238998E-5 7.817415E-6 1.2951112E-5 1.2951112E-5 1.2950737E-5 0.16975 0.16975
1.2956056E-5 9.5244125E-11 1.295105E-5 1.2238769E-5 7.817269E-6 1.2950895E-5 1.2950895E-5 1.295105E-5 0.17025 0.17025
1.2951813E-5 2.0939271E-11 1.2950425E-5 1.2238541E-5 7.817123E-6 1.2950678E-5 1.2950678E-5 1.2950425E-5 0.17075 0.17075
1.2948362E-5 -3.8747998E-11 1.2950425E-5 1.2238312E-5 7.816977E-6 1.29504615E-5 1.29504615E-5 1.2950425E-5 0.17125 0.17125
1.2946231E-5 -7.407259E-11 1.2950113E-5 1.22380825E-5 7.8168305E-6 1.2950244E-5 1.2950244E-5 1.2950113E-5 0.17175 0.17175
1.2945124E-5 -9.0516115E-11 1.2949801E-5 1.2237854E-5 7.816684E-6 1.2950029E-5 1.2950029E-5 1.2949801E-5 0.17225 0.17225
1.2943356E-5 -1.1914097E-10 1.2950113E-5 1.2237396E-5 7.816392E-6 1.2949811E-5 1.2949811E-5 1.2950113E-5 0.17275 0.17275
1.2946967E-5 -4.8487964E-11 1.2949488E-5 1.22371675E-5 7.816246E-6 1.2949595E-5 1.2949595E-5 1.2949488E-5 0.17325 0.17325
1.2954605E-5 9.647119E-11 1.2948864E-5 1.2236938E-5 7.8161E-6 1.2949377E-5 1.2949377E-5 1.2948864E-5 0.17375 0.17375
1.2960031E-5 2.0062288E-10 1.2949176E-5 1.2236709E-5 7.815954E-6 1.2949161E-5 1.2949161E-5 1.2949176E-5 0.17425 0.17425
1.2957306E-5 1.5433507E-10 1.2948864E-5 1.2236481E-5 7.815807E-6 1.2948944E-5 1.2948944E-5 1.2948864E-5 0.17475 0.17475
1.2953691E-5 9.160247E-11 1.2948864E-5 1.2236252E-5 7.815661E-6 1.2948728E-5 1.2948728E-5 1.2948864E-5 0.17525 0.17525
1.2950636E-5 3.922402E-11 1.294824E-5 1.2236023E-5 7.815515E-6 1.2948511E-5 1.2948511E-5 1.294824E-5 0.17575 0.17575
1.2945205E-5 -5.7007243E-11 1.294824E-5 1.2235794E-5 7.815369E-6 1.2948294E-5 1.2948294E-5 1.294824E-5 0.17625 0.17625
1.2937893E-5 -1.879553E-10 1.294824E-5 1.2235565E-5 7.8152225E-6 1.2948077E-5 1.2948077E-5 1.294824E-5 0.17675 0.17675
1.2936291E-5 -2.1353484E-10 1.294824E-5 1.2235337E-5 7.815076E-6 1.294786E-5 1.294786E-5 1.294824E-5 0.17725 0.17725
1.29431355E-5 -8.3193286E-11 1.2947616E-5 1.22351075E-5 7.8149305E-6 1.2947643E-5 1.2947643E-5 1.2947616E-5 0.17775 0.17775
1.2951433E-5 7.3947196E-11 1.2947304E-5 1.223465E-5 7.814638E-6 1.29474265E-5 1.29474265E-5 1.2947304E-5 0.17825 0.17825
1.2958279E-5 2.0428877E-10 1.2946992E-5 1.2234421E-5 7.814491E-6 1.2947209E-5 1.2947209E-5 1.2946992E-5 0.17875 0.17875
1.29576E-5 1.9576309E-10 1.2946679E-5 1.2234192E-5 7.814346E-6 1.2946993E-5 1.2946993E-5 1.2946679E-5 0.17925 0.17925
1.2955469E-5 1.6043851E-10 1.2946679E-5 1.2233963E-5 7.814199E-6 1.2946776E-5 1.2946776E-5 1.2946679E-5 0.17975 0.17975
1.2949708E-5 5.811656E-11 1.2946055E-5 1.2233734E-5 7.814053E-6 1.294656E-5 1.294656E-5 1.2946055E-5 0.18025 0.18025
1.29431555E-5 -5.882297E-11 1.2946367E-5 1.2233505E-5 7.813906E-6 1.2946342E-5 1.2946342E-5 1.2946367E-5 0.18075 0.18075
1.2936635E-5 -1.7515343E-10 1.2946367E-5 1.2233277E-5 7.813761E-6 1.2946126E-5 1.2946126E-5 1.2946367E-5 0.18125 0.18125
1.2934174E-5 -2.165687E-10 1.2945743E-5 1.22330475E-5 7.8136145E-6 1.2945909E-5 1.2945909E-5 1.2945743E-5 0.18175 0.18175
1.2936631E-5 -1.67233E-10 1.2945743E-5 1.2232818E-5 7.813468E-6 1.2945692E-5 1.2945692E-5 1.2945743E-5 0.18225 0.18225
1.2945489E-5 2.6161395E-13 1.294543E-5 1.223259E-5 7.813322E-6 1.2945476E-5 1.2945476E-5 1.294543E-5 0.18275 0.18275
1.2955008E-5 1.7993756E-10 1.2945118E-5 1.2232361E-5 7.813176E-6 1.2945258E-5 1.2945258E-5 1.2945118E-5 0.18325 0.18325
1.2958851E-5 2.5485405E-10 1.2944806E-5 1.2231903E-5 7.812883E-6 1.2945042E-5 1.2945042E-5 1.2944806E-5 0.18375 0.18375
1.2957413E-5 2.3231986E-10 1.2945743E-5 1.2231674E-5 7.812737E-6 1.2944824E-5 1.2944824E-5 1.2945743E-5 0.18425 0.18425
1.2950398E-5 1.0685339E-10 1.2945118E-5 1.2231445E-5 7.812591E-6 1.2944608E-5 1.2944608E-5 1.2945118E-5 0.18475 0.18475
1.2942921E-5 -2.7140014E-11 1.2944181E-5 1.2231217E-5 7.812445E-6 1.2944391E-5 1.2944391E-5 1.2944181E-5 0.18525 0.18525
1.2938117E-5 -1.1179901E-10 1.29438695E-5 1.22309875E-5 7.8122985E-6 1.2944174E-5 1.2944174E-5 1.29438695E-5 0.18575 0.18575
1.2933313E-5 -1.96458E-10 1.29435575E-5 1.2230758E-5 7.812152E-6 1.2943958E-5 1.2943958E-5 1.29435575E-5 0.18625 0.18625
1.2931446E-5 -2.2691007E-10 1.29438695E-5 1.223053E-5 7.8120065E-6 1.294374E-5 1.294374E-5 1.29438695E-5 0.18675 0.18675
1.29369055E-5 -1.2214932E-10 1.29438695E-5 1.2230301E-5 7.81186E-6 1.2943524E-5 1.2943524E-5 1.29438695E-5 0.18725 0.18725
1.2944609E-5 2.4027969E-11 1.2943246E-5 1.2230072E-5 7.811714E-6 1.29433065E-5 1.29433065E-5 1.2943246E-5 0.18775 0.18775
1.29531045E-5 1.8482285E-10 1.29435575E-5 1.2229843E-5 7.811568E-6 1.294309E-5 1.294309E-5 1.29435575E-5 0.18825 0.18825
1.2952425E-5 1.7629719E-10 1.2942621E-5 1.2229614E-5 7.811422E-6 1.2942873E-5 1.2942873E-5 1.2942621E-5 0.18875 0.18875
1.29531E-5 1.9274328E-10 1.2942621E-5 1.2229157E-5 7.811129E-6 1.2942656E-5 1.2942656E-5 1.2942621E-5 0.18925 0.18925
1.2949979E-5 1.3914668E-10 1.2942934E-5 1.22289275E-5 7.810983E-6 1.294244E-5 1.294244E-5 1.2942934E-5 0.18975 0.18975
1.2942106E-5 -2.1555223E-12 1.2942621E-5 1.2228698E-5 7.810837E-6 1.2942222E-5 1.2942222E-5 1.2942621E-5 0.19025 0.19025
1.2932682E-5 -1.7208386E-10 1.2942309E-5 1.222847E-5 7.8106905E-6 1.2942006E-5 1.2942006E-5 1.2942309E-5 0.19075 0.19075
1.2930881E-5 -2.0131778E-10 1.2941685E-5 1.2228241E-5 7.810544E-6 1.2941789E-5 1.2941789E-5 1.2941685E-5 0.19125 0.19125
1.2934327E-5 -1.337101E-10 1.2941372E-5 1.2228012E-5 7.8103985E-6 1.2941572E-5 1.2941572E-5 1.2941372E-5 0.19175 0.19175
1.2937674E-5 -6.792962E-11 1.2941685E-5 1.2227783E-5 7.810252E-6 1.2941355E-5 1.2941355E-5 1.2941685E-5 0.19225 0.19225
1.2941385E-5 4.5505947E-12 1.2941685E-5 1.2227554E-5 7.810106E-6 1.2941138E-5 1.2941138E-5 1.2941685E-5 0.19275 0.19275
1.2947637E-5 1.2392894E-10 1.294106E-5 1.2227325E-5 7.809959E-6 1.2940921E-5 1.2940921E-5 1.294106E-5 0.19325 0.19325
1.2953854E-5 2.4269822E-10 1.294106E-5 1.2227097E-5 7.809814E-6 1.2940704E-5 1.2940704E-5 1.294106E-5 0.19375 0.19375
1.2950238E-5 1.7996564E-10 1.294106E-5 1.22268675E-5 7.809667E-6 1.2940487E-5 1.2940487E-5 1.294106E-5 0.19425 0.19425
1.2941111E-5 1.5518904E-11 1.294106E-5 1.222641E-5 7.809374E-6 1.2940271E-5 1.2940271E-5 1.294106E-5 0.19475 0.19475
1.2935977E-5 -7.523076E-11 1.2940436E-5 1.2226181E-5 7.809229E-6 1.2940053E-5 1.2940053E-5 1.2940436E-5 0.19525 0.19525
1.2937509E-5 -4.2948953E-11 1.2939499E-5 1.2225953E-5 7.8090825E-6 1.2939837E-5 1.2939837E-5 1.2939499E-5 0.19575 0.19575
1.2935082E-5 -8.375515E-11 1.2939499E-5 1.2225723E-5 7.808936E-6 1.2939619E-5 1.2939619E-5 1.2939499E-5 0.19625 0.19625
1.2930047E-5 -1.7267761E-10 1.2938563E-5 1.2225494E-5 7.80879E-6 1.2939403E-5 1.2939403E-5 1.2938563E-5 0.19675 0.19675
1.2931612E-5 -1.3978672E-10 1.2939187E-5 1.2225266E-5 7.808644E-6 1.29391865E-5 1.29391865E-5 1.2939187E-5 0.19725 0.19725
1.2941559E-5 4.7807085E-11 1.2939811E-5 1.2225037E-5 7.808498E-6 1.2938969E-5 1.2938969E-5 1.2939811E-5 0.19775 0.19775
1.2947909E-5 1.6901265E-10 1.2938875E-5 1.22248075E-5 7.808351E-6 1.2938752E-5 1.2938752E-5 1.2938875E-5 0.19825 0.19825
1.2947957E-5 1.7388645E-10 1.2938875E-5 1.2224579E-5 7.808205E-6 1.2938535E-5 1.2938535E-5 1.2938875E-5 0.19875 0.19875
1.2944506E-5 1.14199185E-10 1.2938251E-5 1.222435E-5 7.808059E-6 1.2938318E-5 1.2938318E-5 1.2938251E-5 0.19925 0.19925
1.2941979E-5 7.156579E-11 1.2937939E-5 1.2223893E-5 7.807766E-6 1.29381015E-5 1.29381015E-5 1.2937939E-5 0.19975 0.19975
1.2938792E-5 1.6751062E-11 1.2937939E-5 1.2223663E-5 7.807621E-6 1.2937884E-5 1.2937884E-5 1.2937939E-5 0.20025 0.20025
1.2931942E-5 -1.0567006E-10 1.2937314E-5 1.2223434E-5 7.8074745E-6 1.2937668E-5 1.2937668E-5 1.2937314E-5 0.20075 0.20075
1.2928293E-5 -1.6901172E-10 1.293669E-5 1.2223206E-5 7.807328E-6 1.293745E-5 1.293745E-5 1.293669E-5 0.20125 0.20125
1.2932531E-5 -8.678644E-11 1.293669E-5 1.2222977E-5 7.807182E-6 1.2937234E-5 1.2937234E-5 1.293669E-5 0.20175 0.20175
1.29370665E-5 9.204476E-13 1.2936378E-5 1.22227475E-5 7.807036E-6 1.2937016E-5 1.2937016E-5 1.2936378E-5 0.20225 0.20225
1.293817E-5 2.5284387E-11 1.2936066E-5 1.2222519E-5 7.80689E-6 1.29368E-5 1.29368E-5 1.2936066E-5 0.20275 0.20275
1.2940131E-5 6.548406E-11 1.2936378E-5 1.222229E-5 7.806743E-6 1.2936583E-5 1.2936583E-5 1.2936378E-5 0.20325 0.20325
1.2944897E-5 1.5745441E-10 1.2936378E-5 1.2222061E-5 7.806597E-6 1.2936365E-5 1.2936365E-5 1.2936378E-5 0.20375 0.20375
1.29454065E-5 1.7085516E-10 1.2936378E-5 1.2221833E-5 7.806451E-6 1.2936149E-5 1.2936149E-5 1.2936378E-5 0.20425 0.20425
1.2937434E-5 2.7725754E-11 1.2936066E-5 1.2221603E-5 7.806305E-6 1.2935931E-5 1.2935931E-5 1.2936066E-5 0.20475 0.20475
1.292801E-5 -1.4220258E-10 1.2935441E-5 1.2221146E-5 7.806012E-6 1.2935715E-5 1.2935715E-5 1.2935441E-5 0.20525 0.20525
1.2928024E-5 -1.3793784E-10 1.2935753E-5 1.2220917E-5 7.8058665E-6 1.29354985E-5 1.29354985E-5 1.2935753E-5 0.20575 0.20575
1.29313385E-5 -7.276642E-11 1.2935441E-5 1.22206875E-5 7.80572E-6 1.2935281E-5 1.2935281E-5 1.2935441E-5 0.20625 0.20625
1.2934223E-5 -1.5512869E-11 1.2935129E-5 1.2220459E-5 7.805574E-6 1.2935064E-5 1.2935064E-5 1.2935129E-5 0.20675 0.20675
1.293559E-5 1.3723605E-11 1.2935129E-5 1.222023E-5 7.805427E-6 1.2934847E-5 1.2934847E-5 1.2935129E-5 0.20725 0.20725
1.2939763E-5 9.473075E-11 1.2935129E-5 1.2220001E-5 7.805282E-6 1.293463E-5 1.293463E-5 1.2935129E-5 0.20775 0.20775
1.294278E-5 1.5442056E-10 1.2934504E-5 1.22197725E-5 7.805135E-6 1.2934413E-5 1.2934413E-5 1.2934504E-5 0.20825 0.20825
1.2939659E-5 1.0082399E-10 1.2934504E-5 1.2219543E-5 7.804989E-6 1.2934196E-5 1.2934196E-5 1.2934504E-5 0.20875 0.20875
1.29372975E-5 6.123592E-11 1.29341925E-5 1.2219314E-5 7.804842E-6 1.293398E-5 1.293398E-5 1.29341925E-5 0.20925 0.20925
1.2931932E-5 -3.377722E-11 1.2933256E-5 1.2219086E-5 7.804697E-6 1.2933762E-5 1.2933762E-5 1.2933256E-5 0.20975 0.20975
1.2927458E-5 -1.1234554E-10 1.29335685E-5 1.2218857E-5 7.8045505E-6 1.2933545E-5 1.2933545E-5 1.29335685E-5 0.21025 0.21025
1.2925327E-5 -1.4767014E-10 1.2932944E-5 1.2218399E-5 7.804258E-6 1.2933328E-5 1.2933328E-5 1.2932944E-5 0.21075 0.21075
1.2930027E-5 -5.691792E-11 1.2932944E-5 1.221817E-5 7.804112E-6 1.2933111E-5 1.2933111E-5 1.2932944E-5 0.21125 0.21125
1.2935651E-5 5.088817E-11 1.2932944E-5 1.2217942E-5 7.803966E-6 1.2932894E-5 1.2932894E-5 1.2932944E-5 0.21175 0.21175
1.2938635E-5 1.0996892E-10 1.293232E-5 1.22177125E-5 7.803819E-6 1.2932677E-5 1.2932677E-5 1.293232E-5 0.21225 0.21225
1.2936439E-5 7.342618E-11 1.293232E-5 1.2217483E-5 7.803673E-6 1.293246E-5 1.293246E-5 1.293232E-5 0.21275 0.21275
1.2937079E-5 8.926321E-11 1.2932008E-5 1.2217255E-5 7.803527E-6 1.2932243E-5 1.2932243E-5 1.2932008E-5 0.21325 0.21325
1.2934652E-5 4.8457002E-11 1.293232E-5 1.2217026E-5 7.803381E-6 1.2932026E-5 1.2932026E-5 1.293232E-5 0.21375 0.21375
1.2930343E-5 -2.706599E-11 1.2932008E-5 1.2216797E-5 7.803234E-6 1.293181E-5 1.293181E-5 1.2932008E-5 0.21425 0.21425
1.2927353E-5 -7.8226314E-11 1.2932008E-5 1.2216568E-5 7.803089E-6 1.2931592E-5 1.2931592E-5 1.2932008E-5 0.21475 0.21475
1.2925949E-5 -1.0015144E-10 1.2932008E-5 1.2216339E-5 7.8029425E-6 1.2931375E-5 1.2931375E-5 1.2932008E-5 0.21525 0.21525
1.2930154E-5 -1.853523E-11 1.2931383E-5 1.221611E-5 7.802796E-6 1.2931158E-5 1.2931158E-5 1.2931383E-5 0.21575 0.21575
1.2934623E-5 6.795353E-11 1.2931383E-5 1.22156525E-5 7.802504E-6 1.2930941E-5 1.2930941E-5 1.2931383E-5 0.21625 0.21625
1.2935627E-5 9.049028E-11 1.2931071E-5 1.2215423E-5 7.802358E-6 1.2930724E-5 1.2930724E-5 1.2931071E-5 0.21675 0.21675
1.2936037E-5 1.020638E-10 1.2930446E-5 1.2215195E-5 7.802211E-6 1.2930507E-5 1.2930507E-5 1.2930446E-5 0.21725 0.21725
1.2933444E-5 5.821228E-11 1.2931071E-5 1.2214966E-5 7.802065E-6 1.293029E-5 1.293029E-5 1.2931071E-5 0.21775 0.21775
1.2929234E-5 -1.5483505E-11 1.2930134E-5 1.2214737E-5 7.801919E-6 1.2930073E-5 1.2930073E-5 1.2930134E-5 0.21825 0.21825
1.292608E-5 -6.9689164E-11 1.292951E-5 1.2214508E-5 7.801773E-6 1.2929856E-5 1.2929856E-5 1.292951E-5 0.21875 0.21875
1.2925698E-5 -7.273322E-11 1.292951E-5 1.2214279E-5 7.801626E-6 1.2929639E-5 1.2929639E-5 1.292951E-5 0.21925 0.21925
1.2928748E-5 -1.2434347E-11 1.2928574E-5 1.221405E-5 7.80148E-6 1.2929422E-5 1.2929422E-5 1.2928574E-5 0.21975 0.21975
1.2930181E-5 1.8020266E-11 1.2928886E-5 1.2213822E-5 7.8013345E-6 1.2929205E-5 1.2929205E-5 1.2928886E-5 0.22025 0.22025
1.2929865E-5 1.6194351E-11 1.2928886E-5 1.22135925E-5 7.801188E-6 1.2928987E-5 1.2928987E-5 1.2928886E-5 0.22075 0.22075
1.2928328E-5 -8.167052E-12 1.2928886E-5 1.2213363E-5 7.801042E-6 1.2928771E-5 1.2928771E-5 1.2928886E-5 0.22125 0.22125
1.2930554E-5 3.6905173E-11 1.2928574E-5 1.2212906E-5 7.80075E-6 1.2928554E-5 1.2928554E-5 1.2928574E-5 0.22175 0.22175
1.2933076E-5 8.7458984E-11 1.2928262E-5 1.2212677E-5 7.800603E-6 1.2928337E-5 1.2928337E-5 1.2928262E-5 0.22225 0.22225
1.2932165E-5 7.4669854E-11 1.2928574E-5 1.2212448E-5 7.800457E-6 1.292812E-5 1.292812E-5 1.2928574E-5 0.22275 0.22275
1.2929177E-5 2.3509528E-11 1.292795E-5 1.2212219E-5 7.80031E-6 1.2927902E-5 1.2927902E-5 1.292795E-5 0.22325 0.22325
1.2928431E-5 1.3765741E-11 1.2927637E-5 1.221199E-5 7.800165E-6 1.2927685E-5 1.2927685E-5 1.2927637E-5 0.22375 0.22375
1.2929072E-5 2.960275E-11 1.292795E-5 1.2211762E-5 7.8000185E-6 1.2927469E-5 1.2927469E-5 1.292795E-5 0.22425 0.22425
1.2922651E-5 -8.490052E-11 1.2927637E-5 1.22115325E-5 7.799872E-6 1.2927251E-5 1.2927251E-5 1.2927637E-5 0.22475 0.22475
1.2919794E-5 -1.3362457E-10 1.2927325E-5 1.2211303E-5 7.799726E-6 1.2927034E-5 1.2927034E-5 1.2927325E-5 0.22525 0.22525
1.2921194E-5 -1.0377903E-10 1.2927013E-5 1.2211075E-5 7.79958E-6 1.2926817E-5 1.2926817E-5 1.2927013E-5 0.22575 0.22575
1.29234195E-5 -5.870682E-11 1.2926701E-5 1.2210846E-5 7.799434E-6 1.29266E-5 1.29266E-5 1.2926701E-5 0.22625 0.22625
1.2930562E-5 7.711634E-11 1.2926701E-5 1.2210617E-5 7.799287E-6 1.29263835E-5 1.29263835E-5 1.2926701E-5 0.22675 0.22675
1.2938396E-5 2.2572988E-10 1.2926701E-5 1.2210159E-5 7.798995E-6 1.2926166E-5 1.2926166E-5 1.2926701E-5 0.22725 0.22725
1.294148E-5 2.8663785E-10 1.2926076E-5 1.220993E-5 7.798849E-6 1.2925949E-5 1.2925949E-5 1.2926076E-5 0.22775 0.22775
1.2934266E-5 1.5751697E-10 1.2926076E-5 1.2209702E-5 7.798702E-6 1.2925731E-5 1.2925731E-5 1.2926076E-5 0.22825 0.22825
1.2924051E-5 -2.7028959E-11 1.2925764E-5 1.22094725E-5 7.798557E-6 1.2925515E-5 1.2925515E-5 1.2925764E-5 0.22875 0.22875
1.2916506E-5 -1.6224048E-10 1.2925452E-5 1.2209243E-5 7.7984105E-6 1.2925298E-5 1.2925298E-5 1.2925452E-5 0.22925 0.22925
1.2912264E-5 -2.3654537E-10 1.2925452E-5 1.2209015E-5 7.798264E-6 1.292508E-5 1.292508E-5 1.2925452E-5 0.22975 0.22975
1.2909539E-5 -2.8283315E-10 1.2924827E-5 1.2208786E-5 7.798118E-6 1.2924863E-5 1.2924863E-5 1.2924827E-5 0.23025 0.23025
1.2915063E-5 -1.7685425E-10 1.2925139E-5 1.2208558E-5 7.797972E-6 1.2924646E-5 1.2924646E-5 1.2925139E-5 0.23075 0.23075
1.292874E-5 7.956411E-11 1.2924827E-5 1.2208328E-5 7.797826E-6 1.2924429E-5 1.2924429E-5 1.2924827E-5 0.23125 0.23125
1.2941162E-5 3.1283792E-10 1.29238915E-5 1.2208099E-5 7.797679E-6 1.2924212E-5 1.2924212E-5 1.29238915E-5 0.23175 0.23175
1.2945302E-5 3.93236E-10 1.29238915E-5 1.2207642E-5 7.797387E-6 1.2923995E-5 1.2923995E-5 1.29238915E-5 0.23225 0.23225
1.2936933E-5 2.427978E-10 1.29238915E-5 1.22074125E-5 7.797241E-6 1.2923778E-5 1.2923778E-5 1.29238915E-5 0.23275 0.23275
1.2926024E-5 4.546148E-11 1.2923579E-5 1.2207184E-5 7.797094E-6 1.29235605E-5 1.29235605E-5 1.2923579E-5 0.23325 0.23325
1.2913695E-5 -1.7806473E-10 1.2923579E-5 1.2206955E-5 7.796948E-6 1.2923343E-5 1.2923343E-5 1.2923579E-5 0.23375 0.23375
1.29039745E-5 -3.5347467E-10 1.2922955E-5 1.2206726E-5 7.7968025E-6 1.2923127E-5 1.2923127E-5 1.2922955E-5 0.23425 0.23425
1.2904021E-5 -3.4860087E-10 1.2923579E-5 1.2206498E-5 7.796656E-6 1.2922909E-5 1.2922909E-5 1.2923579E-5 0.23475 0.23475
1.2914265E-5 -1.5552543E-10 1.2922643E-5 1.2206268E-5 7.79651E-6 1.2922692E-5 1.2922692E-5 1.2922643E-5 0.23525 0.23525
1.2924707E-5 4.12044E-11 1.292233E-5 1.2206039E-5 7.796363E-6 1.2922475E-5 1.2922475E-5 1.292233E-5 0.23575 0.23575
1.2929572E-5 1.3500194E-10 1.2922643E-5 1.2205811E-5 7.796218E-6 1.2922258E-5 1.2922258E-5 1.2922643E-5 0.23625 0.23625
1.2936979E-5 2.7569766E-10 1.292233E-5 1.2205582E-5 7.796071E-6 1.2922041E-5 1.2922041E-5 1.292233E-5 0.23675 0.23675
1.2941349E-5 3.6035921E-10 1.2922018E-5 1.22053525E-5 7.795925E-6 1.2921823E-5 1.2921823E-5 1.2922018E-5 0.23725 0.23725
1.293562E-5 2.5864633E-10 1.2922018E-5 1.2204895E-5 7.795633E-6 1.2921606E-5 1.2921606E-5 1.2922018E-5 0.23775 0.23775
1.2920586E-5 -1.4823347E-11 1.2921706E-5 1.2204666E-5 7.795486E-6 1.29213895E-5 1.29213895E-5 1.2921706E-5 0.23825 0.23825
1.2905552E-5 -2.8829303E-10 1.2921706E-5 1.2204438E-5 7.79534E-6 1.2921172E-5 1.2921172E-5 1.2921706E-5 0.23875 0.23875
1.2903652E-5 -3.1935415E-10 1.2921706E-5 1.2204208E-5 7.795194E-6 1.2920955E-5 1.2920955E-5 1.2921706E-5 0.23925 0.23925
1.2907163E-5 -2.5052835E-10 1.2921394E-5 1.2203979E-5 7.795048E-6 1.2920738E-5 1.2920738E-5 1.2921394E-5 0.23975 0.23975
1.291391E-5 -1.2201398E-10 1.2920769E-5 1.2203751E-5 7.794902E-6 1.2920521E-5 1.2920521E-5 1.2920769E-5 0.24025 0.24025
1.2924187E-5 7.1670496E-11 1.2920769E-5 1.2203522E-5 7.794755E-6 1.2920304E-5 1.2920304E-5 1.2920769E-5 0.24075 0.24075
1.29331775E-5 2.416014E-10 1.2920769E-5 1.22032925E-5 7.794609E-6 1.2920086E-5 1.2920086E-5 1.2920769E-5 0.24125 0.24125
1.2938405E-5 3.420987E-10 1.2920145E-5 1.2203064E-5 7.794463E-6 1.2919869E-5 1.2919869E-5 1.2920145E-5 0.24175 0.24175
1.2933832E-5 2.6170316E-10 1.29195205E-5 1.2202835E-5 7.794317E-6 1.2919652E-5 1.2919652E-5 1.29195205E-5 0.24225 0.24225
1.292312E-5 6.802123E-11 1.29192085E-5 1.2202606E-5 7.79417E-6 1.2919435E-5 1.2919435E-5 1.29192085E-5 0.24275 0.24275
1.2916435E-5 -5.1354573E-11 1.29192085E-5 1.2202148E-5 7.7938785E-6 1.2919218E-5 1.2919218E-5 1.29192085E-5 0.24325 0.24325
1.2910113E-5 -1.6403065E-10 1.29192085E-5 1.2201919E-5 7.793732E-6 1.2919E-5 1.2919E-5 1.29192085E-5 0.24375 0.24375
1.2905704E-5 -2.4138083E-10 1.29192085E-5 1.2201691E-5 7.793586E-6 1.2918783E-5 1.2918783E-5 1.29192085E-5 0.24425 0.24425
1.2907302E-5 -2.0788089E-10 1.2918897E-5 1.2201462E-5 7.79344E-6 1.2918566E-5 1.2918566E-5 1.2918897E-5 0.24475 0.24475
1.2913521E-5 -8.91116E-11 1.2918272E-5 1.22012325E-5 7.793294E-6 1.2918349E-5 1.2918349E-5 1.2918272E-5 0.24525 0.24525
1.2922016E-5 7.168327E-11 1.2918272E-5 1.2201004E-5 7.793147E-6 1.2918132E-5 1.2918132E-5 1.2918272E-5 0.24575 0.24575
1.2928762E-5 2.0019764E-10 1.2918272E-5 1.2200775E-5 7.793001E-6 1.2917914E-5 1.2917914E-5 1.2918272E-5 0.24625 0.24625
1.2928875E-5 2.0628958E-10 1.2917648E-5 1.2200546E-5 7.792855E-6 1.2917697E-5 1.2917697E-5 1.2917648E-5 0.24675 0.24675
1.2927437E-5 1.837554E-10 1.2917336E-5 1.22003175E-5 7.792709E-6 1.29174805E-5 1.29174805E-5 1.2917336E-5 0.24725 0.24725
1.2925371E-5 1.4964895E-10 1.2917336E-5 1.2200088E-5 7.792562E-6 1.2917263E-5 1.2917263E-5 1.2917336E-5 0.24775 0.24775
1.291631E-5 -1.35796695E-11 1.2916711E-5 1.219986E-5 7.792416E-6 1.2917046E-5 1.2917046E-5 1.2916711E-5 0.24825 0.24825
1.2909294E-5 -1.3904612E-10 1.2917023E-5 1.2199402E-5 7.792124E-6 1.2916828E-5 1.2916828E-5 1.2917023E-5 0.24875 0.24875
1.2909738E-5 -1.2686352E-10 1.2917023E-5 1.2199173E-5 7.791978E-6 1.2916612E-5 1.2916612E-5 1.2917023E-5 0.24925 0.24925
1.2908465E-5 -1.4635237E-10 1.2917023E-5 1.2198944E-5 7.791831E-6 1.2916395E-5 1.2916395E-5 1.2917023E-5 0.24975 0.24975
1.2909798E-5 -1.1772495E-10 1.2916399E-5 1.2198715E-5 7.791686E-6 1.2916177E-5 1.2916177E-5 1.2916399E-5 0.25025 0.25025
1.29162145E-5 4.69873E-12 1.2916087E-5 1.2198487E-5 7.791539E-6 1.291596E-5 1.291596E-5 1.2916087E-5 0.25075 0.25075
1.29231585E-5 1.3686748E-10 1.2916087E-5 1.21982575E-5 7.791393E-6 1.2915742E-5 1.2915742E-5 1.2916087E-5 0.25125 0.25125
1.292502E-5 1.7523995E-10 1.2916087E-5 1.2198028E-5 7.791246E-6 1.2915525E-5 1.2915525E-5 1.2916087E-5 0.25175 0.25175
1.2923879E-5 1.5818737E-10 1.291515E-5 1.21978E-5 7.791101E-6 1.2915308E-5 1.2915308E-5 1.291515E-5 0.25225 0.25225
1.2918712E-5 6.682865E-11 1.2914838E-5 1.2197571E-5 7.790954E-6 1.291509E-5 1.291509E-5 1.2914838E-5 0.25275 0.25275
1.2914633E-5 -4.430877E-12 1.2914526E-5 1.2197342E-5 7.790808E-6 1.2914873E-5 1.2914873E-5 1.2914526E-5 0.25325 0.25325
1.2909103E-5 -1.0248934E-10 1.2914838E-5 1.2197113E-5 7.790662E-6 1.2914656E-5 1.2914656E-5 1.2914838E-5 0.25375 0.25375
1.2906114E-5 -1.5364968E-10 1.2914838E-5 1.2196655E-5 7.79037E-6 1.2914439E-5 1.2914439E-5 1.2914838E-5 0.25425 0.25425
1.2908668E-5 -1.0248679E-10 1.2914214E-5 1.2196427E-5 7.790223E-6 1.2914222E-5 1.2914222E-5 1.2914214E-5 0.25475 0.25475
1.2913831E-5 -3.2076427E-12 1.2914214E-5 1.21961975E-5 7.790078E-6 1.2914004E-5 1.2914004E-5 1.2914214E-5 0.25525 0.25525
1.2916979E-5 5.891844E-11 1.291359E-5 1.2195968E-5 7.789931E-6 1.2913787E-5 1.2913787E-5 1.291359E-5 0.25575 0.25575
1.2919534E-5 1.1008134E-10 1.291359E-5 1.219574E-5 7.789785E-6 1.291357E-5 1.291357E-5 1.291359E-5 0.25625 0.25625
1.2918492E-5 9.4855936E-11 1.2913278E-5 1.2195511E-5 7.789638E-6 1.2913352E-5 1.2913352E-5 1.2913278E-5 0.25675 0.25675
1.2916526E-5 6.257669E-11 1.2913902E-5 1.2195282E-5 7.789493E-6 1.2913136E-5 1.2913136E-5 1.2913902E-5 0.25725 0.25725
1.2911953E-5 -1.781885E-11 1.2913278E-5 1.2195053E-5 7.7893465E-6 1.29129185E-5 1.29129185E-5 1.2913278E-5 0.25775 0.25775
1.2910316E-5 -4.4007444E-11 1.2912966E-5 1.2194824E-5 7.7892E-6 1.2912701E-5 1.2912701E-5 1.2912966E-5 0.25825 0.25825
1.2911254E-5 -2.2688827E-11 1.2912341E-5 1.2194595E-5 7.789054E-6 1.2912484E-5 1.2912484E-5 1.2912341E-5 0.25875 0.25875
1.2911301E-5 -1.7815015E-11 1.2912029E-5 1.2194367E-5 7.788908E-6 1.2912266E-5 1.2912266E-5 1.2912029E-5 0.25925 0.25925
1.2911414E-5 -1.1723067E-11 1.2911717E-5 1.2193908E-5 7.788615E-6 1.2912049E-5 1.2912049E-5 1.2911717E-5 0.25975 0.25975
1.29156515E-5 7.050223E-11 1.2911717E-5 1.219368E-5 7.788469E-6 1.2911832E-5 1.2911832E-5 1.2911717E-5 0.26025 0.26025
1.29157315E-5 7.59851E-11 1.2912029E-5 1.2193451E-5 7.788323E-6 1.2911614E-5 1.2911614E-5 1.2912029E-5 0.26075 0.26075
1.2911587E-5 3.5074359E-12 1.2911404E-5 1.2193222E-5 7.788177E-6 1.2911397E-5 1.2911397E-5 1.2911404E-5 0.26125 0.26125
1.2908598E-5 -4.7652892E-11 1.2911404E-5 1.2192993E-5 7.78803E-6 1.291118E-5 1.291118E-5 1.2911404E-5 0.26175 0.26175
1.2907853E-5 -5.7396678E-11 1.2911092E-5 1.2192764E-5 7.787884E-6 1.2910963E-5 1.2910963E-5 1.2911092E-5 0.26225 0.26225
1.2909714E-5 -1.9024204E-11 1.291078E-5 1.2192535E-5 7.7877385E-6 1.2910746E-5 1.2910746E-5 1.291078E-5 0.26275 0.26275
1.2912534E-5 3.7011224E-11 1.291078E-5 1.2192307E-5 7.787592E-6 1.2910528E-5 1.2910528E-5 1.291078E-5 0.26325 0.26325
1.2914098E-5 6.990211E-11 1.2910468E-5 1.21920775E-5 7.787446E-6 1.2910311E-5 1.2910311E-5 1.2910468E-5 0.26375 0.26375
1.291563E-5 1.021839E-10 1.2910468E-5 1.2191848E-5 7.787299E-6 1.2910094E-5 1.2910094E-5 1.2910468E-5 0.26425 0.26425
1.2912938E-5 5.6505193E-11 1.29098435E-5 1.2191391E-5 7.787007E-6 1.2909876E-5 1.2909876E-5 1.29098435E-5 0.26475 0.26475
1.2909982E-5 5.9539357E-12 1.290922E-5 1.2191162E-5 7.786861E-6 1.2909659E-5 1.2909659E-5 1.290922E-5 0.26525 0.26525
1.2906563E-5 -5.3124262E-11 1.290922E-5 1.2190933E-5 7.786714E-6 1.29094415E-5 1.29094415E-5 1.290922E-5 0.26575 0.26575
1.2904234E-5 -9.2103256E-11 1.290922E-5 1.2190704E-5 7.786569E-6 1.2909224E-5 1.2909224E-5 1.290922E-5 0.26625 0.26625
1.2905435E-5 -6.591211E-11 1.290922E-5 1.2190476E-5 7.786422E-6 1.2909007E-5 1.2909007E-5 1.290922E-5 0.26675 0.26675
1.2909475E-5 1.2658774E-11 1.2908908E-5 1.2190247E-5 7.786276E-6 1.2908789E-5 1.2908789E-5 1.2908908E-5 0.26725 0.26725
1.2912426E-5 7.113045E-11 1.2908283E-5 1.21900175E-5 7.78613E-6 1.2908572E-5 1.2908572E-5 1.2908283E-5 0.26775 0.26775
1.2912308E-5 7.295893E-11 1.2908595E-5 1.2189789E-5 7.785984E-6 1.2908355E-5 1.2908355E-5 1.2908595E-5 0.26825 0.26825
1.2911728E-5 6.626048E-11 1.2908283E-5 1.218956E-5 7.785838E-6 1.2908137E-5 1.2908137E-5 1.2908283E-5 0.26875 0.26875
1.2911247E-5 6.1389234E-11 1.2907659E-5 1.2189331E-5 7.785691E-6 1.290792E-5 1.290792E-5 1.2907659E-5 0.26925 0.26925
1.2911095E-5 6.260865E-11 1.2907659E-5 1.2189103E-5 7.785546E-6 1.29077025E-5 1.29077025E-5 1.2907659E-5 0.26975 0.26975
1.2906489E-5 -1.8395957E-11 1.2907659E-5 1.2188644E-5 7.785253E-6 1.2907485E-5 1.2907485E-5 1.2907659E-5 0.27025 0.27025
1.2899143E-5 -1.4995308E-10 1.2907971E-5 1.2188416E-5 7.785106E-6 1.2907268E-5 1.2907268E-5 1.2907971E-5 0.27075 0.27075
1.2898959E-5 -1.4934273E-10 1.2907346E-5 1.2188187E-5 7.784961E-6 1.2907051E-5 1.2907051E-5 1.2907346E-5 0.27125 0.27125
1.2904913E-5 -3.544598E-11 1.2907034E-5 1.21879575E-5 7.784814E-6 1.2906834E-5 1.2906834E-5 1.2907034E-5 0.27175 0.27175
1.2909877E-5 6.0178765E-11 1.2907034E-5 1.2187729E-5 7.784668E-6 1.2906617E-5 1.2906617E-5 1.2907034E-5 0.27225 0.27225
1.2909429E-5 5.591658E-11 1.2906722E-5 1.21875E-5 7.784522E-6 1.2906399E-5 1.2906399E-5 1.2906722E-5 0.27275 0.27275
1.2908551E-5 4.373652E-11 1.290641E-5 1.2187271E-5 7.784376E-6 1.2906182E-5 1.2906182E-5 1.290641E-5 0.27325 0.27325
1.2912393E-5 1.1865302E-10 1.2906097E-5 1.2187043E-5 7.78423E-6 1.29059645E-5 1.29059645E-5 1.2906097E-5 0.27375 0.27375
1.2913463E-5 1.424079E-10 1.2905785E-5 1.2186813E-5 7.784083E-6 1.2905747E-5 1.2905747E-5 1.2905785E-5 0.27425 0.27425
1.2907207E-5 3.094996E-11 1.2905473E-5 1.2186584E-5 7.783937E-6 1.290553E-5 1.290553E-5 1.2905473E-5 0.27475 0.27475
1.2899696E-5 -1.036525E-10 1.2905785E-5 1.2186356E-5 7.783791E-6 1.2905312E-5 1.2905312E-5 1.2905785E-5 0.27525 0.27525
1.2897004E-5 -1.4933123E-10 1.2905473E-5 1.21858975E-5 7.783498E-6 1.2905095E-5 1.2905095E-5 1.2905473E-5 0.27575 0.27575
1.2898832E-5 -1.1156781E-10 1.2905473E-5 1.2185669E-5 7.783352E-6 1.2904877E-5 1.2904877E-5 1.2905473E-5 0.27625 0.27625
1.2900528E-5 -7.624067E-11 1.2904849E-5 1.218544E-5 7.7832065E-6 1.290466E-5 1.290466E-5 1.2904849E-5 0.27675 0.27675
1.2902556E-5 -3.4822843E-11 1.2904225E-5 1.2185211E-5 7.78306E-6 1.2904443E-5 1.2904443E-5 1.2904225E-5 0.27725 0.27725
1.2908312E-5 7.5419504E-11 1.2904849E-5 1.2184983E-5 7.782914E-6 1.29042255E-5 1.29042255E-5 1.2904849E-5 0.27775 0.27775
1.29187865E-5 2.727584E-10 1.2903913E-5 1.2184753E-5 7.782767E-6 1.2904008E-5 1.2904008E-5 1.2903913E-5 0.27825 0.27825
1.291616E-5 2.282978E-10 1.2904225E-5 1.2184524E-5 7.782622E-6 1.2903791E-5 1.2903791E-5 1.2904225E-5 0.27875 0.27875
1.2907726E-5 7.664147E-11 1.2904225E-5 1.2184296E-5 7.782475E-6 1.2903573E-5 1.2903573E-5 1.2904225E-5 0.27925 0.27925
1.2903746E-5 7.2091413E-12 1.2903288E-5 1.2184067E-5 7.782329E-6 1.2903356E-5 1.2903356E-5 1.2903288E-5 0.27975 0.27975
1.2900658E-5 -4.577837E-11 1.2903288E-5 1.21838375E-5 7.782182E-6 1.2903138E-5 1.2903138E-5 1.2903288E-5 0.28025 0.28025
1.2893873E-5 -1.6698137E-10 1.2902976E-5 1.2183609E-5 7.782037E-6 1.290292E-5 1.290292E-5 1.2902976E-5 0.28075 0.28075
1.2890191E-5 -2.309321E-10 1.2902976E-5 1.2183151E-5 7.781744E-6 1.2902703E-5 1.2902703E-5 1.2902976E-5 0.28125 0.28125
1.2893867E-5 -1.5906094E-10 1.2902976E-5 1.2182923E-5 7.781598E-6 1.2902486E-5 1.2902486E-5 1.2902976E-5 0.28175 0.28175
1.2903253E-5 1.817874E-11 1.2902039E-5 1.2182693E-5 7.781452E-6 1.2902268E-5 1.2902268E-5 1.2902039E-5 0.28225 0.28225
1.2912276E-5 1.887187E-10 1.2901727E-5 1.2182464E-5 7.781306E-6 1.2902052E-5 1.2902052E-5 1.2901727E-5 0.28275 0.28275
1.2912719E-5 2.0090132E-10 1.2901727E-5 1.2182236E-5 7.781159E-6 1.29018335E-5 1.29018335E-5 1.2901727E-5 0.28325 0.28325
1.291237E-5 1.9846633E-10 1.2901727E-5 1.2182007E-5 7.781014E-6 1.2901616E-5 1.2901616E-5 1.2901727E-5 0.28375 0.28375
1.2909545E-5 1.5035134E-10 1.2901415E-5 1.2181778E-5 7.780867E-6 1.2901399E-5 1.2901399E-5 1.2901415E-5 0.28425 0.28425
1.2902431E-5 2.3057669E-11 1.2901415E-5 1.2181549E-5 7.780721E-6 1.2901181E-5 1.2901181E-5 1.2901415E-5 0.28475 0.28475
1.289261E-5 -1.5417946E-10 1.2901103E-5 1.218132E-5 7.780574E-6 1.2900964E-5 1.2900964E-5 1.2901103E-5 0.28525 0.28525
1.2887607E-5 -2.4249286E-10 1.2900791E-5 1.2181092E-5 7.780429E-6 1.2900747E-5 1.2900747E-5 1.2900791E-5 0.28575 0.28575
1.28900965E-5 -1.925481E-10 1.2900166E-5 1.21808625E-5 7.780282E-6 1.2900529E-5 1.2900529E-5 1.2900166E-5 0.28625 0.28625
1.2895588E-5 -8.7178285E-11 1.2900478E-5 1.2180405E-5 7.77999E-6 1.2900312E-5 1.2900312E-5 1.2900478E-5 0.28675 0.28675
1.2902202E-5 3.88998E-11 1.2900166E-5 1.2180176E-5 7.779844E-6 1.2900095E-5 1.2900095E-5 1.2900166E-5 0.28725 0.28725
1.2909905E-5 1.8507708E-10 1.28998545E-5 1.2179947E-5 7.779698E-6 1.2899877E-5 1.2899877E-5 1.28998545E-5 0.28775 0.28775
1.2913417E-5 2.5390293E-10 1.2900166E-5 1.2179718E-5 7.779551E-6 1.2899659E-5 1.2899659E-5 1.2900166E-5 0.28825 0.28825
1.29114505E-5 2.2162366E-10 1.28998545E-5 1.2179489E-5 7.779405E-6 1.2899442E-5 1.2899442E-5 1.28998545E-5 0.28875 0.28875
1.2904368E-5 9.493905E-11 1.28995425E-5 1.217926E-5 7.779259E-6 1.2899225E-5 1.2899225E-5 1.28995425E-5 0.28925 0.28925
1.2895439E-5 -6.5853274E-11 1.289923E-5 1.2179032E-5 7.779113E-6 1.2899008E-5 1.2899008E-5 1.289923E-5 0.28975 0.28975
1.288872E-5 -1.8583814E-10 1.2898606E-5 1.21788025E-5 7.778966E-6 1.28987895E-5 1.28987895E-5 1.2898606E-5 0.29025 0.29025
1.2886193E-5 -2.2847153E-10 1.2898606E-5 1.2178573E-5 7.77882E-6 1.2898572E-5 1.2898572E-5 1.2898606E-5 0.29075 0.29075
1.2888616E-5 -1.7974491E-10 1.2898918E-5 1.2178345E-5 7.778674E-6 1.2898355E-5 1.2898355E-5 1.2898918E-5 0.29125 0.29125
1.2896087E-5 -3.783109E-11 1.2897981E-5 1.2178116E-5 7.778528E-6 1.2898137E-5 1.2898137E-5 1.2897981E-5 0.29175 0.29175
1.29026685E-5 8.763794E-11 1.2898294E-5 1.2177658E-5 7.778235E-6 1.289792E-5 1.289792E-5 1.2898294E-5 0.29225 0.29225
1.2908292E-5 1.9544401E-10 1.2897981E-5 1.2177429E-5 7.77809E-6 1.2897703E-5 1.2897703E-5 1.2897981E-5 0.29275 0.29275
1.2911045E-5 2.502613E-10 1.2897357E-5 1.21772E-5 7.777943E-6 1.2897485E-5 1.2897485E-5 1.2897357E-5 0.29325 0.29325
1.29083855E-5 2.0519164E-10 1.2897669E-5 1.2176972E-5 7.777797E-6 1.2897267E-5 1.2897267E-5 1.2897669E-5 0.29375 0.29375
1.2901007E-5 7.302544E-11 1.2897045E-5 1.21767425E-5 7.77765E-6 1.289705E-5 1.289705E-5 1.2897045E-5 0.29425 0.29425
1.288914E-5 -1.4197382E-10 1.2896733E-5 1.2176513E-5 7.777505E-6 1.2896832E-5 1.2896832E-5 1.2896733E-5 0.29475 0.29475
1.2882355E-5 -2.631768E-10 1.289642E-5 1.2176285E-5 7.777358E-6 1.2896615E-5 1.2896615E-5 1.289642E-5 0.29525 0.29525
1.2884019E-5 -2.2845874E-10 1.2897045E-5 1.2176056E-5 7.777212E-6 1.28963975E-5 1.28963975E-5 1.2897045E-5 0.29575 0.29575
1.2890171E-5 -1.10907575E-10 1.289642E-5 1.2175827E-5 7.777066E-6 1.289618E-5 1.289618E-5 1.289642E-5 0.29625 0.29625
1.2895167E-5 -1.4673752E-11 1.2895796E-5 1.2175598E-5 7.77692E-6 1.2895963E-5 1.2895963E-5 1.2895796E-5 0.29675 0.29675
1.2904388E-5 1.595206E-10 1.2895796E-5 1.2175369E-5 7.776774E-6 1.2895745E-5 1.2895745E-5 1.2895796E-5 0.29725 0.29725
1.2909385E-5 2.5575445E-10 1.2896108E-5 1.2174912E-5 7.776482E-6 1.2895528E-5 1.2895528E-5 1.2896108E-5 0.29775 0.29775
1.2906296E-5 2.027669E-10 1.28951715E-5 1.21746825E-5 7.776335E-6 1.289531E-5 1.289531E-5 1.28951715E-5 0.29825 0.29825
1.2899611E-5 8.339109E-11 1.2895484E-5 1.2174453E-5 7.776189E-6 1.2895092E-5 1.2895092E-5 1.2895484E-5 0.29875 0.29875
1.2893783E-5 -2.0148954E-11 1.2895484E-5 1.2174225E-5 7.776042E-6 1.2894875E-5 1.2894875E-5 1.2895484E-5 0.29925 0.29925
1.2888087E-5 -1.2125276E-10 1.28948595E-5 1.2173996E-5 7.775897E-6 1.2894658E-5 1.2894658E-5 1.28948595E-5 0.29975 0.29975
1.28842075E-5 -1.8885787E-10 1.2894548E-5 1.2173767E-5 7.77575E-6 1.289444E-5 1.289444E-5 1.2894548E-5 0.30025 0.30025
1.28817455E-5 -2.3027313E-10 1.2894548E-5 1.2173538E-5 7.775604E-6 1.2894222E-5 1.2894222E-5 1.2894548E-5 0.30075 0.30075
1.28873035E-5 -1.2368519E-10 1.2894236E-5 1.2173309E-5 7.775458E-6 1.2894005E-5 1.2894005E-5 1.2894236E-5 0.30125 0.30125
1.28959955E-5 4.0764114E-11 1.2894236E-5 1.217308E-5 7.775312E-6 1.2893787E-5 1.2893787E-5 1.2894236E-5 0.30175 0.30175
1.2898452E-5 9.00998E-11 1.2893611E-5 1.2172852E-5 7.775166E-6 1.289357E-5 1.289357E-5 1.2893611E-5 0.30225 0.30225
1.2900545E-5 1.3273575E-10 1.2894236E-5 1.2172394E-5 7.774873E-6 1.28933525E-5 1.28933525E-5 1.2894236E-5 0.30275 0.30275
1.2904881E-5 2.1678823E-10 1.2893299E-5 1.2172165E-5 7.774727E-6 1.2893135E-5 1.2893135E-5 1.2893299E-5 0.30325 0.30325
1.2903574E-5 1.966903E-10 1.2893299E-5 1.2171936E-5 7.774581E-6 1.2892918E-5 1.2892918E-5 1.2893299E-5 0.30375 0.30375
1.2894744E-5 3.772517E-11 1.2893299E-5 1.2171708E-5 7.774434E-6 1.28926995E-5 1.28926995E-5 1.2893299E-5 0.30425 0.30425
1.2884857E-5 -1.407301E-10 1.2892675E-5 1.2171478E-5 7.774288E-6 1.2892482E-5 1.2892482E-5 1.2892675E-5 0.30475 0.30475
1.2879756E-5 -2.3087068E-10 1.289205E-5 1.2171249E-5 7.774142E-6 1.2892265E-5 1.2892265E-5 1.289205E-5 0.30525 0.30525
1.2878482E-5 -2.5035954E-10 1.2892362E-5 1.2171021E-5 7.773996E-6 1.2892047E-5 1.2892047E-5 1.2892362E-5 0.30575 0.30575
1.2880211E-5 -2.1442333E-10 1.2891738E-5 1.2170792E-5 7.77385E-6 1.2891829E-5 1.2891829E-5 1.2891738E-5 0.30625 0.30625
1.2888838E-5 -5.119216E-11 1.2891738E-5 1.21705625E-5 7.773703E-6 1.2891612E-5 1.2891612E-5 1.2891738E-5 0.30675 0.30675
1.2902118E-5 1.9791739E-10 1.2891738E-5 1.2170334E-5 7.773558E-6 1.2891394E-5 1.2891394E-5 1.2891738E-5 0.30725 0.30725
1.2911108E-5 3.6784828E-10 1.2891426E-5 1.2170105E-5 7.773411E-6 1.2891177E-5 1.2891177E-5 1.2891426E-5 0.30775 0.30775
1.2909273E-5 3.3800532E-10 1.2891113E-5 1.2169648E-5 7.773118E-6 1.289096E-5 1.289096E-5 1.2891113E-5 0.30825 0.30825
1.2901136E-5 1.9183058E-10 1.2891113E-5 1.2169418E-5 7.772973E-6 1.2890741E-5 1.2890741E-5 1.2891113E-5 0.30875 0.30875
1.2890391E-5 -2.4604327E-12 1.2890801E-5 1.2169189E-5 7.772826E-6 1.2890524E-5 1.2890524E-5 1.2890801E-5 0.30925 0.30925
1.2879778E-5 -1.9431516E-10 1.2890489E-5 1.2168961E-5 7.77268E-6 1.2890307E-5 1.2890307E-5 1.2890489E-5 0.30975 0.30975
1.286735E-5 -4.1966858E-10 1.2890489E-5 1.2168732E-5 7.772534E-6 1.2890089E-5 1.2890089E-5 1.2890489E-5 0.31025 0.31025
1.2866373E-5 -4.3367585E-10 1.28901775E-5 1.21685025E-5 7.772388E-6 1.2889872E-5 1.2889872E-5 1.28901775E-5 0.31075 0.31075
1.2880809E-5 -1.6324891E-10 1.28901775E-5 1.2168274E-5 7.772242E-6 1.2889654E-5 1.2889654E-5 1.28901775E-5 0.31125 0.31125
1.28987085E-5 1.7112999E-10 1.28898655E-5 1.2168045E-5 7.772095E-6 1.2889436E-5 1.2889436E-5 1.28898655E-5 0.31175 0.31175
1.29083255E-5 3.5263314E-10 1.2889241E-5 1.2167816E-5 7.77195E-6 1.2889219E-5 1.2889219E-5 1.2889241E-5 0.31225 0.31225
1.2910715E-5 4.007507E-10 1.2889241E-5 1.2167588E-5 7.771803E-6 1.28890015E-5 1.28890015E-5 1.2889241E-5 0.31275 0.31275
1.2907626E-5 3.4776315E-10 1.2888929E-5 1.2167358E-5 7.771657E-6 1.2888783E-5 1.2888783E-5 1.2888929E-5 0.31325 0.31325
1.28981355E-5 1.766167E-10 1.2888929E-5 1.2166901E-5 7.771365E-6 1.2888566E-5 1.2888566E-5 1.2888929E-5 0.31375 0.31375
1.2881516E-5 -1.2608817E-10 1.2888304E-5 1.2166672E-5 7.771218E-6 1.28883485E-5 1.28883485E-5 1.2888304E-5 0.31425 0.31425
1.2867274E-5 -3.8494025E-10 1.2888304E-5 1.21664425E-5 7.771072E-6 1.2888131E-5 1.2888131E-5 1.2888304E-5 0.31475 0.31475
1.2863459E-5 -4.5132723E-10 1.2888304E-5 1.2166214E-5 7.770926E-6 1.2887913E-5 1.2887913E-5 1.2888304E-5 0.31525 0.31525
1.2869709E-5 -3.3194889E-10 1.2887992E-5 1.2165985E-5 7.77078E-6 1.2887695E-5 1.2887695E-5 1.2887992E-5 0.31575 0.31575
1.2884838E-5 -4.8731578E-11 1.2887992E-5 1.2165756E-5 7.770634E-6 1.2887478E-5 1.2887478E-5 1.2887992E-5 0.31625 0.31625
1.2900361E-5 2.4179453E-10 1.288768E-5 1.2165528E-5 7.770487E-6 1.288726E-5 1.288726E-5 1.288768E-5 0.31675 0.31675
1.2909846E-5 4.2086143E-10 1.2887368E-5 1.2165298E-5 7.770341E-6 1.2887042E-5 1.2887042E-5 1.2887368E-5 0.31725 0.31725
1.2910652E-5 4.3974377E-10 1.2887368E-5 1.2165069E-5 7.770195E-6 1.2886825E-5 1.2886825E-5 1.2887368E-5 0.31775 0.31775
1.290159E-5 2.7651517E-10 1.2886743E-5 1.2164841E-5 7.770049E-6 1.2886607E-5 1.2886607E-5 1.2886743E-5 0.31825 0.31825
1.2887842E-5 2.6799103E-11 1.2886431E-5 1.2164612E-5 7.769902E-6 1.2886389E-5 1.2886389E-5 1.2886431E-5 0.31875 0.31875
1.2873004E-5 -2.4301616E-10 1.2886119E-5 1.2164154E-5 7.76961E-6 1.2886172E-5 1.2886172E-5 1.2886119E-5 0.31925 0.31925
1.2867705E-5 -3.3681116E-10 1.2886119E-5 1.2163925E-5 7.769464E-6 1.2885955E-5 1.2885955E-5 1.2886119E-5 0.31975 0.31975
1.2868478E-5 -3.185379E-10 1.2886431E-5 1.2163697E-5 7.769318E-6 1.2885737E-5 1.2885737E-5 1.2886431E-5 0.32025 0.32025
1.2875916E-5 -1.7723313E-10 1.2886431E-5 1.21634675E-5 7.769171E-6 1.2885519E-5 1.2885519E-5 1.2886431E-5 0.32075 0.32075
1.2886424E-5 2.0714836E-11 1.28854945E-5 1.2163238E-5 7.769026E-6 1.2885302E-5 1.2885302E-5 1.28854945E-5 0.32125 0.32125
1.2895975E-5 2.0099987E-10 1.28854945E-5 1.216301E-5 7.768879E-6 1.2885084E-5 1.2885084E-5 1.28854945E-5 0.32175 0.32175
1.290206E-5 3.1733288E-10 1.2884871E-5 1.2162781E-5 7.768733E-6 1.2884866E-5 1.2884866E-5 1.2884871E-5 0.32225 0.32225
1.29010505E-5 3.0271657E-10 1.2884871E-5 1.2162552E-5 7.768586E-6 1.2884649E-5 1.2884649E-5 1.2884871E-5 0.32275 0.32275
1.2893969E-5 1.7603195E-10 1.2884246E-5 1.2162323E-5 7.768441E-6 1.2884431E-5 1.2884431E-5 1.2884246E-5 0.32325 0.32325
1.28823E-5 -3.5312895E-11 1.2883934E-5 1.2162094E-5 7.768294E-6 1.2884213E-5 1.2884213E-5 1.2883934E-5 0.32375 0.32375
1.2874723E-5 -1.711335E-10 1.2884246E-5 1.2161865E-5 7.768148E-6 1.2883996E-5 1.2883996E-5 1.2884246E-5 0.32425 0.32425
1.2872922E-5 -2.0036742E-10 1.2883934E-5 1.21614075E-5 7.767856E-6 1.2883778E-5 1.2883778E-5 1.2883934E-5 0.32475 0.32475
1.2873892E-5 -1.7843974E-10 1.288331E-5 1.2161178E-5 7.76771E-6 1.288356E-5 1.288356E-5 1.288331E-5 0.32525 0.32525
1.28744E-5 -1.6503898E-10 1.288331E-5 1.216095E-5 7.767563E-6 1.2883343E-5 1.2883343E-5 1.288331E-5 0.32575 0.32575
1.2880585E-5 -4.6878765E-11 1.2882997E-5 1.2160721E-5 7.767418E-6 1.2883125E-5 1.2883125E-5 1.2882997E-5 0.32625 0.32625
1.2887957E-5 9.320785E-11 1.2882997E-5 1.2160492E-5 7.767271E-6 1.2882907E-5 1.2882907E-5 1.2882997E-5 0.32675 0.32675
1.2893251E-5 1.9492327E-10 1.2882997E-5 1.2160263E-5 7.767125E-6 1.288269E-5 1.288269E-5 1.2882997E-5 0.32725 0.32725
1.2894948E-5 2.3025043E-10 1.2882373E-5 1.2160034E-5 7.766978E-6 1.2882471E-5 1.2882471E-5 1.2882373E-5 0.32775 0.32775
1.289077E-5 1.571637E-10 1.2882061E-5 1.2159805E-5 7.766833E-6 1.2882255E-5 1.2882255E-5 1.2882061E-5 0.32825 0.32825
1.2884942E-5 5.362364E-11 1.2881749E-5 1.2159577E-5 7.766686E-6 1.2882037E-5 1.2882037E-5 1.2881749E-5 0.32875 0.32875
1.2879939E-5 -3.468974E-11 1.2882061E-5 1.21593475E-5 7.76654E-6 1.2881819E-5 1.2881819E-5 1.2882061E-5 0.32925 0.32925
1.2874342E-5 -1.3396634E-10 1.2881749E-5 1.2159118E-5 7.7663935E-6 1.2881601E-5 1.2881601E-5 1.2881749E-5 0.32975 0.32975
1.2870693E-5 -1.97308E-10 1.2881749E-5 1.2158661E-5 7.766102E-6 1.2881384E-5 1.2881384E-5 1.2881749E-5 0.33025 0.33025
1.2871069E-5 -1.8634351E-10 1.2881749E-5 1.2158432E-5 7.765955E-6 1.2881166E-5 1.2881166E-5 1.2881749E-5 0.33075 0.33075
1.2874416E-5 -1.2056303E-10 1.2881124E-5 1.2158203E-5 7.765809E-6 1.2880948E-5 1.2880948E-5 1.2881124E-5 0.33125 0.33125
1.2882646E-5 3.535933E-11 1.2881124E-5 1.2157974E-5 7.765663E-6 1.28807305E-5 1.28807305E-5 1.2881124E-5 0.33175 0.33175
1.2889722E-5 1.6996436E-10 1.2881124E-5 1.2157745E-5 7.765517E-6 1.2880512E-5 1.2880512E-5 1.2881124E-5 0.33225 0.33225
1.2893728E-5 2.4792615E-10 1.2880188E-5 1.2157517E-5 7.76537E-6 1.2880295E-5 1.2880295E-5 1.2880188E-5 0.33275 0.33275
1.2891861E-5 2.1747411E-10 1.2879876E-5 1.21572875E-5 7.765224E-6 1.28800775E-5 1.28800775E-5 1.2879876E-5 0.33325 0.33325
1.2885174E-5 9.809833E-11 1.28805E-5 1.2157058E-5 7.765078E-6 1.2879859E-5 1.2879859E-5 1.28805E-5 0.33375 0.33375
1.2877664E-5 -3.6504137E-11 1.2879564E-5 1.215683E-5 7.764932E-6 1.2879642E-5 1.2879642E-5 1.2879564E-5 0.33425 0.33425
1.2870714E-5 -1.6075247E-10 1.2879564E-5 1.2156601E-5 7.764786E-6 1.2879424E-5 1.2879424E-5 1.2879564E-5 0.33475 0.33475
1.2866965E-5 -2.2592132E-10 1.2879252E-5 1.2156143E-5 7.764494E-6 1.2879206E-5 1.2879206E-5 1.2879252E-5 0.33525 0.33525
1.2870213E-5 -1.6196804E-10 1.2878627E-5 1.2155914E-5 7.764347E-6 1.2878989E-5 1.2878989E-5 1.2878627E-5 0.33575 0.33575
1.2876793E-5 -3.6499016E-11 1.2878627E-5 1.2155685E-5 7.764201E-6 1.2878771E-5 1.2878771E-5 1.2878627E-5 0.33625 0.33625
1.2880305E-5 3.232681E-11 1.2878939E-5 1.2155457E-5 7.764054E-6 1.2878553E-5 1.2878553E-5 1.2878939E-5 0.33675 0.33675
1.2887744E-5 1.7363158E-10 1.2878315E-5 1.21552275E-5 7.763909E-6 1.2878335E-5 1.2878335E-5 1.2878315E-5 0.33725 0.33725
1.2891552E-5 2.4793897E-10 1.2878627E-5 1.2154998E-5 7.763762E-6 1.2878118E-5 1.2878118E-5 1.2878627E-5 0.33775 0.33775
1.28902775E-5 2.2845012E-10 1.2878003E-5 1.215477E-5 7.763616E-6 1.28779E-5 1.28779E-5 1.2878003E-5 0.33825 0.33825
1.2884945E-5 1.3404605E-10 1.2878003E-5 1.2154541E-5 7.76347E-6 1.2877683E-5 1.2877683E-5 1.2878003E-5 0.33875 0.33875
1.2875124E-5 -4.3191065E-11 1.2877691E-5 1.2154313E-5 7.763324E-6 1.28774645E-5 1.28774645E-5 1.2877691E-5 0.33925 0.33925
1.2867152E-5 -1.8632046E-10 1.2877378E-5 1.2154083E-5 7.763178E-6 1.2877247E-5 1.2877247E-5 1.2877378E-5 0.33975 0.33975
1.2862743E-5 -2.6367064E-10 1.2877066E-5 1.2153854E-5 7.763031E-6 1.2877029E-5 1.2877029E-5 1.2877066E-5 0.34025 0.34025
1.2866089E-5 -1.9789016E-10 1.2877066E-5 1.2153397E-5 7.762739E-6 1.28768115E-5 1.28768115E-5 1.2877066E-5 0.34075 0.34075
1.28723395E-5 -7.851181E-11 1.2877066E-5 1.21531675E-5 7.762593E-6 1.2876593E-5 1.2876593E-5 1.2877066E-5 0.34125 0.34125
1.2878821E-5 4.5130014E-11 1.2876442E-5 1.2152939E-5 7.762446E-6 1.2876376E-5 1.2876376E-5 1.2876442E-5 0.34175 0.34175
1.2887019E-5 2.0044331E-10 1.2876442E-5 1.215271E-5 7.762301E-6 1.2876158E-5 1.2876158E-5 1.2876442E-5 0.34225 0.34225
1.2889903E-5 2.5769686E-10 1.2876129E-5 1.2152481E-5 7.762154E-6 1.287594E-5 1.287594E-5 1.2876129E-5 0.34275 0.34275
1.288292E-5 1.3283948E-10 1.2876129E-5 1.2152253E-5 7.762008E-6 1.2875722E-5 1.2875722E-5 1.2876129E-5 0.34325 0.34325
1.2874716E-5 -1.455339E-11 1.2876129E-5 1.2152023E-5 7.7618615E-6 1.2875505E-5 1.2875505E-5 1.2876129E-5 0.34375 0.34375
1.2870604E-5 -8.642199E-11 1.2876129E-5 1.2151794E-5 7.761716E-6 1.2875286E-5 1.2875286E-5 1.2876129E-5 0.34425 0.34425
1.2868902E-5 -1.1382871E-10 1.28755055E-5 1.2151566E-5 7.76157E-6 1.2875069E-5 1.2875069E-5 1.28755055E-5 0.34475 0.34475
1.2870004E-5 -8.946476E-11 1.28755055E-5 1.2151337E-5 7.761423E-6 1.2874852E-5 1.2874852E-5 1.28755055E-5 0.34525 0.34525
1.2871767E-5 -5.2919478E-11 1.28751935E-5 1.21511075E-5 7.761277E-6 1.2874633E-5 1.2874633E-5 1.28751935E-5 0.34575 0.34575
1.2872835E-5 -2.9164598E-11 1.2874257E-5 1.215065E-5 7.760985E-6 1.2874416E-5 1.2874416E-5 1.2874257E-5 0.34625 0.34625
1.2877304E-5 5.7324166E-11 1.2874569E-5 1.2150421E-5 7.760838E-6 1.2874198E-5 1.2874198E-5 1.2874569E-5 0.34675 0.34675
1.2878043E-5 7.498838E-11 1.2874257E-5 1.2150193E-5 7.760692E-6 1.287398E-5 1.287398E-5 1.2874257E-5 0.34725 0.34725
1.2875945E-5 4.0272858E-11 1.2873633E-5 1.2149963E-5 7.760546E-6 1.2873762E-5 1.2873762E-5 1.2873633E-5 0.34775 0.34775
1.2871371E-5 -4.0122662E-11 1.2873945E-5 1.2149734E-5 7.7604E-6 1.2873545E-5 1.2873545E-5 1.2873945E-5 0.34825 0.34825
1.28737265E-5 7.3858124E-12 1.287332E-5 1.2149506E-5 7.7602535E-6 1.2873326E-5 1.2873326E-5 1.287332E-5 0.34875 0.34875
1.2877238E-5 7.6211634E-11 1.2873008E-5 1.2149277E-5 7.760107E-6 1.2873109E-5 1.2873109E-5 1.2873008E-5 0.34925 0.34925
1.28759975E-5 5.7331855E-11 1.2873008E-5 1.21490475E-5 7.759962E-6 1.2872892E-5 1.2872892E-5 1.2873008E-5 0.34975 0.34975
1.2874394E-5 3.1752337E-11 1.2872696E-5 1.2148819E-5 7.759815E-6 1.2872673E-5 1.2872673E-5 1.2872696E-5 0.35025 0.35025
1.2871833E-5 -1.1490125E-11 1.2872696E-5 1.214859E-5 7.759669E-6 1.2872456E-5 1.2872456E-5 1.2872696E-5 0.35075 0.35075
1.2870196E-5 -3.7678714E-11 1.2872071E-5 1.2148361E-5 7.759522E-6 1.2872238E-5 1.2872238E-5 1.2872071E-5 0.35125 0.35125
1.2868592E-5 -6.325823E-11 1.2872071E-5 1.2147903E-5 7.75923E-6 1.287202E-5 1.287202E-5 1.2872071E-5 0.35175 0.35175
1.2865239E-5 -1.2111828E-10 1.2872384E-5 1.2147674E-5 7.759084E-6 1.2871802E-5 1.2871802E-5 1.2872384E-5 0.35225 0.35225
1.2869146E-5 -4.498366E-11 1.2872071E-5 1.2147446E-5 7.758938E-6 1.2871584E-5 1.2871584E-5 1.2872071E-5 0.35275 0.35275
1.2876387E-5 9.266668E-11 1.2871759E-5 1.2147217E-5 7.758792E-6 1.2871366E-5 1.2871366E-5 1.2871759E-5 0.35325 0.35325
1.287881E-5 1.4139331E-10 1.2871447E-5 1.21469875E-5 7.758646E-6 1.2871148E-5 1.2871148E-5 1.2871447E-5 0.35375 0.35375
1.2881562E-5 1.9621059E-10 1.2871135E-5 1.2146759E-5 7.758499E-6 1.2870931E-5 1.2870931E-5 1.2871135E-5 0.35425 0.35425
1.2879331E-5 1.5905881E-10 1.28708225E-5 1.214653E-5 7.758354E-6 1.2870712E-5 1.2870712E-5 1.28708225E-5 0.35475 0.35475
1.2872513E-5 3.7246754E-11 1.2870511E-5 1.2146301E-5 7.758207E-6 1.2870495E-5 1.2870495E-5 1.2870511E-5 0.35525 0.35525
1.2865695E-5 -8.456531E-11 1.2870199E-5 1.2146073E-5 7.758061E-6 1.2870277E-5 1.2870277E-5 1.2870199E-5 0.35575 0.35575
1.2856567E-5 -2.4901203E-10 1.2869887E-5 1.2145843E-5 7.757914E-6 1.2870059E-5 1.2870059E-5 1.2869887E-5 0.35625 0.35625
1.2857966E-5 -2.1916649E-10 1.2870199E-5 1.2145615E-5 7.757769E-6 1.2869841E-5 1.2869841E-5 1.2870199E-5 0.35675 0.35675
1.2865834E-5 -6.994386E-11 1.2870199E-5 1.2145157E-5 7.757476E-6 1.2869624E-5 1.2869624E-5 1.2870199E-5 0.35725 0.35725
1.2872513E-5 5.7352362E-11 1.2870199E-5 1.2144928E-5 7.7573295E-6 1.28694055E-5 1.28694055E-5 1.2870199E-5 0.35775 0.35775
1.2878368E-5 1.6942192E-10 1.2869575E-5 1.2144699E-5 7.757184E-6 1.2869187E-5 1.2869187E-5 1.2869575E-5 0.35825 0.35825
1.288234E-5 2.4677466E-10 1.2869575E-5 1.214447E-5 7.757038E-6 1.286897E-5 1.286897E-5 1.2869575E-5 0.35875 0.35875
1.28811E-5 2.2789487E-10 1.286895E-5 1.2144242E-5 7.756891E-6 1.2868752E-5 1.2868752E-5 1.286895E-5 0.35925 0.35925
1.2873721E-5 9.572868E-11 1.2868638E-5 1.21440125E-5 7.756745E-6 1.2868534E-5 1.2868534E-5 1.2868638E-5 0.35975 0.35975
1.2865748E-5 -4.740071E-11 1.2868638E-5 1.2143783E-5 7.756599E-6 1.2868316E-5 1.2868316E-5 1.2868638E-5 0.36025 0.36025
1.285992E-5 -1.5094077E-10 1.2868638E-5 1.2143555E-5 7.756453E-6 1.2868099E-5 1.2868099E-5 1.2868638E-5 0.36075 0.36075
1.2859636E-5 -1.5215762E-10 1.2868326E-5 1.2143326E-5 7.756306E-6 1.286788E-5 1.286788E-5 1.2868326E-5 0.36125 0.36125
1.28602105E-5 -1.3753873E-10 1.2868013E-5 1.2143097E-5 7.75616E-6 1.2867662E-5 1.2867662E-5 1.2868013E-5 0.36175 0.36175
1.2861808E-5 -1.04038785E-10 1.2867701E-5 1.2142868E-5 7.756014E-6 1.2867445E-5 1.2867445E-5 1.2867701E-5 0.36225 0.36225
1.286885E-5 2.9957176E-11 1.2867077E-5 1.214241E-5 7.7557215E-6 1.2867226E-5 1.2867226E-5 1.2867077E-5 0.36275 0.36275
1.2878862E-5 2.1876913E-10 1.2867701E-5 1.2142182E-5 7.755575E-6 1.2867009E-5 1.2867009E-5 1.2867701E-5 0.36325 0.36325
1.2879206E-5 2.2912455E-10 1.2867077E-5 1.21419525E-5 7.75543E-6 1.2866792E-5 1.2866792E-5 1.2867077E-5 0.36375 0.36375
1.2874368E-5 1.4385648E-10 1.2866765E-5 1.2141723E-5 7.755283E-6 1.2866573E-5 1.2866573E-5 1.2866765E-5 0.36425 0.36425
1.2866923E-5 1.0472171E-11 1.2866452E-5 1.2141495E-5 7.755137E-6 1.2866355E-5 1.2866355E-5 1.2866452E-5 0.36475 0.36475
1.2865484E-5 -1.2062021E-11 1.28658285E-5 1.2141266E-5 7.754991E-6 1.2866138E-5 1.2866138E-5 1.28658285E-5 0.36525 0.36525
1.2864804E-5 -2.0587669E-11 1.286614E-5 1.2141037E-5 7.754845E-6 1.2865919E-5 1.2865919E-5 1.286614E-5 0.36575 0.36575
1.2858217E-5 -1.3813627E-10 1.28658285E-5 1.2140808E-5 7.754698E-6 1.2865701E-5 1.2865701E-5 1.28658285E-5 0.36625 0.36625
1.28576685E-5 -1.4422565E-10 1.2866765E-5 1.2140579E-5 7.754552E-6 1.2865484E-5 1.2865484E-5 1.2866765E-5 0.36675 0.36675
1.2861048E-5 -7.783609E-11 1.28658285E-5 1.214035E-5 7.754406E-6 1.28652655E-5 1.28652655E-5 1.28658285E-5 0.36725 0.36725
1.2863239E-5 -3.3372947E-11 1.28658285E-5 1.21398925E-5 7.7541135E-6 1.2865048E-5 1.2865048E-5 1.28658285E-5 0.36775 0.36775
1.2868698E-5 7.13878E-11 1.2865204E-5 1.2139663E-5 7.753967E-6 1.286483E-5 1.286483E-5 1.2865204E-5 0.36825 0.36825
1.287541E-5 1.9929311E-10 1.2865204E-5 1.2139435E-5 7.753822E-6 1.2864612E-5 1.2864612E-5 1.2865204E-5 0.36875 0.36875
1.2877106E-5 2.3462027E-10 1.2864892E-5 1.2139206E-5 7.753675E-6 1.2864394E-5 1.2864394E-5 1.2864892E-5 0.36925 0.36925
1.2872763E-5 1.584882E-10 1.2864268E-5 1.2138977E-5 7.753529E-6 1.2864176E-5 1.2864176E-5 1.2864268E-5 0.36975 0.36975
1.28632055E-5 -1.387639E-11 1.2863643E-5 1.2138748E-5 7.753382E-6 1.2863958E-5 1.2863958E-5 1.2863643E-5 0.37025 0.37025
1.2856982E-5 -1.2472526E-10 1.2863955E-5 1.2138519E-5 7.753237E-6 1.286374E-5 1.286374E-5 1.2863955E-5 0.37075 0.37075
1.2855906E-5 -1.405597E-10 1.2863955E-5 1.213829E-5 7.75309E-6 1.2863522E-5 1.2863522E-5 1.2863955E-5 0.37125 0.37125
1.28523225E-5 -2.0268323E-10 1.2863331E-5 1.2138062E-5 7.752944E-6 1.2863305E-5 1.2863305E-5 1.2863331E-5 0.37175 0.37175
1.28510155E-5 -2.2278115E-10 1.2863331E-5 1.21378325E-5 7.7527975E-6 1.2863086E-5 1.2863086E-5 1.2863331E-5 0.37225 0.37225
1.2861325E-5 -2.8487592E-11 1.2863019E-5 1.2137603E-5 7.752652E-6 1.2862868E-5 1.2862868E-5 1.2863019E-5 0.37275 0.37275
1.2874209E-5 2.1331319E-10 1.2862394E-5 1.2137146E-5 7.752359E-6 1.2862651E-5 1.2862651E-5 1.2862394E-5 0.37325 0.37325
1.2878511E-5 2.9675662E-10 1.2862707E-5 1.2136917E-5 7.752213E-6 1.2862432E-5 1.2862432E-5 1.2862707E-5 0.37375 0.37375
1.287506E-5 2.3706934E-10 1.286177E-5 1.2136688E-5 7.752067E-6 1.2862214E-5 1.2862214E-5 1.286177E-5 0.37425 0.37425
1.2870057E-5 1.4875595E-10 1.2862082E-5 1.2136459E-5 7.751921E-6 1.2861997E-5 1.2861997E-5 1.2862082E-5 0.37475 0.37475
1.2863172E-5 2.5725765E-11 1.2861458E-5 1.2136231E-5 7.751774E-6 1.28617785E-5 1.28617785E-5 1.2861458E-5 0.37525 0.37525
1.2850018E-5 -2.1302711E-10 1.286177E-5 1.2136002E-5 7.751628E-6 1.286156E-5 1.286156E-5 1.286177E-5 0.37575 0.37575
1.2842342E-5 -3.506749E-10 1.28611455E-5 1.21357725E-5 7.751482E-6 1.2861343E-5 1.2861343E-5 1.28611455E-5 0.37625 0.37625
1.28494175E-5 -2.1606987E-10 1.2861458E-5 1.2135544E-5 7.751336E-6 1.2861125E-5 1.2861125E-5 1.2861458E-5 0.37675 0.37675
1.2860387E-5 -9.594974E-12 1.2860522E-5 1.2135315E-5 7.7511895E-6 1.2860906E-5 1.2860906E-5 1.2860522E-5 0.37725 0.37725
1.2866406E-5 1.0551991E-10 1.28608335E-5 1.2135086E-5 7.751043E-6 1.2860688E-5 1.2860688E-5 1.28608335E-5 0.37775 0.37775
1.2870115E-5 1.7800013E-10 1.2860522E-5 1.2134858E-5 7.750898E-6 1.2860471E-5 1.2860471E-5 1.2860522E-5 0.37825 0.37825
1.287696E-5 3.0834169E-10 1.2860522E-5 1.2134399E-5 7.750605E-6 1.2860252E-5 1.2860252E-5 1.2860522E-5 0.37875 0.37875
1.2876478E-5 3.0347042E-10 1.286021E-5 1.2134171E-5 7.750459E-6 1.2860034E-5 1.2860034E-5 1.286021E-5 0.37925 0.37925
1.286263E-5 5.1927174E-11 1.2859273E-5 1.2133942E-5 7.750313E-6 1.2859817E-5 1.2859817E-5 1.2859273E-5 0.37975 0.37975
1.2848783E-5 -1.996161E-10 1.2859585E-5 1.21337125E-5 7.750166E-6 1.2859598E-5 1.2859598E-5 1.2859585E-5 0.38025 0.38025
1.2845166E-5 -2.6234867E-10 1.2859897E-5 1.2133484E-5 7.75002E-6 1.285938E-5 1.285938E-5 1.2859897E-5 0.38075 0.38075
1.2849898E-5 -1.7098739E-10 1.2859273E-5 1.2133255E-5 7.749874E-6 1.2859163E-5 1.2859163E-5 1.2859273E-5 0.38125 0.38125
1.2852452E-5 -1.1982451E-10 1.2859273E-5 1.2133026E-5 7.749728E-6 1.28589445E-5 1.28589445E-5 1.2859273E-5 0.38175 0.38175
1.28570855E-5 -3.0290416E-11 1.2858649E-5 1.2132798E-5 7.7495815E-6 1.2858726E-5 1.2858726E-5 1.2858649E-5 0.38225 0.38225
1.2862939E-5 8.1779125E-11 1.2858649E-5 1.2132568E-5 7.749435E-6 1.2858508E-5 1.2858508E-5 1.2858649E-5 0.38275 0.38275
1.286952E-5 2.0724815E-10 1.2858649E-5 1.2132339E-5 7.74929E-6 1.2858291E-5 1.2858291E-5 1.2858649E-5 0.38325 0.38325
1.2872404E-5 2.6450173E-10 1.2858336E-5 1.2132111E-5 7.749143E-6 1.2858072E-5 1.2858072E-5 1.2858336E-5 0.38375 0.38375
1.28664105E-5 1.5791632E-10 1.2858024E-5 1.21316525E-5 7.74885E-6 1.2857854E-5 1.2857854E-5 1.2858024E-5 0.38425 0.38425
1.2859592E-5 3.610427E-11 1.2857712E-5 1.2131424E-5 7.748705E-6 1.2857636E-5 1.2857636E-5 1.2857712E-5 0.38475 0.38475
1.285426E-5 -5.8299796E-11 1.2857712E-5 1.2131195E-5 7.748558E-6 1.2857418E-5 1.2857418E-5 1.2857712E-5 0.38525 0.38525
1.2846748E-5 -1.9290225E-10 1.2857087E-5 1.2130966E-5 7.748412E-6 1.28572E-5 1.28572E-5 1.2857087E-5 0.38575 0.38575
1.2842933E-5 -2.5928926E-10 1.28574E-5 1.2130738E-5 7.7482655E-6 1.2856983E-5 1.2856983E-5 1.28574E-5 0.38625 0.38625
1.2844399E-5 -2.2822556E-10 1.2856775E-5 1.2130508E-5 7.74812E-6 1.2856764E-5 1.2856764E-5 1.2856775E-5 0.38675 0.38675
1.2853553E-5 -5.524933E-11 1.2857087E-5 1.2130279E-5 7.7479735E-6 1.2856546E-5 1.2856546E-5 1.2857087E-5 0.38725 0.38725
1.2865545E-5 1.7010664E-10 1.2857087E-5 1.2130051E-5 7.747827E-6 1.2856328E-5 1.2856328E-5 1.2857087E-5 0.38775 0.38775
1.2871103E-5 2.766946E-10 1.2856151E-5 1.2129822E-5 7.747681E-6 1.28561105E-5 1.28561105E-5 1.2856151E-5 0.38825 0.38825
1.2869036E-5 2.4258814E-10 1.2856151E-5 1.21295925E-5 7.747535E-6 1.2855892E-5 1.2855892E-5 1.2856151E-5 0.38875 0.38875
1.2865782E-5 1.8655529E-10 1.2855839E-5 1.2129364E-5 7.747389E-6 1.2855674E-5 1.2855674E-5 1.2855839E-5 0.38925 0.38925
1.28561915E-5 1.3581624E-11 1.2855839E-5 1.2128906E-5 7.747096E-6 1.2855456E-5 1.2855456E-5 1.2855839E-5 0.38975 0.38975
1.2845512E-5 -1.7949124E-10 1.2855527E-5 1.2128678E-5 7.74695E-6 1.2855238E-5 1.2855238E-5 1.2855527E-5 0.39025 0.39025
1.28381E-5 -3.1226652E-10 1.2855215E-5 1.2128448E-5 7.746804E-6 1.285502E-5 1.285502E-5 1.2855215E-5 0.39075 0.39075
1.2840655E-5 -2.611036E-10 1.2855527E-5 1.2128219E-5 7.7466575E-6 1.2854802E-5 1.2854802E-5 1.2855527E-5 0.39125 0.39125
1.2849677E-5 -9.056365E-11 1.2855215E-5 1.2127991E-5 7.746511E-6 1.28545835E-5 1.28545835E-5 1.2855215E-5 0.39175 0.39175
1.2860976E-5 1.2200192E-10 1.2854903E-5 1.2127762E-5 7.746366E-6 1.2854366E-5 1.2854366E-5 1.2854903E-5 0.39225 0.39225
1.2866732E-5 2.3224428E-10 1.2854278E-5 1.2127533E-5 7.746219E-6 1.2854148E-5 1.2854148E-5 1.2854278E-5 0.39275 0.39275
1.286846E-5 2.6818048E-10 1.2853654E-5 1.2127304E-5 7.746073E-6 1.285393E-5 1.285393E-5 1.2853654E-5 0.39325 0.39325
1.2866724E-5 2.401647E-10 1.2853654E-5 1.2127075E-5 7.745927E-6 1.2853711E-5 1.2853711E-5 1.2853654E-5 0.39375 0.39375
1.2860269E-5 1.2505237E-10 1.2853654E-5 1.2126847E-5 7.745781E-6 1.2853493E-5 1.2853493E-5 1.2853654E-5 0.39425 0.39425
1.2846355E-5 -1.2770902E-10 1.2853342E-5 1.2126618E-5 7.745634E-6 1.2853276E-5 1.2853276E-5 1.2853342E-5 0.39475 0.39475
1.28329375E-5 -3.713344E-10 1.2853029E-5 1.212616E-5 7.745342E-6 1.2853057E-5 1.2853057E-5 1.2853029E-5 0.39525 0.39525
1.2834204E-5 -3.4392514E-10 1.2853654E-5 1.2125931E-5 7.745196E-6 1.2852839E-5 1.2852839E-5 1.2853654E-5 0.39575 0.39575
1.2846658E-5 -1.1004224E-10 1.2853654E-5 1.2125702E-5 7.7450495E-6 1.2852621E-5 1.2852621E-5 1.2853654E-5 0.39625 0.39625
1.2859806E-5 1.3663105E-10 1.2852717E-5 1.2125473E-5 7.744903E-6 1.28524025E-5 1.28524025E-5 1.2852717E-5 0.39675 0.39675
1.2864934E-5 2.3530117E-10 1.2852405E-5 1.2125244E-5 7.744758E-6 1.2852185E-5 1.2852185E-5 1.2852405E-5 0.39725 0.39725
1.2864782E-5 2.3652055E-10 1.2852093E-5 1.2125015E-5 7.744611E-6 1.2851967E-5 1.2851967E-5 1.2852093E-5 0.39775 0.39775
1.2866148E-5 2.6575706E-10 1.285178E-5 1.2124787E-5 7.744465E-6 1.2851749E-5 1.2851749E-5 1.285178E-5 0.39825 0.39825
1.2858307E-5 1.2506392E-10 1.28514685E-5 1.21245575E-5 7.744318E-6 1.285153E-5 1.285153E-5 1.28514685E-5 0.39875 0.39875
1.2844789E-5 -1.2038867E-10 1.2850533E-5 1.2124328E-5 7.744173E-6 1.2851312E-5 1.2851312E-5 1.2850533E-5 0.39925 0.39925
1.2836453E-5 -2.702178E-10 1.28511565E-5 1.21241E-5 7.744026E-6 1.2851094E-5 1.2851094E-5 1.28511565E-5 0.39975 0.39975
1.2835014E-5 -2.92752E-10 1.28511565E-5 1.2123642E-5 7.7437335E-6 1.2850876E-5 1.2850876E-5 1.28511565E-5 0.40025 0.40025
1.2840901E-5 -1.8007336E-10 1.28508445E-5 1.2123413E-5 7.743588E-6 1.2850658E-5 1.2850658E-5 1.28508445E-5 0.40075 0.40075
1.2851045E-5 1.1174876E-11 1.28508445E-5 1.2123184E-5 7.7434415E-6 1.285044E-5 1.285044E-5 1.28508445E-5 0.40125 0.40125
1.2863863E-5 2.517575E-10 1.2850533E-5 1.2122955E-5 7.743295E-6 1.28502215E-5 1.28502215E-5 1.2850533E-5 0.40175 0.40175
1.2869552E-5 3.6078174E-10 1.2850533E-5 1.2122727E-5 7.743149E-6 1.2850003E-5 1.2850003E-5 1.2850533E-5 0.40225 0.40225
1.286105E-5 2.0790726E-10 1.2849908E-5 1.21224975E-5 7.743003E-6 1.2849785E-5 1.2849785E-5 1.2849908E-5 0.40275 0.40275
1.2849249E-5 -5.8738648E-12 1.2849596E-5 1.2122268E-5 7.742857E-6 1.2849568E-5 1.2849568E-5 1.2849596E-5 0.40325 0.40325
1.2841474E-5 -1.4534886E-10 1.2849284E-5 1.212204E-5 7.74271E-6 1.2849349E-5 1.2849349E-5 1.2849284E-5 0.40375 0.40375
1.2840695E-5 -1.557017E-10 1.2848971E-5 1.2121811E-5 7.742564E-6 1.2849131E-5 1.2849131E-5 1.2848971E-5 0.40425 0.40425
1.28375395E-5 -2.0990736E-10 1.2849596E-5 1.2121582E-5 7.742418E-6 1.2848913E-5 1.2848913E-5 1.2849596E-5 0.40475 0.40475
1.2835803E-5 -2.3792315E-10 1.2849284E-5 1.2121353E-5 7.742272E-6 1.28486945E-5 1.28486945E-5 1.2849284E-5 0.40525 0.40525
1.284641E-5 -3.8147985E-11 1.2848659E-5 1.2120895E-5 7.741979E-6 1.2848476E-5 1.2848476E-5 1.2848659E-5 0.40575 0.40575
1.2859062E-5 1.9938931E-10 1.2848659E-5 1.2120667E-5 7.7418335E-6 1.2848258E-5 1.2848258E-5 1.2848659E-5 0.40625 0.40625
1.2863101E-5 2.7796018E-10 1.2848035E-5 1.21204375E-5 7.741687E-6 1.284804E-5 1.284804E-5 1.2848035E-5 0.40675 0.40675
1.2859154E-5 2.0913694E-10 1.2847722E-5 1.2120208E-5 7.741541E-6 1.2847822E-5 1.2847822E-5 1.2847722E-5 0.40725 0.40725
1.285481E-5 1.3300491E-10 1.2848035E-5 1.211998E-5 7.741395E-6 1.2847604E-5 1.2847604E-5 1.2848035E-5 0.40775 0.40775
1.2848784E-5 2.5810442E-11 1.2847722E-5 1.2119751E-5 7.741249E-6 1.2847386E-5 1.2847386E-5 1.2847722E-5 0.40825 0.40825
1.2837873E-5 -1.7152589E-10 1.2848035E-5 1.2119522E-5 7.741102E-6 1.2847167E-5 1.2847167E-5 1.2848035E-5 0.40875 0.40875
1.2831715E-5 -2.8115663E-10 1.284741E-5 1.2119293E-5 7.740956E-6 1.2846949E-5 1.2846949E-5 1.284741E-5 0.40925 0.40925
1.2837801E-5 -1.6482359E-10 1.2846786E-5 1.2119064E-5 7.74081E-6 1.2846731E-5 1.2846731E-5 1.2846786E-5 0.40975 0.40975
1.2846756E-5 4.4982403E-12 1.2846786E-5 1.2118835E-5 7.740664E-6 1.2846513E-5 1.2846513E-5 1.2846786E-5 0.41025 0.41025
1.2846704E-5 7.544852E-12 1.2846474E-5 1.2118607E-5 7.7405175E-6 1.2846294E-5 1.2846294E-5 1.2846474E-5 0.41075 0.41075
1.2848895E-5 5.2008016E-11 1.2846162E-5 1.2118149E-5 7.740226E-6 1.2846076E-5 1.2846076E-5 1.2846162E-5 0.41125 0.41125
1.2859963E-5 2.603101E-10 1.2846162E-5 1.211792E-5 7.740079E-6 1.2845859E-5 1.2845859E-5 1.2846162E-5 0.41175 0.41175
1.2862385E-5 3.090367E-10 1.2846474E-5 1.2117691E-5 7.739933E-6 1.284564E-5 1.284564E-5 1.2846474E-5 0.41225 0.41225
1.2851144E-5 1.0560973E-10 1.284585E-5 1.2117463E-5 7.739786E-6 1.2845422E-5 1.2845422E-5 1.284585E-5 0.41275 0.41275
1.2834987E-5 -1.885682E-10 1.2845226E-5 1.2117233E-5 7.739641E-6 1.2845204E-5 1.2845204E-5 1.2845226E-5 0.41325 0.41325
1.2832359E-5 -2.330288E-10 1.2844913E-5 1.2117004E-5 7.739494E-6 1.2844986E-5 1.2844986E-5 1.2844913E-5 0.41375 0.41375
1.2838147E-5 -1.2217737E-10 1.2844601E-5 1.2116776E-5 7.739348E-6 1.2844767E-5 1.2844767E-5 1.2844601E-5 0.41425 0.41425
1.2840009E-5 -8.380488E-11 1.2844601E-5 1.2116547E-5 7.7392015E-6 1.2844549E-5 1.2844549E-5 1.2844601E-5 0.41475 0.41475
1.2842628E-5 -3.142386E-11 1.2844601E-5 1.21163175E-5 7.739056E-6 1.2844331E-5 1.2844331E-5 1.2844601E-5 0.41525 0.41525
1.2850363E-5 1.153625E-10 1.2844913E-5 1.2116089E-5 7.7389095E-6 1.28441125E-5 1.28441125E-5 1.2844913E-5 0.41575 0.41575
1.2857108E-5 2.4387686E-10 1.2843665E-5 1.211586E-5 7.738763E-6 1.2843894E-5 1.2843894E-5 1.2843665E-5 0.41625 0.41625
1.285425E-5 1.951528E-10 1.2843665E-5 1.2115403E-5 7.738471E-6 1.2843676E-5 1.2843676E-5 1.2843665E-5 0.41675 0.41675
1.2844758E-5 2.4006346E-11 1.2843665E-5 1.2115173E-5 7.738325E-6 1.2843458E-5 1.2843458E-5 1.2843665E-5 0.41725 0.41725
1.284025E-5 -5.517104E-11 1.2843977E-5 1.2114944E-5 7.738178E-6 1.2843239E-5 1.2843239E-5 1.2843977E-5 0.41775 0.41775
1.2837194E-5 -1.075495E-10 1.2843665E-5 1.2114716E-5 7.738032E-6 1.2843021E-5 1.2843021E-5 1.2843665E-5 0.41825 0.41825
1.2834138E-5 -1.5992795E-10 1.2843352E-5 1.2114487E-5 7.737886E-6 1.2842803E-5 1.2842803E-5 1.2843352E-5 0.41875 0.41875
1.2835339E-5 -1.337368E-10 1.284304E-5 1.21142575E-5 7.73774E-6 1.2842585E-5 1.2842585E-5 1.284304E-5 0.41925 0.41925
1.2838718E-5 -6.734724E-11 1.284304E-5 1.2114029E-5 7.7375935E-6 1.2842367E-5 1.2842367E-5 1.284304E-5 0.41975 0.41975
1.2846122E-5 7.3348445E-11 1.2842416E-5 1.21138E-5 7.737448E-6 1.2842149E-5 1.2842149E-5 1.2842416E-5 0.42025 0.42025
1.2850293E-5 1.543556E-10 1.2842416E-5 1.2113571E-5 7.7373015E-6 1.2841931E-5 1.2841931E-5 1.2842416E-5 0.42075 0.42075
1.2848855E-5 1.3182144E-10 1.2842103E-5 1.2113343E-5 7.737155E-6 1.2841712E-5 1.2841712E-5 1.2842103E-5 0.42125 0.42125
1.28483725E-5 1.2695017E-10 1.2842103E-5 1.2113113E-5 7.737009E-6 1.2841494E-5 1.2841494E-5 1.2842103E-5 0.42175 0.42175
1.2844623E-5 6.178132E-11 1.2840855E-5 1.2112656E-5 7.736717E-6 1.2841276E-5 1.2841276E-5 1.2840855E-5 0.42225 0.42225
1.2838861E-5 -4.0540595E-11 1.28411675E-5 1.2112427E-5 7.73657E-6 1.28410575E-5 1.28410575E-5 1.28411675E-5 0.42275 0.42275
1.28313495E-5 -1.7514305E-10 1.2840855E-5 1.21121975E-5 7.736424E-6 1.2840839E-5 1.2840839E-5 1.2840855E-5 0.42325 0.42325
1.2829151E-5 -2.1168578E-10 1.28411675E-5 1.2111969E-5 7.736278E-6 1.2840621E-5 1.2840621E-5 1.28411675E-5 0.42375 0.42375
1.28352685E-5 -9.4743685E-11 1.2840543E-5 1.211174E-5 7.736132E-6 1.2840403E-5 1.2840403E-5 1.2840543E-5 0.42425 0.42425
1.2842707E-5 4.656108E-11 1.2840543E-5 1.2111511E-5 7.7359855E-6 1.2840184E-5 1.2840184E-5 1.2840543E-5 0.42475 0.42475
1.2847142E-5 1.3244078E-10 1.2839919E-5 1.2111283E-5 7.735839E-6 1.2839966E-5 1.2839966E-5 1.2839919E-5 0.42525 0.42525
1.2849992E-5 1.8908525E-10 1.2839919E-5 1.2111053E-5 7.7356935E-6 1.2839748E-5 1.2839748E-5 1.2839919E-5 0.42575 0.42575
1.2852645E-5 2.4207533E-10 1.2839919E-5 1.2110824E-5 7.735547E-6 1.28395295E-5 1.28395295E-5 1.2839919E-5 0.42625 0.42625
1.2846785E-5 1.3792623E-10 1.2839294E-5 1.2110596E-5 7.735401E-6 1.2839311E-5 1.2839311E-5 1.2839294E-5 0.42675 0.42675
1.2838745E-5 -6.421307E-12 1.2839607E-5 1.2110367E-5 7.735254E-6 1.2839093E-5 1.2839093E-5 1.2839607E-5 0.42725 0.42725
1.283054E-5 -1.5381417E-10 1.2839607E-5 1.2109909E-5 7.734962E-6 1.2838875E-5 1.2838875E-5 1.2839607E-5 0.42775 0.42775
1.2824514E-5 -2.6100863E-10 1.2838982E-5 1.210968E-5 7.734816E-6 1.2838656E-5 1.2838656E-5 1.2838982E-5 0.42825 0.42825
1.282654E-5 -2.195908E-10 1.283867E-5 1.2109452E-5 7.734669E-6 1.2838438E-5 1.2838438E-5 1.283867E-5 0.42875 0.42875
1.283477E-5 -6.3668446E-11 1.2838358E-5 1.2109223E-5 7.734524E-6 1.283822E-5 1.283822E-5 1.2838358E-5 0.42925 0.42925
1.2844287E-5 1.1600752E-10 1.2838045E-5 1.2108993E-5 7.7343775E-6 1.2838002E-5 1.2838002E-5 1.2838045E-5 0.42975 0.42975
1.2854662E-5 3.1151923E-10 1.2837421E-5 1.2108765E-5 7.734231E-6 1.2837783E-5 1.2837783E-5 1.2837421E-5 0.43025 0.43025
1.2856622E-5 3.517189E-10 1.2837421E-5 1.2108536E-5 7.734085E-6 1.2837565E-5 1.2837565E-5 1.2837421E-5 0.43075 0.43075
1.2848417E-5 2.0432606E-10 1.2838045E-5 1.2108307E-5 7.733939E-6 1.2837347E-5 1.2837347E-5 1.2838045E-5 0.43125 0.43125
1.2835758E-5 -2.5290813E-11 1.2837421E-5 1.2108078E-5 7.733793E-6 1.2837128E-5 1.2837128E-5 1.2837421E-5 0.43175 0.43175
1.2825341E-5 -2.1349114E-10 1.28364845E-5 1.2107849E-5 7.733646E-6 1.2836909E-5 1.2836909E-5 1.28364845E-5 0.43225 0.43225
1.2821361E-5 -2.8292346E-10 1.28367965E-5 1.2107392E-5 7.733354E-6 1.2836691E-5 1.2836691E-5 1.28367965E-5 0.43275 0.43275
1.2820979E-5 -2.8596753E-10 1.28367965E-5 1.2107163E-5 7.733208E-6 1.2836473E-5 1.2836473E-5 1.28367965E-5 0.43325 0.43325
1.28278225E-5 -1.5562596E-10 1.28367965E-5 1.2106933E-5 7.7330615E-6 1.2836254E-5 1.2836254E-5 1.28367965E-5 0.43375 0.43375
1.2840606E-5 8.434761E-11 1.28364845E-5 1.2106705E-5 7.732916E-6 1.2836036E-5 1.2836036E-5 1.28364845E-5 0.43425 0.43425
1.2852368E-5 3.054401E-10 1.2835861E-5 1.2106476E-5 7.7327695E-6 1.2835818E-5 1.2835818E-5 1.2835861E-5 0.43475 0.43475
1.28537995E-5 3.3589473E-10 1.2835236E-5 1.2106247E-5 7.732623E-6 1.28356E-5 1.28356E-5 1.2835236E-5 0.43525 0.43525
1.2846981E-5 2.1408268E-10 1.2835236E-5 1.2106018E-5 7.732477E-6 1.2835381E-5 1.2835381E-5 1.2835236E-5 0.43575 0.43575
1.2835378E-5 3.9559462E-12 1.2835236E-5 1.2105789E-5 7.732331E-6 1.2835163E-5 1.2835163E-5 1.2835236E-5 0.43625 0.43625
1.2824302E-5 -1.9642571E-10 1.2834924E-5 1.210556E-5 7.732185E-6 1.2834945E-5 1.2834945E-5 1.2834924E-5 0.43675 0.43675
1.2818671E-5 -2.9631136E-10 1.2835236E-5 1.2105332E-5 7.732038E-6 1.28347265E-5 1.28347265E-5 1.2835236E-5 0.43725 0.43725
1.2820004E-5 -2.6768396E-10 1.2834924E-5 1.21051025E-5 7.731892E-6 1.2834508E-5 1.2834508E-5 1.2834924E-5 0.43775 0.43775
1.2827574E-5 -1.2394293E-10 1.2834612E-5 1.2104645E-5 7.7316E-6 1.283429E-5 1.283429E-5 1.2834612E-5 0.43825 0.43825
1.283917E-5 9.410424E-11 1.2834612E-5 1.2104416E-5 7.7314535E-6 1.2834072E-5 1.2834072E-5 1.2834612E-5 0.43875 0.43875
1.2842648E-5 1.62321E-10 1.2833675E-5 1.2104187E-5 7.731307E-6 1.2833853E-5 1.2833853E-5 1.2833675E-5 0.43925 0.43925
1.2845399E-5 2.1713828E-10 1.2833675E-5 1.2103958E-5 7.7311615E-6 1.2833634E-5 1.2833634E-5 1.2833675E-5 0.43975 0.43975
1.2846501E-5 2.4150223E-10 1.2833363E-5 1.2103729E-5 7.731015E-6 1.2833416E-5 1.2833416E-5 1.2833363E-5 0.44025 0.44025
1.283833E-5 9.471844E-11 1.2833051E-5 1.21035E-5 7.730869E-6 1.2833198E-5 1.2833198E-5 1.2833051E-5 0.44075 0.44075
1.2825736E-5 -1.3368028E-10 1.2833675E-5 1.2103272E-5 7.730722E-6 1.2832979E-5 1.2832979E-5 1.2833675E-5 0.44125 0.44125
1.2818885E-5 -2.5610142E-10 1.2832738E-5 1.21030425E-5 7.730577E-6 1.2832761E-5 1.2832761E-5 1.2832738E-5 0.44175 0.44175
1.28221645E-5 -1.9153905E-10 1.2832738E-5 1.2102813E-5 7.73043E-6 1.2832542E-5 1.2832542E-5 1.2832738E-5 0.44225 0.44225
1.2829503E-5 -5.2061487E-11 1.2832114E-5 1.2102585E-5 7.730284E-6 1.2832324E-5 1.2832324E-5 1.2832114E-5 0.44275 0.44275
1.2832552E-5 8.237399E-12 1.2832738E-5 1.2102356E-5 7.730137E-6 1.2832105E-5 1.2832105E-5 1.2832738E-5 0.44325 0.44325
1.2833918E-5 3.7473896E-11 1.2832114E-5 1.2101898E-5 7.7298455E-6 1.2831887E-5 1.2831887E-5 1.2832114E-5 0.44375 0.44375
1.2840432E-5 1.6172479E-10 1.2832114E-5 1.2101669E-5 7.729699E-6 1.2831669E-5 1.2831669E-5 1.2832114E-5 0.44425 0.44425
1.2843051E-5 2.1410582E-10 1.28314905E-5 1.210144E-5 7.729553E-6 1.28314505E-5 1.28314505E-5 1.28314905E-5 0.44475 0.44475
1.2836893E-5 1.04475074E-10 1.28314905E-5 1.2101212E-5 7.729407E-6 1.2831232E-5 1.2831232E-5 1.28314905E-5 0.44525 0.44525
1.2829645E-5 -2.525484E-11 1.28314905E-5 1.21009825E-5 7.729261E-6 1.2831014E-5 1.2831014E-5 1.28314905E-5 0.44575 0.44575
1.2828404E-5 -4.413463E-11 1.2830866E-5 1.2100753E-5 7.729114E-6 1.2830795E-5 1.2830795E-5 1.2830866E-5 0.44625 0.44625
1.2829209E-5 -2.5252269E-11 1.2830554E-5 1.2100525E-5 7.728968E-6 1.2830576E-5 1.2830576E-5 1.2830554E-5 0.44675 0.44675
1.2825327E-5 -9.285739E-11 1.2830242E-5 1.2100296E-5 7.728822E-6 1.2830358E-5 1.2830358E-5 1.2830242E-5 0.44725 0.44725
1.2819994E-5 -1.8726144E-10 1.2830242E-5 1.2100068E-5 7.728676E-6 1.283014E-5 1.283014E-5 1.2830242E-5 0.44775 0.44775
1.2823999E-5 -1.09299625E-10 1.2830242E-5 1.2099838E-5 7.728529E-6 1.2829922E-5 1.2829922E-5 1.2830242E-5 0.44825 0.44825
1.2833219E-5 6.4894735E-11 1.2829929E-5 1.2099609E-5 7.728384E-6 1.2829703E-5 1.2829703E-5 1.2829929E-5 0.44875 0.44875
1.2838744E-5 1.7087363E-10 1.2829929E-5 1.2099152E-5 7.728091E-6 1.2829485E-5 1.2829485E-5 1.2829929E-5 0.44925 0.44925
1.2839779E-5 1.9401947E-10 1.2829305E-5 1.20989225E-5 7.727945E-6 1.2829266E-5 1.2829266E-5 1.2829305E-5 0.44975 0.44975
1.284032E-5 2.0802926E-10 1.2829305E-5 1.2098694E-5 7.727799E-6 1.2829048E-5 1.2829048E-5 1.2829305E-5 0.45025 0.45025
1.2836603E-5 1.434695E-10 1.282868E-5 1.2098465E-5 7.727653E-6 1.2828829E-5 1.2828829E-5 1.282868E-5 0.45075 0.45075
1.2826716E-5 -3.4985768E-11 1.282868E-5 1.2098236E-5 7.727506E-6 1.2828611E-5 1.2828611E-5 1.282868E-5 0.45125 0.45125
1.2816993E-5 -2.103957E-10 1.2828368E-5 1.2098008E-5 7.72736E-6 1.2828393E-5 1.2828393E-5 1.2828368E-5 0.45175 0.45175
1.2813342E-5 -2.7373737E-10 1.2828368E-5 1.2097778E-5 7.727214E-6 1.28281745E-5 1.28281745E-5 1.2828368E-5 0.45225 0.45225
1.2817348E-5 -1.9577553E-10 1.2827744E-5 1.2097549E-5 7.727068E-6 1.2827955E-5 1.2827955E-5 1.2827744E-5 0.45275 0.45275
1.28239935E-5 -6.908837E-11 1.2827744E-5 1.2097321E-5 7.7269215E-6 1.2827737E-5 1.2827737E-5 1.2827744E-5 0.45325 0.45325
1.28317615E-5 7.830706E-11 1.2827432E-5 1.2097092E-5 7.726775E-6 1.2827519E-5 1.2827519E-5 1.2827432E-5 0.45375 0.45375
1.2840387E-5 2.4153823E-10 1.28268075E-5 1.20968625E-5 7.7266295E-6 1.28273E-5 1.28273E-5 1.28268075E-5 0.45425 0.45425
1.2846637E-5 3.609166E-10 1.28268075E-5 1.2096405E-5 7.726337E-6 1.2827082E-5 1.2827082E-5 1.28268075E-5 0.45475 0.45475
1.2839588E-5 2.3484106E-10 1.28268075E-5 1.2096176E-5 7.72619E-6 1.2826863E-5 1.2826863E-5 1.28268075E-5 0.45525 0.45525
1.2828314E-5 3.0805E-11 1.28271195E-5 1.2095948E-5 7.726045E-6 1.2826645E-5 1.2826645E-5 1.28271195E-5 0.45575 0.45575
1.2817338E-5 -1.6774947E-10 1.28268075E-5 1.2095718E-5 7.725898E-6 1.2826426E-5 1.2826426E-5 1.28268075E-5 0.45625 0.45625
1.2813951E-5 -2.2621859E-10 1.2826184E-5 1.2095489E-5 7.725752E-6 1.2826208E-5 1.2826208E-5 1.2826184E-5 0.45675 0.45675
1.2813502E-5 -2.3048076E-10 1.2826184E-5 1.2095261E-5 7.725605E-6 1.282599E-5 1.282599E-5 1.2826184E-5 0.45725 0.45725
1.2815659E-5 -1.8662667E-10 1.2825871E-5 1.2095032E-5 7.72546E-6 1.2825771E-5 1.2825771E-5 1.2825871E-5 0.45775 0.45775
1.2823625E-5 -3.5576844E-11 1.2825871E-5 1.20948025E-5 7.7253135E-6 1.2825552E-5 1.2825552E-5 1.2825871E-5 0.45825 0.45825
1.2835716E-5 1.9160633E-10 1.2825559E-5 1.2094574E-5 7.725167E-6 1.2825334E-5 1.2825334E-5 1.2825559E-5 0.45875 0.45875
1.2842064E-5 3.128119E-10 1.2825247E-5 1.2094345E-5 7.725021E-6 1.2825116E-5 1.2825116E-5 1.2825247E-5 0.45925 0.45925
1.2839404E-5 2.6774222E-10 1.2825247E-5 1.2094116E-5 7.724875E-6 1.2824898E-5 1.2824898E-5 1.2825247E-5 0.45975 0.45975
1.2832223E-5 1.3923045E-10 1.2824622E-5 1.2093658E-5 7.724582E-6 1.2824678E-5 1.2824678E-5 1.2824622E-5 0.46025 0.46025
1.282151E-5 -5.4451485E-11 1.282431E-5 1.2093429E-5 7.724436E-6 1.282446E-5 1.282446E-5 1.282431E-5 0.46075 0.46075
1.2811688E-5 -2.3168861E-10 1.282431E-5 1.2093201E-5 7.72429E-6 1.2824242E-5 1.2824242E-5 1.282431E-5 0.46125 0.46125
1.28088295E-5 -2.8041267E-10 1.2823998E-5 1.2092972E-5 7.724144E-6 1.28240235E-5 1.28240235E-5 1.2823998E-5 0.46175 0.46175
1.2812967E-5 -2.0001457E-10 1.282431E-5 1.20927425E-5 7.723997E-6 1.2823804E-5 1.2823804E-5 1.282431E-5 0.46225 0.46225
1.2822286E-5 -2.3993002E-11 1.2823998E-5 1.2092514E-5 7.723852E-6 1.2823586E-5 1.2823586E-5 1.2823998E-5 0.46275 0.46275
1.2828667E-5 9.782162E-11 1.2823998E-5 1.2092285E-5 7.7237055E-6 1.2823367E-5 1.2823367E-5 1.2823998E-5 0.46325 0.46325
1.2834125E-5 2.0258238E-10 1.2823374E-5 1.2092056E-5 7.723559E-6 1.2823149E-5 1.2823149E-5 1.2823374E-5 0.46375 0.46375
1.2834732E-5 2.1781033E-10 1.2823061E-5 1.2091828E-5 7.723413E-6 1.282293E-5 1.282293E-5 1.2823061E-5 0.46425 0.46425
1.2831346E-5 1.593412E-10 1.2823061E-5 1.2091598E-5 7.723267E-6 1.2822712E-5 1.2822712E-5 1.2823061E-5 0.46475 0.46475
1.2826705E-5 7.772756E-11 1.2822749E-5 1.2091141E-5 7.722974E-6 1.2822493E-5 1.2822493E-5 1.2822749E-5 0.46525 0.46525
1.2818204E-5 -7.5146896E-11 1.2822125E-5 1.2090912E-5 7.722828E-6 1.2822275E-5 1.2822275E-5 1.2822125E-5 0.46575 0.46575
1.28131005E-5 -1.6528749E-10 1.2822125E-5 1.2090683E-5 7.722682E-6 1.2822056E-5 1.2822056E-5 1.2822125E-5 0.46625 0.46625
1.2814664E-5 -1.323966E-10 1.2822125E-5 1.2090454E-5 7.722536E-6 1.2821838E-5 1.2821838E-5 1.2822125E-5 0.46675 0.46675
1.2817944E-5 -6.783424E-11 1.2822125E-5 1.2090225E-5 7.7223895E-6 1.2821619E-5 1.2821619E-5 1.2822125E-5 0.46725 0.46725
1.28201345E-5 -2.3371092E-11 1.2822125E-5 1.2089997E-5 7.722243E-6 1.2821401E-5 1.2821401E-5 1.2822125E-5 0.46775 0.46775
1.2823909E-5 5.032727E-11 1.2821189E-5 1.2089768E-5 7.7220975E-6 1.2821182E-5 1.2821182E-5 1.2821189E-5 0.46825 0.46825
1.2827882E-5 1.2768003E-10 1.2821189E-5 1.2089538E-5 7.721951E-6 1.2820963E-5 1.2820963E-5 1.2821189E-5 0.46875 0.46875
1.2827828E-5 1.3072665E-10 1.2821501E-5 1.208931E-5 7.721805E-6 1.2820745E-5 1.2820745E-5 1.2821501E-5 0.46925 0.46925
1.2824177E-5 6.7385E-11 1.2821189E-5 1.2089081E-5 7.721658E-6 1.28205265E-5 1.28205265E-5 1.2821189E-5 0.46975 0.46975
1.2822012E-5 3.1451352E-11 1.2820564E-5 1.2088852E-5 7.721513E-6 1.2820308E-5 1.2820308E-5 1.2820564E-5 0.47025 0.47025
1.282351E-5 6.312411E-11 1.281994E-5 1.2088394E-5 7.72122E-6 1.2820089E-5 1.2820089E-5 1.281994E-5 0.47075 0.47075
1.2820783E-5 1.6836322E-11 1.281994E-5 1.2088165E-5 7.721073E-6 1.2819871E-5 1.2819871E-5 1.281994E-5 0.47125 0.47125
1.2814459E-5 -9.583974E-11 1.2819628E-5 1.2087937E-5 7.720928E-6 1.28196525E-5 1.28196525E-5 1.2819628E-5 0.47175 0.47175
1.28120955E-5 -1.3542778E-10 1.2819628E-5 1.2087708E-5 7.7207815E-6 1.2819433E-5 1.2819433E-5 1.2819628E-5 0.47225 0.47225
1.2815606E-5 -6.660196E-11 1.2819628E-5 1.2087478E-5 7.720635E-6 1.2819215E-5 1.2819215E-5 1.2819628E-5 0.47275 0.47275
1.2821262E-5 4.1813202E-11 1.2819316E-5 1.208725E-5 7.720489E-6 1.2818997E-5 1.2818997E-5 1.2819316E-5 0.47325 0.47325
1.2820449E-5 3.0851287E-11 1.2818691E-5 1.2087021E-5 7.720343E-6 1.2818778E-5 1.2818778E-5 1.2818691E-5 0.47375 0.47375
1.2820594E-5 3.755231E-11 1.2818691E-5 1.2086792E-5 7.720197E-6 1.2818559E-5 1.2818559E-5 1.2818691E-5 0.47425 0.47425
1.28250285E-5 1.2343199E-10 1.2818379E-5 1.2086563E-5 7.72005E-6 1.2818341E-5 1.2818341E-5 1.2818379E-5 0.47475 0.47475
1.2826658E-5 1.5754101E-10 1.2818379E-5 1.2086334E-5 7.719905E-6 1.2818123E-5 1.2818123E-5 1.2818379E-5 0.47525 0.47525
1.28202355E-5 4.3037768E-11 1.2818067E-5 1.2086105E-5 7.719758E-6 1.2817904E-5 1.2817904E-5 1.2818067E-5 0.47575 0.47575
1.2812757E-5 -9.095563E-11 1.2818379E-5 1.20856475E-5 7.719465E-6 1.2817685E-5 1.2817685E-5 1.2818379E-5 0.47625 0.47625
1.2812307E-5 -9.5217806E-11 1.2817754E-5 1.2085418E-5 7.71932E-6 1.2817466E-5 1.2817466E-5 1.2817754E-5 0.47675 0.47675
1.2813243E-5 -7.389919E-11 1.2817442E-5 1.208519E-5 7.7191735E-6 1.2817248E-5 1.2817248E-5 1.2817442E-5 0.47725 0.47725
1.2814873E-5 -3.979016E-11 1.2817442E-5 1.2084961E-5 7.719027E-6 1.2817029E-5 1.2817029E-5 1.2817442E-5 0.47775 0.47775
1.28152815E-5 -2.821662E-11 1.28171305E-5 1.2084732E-5 7.718881E-6 1.281681E-5 1.281681E-5 1.28171305E-5 0.47825 0.47825
1.281866E-5 3.8172937E-11 1.2816507E-5 1.2084503E-5 7.718735E-6 1.2816592E-5 1.2816592E-5 1.2816507E-5 0.47875 0.47875
1.2822732E-5 1.173529E-10 1.2816507E-5 1.2084274E-5 7.718589E-6 1.2816373E-5 1.2816373E-5 1.2816507E-5 0.47925 0.47925
1.2821127E-5 9.17734E-11 1.2816194E-5 1.2084045E-5 7.718442E-6 1.2816155E-5 1.2816155E-5 1.2816194E-5 0.47975 0.47975
1.2816618E-5 1.2595994E-11 1.2815882E-5 1.2083817E-5 7.718296E-6 1.2815936E-5 1.2815936E-5 1.2815882E-5 0.48025 0.48025
1.2814024E-5 -3.1255516E-11 1.2816194E-5 1.20835875E-5 7.71815E-6 1.2815717E-5 1.2815717E-5 1.2816194E-5 0.48075 0.48075
1.2814829E-5 -1.2373165E-11 1.2815882E-5 1.2083358E-5 7.718004E-6 1.2815499E-5 1.2815499E-5 1.2815882E-5 0.48125 0.48125
1.2811772E-5 -6.475161E-11 1.2815258E-5 1.2082901E-5 7.717711E-6 1.281528E-5 1.281528E-5 1.2815258E-5 0.48175 0.48175
1.2810597E-5 -8.241326E-11 1.2814945E-5 1.2082672E-5 7.7175655E-6 1.2815061E-5 1.2815061E-5 1.2814945E-5 0.48225 0.48225
1.2813314E-5 -2.8205042E-11 1.2814945E-5 1.2082443E-5 7.717419E-6 1.2814843E-5 1.2814843E-5 1.2814945E-5 0.48275 0.48275
1.2818574E-5 7.290132E-11 1.2814945E-5 1.2082214E-5 7.717273E-6 1.2814624E-5 1.2814624E-5 1.2814945E-5 0.48325 0.48325
1.28189495E-5 8.38658E-11 1.2814321E-5 1.2081986E-5 7.717126E-6 1.2814406E-5 1.2814406E-5 1.2814321E-5 0.48375 0.48375
1.2813451E-5 -1.3583571E-11 1.2813696E-5 1.2081757E-5 7.716981E-6 1.2814187E-5 1.2814187E-5 1.2813696E-5 0.48425 0.48425
1.2810527E-5 -6.352576E-11 1.2813696E-5 1.20815275E-5 7.716834E-6 1.2813968E-5 1.2813968E-5 1.2813696E-5 0.48475 0.48475
1.2812783E-5 -1.7844476E-11 1.2813696E-5 1.2081299E-5 7.716688E-6 1.281375E-5 1.281375E-5 1.2813696E-5 0.48525 0.48525
1.2814577E-5 1.9309884E-11 1.2813696E-5 1.208107E-5 7.716541E-6 1.2813531E-5 1.2813531E-5 1.2813696E-5 0.48575 0.48575
1.2818088E-5 8.8135714E-11 1.2813696E-5 1.2080841E-5 7.716396E-6 1.2813312E-5 1.2813312E-5 1.2813696E-5 0.48625 0.48625
1.2818298E-5 9.605486E-11 1.2813384E-5 1.2080613E-5 7.7162495E-6 1.2813094E-5 1.2813094E-5 1.2813384E-5 0.48675 0.48675
1.2817254E-5 8.0829496E-11 1.2813072E-5 1.2080154E-5 7.715957E-6 1.2812875E-5 1.2812875E-5 1.2813072E-5 0.48725 0.48725
1.281334E-5 1.2615292E-11 1.2813072E-5 1.2079926E-5 7.715811E-6 1.2812657E-5 1.2812657E-5 1.2813072E-5 0.48775 0.48775
1.2807973E-5 -8.239782E-11 1.281276E-5 1.2079697E-5 7.715665E-6 1.28124375E-5 1.28124375E-5 1.281276E-5 0.48825 0.48825
1.2806302E-5 -1.0919547E-10 1.28121355E-5 1.20794675E-5 7.715518E-6 1.2812218E-5 1.2812218E-5 1.28121355E-5 0.48875 0.48875
1.2806447E-5 -1.0249445E-10 1.28121355E-5 1.2079239E-5 7.715373E-6 1.2812E-5 1.2812E-5 1.28121355E-5 0.48925 0.48925
1.28083075E-5 -6.412196E-11 1.2811824E-5 1.207901E-5 7.715226E-6 1.2811782E-5 1.2811782E-5 1.2811824E-5 0.48975 0.48975
1.2813302E-5 3.211187E-11 1.2811824E-5 1.2078781E-5 7.71508E-6 1.2811563E-5 1.2811563E-5 1.2811824E-5 0.49025 0.49025
1.282117E-5 1.813345E-10 1.28112E-5 1.2078553E-5 7.714933E-6 1.2811344E-5 1.2811344E-5 1.28112E-5 0.49075 0.49075
1.2823392E-5 2.2640671E-10 1.28112E-5 1.2078323E-5 7.714788E-6 1.2811125E-5 1.2811125E-5 1.28112E-5 0.49125 0.49125
1.2817564E-5 1.2286668E-10 1.28112E-5 1.2078094E-5 7.7146415E-6 1.2810907E-5 1.2810907E-5 1.28112E-5 0.49175 0.49175
1.2808303E-5 -4.4016332E-11 1.28112E-5 1.2077866E-5 7.714495E-6 1.2810688E-5 1.2810688E-5 1.28112E-5 0.49225 0.49225
1.28031015E-5 -1.3598411E-10 1.28112E-5 1.20774075E-5 7.714203E-6 1.2810469E-5 1.2810469E-5 1.28112E-5 0.49275 0.49275
1.28036745E-5 -1.2136522E-10 1.2810887E-5 1.2077179E-5 7.714057E-6 1.2810251E-5 1.2810251E-5 1.2810887E-5 0.49325 0.49325
1.2802268E-5 -1.4329034E-10 1.2810575E-5 1.207695E-5 7.71391E-6 1.2810032E-5 1.2810032E-5 1.2810575E-5 0.49375 0.49375
1.2801917E-5 -1.4572532E-10 1.2809638E-5 1.2076721E-5 7.713764E-6 1.2809814E-5 1.2809814E-5 1.2809638E-5 0.49425 0.49425
1.2808926E-5 -1.2338429E-11 1.2809951E-5 1.2076493E-5 7.713618E-6 1.2809594E-5 1.2809594E-5 1.2809951E-5 0.49475 0.49475
1.2820225E-5 2.0022714E-10 1.2809638E-5 1.2076263E-5 7.713472E-6 1.2809376E-5 1.2809376E-5 1.2809638E-5 0.49525 0.49525
1.2822976E-5 2.5504443E-10 1.2809014E-5 1.2076034E-5 7.713325E-6 1.2809157E-5 1.2809157E-5 1.2809014E-5 0.49575 0.49575
1.2818731E-5 1.8073959E-10 1.2809014E-5 1.2075806E-5 7.713179E-6 1.2808939E-5 1.2808939E-5 1.2809014E-5 0.49625 0.49625
1.2814817E-5 1.1252541E-10 1.2809014E-5 1.2075577E-5 7.7130335E-6 1.28087195E-5 1.28087195E-5 1.2809014E-5 0.49675 0.49675
1.2810242E-5 3.2129886E-11 1.2808702E-5 1.20753475E-5 7.712887E-6 1.2808501E-5 1.2808501E-5 1.2808702E-5 0.49725 0.49725
1.2800948E-5 -1.3536218E-10 1.280839E-5 1.2075119E-5 7.712741E-6 1.2808282E-5 1.2808282E-5 1.280839E-5 0.49775 0.49775
1.2792776E-5 -2.8214597E-10 1.280839E-5 1.2074661E-5 7.712449E-6 1.2808063E-5 1.2808063E-5 1.280839E-5 0.49825 0.49825
1.279655E-5 -2.084476E-10 1.2807765E-5 1.2074433E-5 7.712302E-6 1.28078445E-5 1.28078445E-5 1.2807765E-5 0.49875 0.49875
1.280544E-5 -4.034391E-11 1.2808077E-5 1.2074203E-5 7.712156E-6 1.2807626E-5 1.2807626E-5 1.2808077E-5 0.49925 0.49925
1.2812746E-5 9.8524584E-11 1.28074535E-5 1.2073974E-5 7.712009E-6 1.2807407E-5 1.2807407E-5 1.28074535E-5 0.49975 0.49975
1.2813022E-5 1.0766187E-10 1.28074535E-5 1.2073746E-5 7.711864E-6 1.2807189E-5 1.2807189E-5 1.28074535E-5 0.50025 0.50025
1.28172915E-5 1.9049623E-10 1.28071415E-5 1.2073517E-5 7.711717E-6 1.280697E-5 1.280697E-5 1.28071415E-5 0.50075 0.50075
1.2824003E-5 3.1840153E-10 1.28071415E-5 1.2073288E-5 7.711571E-6 1.2806751E-5 1.2806751E-5 1.28071415E-5 0.50125 0.50125
1.281692E-5 1.9171695E-10 1.2806829E-5 1.2073059E-5 7.711425E-6 1.2806532E-5 1.2806532E-5 1.2806829E-5 0.50175 0.50175
1.2801851E-5 -8.236179E-11 1.28071415E-5 1.207283E-5 7.711279E-6 1.2806314E-5 1.2806314E-5 1.28071415E-5 0.50225 0.50225
1.2791171E-5 -2.7543465E-10 1.2806829E-5 1.2072602E-5 7.711133E-6 1.2806095E-5 1.2806095E-5 1.2806829E-5 0.50275 0.50275
1.2791909E-5 -2.5777044E-10 1.2806205E-5 1.2072143E-5 7.710841E-6 1.2805876E-5 1.2805876E-5 1.2806205E-5 0.50325 0.50325
1.279872E-5 -1.2803793E-10 1.280558E-5 1.2071915E-5 7.710694E-6 1.2805657E-5 1.2805657E-5 1.280558E-5 0.50375 0.50375
1.2803979E-5 -2.6931573E-11 1.2806205E-5 1.2071686E-5 7.710548E-6 1.2805438E-5 1.2805438E-5 1.2806205E-5 0.50425 0.50425
1.2808842E-5 6.686599E-11 1.280558E-5 1.2071457E-5 7.710401E-6 1.280522E-5 1.280522E-5 1.280558E-5 0.50475 0.50475
1.2816379E-5 2.0999795E-10 1.2805893E-5 1.2071228E-5 7.710256E-6 1.2805001E-5 1.2805001E-5 1.2805893E-5 0.50525 0.50525
1.2818306E-5 2.4958857E-10 1.2805268E-5 1.2070999E-5 7.7101095E-6 1.2804782E-5 1.2804782E-5 1.2805268E-5 0.50575 0.50575
1.2812278E-5 1.4239414E-10 1.280558E-5 1.207077E-5 7.709963E-6 1.2804563E-5 1.2804563E-5 1.280558E-5 0.50625 0.50625
1.2806153E-5 3.337246E-11 1.2804956E-5 1.2070542E-5 7.709817E-6 1.2804344E-5 1.2804344E-5 1.2804956E-5 0.50675 0.50675
1.279907E-5 -9.331212E-11 1.2804644E-5 1.2070313E-5 7.709671E-6 1.2804126E-5 1.2804126E-5 1.2804644E-5 0.50725 0.50725
1.2793934E-5 -1.8406178E-10 1.2804644E-5 1.2070083E-5 7.709525E-6 1.2803906E-5 1.2803906E-5 1.2804644E-5 0.50775 0.50775
1.2794243E-5 -1.7431542E-10 1.2804019E-5 1.2069855E-5 7.709378E-6 1.2803688E-5 1.2803688E-5 1.2804019E-5 0.50825 0.50825
1.2798183E-5 -9.757173E-11 1.2803707E-5 1.2069397E-5 7.709086E-6 1.2803469E-5 1.2803469E-5 1.2803707E-5 0.50875 0.50875
1.28043E-5 1.9370366E-11 1.2803395E-5 1.2069168E-5 7.70894E-6 1.2803251E-5 1.2803251E-5 1.2803395E-5 0.50925 0.50925
1.2809593E-5 1.2108581E-10 1.2803395E-5 1.2068939E-5 7.708793E-6 1.28030315E-5 1.28030315E-5 1.2803395E-5 0.50975 0.50975
1.2810034E-5 1.3326842E-10 1.2803395E-5 1.206871E-5 7.708647E-6 1.2802813E-5 1.2802813E-5 1.2803395E-5 0.51025 0.51025
1.2808033E-5 1.00380114E-10 1.2803083E-5 1.2068482E-5 7.7085015E-6 1.2802594E-5 1.2802594E-5 1.2803083E-5 0.51075 0.51075
1.2805867E-5 6.444645E-11 1.2803083E-5 1.20682525E-5 7.708355E-6 1.2802375E-5 1.2802375E-5 1.2803083E-5 0.51125 0.51125
1.2801358E-5 -1.4730927E-11 1.2803083E-5 1.2068023E-5 7.708209E-6 1.2802157E-5 1.2802157E-5 1.2803083E-5 0.51175 0.51175
1.2798433E-5 -6.4673114E-11 1.28024585E-5 1.2067795E-5 7.708062E-6 1.2801937E-5 1.2801937E-5 1.28024585E-5 0.51225 0.51225
1.2796367E-5 -9.877956E-11 1.2801835E-5 1.2067566E-5 7.707917E-6 1.2801719E-5 1.2801719E-5 1.2801835E-5 0.51275 0.51275
1.2799745E-5 -3.2390007E-11 1.280121E-5 1.2067337E-5 7.70777E-6 1.28015E-5 1.28015E-5 1.280121E-5 0.51325 0.51325
1.2802497E-5 2.2427294E-11 1.2801522E-5 1.2067108E-5 7.707624E-6 1.2801282E-5 1.2801282E-5 1.2801522E-5 0.51375 0.51375
1.280264E-5 2.9128307E-11 1.2801522E-5 1.206665E-5 7.707332E-6 1.2801062E-5 1.2801062E-5 1.2801522E-5 0.51425 0.51425
1.2802719E-5 3.4611196E-11 1.2800898E-5 1.2066422E-5 7.707185E-6 1.2800843E-5 1.2800843E-5 1.2800898E-5 0.51475 0.51475
1.2803787E-5 5.83661E-11 1.2800586E-5 1.20661925E-5 7.707039E-6 1.2800624E-5 1.2800624E-5 1.2800586E-5 0.51525 0.51525
1.2802149E-5 3.217751E-11 1.2800274E-5 1.2065963E-5 7.706893E-6 1.2800406E-5 1.2800406E-5 1.2800274E-5 0.51575 0.51575
1.2800347E-5 2.9435863E-12 1.2800274E-5 1.2065735E-5 7.706747E-6 1.2800187E-5 1.2800187E-5 1.2800274E-5 0.51625 0.51625
1.2798741E-5 -2.2635924E-11 1.2800274E-5 1.2065506E-5 7.706601E-6 1.2799967E-5 1.2799967E-5 1.2800274E-5 0.51675 0.51675
1.2798589E-5 -2.1416502E-11 1.2799961E-5 1.2065277E-5 7.706454E-6 1.2799749E-5 1.2799749E-5 1.2799961E-5 0.51725 0.51725
1.2802495E-5 5.4718122E-11 1.2799337E-5 1.2065048E-5 7.706309E-6 1.279953E-5 1.279953E-5 1.2799337E-5 0.51775 0.51775
1.2801979E-5 4.923781E-11 1.2799649E-5 1.2064819E-5 7.706162E-6 1.2799312E-5 1.2799312E-5 1.2799649E-5 0.51825 0.51825
1.2802519E-5 6.3247636E-11 1.2799337E-5 1.206459E-5 7.706016E-6 1.27990925E-5 1.27990925E-5 1.2799337E-5 0.51875 0.51875
1.2800914E-5 3.7668126E-11 1.2799025E-5 1.2064362E-5 7.705869E-6 1.2798873E-5 1.2798873E-5 1.2799025E-5 0.51925 0.51925
1.279822E-5 -8.010602E-12 1.2798712E-5 1.2063904E-5 7.705577E-6 1.2798655E-5 1.2798655E-5 1.2798712E-5 0.51975 0.51975
1.2793151E-5 -9.754211E-11 1.2798088E-5 1.2063675E-5 7.705431E-6 1.2798436E-5 1.2798436E-5 1.2798088E-5 0.52025 0.52025
1.2791843E-5 -1.1764002E-10 1.2798088E-5 1.2063446E-5 7.705285E-6 1.27982175E-5 1.27982175E-5 1.2798088E-5 0.52075 0.52075
1.2790964E-5 -1.2982007E-10 1.2797776E-5 1.2063218E-5 7.705139E-6 1.2797998E-5 1.2797998E-5 1.2797776E-5 0.52125 0.52125
1.279817E-5 7.2212167E-12 1.2797464E-5 1.2062988E-5 7.704993E-6 1.2797779E-5 1.2797779E-5 1.2797464E-5 0.52175 0.52175
1.2806301E-5 1.6131639E-10 1.2798088E-5 1.2062759E-5 7.704846E-6 1.2797561E-5 1.2797561E-5 1.2798088E-5 0.52225 0.52225
1.280826E-5 2.0151608E-10 1.2797152E-5 1.2062531E-5 7.7047E-6 1.2797341E-5 1.2797341E-5 1.2797152E-5 0.52275 0.52275
1.2807645E-5 1.9420858E-10 1.2797152E-5 1.2062302E-5 7.704554E-6 1.27971225E-5 1.27971225E-5 1.2797152E-5 0.52325 0.52325
1.2803103E-5 1.14422104E-10 1.2796528E-5 1.20620725E-5 7.704408E-6 1.2796903E-5 1.2796903E-5 1.2796528E-5 0.52375 0.52375
1.2795229E-5 -2.6880076E-11 1.2796216E-5 1.2061844E-5 7.704261E-6 1.2796685E-5 1.2796685E-5 1.2796216E-5 0.52425 0.52425
1.2786462E-5 -1.8462706E-10 1.2796528E-5 1.2061615E-5 7.704115E-6 1.2796466E-5 1.2796466E-5 1.2796528E-5 0.52475 0.52475
1.27811945E-5 -2.7781297E-10 1.2795903E-5 1.2061158E-5 7.703823E-6 1.2796247E-5 1.2796247E-5 1.2795903E-5 0.52525 0.52525
1.2784837E-5 -2.0655089E-10 1.2796216E-5 1.2060928E-5 7.703677E-6 1.2796028E-5 1.2796028E-5 1.2796216E-5 0.52575 0.52575
1.2792702E-5 -5.7328257E-11 1.2795903E-5 1.2060699E-5 7.70353E-6 1.2795809E-5 1.2795809E-5 1.2795903E-5 0.52625 0.52625
1.2798886E-5 6.083197E-11 1.2795591E-5 1.2060471E-5 7.703385E-6 1.279559E-5 1.279559E-5 1.2795591E-5 0.52675 0.52675
1.2805862E-5 1.9360981E-10 1.2795591E-5 1.2060242E-5 7.703238E-6 1.2795372E-5 1.2795372E-5 1.2795591E-5 0.52725 0.52725
1.28146185E-5 3.5927725E-10 1.2795279E-5 1.20600125E-5 7.703092E-6 1.27951525E-5 1.27951525E-5 1.2795279E-5 0.52775 0.52775
1.2813344E-5 3.397884E-10 1.2794967E-5 1.2059784E-5 7.702945E-6 1.2794933E-5 1.2794933E-5 1.2794967E-5 0.52825 0.52825
1.2799001E-5 7.910913E-11 1.2794654E-5 1.2059555E-5 7.7028E-6 1.2794715E-5 1.2794715E-5 1.2794654E-5 0.52875 0.52875
1.2784658E-5 -1.8157013E-10 1.2794967E-5 1.2059326E-5 7.702653E-6 1.2794495E-5 1.2794495E-5 1.2794967E-5 0.52925 0.52925
1.27778385E-5 -3.0338218E-10 1.2794342E-5 1.2059098E-5 7.702507E-6 1.2794277E-5 1.2794277E-5 1.2794342E-5 0.52975 0.52975
1.2781151E-5 -2.3821076E-10 1.2794342E-5 1.2058868E-5 7.7023615E-6 1.27940575E-5 1.27940575E-5 1.2794342E-5 0.53025 0.53025
1.2783341E-5 -1.937476E-10 1.279403E-5 1.2058411E-5 7.702069E-6 1.2793838E-5 1.2793838E-5 1.279403E-5 0.53075 0.53075
1.2789821E-5 -7.0105775E-11 1.279403E-5 1.2058182E-5 7.701922E-6 1.279362E-5 1.279362E-5 1.279403E-5 0.53125 0.53125
1.2802934E-5 1.7595846E-10 1.2793093E-5 1.20579525E-5 7.701777E-6 1.2793401E-5 1.2793401E-5 1.2793093E-5 0.53175 0.53175
1.2812121E-5 3.4954376E-10 1.27927815E-5 1.2057724E-5 7.70163E-6 1.2793182E-5 1.2793182E-5 1.27927815E-5 0.53225 0.53225
1.2809361E-5 3.0264694E-10 1.27927815E-5 1.2057495E-5 7.701484E-6 1.27929625E-5 1.27929625E-5 1.27927815E-5 0.53275 0.53275
1.2801321E-5 1.5829939E-10 1.2793093E-5 1.2057266E-5 7.701337E-6 1.2792744E-5 1.2792744E-5 1.2793093E-5 0.53325 0.53325
1.2792786E-5 4.815868E-12 1.27924695E-5 1.2057038E-5 7.701192E-6 1.2792525E-5 1.2792525E-5 1.27924695E-5 0.53375 0.53375
1.27860985E-5 -1.1455992E-10 1.27924695E-5 1.2056808E-5 7.701045E-6 1.2792306E-5 1.2792306E-5 1.27924695E-5 0.53425 0.53425
1.2779544E-5 -2.3149943E-10 1.2792158E-5 1.2056579E-5 7.700899E-6 1.2792088E-5 1.2792088E-5 1.2792158E-5 0.53475 0.53475
1.27777075E-5 -2.6134242E-10 1.2791845E-5 1.2056351E-5 7.700753E-6 1.2791868E-5 1.2791868E-5 1.2791845E-5 0.53525 0.53525
1.2784485E-5 -1.3221899E-10 1.2791533E-5 1.20558925E-5 7.700461E-6 1.2791649E-5 1.2791649E-5 1.2791533E-5 0.53575 0.53575
1.2793869E-5 4.5020713E-11 1.2790909E-5 1.2055664E-5 7.700314E-6 1.279143E-5 1.279143E-5 1.2790909E-5 0.53625 0.53625
1.2797182E-5 1.1019215E-10 1.2791221E-5 1.2055435E-5 7.700168E-6 1.2791211E-5 1.2791211E-5 1.2791221E-5 0.53675 0.53675
1.2798052E-5 1.3029264E-10 1.2790909E-5 1.2055207E-5 7.700022E-6 1.2790992E-5 1.2790992E-5 1.2790909E-5 0.53725 0.53725
1.2801199E-5 1.9241873E-10 1.2790596E-5 1.2054978E-5 7.699876E-6 1.2790773E-5 1.2790773E-5 1.2790596E-5 0.53775 0.53775
1.2802036E-5 2.1191016E-10 1.2790909E-5 1.2054748E-5 7.699729E-6 1.2790554E-5 1.2790554E-5 1.2790909E-5 0.53825 0.53825
1.27968015E-5 1.193333E-10 1.2790596E-5 1.205452E-5 7.699583E-6 1.2790335E-5 1.2790335E-5 1.2790596E-5 0.53875 0.53875
1.2789156E-5 -1.7705431E-11 1.2790284E-5 1.2054291E-5 7.699437E-6 1.2790116E-5 1.2790116E-5 1.2790284E-5 0.53925 0.53925
1.2784483E-5 -9.992814E-11 1.278966E-5 1.2054062E-5 7.699291E-6 1.27898975E-5 1.27898975E-5 1.278966E-5 0.53975 0.53975
1.2779677E-5 -1.8458712E-10 1.278966E-5 1.2053833E-5 7.699145E-6 1.2789678E-5 1.2789678E-5 1.278966E-5 0.54025 0.54025
1.27766525E-5 -2.3635652E-10 1.2789348E-5 1.2053604E-5 7.698998E-6 1.2789459E-5 1.2789459E-5 1.2789348E-5 0.54075 0.54075
1.2779106E-5 -1.8702082E-10 1.2789348E-5 1.2053147E-5 7.698706E-6 1.278924E-5 1.278924E-5 1.2789348E-5 0.54125 0.54125
1.2787006E-5 -3.7189123E-11 1.2789348E-5 1.2052918E-5 7.69856E-6 1.2789022E-5 1.2789022E-5 1.2789348E-5 0.54175 0.54175
1.2796885E-5 1.4918658E-10 1.2789035E-5 1.2052688E-5 7.698413E-6 1.27888015E-5 1.27888015E-5 1.2789035E-5 0.54225 0.54225
1.2802607E-5 2.5881988E-10 1.2788099E-5 1.205246E-5 7.698268E-6 1.2788583E-5 1.2788583E-5 1.2788099E-5 0.54275 0.54275
1.2802949E-5 2.691753E-10 1.2788099E-5 1.2052231E-5 7.698121E-6 1.2788364E-5 1.2788364E-5 1.2788099E-5 0.54325 0.54325
1.2800717E-5 2.3202353E-10 1.27877865E-5 1.2052002E-5 7.697975E-6 1.2788145E-5 1.2788145E-5 1.27877865E-5 0.54375 0.54375
1.27916865E-5 6.9404E-11 1.2787475E-5 1.2051773E-5 7.6978295E-6 1.2787926E-5 1.2787926E-5 1.2787475E-5 0.54425 0.54425
1.2778399E-5 -1.7178513E-10 1.2787475E-5 1.2051544E-5 7.697683E-6 1.27877065E-5 1.27877065E-5 1.2787475E-5 0.54475 0.54475
1.2770062E-5 -3.2161426E-10 1.2787163E-5 1.2051315E-5 7.697537E-6 1.2787488E-5 1.2787488E-5 1.2787163E-5 0.54525 0.54525
1.2769183E-5 -3.337943E-10 1.2787163E-5 1.2051087E-5 7.69739E-6 1.2787269E-5 1.2787269E-5 1.2787163E-5 0.54575 0.54575
1.2776455E-5 -1.9553487E-10 1.2787475E-5 1.2050858E-5 7.697245E-6 1.278705E-5 1.278705E-5 1.2787475E-5 0.54625 0.54625
1.2786532E-5 -5.5047637E-12 1.2787163E-5 1.20504E-5 7.696952E-6 1.2786831E-5 1.2786831E-5 1.2787163E-5 0.54675 0.54675
1.2797303E-5 1.9731573E-10 1.2786226E-5 1.2050171E-5 7.696805E-6 1.27866115E-5 1.27866115E-5 1.2786226E-5 0.54725 0.54725
1.2809558E-5 4.2754422E-10 1.2786538E-5 1.2049942E-5 7.69666E-6 1.2786393E-5 1.2786393E-5 1.2786538E-5 0.54775 0.54775
1.2807887E-5 4.007466E-10 1.2786226E-5 1.2049713E-5 7.696513E-6 1.2786173E-5 1.2786173E-5 1.2786226E-5 0.54825 0.54825
1.2792455E-5 1.1996813E-10 1.278529E-5 1.2049484E-5 7.696367E-6 1.2785955E-5 1.2785955E-5 1.278529E-5 0.54875 0.54875
1.277864E-5 -1.3096606E-10 1.2785914E-5 1.2049255E-5 7.696221E-6 1.2785736E-5 1.2785736E-5 1.2785914E-5 0.54925 0.54925
1.27743615E-5 -2.0587998E-10 1.2784977E-5 1.2049027E-5 7.696075E-6 1.2785516E-5 1.2785516E-5 1.2784977E-5 0.54975 0.54975
1.2771271E-5 -2.588675E-10 1.278529E-5 1.20487975E-5 7.695929E-6 1.2785297E-5 1.2785297E-5 1.278529E-5 0.55025 0.55025
1.2768676E-5 -3.0271902E-10 1.2784665E-5 1.2048568E-5 7.695782E-6 1.2785078E-5 1.2785078E-5 1.2784665E-5 0.55075 0.55075
1.2773671E-5 -2.0648518E-10 1.2784977E-5 1.204834E-5 7.695636E-6 1.2784859E-5 1.2784859E-5 1.2784977E-5 0.55125 0.55125
1.2787874E-5 5.9678255E-11 1.2784353E-5 1.2048111E-5 7.69549E-6 1.2784641E-5 1.2784641E-5 1.2784353E-5 0.55175 0.55175
1.2802571E-5 3.349777E-10 1.2784353E-5 1.2047653E-5 7.695197E-6 1.2784421E-5 1.2784421E-5 1.2784353E-5 0.55225 0.55225
1.28046295E-5 3.770046E-10 1.2784353E-5 1.2047424E-5 7.695051E-6 1.2784202E-5 1.2784202E-5 1.2784353E-5 0.55275 0.55275
1.27965895E-5 2.3265707E-10 1.2783728E-5 1.2047195E-5 7.694905E-6 1.2783983E-5 1.2783983E-5 1.2783728E-5 0.55325 0.55325
1.2788648E-5 9.013676E-11 1.2783728E-5 1.2046967E-5 7.694759E-6 1.2783764E-5 1.2783764E-5 1.2783728E-5 0.55375 0.55375
1.2780013E-5 -6.517397E-11 1.2783728E-5 1.20467375E-5 7.694613E-6 1.2783545E-5 1.2783545E-5 1.2783728E-5 0.55425 0.55425
1.2769135E-5 -2.6190122E-10 1.27831045E-5 1.2046508E-5 7.694466E-6 1.27833255E-5 1.27833255E-5 1.27831045E-5 0.55475 0.55475
1.2766639E-5 -3.0392555E-10 1.27827925E-5 1.204628E-5 7.694321E-6 1.2783106E-5 1.2783106E-5 1.27827925E-5 0.55525 0.55525
1.27717E-5 -2.0647357E-10 1.27827925E-5 1.2046051E-5 7.694174E-6 1.2782887E-5 1.2782887E-5 1.27827925E-5 0.55575 0.55575
1.2781711E-5 -1.7661613E-11 1.278248E-5 1.2045823E-5 7.694028E-6 1.2782668E-5 1.2782668E-5 1.278248E-5 0.55625 0.55625
1.2789182E-5 1.242522E-10 1.2782168E-5 1.2045593E-5 7.693881E-6 1.278245E-5 1.278245E-5 1.2782168E-5 0.55675 0.55675
1.2794573E-5 2.2779484E-10 1.278248E-5 1.2045364E-5 7.693736E-6 1.278223E-5 1.278223E-5 1.278248E-5 0.55725 0.55725
1.279772E-5 2.8992095E-10 1.2781856E-5 1.2044907E-5 7.693443E-6 1.2782011E-5 1.2782011E-5 1.2781856E-5 0.55775 0.55775
1.2792056E-5 1.8942622E-10 1.2781856E-5 1.20446775E-5 7.693297E-6 1.2781792E-5 1.2781792E-5 1.2781856E-5 0.55825 0.55825
1.2780782E-5 -1.4609827E-11 1.2781544E-5 1.2044449E-5 7.693151E-6 1.2781573E-5 1.2781573E-5 1.2781544E-5 0.55875 0.55875
1.2772642E-5 -1.6078455E-10 1.2781544E-5 1.204422E-5 7.693005E-6 1.2781354E-5 1.2781354E-5 1.2781544E-5 0.55925 0.55925
1.2774402E-5 -1.2423926E-10 1.2781856E-5 1.2043991E-5 7.692858E-6 1.27811345E-5 1.27811345E-5 1.2781856E-5 0.55975 0.55975
1.2774282E-5 -1.2241076E-10 1.2781232E-5 1.2043763E-5 7.692713E-6 1.2780915E-5 1.2780915E-5 1.2781232E-5 0.56025 0.56025
1.2775086E-5 -1.03528415E-10 1.2780607E-5 1.2043533E-5 7.692566E-6 1.2780696E-5 1.2780696E-5 1.2780607E-5 0.56075 0.56075
1.27762205E-5 -7.855539E-11 1.2780607E-5 1.2043304E-5 7.69242E-6 1.2780477E-5 1.2780477E-5 1.2780607E-5 0.56125 0.56125
1.27828325E-5 4.7522715E-11 1.2780295E-5 1.2043076E-5 7.692273E-6 1.2780258E-5 1.2780258E-5 1.2780295E-5 0.56175 0.56175
1.2790237E-5 1.882184E-10 1.277967E-5 1.2042847E-5 7.692128E-6 1.2780039E-5 1.2780039E-5 1.277967E-5 0.56225 0.56225
1.2788236E-5 1.5533008E-10 1.277967E-5 1.20426175E-5 7.691981E-6 1.2779819E-5 1.2779819E-5 1.277967E-5 0.56275 0.56275
1.278201E-5 4.448124E-11 1.2779358E-5 1.204216E-5 7.691689E-6 1.27796E-5 1.27796E-5 1.2779358E-5 0.56325 0.56325
1.2779679E-5 5.502268E-12 1.2779358E-5 1.2041931E-5 7.691543E-6 1.2779381E-5 1.2779381E-5 1.2779358E-5 0.56375 0.56375
1.2777942E-5 -2.2513519E-11 1.2779046E-5 1.2041703E-5 7.691397E-6 1.2779163E-5 1.2779163E-5 1.2779046E-5 0.56425 0.56425
1.2776436E-5 -4.6265825E-11 1.2779046E-5 1.2041473E-5 7.69125E-6 1.2778943E-5 1.2778943E-5 1.2779046E-5 0.56475 0.56475
1.2774699E-5 -7.42816E-11 1.2778734E-5 1.2041244E-5 7.691104E-6 1.2778723E-5 1.2778723E-5 1.2778734E-5 0.56525 0.56525
1.277217E-5 -1.1691499E-10 1.27784215E-5 1.2041016E-5 7.690958E-6 1.2778504E-5 1.2778504E-5 1.27784215E-5 0.56575 0.56575
1.2774096E-5 -7.732436E-11 1.27781095E-5 1.2040787E-5 7.690812E-6 1.2778285E-5 1.2778285E-5 1.27781095E-5 0.56625 0.56625
1.2778331E-5 4.900936E-12 1.2777798E-5 1.20405575E-5 7.690665E-6 1.2778066E-5 1.2778066E-5 1.2777798E-5 0.56675 0.56675
1.278194E-5 7.555396E-11 1.2777486E-5 1.2040329E-5 7.690519E-6 1.2777847E-5 1.2777847E-5 1.2777486E-5 0.56725 0.56725
1.2785946E-5 1.535158E-10 1.2777798E-5 1.20401E-5 7.690373E-6 1.2777628E-5 1.2777628E-5 1.2777798E-5 0.56775 0.56775
1.2783219E-5 1.0722801E-10 1.2777174E-5 1.2039643E-5 7.690081E-6 1.2777409E-5 1.2777409E-5 1.2777174E-5 0.56825 0.56825
1.2777423E-5 4.297024E-12 1.2776549E-5 1.2039413E-5 7.689934E-6 1.277719E-5 1.277719E-5 1.2776549E-5 0.56875 0.56875
1.2775917E-5 -1.9455283E-11 1.2776549E-5 1.2039184E-5 7.689789E-6 1.2776971E-5 1.2776971E-5 1.2776549E-5 0.56925 0.56925
1.27767535E-5 3.6139264E-14 1.2776549E-5 1.2038956E-5 7.689642E-6 1.2776751E-5 1.2776751E-5 1.2776549E-5 0.56975 0.56975
1.2776831E-5 5.5190305E-12 1.2776549E-5 1.2038727E-5 7.689496E-6 1.2776532E-5 1.2776532E-5 1.2776549E-5 0.57025 0.57025
1.2773377E-5 -5.416822E-11 1.2776237E-5 1.20384975E-5 7.689349E-6 1.2776312E-5 1.2776312E-5 1.2776237E-5 0.57075 0.57075
1.2770189E-5 -1.08982934E-10 1.2776237E-5 1.2038269E-5 7.689204E-6 1.2776093E-5 1.2776093E-5 1.2776237E-5 0.57125 0.57125
1.2775018E-5 -1.5794437E-11 1.2775612E-5 1.203804E-5 7.689057E-6 1.2775874E-5 1.2775874E-5 1.2775612E-5 0.57175 0.57175
1.2779386E-5 6.8867134E-11 1.2774988E-5 1.2037811E-5 7.688911E-6 1.2775655E-5 1.2775655E-5 1.2774988E-5 0.57225 0.57225
1.2778969E-5 6.5214015E-11 1.27753E-5 1.2037583E-5 7.688765E-6 1.2775436E-5 1.2775436E-5 1.27753E-5 0.57275 0.57275
1.2777496E-5 4.2070774E-11 1.27753E-5 1.2037353E-5 7.688619E-6 1.2775216E-5 1.2775216E-5 1.27753E-5 0.57325 0.57325
1.2776881E-5 3.4763258E-11 1.2774988E-5 1.2036896E-5 7.688326E-6 1.2774997E-5 1.2774997E-5 1.2774988E-5 0.57375 0.57375
1.2777156E-5 4.3900543E-11 1.2774988E-5 1.2036667E-5 7.688181E-6 1.2774778E-5 1.2774778E-5 1.2774988E-5 0.57425 0.57425
1.2775585E-5 1.89301E-11 1.2774363E-5 1.2036438E-5 7.688034E-6 1.2774559E-5 1.2774559E-5 1.2774363E-5 0.57475 0.57475
1.2773781E-5 -1.0303806E-11 1.2774363E-5 1.2036209E-5 7.687888E-6 1.277434E-5 1.277434E-5 1.2774363E-5 0.57525 0.57525
1.2775641E-5 2.8068678E-11 1.2774051E-5 1.203598E-5 7.687741E-6 1.27741205E-5 1.27741205E-5 1.2774051E-5 0.57575 0.57575
1.2775818E-5 3.5378773E-11 1.2774051E-5 1.2035752E-5 7.687596E-6 1.2773901E-5 1.2773901E-5 1.2774051E-5 0.57625 0.57625
1.2769559E-5 -7.607914E-11 1.2773739E-5 1.2035523E-5 7.687449E-6 1.2773682E-5 1.2773682E-5 1.2773739E-5 0.57675 0.57675
1.2766436E-5 -1.2967573E-10 1.2773427E-5 1.2035293E-5 7.687303E-6 1.2773463E-5 1.2773463E-5 1.2773427E-5 0.57725 0.57725
1.2770409E-5 -5.2322962E-11 1.27731155E-5 1.2035065E-5 7.6871565E-6 1.2773244E-5 1.2773244E-5 1.27731155E-5 0.57775 0.57775
1.277372E-5 1.284846E-11 1.2772803E-5 1.2034836E-5 7.687011E-6 1.27730245E-5 1.27730245E-5 1.2772803E-5 0.57825 0.57825
1.27757785E-5 5.4875354E-11 1.2772179E-5 1.2034607E-5 7.686865E-6 1.2772805E-5 1.2772805E-5 1.2772179E-5 0.57875 0.57875
1.2778694E-5 1.12738E-10 1.2772179E-5 1.2034149E-5 7.686572E-6 1.2772586E-5 1.2772586E-5 1.2772179E-5 0.57925 0.57925
1.2783986E-5 2.1445343E-10 1.2771867E-5 1.203392E-5 7.686426E-6 1.2772366E-5 1.2772366E-5 1.2771867E-5 0.57975 0.57975
1.2784856E-5 2.345539E-10 1.2772491E-5 1.2033692E-5 7.68628E-6 1.2772147E-5 1.2772147E-5 1.2772491E-5 0.58025 0.58025
1.2775727E-5 7.01072E-11 1.2771867E-5 1.2033463E-5 7.686133E-6 1.2771928E-5 1.2771928E-5 1.2771867E-5 0.58075 0.58075
1.2762736E-5 -1.6560034E-10 1.2772179E-5 1.2033233E-5 7.685987E-6 1.27717085E-5 1.27717085E-5 1.2772179E-5 0.58125 0.58125
1.2755883E-5 -2.8802147E-10 1.2771242E-5 1.2033005E-5 7.685841E-6 1.2771489E-5 1.2771489E-5 1.2771242E-5 0.58175 0.58175
1.2756754E-5 -2.6792096E-10 1.2771242E-5 1.2032776E-5 7.685695E-6 1.277127E-5 1.277127E-5 1.2771242E-5 0.58225 0.58225
1.276198E-5 -1.6742367E-10 1.277093E-5 1.2032547E-5 7.685549E-6 1.2771051E-5 1.2771051E-5 1.277093E-5 0.58275 0.58275
1.2771595E-5 1.4079495E-11 1.2771242E-5 1.2032318E-5 7.685402E-6 1.2770832E-5 1.2770832E-5 1.2771242E-5 0.58325 0.58325
1.2782926E-5 2.2725413E-10 1.277093E-5 1.2032089E-5 7.685257E-6 1.2770613E-5 1.2770613E-5 1.277093E-5 0.58375 0.58375
1.2791782E-5 3.9474876E-10 1.2769993E-5 1.203186E-5 7.68511E-6 1.2770393E-5 1.2770393E-5 1.2769993E-5 0.58425 0.58425
1.2790011E-5 3.661239E-10 1.2769993E-5 1.2031403E-5 7.684818E-6 1.2770173E-5 1.2770173E-5 1.2769993E-5 0.58475 0.58475
1.2779892E-5 1.8340522E-10 1.2769369E-5 1.2031173E-5 7.684672E-6 1.2769954E-5 1.2769954E-5 1.2769369E-5 0.58525 0.58525
1.2766604E-5 -5.7783923E-11 1.2769681E-5 1.2030945E-5 7.684525E-6 1.2769735E-5 1.2769735E-5 1.2769681E-5 0.58575 0.58575
1.27525245E-5 -3.1359065E-10 1.2769369E-5 1.2030716E-5 7.684379E-6 1.2769516E-5 1.2769516E-5 1.2769369E-5 0.58625 0.58625
1.2745739E-5 -4.3479362E-10 1.2769057E-5 1.2030487E-5 7.684233E-6 1.27692965E-5 1.27692965E-5 1.2769057E-5 0.58675 0.58675
1.275037E-5 -3.4525954E-10 1.2769057E-5 1.2030258E-5 7.684087E-6 1.2769077E-5 1.2769077E-5 1.2769057E-5 0.58725 0.58725
1.2763549E-5 -9.797717E-11 1.2769057E-5 1.2030029E-5 7.683941E-6 1.2768858E-5 1.2768858E-5 1.2769057E-5 0.58775 0.58775
1.2778906E-5 1.8950361E-10 1.2768744E-5 1.20298E-5 7.683794E-6 1.2768639E-5 1.2768639E-5 1.2768744E-5 0.58825 0.58825
1.2788951E-5 3.7892467E-10 1.27681205E-5 1.2029572E-5 7.683649E-6 1.2768419E-5 1.2768419E-5 1.27681205E-5 0.58875 0.58875
1.27911735E-5 4.239969E-10 1.2767496E-5 1.20293425E-5 7.683502E-6 1.27682E-5 1.27682E-5 1.2767496E-5 0.58925 0.58925
1.2784948E-5 3.1314804E-10 1.2767809E-5 1.2029113E-5 7.683356E-6 1.27679805E-5 1.27679805E-5 1.2767809E-5 0.58975 0.58975
1.2771496E-5 6.891357E-11 1.27681205E-5 1.2028656E-5 7.683064E-6 1.2767761E-5 1.2767761E-5 1.27681205E-5 0.59025 0.59025
1.2756096E-5 -2.1125583E-10 1.2766872E-5 1.2028427E-5 7.682917E-6 1.2767542E-5 1.2767542E-5 1.2766872E-5 0.59075 0.59075
1.2746537E-5 -3.836204E-10 1.2767496E-5 1.2028198E-5 7.682771E-6 1.2767323E-5 1.2767323E-5 1.2767496E-5 0.59125 0.59125
1.2745229E-5 -4.037183E-10 1.2766872E-5 1.2027969E-5 7.6826245E-6 1.2767104E-5 1.2767104E-5 1.2766872E-5 0.59175 0.59175
1.2753425E-5 -2.4840502E-10 1.2766872E-5 1.2027741E-5 7.682479E-6 1.27668845E-5 1.27668845E-5 1.2766872E-5 0.59225 0.59225
1.2766935E-5 4.968013E-12 1.2766872E-5 1.2027512E-5 7.682333E-6 1.2766665E-5 1.2766665E-5 1.2766872E-5 0.59275 0.59275
1.2781961E-5 2.8635813E-10 1.2766248E-5 1.20272825E-5 7.682186E-6 1.2766445E-5 1.2766445E-5 1.2766248E-5 0.59325 0.59325
1.2788837E-5 4.1730877E-10 1.2765623E-5 1.2027054E-5 7.68204E-6 1.2766226E-5 1.2766226E-5 1.2765623E-5 0.59375 0.59375
1.27871E-5 3.8929296E-10 1.2766248E-5 1.2026825E-5 7.681894E-6 1.2766007E-5 1.2766007E-5 1.2766248E-5 0.59425 0.59425
1.277642E-5 1.9622011E-10 1.2765623E-5 1.2026596E-5 7.681748E-6 1.2765788E-5 1.2765788E-5 1.2765623E-5 0.59475 0.59475
1.276455E-5 -1.8779128E-11 1.2765935E-5 1.2026368E-5 7.681601E-6 1.2765568E-5 1.2765568E-5 1.2765935E-5 0.59525 0.59525
1.2754002E-5 -2.0941572E-10 1.2765311E-5 1.2025909E-5 7.681309E-6 1.2765348E-5 1.2765348E-5 1.2765311E-5 0.59575 0.59575
1.2744509E-5 -3.8056217E-10 1.2765311E-5 1.2025681E-5 7.681163E-6 1.2765129E-5 1.2765129E-5 1.2765311E-5 0.59625 0.59625
1.2747326E-5 -3.2452674E-10 1.2764999E-5 1.2025452E-5 7.6810165E-6 1.276491E-5 1.276491E-5 1.2764999E-5 0.59675 0.59675
1.2757502E-5 -1.3266944E-10 1.2764999E-5 1.20252225E-5 7.68087E-6 1.276469E-5 1.276469E-5 1.2764999E-5 0.59725 0.59725
1.2766259E-5 3.2997993E-11 1.2764374E-5 1.2024994E-5 7.680725E-6 1.2764471E-5 1.2764471E-5 1.2764374E-5 0.59775 0.59775
1.2775412E-5 2.0597421E-10 1.2764062E-5 1.2024765E-5 7.680578E-6 1.2764252E-5 1.2764252E-5 1.2764062E-5 0.59825 0.59825
1.2782452E-5 3.3997022E-10 1.2764062E-5 1.2024536E-5 7.680432E-6 1.2764032E-5 1.2764032E-5 1.2764062E-5 0.59875 0.59875
1.2783422E-5 3.618979E-10 1.276375E-5 1.2024308E-5 7.680286E-6 1.2763813E-5 1.2763813E-5 1.276375E-5 0.59925 0.59925
1.2776206E-5 2.3277703E-10 1.2764062E-5 1.2024078E-5 7.68014E-6 1.2763594E-5 1.2763594E-5 1.2764062E-5 0.59975 0.59975
1.2761005E-5 -4.373797E-11 1.276375E-5 1.2023849E-5 7.679993E-6 1.2763375E-5 1.2763375E-5 1.276375E-5 0.60025 0.60025
1.2749432E-5 -2.532556E-10 1.276375E-5 1.2023392E-5 7.679701E-6 1.2763155E-5 1.2763155E-5 1.276375E-5 0.60075 0.60075
1.2744495E-5 -3.4035086E-10 1.2763126E-5 1.20231625E-5 7.679555E-6 1.27629355E-5 1.27629355E-5 1.2763126E-5 0.60125 0.60125
1.2743846E-5 -3.4826744E-10 1.2762814E-5 1.2022934E-5 7.679409E-6 1.2762715E-5 1.2762715E-5 1.2762814E-5 0.60175 0.60175
1.2750986E-5 -2.1244428E-10 1.2762502E-5 1.2022705E-5 7.679262E-6 1.2762496E-5 1.2762496E-5 1.2762502E-5 0.60225 0.60225
1.2764759E-5 4.5801297E-11 1.276219E-5 1.2022476E-5 7.679117E-6 1.2762277E-5 1.2762277E-5 1.276219E-5 0.60275 0.60275
1.2777113E-5 2.77857E-10 1.276219E-5 1.2022248E-5 7.67897E-6 1.2762058E-5 1.2762058E-5 1.276219E-5 0.60325 0.60325
1.2784088E-5 4.1063483E-10 1.2761565E-5 1.2022018E-5 7.678824E-6 1.2761839E-5 1.2761839E-5 1.2761565E-5 0.60375 0.60375
1.2780206E-5 3.4302974E-10 1.2761565E-5 1.2021789E-5 7.678677E-6 1.27616195E-5 1.27616195E-5 1.2761565E-5 0.60425 0.60425
1.27719E-5 1.9380968E-10 1.2761565E-5 1.2021561E-5 7.678532E-6 1.2761399E-5 1.2761399E-5 1.2761565E-5 0.60475 0.60475
1.2759471E-5 -3.1543722E-11 1.2761565E-5 1.2021332E-5 7.678385E-6 1.276118E-5 1.276118E-5 1.2761565E-5 0.60525 0.60525
1.2746051E-5 -2.751691E-10 1.2760628E-5 1.20211025E-5 7.678239E-6 1.276096E-5 1.276096E-5 1.2760628E-5 0.60575 0.60575
1.27390995E-5 -3.9941744E-10 1.2760628E-5 1.2020645E-5 7.677947E-6 1.2760741E-5 1.2760741E-5 1.2760628E-5 0.60625 0.60625
1.2742511E-5 -3.3241881E-10 1.2760316E-5 1.2020416E-5 7.677801E-6 1.2760522E-5 1.2760522E-5 1.2760316E-5 0.60675 0.60675
1.2748595E-5 -2.1608577E-10 1.2760004E-5 1.2020188E-5 7.677654E-6 1.27603025E-5 1.27603025E-5 1.2760004E-5 0.60725 0.60725
1.27611465E-5 1.9624335E-11 1.2759692E-5 1.2019958E-5 7.677508E-6 1.2760083E-5 1.2760083E-5 1.2759692E-5 0.60775 0.60775
1.2774094E-5 2.6264324E-10 1.2759692E-5 1.2019729E-5 7.677362E-6 1.2759863E-5 1.2759863E-5 1.2759692E-5 0.60825 0.60825
1.2783808E-5 4.4597365E-10 1.2759692E-5 1.2019501E-5 7.677216E-6 1.2759644E-5 1.2759644E-5 1.2759692E-5 0.60875 0.60875
1.278207E-5 4.1795784E-10 1.2759379E-5 1.2019272E-5 7.677069E-6 1.2759425E-5 1.2759425E-5 1.2759379E-5 0.60925 0.60925
1.2769014E-5 1.8103219E-10 1.2759067E-5 1.20190425E-5 7.676923E-6 1.2759205E-5 1.2759205E-5 1.2759067E-5 0.60975 0.60975
1.2755429E-5 -6.563855E-11 1.2759067E-5 1.2018814E-5 7.676777E-6 1.2758986E-5 1.2758986E-5 1.2759067E-5 0.61025 0.61025
1.2747091E-5 -2.1546767E-10 1.27584435E-5 1.2018585E-5 7.676631E-6 1.2758766E-5 1.2758766E-5 1.27584435E-5 0.61075 0.61075
1.2740008E-5 -3.4215225E-10 1.27587555E-5 1.2018357E-5 7.6764845E-6 1.2758547E-5 1.2758547E-5 1.27587555E-5 0.61125 0.61125
1.2737082E-5 -3.9209444E-10 1.27587555E-5 1.2017898E-5 7.676193E-6 1.2758327E-5 1.2758327E-5 1.27587555E-5 0.61175 0.61175
1.2745311E-5 -2.3617205E-10 1.27584435E-5 1.201767E-5 7.676046E-6 1.2758108E-5 1.2758108E-5 1.27584435E-5 0.61225 0.61225
1.2759018E-5 2.0855383E-11 1.2758132E-5 1.2017441E-5 7.6759E-6 1.2757889E-5 1.2757889E-5 1.2758132E-5 0.61275 0.61275
1.277233E-5 2.70574E-10 1.2757819E-5 1.2017212E-5 7.675754E-6 1.27576695E-5 1.27576695E-5 1.2757819E-5 0.61325 0.61325
1.2779271E-5 4.027428E-10 1.2757195E-5 1.2016983E-5 7.675608E-6 1.2757449E-5 1.2757449E-5 1.2757195E-5 0.61375 0.61375
1.2778854E-5 3.9908968E-10 1.2757195E-5 1.2016754E-5 7.675461E-6 1.275723E-5 1.275723E-5 1.2757195E-5 0.61425 0.61425
1.27727935E-5 2.9128616E-10 1.2757195E-5 1.2016525E-5 7.675315E-6 1.275701E-5 1.275701E-5 1.2757195E-5 0.61475 0.61475
1.2757196E-5 7.462363E-12 1.275657E-5 1.2016297E-5 7.675169E-6 1.2756791E-5 1.2756791E-5 1.275657E-5 0.61525 0.61525
1.2739221E-5 -3.2021422E-10 1.2756883E-5 1.2016068E-5 7.675023E-6 1.2756572E-5 1.2756572E-5 1.2756883E-5 0.61575 0.61575
1.2732303E-5 -4.4385345E-10 1.2755946E-5 1.2015838E-5 7.6748765E-6 1.2756353E-5 1.2756353E-5 1.2755946E-5 0.61625 0.61625
1.2737693E-5 -3.4031084E-10 1.275657E-5 1.201561E-5 7.67473E-6 1.27561325E-5 1.27561325E-5 1.275657E-5 0.61675 0.61675
1.27466155E-5 -1.7159807E-10 1.2755946E-5 1.2015152E-5 7.674438E-6 1.2755913E-5 1.2755913E-5 1.2755946E-5 0.61725 0.61725
1.2759135E-5 6.350297E-11 1.2755634E-5 1.2014923E-5 7.674292E-6 1.2755693E-5 1.2755693E-5 1.2755634E-5 0.61775 0.61775
1.2771983E-5 3.0469466E-10 1.2755321E-5 1.2014694E-5 7.674145E-6 1.2755474E-5 1.2755474E-5 1.2755321E-5 0.61825 0.61825
1.2780575E-5 4.673168E-10 1.2755009E-5 1.2014465E-5 7.674E-6 1.2755255E-5 1.2755255E-5 1.2755009E-5 0.61875 0.61875
1.2777584E-5 4.1615647E-10 1.2755009E-5 1.2014237E-5 7.673853E-6 1.2755035E-5 1.2755035E-5 1.2755009E-5 0.61925 0.61925
1.2762118E-5 1.3476892E-10 1.2754697E-5 1.2014008E-5 7.673707E-6 1.27548155E-5 1.27548155E-5 1.2754697E-5 0.61975 0.61975
1.2746024E-5 -1.5819086E-10 1.2754385E-5 1.2013778E-5 7.6735605E-6 1.2754596E-5 1.2754596E-5 1.2754385E-5 0.62025 0.62025
1.2736994E-5 -3.2081038E-10 1.2754073E-5 1.201355E-5 7.673415E-6 1.2754376E-5 1.2754376E-5 1.2754073E-5 0.62075 0.62075
1.2734266E-5 -3.6709816E-10 1.2754073E-5 1.2013321E-5 7.673269E-6 1.2754157E-5 1.2754157E-5 1.2754073E-5 0.62125 0.62125
1.2739294E-5 -2.7025526E-10 1.2754073E-5 1.2013092E-5 7.673122E-6 1.2753937E-5 1.2753937E-5 1.2754073E-5 0.62175 0.62175
1.2750262E-5 -6.378035E-11 1.2754073E-5 1.2012863E-5 7.672976E-6 1.2753718E-5 1.2753718E-5 1.2754073E-5 0.62225 0.62225
1.2763441E-5 1.8350203E-10 1.2753449E-5 1.2012405E-5 7.672684E-6 1.2753499E-5 1.2753499E-5 1.2753449E-5 0.62275 0.62275
1.2770779E-5 3.2297962E-10 1.2753449E-5 1.2012177E-5 7.672537E-6 1.27532785E-5 1.27532785E-5 1.2753449E-5 0.62325 0.62325
1.2766963E-5 2.565926E-10 1.2753137E-5 1.2011948E-5 7.672391E-6 1.2753059E-5 1.2753059E-5 1.2753137E-5 0.62375 0.62375
1.27610665E-5 1.5183443E-10 1.2752825E-5 1.2011718E-5 7.672245E-6 1.275284E-5 1.275284E-5 1.2752825E-5 0.62425 0.62425
1.2753125E-5 9.3141085E-12 1.2752825E-5 1.201149E-5 7.672099E-6 1.275262E-5 1.275262E-5 1.2752825E-5 0.62475 0.62475
1.2743698E-5 -1.6061422E-10 1.27522E-5 1.2011261E-5 7.6719525E-6 1.2752401E-5 1.2752401E-5 1.27522E-5 0.62525 0.62525
1.2741201E-5 -2.0263852E-10 1.2751888E-5 1.2011032E-5 7.671806E-6 1.2752181E-5 1.2752181E-5 1.2751888E-5 0.62575 0.62575
1.2743259E-5 -1.6061162E-10 1.2751576E-5 1.2010803E-5 7.671661E-6 1.2751962E-5 1.2751962E-5 1.2751576E-5 0.62625 0.62625
1.2749046E-5 -4.976019E-11 1.2751576E-5 1.2010574E-5 7.671514E-6 1.2751742E-5 1.2751742E-5 1.2751576E-5 0.62675 0.62675
1.2755328E-5 7.022725E-11 1.2751576E-5 1.2010345E-5 7.671368E-6 1.2751522E-5 1.2751522E-5 1.2751576E-5 0.62725 0.62725
1.2757088E-5 1.0677253E-10 1.2750951E-5 1.2010117E-5 7.671222E-6 1.2751303E-5 1.2751303E-5 1.2750951E-5 0.62775 0.62775
1.2756307E-5 9.641969E-11 1.2750951E-5 1.2009659E-5 7.670929E-6 1.2751083E-5 1.2751083E-5 1.2750951E-5 0.62825 0.62825
1.275259E-5 3.1859914E-11 1.2750951E-5 1.200943E-5 7.670783E-6 1.2750864E-5 1.2750864E-5 1.2750951E-5 0.62875 0.62875
1.2747948E-5 -4.975373E-11 1.2750327E-5 1.2009201E-5 7.670637E-6 1.2750644E-5 1.2750644E-5 1.2750327E-5 0.62925 0.62925
1.2748653E-5 -3.269858E-11 1.2750327E-5 1.2008973E-5 7.670491E-6 1.27504245E-5 1.27504245E-5 1.2750327E-5 0.62975 0.62975
1.2753944E-5 6.901686E-11 1.2750015E-5 1.2008743E-5 7.6703445E-6 1.2750205E-5 1.2750205E-5 1.2750015E-5 0.63025 0.63025
1.275587E-5 1.08607484E-10 1.2750015E-5 1.2008514E-5 7.670198E-6 1.2749985E-5 1.2749985E-5 1.2750015E-5 0.63075 0.63075
1.2753967E-5 7.754638E-11 1.2749702E-5 1.2008286E-5 7.670053E-6 1.2749766E-5 1.2749766E-5 1.2749702E-5 0.63125 0.63125
1.2749194E-5 -6.503541E-12 1.2749702E-5 1.2008057E-5 7.669906E-6 1.2749546E-5 1.2749546E-5 1.2749702E-5 0.63175 0.63175
1.2744817E-5 -8.3244654E-11 1.2749078E-5 1.20078275E-5 7.66976E-6 1.2749327E-5 1.2749327E-5 1.2749078E-5 0.63225 0.63225
1.27433095E-5 -1.0699697E-10 1.2748454E-5 1.2007599E-5 7.669613E-6 1.2749107E-5 1.2749107E-5 1.2748454E-5 0.63275 0.63275
1.27427265E-5 -1.1369541E-10 1.27487665E-5 1.2007141E-5 7.669321E-6 1.27488875E-5 1.27488875E-5 1.27487665E-5 0.63325 0.63325
1.2745411E-5 -6.009624E-11 1.2748454E-5 1.2006913E-5 7.669175E-6 1.2748667E-5 1.2748667E-5 1.2748454E-5 0.63375 0.63375
1.2750835E-5 4.4055454E-11 1.2748454E-5 1.2006683E-5 7.6690285E-6 1.2748448E-5 1.2748448E-5 1.2748454E-5 0.63425 0.63425
1.2754477E-5 1.1531755E-10 1.2748142E-5 1.2006454E-5 7.668883E-6 1.2748229E-5 1.2748229E-5 1.2748142E-5 0.63475 0.63475
1.2760825E-5 2.3652313E-10 1.2748454E-5 1.2006226E-5 7.6687365E-6 1.2748009E-5 1.2748009E-5 1.2748454E-5 0.63525 0.63525
1.2760308E-5 2.3104281E-10 1.2747518E-5 1.2005997E-5 7.66859E-6 1.2747789E-5 1.2747789E-5 1.2747518E-5 0.63575 0.63575
1.275154E-5 7.329582E-11 1.2747518E-5 1.20057675E-5 7.668444E-6 1.274757E-5 1.274757E-5 1.2747518E-5 0.63625 0.63625
1.2741784E-5 -1.02723156E-10 1.2746893E-5 1.2005539E-5 7.668298E-6 1.27473495E-5 1.27473495E-5 1.2746893E-5 0.63675 0.63675
1.2735229E-5 -2.1966268E-10 1.2747206E-5 1.200531E-5 7.668152E-6 1.274713E-5 1.274713E-5 1.2747206E-5 0.63725 0.63725
1.2732831E-5 -2.5985977E-10 1.2747206E-5 1.2005081E-5 7.668005E-6 1.2746911E-5 1.2746911E-5 1.2747206E-5 0.63775 0.63775
1.2739442E-5 -1.3378168E-10 1.2746893E-5 1.2004853E-5 7.667859E-6 1.2746691E-5 1.2746691E-5 1.2746893E-5 0.63825 0.63825
1.2747803E-5 2.457695E-11 1.2746269E-5 1.2004394E-5 7.667567E-6 1.2746472E-5 1.2746472E-5 1.2746269E-5 0.63875 0.63875
1.27555695E-5 1.719724E-10 1.2746269E-5 1.2004166E-5 7.6674205E-6 1.2746252E-5 1.2746252E-5 1.2746269E-5 0.63925 0.63925
1.276063E-5 2.6942434E-10 1.2745957E-5 1.2003937E-5 7.667275E-6 1.2746032E-5 1.2746032E-5 1.2745957E-5 0.63975 0.63975
1.2757606E-5 2.1765496E-10 1.2746269E-5 1.20037075E-5 7.667129E-6 1.27458125E-5 1.27458125E-5 1.2746269E-5 0.64025 0.64025
1.2752238E-5 1.2264187E-10 1.2745644E-5 1.2003479E-5 7.666982E-6 1.2745593E-5 1.2745593E-5 1.2745644E-5 0.64075 0.64075
1.2745847E-5 8.747675E-12 1.274502E-5 1.200325E-5 7.666836E-6 1.2745373E-5 1.2745373E-5 1.274502E-5 0.64125 0.64125
1.2735167E-5 -1.8432518E-10 1.274502E-5 1.2003021E-5 7.66669E-6 1.2745154E-5 1.2745154E-5 1.274502E-5 0.64175 0.64175
1.2730756E-5 -2.6167535E-10 1.274502E-5 1.2002793E-5 7.666544E-6 1.2744934E-5 1.2744934E-5 1.274502E-5 0.64225 0.64225
1.2733011E-5 -2.1599406E-10 1.274502E-5 1.2002563E-5 7.666397E-6 1.2744714E-5 1.2744714E-5 1.274502E-5 0.64275 0.64275
1.2738864E-5 -1.03924494E-10 1.27440835E-5 1.2002334E-5 7.666251E-6 1.2744495E-5 1.2744495E-5 1.27440835E-5 0.64325 0.64325
1.2748346E-5 7.5142406E-11 1.27440835E-5 1.2002106E-5 7.666105E-6 1.27442745E-5 1.27442745E-5 1.27440835E-5 0.64375 0.64375
1.275179E-5 1.4275012E-10 1.2743772E-5 1.20016475E-5 7.6658125E-6 1.2744055E-5 1.2744055E-5 1.2743772E-5 0.64425 0.64425
1.2753451E-5 1.7746819E-10 1.2743772E-5 1.2001419E-5 7.665666E-6 1.2743835E-5 1.2743835E-5 1.2743772E-5 0.64475 0.64475
1.2753462E-5 1.8173298E-10 1.274346E-5 1.200119E-5 7.665521E-6 1.2743616E-5 1.2743616E-5 1.274346E-5 0.64525 0.64525
1.275057E-5 1.3239987E-10 1.2743148E-5 1.2000961E-5 7.665374E-6 1.2743396E-5 1.2743396E-5 1.2743148E-5 0.64575 0.64575
1.2745664E-5 4.5913672E-11 1.2742835E-5 1.2000733E-5 7.665228E-6 1.2743177E-5 1.2743177E-5 1.2742835E-5 0.64625 0.64625
1.273604E-5 -1.2766904E-10 1.2743148E-5 1.2000503E-5 7.665081E-6 1.2742957E-5 1.2742957E-5 1.2743148E-5 0.64675 0.64675
1.2727866E-5 -2.7445285E-10 1.2742835E-5 1.2000275E-5 7.664936E-6 1.2742737E-5 1.2742737E-5 1.2742835E-5 0.64725 0.64725
1.2730122E-5 -2.2877153E-10 1.2742835E-5 1.2000046E-5 7.664789E-6 1.2742517E-5 1.2742517E-5 1.2742835E-5 0.64775 0.64775
1.2735909E-5 -1.179201E-10 1.2742523E-5 1.1999817E-5 7.664643E-6 1.2742298E-5 1.2742298E-5 1.2742523E-5 0.64825 0.64825
1.2742388E-5 5.721734E-12 1.2741899E-5 1.1999588E-5 7.6644965E-6 1.2742078E-5 1.2742078E-5 1.2741899E-5 0.64875 0.64875
1.2748835E-5 1.2875451E-10 1.2742211E-5 1.1999359E-5 7.664351E-6 1.2741859E-5 1.2741859E-5 1.2742211E-5 0.64925 0.64925
1.27567E-5 2.779771E-10 1.2742211E-5 1.1998902E-5 7.664058E-6 1.2741639E-5 1.2741639E-5 1.2742211E-5 0.64975 0.64975
1.2759318E-5 3.3035816E-10 1.2741586E-5 1.1998673E-5 7.663912E-6 1.2741419E-5 1.2741419E-5 1.2741586E-5 0.65025 0.65025
1.2751938E-5 1.9819198E-10 1.2741274E-5 1.1998443E-5 7.663766E-6 1.27411995E-5 1.27411995E-5 1.2741274E-5 0.65075 0.65075
1.274063E-5 -6.453142E-12 1.2741274E-5 1.1998215E-5 7.66362E-6 1.2740979E-5 1.2740979E-5 1.2741274E-5 0.65125 0.65125
1.2730213E-5 -1.9465346E-10 1.2740962E-5 1.1997986E-5 7.663473E-6 1.274076E-5 1.274076E-5 1.2740962E-5 0.65175 0.65175
1.2722403E-5 -3.3473752E-10 1.2740962E-5 1.1997757E-5 7.663327E-6 1.274054E-5 1.274054E-5 1.2740962E-5 0.65225 0.65225
1.2720632E-5 -3.6336234E-10 1.2740337E-5 1.1997528E-5 7.663181E-6 1.274032E-5 1.274032E-5 1.2740337E-5 0.65275 0.65275
1.2729124E-5 -2.0256745E-10 1.2740337E-5 1.1997299E-5 7.663035E-6 1.27401E-5 1.27401E-5 1.2740337E-5 0.65325 0.65325
1.2743887E-5 7.3950124E-11 1.2740025E-5 1.199707E-5 7.6628885E-6 1.2739881E-5 1.2739881E-5 1.2740025E-5 0.65375 0.65375
1.2757991E-5 3.382864E-10 1.2740025E-5 1.1996842E-5 7.662743E-6 1.2739661E-5 1.2739661E-5 1.2740025E-5 0.65425 0.65425
1.2763975E-5 4.527922E-10 1.2739401E-5 1.1996613E-5 7.6625965E-6 1.2739441E-5 1.2739441E-5 1.2739401E-5 0.65475 0.65475
1.2759234E-5 3.6935136E-10 1.27390895E-5 1.1996155E-5 7.662304E-6 1.2739221E-5 1.2739221E-5 1.27390895E-5 0.65525 0.65525
1.2745385E-5 1.1780811E-10 1.27390895E-5 1.1995926E-5 7.662158E-6 1.2739002E-5 1.2739002E-5 1.27390895E-5 0.65575 0.65575
1.27299845E-5 -1.6236129E-10 1.2738777E-5 1.1995697E-5 7.662012E-6 1.2738782E-5 1.2738782E-5 1.2738777E-5 0.65625 0.65625
1.2716235E-5 -4.1207737E-10 1.2738153E-5 1.1995468E-5 7.661865E-6 1.2738562E-5 1.2738562E-5 1.2738153E-5 0.65675 0.65675
1.271321E-5 -4.638467E-10 1.2738465E-5 1.1995239E-5 7.661719E-6 1.2738343E-5 1.2738343E-5 1.2738465E-5 0.65725 0.65725
1.2723188E-5 -2.756438E-10 1.2737841E-5 1.199501E-5 7.661573E-6 1.2738123E-5 1.2738123E-5 1.2737841E-5 0.65775 0.65775
1.2736334E-5 -2.8970501E-11 1.2737528E-5 1.1994782E-5 7.661427E-6 1.27379035E-5 1.27379035E-5 1.2737528E-5 0.65825 0.65825
1.2749974E-5 2.2683878E-10 1.2737841E-5 1.1994553E-5 7.6612805E-6 1.2737683E-5 1.2737683E-5 1.2737841E-5 0.65875 0.65875
1.2761172E-5 4.3757717E-10 1.2737216E-5 1.1994323E-5 7.661134E-6 1.2737463E-5 1.2737463E-5 1.2737216E-5 0.65925 0.65925
1.2759798E-5 4.1626114E-10 1.2737216E-5 1.1994095E-5 7.660989E-6 1.2737243E-5 1.2737243E-5 1.2737216E-5 0.65975 0.65975
1.2751526E-5 2.6765015E-10 1.2736904E-5 1.1993866E-5 7.660842E-6 1.2737024E-5 1.2737024E-5 1.2736904E-5 0.66025 0.66025
1.2737578E-5 1.4279692E-11 1.2736592E-5 1.1993408E-5 7.660549E-6 1.2736804E-5 1.2736804E-5 1.2736592E-5 0.66075 0.66075
1.2720363E-5 -2.9938838E-10 1.2736592E-5 1.1993179E-5 7.660404E-6 1.2736585E-5 1.2736585E-5 1.2736592E-5 0.66125 0.66125
1.2711398E-5 -4.6078977E-10 1.2736279E-5 1.199295E-5 7.660257E-6 1.2736365E-5 1.2736365E-5 1.2736279E-5 0.66175 0.66175
1.2709825E-5 -4.857602E-10 1.2735967E-5 1.1992722E-5 7.660111E-6 1.27361445E-5 1.27361445E-5 1.2735967E-5 0.66225 0.66225
1.2724456E-5 -2.1167888E-10 1.2735031E-5 1.1992493E-5 7.6599645E-6 1.2735924E-5 1.2735924E-5 1.2735031E-5 0.66275 0.66275
1.274341E-5 1.4219018E-10 1.2735655E-5 1.1992263E-5 7.659819E-6 1.2735705E-5 1.2735705E-5 1.2735655E-5 0.66325 0.66325
1.275441E-5 3.4927414E-10 1.2735343E-5 1.1992035E-5 7.6596725E-6 1.2735485E-5 1.2735485E-5 1.2735343E-5 0.66375 0.66375
1.2759405E-5 4.45508E-10 1.2735031E-5 1.1991806E-5 7.659526E-6 1.2735266E-5 1.2735266E-5 1.2735031E-5 0.66425 0.66425
1.27563135E-5 3.9252046E-10 1.2734718E-5 1.1991578E-5 7.65938E-6 1.2735046E-5 1.2735046E-5 1.2734718E-5 0.66475 0.66475
1.2741903E-5 1.3062308E-10 1.27344065E-5 1.1991348E-5 7.659234E-6 1.2734826E-5 1.2734826E-5 1.27344065E-5 0.66525 0.66525
1.2727526E-5 -1.3066526E-10 1.2733783E-5 1.1991119E-5 7.659088E-6 1.2734606E-5 1.2734606E-5 1.2733783E-5 0.66575 0.66575
1.2716944E-5 -3.2191091E-10 1.27340945E-5 1.1990662E-5 7.658795E-6 1.27343865E-5 1.27343865E-5 1.27340945E-5 0.66625 0.66625
1.2710322E-5 -4.4006856E-10 1.2734718E-5 1.19904325E-5 7.658649E-6 1.2734166E-5 1.2734166E-5 1.2734718E-5 0.66675 0.66675
1.2716076E-5 -3.298262E-10 1.2733783E-5 1.1990204E-5 7.658503E-6 1.2733946E-5 1.2733946E-5 1.2733783E-5 0.66725 0.66725
1.2729518E-5 -7.767127E-11 1.273347E-5 1.1989975E-5 7.6583565E-6 1.2733727E-5 1.2733727E-5 1.273347E-5 0.66775 0.66775
1.274306E-5 1.7631083E-10 1.2733783E-5 1.1989746E-5 7.658211E-6 1.2733507E-5 1.2733507E-5 1.2733783E-5 0.66825 0.66825
1.2751586E-5 3.3771483E-10 1.273347E-5 1.1989518E-5 7.6580645E-6 1.2733287E-5 1.2733287E-5 1.273347E-5 0.66875 0.66875
1.2752422E-5 3.5720624E-10 1.2732846E-5 1.1989288E-5 7.657918E-6 1.2733067E-5 1.2733067E-5 1.2732846E-5 0.66925 0.66925
1.2748176E-5 2.829014E-10 1.2732221E-5 1.1989059E-5 7.657772E-6 1.2732848E-5 1.2732848E-5 1.2732221E-5 0.66975 0.66975
1.274096E-5 1.5378056E-10 1.2732534E-5 1.1988831E-5 7.657626E-6 1.27326275E-5 1.27326275E-5 1.2732534E-5 0.67025 0.67025
1.2730642E-5 -3.259258E-11 1.2732221E-5 1.1988602E-5 7.65748E-6 1.2732408E-5 1.2732408E-5 1.2732221E-5 0.67075 0.67075
1.2716397E-5 -2.9144462E-10 1.2732221E-5 1.1988144E-5 7.657187E-6 1.2732188E-5 1.2732188E-5 1.2732221E-5 0.67125 0.67125
1.27074645E-5 -4.5223697E-10 1.2731909E-5 1.1987915E-5 7.657041E-6 1.2731968E-5 1.2731968E-5 1.2731909E-5 0.67175 0.67175
1.2713416E-5 -3.383402E-10 1.2731597E-5 1.1987686E-5 7.656895E-6 1.2731748E-5 1.2731748E-5 1.2731597E-5 0.67225 0.67225
1.2728541E-5 -5.512287E-11 1.2731597E-5 1.1987458E-5 7.6567485E-6 1.2731528E-5 1.2731528E-5 1.2731597E-5 0.67275 0.67275
1.2741126E-5 1.8119631E-10 1.2731285E-5 1.1987228E-5 7.656602E-6 1.2731309E-5 1.2731309E-5 1.2731285E-5 0.67325 0.67325
1.2748563E-5 3.225011E-10 1.2730973E-5 1.1986999E-5 7.656457E-6 1.2731089E-5 1.2731089E-5 1.2730973E-5 0.67375 0.67375
1.2752699E-5 4.028992E-10 1.2731285E-5 1.1986771E-5 7.65631E-6 1.2730869E-5 1.2730869E-5 1.2731285E-5 0.67425 0.67425
1.2749608E-5 3.4991166E-10 1.2730348E-5 1.1986542E-5 7.656164E-6 1.2730648E-5 1.2730648E-5 1.2730348E-5 0.67475 0.67475
1.2737244E-5 1.257764E-10 1.2730348E-5 1.19863125E-5 7.656017E-6 1.2730429E-5 1.2730429E-5 1.2730348E-5 0.67525 0.67525
1.2723329E-5 -1.2698498E-10 1.2730348E-5 1.1986084E-5 7.655872E-6 1.2730209E-5 1.2730209E-5 1.2730348E-5 0.67575 0.67575
1.2711063E-5 -3.4929304E-10 1.2729724E-5 1.1985855E-5 7.655725E-6 1.2729989E-5 1.2729989E-5 1.2729724E-5 0.67625 0.67625
1.2710679E-5 -3.5233708E-10 1.27294115E-5 1.1985398E-5 7.6554325E-6 1.272977E-5 1.272977E-5 1.27294115E-5 0.67675 0.67675
1.2715838E-5 -2.530579E-10 1.2729724E-5 1.1985168E-5 7.655287E-6 1.2729549E-5 1.2729549E-5 1.2729724E-5 0.67725 0.67725
1.2724198E-5 -9.469927E-11 1.27291E-5 1.1984939E-5 7.6551405E-6 1.272933E-5 1.272933E-5 1.27291E-5 0.67775 0.67775
1.2739885E-5 1.9887217E-10 1.2728788E-5 1.1984711E-5 7.654994E-6 1.272911E-5 1.272911E-5 1.2728788E-5 0.67825 0.67825
1.2753261E-5 4.4980894E-10 1.2728476E-5 1.1984482E-5 7.654848E-6 1.27288895E-5 1.27288895E-5 1.2728476E-5 0.67875 0.67875
1.2752217E-5 4.3458356E-10 1.2728476E-5 1.19842525E-5 7.654702E-6 1.272867E-5 1.272867E-5 1.2728476E-5 0.67925 0.67925
1.2740843E-5 2.2872032E-10 1.2728476E-5 1.1984024E-5 7.654556E-6 1.272845E-5 1.272845E-5 1.2728476E-5 0.67975 0.67975
1.2726367E-5 -3.439519E-11 1.2727851E-5 1.1983795E-5 7.654409E-6 1.272823E-5 1.272823E-5 1.2727851E-5 0.68025 0.68025
1.2713606E-5 -2.6583927E-10 1.2727851E-5 1.1983566E-5 7.654263E-6 1.272801E-5 1.272801E-5 1.2727851E-5 0.68075 0.68075
1.27082385E-5 -3.6085238E-10 1.2727539E-5 1.1983338E-5 7.654117E-6 1.272779E-5 1.272779E-5 1.2727539E-5 0.68125 0.68125
1.2712936E-5 -2.7010014E-10 1.2727227E-5 1.1983108E-5 7.653971E-6 1.2727571E-5 1.2727571E-5 1.2727227E-5 0.68175 0.68175
1.2721395E-5 -1.0991429E-10 1.2726915E-5 1.1982651E-5 7.653679E-6 1.2727351E-5 1.2727351E-5 1.2726915E-5 0.68225 0.68225
1.273058E-5 6.367102E-11 1.2726915E-5 1.1982422E-5 7.6535325E-6 1.27271305E-5 1.27271305E-5 1.2726915E-5 0.68275 0.68275
1.2738182E-5 2.0802111E-10 1.2726915E-5 1.1982193E-5 7.653386E-6 1.272691E-5 1.272691E-5 1.2726915E-5 0.68325 0.68325
1.2743869E-5 3.1704536E-10 1.272629E-5 1.1981964E-5 7.65324E-6 1.272669E-5 1.272669E-5 1.272629E-5 0.68375 0.68375
1.2741999E-5 2.8659333E-10 1.272629E-5 1.1981735E-5 7.653094E-6 1.272647E-5 1.272647E-5 1.272629E-5 0.68425 0.68425
1.27295025E-5 6.002178E-11 1.2725666E-5 1.1981507E-5 7.652948E-6 1.2726251E-5 1.2726251E-5 1.2725666E-5 0.68475 0.68475
1.271661E-5 -1.7385854E-10 1.2725978E-5 1.1981278E-5 7.652801E-6 1.2726031E-5 1.2726031E-5 1.2725978E-5 0.68525 0.68525
1.2712464E-5 -2.4633617E-10 1.2725666E-5 1.1981048E-5 7.652655E-6 1.2725811E-5 1.2725811E-5 1.2725666E-5 0.68575 0.68575
1.271419E-5 -2.1039995E-10 1.2725666E-5 1.198082E-5 7.652509E-6 1.2725591E-5 1.2725591E-5 1.2725666E-5 0.68625 0.68625
1.271935E-5 -1.11120786E-10 1.2725041E-5 1.1980591E-5 7.652363E-6 1.2725371E-5 1.2725371E-5 1.2725041E-5 0.68675 0.68675
1.2725268E-5 2.1669272E-12 1.2725041E-5 1.1980362E-5 7.6522165E-6 1.2725151E-5 1.2725151E-5 1.2725041E-5 0.68725 0.68725
1.273221E-5 1.3433568E-10 1.27244175E-5 1.1979904E-5 7.6519245E-6 1.2724931E-5 1.2724931E-5 1.27244175E-5 0.68775 0.68775
1.2734597E-5 1.8245326E-10 1.27247295E-5 1.1979675E-5 7.651778E-6 1.2724711E-5 1.2724711E-5 1.27247295E-5 0.68825 0.68825
1.2729889E-5 9.962148E-11 1.2724105E-5 1.1979447E-5 7.651632E-6 1.2724491E-5 1.2724491E-5 1.2724105E-5 0.68875 0.68875
1.2726798E-5 4.6633968E-11 1.2723793E-5 1.1979218E-5 7.651485E-6 1.2724271E-5 1.2724271E-5 1.2723793E-5 0.68925 0.68925
1.2723311E-5 -1.36623395E-11 1.2723481E-5 1.1978988E-5 7.65134E-6 1.2724051E-5 1.2724051E-5 1.2723481E-5 0.68975 0.68975
1.2719593E-5 -7.822212E-11 1.2724105E-5 1.197876E-5 7.651193E-6 1.2723831E-5 1.2723831E-5 1.2724105E-5 0.69025 0.69025
1.27196045E-5 -7.395736E-11 1.2723481E-5 1.1978531E-5 7.651047E-6 1.2723612E-5 1.2723612E-5 1.2723481E-5 0.69075 0.69075
1.2718856E-5 -8.3701136E-11 1.2723481E-5 1.1978302E-5 7.6509E-6 1.2723392E-5 1.2723392E-5 1.2723481E-5 0.69125 0.69125
1.2721111E-5 -3.8019837E-11 1.2722857E-5 1.1978073E-5 7.650755E-6 1.2723171E-5 1.2723171E-5 1.2722857E-5 0.69175 0.69175
1.272429E-5 2.4715327E-11 1.2722544E-5 1.1977844E-5 7.6506085E-6 1.2722951E-5 1.2722951E-5 1.2722544E-5 0.69225 0.69225
1.2726315E-5 6.613316E-11 1.2722857E-5 1.1977615E-5 7.650462E-6 1.2722731E-5 1.2722731E-5 1.2722857E-5 0.69275 0.69275
1.2726656E-5 7.6488586E-11 1.2722232E-5 1.1977158E-5 7.65017E-6 1.2722511E-5 1.2722511E-5 1.2722232E-5 0.69325 0.69325
1.2725974E-5 6.7962955E-11 1.2721608E-5 1.1976928E-5 7.650024E-6 1.2722291E-5 1.2722291E-5 1.2721608E-5 0.69375 0.69375
1.2723774E-5 3.1420245E-11 1.2722232E-5 1.19767E-5 7.649877E-6 1.2722071E-5 1.2722071E-5 1.2722232E-5 0.69425 0.69425
1.2721607E-5 -4.5133988E-12 1.2721295E-5 1.1976471E-5 7.649732E-6 1.2721851E-5 1.2721851E-5 1.2721295E-5 0.69475 0.69475
1.27222775E-5 1.19327005E-11 1.2721295E-5 1.1976242E-5 7.649585E-6 1.2721631E-5 1.2721631E-5 1.2721295E-5 0.69525 0.69525
1.2725457E-5 7.4667855E-11 1.2721295E-5 1.1976013E-5 7.649439E-6 1.2721412E-5 1.2721412E-5 1.2721295E-5 0.69575 0.69575
1.2722234E-5 1.9244082E-11 1.2720359E-5 1.1975784E-5 7.6492925E-6 1.27211915E-5 1.27211915E-5 1.2720359E-5 0.69625 0.69625
1.2716569E-5 -8.1250624E-11 1.2720671E-5 1.1975555E-5 7.649147E-6 1.2720971E-5 1.2720971E-5 1.2720671E-5 0.69675 0.69675
1.2715458E-5 -9.769414E-11 1.2720671E-5 1.1975327E-5 7.6490005E-6 1.2720751E-5 1.2720751E-5 1.2720671E-5 0.69725 0.69725
1.2719957E-5 -1.0596302E-11 1.27197345E-5 1.1975098E-5 7.648854E-6 1.2720531E-5 1.2720531E-5 1.27197345E-5 0.69775 0.69775
1.2723103E-5 5.15298E-11 1.27197345E-5 1.1974868E-5 7.648708E-6 1.2720311E-5 1.2720311E-5 1.27197345E-5 0.69825 0.69825
1.27211015E-5 1.8641484E-11 1.2720047E-5 1.1974411E-5 7.648416E-6 1.2720091E-5 1.2720091E-5 1.2720047E-5 0.69875 0.69875
1.2720386E-5 9.5067825E-12 1.2719423E-5 1.1974182E-5 7.648269E-6 1.2719871E-5 1.2719871E-5 1.2719423E-5 0.69925 0.69925
1.2724159E-5 8.320514E-11 1.27197345E-5 1.1973953E-5 7.648123E-6 1.2719651E-5 1.2719651E-5 1.27197345E-5 0.69975 0.69975
1.2725424E-5 1.10614455E-10 1.2719111E-5 1.1973724E-5 7.647977E-6 1.2719431E-5 1.2719431E-5 1.2719111E-5 0.70025 0.70025
1.2720419E-5 2.2301074E-11 1.2719111E-5 1.1973496E-5 7.647831E-6 1.2719211E-5 1.2719211E-5 1.2719111E-5 0.70075 0.70075
1.271746E-5 -2.825018E-11 1.2718486E-5 1.1973267E-5 7.6476845E-6 1.2718991E-5 1.2718991E-5 1.2718486E-5 0.70125 0.70125
1.2719847E-5 1.9867389E-11 1.2718486E-5 1.19730375E-5 7.647538E-6 1.2718771E-5 1.2718771E-5 1.2718486E-5 0.70175 0.70175
1.2719396E-5 1.5605219E-11 1.2718486E-5 1.1972809E-5 7.6473925E-6 1.2718551E-5 1.2718551E-5 1.2718486E-5 0.70225 0.70225
1.271086E-5 -1.3787829E-10 1.2717862E-5 1.197258E-5 7.647246E-6 1.271833E-5 1.271833E-5 1.2717862E-5 0.70275 0.70275
1.27085605E-5 -1.7624821E-10 1.2718486E-5 1.1972351E-5 7.6471E-6 1.271811E-5 1.271811E-5 1.2718486E-5 0.70325 0.70325
1.2719199E-5 2.4136032E-11 1.2717862E-5 1.1971893E-5 7.646808E-6 1.2717891E-5 1.2717891E-5 1.2717862E-5 0.70375 0.70375
1.2728384E-5 1.9772134E-10 1.2717862E-5 1.1971664E-5 7.646661E-6 1.2717671E-5 1.2717671E-5 1.2717862E-5 0.70425 0.70425
1.2726547E-5 1.6787836E-10 1.2717862E-5 1.1971436E-5 7.646515E-6 1.2717451E-5 1.2717451E-5 1.2717862E-5 0.70475 0.70475
1.27187695E-5 2.8403382E-11 1.271755E-5 1.1971207E-5 7.646368E-6 1.271723E-5 1.271723E-5 1.271755E-5 0.70525 0.70525
1.2715382E-5 -3.006572E-11 1.2716613E-5 1.19709775E-5 7.646223E-6 1.2717011E-5 1.2717011E-5 1.2716613E-5 0.70575 0.70575
1.2717405E-5 1.1352113E-11 1.2716925E-5 1.1970749E-5 7.6460765E-6 1.27167905E-5 1.27167905E-5 1.2716925E-5 0.70625 0.70625
1.2714579E-5 -3.6762867E-11 1.2716613E-5 1.197052E-5 7.64593E-6 1.271657E-5 1.271657E-5 1.2716613E-5 0.70675 0.70675
1.2711619E-5 -8.731411E-11 1.2715676E-5 1.1970291E-5 7.645784E-6 1.271635E-5 1.271635E-5 1.2715676E-5 0.70725 0.70725
1.2713247E-5 -5.3205072E-11 1.2715364E-5 1.1970063E-5 7.645638E-6 1.271613E-5 1.271613E-5 1.2715364E-5 0.70775 0.70775
1.2718407E-5 4.607409E-11 1.2715676E-5 1.1969833E-5 7.645492E-6 1.271591E-5 1.271591E-5 1.2715676E-5 0.70825 0.70825
1.2718483E-5 5.1556988E-11 1.2715364E-5 1.1969604E-5 7.645345E-6 1.271569E-5 1.271569E-5 1.2715364E-5 0.70875 0.70875
1.27171415E-5 3.0850014E-11 1.2715676E-5 1.1969147E-5 7.645053E-6 1.271547E-5 1.271547E-5 1.2715676E-5 0.70925 0.70925
1.2717812E-5 4.7296115E-11 1.2715052E-5 1.19689175E-5 7.644907E-6 1.271525E-5 1.271525E-5 1.2715052E-5 0.70975 0.70975
1.2717196E-5 3.9988603E-11 1.27147405E-5 1.1968689E-5 7.64476E-6 1.271503E-5 1.271503E-5 1.27147405E-5 0.71025 0.71025
1.27115645E-5 -5.9897046E-11 1.27147405E-5 1.196846E-5 7.644615E-6 1.271481E-5 1.271481E-5 1.27147405E-5 0.71075 0.71075
1.2708374E-5 -1.14711754E-10 1.2714116E-5 1.1968231E-5 7.6444685E-6 1.27145895E-5 1.27145895E-5 1.2714116E-5 0.71125 0.71125
1.2714292E-5 -1.4240509E-12 1.2713804E-5 1.1968003E-5 7.644322E-6 1.2714369E-5 1.2714369E-5 1.2713804E-5 0.71175 0.71175
1.2722124E-5 1.4718952E-10 1.2714116E-5 1.1967773E-5 7.644176E-6 1.2714149E-5 1.2714149E-5 1.2714116E-5 0.71225 0.71225
1.272329E-5 1.7277163E-10 1.2713804E-5 1.1967544E-5 7.64403E-6 1.2713929E-5 1.2713929E-5 1.2713804E-5 0.71275 0.71275
1.2714325E-5 1.1370243E-11 1.2713179E-5 1.1967316E-5 7.643884E-6 1.2713708E-5 1.2713708E-5 1.2713179E-5 0.71325 0.71325
1.2710111E-5 -6.232554E-11 1.2713179E-5 1.1967087E-5 7.643737E-6 1.2713488E-5 1.2713488E-5 1.2713179E-5 0.71375 0.71375
1.2710024E-5 -5.9887977E-11 1.2713179E-5 1.19668575E-5 7.643591E-6 1.2713269E-5 1.2713269E-5 1.2713179E-5 0.71425 0.71425
1.2707263E-5 -1.06784824E-10 1.2712867E-5 1.19664E-5 7.643299E-6 1.2713049E-5 1.2713049E-5 1.2712867E-5 0.71475 0.71475
1.27072735E-5 -1.02520055E-10 1.2712555E-5 1.1966171E-5 7.6431525E-6 1.2712829E-5 1.2712829E-5 1.2712555E-5 0.71525 0.71525
1.2713159E-5 1.0158581E-11 1.2712555E-5 1.1965943E-5 7.643006E-6 1.2712608E-5 1.2712608E-5 1.2712555E-5 0.71575 0.71575
1.2722344E-5 1.837439E-10 1.2711931E-5 1.1965713E-5 7.6428605E-6 1.2712388E-5 1.2712388E-5 1.2711931E-5 0.71625 0.71625
1.2726777E-5 2.6962357E-10 1.2711618E-5 1.1965484E-5 7.642714E-6 1.27121675E-5 1.27121675E-5 1.2711618E-5 0.71675 0.71675
1.27211115E-5 1.6912888E-10 1.2712243E-5 1.1965256E-5 7.642568E-6 1.2711947E-5 1.2711947E-5 1.2712243E-5 0.71725 0.71725
1.2712311E-5 1.07728305E-11 1.2711618E-5 1.1965027E-5 7.642421E-6 1.2711727E-5 1.2711727E-5 1.2711618E-5 0.71775 0.71775
1.27046E-5 -1.2748402E-10 1.2711618E-5 1.19647975E-5 7.642276E-6 1.2711507E-5 1.2711507E-5 1.2711618E-5 0.71825 0.71825
1.269966E-5 -2.1457926E-10 1.2711306E-5 1.1964569E-5 7.642129E-6 1.2711287E-5 1.2711287E-5 1.2711306E-5 0.71875 0.71875
1.2697361E-5 -2.5294916E-10 1.2711306E-5 1.196434E-5 7.641983E-6 1.2711067E-5 1.2711067E-5 1.2711306E-5 0.71925 0.71925
1.2704863E-5 -1.10426265E-10 1.2710682E-5 1.1964112E-5 7.641836E-6 1.2710847E-5 1.2710847E-5 1.2710682E-5 0.71975 0.71975
1.2718603E-5 1.4721024E-10 1.2710369E-5 1.1963653E-5 7.6415445E-6 1.2710627E-5 1.2710627E-5 1.2710369E-5 0.72025 0.72025
1.2724521E-5 2.6049796E-10 1.2710369E-5 1.1963425E-5 7.641398E-6 1.2710406E-5 1.2710406E-5 1.2710369E-5 0.72075 0.72075
1.2722519E-5 2.2760964E-10 1.27100575E-5 1.1963196E-5 7.641252E-6 1.2710187E-5 1.2710187E-5 1.27100575E-5 0.72125 0.72125
1.2718669E-5 1.606136E-10 1.27097455E-5 1.1962967E-5 7.641106E-6 1.27099665E-5 1.27099665E-5 1.27097455E-5 0.72175 0.72175
1.2713234E-5 6.438235E-11 1.2709434E-5 1.1962738E-5 7.64096E-6 1.2709746E-5 1.2709746E-5 1.2709434E-5 0.72225 0.72225
1.2703147E-5 -1.177273E-10 1.2709121E-5 1.1962509E-5 7.640813E-6 1.2709526E-5 1.2709526E-5 1.2709121E-5 0.72275 0.72275
1.269395E-5 -2.8339214E-10 1.2709121E-5 1.196228E-5 7.640668E-6 1.2709305E-5 1.2709305E-5 1.2709121E-5 0.72325 0.72325
1.2694094E-5 -2.7669111E-10 1.2708809E-5 1.1962052E-5 7.640521E-6 1.2709085E-5 1.2709085E-5 1.2708809E-5 0.72375 0.72375
1.2704169E-5 -8.6661E-11 1.2708497E-5 1.1961823E-5 7.640375E-6 1.2708865E-5 1.2708865E-5 1.2708497E-5 0.72425 0.72425
1.2715697E-5 1.3016804E-10 1.2708497E-5 1.1961593E-5 7.640228E-6 1.2708645E-5 1.2708645E-5 1.2708497E-5 0.72475 0.72475
1.2718217E-5 1.8072187E-10 1.2707873E-5 1.1961365E-5 7.640083E-6 1.2708425E-5 1.2708425E-5 1.2707873E-5 0.72525 0.72525
1.2716116E-5 1.4600636E-10 1.270756E-5 1.1960907E-5 7.63979E-6 1.2708204E-5 1.2708204E-5 1.270756E-5 0.72575 0.72575
1.2717248E-5 1.709794E-10 1.2707873E-5 1.1960678E-5 7.639644E-6 1.2707984E-5 1.2707984E-5 1.2707873E-5 0.72625 0.72625
1.2714091E-5 1.1677376E-10 1.270756E-5 1.1960449E-5 7.639498E-6 1.2707764E-5 1.2707764E-5 1.270756E-5 0.72675 0.72675
1.2704235E-5 -6.1072425E-11 1.2706936E-5 1.196022E-5 7.639352E-6 1.2707544E-5 1.2707544E-5 1.2706936E-5 0.72725 0.72725
1.2694081E-5 -2.4440022E-10 1.2706936E-5 1.1959992E-5 7.639205E-6 1.2707324E-5 1.2707324E-5 1.2706936E-5 0.72775 0.72775
1.2695808E-5 -2.0846398E-10 1.2706624E-5 1.1959763E-5 7.639059E-6 1.2707103E-5 1.2707103E-5 1.2706624E-5 0.72825 0.72825
1.2700967E-5 -1.09184814E-10 1.2706624E-5 1.1959533E-5 7.638913E-6 1.2706883E-5 1.2706883E-5 1.2706624E-5 0.72875 0.72875
1.2705961E-5 -1.295097E-11 1.2706936E-5 1.1959305E-5 7.638767E-6 1.2706663E-5 1.2706663E-5 1.2706936E-5 0.72925 0.72925
1.2711384E-5 9.1200734E-11 1.2706311E-5 1.1959076E-5 7.63862E-6 1.2706443E-5 1.2706443E-5 1.2706311E-5 0.72975 0.72975
1.2718391E-5 2.2458764E-10 1.2705687E-5 1.1958847E-5 7.638474E-6 1.2706223E-5 1.2706223E-5 1.2705687E-5 0.73025 0.73025
1.2718765E-5 2.3555213E-10 1.2705999E-5 1.1958618E-5 7.6383285E-6 1.2706002E-5 1.2706002E-5 1.2705999E-5 0.73075 0.73075
1.2709272E-5 6.440567E-11 1.2705687E-5 1.195816E-5 7.638036E-6 1.2705782E-5 1.2705782E-5 1.2705687E-5 0.73125 0.73125
1.26989535E-5 -1.2196744E-10 1.27050625E-5 1.1957932E-5 7.637889E-6 1.2705562E-5 1.2705562E-5 1.27050625E-5 0.73175 0.73175
1.2697776E-5 -1.3962907E-10 1.2704751E-5 1.1957703E-5 7.637744E-6 1.2705342E-5 1.2705342E-5 1.2704751E-5 0.73225 0.73225
1.2702308E-5 -5.1922175E-11 1.2704751E-5 1.1957473E-5 7.637597E-6 1.2705122E-5 1.2705122E-5 1.2704751E-5 0.73275 0.73275
1.2701593E-5 -6.105688E-11 1.2704439E-5 1.1957245E-5 7.637451E-6 1.2704901E-5 1.2704901E-5 1.2704439E-5 0.73325 0.73325
1.270068E-5 -7.3845985E-11 1.2704751E-5 1.1957016E-5 7.637304E-6 1.2704681E-5 1.2704681E-5 1.2704751E-5 0.73375 0.73375
1.2705244E-5 1.446998E-11 1.2704439E-5 1.1956787E-5 7.637159E-6 1.27044605E-5 1.27044605E-5 1.2704439E-5 0.73425 0.73425
1.2712516E-5 1.5272943E-10 1.2704439E-5 1.1956558E-5 7.6370125E-6 1.270424E-5 1.270424E-5 1.2704439E-5 0.73475 0.73475
1.2712229E-5 1.515126E-10 1.2703815E-5 1.1956329E-5 7.636866E-6 1.270402E-5 1.270402E-5 1.2703815E-5 0.73525 0.73525
1.2706465E-5 4.919067E-11 1.2704127E-5 1.19561E-5 7.63672E-6 1.2703799E-5 1.2703799E-5 1.2704127E-5 0.73575 0.73575
1.2704265E-5 1.2647973E-11 1.2703815E-5 1.1955643E-5 7.636428E-6 1.2703579E-5 1.2703579E-5 1.2703815E-5 0.73625 0.73625
1.2704507E-5 2.1176198E-11 1.270319E-5 1.1955414E-5 7.636281E-6 1.2703359E-5 1.2703359E-5 1.270319E-5 0.73675 0.73675
1.26998975E-5 -5.9828385E-11 1.270319E-5 1.1955185E-5 7.636136E-6 1.2703139E-5 1.2703139E-5 1.270319E-5 0.73725 0.73725
1.2696476E-5 -1.1890655E-10 1.2702878E-5 1.1954956E-5 7.635989E-6 1.2702919E-5 1.2702919E-5 1.2702878E-5 0.73775 0.73775
1.2699918E-5 -5.1298854E-11 1.2702878E-5 1.1954728E-5 7.635843E-6 1.2702698E-5 1.2702698E-5 1.2702878E-5 0.73825 0.73825
1.2702768E-5 5.3456467E-12 1.2702566E-5 1.1954498E-5 7.635696E-6 1.2702478E-5 1.2702478E-5 1.2702566E-5 0.73875 0.73875
1.2700402E-5 -3.424239E-11 1.2702253E-5 1.1954269E-5 7.635551E-6 1.2702258E-5 1.2702258E-5 1.2702253E-5 0.73925 0.73925
1.2704077E-5 3.762878E-11 1.2701941E-5 1.1954041E-5 7.6354045E-6 1.2702038E-5 1.2702038E-5 1.2701941E-5 0.73975 0.73975
1.2709763E-5 1.4665301E-10 1.2701629E-5 1.1953812E-5 7.635258E-6 1.2701817E-5 1.2701817E-5 1.2701629E-5 0.74025 0.74025
1.2709576E-5 1.4726337E-10 1.2701629E-5 1.19535825E-5 7.635112E-6 1.27015965E-5 1.27015965E-5 1.2701629E-5 0.74075 0.74075
1.2705561E-5 7.7222E-11 1.2701004E-5 1.1953354E-5 7.634966E-6 1.2701376E-5 1.2701376E-5 1.2701004E-5 0.74125 0.74125
1.2699367E-5 -3.3017786E-11 1.2701004E-5 1.1952896E-5 7.634673E-6 1.2701156E-5 1.2701156E-5 1.2701004E-5 0.74175 0.74175
1.2699147E-5 -3.301649E-11 1.2701004E-5 1.1952668E-5 7.634527E-6 1.2700936E-5 1.2700936E-5 1.2701004E-5 0.74225 0.74225
1.26973755E-5 -6.1641324E-11 1.27003805E-5 1.1952438E-5 7.634381E-6 1.2700715E-5 1.2700715E-5 1.27003805E-5 0.74275 0.74275
1.2692535E-5 -1.4690937E-10 1.2700692E-5 1.1952209E-5 7.634235E-6 1.2700495E-5 1.2700495E-5 1.2700692E-5 0.74325 0.74325
1.2691853E-5 -1.55435E-10 1.27000685E-5 1.1951981E-5 7.634088E-6 1.2700275E-5 1.2700275E-5 1.27000685E-5 0.74375 0.74375
1.2700477E-5 7.796165E-12 1.2699757E-5 1.1951752E-5 7.633942E-6 1.2700055E-5 1.2700055E-5 1.2699757E-5 0.74425 0.74425
1.2710025E-5 1.880812E-10 1.2699132E-5 1.19515225E-5 7.6337965E-6 1.2699835E-5 1.2699835E-5 1.2699132E-5 0.74475 0.74475
1.270964E-5 1.850372E-10 1.2699444E-5 1.1951294E-5 7.63365E-6 1.2699614E-5 1.2699614E-5 1.2699444E-5 0.74525 0.74525
1.270536E-5 1.1012327E-10 1.2699132E-5 1.1951065E-5 7.633504E-6 1.2699394E-5 1.2699394E-5 1.2699132E-5 0.74575 0.74575
1.27029625E-5 6.992617E-11 1.269882E-5 1.1950836E-5 7.633357E-6 1.2699174E-5 1.2699174E-5 1.269882E-5 0.74625 0.74625
1.2698485E-5 -8.642145E-12 1.2699132E-5 1.1950608E-5 7.633212E-6 1.26989535E-5 1.26989535E-5 1.2699132E-5 0.74675 0.74675
1.2692555E-5 -1.1400939E-10 1.2698508E-5 1.1950149E-5 7.632919E-6 1.26987325E-5 1.26987325E-5 1.2698508E-5 0.74725 0.74725
1.2688309E-5 -1.8831424E-10 1.2698195E-5 1.1949921E-5 7.632772E-6 1.2698512E-5 1.2698512E-5 1.2698195E-5 0.74775 0.74775
1.2690366E-5 -1.4628734E-10 1.2697883E-5 1.1949692E-5 7.632627E-6 1.2698292E-5 1.2698292E-5 1.2697883E-5 0.74825 0.74825
1.2696778E-5 -2.3863625E-11 1.2697883E-5 1.19494625E-5 7.63248E-6 1.2698071E-5 1.2698071E-5 1.2697883E-5 0.74875 0.74875
1.2705139E-5 1.34495E-10 1.2697883E-5 1.1949234E-5 7.632334E-6 1.2697851E-5 1.2697851E-5 1.2697883E-5 0.74925 0.74925
1.2709604E-5 2.2098377E-10 1.2697571E-5 1.1949005E-5 7.6321885E-6 1.269763E-5 1.269763E-5 1.2697571E-5 0.74975 0.74975
1.2708559E-5 2.0575842E-10 1.2697259E-5 1.1948776E-5 7.632042E-6 1.269741E-5 1.269741E-5 1.2697259E-5 0.75025 0.75025
1.2700913E-5 6.87197E-11 1.2697259E-5 1.1948548E-5 7.631896E-6 1.269719E-5 1.269719E-5 1.2697259E-5 0.75075 0.75075
1.2691453E-5 -1.01817686E-10 1.2696634E-5 1.1948318E-5 7.631749E-6 1.269697E-5 1.269697E-5 1.2696634E-5 0.75125 0.75125
1.2685358E-5 -2.1023026E-10 1.2696634E-5 1.1948089E-5 7.631604E-6 1.269675E-5 1.269675E-5 1.2696634E-5 0.75175 0.75175
1.268263E-5 -2.5651803E-10 1.2696322E-5 1.1947861E-5 7.631457E-6 1.2696529E-5 1.2696529E-5 1.2696322E-5 0.75225 0.75225
1.2688185E-5 -1.4993007E-10 1.269601E-5 1.19474025E-5 7.631164E-6 1.2696309E-5 1.2696309E-5 1.269601E-5 0.75275 0.75275
1.26978985E-5 3.3400314E-11 1.269601E-5 1.1947174E-5 7.631019E-6 1.2696089E-5 1.2696089E-5 1.269601E-5 0.75325 0.75325
1.2707907E-5 2.2221229E-10 1.2695698E-5 1.1946945E-5 7.6308725E-6 1.2695868E-5 1.2695868E-5 1.2695698E-5 0.75375 0.75375
1.2709866E-5 2.6241198E-10 1.26953855E-5 1.1946716E-5 7.630726E-6 1.26956475E-5 1.26956475E-5 1.26953855E-5 0.75425 0.75425
1.2705949E-5 1.9419782E-10 1.2695074E-5 1.1946488E-5 7.63058E-6 1.2695426E-5 1.2695426E-5 1.2695074E-5 0.75475 0.75475
1.2696687E-5 2.7314833E-11 1.2694762E-5 1.1946258E-5 7.630434E-6 1.2695206E-5 1.2695206E-5 1.2694762E-5 0.75525 0.75525
1.2687919E-5 -1.3043215E-10 1.269445E-5 1.194603E-5 7.630288E-6 1.2694986E-5 1.2694986E-5 1.269445E-5 0.75575 0.75575
1.2683903E-5 -2.0047353E-10 1.2695074E-5 1.1945801E-5 7.630141E-6 1.2694766E-5 1.2694766E-5 1.2695074E-5 0.75625 0.75625
1.2683881E-5 -1.9681783E-10 1.269445E-5 1.1945572E-5 7.629995E-6 1.2694545E-5 1.2694545E-5 1.269445E-5 0.75675 0.75675
1.2690591E-5 -6.891252E-11 1.269445E-5 1.1945343E-5 7.629849E-6 1.2694325E-5 1.2694325E-5 1.269445E-5 0.75725 0.75725
1.2699974E-5 1.0832719E-10 1.269445E-5 1.1945114E-5 7.629703E-6 1.2694105E-5 1.2694105E-5 1.269445E-5 0.75775 0.75775
1.2705529E-5 2.1491517E-10 1.2693513E-5 1.1944657E-5 7.62941E-6 1.2693884E-5 1.2693884E-5 1.2693513E-5 0.75825 0.75825
1.2703889E-5 1.8872658E-10 1.2693825E-5 1.1944428E-5 7.629264E-6 1.2693664E-5 1.2693664E-5 1.2693825E-5 0.75875 0.75875
1.2699907E-5 1.1929428E-10 1.2692889E-5 1.1944198E-5 7.629118E-6 1.2693443E-5 1.2693443E-5 1.2692889E-5 0.75925 0.75925
1.2693021E-5 -3.7359E-12 1.2693201E-5 1.194397E-5 7.6289716E-6 1.2693223E-5 1.2693223E-5 1.2693201E-5 0.75975 0.75975
1.2685144E-5 -1.4503808E-10 1.2692889E-5 1.1943741E-5 7.6288256E-6 1.2693003E-5 1.2693003E-5 1.2692889E-5 0.76025 0.76025
1.2682514E-5 -1.8949865E-10 1.2692576E-5 1.1943512E-5 7.628679E-6 1.2692783E-5 1.2692783E-5 1.2692576E-5 0.76075 0.76075
1.2684604E-5 -1.4686269E-10 1.2692576E-5 1.1943283E-5 7.6285332E-6 1.26925615E-5 1.26925615E-5 1.2692576E-5 0.76125 0.76125
1.2693987E-5 3.037702E-11 1.2692889E-5 1.1943054E-5 7.628387E-6 1.26923405E-5 1.26923405E-5 1.2692889E-5 0.76175 0.76175
1.2698585E-5 1.1930205E-10 1.2692576E-5 1.1942825E-5 7.628241E-6 1.269212E-5 1.269212E-5 1.2692576E-5 0.76225 0.76225
1.2698826E-5 1.2783029E-10 1.269164E-5 1.1942597E-5 7.6280944E-6 1.26919E-5 1.26919E-5 1.269164E-5 0.76275 0.76275
1.2698177E-5 1.1991372E-10 1.2691327E-5 1.1942368E-5 7.6279484E-6 1.2691679E-5 1.2691679E-5 1.2691327E-5 0.76325 0.76325
1.2696306E-5 8.946169E-11 1.2691327E-5 1.194191E-5 7.627656E-6 1.2691459E-5 1.2691459E-5 1.2691327E-5 0.76375 0.76375
1.2692126E-5 1.6374973E-11 1.2691015E-5 1.1941681E-5 7.62751E-6 1.2691239E-5 1.2691239E-5 1.2691015E-5 0.76425 0.76425
1.2686923E-5 -7.559281E-11 1.2691015E-5 1.1941452E-5 7.6273636E-6 1.2691018E-5 1.2691018E-5 1.2691015E-5 0.76475 0.76475
1.2684821E-5 -1.1030831E-10 1.26903915E-5 1.1941223E-5 7.6272177E-6 1.2690798E-5 1.2690798E-5 1.26903915E-5 0.76525 0.76525
1.26853265E-5 -9.6907544E-11 1.2689767E-5 1.1940994E-5 7.627071E-6 1.2690577E-5 1.2690577E-5 1.2689767E-5 0.76575 0.76575
1.2689528E-5 -1.5291308E-11 1.2690079E-5 1.1940765E-5 7.6269253E-6 1.2690357E-5 1.2690357E-5 1.2690079E-5 0.76625 0.76625
1.2691651E-5 2.795373E-11 1.2690079E-5 1.1940537E-5 7.626779E-6 1.2690137E-5 1.2690137E-5 1.2690079E-5 0.76675 0.76675
1.26944005E-5 8.277101E-11 1.2689455E-5 1.1940308E-5 7.626633E-6 1.2689916E-5 1.2689916E-5 1.2689455E-5 0.76725 0.76725
1.2695005E-5 9.799899E-11 1.2689455E-5 1.1940078E-5 7.6264864E-6 1.2689696E-5 1.2689696E-5 1.2689455E-5 0.76775 0.76775
1.2693861E-5 8.094643E-11 1.2689143E-5 1.193985E-5 7.6263404E-6 1.2689475E-5 1.2689475E-5 1.2689143E-5 0.76825 0.76825
1.2692815E-5 6.572105E-11 1.2689143E-5 1.1939392E-5 7.626048E-6 1.2689255E-5 1.2689255E-5 1.2689143E-5 0.76875 0.76875
1.2689889E-5 1.5778876E-11 1.2688831E-5 1.1939163E-5 7.6259016E-6 1.26890345E-5 1.26890345E-5 1.2688831E-5 0.76925 0.76925
1.26837285E-5 -9.3851836E-11 1.2688206E-5 1.1938934E-5 7.6257556E-6 1.26888135E-5 1.26888135E-5 1.2688206E-5 0.76975 0.76975
1.268156E-5 -1.2978547E-10 1.2688518E-5 1.1938705E-5 7.625609E-6 1.26885925E-5 1.26885925E-5 1.2688518E-5 0.77025 0.77025
1.2682825E-5 -1.0237617E-10 1.2688518E-5 1.1938477E-5 7.6254632E-6 1.2688372E-5 1.2688372E-5 1.2688518E-5 0.77075 0.77075
1.268574E-5 -4.4513535E-11 1.2687894E-5 1.1938248E-5 7.625317E-6 1.2688152E-5 1.2688152E-5 1.2687894E-5 0.77125 0.77125
1.2688622E-5 1.27400365E-11 1.2687894E-5 1.1938018E-5 7.625171E-6 1.2687931E-5 1.2687931E-5 1.2687894E-5 0.77175 0.77175
1.26925925E-5 9.00928E-11 1.2687582E-5 1.193779E-5 7.6250244E-6 1.2687711E-5 1.2687711E-5 1.2687582E-5 0.77225 0.77225
1.2697982E-5 1.9363544E-10 1.2687269E-5 1.1937561E-5 7.6248784E-6 1.268749E-5 1.268749E-5 1.2687269E-5 0.77275 0.77275
1.269664E-5 1.7292848E-10 1.2687269E-5 1.1937333E-5 7.624732E-6 1.268727E-5 1.268727E-5 1.2687269E-5 0.77325 0.77325
1.2690314E-5 6.0252414E-11 1.2686957E-5 1.1937103E-5 7.624586E-6 1.268705E-5 1.268705E-5 1.2686957E-5 0.77375 0.77375
1.2684682E-5 -3.9633217E-11 1.2686957E-5 1.1936646E-5 7.6242936E-6 1.2686829E-5 1.2686829E-5 1.2686957E-5 0.77425 0.77425
1.2683174E-5 -6.338552E-11 1.2686957E-5 1.1936417E-5 7.624147E-6 1.2686608E-5 1.2686608E-5 1.2686957E-5 0.77475 0.77475
1.2679686E-5 -1.2368183E-10 1.2686645E-5 1.1936188E-5 7.6240012E-6 1.2686388E-5 1.2686388E-5 1.2686645E-5 0.77525 0.77525
1.2677189E-5 -1.6570614E-10 1.2686333E-5 1.1935959E-5 7.623855E-6 1.2686168E-5 1.2686168E-5 1.2686333E-5 0.77575 0.77575
1.2680796E-5 -9.5053104E-11 1.268602E-5 1.193573E-5 7.623709E-6 1.2685947E-5 1.2685947E-5 1.268602E-5 0.77625 0.77625
1.2688463E-5 5.0515137E-11 1.2686333E-5 1.1935501E-5 7.6235624E-6 1.2685726E-5 1.2685726E-5 1.2686333E-5 0.77675 0.77675
1.2695602E-5 1.863383E-10 1.26857085E-5 1.1935273E-5 7.6234164E-6 1.2685506E-5 1.2685506E-5 1.26857085E-5 0.77725 0.77725
1.26972955E-5 2.2166548E-10 1.26857085E-5 1.1935043E-5 7.6232704E-6 1.2685286E-5 1.2685286E-5 1.26857085E-5 0.77775 0.77775
1.2692488E-5 1.370065E-10 1.2685085E-5 1.1934814E-5 7.623124E-6 1.2685065E-5 1.2685065E-5 1.2685085E-5 0.77825 0.77825
1.2684941E-5 1.7949984E-12 1.2685085E-5 1.1934586E-5 7.622978E-6 1.2684844E-5 1.2684844E-5 1.2685085E-5 0.77875 0.77875
1.2679935E-5 -8.6518376E-11 1.268446E-5 1.1934357E-5 7.6228316E-6 1.26846235E-5 1.26846235E-5 1.268446E-5 0.77925 0.77925
1.2676052E-5 -1.5412349E-10 1.2684148E-5 1.1933899E-5 7.622539E-6 1.2684403E-5 1.2684403E-5 1.2684148E-5 0.77975 0.77975
1.2675172E-5 -1.6630353E-10 1.2684148E-5 1.193367E-5 7.6223932E-6 1.2684182E-5 1.2684182E-5 1.2684148E-5 0.78025 0.78025
1.2678878E-5 -9.382329E-11 1.2683836E-5 1.1933441E-5 7.622247E-6 1.2683961E-5 1.2683961E-5 1.2683836E-5 0.78075 0.78075
1.2684763E-5 1.8855344E-11 1.2683836E-5 1.1933213E-5 7.622101E-6 1.2683741E-5 1.2683741E-5 1.2683836E-5 0.78125 0.78125
1.2689723E-5 1.1448011E-10 1.2683211E-5 1.1932983E-5 7.6219544E-6 1.268352E-5 1.268352E-5 1.2683211E-5 0.78175 0.78175
1.2694486E-5 2.0645048E-10 1.2683211E-5 1.1932754E-5 7.6218084E-6 1.26833E-5 1.26833E-5 1.2683211E-5 0.78225 0.78225
1.2692055E-5 1.656443E-10 1.2682899E-5 1.1932526E-5 7.621662E-6 1.2683079E-5 1.2683079E-5 1.2682899E-5 0.78275 0.78275
1.2685663E-5 5.1750142E-11 1.2682899E-5 1.1932297E-5 7.621516E-6 1.2682859E-5 1.2682859E-5 1.2682899E-5 0.78325 0.78325
1.2679931E-5 -4.9962697E-11 1.2682899E-5 1.19320675E-5 7.6213696E-6 1.2682638E-5 1.2682638E-5 1.2682899E-5 0.78375 0.78375
1.26742325E-5 -1.5106648E-10 1.2682899E-5 1.1931839E-5 7.6212236E-6 1.2682418E-5 1.2682418E-5 1.2682899E-5 0.78425 0.78425
1.2671966E-5 -1.8882731E-10 1.2682275E-5 1.193161E-5 7.621077E-6 1.2682197E-5 1.2682197E-5 1.2682275E-5 0.78475 0.78475
1.2674188E-5 -1.4375508E-10 1.2681962E-5 1.1931153E-5 7.620785E-6 1.2681977E-5 1.2681977E-5 1.2681962E-5 0.78525 0.78525
1.2682184E-5 7.903822E-12 1.268165E-5 1.1930923E-5 7.620639E-6 1.2681756E-5 1.2681756E-5 1.268165E-5 0.78575 0.78575
1.2690247E-5 1.6078087E-10 1.2681338E-5 1.1930694E-5 7.6204924E-6 1.2681536E-5 1.2681536E-5 1.2681338E-5 0.78625 0.78625
1.2694844E-5 2.497059E-10 1.2681026E-5 1.1930466E-5 7.6203464E-6 1.2681315E-5 1.2681315E-5 1.2681026E-5 0.78675 0.78675
1.2691687E-5 1.9550028E-10 1.2681026E-5 1.1930237E-5 7.6202E-6 1.2681094E-5 1.2681094E-5 1.2681026E-5 0.78725 0.78725
1.2684503E-5 6.698849E-11 1.2680402E-5 1.19300075E-5 7.620054E-6 1.2680874E-5 1.2680874E-5 1.2680402E-5 0.78775 0.78775
1.2678771E-5 -3.472435E-11 1.268009E-5 1.1929779E-5 7.6199076E-6 1.2680653E-5 1.2680653E-5 1.268009E-5 0.78825 0.78825
1.2673535E-5 -1.273012E-10 1.268009E-5 1.192955E-5 7.6197616E-6 1.2680432E-5 1.2680432E-5 1.268009E-5 0.78875 0.78875
1.26701125E-5 -1.8637937E-10 1.268009E-5 1.1929321E-5 7.619615E-6 1.26802115E-5 1.26802115E-5 1.268009E-5 0.78925 0.78925
1.2672962E-5 -1.2973486E-10 1.2679778E-5 1.1929093E-5 7.619469E-6 1.2679991E-5 1.2679991E-5 1.2679778E-5 0.78975 0.78975
1.2677592E-5 -4.020076E-11 1.2679153E-5 1.1928863E-5 7.619323E-6 1.267977E-5 1.267977E-5 1.2679153E-5 0.79025 0.79025
1.2685622E-5 1.12067224E-10 1.2679778E-5 1.1928406E-5 7.6190304E-6 1.2679549E-5 1.2679549E-5 1.2679778E-5 0.79075 0.79075
1.2690054E-5 1.9794691E-10 1.2679466E-5 1.1928177E-5 7.6188844E-6 1.2679329E-5 1.2679329E-5 1.2679466E-5 0.79125 0.79125
1.2689867E-5 1.9855728E-10 1.2679153E-5 1.1927948E-5 7.6187384E-6 1.2679108E-5 1.2679108E-5 1.2679153E-5 0.79175 0.79175
1.26848945E-5 1.10852987E-10 1.2678529E-5 1.1927719E-5 7.618592E-6 1.2678888E-5 1.2678888E-5 1.2678529E-5 0.79225 0.79225
1.2676027E-5 -4.872121E-11 1.2678529E-5 1.192749E-5 7.618446E-6 1.2678667E-5 1.2678667E-5 1.2678529E-5 0.79275 0.79275
1.2670295E-5 -1.5043404E-10 1.2678217E-5 1.1927262E-5 7.6182996E-6 1.2678446E-5 1.2678446E-5 1.2678217E-5 0.79325 0.79325
1.26673685E-5 -2.0037622E-10 1.2678217E-5 1.1927033E-5 7.6181536E-6 1.2678226E-5 1.2678226E-5 1.2678217E-5 0.79375 0.79375
1.2668798E-5 -1.6992159E-10 1.2677904E-5 1.1926803E-5 7.618007E-6 1.2678005E-5 1.2678005E-5 1.2677904E-5 0.79425 0.79425
1.26736595E-5 -7.612401E-11 1.2677904E-5 1.1926575E-5 7.6178612E-6 1.2677784E-5 1.2677784E-5 1.2677904E-5 0.79475 0.79475
1.2682745E-5 9.563409E-11 1.2676968E-5 1.1926346E-5 7.617715E-6 1.2677564E-5 1.2677564E-5 1.2676968E-5 0.79525 0.79525
1.2688267E-5 2.01613E-10 1.2676968E-5 1.1926117E-5 7.617569E-6 1.2677343E-5 1.2677343E-5 1.2676968E-5 0.79575 0.79575
1.2687782E-5 1.9674176E-10 1.2676656E-5 1.1925659E-5 7.6172764E-6 1.2677123E-5 1.2677123E-5 1.2676656E-5 0.79625 0.79625
1.2684889E-5 1.4740865E-10 1.2676968E-5 1.192543E-5 7.61713E-6 1.2676902E-5 1.2676902E-5 1.2676968E-5 0.79675 0.79675
1.2677606E-5 1.706969E-11 1.2676968E-5 1.1925202E-5 7.616984E-6 1.2676681E-5 1.2676681E-5 1.2676968E-5 0.79725 0.79725
1.266864E-5 -1.443317E-10 1.2676343E-5 1.1924973E-5 7.6168376E-6 1.2676461E-5 1.2676461E-5 1.2676343E-5 0.79775 0.79775
1.26649875E-5 -2.0767334E-10 1.26757195E-5 1.1924743E-5 7.6166916E-6 1.267624E-5 1.267624E-5 1.26757195E-5 0.79825 0.79825
1.2668958E-5 -1.3032056E-10 1.26757195E-5 1.1924515E-5 7.616545E-6 1.2676019E-5 1.2676019E-5 1.26757195E-5 0.79875 0.79875
1.2672235E-5 -6.575819E-11 1.2675408E-5 1.1924286E-5 7.616399E-6 1.2675799E-5 1.2675799E-5 1.2675408E-5 0.79925 0.79925
1.2676305E-5 1.3421771E-11 1.2675095E-5 1.1924057E-5 7.616253E-6 1.2675578E-5 1.2675578E-5 1.2675095E-5 0.79975 0.79975
1.2682025E-5 1.230551E-10 1.2675095E-5 1.1923828E-5 7.616107E-6 1.26753575E-5 1.26753575E-5 1.2675095E-5 0.80025 0.80025
1.2686589E-5 2.1137106E-10 1.2674471E-5 1.1923599E-5 7.6159604E-6 1.26751365E-5 1.26751365E-5 1.2674471E-5 0.80075 0.80075
1.2687391E-5 2.3025341E-10 1.2674783E-5 1.1923142E-5 7.615668E-6 1.26749155E-5 1.26749155E-5 1.2674783E-5 0.80125 0.80125
1.26786235E-5 7.250643E-11 1.2674471E-5 1.1922913E-5 7.615522E-6 1.26746945E-5 1.26746945E-5 1.2674471E-5 0.80175 0.80175
1.2668007E-5 -1.1934827E-10 1.2674159E-5 1.1922683E-5 7.6153756E-6 1.2674474E-5 1.2674474E-5 1.2674159E-5 0.80225 0.80225
1.2664948E-5 -1.7172672E-10 1.2674159E-5 1.1922455E-5 7.6152296E-6 1.2674253E-5 1.2674253E-5 1.2674159E-5 0.80275 0.80275
1.2667797E-5 -1.1508221E-10 1.2673534E-5 1.1922226E-5 7.615083E-6 1.2674032E-5 1.2674032E-5 1.2673534E-5 0.80325 0.80325
1.2668831E-5 -9.1936375E-11 1.2673222E-5 1.1921997E-5 7.614937E-6 1.2673812E-5 1.2673812E-5 1.2673222E-5 0.80375 0.80375
1.26727355E-5 -1.580174E-11 1.2673534E-5 1.1921768E-5 7.614791E-6 1.2673591E-5 1.2673591E-5 1.2673534E-5 0.80425 0.80425
1.26805335E-5 1.3220278E-10 1.267291E-5 1.1921539E-5 7.614645E-6 1.267337E-5 1.267337E-5 1.267291E-5 0.80475 0.80475
1.2685791E-5 2.3330915E-10 1.267291E-5 1.192131E-5 7.614499E-6 1.267315E-5 1.267315E-5 1.267291E-5 0.80525 0.80525
1.2682271E-5 1.7240377E-10 1.2672285E-5 1.1921082E-5 7.6143524E-6 1.2672929E-5 1.2672929E-5 1.2672285E-5 0.80575 0.80575
1.2677198E-5 8.287225E-11 1.2672285E-5 1.1920853E-5 7.6142064E-6 1.2672708E-5 1.2672708E-5 1.2672285E-5 0.80625 0.80625
1.26702125E-5 -4.1985117E-11 1.2672285E-5 1.1920395E-5 7.613914E-6 1.2672487E-5 1.2672487E-5 1.2672285E-5 0.80675 0.80675
1.2666626E-5 -1.0410862E-10 1.2672285E-5 1.1920166E-5 7.6137676E-6 1.2672267E-5 1.2672267E-5 1.2672285E-5 0.80725 0.80725
1.2664954E-5 -1.3090626E-10 1.2671661E-5 1.1919937E-5 7.6136216E-6 1.2672046E-5 1.2672046E-5 1.2671661E-5 0.80775 0.80775
1.2664964E-5 -1.2664149E-10 1.2671973E-5 1.1919708E-5 7.613475E-6 1.2671826E-5 1.2671826E-5 1.2671973E-5 0.80825 0.80825
1.266834E-5 -6.025192E-11 1.2671661E-5 1.1919479E-5 7.613329E-6 1.2671604E-5 1.2671604E-5 1.2671661E-5 0.80875 0.80875
1.2673762E-5 4.3899794E-11 1.2671349E-5 1.1919251E-5 7.613183E-6 1.2671384E-5 1.2671384E-5 1.2671349E-5 0.80925 0.80925
1.2676842E-5 1.04807746E-10 1.2671661E-5 1.1919022E-5 7.613037E-6 1.2671163E-5 1.2671163E-5 1.2671661E-5 0.80975 0.80975
1.2678041E-5 1.3099893E-10 1.2670413E-5 1.1918793E-5 7.6128904E-6 1.2670943E-5 1.2670943E-5 1.2670413E-5 0.81025 0.81025
1.2679931E-5 1.6998049E-10 1.2670413E-5 1.1918564E-5 7.6127444E-6 1.2670722E-5 1.2670722E-5 1.2670413E-5 0.81075 0.81075
1.2674364E-5 7.1313E-11 1.2670101E-5 1.1918335E-5 7.612598E-6 1.2670501E-5 1.2670501E-5 1.2670101E-5 0.81125 0.81125
1.2668699E-5 -2.918172E-11 1.2670101E-5 1.1918106E-5 7.612452E-6 1.267028E-5 1.267028E-5 1.2670101E-5 0.81175 0.81175
1.2663363E-5 -1.2358577E-10 1.2670101E-5 1.1917648E-5 7.6121596E-6 1.267006E-5 1.267006E-5 1.2670101E-5 0.81225 0.81225
1.2663077E-5 -1.248026E-10 1.2669789E-5 1.1917419E-5 7.612013E-6 1.2669839E-5 1.2669839E-5 1.2669789E-5 0.81275 0.81275
1.2664208E-5 -9.982956E-11 1.2669789E-5 1.1917191E-5 7.611867E-6 1.2669618E-5 1.2669618E-5 1.2669789E-5 0.81325 0.81325
1.2665077E-5 -7.9729064E-11 1.2669476E-5 1.1916962E-5 7.611721E-6 1.2669397E-5 1.2669397E-5 1.2669476E-5 0.81375 0.81375
1.2665649E-5 -6.511017E-11 1.2669476E-5 1.1916733E-5 7.611575E-6 1.2669177E-5 1.2669177E-5 1.2669476E-5 0.81425 0.81425
1.26714995E-5 4.695941E-11 1.2669476E-5 1.1916504E-5 7.6114284E-6 1.2668956E-5 1.2668956E-5 1.2669476E-5 0.81475 0.81475
1.268042E-5 2.156722E-10 1.266854E-5 1.1916275E-5 7.6112824E-6 1.2668735E-5 1.2668735E-5 1.266854E-5 0.81525 0.81525
1.2681685E-5 2.430815E-10 1.266854E-5 1.1916046E-5 7.611136E-6 1.2668514E-5 1.2668514E-5 1.266854E-5 0.81575 0.81575
1.2676019E-5 1.4258679E-10 1.2668227E-5 1.1915818E-5 7.61099E-6 1.26682935E-5 1.26682935E-5 1.2668227E-5 0.81625 0.81625
1.2668307E-5 4.3299305E-12 1.2668227E-5 1.1915588E-5 7.6108436E-6 1.26680725E-5 1.26680725E-5 1.2668227E-5 0.81675 0.81675
1.266439E-5 -6.388424E-11 1.2667603E-5 1.1915359E-5 7.6106976E-6 1.26678515E-5 1.26678515E-5 1.2667603E-5 0.81725 0.81725
1.2660506E-5 -1.3148935E-10 1.2667915E-5 1.1914902E-5 7.610405E-6 1.26676305E-5 1.26676305E-5 1.2667915E-5 0.81775 0.81775
1.2654873E-5 -2.3137499E-10 1.2667603E-5 1.19146725E-5 7.6102588E-6 1.26674095E-5 1.26674095E-5 1.2667603E-5 0.81825 0.81825
1.2655345E-5 -2.1858329E-10 1.2667603E-5 1.1914444E-5 7.610113E-6 1.26671885E-5 1.26671885E-5 1.2667603E-5 0.81875 0.81875
1.2665289E-5 -3.098944E-11 1.2666666E-5 1.1914215E-5 7.609967E-6 1.2666968E-5 1.2666968E-5 1.2666666E-5 0.81925 0.81925
1.267652E-5 1.80358E-10 1.2666666E-5 1.1913986E-5 7.6098204E-6 1.2666747E-5 1.2666747E-5 1.2666666E-5 0.81975 0.81975
1.2683526E-5 3.1374492E-10 1.2666354E-5 1.1913758E-5 7.6096744E-6 1.2666526E-5 1.2666526E-5 1.2666354E-5 0.82025 0.82025
1.2683371E-5 3.1496436E-10 1.2666354E-5 1.1913528E-5 7.609528E-6 1.2666305E-5 1.2666305E-5 1.2666354E-5 0.82075 0.82075
1.2676452E-5 1.9132511E-10 1.26660425E-5 1.1913299E-5 7.609382E-6 1.2666085E-5 1.2666085E-5 1.26660425E-5 0.82125 0.82125
1.2665802E-5 -1.138677E-12 1.26657305E-5 1.1913071E-5 7.6092356E-6 1.2665864E-5 1.2665864E-5 1.26657305E-5 0.82175 0.82175
1.2654857E-5 -1.9908405E-10 1.2665418E-5 1.1912842E-5 7.6090896E-6 1.2665643E-5 1.2665643E-5 1.2665418E-5 0.82225 0.82225
1.2646814E-5 -3.4343156E-10 1.26657305E-5 1.19126125E-5 7.608943E-6 1.2665422E-5 1.2665422E-5 1.26657305E-5 0.82275 0.82275
1.2649399E-5 -2.9165959E-10 1.2665106E-5 1.1912155E-5 7.608651E-6 1.2665201E-5 1.2665201E-5 1.2665106E-5 0.82325 0.82325
1.2658319E-5 -1.2294682E-10 1.2665106E-5 1.1911926E-5 7.608505E-6 1.2664981E-5 1.2664981E-5 1.2665106E-5 0.82375 0.82375
1.2668658E-5 7.1955844E-11 1.2664482E-5 1.1911698E-5 7.6083584E-6 1.2664759E-5 1.2664759E-5 1.2664482E-5 0.82425 0.82425
1.2679427E-5 2.7477634E-10 1.2664169E-5 1.1911468E-5 7.6082124E-6 1.2664539E-5 1.2664539E-5 1.2664169E-5 0.82475 0.82475
1.2684816E-5 3.78319E-10 1.2664169E-5 1.1911239E-5 7.608066E-6 1.2664318E-5 1.2664318E-5 1.2664169E-5 0.82525 0.82525
1.2680702E-5 3.064504E-10 1.2664169E-5 1.1911011E-5 7.60792E-6 1.2664097E-5 1.2664097E-5 1.2664169E-5 0.82575 0.82575
1.2669063E-5 9.571462E-11 1.2663857E-5 1.1910782E-5 7.6077736E-6 1.2663876E-5 1.2663876E-5 1.2663857E-5 0.82625 0.82625
1.2652374E-5 -2.0820837E-10 1.2663857E-5 1.19105525E-5 7.6076276E-6 1.2663655E-5 1.2663655E-5 1.2663857E-5 0.82675 0.82675
1.2645949E-5 -3.227116E-10 1.2663233E-5 1.1910324E-5 7.607481E-6 1.2663435E-5 1.2663435E-5 1.2663233E-5 0.82725 0.82725
1.2646322E-5 -3.117471E-10 1.2663545E-5 1.1910095E-5 7.607335E-6 1.2663213E-5 1.2663213E-5 1.2663545E-5 0.82775 0.82775
1.2649764E-5 -2.441394E-10 1.2663233E-5 1.1909867E-5 7.6071888E-6 1.2662993E-5 1.2662993E-5 1.2663233E-5 0.82825 0.82825
1.2663866E-5 2.0196853E-11 1.266292E-5 1.1909408E-5 7.6068964E-6 1.2662772E-5 1.2662772E-5 1.266292E-5 0.82875 0.82875
1.2679156E-5 3.064595E-10 1.2662608E-5 1.190918E-5 7.6067504E-6 1.2662551E-5 1.2662551E-5 1.2662608E-5 0.82925 0.82925
1.2683654E-5 3.9355733E-10 1.2662608E-5 1.1908951E-5 7.606604E-6 1.266233E-5 1.266233E-5 1.2662608E-5 0.82975 0.82975
1.2675876E-5 2.5408237E-10 1.2662296E-5 1.1908722E-5 7.606458E-6 1.2662109E-5 1.2662109E-5 1.2662296E-5 0.83025 0.83025
1.2663049E-5 2.1420185E-11 1.2661672E-5 1.1908493E-5 7.6063116E-6 1.2661889E-5 1.2661889E-5 1.2661672E-5 0.83075 0.83075
1.26581745E-5 -6.4456926E-11 1.26613595E-5 1.1908264E-5 7.6061656E-6 1.2661667E-5 1.2661667E-5 1.26613595E-5 0.83125 0.83125
1.2653103E-5 -1.5398843E-10 1.2661048E-5 1.1908035E-5 7.606019E-6 1.2661447E-5 1.2661447E-5 1.2661048E-5 0.83175 0.83175
1.2646018E-5 -2.80673E-10 1.2661048E-5 1.1907807E-5 7.605873E-6 1.2661226E-5 1.2661226E-5 1.2661048E-5 0.83225 0.83225
1.2645566E-5 -2.849352E-10 1.2661048E-5 1.1907578E-5 7.605727E-6 1.2661005E-5 1.2661005E-5 1.2661048E-5 0.83275 0.83275
1.2659008E-5 -3.278026E-11 1.2660736E-5 1.1907348E-5 7.605581E-6 1.2660784E-5 1.2660784E-5 1.2660736E-5 0.83325 0.83325
1.2668291E-5 1.4263227E-10 1.2660424E-5 1.1906891E-5 7.6052884E-6 1.2660563E-5 1.2660563E-5 1.2660424E-5 0.83375 0.83375
1.2668961E-5 1.5907836E-10 1.2659487E-5 1.1906662E-5 7.6051424E-6 1.2660342E-5 1.2660342E-5 1.2659487E-5 0.83425 0.83425
1.2668542E-5 1.5542524E-10 1.2659799E-5 1.1906433E-5 7.604996E-6 1.2660121E-5 1.2660121E-5 1.2659799E-5 0.83475 0.83475
1.2669345E-5 1.7430764E-10 1.2659799E-5 1.1906204E-5 7.60485E-6 1.26599E-5 1.26599E-5 1.2659799E-5 0.83525 0.83525
1.2666516E-5 1.2619265E-10 1.2659799E-5 1.1905975E-5 7.6047036E-6 1.2659679E-5 1.2659679E-5 1.2659799E-5 0.83575 0.83575
1.2657947E-5 -2.7899929E-11 1.2659487E-5 1.1905747E-5 7.6045576E-6 1.2659459E-5 1.2659459E-5 1.2659487E-5 0.83625 0.83625
1.2649574E-5 -1.783381E-10 1.2659175E-5 1.1905518E-5 7.604411E-6 1.2659237E-5 1.2659237E-5 1.2659175E-5 0.83675 0.83675
1.264975E-5 -1.71028E-10 1.2659175E-5 1.1905288E-5 7.604265E-6 1.2659017E-5 1.2659017E-5 1.2659175E-5 0.83725 0.83725
1.2654314E-5 -8.2712025E-11 1.2659175E-5 1.190506E-5 7.6041188E-6 1.2658796E-5 1.2658796E-5 1.2659175E-5 0.83775 0.83775
1.2656139E-5 -4.4948587E-11 1.2658862E-5 1.1904831E-5 7.603973E-6 1.2658575E-5 1.2658575E-5 1.2658862E-5 0.83825 0.83825
1.2657733E-5 -1.1448626E-11 1.265855E-5 1.1904602E-5 7.6038264E-6 1.2658354E-5 1.2658354E-5 1.265855E-5 0.83875 0.83875
1.266035E-5 4.0932414E-11 1.2657614E-5 1.1904144E-5 7.603534E-6 1.2658133E-5 1.2658133E-5 1.2657614E-5 0.83925 0.83925
1.26651785E-5 1.3412094E-10 1.2657614E-5 1.1903915E-5 7.603388E-6 1.2657912E-5 1.2657912E-5 1.2657614E-5 0.83975 0.83975
1.2666706E-5 1.6640275E-10 1.2657301E-5 1.1903687E-5 7.6032416E-6 1.2657691E-5 1.2657691E-5 1.2657301E-5 0.84025 0.84025
1.2664868E-5 1.3655978E-10 1.2657301E-5 1.1903458E-5 7.6030956E-6 1.265747E-5 1.265747E-5 1.2657301E-5 0.84075 0.84075
1.2659995E-5 5.068268E-11 1.2656989E-5 1.1903228E-5 7.602949E-6 1.2657249E-5 1.2657249E-5 1.2656989E-5 0.84125 0.84125
1.26552195E-5 -3.3367215E-11 1.2656989E-5 1.1903E-5 7.602803E-6 1.2657028E-5 1.2657028E-5 1.2656989E-5 0.84175 0.84175
1.2648597E-5 -1.5152486E-10 1.2656989E-5 1.1902771E-5 7.6026568E-6 1.2656807E-5 1.2656807E-5 1.2656989E-5 0.84225 0.84225
1.2646726E-5 -1.819769E-10 1.2656677E-5 1.1902542E-5 7.602511E-6 1.2656586E-5 1.2656586E-5 1.2656677E-5 0.84275 0.84275
1.2650465E-5 -1.088876E-10 1.2656053E-5 1.1902313E-5 7.6023643E-6 1.2656365E-5 1.2656365E-5 1.2656053E-5 0.84325 0.84325
1.2655557E-5 -1.0826556E-11 1.2655741E-5 1.1902084E-5 7.6022184E-6 1.2656144E-5 1.2656144E-5 1.2655741E-5 0.84375 0.84375
1.26566565E-5 1.3537407E-11 1.2655429E-5 1.1901855E-5 7.602072E-6 1.2655923E-5 1.2655923E-5 1.2655429E-5 0.84425 0.84425
1.2661287E-5 1.0307154E-10 1.2655429E-5 1.1901398E-5 7.6017795E-6 1.26557015E-5 1.26557015E-5 1.2655429E-5 0.84475 0.84475
1.266717E-5 2.1575018E-10 1.2655117E-5 1.1901169E-5 7.6016336E-6 1.26554805E-5 1.26554805E-5 1.2655117E-5 0.84525 0.84525
1.2666686E-5 2.1087893E-10 1.2654804E-5 1.190094E-5 7.601487E-6 1.26552595E-5 1.26552595E-5 1.2654804E-5 0.84575 0.84575
1.2660129E-5 9.393941E-11 1.2654804E-5 1.1900711E-5 7.601341E-6 1.26550385E-5 1.26550385E-5 1.2654804E-5 0.84625 0.84625
1.2650799E-5 -7.416169E-11 1.2654492E-5 1.1900483E-5 7.601195E-6 1.26548175E-5 1.26548175E-5 1.2654492E-5 0.84675 0.84675
1.2645826E-5 -1.6186599E-10 1.265418E-5 1.1900253E-5 7.6010488E-6 1.2654597E-5 1.2654597E-5 1.265418E-5 0.84725 0.84725
1.2644517E-5 -1.819639E-10 1.2653868E-5 1.1900024E-5 7.600903E-6 1.26543755E-5 1.26543755E-5 1.2653868E-5 0.84775 0.84775
1.2647992E-5 -1.1374712E-10 1.2653556E-5 1.1899796E-5 7.6007564E-6 1.26541545E-5 1.26541545E-5 1.2653556E-5 0.84825 0.84825
1.26529185E-5 -1.8731414E-11 1.2653556E-5 1.1899567E-5 7.6006104E-6 1.26539335E-5 1.26539335E-5 1.2653556E-5 0.84875 0.84875
1.2658407E-5 8.663842E-11 1.2653868E-5 1.1899338E-5 7.600464E-6 1.2653713E-5 1.2653713E-5 1.2653868E-5 0.84925 0.84925
1.266185E-5 1.5424614E-10 1.2653243E-5 1.1899109E-5 7.600318E-6 1.26534915E-5 1.26534915E-5 1.2653243E-5 0.84975 0.84975
1.2660671E-5 1.3658448E-10 1.2652619E-5 1.1898651E-5 7.6000256E-6 1.26532705E-5 1.26532705E-5 1.2652619E-5 0.85025 0.85025
1.2655764E-5 5.0098318E-11 1.2652931E-5 1.1898423E-5 7.599879E-6 1.2653049E-5 1.2653049E-5 1.2652931E-5 0.85075 0.85075
1.2649735E-5 -5.7096123E-11 1.2652307E-5 1.1898193E-5 7.599733E-6 1.2652828E-5 1.2652828E-5 1.2652307E-5 0.85125 0.85125
1.2649184E-5 -6.3185485E-11 1.2652619E-5 1.1897964E-5 7.5995868E-6 1.2652607E-5 1.2652607E-5 1.2652619E-5 0.85175 0.85175
1.2650316E-5 -3.8212458E-11 1.2652307E-5 1.1897736E-5 7.599441E-6 1.2652386E-5 1.2652386E-5 1.2652307E-5 0.85225 0.85225
1.2652933E-5 1.4168583E-11 1.2651994E-5 1.1897507E-5 7.5992943E-6 1.2652165E-5 1.2652165E-5 1.2651994E-5 0.85275 0.85275
1.2652514E-5 1.0515488E-11 1.2651059E-5 1.1897278E-5 7.5991484E-6 1.2651944E-5 1.2651944E-5 1.2651059E-5 0.85325 0.85325
1.2653086E-5 2.5134384E-11 1.26516825E-5 1.1897049E-5 7.599002E-6 1.2651723E-5 1.2651723E-5 1.26516825E-5 0.85375 0.85375
1.2650422E-5 -1.9935248E-11 1.26516825E-5 1.189682E-5 7.598856E-6 1.2651502E-5 1.2651502E-5 1.26516825E-5 0.85425 0.85425
1.2649607E-5 -3.089715E-11 1.26516825E-5 1.1896591E-5 7.5987095E-6 1.2651281E-5 1.2651281E-5 1.26516825E-5 0.85475 0.85475
1.2648198E-5 -5.2822247E-11 1.26513705E-5 1.1896363E-5 7.5985636E-6 1.265106E-5 1.265106E-5 1.26513705E-5 0.85525 0.85525
1.2649363E-5 -2.7240151E-11 1.2651059E-5 1.1895904E-5 7.598271E-6 1.2650839E-5 1.2650839E-5 1.2651059E-5 0.85575 0.85575
1.26515515E-5 1.7223027E-11 1.2650434E-5 1.1895676E-5 7.5981247E-6 1.2650618E-5 1.2650618E-5 1.2650434E-5 0.85625 0.85625
1.2655554E-5 9.518485E-11 1.2650434E-5 1.1895447E-5 7.5979788E-6 1.2650397E-5 1.2650397E-5 1.2650434E-5 0.85675 0.85675
1.2659096E-5 1.6461978E-10 1.2650122E-5 1.18952175E-5 7.5978323E-6 1.2650176E-5 1.2650176E-5 1.2650122E-5 0.85725 0.85725
1.2657323E-5 1.3599492E-10 1.2649498E-5 1.1894989E-5 7.5976864E-6 1.2649955E-5 1.2649955E-5 1.2649498E-5 0.85775 0.85775
1.2652581E-5 5.2554096E-11 1.2649185E-5 1.189476E-5 7.59754E-6 1.2649733E-5 1.2649733E-5 1.2649185E-5 0.85825 0.85825
1.2644836E-5 -8.631181E-11 1.2648873E-5 1.1894531E-5 7.597394E-6 1.2649512E-5 1.2649512E-5 1.2648873E-5 0.85875 0.85875
1.263917E-5 -1.8680651E-10 1.2648873E-5 1.1894303E-5 7.5972475E-6 1.2649291E-5 1.2649291E-5 1.2648873E-5 0.85925 0.85925
1.263875E-5 -1.9045962E-10 1.2648873E-5 1.1894073E-5 7.5971016E-6 1.264907E-5 1.264907E-5 1.2648873E-5 0.85975 0.85975
1.2641731E-5 -1.3137885E-10 1.2648561E-5 1.1893844E-5 7.5969556E-6 1.2648849E-5 1.2648849E-5 1.2648561E-5 0.86025 0.86025
1.2647781E-5 -1.5654875E-11 1.2648561E-5 1.1893616E-5 7.596809E-6 1.2648628E-5 1.2648628E-5 1.2648561E-5 0.86075 0.86075
1.2655413E-5 1.293043E-10 1.2647936E-5 1.18931575E-5 7.5965168E-6 1.2648407E-5 1.2648407E-5 1.2647936E-5 0.86125 0.86125
1.2661067E-5 2.3771946E-10 1.2647312E-5 1.1892929E-5 7.596371E-6 1.2648186E-5 1.2648186E-5 1.2647312E-5 0.86175 0.86175
1.2660911E-5 2.389389E-10 1.2647312E-5 1.18927E-5 7.5962243E-6 1.2647965E-5 1.2647965E-5 1.2647312E-5 0.86225 0.86225
1.2657984E-5 1.8899673E-10 1.2647624E-5 1.1892471E-5 7.5960784E-6 1.2647744E-5 1.2647744E-5 1.2647624E-5 0.86275 0.86275
1.26500745E-5 4.7085506E-11 1.2647312E-5 1.1892243E-5 7.595932E-6 1.2647522E-5 1.2647522E-5 1.2647312E-5 0.86325 0.86325
1.26399855E-5 -1.3502414E-10 1.2647312E-5 1.1892013E-5 7.595786E-6 1.2647301E-5 1.2647301E-5 1.2647312E-5 0.86375 0.86375
1.26322075E-5 -2.7449912E-10 1.2647E-5 1.1891785E-5 7.5956395E-6 1.264708E-5 1.264708E-5 1.2647E-5 0.86425 0.86425
1.2630039E-5 -3.1043276E-10 1.2646688E-5 1.1891556E-5 7.5954936E-6 1.2646859E-5 1.2646859E-5 1.2646688E-5 0.86475 0.86475
1.2637507E-5 -1.6851891E-10 1.2646376E-5 1.1891327E-5 7.595347E-6 1.2646638E-5 1.2646638E-5 1.2646376E-5 0.86525 0.86525
1.264788E-5 2.6992809E-11 1.2646376E-5 1.1891098E-5 7.595201E-6 1.2646417E-5 1.2646417E-5 1.2646376E-5 0.86575 0.86575
1.2656668E-5 1.9326933E-10 1.2646064E-5 1.1890869E-5 7.5950547E-6 1.2646196E-5 1.2646196E-5 1.2646064E-5 0.86625 0.86625
1.2660803E-5 2.7366742E-10 1.2646064E-5 1.1890412E-5 7.5947623E-6 1.26459745E-5 1.26459745E-5 1.2646064E-5 0.86675 0.86675
1.2662265E-5 3.047311E-10 1.2645752E-5 1.1890183E-5 7.5946164E-6 1.26457535E-5 1.26457535E-5 1.2645752E-5 0.86725 0.86725
1.2656731E-5 2.0667268E-10 1.2645752E-5 1.1889953E-5 7.59447E-6 1.26455325E-5 1.26455325E-5 1.2645752E-5 0.86775 0.86775
1.2648688E-5 6.232518E-11 1.264544E-5 1.1889725E-5 7.594324E-6 1.26453115E-5 1.26453115E-5 1.264544E-5 0.86825 0.86825
1.2637808E-5 -1.3440206E-10 1.2645127E-5 1.1889496E-5 7.5941775E-6 1.26450905E-5 1.26450905E-5 1.2645127E-5 0.86875 0.86875
1.2628215E-5 -3.073757E-10 1.2644815E-5 1.1889267E-5 7.5940316E-6 1.26448695E-5 1.26448695E-5 1.2644815E-5 0.86925 0.86925
1.2626772E-5 -3.2990988E-10 1.2644191E-5 1.1889038E-5 7.593885E-6 1.2644648E-5 1.2644648E-5 1.2644191E-5 0.86975 0.86975
1.2633944E-5 -1.9347764E-10 1.2644191E-5 1.1888809E-5 7.593739E-6 1.26444265E-5 1.26444265E-5 1.2644191E-5 0.87025 0.87025
1.2646494E-5 4.223249E-11 1.2643878E-5 1.188858E-5 7.5935927E-6 1.26442055E-5 1.26442055E-5 1.2643878E-5 0.87075 0.87075
1.2657724E-5 2.5357993E-10 1.2643254E-5 1.1888352E-5 7.5934468E-6 1.26439845E-5 1.26439845E-5 1.2643254E-5 0.87125 0.87125
1.26603745E-5 3.0657002E-10 1.2643878E-5 1.1887893E-5 7.5931544E-6 1.26437635E-5 1.26437635E-5 1.2643878E-5 0.87175 0.87175
1.2657414E-5 2.5601882E-10 1.2643566E-5 1.1887665E-5 7.593008E-6 1.26435425E-5 1.26435425E-5 1.2643566E-5 0.87225 0.87225
1.2651484E-5 1.5065156E-10 1.2642942E-5 1.1887436E-5 7.592862E-6 1.26433215E-5 1.26433215E-5 1.2642942E-5 0.87275 0.87275
1.26415935E-5 -2.7803688E-11 1.2643566E-5 1.1887207E-5 7.5927155E-6 1.26431E-5 1.26431E-5 1.2643566E-5 0.87325 0.87325
1.2632924E-5 -1.8372345E-10 1.264263E-5 1.1886978E-5 7.5925695E-6 1.2642879E-5 1.2642879E-5 1.264263E-5 0.87375 0.87375
1.2627753E-5 -2.7508215E-10 1.264263E-5 1.1886749E-5 7.5924236E-6 1.2642658E-5 1.2642658E-5 1.264263E-5 0.87425 0.87425
1.2628291E-5 -2.6107233E-10 1.2642317E-5 1.188652E-5 7.592277E-6 1.2642437E-5 1.2642437E-5 1.2642317E-5 0.87475 0.87475
1.2637474E-5 -8.748701E-11 1.26416935E-5 1.1886292E-5 7.592131E-6 1.2642215E-5 1.2642215E-5 1.26416935E-5 0.87525 0.87525
1.2647781E-5 1.06806564E-10 1.26416935E-5 1.1886063E-5 7.5919847E-6 1.2641994E-5 1.2641994E-5 1.26416935E-5 0.87575 0.87575
1.2653599E-5 2.1826707E-10 1.26413815E-5 1.1885833E-5 7.5918388E-6 1.2641773E-5 1.2641773E-5 1.26413815E-5 0.87625 0.87625
1.2655952E-5 2.657756E-10 1.26416935E-5 1.1885605E-5 7.5916923E-6 1.2641552E-5 1.2641552E-5 1.26416935E-5 0.87675 0.87675
1.2650186E-5 1.6345368E-10 1.2641069E-5 1.1885147E-5 7.5914E-6 1.2641331E-5 1.2641331E-5 1.2641069E-5 0.87725 0.87725
1.2644686E-5 6.60043E-11 1.2641069E-5 1.1884918E-5 7.591254E-6 1.264111E-5 1.264111E-5 1.2641069E-5 0.87775 0.87775
1.2642716E-5 3.3725075E-11 1.2640757E-5 1.1884689E-5 7.5911075E-6 1.2640888E-5 1.2640888E-5 1.2640757E-5 0.87825 0.87825
1.2635135E-5 -1.02095506E-10 1.2640757E-5 1.188446E-5 7.5909616E-6 1.2640667E-5 1.2640667E-5 1.2640757E-5 0.87875 0.87875
1.2626168E-5 -2.634969E-10 1.2640445E-5 1.1884232E-5 7.590815E-6 1.2640446E-5 1.2640446E-5 1.2640445E-5 0.87925 0.87925
1.2626509E-5 -2.5314145E-10 1.2640133E-5 1.1884003E-5 7.590669E-6 1.2640225E-5 1.2640225E-5 1.2640133E-5 0.87975 0.87975
1.2634801E-5 -9.6000936E-11 1.263982E-5 1.1883773E-5 7.5905227E-6 1.2640003E-5 1.2640003E-5 1.263982E-5 0.88025 0.88025
1.2641478E-5 3.129531E-11 1.2639508E-5 1.1883545E-5 7.5903768E-6 1.2639782E-5 1.2639782E-5 1.2639508E-5 0.88075 0.88075
1.26444575E-5 9.037609E-11 1.2639196E-5 1.1883316E-5 7.5902303E-6 1.2639561E-5 1.2639561E-5 1.2639196E-5 0.88125 0.88125
1.2648494E-5 1.6894698E-10 1.2639508E-5 1.1883088E-5 7.5900844E-6 1.263934E-5 1.263934E-5 1.2639508E-5 0.88175 0.88175
1.2652694E-5 2.5056324E-10 1.2639508E-5 1.1882858E-5 7.589938E-6 1.2639118E-5 1.2639118E-5 1.2639508E-5 0.88225 0.88225
1.2651451E-5 2.3168346E-10 1.2639196E-5 1.1882401E-5 7.5896455E-6 1.2638897E-5 1.2638897E-5 1.2639196E-5 0.88275 0.88275
1.2641857E-5 5.870983E-11 1.2638884E-5 1.1882172E-5 7.5894995E-6 1.2638676E-5 1.2638676E-5 1.2638884E-5 0.88325 0.88325
1.2633188E-5 -9.7209955E-11 1.2638259E-5 1.1881943E-5 7.589353E-6 1.2638455E-5 1.2638455E-5 1.2638259E-5 0.88375 0.88375
1.2627323E-5 -2.0135905E-10 1.2638572E-5 1.1881714E-5 7.589207E-6 1.2638233E-5 1.2638233E-5 1.2638572E-5 0.88425 0.88425
1.2621557E-5 -3.0368097E-10 1.2638259E-5 1.1881485E-5 7.5890607E-6 1.2638012E-5 1.2638012E-5 1.2638259E-5 0.88475 0.88475
1.2622953E-5 -2.738354E-10 1.2637635E-5 1.1881256E-5 7.5889147E-6 1.2637791E-5 1.2637791E-5 1.2637635E-5 0.88525 0.88525
1.2632996E-5 -8.441435E-11 1.2637323E-5 1.1881028E-5 7.5887683E-6 1.263757E-5 1.263757E-5 1.2637323E-5 0.88575 0.88575
1.2648317E-5 2.0245738E-10 1.2636699E-5 1.1880798E-5 7.5886223E-6 1.2637348E-5 1.2637348E-5 1.2636699E-5 0.88625 0.88625
1.2656248E-5 3.5289816E-10 1.2636699E-5 1.1880569E-5 7.588476E-6 1.2637127E-5 1.2637127E-5 1.2636699E-5 0.88675 0.88675
1.2653618E-5 3.0843758E-10 1.2636699E-5 1.1880341E-5 7.58833E-6 1.2636906E-5 1.2636906E-5 1.2636699E-5 0.88725 0.88725
1.2645905E-5 1.7018074E-10 1.2636387E-5 1.1880112E-5 7.588184E-6 1.2636685E-5 1.2636685E-5 1.2636387E-5 0.88775 0.88775
1.2637302E-5 1.5479102E-11 1.2636699E-5 1.1879654E-5 7.5878916E-6 1.2636463E-5 1.2636463E-5 1.2636699E-5 0.88825 0.88825
1.2625035E-5 -2.0682894E-10 1.2636075E-5 1.1879425E-5 7.587745E-6 1.2636242E-5 1.2636242E-5 1.2636075E-5 0.88875 0.88875
1.2618412E-5 -3.249866E-10 1.263545E-5 1.1879196E-5 7.587599E-6 1.2636021E-5 1.2636021E-5 1.263545E-5 0.88925 0.88925
1.2619907E-5 -2.9331382E-10 1.263545E-5 1.1878968E-5 7.5874527E-6 1.2635799E-5 1.2635799E-5 1.263545E-5 0.88975 0.88975
1.26281E-5 -1.380005E-10 1.2635138E-5 1.1878738E-5 7.5873068E-6 1.2635578E-5 1.2635578E-5 1.2635138E-5 0.89025 0.89025
1.2639364E-5 7.395601E-11 1.2635138E-5 1.1878509E-5 7.5871603E-6 1.2635357E-5 1.2635357E-5 1.2635138E-5 0.89075 0.89075
1.2650034E-5 2.7494934E-10 1.2635138E-5 1.1878281E-5 7.5870144E-6 1.2635135E-5 1.2635135E-5 1.2635138E-5 0.89125 0.89125
1.2655752E-5 3.8458267E-10 1.2634826E-5 1.1878052E-5 7.586868E-6 1.2634914E-5 1.2634914E-5 1.2634826E-5 0.89175 0.89175
1.2647577E-5 2.3779886E-10 1.2634826E-5 1.18778225E-5 7.586722E-6 1.2634693E-5 1.2634693E-5 1.2634826E-5 0.89225 0.89225
1.2630823E-5 -6.734226E-11 1.2634514E-5 1.1877594E-5 7.5865755E-6 1.2634472E-5 1.2634472E-5 1.2634514E-5 0.89275 0.89275
1.2620734E-5 -2.494519E-10 1.2634201E-5 1.1877365E-5 7.5864295E-6 1.263425E-5 1.263425E-5 1.2634201E-5 0.89325 0.89325
1.2620843E-5 -2.4335992E-10 1.2633889E-5 1.1876908E-5 7.586137E-6 1.2634029E-5 1.2634029E-5 1.2633889E-5 0.89375 0.89375
1.2625671E-5 -1.5017142E-10 1.2632952E-5 1.1876678E-5 7.5859907E-6 1.2633807E-5 1.2633807E-5 1.2632952E-5 0.89425 0.89425
1.2631323E-5 -4.1756244E-11 1.2633265E-5 1.1876449E-5 7.5858447E-6 1.2633586E-5 1.2633586E-5 1.2633265E-5 0.89475 0.89475
1.263767E-5 7.9449336E-11 1.2632328E-5 1.1876221E-5 7.5856983E-6 1.2633365E-5 1.2633365E-5 1.2632328E-5 0.89525 0.89525
1.2646226E-5 2.4146238E-10 1.2632952E-5 1.1875992E-5 7.5855523E-6 1.2633143E-5 1.2633143E-5 1.2632952E-5 0.89575 0.89575
1.2647128E-5 2.6217195E-10 1.263264E-5 1.18757625E-5 7.585406E-6 1.2632922E-5 1.2632922E-5 1.263264E-5 0.89625 0.89625
1.2636841E-5 7.64079E-11 1.2632328E-5 1.1875534E-5 7.58526E-6 1.2632701E-5 1.2632701E-5 1.2632328E-5 0.89675 0.89675
1.2625927E-5 -1.209284E-10 1.26320165E-5 1.1875305E-5 7.5851135E-6 1.2632479E-5 1.2632479E-5 1.26320165E-5 0.89725 0.89725
1.2623957E-5 -1.5320764E-10 1.2631392E-5 1.1875076E-5 7.5849675E-6 1.2632258E-5 1.2632258E-5 1.2631392E-5 0.89775 0.89775
1.2622977E-5 -1.6721487E-10 1.2631392E-5 1.1874848E-5 7.584821E-6 1.26320365E-5 1.26320365E-5 1.2631392E-5 0.89825 0.89825
1.26257255E-5 -1.12397563E-10 1.2631392E-5 1.1874618E-5 7.584675E-6 1.26318155E-5 1.26318155E-5 1.2631392E-5 0.89875 0.89875
1.2632137E-5 1.0026147E-11 1.263108E-5 1.1874161E-5 7.5843827E-6 1.2631594E-5 1.2631594E-5 1.263108E-5 0.89925 0.89925
1.2641618E-5 1.8909306E-10 1.2631392E-5 1.1873932E-5 7.5842363E-6 1.2631373E-5 1.2631373E-5 1.2631392E-5 0.89975 0.89975
1.264516E-5 2.5852795E-10 1.263108E-5 1.1873703E-5 7.5840903E-6 1.2631152E-5 1.2631152E-5 1.263108E-5 0.90025 0.90025
1.2638371E-5 1.3732498E-10 1.263108E-5 1.1873474E-5 7.583944E-6 1.263093E-5 1.263093E-5 1.263108E-5 0.90075 0.90075
1.2628513E-5 -4.052118E-11 1.2630456E-5 1.1873245E-5 7.583798E-6 1.2630709E-5 1.2630709E-5 1.2630456E-5 0.90125 0.90125
1.2624398E-5 -1.1238975E-10 1.2630456E-5 1.1873017E-5 7.583652E-6 1.2630488E-5 1.2630488E-5 1.2630456E-5 0.90175 0.90175
1.262091E-5 -1.7268605E-10 1.2630456E-5 1.1872788E-5 7.5835055E-6 1.2630267E-5 1.2630267E-5 1.2630456E-5 0.90225 0.90225
1.2618774E-5 -2.0801062E-10 1.2629519E-5 1.1872558E-5 7.5833595E-6 1.2630045E-5 1.2630045E-5 1.2629519E-5 0.90275 0.90275
1.2625549E-5 -7.8887175E-11 1.2629207E-5 1.187233E-5 7.583213E-6 1.2629824E-5 1.2629824E-5 1.2629207E-5 0.90325 0.90325
1.2633775E-5 7.7035205E-11 1.2629519E-5 1.1872101E-5 7.583067E-6 1.2629602E-5 1.2629602E-5 1.2629519E-5 0.90375 0.90375
1.2643026E-5 2.5183866E-10 1.2629207E-5 1.1871643E-5 7.5827747E-6 1.2629381E-5 1.2629381E-5 1.2629207E-5 0.90425 0.90425
1.2645247E-5 2.969109E-10 1.2629207E-5 1.1871414E-5 7.5826283E-6 1.2629159E-5 1.2629159E-5 1.2629207E-5 0.90475 0.90475
1.2636016E-5 1.3063699E-10 1.2628894E-5 1.1871185E-5 7.5824823E-6 1.2628938E-5 1.2628938E-5 1.2628894E-5 0.90525 0.90525
1.2626158E-5 -4.7209195E-11 1.2628582E-5 1.1870957E-5 7.582336E-6 1.2628716E-5 1.2628716E-5 1.2628582E-5 0.90575 0.90575
1.2620558E-5 -1.4648577E-10 1.2627645E-5 1.1870728E-5 7.58219E-6 1.2628495E-5 1.2628495E-5 1.2627645E-5 0.90625 0.90625
1.2616971E-5 -2.0860927E-10 1.2627958E-5 1.1870498E-5 7.5820435E-6 1.2628274E-5 1.2628274E-5 1.2627958E-5 0.90675 0.90675
1.2619125E-5 -1.6475515E-10 1.2627645E-5 1.187027E-5 7.5818975E-6 1.2628052E-5 1.2628052E-5 1.2627645E-5 0.90725 0.90725
1.26257355E-5 -3.867704E-11 1.26273335E-5 1.1870041E-5 7.581751E-6 1.2627831E-5 1.2627831E-5 1.26273335E-5 0.90775 0.90775
1.2632246E-5 8.557386E-11 1.2627645E-5 1.1869812E-5 7.581605E-6 1.2627609E-5 1.2627609E-5 1.2627645E-5 0.90825 0.90825
1.2637865E-5 1.9337998E-10 1.26270215E-5 1.1869583E-5 7.5814587E-6 1.2627388E-5 1.2627388E-5 1.26270215E-5 0.90875 0.90875
1.2639525E-5 2.2809807E-10 1.26270215E-5 1.1869354E-5 7.5813127E-6 1.2627166E-5 1.2627166E-5 1.26270215E-5 0.90925 0.90925
1.2635938E-5 1.6597457E-10 1.26270215E-5 1.1868897E-5 7.5810203E-6 1.2626945E-5 1.2626945E-5 1.26270215E-5 0.90975 0.90975
1.2627863E-5 2.1018003E-11 1.262671E-5 1.1868668E-5 7.580874E-6 1.2626723E-5 1.2626723E-5 1.262671E-5 0.91025 0.91025
1.2620811E-5 -1.05057504E-10 1.2626398E-5 1.1868438E-5 7.580728E-6 1.2626502E-5 1.2626502E-5 1.2626398E-5 0.91075 0.91075
1.2617685E-5 -1.5865408E-10 1.2626085E-5 1.186821E-5 7.5805815E-6 1.2626281E-5 1.2626281E-5 1.2626085E-5 0.91125 0.91125
1.2618222E-5 -1.4464423E-10 1.2625773E-5 1.1867981E-5 7.5804355E-6 1.2626059E-5 1.2626059E-5 1.2625773E-5 0.91175 0.91175
1.2620245E-5 -1.032264E-10 1.2625461E-5 1.1867752E-5 7.580289E-6 1.2625838E-5 1.2625838E-5 1.2625461E-5 0.91225 0.91225
1.2624116E-5 -2.7700826E-11 1.2624836E-5 1.1867523E-5 7.580143E-6 1.2625616E-5 1.2625616E-5 1.2624836E-5 0.91275 0.91275
1.26299E-5 8.315061E-11 1.2624836E-5 1.1867294E-5 7.5799967E-6 1.2625394E-5 1.2625394E-5 1.2624836E-5 0.91325 0.91325
1.2633243E-5 1.4893113E-10 1.2624524E-5 1.1867065E-5 7.5798507E-6 1.2625173E-5 1.2625173E-5 1.2624524E-5 0.91375 0.91375
1.2632725E-5 1.4345085E-10 1.26239E-5 1.1866837E-5 7.5797043E-6 1.2624952E-5 1.2624952E-5 1.26239E-5 0.91425 0.91425
1.2632932E-5 1.5137001E-10 1.2623588E-5 1.1866608E-5 7.5795583E-6 1.26247305E-5 1.26247305E-5 1.2623588E-5 0.91475 0.91475
1.2629774E-5 9.716437E-11 1.2624212E-5 1.186615E-5 7.579266E-6 1.26245095E-5 1.26245095E-5 1.2624212E-5 0.91525 0.91525
1.2623909E-5 -6.98474E-12 1.26239E-5 1.1865921E-5 7.57912E-6 1.2624288E-5 1.2624288E-5 1.26239E-5 0.91575 0.91575
1.2616296E-5 -1.4341438E-10 1.26239E-5 1.1865692E-5 7.5789735E-6 1.2624067E-5 1.2624067E-5 1.26239E-5 0.91625 0.91625
1.26122795E-5 -2.1345574E-10 1.2623588E-5 1.1865463E-5 7.5788275E-6 1.2623845E-5 1.2623845E-5 1.2623588E-5 0.91675 0.91675
1.2613972E-5 -1.7812857E-10 1.2622963E-5 1.1865234E-5 7.578681E-6 1.2623624E-5 1.2623624E-5 1.2622963E-5 0.91725 0.91725
1.2619888E-5 -6.484086E-11 1.2623275E-5 1.1865006E-5 7.578535E-6 1.2623402E-5 1.2623402E-5 1.2623275E-5 0.91775 0.91775
1.26246505E-5 2.7129517E-11 1.2623275E-5 1.1864777E-5 7.5783887E-6 1.2623181E-5 1.2623181E-5 1.2623275E-5 0.91825 0.91825
1.2631887E-5 1.6477991E-10 1.2622651E-5 1.1864548E-5 7.5782427E-6 1.2622959E-5 1.2622959E-5 1.2622651E-5 0.91875 0.91875
1.2636154E-5 2.476143E-10 1.2622027E-5 1.1864319E-5 7.5780963E-6 1.2622737E-5 1.2622737E-5 1.2622027E-5 0.91925 0.91925
1.2633458E-5 2.0193557E-10 1.2622339E-5 1.186409E-5 7.5779503E-6 1.2622516E-5 1.2622516E-5 1.2622339E-5 0.91975 0.91975
1.2627065E-5 8.80414E-11 1.2622027E-5 1.1863861E-5 7.577804E-6 1.2622295E-5 1.2622295E-5 1.2622027E-5 0.92025 0.92025
1.2621431E-5 -1.1844243E-11 1.2622027E-5 1.1863403E-5 7.5775115E-6 1.2622073E-5 1.2622073E-5 1.2622027E-5 0.92075 0.92075
1.26120685E-5 -1.8055442E-10 1.2621715E-5 1.1863174E-5 7.5773655E-6 1.2621851E-5 1.2621851E-5 1.2621715E-5 0.92125 0.92125
1.2606699E-5 -2.755675E-10 1.2621403E-5 1.1862946E-5 7.577219E-6 1.262163E-5 1.262163E-5 1.2621403E-5 0.92175 0.92175
1.2607534E-5 -2.5607608E-10 1.2621403E-5 1.1862717E-5 7.577073E-6 1.2621409E-5 1.2621409E-5 1.2621403E-5 0.92225 0.92225
1.2615397E-5 -1.0685343E-10 1.2620778E-5 1.1862488E-5 7.5769267E-6 1.2621187E-5 1.2621187E-5 1.2620778E-5 0.92275 0.92275
1.2626561E-5 1.032759E-10 1.2620466E-5 1.1862259E-5 7.5767807E-6 1.2620965E-5 1.2620965E-5 1.2620466E-5 0.92325 0.92325
1.2633369E-5 2.330084E-10 1.2620154E-5 1.186203E-5 7.5766343E-6 1.2620744E-5 1.2620744E-5 1.2620154E-5 0.92375 0.92375
1.26352925E-5 2.7259903E-10 1.2620154E-5 1.1861801E-5 7.5764883E-6 1.2620522E-5 1.2620522E-5 1.2620154E-5 0.92425 0.92425
1.263494E-5 2.7016406E-10 1.2620154E-5 1.1861573E-5 7.576342E-6 1.2620301E-5 1.2620301E-5 1.2620154E-5 0.92475 0.92475
1.2627655E-5 1.3982511E-10 1.261953E-5 1.1861343E-5 7.576196E-6 1.2620079E-5 1.2620079E-5 1.261953E-5 0.92525 0.92525
1.2610901E-5 -1.6531602E-10 1.2619217E-5 1.1861114E-5 7.5760495E-6 1.2619858E-5 1.2619858E-5 1.2619217E-5 0.92575 0.92575
1.2598601E-5 -3.8823314E-10 1.2619217E-5 1.1860657E-5 7.575757E-6 1.2619636E-5 1.2619636E-5 1.2619217E-5 0.92625 0.92625
1.260003E-5 -3.5777847E-10 1.2619217E-5 1.1860428E-5 7.575611E-6 1.2619415E-5 1.2619415E-5 1.2619217E-5 0.92675 0.92675
1.260918E-5 -1.8480224E-10 1.2618593E-5 1.1860199E-5 7.5754647E-6 1.26191935E-5 1.26191935E-5 1.2618593E-5 0.92725 0.92725
1.2620905E-5 3.5681208E-11 1.2618593E-5 1.185997E-5 7.5753187E-6 1.2618972E-5 1.2618972E-5 1.2618593E-5 0.92775 0.92775
1.2631442E-5 2.3423827E-10 1.2618593E-5 1.1859741E-5 7.5751723E-6 1.261875E-5 1.261875E-5 1.2618593E-5 0.92825 0.92825
1.2638217E-5 3.6336173E-10 1.2618281E-5 1.1859513E-5 7.5750263E-6 1.2618529E-5 1.2618529E-5 1.2618281E-5 0.92875 0.92875
1.2637797E-5 3.5970862E-10 1.2617968E-5 1.1859283E-5 7.5748803E-6 1.2618308E-5 1.2618308E-5 1.2617968E-5 0.92925 0.92925
1.2625333E-5 1.3374618E-10 1.26176565E-5 1.1859054E-5 7.574734E-6 1.2618086E-5 1.2618086E-5 1.26176565E-5 0.92975 0.92975
1.2609997E-5 -1.4520508E-10 1.26176565E-5 1.1858826E-5 7.574588E-6 1.2617864E-5 1.2617864E-5 1.26176565E-5 0.93025 0.93025
1.2601162E-5 -3.041702E-10 1.26176565E-5 1.1858597E-5 7.5744415E-6 1.2617643E-5 1.2617643E-5 1.26176565E-5 0.93075 0.93075
1.2598531E-5 -3.4863076E-10 1.26176565E-5 1.18583675E-5 7.5742955E-6 1.2617421E-5 1.2617421E-5 1.26176565E-5 0.93125 0.93125
1.2601346E-5 -2.925953E-10 1.261672E-5 1.185791E-5 7.574003E-6 1.2617199E-5 1.2617199E-5 1.261672E-5 0.93175 0.93175
1.2611882E-5 -9.403826E-11 1.26173445E-5 1.1857681E-5 7.5738567E-6 1.2616978E-5 1.2616978E-5 1.26173445E-5 0.93225 0.93225
1.2628063E-5 2.0866918E-10 1.2617033E-5 1.1857453E-5 7.5737107E-6 1.2616756E-5 1.2616756E-5 1.2617033E-5 0.93275 0.93275
1.2638731E-5 4.096625E-10 1.2616408E-5 1.1857223E-5 7.5735643E-6 1.2616535E-5 1.2616535E-5 1.2616408E-5 0.93325 0.93325
1.2636827E-5 3.7860143E-10 1.2616096E-5 1.1856994E-5 7.5734183E-6 1.2616313E-5 1.2616313E-5 1.2616096E-5 0.93375 0.93375
1.262357E-5 1.3802136E-10 1.2615784E-5 1.1856766E-5 7.573272E-6 1.2616091E-5 1.2616091E-5 1.2615784E-5 0.93425 0.93425
1.260929E-5 -1.2143975E-10 1.2615784E-5 1.1856537E-5 7.573126E-6 1.261587E-5 1.261587E-5 1.2615784E-5 0.93475 0.93475
1.2598178E-5 -3.2243047E-10 1.2615472E-5 1.18563075E-5 7.5729795E-6 1.2615648E-5 1.2615648E-5 1.2615472E-5 0.93525 0.93525
1.2596636E-5 -3.4679185E-10 1.2615159E-5 1.1856079E-5 7.5728335E-6 1.2615426E-5 1.2615426E-5 1.2615159E-5 0.93575 0.93575
1.2601233E-5 -2.5786678E-10 1.2614847E-5 1.185585E-5 7.572687E-6 1.2615205E-5 1.2615205E-5 1.2614847E-5 0.93625 0.93625
1.2613981E-5 -1.8502257E-11 1.2615159E-5 1.1855393E-5 7.5723947E-6 1.26149835E-5 1.26149835E-5 1.2615159E-5 0.93675 0.93675
1.2626597E-5 2.1842599E-10 1.2614847E-5 1.1855163E-5 7.5722487E-6 1.26147615E-5 1.26147615E-5 1.2614847E-5 0.93725 0.93725
1.263413E-5 3.6155798E-10 1.2614223E-5 1.1854935E-5 7.5721023E-6 1.26145405E-5 1.26145405E-5 1.2614223E-5 0.93775 0.93775
1.2632325E-5 3.3232406E-10 1.2614535E-5 1.1854706E-5 7.5719563E-6 1.2614319E-5 1.2614319E-5 1.2614535E-5 0.93825 0.93825
1.2622236E-5 1.5021444E-10 1.2613598E-5 1.1854477E-5 7.57181E-6 1.2614097E-5 1.2614097E-5 1.2613598E-5 0.93875 0.93875
1.2607098E-5 -1.2508242E-10 1.2612974E-5 1.1854248E-5 7.571664E-6 1.2613876E-5 1.2613876E-5 1.2612974E-5 0.93925 0.93925
1.2597801E-5 -2.9257446E-10 1.2613286E-5 1.1854019E-5 7.5715175E-6 1.2613654E-5 1.2613654E-5 1.2613286E-5 0.93975 0.93975
1.2597547E-5 -2.9318223E-10 1.2612974E-5 1.185379E-5 7.5713715E-6 1.2613432E-5 1.2613432E-5 1.2612974E-5 0.94025 0.94025
1.2603331E-5 -1.8233078E-10 1.2612974E-5 1.1853562E-5 7.571225E-6 1.2613211E-5 1.2613211E-5 1.2612974E-5 0.94075 0.94075
1.2614528E-5 2.8407615E-11 1.2612974E-5 1.1853333E-5 7.571079E-6 1.2612989E-5 1.2612989E-5 1.2612974E-5 0.94125 0.94125
1.2625065E-5 2.2696467E-10 1.2612974E-5 1.1853103E-5 7.5709327E-6 1.2612767E-5 1.2612767E-5 1.2612974E-5 0.94175 0.94175
1.2629826E-5 3.1893505E-10 1.2612038E-5 1.1852646E-5 7.5706407E-6 1.2612546E-5 1.2612546E-5 1.2612038E-5 0.94225 0.94225
1.2627592E-5 2.8178326E-10 1.2612038E-5 1.1852417E-5 7.5704943E-6 1.2612324E-5 1.2612324E-5 1.2612038E-5 0.94275 0.94275
1.2614962E-5 5.2775496E-11 1.2612038E-5 1.1852188E-5 7.5703483E-6 1.2612102E-5 1.2612102E-5 1.2612038E-5 0.94325 0.94325
1.2603685E-5 -1.5126055E-10 1.2611414E-5 1.1851959E-5 7.570202E-6 1.2611881E-5 1.2611881E-5 1.2611414E-5 0.94375 0.94375
1.260287E-5 -1.6222244E-10 1.2611726E-5 1.185173E-5 7.570056E-6 1.2611659E-5 1.2611659E-5 1.2611726E-5 0.94425 0.94425
1.2603143E-5 -1.5308514E-10 1.2611414E-5 1.1851502E-5 7.5699095E-6 1.2611437E-5 1.2611437E-5 1.2611414E-5 0.94475 0.94475
1.2603516E-5 -1.4212063E-10 1.2611101E-5 1.1851273E-5 7.5697635E-6 1.2611216E-5 1.2611216E-5 1.2611101E-5 0.94525 0.94525
1.2607584E-5 -6.294066E-11 1.2610789E-5 1.1851043E-5 7.569617E-6 1.2610994E-5 1.2610994E-5 1.2610789E-5 0.94575 0.94575
1.2614821E-5 7.470971E-11 1.2610789E-5 1.1850815E-5 7.569471E-6 1.26107725E-5 1.26107725E-5 1.2610789E-5 0.94625 0.94625
1.2622388E-5 2.1845076E-10 1.2610165E-5 1.1850586E-5 7.5693247E-6 1.26105515E-5 1.26105515E-5 1.2610165E-5 0.94675 0.94675
1.26231225E-5 2.3611502E-10 1.2609852E-5 1.1850357E-5 7.5691787E-6 1.261033E-5 1.261033E-5 1.2609852E-5 0.94725 0.94725
1.2620327E-5 1.886091E-10 1.2609852E-5 1.1849899E-5 7.5688863E-6 1.2610108E-5 1.2610108E-5 1.2609852E-5 0.94775 0.94775
1.2614594E-5 8.689627E-11 1.260954E-5 1.184967E-5 7.56874E-6 1.2609886E-5 1.2609886E-5 1.260954E-5 0.94825 0.94825
1.2603911E-5 -1.06176574E-10 1.260954E-5 1.1849442E-5 7.568594E-6 1.2609664E-5 1.2609664E-5 1.260954E-5 0.94875 0.94875
1.259412E-5 -2.828046E-10 1.2609228E-5 1.1849213E-5 7.5684475E-6 1.2609443E-5 1.2609443E-5 1.2609228E-5 0.94925 0.94925
1.2593106E-5 -2.9742092E-10 1.2609228E-5 1.1848983E-5 7.5683015E-6 1.2609221E-5 1.2609221E-5 1.2609228E-5 0.94975 0.94975
1.260097E-5 -1.4819826E-10 1.2608916E-5 1.1848755E-5 7.568155E-6 1.2608999E-5 1.2608999E-5 1.2608916E-5 0.95025 0.95025
1.26099885E-5 2.2341722E-11 1.2608916E-5 1.1848526E-5 7.568009E-6 1.2608778E-5 1.2608778E-5 1.2608916E-5 0.95075 0.95075
1.2616268E-5 1.4232918E-10 1.2608291E-5 1.1848297E-5 7.5678627E-6 1.2608556E-5 1.2608556E-5 1.2608291E-5 0.95125 0.95125
1.2621425E-5 2.4160834E-10 1.26076675E-5 1.1848068E-5 7.5677167E-6 1.2608334E-5 1.2608334E-5 1.26076675E-5 0.95175 0.95175
1.2626022E-5 3.3053338E-10 1.2608291E-5 1.1847839E-5 7.5675703E-6 1.2608112E-5 1.2608112E-5 1.2608291E-5 0.95225 0.95225
1.2620454E-5 2.3186589E-10 1.2607979E-5 1.184761E-5 7.5674243E-6 1.2607891E-5 1.2607891E-5 1.2607979E-5 0.95275 0.95275
1.2606273E-5 -2.5768032E-11 1.2607979E-5 1.1847153E-5 7.567132E-6 1.2607669E-5 1.2607669E-5 1.2607979E-5 0.95325 0.95325
1.2592752E-5 -2.712206E-10 1.26076675E-5 1.1846924E-5 7.5669855E-6 1.2607447E-5 1.2607447E-5 1.26076675E-5 0.95375 0.95375
1.258593E-5 -3.9303266E-10 1.26073555E-5 1.1846695E-5 7.5668395E-6 1.26072255E-5 1.26072255E-5 1.26073555E-5 0.95425 0.95425
1.2590856E-5 -2.9801694E-10 1.2607043E-5 1.1846466E-5 7.566693E-6 1.2607004E-5 1.2607004E-5 1.2607043E-5 0.95475 0.95475
1.2600634E-5 -1.13468415E-10 1.2606731E-5 1.1846238E-5 7.566547E-6 1.2606783E-5 1.2606783E-5 1.2606731E-5 0.95525 0.95525
1.261028E-5 6.8643834E-11 1.2606731E-5 1.1846008E-5 7.5664007E-6 1.2606561E-5 1.2606561E-5 1.2606731E-5 0.95575 0.95575
1.2620949E-5 2.6963715E-10 1.2606107E-5 1.1845779E-5 7.5662547E-6 1.2606339E-5 1.2606339E-5 1.2606107E-5 0.95625 0.95625
1.2626403E-5 3.7439793E-10 1.2606107E-5 1.1845551E-5 7.5661087E-6 1.2606117E-5 1.2606117E-5 1.2606107E-5 0.95675 0.95675
1.2622815E-5 3.1227443E-10 1.2605482E-5 1.1845322E-5 7.5659623E-6 1.2605895E-5 1.2605895E-5 1.2605482E-5 0.95725 0.95725
1.2612892E-5 1.3321014E-10 1.2605482E-5 1.1845093E-5 7.5658163E-6 1.2605674E-5 1.2605674E-5 1.2605482E-5 0.95775 0.95775
1.2600195E-5 -9.701579E-11 1.260517E-5 1.1844864E-5 7.56567E-6 1.2605452E-5 1.2605452E-5 1.260517E-5 0.95825 0.95825
1.2589446E-5 -2.9130676E-10 1.260517E-5 1.1844406E-5 7.5653775E-6 1.260523E-5 1.260523E-5 1.260517E-5 0.95875 0.95875
1.2583318E-5 -4.003284E-10 1.2604233E-5 1.1844178E-5 7.5652315E-6 1.2605008E-5 1.2605008E-5 1.2604233E-5 0.95925 0.95925
1.2585076E-5 -3.637831E-10 1.2604858E-5 1.1843948E-5 7.565085E-6 1.2604787E-5 1.2604787E-5 1.2604858E-5 0.95975 0.95975
1.2597593E-5 -1.2868204E-10 1.2604858E-5 1.1843719E-5 7.564939E-6 1.2604565E-5 1.2604565E-5 1.2604858E-5 0.96025 0.96025
1.2615324E-5 2.0265156E-10 1.2604545E-5 1.1843491E-5 7.5647927E-6 1.2604343E-5 1.2604343E-5 1.2604545E-5 0.96075 0.96075
1.2626025E-5 4.0425396E-10 1.2603921E-5 1.1843262E-5 7.5646467E-6 1.2604121E-5 1.2604121E-5 1.2603921E-5 0.96125 0.96125
1.2625012E-5 3.8963763E-10 1.2603609E-5 1.1843033E-5 7.5645003E-6 1.2603899E-5 1.2603899E-5 1.2603609E-5 0.96175 0.96175
1.2616836E-5 2.4285388E-10 1.2603297E-5 1.1842804E-5 7.5643543E-6 1.26036775E-5 1.26036775E-5 1.2603297E-5 0.96225 0.96225
1.2605229E-5 3.2727165E-11 1.26029845E-5 1.1842575E-5 7.564208E-6 1.2603456E-5 1.2603456E-5 1.26029845E-5 0.96275 0.96275
1.2596757E-5 -1.1953821E-10 1.2603297E-5 1.1842346E-5 7.564062E-6 1.2603235E-5 1.2603235E-5 1.2603297E-5 0.96325 0.96325
1.25862725E-5 -3.0895667E-10 1.2602361E-5 1.1842118E-5 7.5639155E-6 1.2603013E-5 1.2603013E-5 1.2602361E-5 0.96375 0.96375
1.2576942E-5 -4.770578E-10 1.2602361E-5 1.1841659E-5 7.563623E-6 1.2602791E-5 1.2602791E-5 1.2602361E-5 0.96425 0.96425
1.2585037E-5 -3.2357164E-10 1.26026725E-5 1.1841431E-5 7.563477E-6 1.2602569E-5 1.2602569E-5 1.26026725E-5 0.96475 0.96475
1.2603494E-5 2.116142E-11 1.2602361E-5 1.1841202E-5 7.5633307E-6 1.2602347E-5 1.2602347E-5 1.2602361E-5 0.96525 0.96525
1.26174955E-5 2.8367048E-10 1.2602361E-5 1.1840973E-5 7.5631847E-6 1.2602125E-5 1.2602125E-5 1.2602361E-5 0.96575 0.96575
1.262295E-5 3.8843123E-10 1.2602049E-5 1.1840744E-5 7.5630383E-6 1.2601904E-5 1.2601904E-5 1.2602049E-5 0.96625 0.96625
1.2622167E-5 3.7807843E-10 1.2601736E-5 1.1840515E-5 7.5628923E-6 1.2601682E-5 1.2601682E-5 1.2601736E-5 0.96675 0.96675
1.2619966E-5 3.4153574E-10 1.2601736E-5 1.1840286E-5 7.562746E-6 1.260146E-5 1.260146E-5 1.2601736E-5 0.96725 0.96725
1.26064115E-5 9.547407E-11 1.2601736E-5 1.1840058E-5 7.5626E-6 1.2601238E-5 1.2601238E-5 1.2601736E-5 0.96775 0.96775
1.25851675E-5 -2.925001E-10 1.2601112E-5 1.1839828E-5 7.5624534E-6 1.2601016E-5 1.2601016E-5 1.2601112E-5 0.96825 0.96825
1.2572538E-5 -5.215079E-10 1.2600488E-5 1.1839599E-5 7.5623075E-6 1.2600794E-5 1.2600794E-5 1.2600488E-5 0.96875 0.96875
1.2576771E-5 -4.3928258E-10 1.2600175E-5 1.1839142E-5 7.562015E-6 1.26005725E-5 1.26005725E-5 1.2600175E-5 0.96925 0.96925
1.2587341E-5 -2.4011645E-10 1.2600488E-5 1.18389125E-5 7.561869E-6 1.2600351E-5 1.2600351E-5 1.2600488E-5 0.96975 0.96975
1.2602168E-5 3.761927E-11 1.2599863E-5 1.1838684E-5 7.5617227E-6 1.260013E-5 1.260013E-5 1.2599863E-5 0.97025 0.97025
1.26177865E-5 3.2997258E-10 1.2599551E-5 1.1838455E-5 7.5615767E-6 1.2599908E-5 1.2599908E-5 1.2599551E-5 0.97075 0.97075
1.26273E-5 5.096486E-10 1.2599551E-5 1.1838226E-5 7.5614303E-6 1.2599686E-5 1.2599686E-5 1.2599551E-5 0.97125 0.97125
1.2626616E-5 5.01123E-10 1.2599551E-5 1.1837998E-5 7.5612843E-6 1.2599464E-5 1.2599464E-5 1.2599551E-5 0.97175 0.97175
1.2612567E-5 2.459253E-10 1.2599239E-5 1.1837768E-5 7.561138E-6 1.2599242E-5 1.2599242E-5 1.2599239E-5 0.97225 0.97225
1.2592808E-5 -1.1464088E-10 1.2598926E-5 1.183754E-5 7.560992E-6 1.259902E-5 1.259902E-5 1.2598926E-5 0.97275 0.97275
1.2578033E-5 -3.83238E-10 1.2598926E-5 1.1837311E-5 7.5608455E-6 1.2598798E-5 1.2598798E-5 1.2598926E-5 0.97325 0.97325
1.2571244E-5 -5.0444093E-10 1.2598614E-5 1.1837082E-5 7.5606995E-6 1.2598576E-5 1.2598576E-5 1.2598614E-5 0.97375 0.97375
1.2576104E-5 -4.106434E-10 1.2598302E-5 1.1836853E-5 7.560553E-6 1.2598354E-5 1.2598354E-5 1.2598302E-5 0.97425 0.97425
1.2590337E-5 -1.4387086E-10 1.2598302E-5 1.1836395E-5 7.5602607E-6 1.2598132E-5 1.2598132E-5 1.2598302E-5 0.97475 0.97475
1.2606781E-5 1.6370914E-10 1.2597678E-5 1.1836167E-5 7.5601147E-6 1.259791E-5 1.259791E-5 1.2597678E-5 0.97525 0.97525
1.2620783E-5 4.262182E-10 1.2597678E-5 1.1835938E-5 7.5599683E-6 1.2597689E-5 1.2597689E-5 1.2597678E-5 0.97575 0.97575
1.2623762E-5 4.8529897E-10 1.2597366E-5 1.1835708E-5 7.5598223E-6 1.25974675E-5 1.25974675E-5 1.2597366E-5 0.97625 0.97625
1.2616973E-5 3.64096E-10 1.2596742E-5 1.183548E-5 7.559676E-6 1.2597246E-5 1.2597246E-5 1.2596742E-5 0.97675 0.97675
1.2604046E-5 1.2960662E-10 1.2597054E-5 1.1835251E-5 7.55953E-6 1.2597024E-5 1.2597024E-5 1.2597054E-5 0.97725 0.97725
1.2587126E-5 -1.7857983E-10 1.2596742E-5 1.1835022E-5 7.5593834E-6 1.2596802E-5 1.2596802E-5 1.2596742E-5 0.97775 0.97775
1.2574364E-5 -4.100239E-10 1.259643E-5 1.1834793E-5 7.5592375E-6 1.259658E-5 1.259658E-5 1.259643E-5 0.97825 0.97825
1.2572029E-5 -4.4900283E-10 1.2596117E-5 1.1834564E-5 7.559091E-6 1.2596358E-5 1.2596358E-5 1.2596117E-5 0.97875 0.97875
1.25797615E-5 -3.0221645E-10 1.2596117E-5 1.1834335E-5 7.558945E-6 1.2596136E-5 1.2596136E-5 1.2596117E-5 0.97925 0.97925
1.2592343E-5 -6.5897274E-11 1.2595493E-5 1.1834107E-5 7.5587986E-6 1.2595914E-5 1.2595914E-5 1.2595493E-5 0.97975 0.97975
1.2606147E-5 1.9295739E-10 1.2595493E-5 1.1833648E-5 7.5585062E-6 1.2595692E-5 1.2595692E-5 1.2595493E-5 0.98025 0.98025
1.2615364E-5 3.6715175E-10 1.2595493E-5 1.183342E-5 7.5583603E-6 1.259547E-5 1.259547E-5 1.2595493E-5 0.98075 0.98075
1.2621545E-5 4.85312E-10 1.2595493E-5 1.1833191E-5 7.558214E-6 1.2595248E-5 1.2595248E-5 1.2595493E-5 0.98125 0.98125
1.2613468E-5 3.4035547E-10 1.2594868E-5 1.1832962E-5 7.558068E-6 1.2595026E-5 1.2595026E-5 1.2594868E-5 0.98175 0.98175
1.2594237E-5 -1.0465675E-11 1.2594556E-5 1.1832733E-5 7.5579214E-6 1.25948045E-5 1.25948045E-5 1.2594556E-5 0.98225 0.98225
1.2578605E-5 -2.9489852E-10 1.2594244E-5 1.1832504E-5 7.5577755E-6 1.2594583E-5 1.2594583E-5 1.2594244E-5 0.98275 0.98275
1.2573564E-5 -3.8382095E-10 1.2593932E-5 1.1832275E-5 7.557629E-6 1.2594361E-5 1.2594361E-5 1.2593932E-5 0.98325 0.98325
1.2573508E-5 -3.8077433E-10 1.2594244E-5 1.1832047E-5 7.557483E-6 1.2594139E-5 1.2594139E-5 1.2594244E-5 0.98375 0.98375
1.2579424E-5 -2.6748662E-10 1.2593932E-5 1.1831818E-5 7.557337E-6 1.2593917E-5 1.2593917E-5 1.2593932E-5 0.98425 0.98425
1.2591214E-5 -4.5785015E-11 1.2593619E-5 1.1831588E-5 7.5571907E-6 1.2593695E-5 1.2593695E-5 1.2593619E-5 0.98475 0.98475
1.2608318E-5 2.739763E-10 1.2593619E-5 1.183136E-5 7.5570447E-6 1.2593473E-5 1.2593473E-5 1.2593619E-5 0.98525 0.98525
1.2619943E-5 4.9263255E-10 1.25933075E-5 1.1830902E-5 7.5567523E-6 1.2593251E-5 1.2593251E-5 1.25933075E-5 0.98575 0.98575
1.2615333E-5 4.1162798E-10 1.2593932E-5 1.1830673E-5 7.556606E-6 1.2593029E-5 1.2593029E-5 1.2593932E-5 0.98625 0.98625
1.2605408E-5 2.3256369E-10 1.25929955E-5 1.1830444E-5 7.55646E-6 1.2592807E-5 1.2592807E-5 1.25929955E-5 0.98675 0.98675
1.2592184E-5 -7.407279E-12 1.25929955E-5 1.1830215E-5 7.5563134E-6 1.2592585E-5 1.2592585E-5 1.25929955E-5 0.98725 0.98725
1.2575528E-5 -3.107212E-10 1.2592372E-5 1.1829987E-5 7.5561675E-6 1.2592363E-5 1.2592363E-5 1.2592372E-5 0.98775 0.98775
1.256732E-5 -4.5811405E-10 1.2592372E-5 1.1829758E-5 7.556021E-6 1.25921415E-5 1.25921415E-5 1.2592372E-5 0.98825 0.98825
1.2572048E-5 -3.6675274E-10 1.2592059E-5 1.1829528E-5 7.555875E-6 1.259192E-5 1.259192E-5 1.2592059E-5 0.98875 0.98875
1.258638E-5 -9.815301E-11 1.2591747E-5 1.18293E-5 7.5557286E-6 1.2591698E-5 1.2591698E-5 1.2591747E-5 0.98925 0.98925
1.2598863E-5 1.3633898E-10 1.2592059E-5 1.1829071E-5 7.5555827E-6 1.2591476E-5 1.2591476E-5 1.2592059E-5 0.98975 0.98975
1.2605506E-5 2.6302616E-10 1.2591123E-5 1.1828843E-5 7.5554362E-6 1.2591254E-5 1.2591254E-5 1.2591123E-5 0.99025 0.99025
1.2609276E-5 3.3672454E-10 1.259081E-5 1.1828613E-5 7.5552903E-6 1.2591032E-5 1.2591032E-5 1.259081E-5 0.99075 0.99075
1.261011E-5 3.5621597E-10 1.2590186E-5 1.1828156E-5 7.554998E-6 1.259081E-5 1.259081E-5 1.2590186E-5 0.99125 0.99125
1.25996585E-5 1.674066E-10 1.2590498E-5 1.1827927E-5 7.5548514E-6 1.2590588E-5 1.2590588E-5 1.2590498E-5 0.99175 0.99175
1.2581484E-5 -1.6392437E-10 1.2590186E-5 1.1827698E-5 7.5547055E-6 1.2590366E-5 1.2590366E-5 1.2590186E-5 0.99225 0.99225
1.2571131E-5 -3.5090655E-10 1.2589874E-5 1.1827469E-5 7.554559E-6 1.2590144E-5 1.2590144E-5 1.2589874E-5 0.99275 0.99275
1.2571272E-5 -3.442055E-10 1.2590186E-5 1.182724E-5 7.554413E-6 1.2589922E-5 1.2589922E-5 1.2590186E-5 0.99325 0.99325
1.258029E-5 -1.7366553E-10 1.2589249E-5 1.1827011E-5 7.5542666E-6 1.25897E-5 1.25897E-5 1.2589249E-5 0.99375 0.99375
1.2590794E-5 2.4282461E-11 1.2589874E-5 1.1826783E-5 7.5541207E-6 1.2589478E-5 1.2589478E-5 1.2589874E-5 0.99425 0.99425
1.2598525E-5 1.7106885E-10 1.2589249E-5 1.1826553E-5 7.5539742E-6 1.2589257E-5 1.2589257E-5 1.2589249E-5 0.99475 0.99475
1.26022305E-5 2.435491E-10 1.2589249E-5 1.1826324E-5 7.5538283E-6 1.2589034E-5 1.2589034E-5 1.2589249E-5 0.99525 0.99525
1.2603758E-5 2.7583094E-10 1.2588625E-5 1.1826096E-5 7.553682E-6 1.2588812E-5 1.2588812E-5 1.2588625E-5 0.99575 0.99575
1.2598057E-5 1.7472718E-10 1.2588001E-5 1.1825867E-5 7.553536E-6 1.258859E-5 1.258859E-5 1.2588001E-5 0.99625 0.99625
1.2589025E-5 1.2107663E-11 1.2587689E-5 1.1825409E-5 7.5532434E-6 1.2588368E-5 1.2588368E-5 1.2587689E-5 0.99675 0.99675
1.2578902E-5 -1.7061105E-10 1.2588001E-5 1.182518E-5 7.5530975E-6 1.2588146E-5 1.2588146E-5 1.2588001E-5 0.99725 0.99725
1.25729375E-5 -2.7658734E-10 1.2587689E-5 1.1824951E-5 7.552951E-6 1.2587924E-5 1.2587924E-5 1.2587689E-5 0.99775 0.99775
1.2575983E-5 -2.1628843E-10 1.2587689E-5 1.1824723E-5 7.552805E-6 1.2587702E-5 1.2587702E-5 1.2587689E-5 0.99825 0.99825
1.25842425E-5 -5.975699E-11 1.2587377E-5 1.1824493E-5 7.5526586E-6 1.258748E-5 1.258748E-5 1.2587377E-5 0.99875 0.99875
1.2595142E-5 1.4549979E-10 1.2586752E-5 1.1824264E-5 7.5525127E-6 1.2587258E-5 1.2587258E-5 1.2586752E-5 0.99925 0.99925
1.2601685E-5 2.7035976E-10 1.258644E-5 1.1824036E-5 7.5523662E-6 1.25870365E-5 1.25870365E-5 1.258644E-5 0.99975 0.99975
1.2600275E-5 2.4843466E-10 1.258644E-5 1.1823807E-5 7.5522203E-6 1.2586815E-5 1.2586815E-5 1.258644E-5 1.00025 1.00025
1.259167E-5 9.3733035E-11 1.258644E-5 1.1823578E-5 7.552074E-6 1.2586592E-5 1.2586592E-5 1.258644E-5 1.00075 1.00075
1.2581285E-5 -9.3858185E-11 1.2585816E-5 1.1823349E-5 7.551928E-6 1.258637E-5 1.258637E-5 1.2585816E-5 1.00125 1.00125
1.2573043E-5 -2.418601E-10 1.2585816E-5 1.1822891E-5 7.5516355E-6 1.2586148E-5 1.2586148E-5 1.2585816E-5 1.00175 1.00175
1.2573515E-5 -2.2906839E-10 1.2585503E-5 1.1822663E-5 7.551489E-6 1.2585926E-5 1.2585926E-5 1.2585503E-5 1.00225 1.00225
1.2579992E-5 -1.0542654E-10 1.2585503E-5 1.1822433E-5 7.551343E-6 1.2585704E-5 1.2585704E-5 1.2585503E-5 1.00275 1.00275
1.2588944E-5 6.389531E-11 1.2585503E-5 1.1822204E-5 7.5511966E-6 1.2585482E-5 1.2585482E-5 1.2585503E-5 1.00325 1.00325
1.2592616E-5 1.3576648E-10 1.2584879E-5 1.1821976E-5 7.5510507E-6 1.258526E-5 1.258526E-5 1.2584879E-5 1.00375 1.00375
1.2596421E-5 2.1007393E-10 1.2584879E-5 1.1821747E-5 7.5509042E-6 1.2585038E-5 1.2585038E-5 1.2584879E-5 1.00425 1.00425
1.2596957E-5 2.2408378E-10 1.2584567E-5 1.1821518E-5 7.5507583E-6 1.25848155E-5 1.25848155E-5 1.2584567E-5 1.00475 1.00475
1.2588122E-5 6.511867E-11 1.2583942E-5 1.1821289E-5 7.550612E-6 1.2584594E-5 1.2584594E-5 1.2583942E-5 1.00525 1.00525
1.25771085E-5 -1.3404483E-10 1.2584255E-5 1.182106E-5 7.550466E-6 1.2584372E-5 1.2584372E-5 1.2584255E-5 1.00575 1.00575
1.2569759E-5 -2.6560193E-10 1.2583942E-5 1.1820831E-5 7.5503194E-6 1.258415E-5 1.258415E-5 1.2583942E-5 1.00625 1.00625
1.2573464E-5 -1.931217E-10 1.2583942E-5 1.1820603E-5 7.5501734E-6 1.2583928E-5 1.2583928E-5 1.2583942E-5 1.00675 1.00675
1.2582218E-5 -2.745425E-11 1.2583942E-5 1.1820144E-5 7.549881E-6 1.2583706E-5 1.2583706E-5 1.2583942E-5 1.00725 1.00725
1.259028E-5 1.254228E-10 1.25833185E-5 1.1819916E-5 7.5497346E-6 1.2583484E-5 1.2583484E-5 1.25833185E-5 1.00775 1.00775
1.2592466E-5 1.6988598E-10 1.25830065E-5 1.1819687E-5 7.5495886E-6 1.2583261E-5 1.2583261E-5 1.25830065E-5 1.00825 1.00825
1.259132E-5 1.5283343E-10 1.2582694E-5 1.1819458E-5 7.549442E-6 1.2583039E-5 1.2583039E-5 1.2582694E-5 1.00875 1.00875
1.2590735E-5 1.4613498E-10 1.25830065E-5 1.1819229E-5 7.5492962E-6 1.2582817E-5 1.2582817E-5 1.25830065E-5 1.00925 1.00925
1.2587115E-5 8.340242E-11 1.258207E-5 1.1819E-5 7.54915E-6 1.2582595E-5 1.2582595E-5 1.258207E-5 1.00975 1.00975
1.2578048E-5 -7.9826146E-11 1.258207E-5 1.1818772E-5 7.549004E-6 1.25823735E-5 1.25823735E-5 1.258207E-5 1.01025 1.01025
1.25720835E-5 -1.8580244E-10 1.2581758E-5 1.1818543E-5 7.5488574E-6 1.2582151E-5 1.2582151E-5 1.2581758E-5 1.01075 1.01075
1.2569255E-5 -2.339174E-10 1.2581758E-5 1.1818313E-5 7.5487114E-6 1.2581929E-5 1.2581929E-5 1.2581758E-5 1.01125 1.01125
1.2576227E-5 -1.01139555E-10 1.258207E-5 1.1818085E-5 7.5485655E-6 1.2581707E-5 1.2581707E-5 1.258207E-5 1.01175 1.01175
1.2585179E-5 6.81823E-11 1.2581445E-5 1.1817856E-5 7.548419E-6 1.2581485E-5 1.2581485E-5 1.2581445E-5 1.01225 1.01225
1.2591657E-5 1.9182414E-10 1.2581133E-5 1.1817398E-5 7.5481266E-6 1.2581263E-5 1.2581263E-5 1.2581133E-5 1.01275 1.01275
1.2590609E-5 1.7659878E-10 1.2580821E-5 1.1817169E-5 7.5479807E-6 1.2581041E-5 1.2581041E-5 1.2580821E-5 1.01325 1.01325
1.2588539E-5 1.4249237E-10 1.2580197E-5 1.181694E-5 7.5478342E-6 1.2580818E-5 1.2580818E-5 1.2580197E-5 1.01375 1.01375
1.2586205E-5 1.03513406E-10 1.2580509E-5 1.1816712E-5 7.5476883E-6 1.2580596E-5 1.2580596E-5 1.2580509E-5 1.01425 1.01425
1.2579383E-5 -1.829864E-11 1.2579884E-5 1.1816483E-5 7.547542E-6 1.25803745E-5 1.25803745E-5 1.2579884E-5 1.01475 1.01475
1.2569789E-5 -1.9127229E-10 1.2579572E-5 1.1816253E-5 7.547396E-6 1.25801525E-5 1.25801525E-5 1.2579572E-5 1.01525 1.01525
1.2566564E-5 -2.4669605E-10 1.2579572E-5 1.1816025E-5 7.5472494E-6 1.2579931E-5 1.2579931E-5 1.2579572E-5 1.01575 1.01575
1.2569147E-5 -1.9492406E-10 1.2579572E-5 1.1815796E-5 7.5471035E-6 1.2579708E-5 1.2579708E-5 1.2579572E-5 1.01625 1.01625
1.2575756E-5 -6.884596E-11 1.2578948E-5 1.1815567E-5 7.546957E-6 1.2579486E-5 1.2579486E-5 1.2578948E-5 1.01675 1.01675
1.2583949E-5 8.646736E-11 1.2578948E-5 1.1815338E-5 7.546811E-6 1.2579264E-5 1.2579264E-5 1.2578948E-5 1.01725 1.01725
1.2589238E-5 1.881828E-10 1.257926E-5 1.1815109E-5 7.5466646E-6 1.2579042E-5 1.2579042E-5 1.257926E-5 1.01775 1.01775
1.259258E-5 2.5396332E-10 1.2578948E-5 1.1814652E-5 7.546372E-6 1.2578819E-5 1.2578819E-5 1.2578948E-5 1.01825 1.01825
1.2592523E-5 2.5700997E-10 1.25786355E-5 1.1814423E-5 7.5462262E-6 1.2578597E-5 1.2578597E-5 1.25786355E-5 1.01875 1.01875
1.2582598E-5 7.794566E-11 1.2578012E-5 1.1814193E-5 7.54608E-6 1.2578375E-5 1.2578375E-5 1.2578012E-5 1.01925 1.01925
1.2569803E-5 -1.5410745E-10 1.25777E-5 1.1813965E-5 7.545934E-6 1.2578153E-5 1.2578153E-5 1.25777E-5 1.01975 1.01975
1.2564334E-5 -2.5094776E-10 1.25777E-5 1.1813736E-5 7.5457874E-6 1.2577931E-5 1.2577931E-5 1.25777E-5 1.02025 1.02025
1.2563782E-5 -2.570371E-10 1.2577388E-5 1.1813507E-5 7.5456414E-6 1.2577709E-5 1.2577709E-5 1.2577388E-5 1.02075 1.02075
1.2568213E-5 -1.711574E-10 1.2577075E-5 1.1813278E-5 7.545495E-6 1.2577487E-5 1.2577487E-5 1.2577075E-5 1.02125 1.02125
1.2575284E-5 -3.655235E-11 1.2576763E-5 1.1813049E-5 7.545349E-6 1.2577265E-5 1.2577265E-5 1.2576763E-5 1.02175 1.02175
1.2585754E-5 1.6078658E-10 1.2576451E-5 1.181282E-5 7.5452026E-6 1.2577042E-5 1.2577042E-5 1.2576451E-5 1.02225 1.02225
1.2593848E-5 3.142727E-10 1.2577075E-5 1.1812592E-5 7.5450566E-6 1.257682E-5 1.257682E-5 1.2577075E-5 1.02275 1.02275
1.2595639E-5 3.5142705E-10 1.2576139E-5 1.1812363E-5 7.54491E-6 1.2576598E-5 1.2576598E-5 1.2576139E-5 1.02325 1.02325
1.2584428E-5 1.4860915E-10 1.2576139E-5 1.1811905E-5 7.544618E-6 1.2576375E-5 1.2576375E-5 1.2576139E-5 1.02375 1.02375
1.2573612E-5 -4.689995E-11 1.2575826E-5 1.1811676E-5 7.544472E-6 1.25761535E-5 1.25761535E-5 1.2575826E-5 1.02425 1.02425
1.2565668E-5 -1.8942026E-10 1.2575514E-5 1.1811447E-5 7.544326E-6 1.2575932E-5 1.2575932E-5 1.2575514E-5 1.02475 1.02475
1.2558153E-5 -3.240227E-10 1.2575202E-5 1.1811218E-5 7.5441794E-6 1.257571E-5 1.257571E-5 1.2575202E-5 1.02525 1.02525
1.255595E-5 -3.6056538E-10 1.2575514E-5 1.1810989E-5 7.5440335E-6 1.2575487E-5 1.2575487E-5 1.2575514E-5 1.02575 1.02575
1.2563979E-5 -2.082974E-10 1.2575514E-5 1.181076E-5 7.543887E-6 1.2575265E-5 1.2575265E-5 1.2575514E-5 1.02625 1.02625
1.2583062E-5 1.4800793E-10 1.257489E-5 1.1810532E-5 7.543741E-6 1.2575043E-5 1.2575043E-5 1.257489E-5 1.02675 1.02675
1.2596965E-5 4.0868978E-10 1.2574577E-5 1.1810303E-5 7.5435946E-6 1.257482E-5 1.257482E-5 1.2574577E-5 1.02725 1.02725
1.2595983E-5 3.9468256E-10 1.2574265E-5 1.1810074E-5 7.5434486E-6 1.2574598E-5 1.2574598E-5 1.2574265E-5 1.02775 1.02775
1.25869165E-5 2.31454E-10 1.2574265E-5 1.1809845E-5 7.543302E-6 1.2574376E-5 1.2574376E-5 1.2574265E-5 1.02825 1.02825
1.2577685E-5 6.5180084E-11 1.2574265E-5 1.1809616E-5 7.5431562E-6 1.25741535E-5 1.25741535E-5 1.2574265E-5 1.02875 1.02875
1.2565319E-5 -1.5895515E-10 1.2574265E-5 1.1809158E-5 7.542864E-6 1.2573932E-5 1.2573932E-5 1.2574265E-5 1.02925 1.02925
1.2554603E-5 -3.5263706E-10 1.2574265E-5 1.1808929E-5 7.5427174E-6 1.257371E-5 1.257371E-5 1.2574265E-5 1.02975 1.02975
1.2550124E-5 -4.3120538E-10 1.2573953E-5 1.1808701E-5 7.5425714E-6 1.2573488E-5 1.2573488E-5 1.2573953E-5 1.03025 1.03025
1.2560428E-5 -2.3691177E-10 1.25736415E-5 1.1808472E-5 7.542425E-6 1.2573265E-5 1.2573265E-5 1.25736415E-5 1.03075 1.03075
1.2575123E-5 3.83877E-11 1.25736415E-5 1.1808243E-5 7.542279E-6 1.2573043E-5 1.2573043E-5 1.25736415E-5 1.03125 1.03125
1.2587573E-5 2.7227062E-10 1.2573017E-5 1.1808014E-5 7.5421326E-6 1.2572821E-5 1.2572821E-5 1.2573017E-5 1.03175 1.03175
1.25915085E-5 3.4901432E-10 1.2572393E-5 1.1807785E-5 7.5419866E-6 1.2572598E-5 1.2572598E-5 1.2572393E-5 1.03225 1.03225
1.2589868E-5 3.228258E-10 1.2572393E-5 1.1807556E-5 7.54184E-6 1.2572376E-5 1.2572376E-5 1.2572393E-5 1.03275 1.03275
1.2582649E-5 1.9370494E-10 1.2572081E-5 1.1807328E-5 7.5416942E-6 1.2572154E-5 1.2572154E-5 1.2572081E-5 1.03325 1.03325
1.2569161E-5 -5.1138576E-11 1.2572081E-5 1.1807098E-5 7.541548E-6 1.2571932E-5 1.2571932E-5 1.2572081E-5 1.03375 1.03375
1.2555606E-5 -2.972002E-10 1.2571768E-5 1.1806641E-5 7.5412554E-6 1.257171E-5 1.257171E-5 1.2571768E-5 1.03425 1.03425
1.25524475E-5 -3.5140585E-10 1.2571456E-5 1.1806412E-5 7.5411094E-6 1.2571487E-5 1.2571487E-5 1.2571456E-5 1.03475 1.03475
1.2559023E-5 -2.259368E-10 1.2571456E-5 1.1806183E-5 7.540963E-6 1.2571265E-5 1.2571265E-5 1.2571456E-5 1.03525 1.03525
1.2567579E-5 -6.392375E-11 1.2571144E-5 1.1805954E-5 7.540817E-6 1.2571043E-5 1.2571043E-5 1.2571144E-5 1.03575 1.03575
1.2576267E-5 1.0052558E-10 1.2570832E-5 1.1805725E-5 7.5406706E-6 1.257082E-5 1.257082E-5 1.2570832E-5 1.03625 1.03625
1.2583075E-5 2.3025808E-10 1.2570207E-5 1.1805496E-5 7.5405246E-6 1.2570598E-5 1.2570598E-5 1.2570207E-5 1.03675 1.03675
1.258701E-5 3.0700179E-10 1.2570519E-5 1.1805268E-5 7.540378E-6 1.25703755E-5 1.25703755E-5 1.2570519E-5 1.03725 1.03725
1.258461E-5 2.6680472E-10 1.2570207E-5 1.1805038E-5 7.540232E-6 1.2570154E-5 1.2570154E-5 1.2570207E-5 1.03775 1.03775
1.25762035E-5 1.1575746E-10 1.2570207E-5 1.1804809E-5 7.540086E-6 1.2569932E-5 1.2569932E-5 1.2570207E-5 1.03825 1.03825
1.2563572E-5 -1.13250305E-10 1.2569583E-5 1.1804581E-5 7.53994E-6 1.2569709E-5 1.2569709E-5 1.2569583E-5 1.03875 1.03875
1.25553315E-5 -2.6125221E-10 1.2569895E-5 1.1804352E-5 7.539794E-6 1.2569487E-5 1.2569487E-5 1.2569895E-5 1.03925 1.03925
1.25563965E-5 -2.374973E-10 1.2569583E-5 1.1803894E-5 7.5395014E-6 1.2569265E-5 1.2569265E-5 1.2569583E-5 1.03975 1.03975
1.2561752E-5 -1.3456372E-10 1.2569271E-5 1.1803665E-5 7.539355E-6 1.2569042E-5 1.2569042E-5 1.2569271E-5 1.04025 1.04025
1.2568459E-5 -6.6584056E-12 1.2569271E-5 1.1803436E-5 7.539209E-6 1.256882E-5 1.256882E-5 1.2569271E-5 1.04075 1.04075
1.2574738E-5 1.1332906E-10 1.2568335E-5 1.1803208E-5 7.5390626E-6 1.2568597E-5 1.2568597E-5 1.2568335E-5 1.04125 1.04125
1.257742E-5 1.6692822E-10 1.2568335E-5 1.1802978E-5 7.5389166E-6 1.25683755E-5 1.25683755E-5 1.2568335E-5 1.04175 1.04175
1.2579442E-5 2.0834606E-10 1.2568023E-5 1.1802749E-5 7.53877E-6 1.2568154E-5 1.2568154E-5 1.2568023E-5 1.04225 1.04225
1.2576811E-5 1.6388552E-10 1.256771E-5 1.1802521E-5 7.5386242E-6 1.2567931E-5 1.2567931E-5 1.256771E-5 1.04275 1.04275
1.2570814E-5 5.7300144E-11 1.256771E-5 1.1802292E-5 7.538478E-6 1.2567709E-5 1.2567709E-5 1.256771E-5 1.04325 1.04325
1.2564651E-5 -5.2330553E-11 1.256771E-5 1.18020625E-5 7.538332E-6 1.2567486E-5 1.2567486E-5 1.256771E-5 1.04375 1.04375
1.25617225E-5 -1.0227272E-10 1.2567398E-5 1.1801834E-5 7.5381854E-6 1.2567264E-5 1.2567264E-5 1.2567398E-5 1.04425 1.04425
1.2558068E-5 -1.6561434E-10 1.2567086E-5 1.1801605E-5 7.5380394E-6 1.2567041E-5 1.2567041E-5 1.2567086E-5 1.04475 1.04475
1.25591005E-5 -1.4246851E-10 1.2566774E-5 1.1801148E-5 7.537747E-6 1.2566819E-5 1.2566819E-5 1.2566774E-5 1.04525 1.04525
1.2565115E-5 -2.7353597E-11 1.2566149E-5 1.1800918E-5 7.5376006E-6 1.2566597E-5 1.2566597E-5 1.2566149E-5 1.04575 1.04575
1.2571988E-5 1.03597075E-10 1.2566774E-5 1.180069E-5 7.5374546E-6 1.2566375E-5 1.2566375E-5 1.2566774E-5 1.04625 1.04625
1.2574868E-5 1.6085064E-10 1.2566461E-5 1.1800461E-5 7.537308E-6 1.2566153E-5 1.2566153E-5 1.2566461E-5 1.04675 1.04675
1.2572599E-5 1.2308983E-10 1.2565837E-5 1.1800232E-5 7.537162E-6 1.256593E-5 1.256593E-5 1.2565837E-5 1.04725 1.04725
1.2569836E-5 7.6192976E-11 1.2565525E-5 1.1800003E-5 7.537016E-6 1.2565708E-5 1.2565708E-5 1.2565525E-5 1.04775 1.04775
1.2567039E-5 2.8687094E-11 1.2565213E-5 1.1799774E-5 7.53687E-6 1.2565485E-5 1.2565485E-5 1.2565213E-5 1.04825 1.04825
1.2565366E-5 1.8894636E-12 1.2565213E-5 1.1799545E-5 7.5367234E-6 1.2565263E-5 1.2565263E-5 1.2565213E-5 1.04875 1.04875
1.2560721E-5 -7.972417E-11 1.2565213E-5 1.1799317E-5 7.5365774E-6 1.256504E-5 1.256504E-5 1.2565213E-5 1.04925 1.04925
1.2556077E-5 -1.613378E-10 1.25649E-5 1.1799088E-5 7.536431E-6 1.25648185E-5 1.25648185E-5 1.25649E-5 1.04975 1.04975
1.2555228E-5 -1.7290876E-10 1.2564588E-5 1.1798858E-5 7.536285E-6 1.2564597E-5 1.2564597E-5 1.2564588E-5 1.05025 1.05025
1.25618035E-5 -4.7439715E-11 1.2564276E-5 1.1798401E-5 7.5359926E-6 1.2564374E-5 1.2564374E-5 1.2564276E-5 1.05075 1.05075
1.2569897E-5 1.060464E-10 1.2563964E-5 1.1798172E-5 7.535846E-6 1.2564152E-5 1.2564152E-5 1.2563964E-5 1.05125 1.05125
1.2573602E-5 1.7852665E-10 1.2563652E-5 1.1797943E-5 7.5357E-6 1.2563929E-5 1.2563929E-5 1.2563652E-5 1.05175 1.05175
1.2571169E-5 1.3772049E-10 1.2563964E-5 1.1797714E-5 7.5355542E-6 1.2563707E-5 1.2563707E-5 1.2563964E-5 1.05225 1.05225
1.2566491E-5 5.5497794E-11 1.2563028E-5 1.1797485E-5 7.535408E-6 1.2563484E-5 1.2563484E-5 1.2563028E-5 1.05275 1.05275
1.2563761E-5 9.21003E-12 1.256334E-5 1.1797257E-5 7.535262E-6 1.2563262E-5 1.2563262E-5 1.256334E-5 1.05325 1.05325
1.25619545E-5 -2.0023858E-11 1.2563028E-5 1.1797028E-5 7.5351154E-6 1.25630395E-5 1.25630395E-5 1.2563028E-5 1.05375 1.05375
1.2559126E-5 -6.813882E-11 1.2563028E-5 1.1796798E-5 7.5349694E-6 1.2562818E-5 1.2562818E-5 1.2563028E-5 1.05425 1.05425
1.2557286E-5 -9.798178E-11 1.2562716E-5 1.179657E-5 7.534823E-6 1.2562595E-5 1.2562595E-5 1.2562716E-5 1.05475 1.05475
1.2556701E-5 -1.0468021E-10 1.2562403E-5 1.1796341E-5 7.534677E-6 1.2562373E-5 1.2562373E-5 1.2562403E-5 1.05525 1.05525
1.2558162E-5 -7.3616495E-11 1.2562091E-5 1.1796112E-5 7.5345306E-6 1.256215E-5 1.256215E-5 1.2562091E-5 1.05575 1.05575
1.2562989E-5 1.9572016E-11 1.2562091E-5 1.1795654E-5 7.534238E-6 1.2561928E-5 1.2561928E-5 1.2562091E-5 1.05625 1.05625
1.25673205E-5 1.03624546E-10 1.2561779E-5 1.1795425E-5 7.534092E-6 1.2561705E-5 1.2561705E-5 1.2561779E-5 1.05675 1.05675
1.2568253E-5 1.2494317E-10 1.2561467E-5 1.1795197E-5 7.533946E-6 1.2561483E-5 1.2561483E-5 1.2561467E-5 1.05725 1.05725
1.2567932E-5 1.231173E-10 1.2561155E-5 1.1794968E-5 7.5338E-6 1.25612605E-5 1.25612605E-5 1.2561155E-5 1.05775 1.05775
1.25650695E-5 7.439325E-11 1.2561155E-5 1.1794738E-5 7.5336534E-6 1.2561039E-5 1.2561039E-5 1.2561155E-5 1.05825 1.05825
1.2559665E-5 -2.1228911E-11 1.2560842E-5 1.179451E-5 7.5335074E-6 1.2560816E-5 1.2560816E-5 1.2560842E-5 1.05875 1.05875
1.2555021E-5 -1.0284254E-10 1.2560842E-5 1.1794281E-5 7.533361E-6 1.2560594E-5 1.2560594E-5 1.2560842E-5 1.05925 1.05925
1.2553446E-5 -1.2781297E-10 1.256053E-5 1.1794052E-5 7.533215E-6 1.2560371E-5 1.2560371E-5 1.256053E-5 1.05975 1.05975
1.2553884E-5 -1.15630325E-10 1.2559593E-5 1.1793823E-5 7.5330686E-6 1.2560148E-5 1.2560148E-5 1.2559593E-5 1.06025 1.06025
1.2556929E-5 -5.533141E-11 1.2559906E-5 1.1793594E-5 7.5329226E-6 1.2559926E-5 1.2559926E-5 1.2559906E-5 1.06075 1.06075
1.2561029E-5 2.4457632E-11 1.2559906E-5 1.1793365E-5 7.532776E-6 1.25597035E-5 1.25597035E-5 1.2559906E-5 1.06125 1.06125
1.2566615E-5 1.3165469E-10 1.2559906E-5 1.1792908E-5 7.532484E-6 1.2559482E-5 1.2559482E-5 1.2559906E-5 1.06175 1.06175
1.2567086E-5 1.4444641E-10 1.25592815E-5 1.1792678E-5 7.532338E-6 1.2559259E-5 1.2559259E-5 1.25592815E-5 1.06225 1.06225
1.2565049E-5 1.1094904E-10 1.25592815E-5 1.179245E-5 7.5321914E-6 1.2559037E-5 1.2559037E-5 1.25592815E-5 1.06275 1.06275
1.2559413E-5 1.10634045E-11 1.25586575E-5 1.1792221E-5 7.5320454E-6 1.2558814E-5 1.2558814E-5 1.25586575E-5 1.06325 1.06325
1.2554407E-5 -7.724996E-11 1.25586575E-5 1.1791993E-5 7.531899E-6 1.2558592E-5 1.2558592E-5 1.25586575E-5 1.06375 1.06375
1.2551742E-5 -1.2231959E-10 1.25586575E-5 1.1791763E-5 7.531753E-6 1.2558369E-5 1.2558369E-5 1.25586575E-5 1.06425 1.06425
1.2551816E-5 -1.1683668E-10 1.2558033E-5 1.1791534E-5 7.5316066E-6 1.2558146E-5 1.2558146E-5 1.2558033E-5 1.06475 1.06475
1.255661E-5 -2.4257226E-11 1.2558033E-5 1.1791306E-5 7.5314606E-6 1.25579245E-5 1.25579245E-5 1.2558033E-5 1.06525 1.06525
1.2562757E-5 9.329396E-11 1.2557097E-5 1.1791077E-5 7.531314E-6 1.2557702E-5 1.2557702E-5 1.2557097E-5 1.06575 1.06575
1.2561743E-5 7.867766E-11 1.2557409E-5 1.1790848E-5 7.531168E-6 1.255748E-5 1.255748E-5 1.2557409E-5 1.06625 1.06625
1.2560167E-5 5.370724E-11 1.2557097E-5 1.1790619E-5 7.531022E-6 1.2557257E-5 1.2557257E-5 1.2557097E-5 1.06675 1.06675
1.2558988E-5 3.6045607E-11 1.2557409E-5 1.1790161E-5 7.53073E-6 1.2557034E-5 1.2557034E-5 1.2557409E-5 1.06725 1.06725
1.2557479E-5 1.2293318E-11 1.2556784E-5 1.1789933E-5 7.5305834E-6 1.2556812E-5 1.2556812E-5 1.2556784E-5 1.06775 1.06775
1.2553428E-5 -5.835711E-11 1.2557097E-5 1.1789703E-5 7.5304374E-6 1.2556589E-5 1.2556589E-5 1.2557097E-5 1.06825 1.06825
1.2551456E-5 -9.063634E-11 1.2556472E-5 1.1789474E-5 7.530291E-6 1.2556367E-5 1.2556367E-5 1.2556472E-5 1.06875 1.06875
1.25524875E-5 -6.749049E-11 1.2555535E-5 1.1789246E-5 7.530145E-6 1.2556145E-5 1.2556145E-5 1.2555535E-5 1.06925 1.06925
1.2558404E-5 4.5797217E-11 1.255616E-5 1.1789017E-5 7.5299986E-6 1.2555923E-5 1.2555923E-5 1.255616E-5 1.06975 1.06975
1.2563263E-5 1.3959481E-10 1.2555535E-5 1.1788788E-5 7.5298526E-6 1.25557E-5 1.25557E-5 1.2555535E-5 1.07025 1.07025
1.2562909E-5 1.3715984E-10 1.2554911E-5 1.1788559E-5 7.529706E-6 1.2555477E-5 1.2555477E-5 1.2554911E-5 1.07075 1.07075
1.2558496E-5 5.9809685E-11 1.2554911E-5 1.178833E-5 7.52956E-6 1.2555255E-5 1.2555255E-5 1.2554911E-5 1.07125 1.07125
1.2554775E-5 -4.750081E-12 1.2554599E-5 1.1788101E-5 7.529414E-6 1.2555032E-5 1.2555032E-5 1.2554599E-5 1.07175 1.07175
1.2551153E-5 -6.748264E-11 1.2554599E-5 1.1787643E-5 7.5291214E-6 1.255481E-5 1.255481E-5 1.2554599E-5 1.07225 1.07225
1.2546773E-5 -1.4422374E-10 1.2554599E-5 1.1787414E-5 7.5289754E-6 1.2554588E-5 1.2554588E-5 1.2554599E-5 1.07275 1.07275
1.2546485E-5 -1.4544056E-10 1.2554599E-5 1.1787186E-5 7.528829E-6 1.2554365E-5 1.2554365E-5 1.2554599E-5 1.07325 1.07325
1.2549529E-5 -8.514165E-11 1.2553975E-5 1.1786957E-5 7.528683E-6 1.2554143E-5 1.2554143E-5 1.2553975E-5 1.07375 1.07375
1.2558184E-5 7.86986E-11 1.2553663E-5 1.1786728E-5 7.5285366E-6 1.255392E-5 1.255392E-5 1.2553663E-5 1.07425 1.07425
1.2563241E-5 1.7615058E-10 1.2553663E-5 1.1786499E-5 7.5283906E-6 1.2553697E-5 1.2553697E-5 1.2553663E-5 1.07475 1.07475
1.2564933E-5 2.1147777E-10 1.2553351E-5 1.178627E-5 7.528244E-6 1.2553474E-5 1.2553474E-5 1.2553351E-5 1.07525 1.07525
1.2559629E-5 1.176828E-10 1.2553351E-5 1.1786041E-5 7.528098E-6 1.2553252E-5 1.2553252E-5 1.2553351E-5 1.07575 1.07575
1.2552674E-5 -6.5655064E-12 1.2552726E-5 1.1785813E-5 7.5279518E-6 1.255303E-5 1.255303E-5 1.2552726E-5 1.07625 1.07625
1.2547271E-5 -1.0218766E-10 1.2552726E-5 1.1785583E-5 7.527806E-6 1.2552808E-5 1.2552808E-5 1.2552726E-5 1.07675 1.07675
1.2545233E-5 -1.3568502E-10 1.2552726E-5 1.1785354E-5 7.5276594E-6 1.2552585E-5 1.2552585E-5 1.2552726E-5 1.07725 1.07725
1.2543756E-5 -1.5882826E-10 1.2552414E-5 1.1784897E-5 7.527367E-6 1.2552362E-5 1.2552362E-5 1.2552414E-5 1.07775 1.07775
1.2547989E-5 -7.660293E-11 1.2552414E-5 1.1784668E-5 7.527221E-6 1.255214E-5 1.255214E-5 1.2552414E-5 1.07825 1.07825
1.2554862E-5 5.4347724E-11 1.2552102E-5 1.1784439E-5 7.5270746E-6 1.2551917E-5 1.2551917E-5 1.2552102E-5 1.07875 1.07875
1.2560117E-5 1.554541E-10 1.2552414E-5 1.178421E-5 7.5269286E-6 1.2551694E-5 1.2551694E-5 1.2552414E-5 1.07925 1.07925
1.2560225E-5 1.6154608E-10 1.2551477E-5 1.1783981E-5 7.5267826E-6 1.2551472E-5 1.2551472E-5 1.2551477E-5 1.07975 1.07975
1.2558088E-5 1.262215E-10 1.2551477E-5 1.1783753E-5 7.526636E-6 1.255125E-5 1.255125E-5 1.2551477E-5 1.08025 1.08025
1.2553874E-5 5.2525755E-11 1.2551165E-5 1.1783523E-5 7.52649E-6 1.2551028E-5 1.2551028E-5 1.2551165E-5 1.08075 1.08075
1.2549756E-5 -1.9342809E-11 1.2551165E-5 1.1783295E-5 7.526344E-6 1.2550805E-5 1.2550805E-5 1.2551165E-5 1.08125 1.08125
1.2544254E-5 -1.1679217E-10 1.2550853E-5 1.1783066E-5 7.526198E-6 1.2550582E-5 1.2550582E-5 1.2550853E-5 1.08175 1.08175
1.2541953E-5 -1.5516206E-10 1.2550541E-5 1.1782837E-5 7.5260514E-6 1.2550359E-5 1.2550359E-5 1.2550541E-5 1.08225 1.08225
1.2545657E-5 -8.268182E-11 1.2550541E-5 1.1782608E-5 7.5259054E-6 1.2550137E-5 1.2550137E-5 1.2550541E-5 1.08275 1.08275
1.2549362E-5 -1.0201573E-11 1.2550229E-5 1.178215E-5 7.525613E-6 1.2549915E-5 1.2549915E-5 1.2550229E-5 1.08325 1.08325
1.2552835E-5 5.801521E-11 1.2549604E-5 1.1781922E-5 7.5254666E-6 1.2549692E-5 1.2549692E-5 1.2549604E-5 1.08375 1.08375
1.2552613E-5 5.8016522E-11 1.2549916E-5 1.1781693E-5 7.5253206E-6 1.2549469E-5 1.2549469E-5 1.2549916E-5 1.08425 1.08425
1.255513E-5 1.0857037E-10 1.25492925E-5 1.1781463E-5 7.525174E-6 1.2549247E-5 1.2549247E-5 1.25492925E-5 1.08475 1.08475
1.2555567E-5 1.2075302E-10 1.25489805E-5 1.1781235E-5 7.525028E-6 1.2549024E-5 1.2549024E-5 1.25489805E-5 1.08525 1.08525
1.2553694E-5 9.030099E-11 1.25489805E-5 1.1781006E-5 7.5248818E-6 1.2548801E-5 1.2548801E-5 1.25489805E-5 1.08575 1.08575
1.2548324E-5 -4.712115E-12 1.2548356E-5 1.1780777E-5 7.524736E-6 1.2548579E-5 1.2548579E-5 1.2548356E-5 1.08625 1.08625
1.2546814E-5 -2.8464401E-11 1.2548356E-5 1.1780548E-5 7.5245894E-6 1.2548357E-5 1.2548357E-5 1.2548356E-5 1.08675 1.08675
1.2542994E-5 -9.485137E-11 1.2548668E-5 1.1780319E-5 7.5244434E-6 1.2548134E-5 1.2548134E-5 1.2548668E-5 1.08725 1.08725
1.2543168E-5 -8.754126E-11 1.2548356E-5 1.178009E-5 7.524297E-6 1.2547911E-5 1.2547911E-5 1.2548356E-5 1.08775 1.08775
1.2542385E-5 -9.789408E-11 1.2547419E-5 1.1779862E-5 7.524151E-6 1.2547689E-5 1.2547689E-5 1.2547419E-5 1.08825 1.08825
1.2544604E-5 -5.2821834E-11 1.2547107E-5 1.1779403E-5 7.5238586E-6 1.2547466E-5 1.2547466E-5 1.2547107E-5 1.08875 1.08875
1.2549431E-5 4.0366675E-11 1.2547419E-5 1.1779175E-5 7.523712E-6 1.2547243E-5 1.2547243E-5 1.2547419E-5 1.08925 1.08925
1.2553762E-5 1.2441921E-10 1.2547107E-5 1.1778946E-5 7.523566E-6 1.2547021E-5 1.2547021E-5 1.2547107E-5 1.08975 1.08975
1.2552714E-5 1.0919384E-10 1.2546795E-5 1.1778717E-5 7.5234198E-6 1.2546798E-5 1.2546798E-5 1.2546795E-5 1.09025 1.09025
1.2553251E-5 1.232037E-10 1.2546795E-5 1.1778488E-5 7.523274E-6 1.2546576E-5 1.2546576E-5 1.2546795E-5 1.09075 1.09075
1.255217E-5 1.0736925E-10 1.2546483E-5 1.1778259E-5 7.5231274E-6 1.2546353E-5 1.2546353E-5 1.2546483E-5 1.09125 1.09125
1.2545513E-5 -1.13974455E-11 1.2546171E-5 1.177803E-5 7.5229814E-6 1.254613E-5 1.254613E-5 1.2546171E-5 1.09175 1.09175
1.2537436E-5 -1.5635401E-10 1.2545858E-5 1.1777802E-5 7.522835E-6 1.2545907E-5 1.2545907E-5 1.2545858E-5 1.09225 1.09225
1.2535201E-5 -1.9350577E-10 1.2545858E-5 1.1777573E-5 7.522689E-6 1.2545685E-5 1.2545685E-5 1.2545858E-5 1.09275 1.09275
1.2538014E-5 -1.3747031E-10 1.2544922E-5 1.1777343E-5 7.5225425E-6 1.2545463E-5 1.2545463E-5 1.2544922E-5 1.09325 1.09325
1.2540696E-5 -8.387114E-11 1.2545234E-5 1.1777115E-5 7.5223966E-6 1.254524E-5 1.254524E-5 1.2545234E-5 1.09375 1.09375
1.2544862E-5 -2.8639554E-12 1.25446095E-5 1.1776657E-5 7.522104E-6 1.2545018E-5 1.2545018E-5 1.25446095E-5 1.09425 1.09425
1.2554606E-5 1.810755E-10 1.2545234E-5 1.1776428E-5 7.521958E-6 1.2544794E-5 1.2544794E-5 1.2545234E-5 1.09475 1.09475
1.2559564E-5 2.767003E-10 1.2544922E-5 1.1776199E-5 7.5218118E-6 1.2544572E-5 1.2544572E-5 1.2544922E-5 1.09525 1.09525
1.2553006E-5 1.5976079E-10 1.25442975E-5 1.177597E-5 7.521666E-6 1.2544349E-5 1.2544349E-5 1.25442975E-5 1.09575 1.09575
1.2544434E-5 5.668214E-12 1.25442975E-5 1.1775742E-5 7.5215194E-6 1.2544127E-5 1.2544127E-5 1.25442975E-5 1.09625 1.09625
1.2538865E-5 -9.299929E-11 1.2543986E-5 1.1775513E-5 7.5213734E-6 1.2543904E-5 1.2543904E-5 1.2543986E-5 1.09675 1.09675
1.2536168E-5 -1.3867797E-10 1.2543674E-5 1.1775283E-5 7.521227E-6 1.2543682E-5 1.2543682E-5 1.2543674E-5 1.09725 1.09725
1.2529774E-5 -2.5257216E-10 1.2543674E-5 1.1775055E-5 7.521081E-6 1.2543459E-5 1.2543459E-5 1.2543674E-5 1.09775 1.09775
1.2529089E-5 -2.6109775E-10 1.2543361E-5 1.1774826E-5 7.5209346E-6 1.2543236E-5 1.2543236E-5 1.2543361E-5 1.09825 1.09825
1.2540218E-5 -5.157751E-11 1.2542737E-5 1.1774597E-5 7.5207886E-6 1.2543013E-5 1.2543013E-5 1.2542737E-5 1.09875 1.09875
1.2553493E-5 1.9753207E-10 1.2543049E-5 1.1774368E-5 7.520642E-6 1.25427905E-5 1.25427905E-5 1.2543049E-5 1.09925 1.09925
1.255634E-5 2.541766E-10 1.2542113E-5 1.1773911E-5 7.5203498E-6 1.2542569E-5 1.2542569E-5 1.2542113E-5 1.09975 1.09975
1.255328E-5 2.0179818E-10 1.2542425E-5 1.1773682E-5 7.520204E-6 1.2542346E-5 1.2542346E-5 1.2542425E-5 1.10025 1.10025
1.25487995E-5 1.232299E-10 1.2542113E-5 1.1773453E-5 7.5200574E-6 1.2542123E-5 1.2542123E-5 1.2542113E-5 1.10075 1.10075
1.2542108E-5 3.8541097E-12 1.2541488E-5 1.1773224E-5 7.5199114E-6 1.25419E-5 1.25419E-5 1.2541488E-5 1.10125 1.10125
1.253324E-5 -1.5572005E-10 1.25418E-5 1.1772995E-5 7.519765E-6 1.2541677E-5 1.2541677E-5 1.25418E-5 1.10175 1.10175
1.2526319E-5 -2.7935929E-10 1.2541176E-5 1.1772766E-5 7.519619E-6 1.2541454E-5 1.2541454E-5 1.2541176E-5 1.10225 1.10225
1.2529E-5 -2.257601E-10 1.2541176E-5 1.1772538E-5 7.5194725E-6 1.2541232E-5 1.2541232E-5 1.2541176E-5 1.10275 1.10275
1.2537258E-5 -6.922865E-11 1.2541176E-5 1.1772308E-5 7.5193266E-6 1.2541009E-5 1.2541009E-5 1.2541176E-5 1.10325 1.10325
1.254324E-5 4.5277195E-11 1.2540864E-5 1.1772079E-5 7.51918E-6 1.2540787E-5 1.2540787E-5 1.2540864E-5 1.10375 1.10375
1.25487595E-5 1.5125612E-10 1.2540864E-5 1.1771851E-5 7.519034E-6 1.2540564E-5 1.2540564E-5 1.2540864E-5 1.10425 1.10425
1.2555467E-5 2.7916142E-10 1.2540551E-5 1.1771393E-5 7.5187418E-6 1.2540341E-5 1.2540341E-5 1.2540551E-5 1.10475 1.10475
1.2554849E-5 2.7185396E-10 1.2540239E-5 1.1771164E-5 7.5185953E-6 1.2540118E-5 1.2540118E-5 1.2540239E-5 1.10525 1.10525
1.254423E-5 7.999925E-11 1.2539615E-5 1.1770935E-5 7.5184494E-6 1.2539896E-5 1.2539896E-5 1.2539615E-5 1.10575 1.10575
1.2533315E-5 -1.1733706E-10 1.2539615E-5 1.1770706E-5 7.518303E-6 1.2539674E-5 1.2539674E-5 1.2539615E-5 1.10625 1.10625
1.2528835E-5 -1.9590535E-10 1.2538991E-5 1.1770478E-5 7.518157E-6 1.253945E-5 1.253945E-5 1.2538991E-5 1.10675 1.10675
1.2527689E-5 -2.1295792E-10 1.2539303E-5 1.1770248E-5 7.518011E-6 1.2539228E-5 1.2539228E-5 1.2539303E-5 1.10725 1.10725
1.2531657E-5 -1.3560512E-10 1.2538679E-5 1.1770019E-5 7.5178646E-6 1.2539005E-5 1.2539005E-5 1.2538679E-5 1.10775 1.10775
1.253556E-5 -5.9470484E-11 1.2538679E-5 1.1769791E-5 7.5177186E-6 1.2538782E-5 1.2538782E-5 1.2538679E-5 1.10825 1.10825
1.2542928E-5 8.061618E-11 1.2538679E-5 1.1769562E-5 7.517572E-6 1.25385595E-5 1.25385595E-5 1.2538679E-5 1.10875 1.10875
1.2548183E-5 1.8172255E-10 1.2537742E-5 1.1769333E-5 7.517426E-6 1.2538337E-5 1.2538337E-5 1.2537742E-5 1.10925 1.10925
1.2548059E-5 1.8355108E-10 1.2538055E-5 1.1769104E-5 7.5172798E-6 1.2538114E-5 1.2538114E-5 1.2538055E-5 1.10975 1.10975
1.254414E-5 1.153369E-10 1.2538367E-5 1.1768646E-5 7.5169874E-6 1.2537891E-5 1.2537891E-5 1.2538367E-5 1.11025 1.11025
1.2538539E-5 1.6060342E-11 1.2537118E-5 1.1768418E-5 7.5168414E-6 1.2537669E-5 1.2537669E-5 1.2537118E-5 1.11075 1.11075
1.25333E-5 -7.651649E-11 1.253743E-5 1.1768188E-5 7.516695E-6 1.2537445E-5 1.2537445E-5 1.253743E-5 1.11125 1.11125
1.253288E-5 -8.016957E-11 1.2537118E-5 1.1767959E-5 7.516549E-6 1.25372235E-5 1.25372235E-5 1.2537118E-5 1.11175 1.11175
1.25343395E-5 -4.910586E-11 1.2537118E-5 1.1767731E-5 7.5164025E-6 1.2537001E-5 1.2537001E-5 1.2537118E-5 1.11225 1.11225
1.253514E-5 -3.0223483E-11 1.2536806E-5 1.1767502E-5 7.5162566E-6 1.2536778E-5 1.2536778E-5 1.2536806E-5 1.11275 1.11275
1.2534819E-5 -3.204938E-11 1.2536493E-5 1.1767273E-5 7.51611E-6 1.2536555E-5 1.2536555E-5 1.2536493E-5 1.11325 1.11325
1.2534694E-5 -3.022086E-11 1.2536806E-5 1.1767044E-5 7.515964E-6 1.2536332E-5 1.2536332E-5 1.2536806E-5 1.11375 1.11375
1.2537871E-5 3.251432E-11 1.2535869E-5 1.1766815E-5 7.5158177E-6 1.2536109E-5 1.2536109E-5 1.2535869E-5 1.11425 1.11425
1.2539992E-5 7.575936E-11 1.2535869E-5 1.1766586E-5 7.5156718E-6 1.25358865E-5 1.25358865E-5 1.2535869E-5 1.11475 1.11475
1.2536337E-5 1.2417743E-11 1.2535557E-5 1.1766358E-5 7.5155253E-6 1.2535664E-5 1.2535664E-5 1.2535557E-5 1.11525 1.11525
1.2535751E-5 5.7193143E-12 1.2535557E-5 1.1765899E-5 7.515233E-6 1.2535441E-5 1.2535441E-5 1.2535557E-5 1.11575 1.11575
1.2540544E-5 9.8298765E-11 1.2535244E-5 1.1765671E-5 7.515087E-6 1.2535218E-5 1.2535218E-5 1.2535244E-5 1.11625 1.11625
1.25427305E-5 1.4276196E-10 1.25349325E-5 1.1765442E-5 7.5149405E-6 1.2534995E-5 1.2534995E-5 1.25349325E-5 1.11675 1.11675
1.253934E-5 8.4292844E-11 1.25346205E-5 1.17652135E-5 7.5147946E-6 1.2534773E-5 1.2534773E-5 1.25346205E-5 1.11725 1.11725
1.25309325E-5 -6.675438E-11 1.2534309E-5 1.1764984E-5 7.514648E-6 1.253455E-5 1.253455E-5 1.2534309E-5 1.11775 1.11775
1.2527675E-5 -1.2278721E-10 1.2533684E-5 1.1764755E-5 7.514502E-6 1.2534328E-5 1.2534328E-5 1.2533684E-5 1.11825 1.11825
1.2528871E-5 -9.659602E-11 1.2533372E-5 1.1764527E-5 7.5143557E-6 1.2534104E-5 1.2534104E-5 1.2533372E-5 1.11875 1.11875
1.2529407E-5 -8.258619E-11 1.2533997E-5 1.1764298E-5 7.5142098E-6 1.2533882E-5 1.2533882E-5 1.2533997E-5 1.11925 1.11925
1.2531824E-5 -3.385953E-11 1.2533372E-5 1.1764068E-5 7.5140633E-6 1.2533658E-5 1.2533658E-5 1.2533372E-5 1.11975 1.11975
1.2538235E-5 8.8564184E-11 1.253306E-5 1.176384E-5 7.5139174E-6 1.2533436E-5 1.2533436E-5 1.253306E-5 1.12025 1.12025
1.2543061E-5 1.8175271E-10 1.2533372E-5 1.1763611E-5 7.513771E-6 1.2533213E-5 1.2533213E-5 1.2533372E-5 1.12075 1.12075
1.254109E-5 1.4947348E-10 1.253306E-5 1.1763153E-5 7.513479E-6 1.2532991E-5 1.2532991E-5 1.253306E-5 1.12125 1.12125
1.2534563E-5 3.314305E-11 1.2532435E-5 1.1762924E-5 7.5133325E-6 1.2532768E-5 1.2532768E-5 1.2532435E-5 1.12175 1.12175
1.2531799E-5 -1.3753778E-11 1.2532123E-5 1.1762695E-5 7.5131866E-6 1.2532545E-5 1.2532545E-5 1.2532123E-5 1.12225 1.12225
1.2529003E-5 -6.125967E-11 1.2532435E-5 1.1762467E-5 7.51304E-6 1.2532322E-5 1.2532322E-5 1.2532435E-5 1.12275 1.12275
1.2524325E-5 -1.4348236E-10 1.2532123E-5 1.1762238E-5 7.512894E-6 1.2532099E-5 1.2532099E-5 1.2532123E-5 1.12325 1.12325
1.2524663E-5 -1.3312693E-10 1.2531187E-5 1.1762008E-5 7.5127477E-6 1.2531877E-5 1.2531877E-5 1.2531187E-5 1.12375 1.12375
1.2530579E-5 -1.9839203E-11 1.2531499E-5 1.176178E-5 7.5126018E-6 1.2531654E-5 1.2531654E-5 1.2531499E-5 1.12425 1.12425
1.2536395E-5 9.162133E-11 1.2531499E-5 1.1761551E-5 7.5124553E-6 1.2531431E-5 1.2531431E-5 1.2531499E-5 1.12475 1.12475
1.2539637E-5 1.5557462E-10 1.2530874E-5 1.1761322E-5 7.5123094E-6 1.2531208E-5 1.2531208E-5 1.2530874E-5 1.12525 1.12525
1.2536873E-5 1.086778E-10 1.2530562E-5 1.1761093E-5 7.512163E-6 1.2530985E-5 1.2530985E-5 1.2530562E-5 1.12575 1.12575
1.25335155E-5 5.0817777E-11 1.2530874E-5 1.1760864E-5 7.512017E-6 1.25307615E-5 1.25307615E-5 1.2530874E-5 1.12625 1.12625
1.2530851E-5 5.7481533E-12 1.253025E-5 1.1760407E-5 7.5117246E-6 1.253054E-5 1.253054E-5 1.253025E-5 1.12675 1.12675
1.2527031E-5 -6.0638806E-11 1.2529938E-5 1.1760178E-5 7.511578E-6 1.2530316E-5 1.2530316E-5 1.2529938E-5 1.12725 1.12725
1.2524102E-5 -1.1058096E-10 1.2529938E-5 1.1759948E-5 7.511432E-6 1.2530094E-5 1.2530094E-5 1.2529938E-5 1.12775 1.12775
1.2527542E-5 -4.2973243E-11 1.2529938E-5 1.175972E-5 7.5112857E-6 1.252987E-5 1.252987E-5 1.2529938E-5 1.12825 1.12825
1.2530026E-5 6.9715336E-12 1.2529626E-5 1.1759491E-5 7.5111398E-6 1.2529648E-5 1.2529648E-5 1.2529626E-5 1.12875 1.12875
1.2529935E-5 9.4091054E-12 1.2529626E-5 1.1759262E-5 7.5109933E-6 1.25294255E-5 1.25294255E-5 1.2529626E-5 1.12925 1.12925
1.2532253E-5 5.6308555E-11 1.2529314E-5 1.1759033E-5 7.5108474E-6 1.2529202E-5 1.2529202E-5 1.2529314E-5 1.12975 1.12975
1.2533252E-5 7.884534E-11 1.2529002E-5 1.1758804E-5 7.510701E-6 1.252898E-5 1.252898E-5 1.2529002E-5 1.13025 1.13025
1.2533854E-5 9.4073305E-11 1.2529002E-5 1.1758575E-5 7.510555E-6 1.2528756E-5 1.2528756E-5 1.2529002E-5 1.13075 1.13075
1.2530133E-5 2.9513548E-11 1.252869E-5 1.1758347E-5 7.5104085E-6 1.2528534E-5 1.2528534E-5 1.252869E-5 1.13125 1.13125
1.2525785E-5 -4.6618473E-11 1.252869E-5 1.1758118E-5 7.5102625E-6 1.252831E-5 1.252831E-5 1.252869E-5 1.13175 1.13175
1.2526089E-5 -3.6872096E-11 1.2528377E-5 1.175766E-5 7.50997E-6 1.2528088E-5 1.2528088E-5 1.2528377E-5 1.13225 1.13225
1.2525207E-5 -4.9052113E-11 1.2528065E-5 1.1757431E-5 7.5098237E-6 1.2527865E-5 1.2527865E-5 1.2528065E-5 1.13275 1.13275
1.2523994E-5 -6.73228E-11 1.2527441E-5 1.1757202E-5 7.5096777E-6 1.2527642E-5 1.2527642E-5 1.2527441E-5 1.13325 1.13325
1.2524168E-5 -6.001269E-11 1.2527441E-5 1.1756973E-5 7.5095313E-6 1.2527419E-5 1.2527419E-5 1.2527441E-5 1.13375 1.13375
1.2527641E-5 8.204094E-12 1.2527129E-5 1.1756744E-5 7.5093853E-6 1.2527196E-5 1.2527196E-5 1.2527129E-5 1.13425 1.13425
1.2534051E-5 1.3062781E-10 1.2526504E-5 1.1756515E-5 7.5092394E-6 1.25269735E-5 1.25269735E-5 1.2526504E-5 1.13475 1.13475
1.2534027E-5 1.3428353E-10 1.2527129E-5 1.1756287E-5 7.509093E-6 1.2526751E-5 1.2526751E-5 1.2527129E-5 1.13525 1.13525
1.2531362E-5 8.92139E-11 1.2526192E-5 1.1756058E-5 7.508947E-6 1.2526528E-5 1.2526528E-5 1.2526192E-5 1.13575 1.13575
1.2528631E-5 4.292614E-11 1.252588E-5 1.1755829E-5 7.5088005E-6 1.2526305E-5 1.2526305E-5 1.252588E-5 1.13625 1.13625
1.2523986E-5 -3.8687487E-11 1.2525567E-5 1.17556E-5 7.5086546E-6 1.2526081E-5 1.2526081E-5 1.2525567E-5 1.13675 1.13675
1.251802E-5 -1.4466378E-10 1.25249435E-5 1.1755143E-5 7.508362E-6 1.2525858E-5 1.2525858E-5 1.25249435E-5 1.13725 1.13725
1.2519382E-5 -1.1542727E-10 1.2525567E-5 1.1754913E-5 7.5082157E-6 1.25256365E-5 1.25256365E-5 1.2525567E-5 1.13775 1.13775
1.2524274E-5 -2.1020624E-11 1.2525567E-5 1.1754684E-5 7.5080698E-6 1.2525413E-5 1.2525413E-5 1.2525567E-5 1.13825 1.13825
1.2526196E-5 1.8570033E-11 1.2525255E-5 1.1754456E-5 7.5079233E-6 1.252519E-5 1.252519E-5 1.2525255E-5 1.13875 1.13875
1.2528548E-5 6.607854E-11 1.25249435E-5 1.1754227E-5 7.5077774E-6 1.2524967E-5 1.2524967E-5 1.25249435E-5 1.13925 1.13925
1.2530338E-5 1.03232936E-10 1.25246315E-5 1.1753998E-5 7.507631E-6 1.2524744E-5 1.2524744E-5 1.25246315E-5 1.13975 1.13975
1.2531501E-5 1.2881503E-10 1.2524319E-5 1.1753769E-5 7.507485E-6 1.25245215E-5 1.25245215E-5 1.2524319E-5 1.14025 1.14025
1.2528836E-5 8.37454E-11 1.2524007E-5 1.175354E-5 7.5073385E-6 1.2524299E-5 1.2524299E-5 1.2524007E-5 1.14075 1.14075
1.2523135E-5 -1.7358347E-11 1.2524007E-5 1.1753311E-5 7.5071925E-6 1.2524076E-5 1.2524076E-5 1.2524007E-5 1.14125 1.14125
1.2517071E-5 -1.2516185E-10 1.2524319E-5 1.1753083E-5 7.507046E-6 1.2523853E-5 1.2523853E-5 1.2524319E-5 1.14175 1.14175
1.2514208E-5 -1.7388588E-10 1.2524007E-5 1.1752853E-5 7.5069E-6 1.2523629E-5 1.2523629E-5 1.2524007E-5 1.14225 1.14225
1.2516394E-5 -1.294227E-10 1.2523695E-5 1.1752396E-5 7.5066077E-6 1.2523406E-5 1.2523406E-5 1.2523695E-5 1.14275 1.14275
1.2522144E-5 -1.9180303E-11 1.2523383E-5 1.1752167E-5 7.5064613E-6 1.2523184E-5 1.2523184E-5 1.2523383E-5 1.14325 1.14325
1.2530172E-5 1.330877E-10 1.2522758E-5 1.1751938E-5 7.5063153E-6 1.2522961E-5 1.2522961E-5 1.2522758E-5 1.14375 1.14375
1.2533018E-5 1.8973219E-10 1.2522758E-5 1.1751709E-5 7.506169E-6 1.2522738E-5 1.2522738E-5 1.2522758E-5 1.14425 1.14425
1.25312445E-5 1.6110738E-10 1.2522758E-5 1.175148E-5 7.506023E-6 1.2522515E-5 1.2522515E-5 1.2522758E-5 1.14475 1.14475
1.2528381E-5 1.1238336E-10 1.2522446E-5 1.1751251E-5 7.5058765E-6 1.2522291E-5 1.2522291E-5 1.2522446E-5 1.14525 1.14525
1.2521129E-5 -1.734654E-11 1.2521822E-5 1.1751023E-5 7.5057305E-6 1.2522069E-5 1.2522069E-5 1.2521822E-5 1.14575 1.14575
1.2515989E-5 -1.0809618E-10 1.2521822E-5 1.1750793E-5 7.505584E-6 1.2521846E-5 1.2521846E-5 1.2521822E-5 1.14625 1.14625
1.2511641E-5 -1.842282E-10 1.2521822E-5 1.1750564E-5 7.505438E-6 1.2521623E-5 1.2521623E-5 1.2521822E-5 1.14675 1.14675
1.2512771E-5 -1.5925515E-10 1.2521509E-5 1.1750336E-5 7.5052917E-6 1.25214E-5 1.25214E-5 1.2521509E-5 1.14725 1.14725
1.2517729E-5 -6.363037E-11 1.2521509E-5 1.1750107E-5 7.5051457E-6 1.2521177E-5 1.2521177E-5 1.2521509E-5 1.14775 1.14775
1.2522457E-5 2.7730953E-11 1.2521509E-5 1.1749649E-5 7.5048533E-6 1.25209535E-5 1.25209535E-5 1.2521509E-5 1.14825 1.14825
1.2528735E-5 1.477184E-10 1.2521822E-5 1.174942E-5 7.5047074E-6 1.2520731E-5 1.2520731E-5 1.2521822E-5 1.14875 1.14875
1.2531053E-5 1.9461786E-10 1.2521197E-5 1.1749191E-5 7.504561E-6 1.2520508E-5 1.2520508E-5 1.2521197E-5 1.14925 1.14925
1.2531061E-5 1.9888262E-10 1.25199485E-5 1.1748963E-5 7.504415E-6 1.2520285E-5 1.2520285E-5 1.25199485E-5 1.14975 1.14975
1.2523347E-5 6.0625796E-11 1.25199485E-5 1.1748733E-5 7.5042685E-6 1.2520062E-5 1.2520062E-5 1.25199485E-5 1.15025 1.15025
1.2514049E-5 -1.0686623E-10 1.25199485E-5 1.1748504E-5 7.5041226E-6 1.2519839E-5 1.2519839E-5 1.25199485E-5 1.15075 1.15075
1.2507622E-5 -2.2136946E-10 1.2519325E-5 1.1748276E-5 7.503976E-6 1.2519617E-5 1.2519617E-5 1.2519325E-5 1.15125 1.15125
1.2509082E-5 -1.9030574E-10 1.25187E-5 1.1748047E-5 7.50383E-6 1.2519393E-5 1.2519393E-5 1.25187E-5 1.15175 1.15175
1.2514502E-5 -8.615403E-11 1.25187E-5 1.1747818E-5 7.5036837E-6 1.251917E-5 1.251917E-5 1.25187E-5 1.15225 1.15225
1.2522925E-5 7.342275E-11 1.25187E-5 1.1747589E-5 7.5035377E-6 1.2518947E-5 1.2518947E-5 1.25187E-5 1.15275 1.15275
1.2526531E-5 1.4407582E-10 1.2518388E-5 1.174736E-5 7.5033913E-6 1.2518724E-5 1.2518724E-5 1.2518388E-5 1.15325 1.15325
1.2526209E-5 1.4224993E-10 1.2518388E-5 1.1746903E-5 7.503099E-6 1.2518501E-5 1.2518501E-5 1.2518388E-5 1.15375 1.15375
1.2528592E-5 1.903675E-10 1.2518388E-5 1.1746673E-5 7.502953E-6 1.2518278E-5 1.2518278E-5 1.2518388E-5 1.15425 1.15425
1.2525267E-5 1.3311656E-10 1.2518076E-5 1.1746445E-5 7.5028065E-6 1.2518055E-5 1.2518055E-5 1.2518076E-5 1.15475 1.15475
1.2515903E-5 -3.5593622E-11 1.2518388E-5 1.1746216E-5 7.5026605E-6 1.2517832E-5 1.2517832E-5 1.2518388E-5 1.15525 1.15525
1.2505813E-5 -2.1770326E-10 1.2517764E-5 1.1745987E-5 7.502514E-6 1.2517608E-5 1.2517608E-5 1.2517764E-5 1.15575 1.15575
1.2506316E-5 -2.0430248E-10 1.2517139E-5 1.17457585E-5 7.502368E-6 1.2517386E-5 1.2517386E-5 1.2517139E-5 1.15625 1.15625
1.251134E-5 -1.07459555E-10 1.2517139E-5 1.1745529E-5 7.5022217E-6 1.2517163E-5 1.2517163E-5 1.2517139E-5 1.15675 1.15675
1.251808E-5 2.1054833E-11 1.2516202E-5 1.17453E-5 7.5020757E-6 1.251694E-5 1.251694E-5 1.2516202E-5 1.15725 1.15725
1.2519706E-5 5.516389E-11 1.2516827E-5 1.1745072E-5 7.5019293E-6 1.2516716E-5 1.2516716E-5 1.2516827E-5 1.15775 1.15775
1.2524004E-5 1.3860733E-10 1.2516515E-5 1.1744843E-5 7.5017833E-6 1.2516493E-5 1.2516493E-5 1.2516515E-5 1.15825 1.15825
1.2528038E-5 2.1717826E-10 1.2516202E-5 1.1744613E-5 7.501637E-6 1.25162705E-5 1.25162705E-5 1.2516202E-5 1.15875 1.15875
1.2523095E-5 1.3008303E-10 1.2516202E-5 1.1744156E-5 7.5013445E-6 1.2516048E-5 1.2516048E-5 1.2516202E-5 1.15925 1.15925
1.2515778E-5 -8.650112E-13 1.25152665E-5 1.1743927E-5 7.5011985E-6 1.2515824E-5 1.2515824E-5 1.25152665E-5 1.15975 1.15975
1.2510868E-5 -8.735117E-11 1.251589E-5 1.1743698E-5 7.501052E-6 1.2515601E-5 1.2515601E-5 1.251589E-5 1.16025 1.16025
1.2508896E-5 -1.1963039E-10 1.251589E-5 1.1743469E-5 7.500906E-6 1.2515378E-5 1.2515378E-5 1.251589E-5 1.16075 1.16075
1.2509861E-5 -9.770268E-11 1.251589E-5 1.174324E-5 7.5007597E-6 1.25151555E-5 1.25151555E-5 1.251589E-5 1.16125 1.16125
1.2508846E-5 -1.1231897E-10 1.25149545E-5 1.1743012E-5 7.5006137E-6 1.2514932E-5 1.2514932E-5 1.25149545E-5 1.16175 1.16175
1.2512847E-5 -3.435711E-11 1.2514642E-5 1.1742783E-5 7.5004677E-6 1.2514709E-5 1.2514709E-5 1.2514642E-5 1.16225 1.16225
1.2521436E-5 1.2826501E-10 1.2514642E-5 1.1742553E-5 7.5003213E-6 1.2514486E-5 1.2514486E-5 1.2514642E-5 1.16275 1.16275
1.2523721E-5 1.745554E-10 1.2514018E-5 1.1742325E-5 7.5001753E-6 1.2514263E-5 1.2514263E-5 1.2514018E-5 1.16325 1.16325
1.2518515E-5 8.2587645E-11 1.2513706E-5 1.1742096E-5 7.500029E-6 1.251404E-5 1.251404E-5 1.2513706E-5 1.16375 1.16375
1.2514133E-5 5.8465372E-12 1.2513706E-5 1.1741867E-5 7.499883E-6 1.2513817E-5 1.2513817E-5 1.2513706E-5 1.16425 1.16425
1.2512492E-5 -2.034202E-11 1.2514018E-5 1.1741409E-5 7.4995905E-6 1.2513594E-5 1.2513594E-5 1.2514018E-5 1.16475 1.16475
1.2511971E-5 -2.582231E-11 1.2513706E-5 1.174118E-5 7.499444E-6 1.2513371E-5 1.2513371E-5 1.2513706E-5 1.16525 1.16525
1.2510626E-5 -4.6529267E-11 1.2513393E-5 1.1740952E-5 7.499298E-6 1.2513147E-5 1.2513147E-5 1.2513393E-5 1.16575 1.16575
1.2508423E-5 -8.307195E-11 1.2513081E-5 1.1740723E-5 7.4991517E-6 1.25129245E-5 1.25129245E-5 1.2513081E-5 1.16625 1.16625
1.2508134E-5 -8.428877E-11 1.2512457E-5 1.1740493E-5 7.4990057E-6 1.2512701E-5 1.2512701E-5 1.2512457E-5 1.16675 1.16675
1.2512169E-5 -5.717857E-12 1.2513081E-5 1.1740265E-5 7.4988593E-6 1.2512478E-5 1.2512478E-5 1.2513081E-5 1.16725 1.16725
1.2513793E-5 2.8391199E-11 1.2512144E-5 1.1740036E-5 7.4987133E-6 1.2512255E-5 1.2512255E-5 1.2512144E-5 1.16775 1.16775
1.2515451E-5 6.310931E-11 1.2512144E-5 1.1739807E-5 7.498567E-6 1.2512032E-5 1.2512032E-5 1.2512144E-5 1.16825 1.16825
1.25176375E-5 1.07572486E-10 1.2511832E-5 1.1739578E-5 7.498421E-6 1.2511809E-5 1.2511809E-5 1.2511832E-5 1.16875 1.16875
1.2515171E-5 6.615726E-11 1.2510896E-5 1.1739349E-5 7.4982745E-6 1.2511586E-5 1.2511586E-5 1.2510896E-5 1.16925 1.16925
1.2514321E-5 5.4586318E-11 1.2511208E-5 1.1738892E-5 7.497982E-6 1.2511363E-5 1.2511363E-5 1.2511208E-5 1.16975 1.16975
1.2511358E-5 4.035085E-12 1.2511208E-5 1.1738663E-5 7.497836E-6 1.2511139E-5 1.2511139E-5 1.2511208E-5 1.17025 1.17025
1.2508132E-5 -5.138867E-11 1.2510896E-5 1.1738433E-5 7.4976897E-6 1.2510916E-5 1.2510916E-5 1.2510896E-5 1.17075 1.17075
1.2504477E-5 -1.14730295E-10 1.2510896E-5 1.1738205E-5 7.4975437E-6 1.25106935E-5 1.25106935E-5 1.2510896E-5 1.17125 1.17125
1.2502208E-5 -1.5249112E-10 1.25105835E-5 1.1737976E-5 7.4973973E-6 1.251047E-5 1.251047E-5 1.25105835E-5 1.17175 1.17175
1.2504097E-5 -1.13509535E-10 1.25102715E-5 1.1737748E-5 7.4972513E-6 1.2510247E-5 1.2510247E-5 1.25102715E-5 1.17225 1.17225
1.2512191E-5 3.997658E-11 1.25102715E-5 1.1737518E-5 7.497105E-6 1.2510024E-5 1.2510024E-5 1.25102715E-5 1.17275 1.17275
1.2520382E-5 1.9528992E-10 1.250996E-5 1.1737289E-5 7.496959E-6 1.25098E-5 1.25098E-5 1.250996E-5 1.17325 1.17325
1.2520258E-5 1.9711842E-10 1.2509648E-5 1.1737061E-5 7.4968125E-6 1.2509578E-5 1.2509578E-5 1.2509648E-5 1.17375 1.17375
1.25172955E-5 1.4656719E-10 1.2509335E-5 1.1736832E-5 7.4966665E-6 1.2509355E-5 1.2509355E-5 1.2509335E-5 1.17425 1.17425
1.2511859E-5 5.0335968E-11 1.2509023E-5 1.1736603E-5 7.49652E-6 1.2509131E-5 1.2509131E-5 1.2509023E-5 1.17475 1.17475
1.2503319E-5 -1.0314752E-10 1.2508711E-5 1.1736145E-5 7.4962277E-6 1.2508908E-5 1.2508908E-5 1.2508711E-5 1.17525 1.17525
1.2495605E-5 -2.4140434E-10 1.2508399E-5 1.1735916E-5 7.4960817E-6 1.2508684E-5 1.2508684E-5 1.2508399E-5 1.17575 1.17575
1.249657E-5 -2.1947665E-10 1.2508711E-5 1.1735688E-5 7.4959357E-6 1.2508462E-5 1.2508462E-5 1.2508711E-5 1.17625 1.17625
1.2502122E-5 -1.1288865E-10 1.2508086E-5 1.1735458E-5 7.4957893E-6 1.2508239E-5 1.2508239E-5 1.2508086E-5 1.17675 1.17675
1.2510116E-5 3.877028E-11 1.2507774E-5 1.1735229E-5 7.4956433E-6 1.2508015E-5 1.2508015E-5 1.2507774E-5 1.17725 1.17725
1.2516856E-5 1.6728466E-10 1.2507774E-5 1.1735001E-5 7.495497E-6 1.2507792E-5 1.2507792E-5 1.2507774E-5 1.17775 1.17775
1.2519438E-5 2.1905663E-10 1.2507462E-5 1.1734772E-5 7.495351E-6 1.2507569E-5 1.2507569E-5 1.2507462E-5 1.17825 1.17825
1.2516608E-5 1.7094169E-10 1.2507462E-5 1.1734543E-5 7.4952045E-6 1.2507346E-5 1.2507346E-5 1.2507462E-5 1.17875 1.17875
1.2509157E-5 3.7557395E-11 1.250715E-5 1.1734314E-5 7.4950585E-6 1.2507123E-5 1.2507123E-5 1.250715E-5 1.17925 1.17925
1.2499035E-5 -1.4516131E-10 1.2506525E-5 1.1734085E-5 7.494912E-6 1.2506899E-5 1.2506899E-5 1.2506525E-5 1.17975 1.17975
1.2494191E-5 -2.3042933E-10 1.2506525E-5 1.1733856E-5 7.494766E-6 1.2506676E-5 1.2506676E-5 1.2506525E-5 1.18025 1.18025
1.2498258E-5 -1.5124935E-10 1.2506213E-5 1.1733398E-5 7.4944737E-6 1.25064535E-5 1.25064535E-5 1.2506213E-5 1.18075 1.18075
1.25042725E-5 -3.6134432E-11 1.2505901E-5 1.1733169E-5 7.4943273E-6 1.250623E-5 1.250623E-5 1.2505901E-5 1.18125 1.18125
1.2506722E-5 1.32012925E-11 1.2505901E-5 1.1732941E-5 7.4941813E-6 1.2506007E-5 1.2506007E-5 1.2505901E-5 1.18175 1.18175
1.2510987E-5 9.6035666E-11 1.2505901E-5 1.1732712E-5 7.494035E-6 1.2505784E-5 1.2505784E-5 1.2505901E-5 1.18225 1.18225
1.2513998E-5 1.5572552E-10 1.2505589E-5 1.1732483E-5 7.493889E-6 1.250556E-5 1.250556E-5 1.2505589E-5 1.18275 1.18275
1.2512653E-5 1.3501858E-10 1.2505277E-5 1.1732254E-5 7.4937425E-6 1.25053375E-5 1.25053375E-5 1.2505277E-5 1.18325 1.18325
1.2508536E-5 6.315001E-11 1.2504965E-5 1.1732025E-5 7.4935965E-6 1.2505114E-5 1.2505114E-5 1.2504965E-5 1.18375 1.18375
1.25038905E-5 -1.846361E-11 1.2505277E-5 1.1731796E-5 7.49345E-6 1.2504891E-5 1.2504891E-5 1.2505277E-5 1.18425 1.18425
1.2497628E-5 -1.299215E-10 1.2504965E-5 1.1731568E-5 7.493304E-6 1.2504667E-5 1.2504667E-5 1.2504965E-5 1.18475 1.18475
1.2496976E-5 -1.3783806E-10 1.2504341E-5 1.1731338E-5 7.4931577E-6 1.2504444E-5 1.2504444E-5 1.2504341E-5 1.18525 1.18525
1.2499921E-5 -7.936635E-11 1.2504653E-5 1.1731109E-5 7.4930117E-6 1.2504221E-5 1.2504221E-5 1.2504653E-5 1.18575 1.18575
1.2505473E-5 2.7221642E-11 1.2504029E-5 1.1730652E-5 7.4927193E-6 1.2503998E-5 1.2503998E-5 1.2504029E-5 1.18625 1.18625
1.2511454E-5 1.417275E-10 1.2504029E-5 1.1730423E-5 7.492573E-6 1.2503774E-5 1.2503774E-5 1.2504029E-5 1.18675 1.18675
1.25101415E-5 1.2162961E-10 1.2503716E-5 1.1730194E-5 7.492427E-6 1.2503551E-5 1.2503551E-5 1.2503716E-5 1.18725 1.18725
1.2507543E-5 7.777812E-11 1.2503404E-5 1.1729965E-5 7.4922805E-6 1.2503328E-5 1.2503328E-5 1.2503404E-5 1.18775 1.18775
1.2504547E-5 2.6617828E-11 1.250278E-5 1.1729736E-5 7.4921345E-6 1.2503105E-5 1.2503105E-5 1.250278E-5 1.18825 1.18825
1.2503334E-5 8.347146E-12 1.2503092E-5 1.1729508E-5 7.491988E-6 1.2502882E-5 1.2502882E-5 1.2503092E-5 1.18875 1.18875
1.2500339E-5 -4.2813142E-11 1.2503092E-5 1.1729278E-5 7.491842E-6 1.2502658E-5 1.2502658E-5 1.2503092E-5 1.18925 1.18925
1.2498036E-5 -8.118304E-11 1.2502467E-5 1.172905E-5 7.491696E-6 1.2502435E-5 1.2502435E-5 1.2502467E-5 1.18975 1.18975
1.2498209E-5 -7.387292E-11 1.2502155E-5 1.1728821E-5 7.4915497E-6 1.2502212E-5 1.2502212E-5 1.2502155E-5 1.19025 1.19025
1.2505577E-5 6.621373E-11 1.2501843E-5 1.1728592E-5 7.4914037E-6 1.2501989E-5 1.2501989E-5 1.2501843E-5 1.19075 1.19075
1.2508554E-5 1.252945E-10 1.2501843E-5 1.17283635E-5 7.4912573E-6 1.2501766E-5 1.2501766E-5 1.2501843E-5 1.19125 1.19125
1.2506153E-5 8.5097415E-11 1.2501531E-5 1.1727905E-5 7.490965E-6 1.2501542E-5 1.2501542E-5 1.2501531E-5 1.19175 1.19175
1.2498472E-5 -5.2550336E-11 1.2501531E-5 1.1727677E-5 7.490819E-6 1.2501319E-5 1.2501319E-5 1.2501531E-5 1.19225 1.19225
1.2495378E-5 -1.0553783E-10 1.2501218E-5 1.1727448E-5 7.4906725E-6 1.2501096E-5 1.2501096E-5 1.2501218E-5 1.19275 1.19275
1.2498058E-5 -5.193864E-11 1.2501218E-5 1.1727218E-5 7.4905265E-6 1.2500873E-5 1.2500873E-5 1.2501218E-5 1.19325 1.19325
1.250097E-5 5.9240087E-12 1.25005945E-5 1.172699E-5 7.49038E-6 1.2500649E-5 1.2500649E-5 1.25005945E-5 1.19375 1.19375
1.25013075E-5 1.6279455E-11 1.25005945E-5 1.1726761E-5 7.490234E-6 1.2500426E-5 1.2500426E-5 1.25005945E-5 1.19425 1.19425
1.2504978E-5 8.815064E-11 1.2499971E-5 1.1726532E-5 7.4900877E-6 1.25002025E-5 1.25002025E-5 1.2499971E-5 1.19475 1.19475
1.2508484E-5 1.5697649E-10 1.2499658E-5 1.17263035E-5 7.4899417E-6 1.249998E-5 1.249998E-5 1.2499658E-5 1.19525 1.19525
1.2505885E-5 1.13125016E-10 1.2499658E-5 1.1726074E-5 7.4897953E-6 1.2499756E-5 1.2499756E-5 1.2499658E-5 1.19575 1.19575
1.2498468E-5 -1.9650226E-11 1.2499346E-5 1.1725845E-5 7.4896493E-6 1.2499533E-5 1.2499533E-5 1.2499346E-5 1.19625 1.19625
1.2489202E-5 -1.8653319E-10 1.2499658E-5 1.1725617E-5 7.489503E-6 1.2499309E-5 1.2499309E-5 1.2499658E-5 1.19675 1.19675
1.2488716E-5 -1.914044E-10 1.2499346E-5 1.1725158E-5 7.4892105E-6 1.2499087E-5 1.2499087E-5 1.2499346E-5 1.19725 1.19725
1.2491726E-5 -1.3171456E-10 1.2499034E-5 1.172493E-5 7.4890645E-6 1.2498863E-5 1.2498863E-5 1.2499034E-5 1.19775 1.19775
1.2495562E-5 -5.6798035E-11 1.2499346E-5 1.1724701E-5 7.488918E-6 1.249864E-5 1.249864E-5 1.2499346E-5 1.19825 1.19825
1.2502566E-5 7.658888E-11 1.2499034E-5 1.1724472E-5 7.488772E-6 1.2498416E-5 1.2498416E-5 1.2499034E-5 1.19875 1.19875
1.2512837E-5 2.702734E-10 1.2498722E-5 1.1724243E-5 7.4886257E-6 1.2498193E-5 1.2498193E-5 1.2498722E-5 1.19925 1.19925
1.2514462E-5 3.043825E-10 1.2498409E-5 1.1724014E-5 7.4884797E-6 1.249797E-5 1.249797E-5 1.2498409E-5 1.19975 1.19975
1.25071765E-5 1.7404352E-10 1.2497785E-5 1.1723785E-5 7.4883333E-6 1.2497746E-5 1.2497746E-5 1.2497785E-5 1.20025 1.20025
1.24936205E-5 -7.201814E-11 1.2497473E-5 1.1723557E-5 7.4881873E-6 1.2497523E-5 1.2497523E-5 1.2497473E-5 1.20075 1.20075
1.2482573E-5 -2.717907E-10 1.2497473E-5 1.1723328E-5 7.488041E-6 1.2497299E-5 1.2497299E-5 1.2497473E-5 1.20125 1.20125
1.248004E-5 -3.1442407E-10 1.2497473E-5 1.1723098E-5 7.487895E-6 1.2497077E-5 1.2497077E-5 1.2497473E-5 1.20175 1.20175
1.2485954E-5 -2.0113634E-10 1.2496848E-5 1.1722641E-5 7.4876025E-6 1.2496853E-5 1.2496853E-5 1.2496848E-5 1.20225 1.20225
1.2493124E-5 -6.4704075E-11 1.249716E-5 1.1722412E-5 7.487456E-6 1.2496629E-5 1.2496629E-5 1.249716E-5 1.20275 1.20275
1.2502834E-5 1.186263E-10 1.249716E-5 1.1722183E-5 7.48731E-6 1.2496406E-5 1.2496406E-5 1.249716E-5 1.20325 1.20325
1.2511455E-5 2.818575E-10 1.2496536E-5 1.1721954E-5 7.487164E-6 1.24961825E-5 1.24961825E-5 1.2496536E-5 1.20375 1.20375
1.25133765E-5 3.2144817E-10 1.2496536E-5 1.1721725E-5 7.4870177E-6 1.249596E-5 1.249596E-5 1.2496536E-5 1.20425 1.20425
1.2506256E-5 1.9415454E-10 1.2495912E-5 1.1721497E-5 7.4868717E-6 1.2495736E-5 1.2495736E-5 1.2495912E-5 1.20475 1.20475
1.2494449E-5 -1.9626575E-11 1.2495912E-5 1.1721268E-5 7.4867253E-6 1.2495512E-5 1.2495512E-5 1.2495912E-5 1.20525 1.20525
1.2481652E-5 -2.5167968E-10 1.24956E-5 1.1721038E-5 7.4865793E-6 1.2495289E-5 1.2495289E-5 1.24956E-5 1.20575 1.20575
1.2478096E-5 -3.131941E-10 1.2495288E-5 1.172081E-5 7.486433E-6 1.2495066E-5 1.2495066E-5 1.2495288E-5 1.20625 1.20625
1.248345E-5 -2.1026052E-10 1.2494664E-5 1.1720581E-5 7.486287E-6 1.2494843E-5 1.2494843E-5 1.2494664E-5 1.20675 1.20675
1.2492698E-5 -3.5457054E-11 1.2494351E-5 1.1720352E-5 7.4861405E-6 1.2494619E-5 1.2494619E-5 1.2494351E-5 1.20725 1.20725
1.25009565E-5 1.2107441E-10 1.2494664E-5 1.1719894E-5 7.485848E-6 1.2494396E-5 1.2494396E-5 1.2494664E-5 1.20775 1.20775
1.2505056E-5 2.0086345E-10 1.2493727E-5 1.1719666E-5 7.485702E-6 1.2494173E-5 1.2494173E-5 1.2493727E-5 1.20825 1.20825
1.25055585E-5 2.1426425E-10 1.2493727E-5 1.1719437E-5 7.4855557E-6 1.249395E-5 1.249395E-5 1.2493727E-5 1.20875 1.20875
1.2502035E-5 1.533589E-10 1.2493415E-5 1.1719208E-5 7.4854097E-6 1.2493726E-5 1.2493726E-5 1.2493415E-5 1.20925 1.20925
1.2496366E-5 5.2864192E-11 1.2493415E-5 1.1718979E-5 7.4852633E-6 1.2493502E-5 1.2493502E-5 1.2493415E-5 1.20975 1.20975
1.24879925E-5 -9.757398E-11 1.2493727E-5 1.171875E-5 7.4851173E-6 1.2493279E-5 1.2493279E-5 1.2493727E-5 1.21025 1.21025
1.2485789E-5 -1.3411666E-10 1.2493102E-5 1.1718521E-5 7.484971E-6 1.2493056E-5 1.2493056E-5 1.2493102E-5 1.21075 1.21075
1.2486588E-5 -1.1523428E-10 1.2493102E-5 1.1718293E-5 7.484825E-6 1.2492832E-5 1.2492832E-5 1.2493102E-5 1.21125 1.21125
1.2489467E-5 -5.798069E-11 1.249279E-5 1.1718063E-5 7.4846785E-6 1.2492609E-5 1.2492609E-5 1.249279E-5 1.21175 1.21175
1.2491258E-5 -2.0826313E-11 1.2492478E-5 1.1717834E-5 7.4845325E-6 1.2492385E-5 1.2492385E-5 1.2492478E-5 1.21225 1.21225
1.249407E-5 3.5209138E-11 1.2492478E-5 1.1717606E-5 7.484386E-6 1.2492163E-5 1.2492163E-5 1.2492478E-5 1.21275 1.21275
1.24955295E-5 6.6272855E-11 1.2491854E-5 1.1717148E-5 7.4840937E-6 1.2491939E-5 1.2491939E-5 1.2491854E-5 1.21325 1.21325
1.2494713E-5 5.5310978E-11 1.2491541E-5 1.1716919E-5 7.4839477E-6 1.2491716E-5 1.2491716E-5 1.2491541E-5 1.21375 1.21375
1.2494852E-5 6.201202E-11 1.2491229E-5 1.171669E-5 7.4838013E-6 1.2491492E-5 1.2491492E-5 1.2491229E-5 1.21425 1.21425
1.2495223E-5 7.297655E-11 1.24909175E-5 1.1716461E-5 7.4836553E-6 1.24912685E-5 1.24912685E-5 1.24909175E-5 1.21475 1.21475
1.2495923E-5 9.0031725E-11 1.2491229E-5 1.1716233E-5 7.483509E-6 1.2491045E-5 1.2491045E-5 1.2491229E-5 1.21525 1.21525
1.249372E-5 5.3489033E-11 1.24906055E-5 1.1716003E-5 7.483363E-6 1.2490821E-5 1.2490821E-5 1.24906055E-5 1.21575 1.21575
1.2488976E-5 -2.9951795E-11 1.2490293E-5 1.1715774E-5 7.4832165E-6 1.2490598E-5 1.2490598E-5 1.2490293E-5 1.21625 1.21625
1.2483571E-5 -1.2557395E-10 1.24906055E-5 1.1715546E-5 7.4830705E-6 1.24903745E-5 1.24903745E-5 1.24906055E-5 1.21675 1.21675
1.2479883E-5 -1.8952465E-10 1.2490293E-5 1.1715317E-5 7.4829245E-6 1.2490152E-5 1.2490152E-5 1.2490293E-5 1.21725 1.21725
1.248286E-5 -1.3044386E-10 1.2489981E-5 1.1715088E-5 7.482778E-6 1.2489928E-5 1.2489928E-5 1.2489981E-5 1.21775 1.21775
1.2490689E-5 1.8169738E-11 1.2489669E-5 1.1714859E-5 7.482632E-6 1.2489704E-5 1.2489704E-5 1.2489669E-5 1.21825 1.21825
1.2495317E-5 1.07703846E-10 1.2489669E-5 1.1714401E-5 7.4823397E-6 1.2489481E-5 1.2489481E-5 1.2489669E-5 1.21875 1.21875
1.2495457E-5 1.14404916E-10 1.2489357E-5 1.1714173E-5 7.4821933E-6 1.2489258E-5 1.2489258E-5 1.2489357E-5 1.21925 1.21925
1.2497708E-5 1.6008622E-10 1.248842E-5 1.1713943E-5 7.4820473E-6 1.2489034E-5 1.2489034E-5 1.248842E-5 1.21975 1.21975
1.249567E-5 1.2658886E-10 1.2488732E-5 1.1713714E-5 7.481901E-6 1.2488811E-5 1.2488811E-5 1.2488732E-5 1.22025 1.22025
1.2489407E-5 1.513097E-11 1.2488732E-5 1.1713486E-5 7.481755E-6 1.2488587E-5 1.2488587E-5 1.2488732E-5 1.22075 1.22075
1.2481593E-5 -1.2495305E-10 1.2488108E-5 1.1713257E-5 7.4816085E-6 1.2488364E-5 1.2488364E-5 1.2488108E-5 1.22125 1.22125
1.2475826E-5 -2.2727495E-10 1.2488108E-5 1.1713028E-5 7.4814625E-6 1.2488141E-5 1.2488141E-5 1.2488108E-5 1.22175 1.22175
1.2478837E-5 -1.675851E-10 1.2488108E-5 1.1712799E-5 7.481316E-6 1.2487917E-5 1.2487917E-5 1.2488108E-5 1.22225 1.22225
1.2487754E-5 1.1276969E-12 1.2487796E-5 1.171257E-5 7.48117E-6 1.2487693E-5 1.2487693E-5 1.2487796E-5 1.22275 1.22275
1.2491656E-5 7.726235E-11 1.2487796E-5 1.1712341E-5 7.4810237E-6 1.24874705E-5 1.24874705E-5 1.2487796E-5 1.22325 1.22325
1.2494568E-5 1.3512502E-10 1.2487171E-5 1.1712113E-5 7.4808777E-6 1.2487247E-5 1.2487247E-5 1.2487171E-5 1.22375 1.22375
1.2496622E-5 1.771519E-10 1.2486859E-5 1.1711654E-5 7.4805853E-6 1.2487023E-5 1.2487023E-5 1.2486859E-5 1.22425 1.22425
1.2490788E-5 7.361188E-11 1.2486547E-5 1.1711426E-5 7.480439E-6 1.2486799E-5 1.2486799E-5 1.2486547E-5 1.22475 1.22475
1.24842945E-5 -4.210947E-11 1.24862345E-5 1.1711197E-5 7.480293E-6 1.24865755E-5 1.24865755E-5 1.24862345E-5 1.22525 1.22525
1.2481167E-5 -9.570602E-11 1.2486547E-5 1.17109685E-5 7.4801465E-6 1.2486353E-5 1.2486353E-5 1.2486547E-5 1.22575 1.22575
1.2481009E-5 -9.448658E-11 1.24862345E-5 1.1710739E-5 7.4800005E-6 1.2486129E-5 1.2486129E-5 1.24862345E-5 1.22625 1.22625
1.24838225E-5 -3.8451117E-11 1.24859225E-5 1.171051E-5 7.479854E-6 1.2485906E-5 1.2485906E-5 1.24859225E-5 1.22675 1.22675
1.2485678E-5 -7.8606955E-14 1.24859225E-5 1.1710282E-5 7.479708E-6 1.2485682E-5 1.2485682E-5 1.24859225E-5 1.22725 1.22725
1.2489514E-5 7.483791E-11 1.2485611E-5 1.1710053E-5 7.4795616E-6 1.2485459E-5 1.2485459E-5 1.2485611E-5 1.22775 1.22775
1.2491204E-5 1.10165106E-10 1.2485611E-5 1.1709823E-5 7.4794157E-6 1.2485235E-5 1.2485235E-5 1.2485611E-5 1.22825 1.22825
1.2486955E-5 3.5860273E-11 1.2485299E-5 1.1709595E-5 7.4792692E-6 1.2485012E-5 1.2485012E-5 1.2485299E-5 1.22875 1.22875
1.2480428E-5 -8.0470144E-11 1.2484362E-5 1.1709366E-5 7.4791233E-6 1.2484788E-5 1.2484788E-5 1.2484362E-5 1.22925 1.22925
1.248093E-5 -6.7069364E-11 1.2484362E-5 1.17089085E-5 7.478831E-6 1.2484565E-5 1.2484565E-5 1.2484362E-5 1.22975 1.22975
1.2482984E-5 -2.5042449E-11 1.2484362E-5 1.1708679E-5 7.4786844E-6 1.2484341E-5 1.2484341E-5 1.2484362E-5 1.23025 1.23025
1.2488899E-5 8.824527E-11 1.2484362E-5 1.170845E-5 7.4785385E-6 1.2484118E-5 1.2484118E-5 1.2484362E-5 1.23075 1.23075
1.2489831E-5 1.0956393E-10 1.2483738E-5 1.1708222E-5 7.4783925E-6 1.2483894E-5 1.2483894E-5 1.2483738E-5 1.23125 1.23125
1.24884855E-5 8.885697E-11 1.2483425E-5 1.1707993E-5 7.478246E-6 1.2483671E-5 1.2483671E-5 1.2483425E-5 1.23175 1.23175
1.2486414E-5 5.4750558E-11 1.2483738E-5 1.1707763E-5 7.4781E-6 1.2483447E-5 1.2483447E-5 1.2483738E-5 1.23225 1.23225
1.2481108E-5 -3.9044403E-11 1.2483738E-5 1.1707535E-5 7.4779537E-6 1.2483223E-5 1.2483223E-5 1.2483738E-5 1.23275 1.23275
1.2474944E-5 -1.486751E-10 1.2483738E-5 1.1707306E-5 7.4778077E-6 1.2483E-5 1.2483E-5 1.2483738E-5 1.23325 1.23325
1.2475579E-5 -1.3283805E-10 1.2483425E-5 1.1707077E-5 7.4776613E-6 1.2482777E-5 1.2482777E-5 1.2483425E-5 1.23375 1.23375
1.2476972E-5 -1.0299246E-10 1.2482801E-5 1.1706848E-5 7.4775153E-6 1.2482553E-5 1.2482553E-5 1.2482801E-5 1.23425 1.23425
1.2480313E-5 -3.7211952E-11 1.2482801E-5 1.1706619E-5 7.477369E-6 1.2482329E-5 1.2482329E-5 1.2482801E-5 1.23475 1.23475
1.2489165E-5 1.3028272E-10 1.2482489E-5 1.1706162E-5 7.4770765E-6 1.2482106E-5 1.2482106E-5 1.2482489E-5 1.23525 1.23525
1.2496631E-5 2.7219657E-10 1.2482176E-5 1.1705933E-5 7.4769305E-6 1.2481883E-5 1.2481883E-5 1.2482176E-5 1.23575 1.23575
1.2494229E-5 2.3199948E-10 1.2481864E-5 1.1705703E-5 7.476784E-6 1.2481659E-5 1.2481659E-5 1.2481864E-5 1.23625 1.23625
1.2482555E-5 2.0654648E-11 1.24809285E-5 1.1705475E-5 7.476638E-6 1.2481435E-5 1.2481435E-5 1.24809285E-5 1.23675 1.23675
1.2472464E-5 -1.6145497E-10 1.24809285E-5 1.1705246E-5 7.4764916E-6 1.2481212E-5 1.2481212E-5 1.24809285E-5 1.23725 1.23725
1.2470689E-5 -1.900798E-10 1.248124E-5 1.1705017E-5 7.4763457E-6 1.24809885E-5 1.24809885E-5 1.248124E-5 1.23775 1.23775
1.2472875E-5 -1.4561662E-10 1.24809285E-5 1.1704788E-5 7.4761992E-6 1.2480765E-5 1.2480765E-5 1.24809285E-5 1.23825 1.23825
1.2474532E-5 -1.108985E-10 1.2480304E-5 1.1704559E-5 7.4760533E-6 1.2480541E-5 1.2480541E-5 1.2480304E-5 1.23875 1.23875
1.24789285E-5 -2.5627844E-11 1.2480304E-5 1.170433E-5 7.475907E-6 1.2480317E-5 1.2480317E-5 1.2480304E-5 1.23925 1.23925
1.2485801E-5 1.05322806E-10 1.2479992E-5 1.1704102E-5 7.475761E-6 1.2480094E-5 1.2480094E-5 1.2479992E-5 1.23975 1.23975
1.2490857E-5 2.0277481E-10 1.2480304E-5 1.1703643E-5 7.4754685E-6 1.247987E-5 1.247987E-5 1.2480304E-5 1.24025 1.24025
1.2488818E-5 1.6927745E-10 1.2479992E-5 1.1703415E-5 7.475322E-6 1.2479647E-5 1.2479647E-5 1.2479992E-5 1.24075 1.24075
1.2482919E-5 6.45193E-11 1.2479367E-5 1.1703186E-5 7.475176E-6 1.2479423E-5 1.2479423E-5 1.2479367E-5 1.24125 1.24125
1.2482234E-5 5.5993668E-11 1.2479055E-5 1.1702957E-5 7.4750296E-6 1.24791995E-5 1.24791995E-5 1.2479055E-5 1.24175 1.24175
1.2479139E-5 3.00619E-12 1.2478431E-5 1.1702728E-5 7.4748837E-6 1.2478976E-5 1.2478976E-5 1.2478431E-5 1.24225 1.24225
1.2469609E-5 -1.687493E-10 1.2478118E-5 1.1702499E-5 7.4747372E-6 1.2478752E-5 1.2478752E-5 1.2478118E-5 1.24275 1.24275
1.246503E-5 -2.491448E-10 1.2478743E-5 1.170227E-5 7.4745913E-6 1.2478528E-5 1.2478528E-5 1.2478743E-5 1.24325 1.24325
1.24705475E-5 -1.4316588E-10 1.2478743E-5 1.1702042E-5 7.474445E-6 1.24783055E-5 1.24783055E-5 1.2478743E-5 1.24375 1.24375
1.2481116E-5 5.6000246E-11 1.2478118E-5 1.1701813E-5 7.474299E-6 1.2478082E-5 1.2478082E-5 1.2478118E-5 1.24425 1.24425
1.2483565E-5 1.0533596E-10 1.2477806E-5 1.1701584E-5 7.474153E-6 1.2477858E-5 1.2477858E-5 1.2477806E-5 1.24475 1.24475
1.24832095E-5 1.0290103E-10 1.2477494E-5 1.1701355E-5 7.4740065E-6 1.2477634E-5 1.2477634E-5 1.2477494E-5 1.24525 1.24525
1.2486154E-5 1.6137275E-10 1.24765575E-5 1.1700898E-5 7.473714E-6 1.2477411E-5 1.2477411E-5 1.24765575E-5 1.24575 1.24575
1.2490154E-5 2.3933458E-10 1.2477182E-5 1.1700668E-5 7.473568E-6 1.2477187E-5 1.2477187E-5 1.2477182E-5 1.24625 1.24625
1.2484024E-5 1.3031297E-10 1.24765575E-5 1.1700439E-5 7.4734216E-6 1.2476963E-5 1.2476963E-5 1.24765575E-5 1.24675 1.24675
1.2470205E-5 -1.206212E-10 1.24765575E-5 1.1700211E-5 7.4732757E-6 1.247674E-5 1.247674E-5 1.24765575E-5 1.24725 1.24725
1.2462919E-5 -2.5096017E-10 1.24765575E-5 1.1699982E-5 7.4731292E-6 1.24765165E-5 1.24765165E-5 1.24765575E-5 1.24775 1.24775
1.2465104E-5 -2.0649697E-10 1.24762455E-5 1.1699753E-5 7.4729833E-6 1.2476293E-5 1.2476293E-5 1.24762455E-5 1.24825 1.24825
1.2471513E-5 -8.407325E-11 1.24765575E-5 1.1699524E-5 7.472837E-6 1.2476069E-5 1.2476069E-5 1.24765575E-5 1.24875 1.24875
1.2474227E-5 -2.9865E-11 1.24762455E-5 1.1699295E-5 7.472691E-6 1.2475845E-5 1.2475845E-5 1.24762455E-5 1.24925 1.24925
1.2477931E-5 4.2615255E-11 1.24759335E-5 1.1699066E-5 7.4725444E-6 1.2475622E-5 1.2475622E-5 1.24759335E-5 1.24975 1.24975
1.248543E-5 1.851382E-10 1.2475622E-5 1.1698838E-5 7.4723985E-6 1.2475398E-5 1.2475398E-5 1.2475622E-5 1.25025 1.25025
1.2487879E-5 2.344739E-10 1.2474685E-5 1.1698608E-5 7.472252E-6 1.2475174E-5 1.2475174E-5 1.2474685E-5 1.25075 1.25075
1.2484224E-5 1.7113228E-10 1.2475309E-5 1.1698151E-5 7.4719596E-6 1.247495E-5 1.247495E-5 1.2475309E-5 1.25125 1.25125
1.2476772E-5 3.7747985E-11 1.247406E-5 1.1697922E-5 7.4718137E-6 1.2474728E-5 1.2474728E-5 1.247406E-5 1.25175 1.25175
1.24693215E-5 -9.5636304E-11 1.2474685E-5 1.1697693E-5 7.4716672E-6 1.2474504E-5 1.2474504E-5 1.2474685E-5 1.25225 1.25225
1.2465798E-5 -1.5654167E-10 1.2474373E-5 1.1697464E-5 7.4715213E-6 1.247428E-5 1.247428E-5 1.2474373E-5 1.25275 1.25275
1.2467587E-5 -1.1938728E-10 1.2474373E-5 1.1697235E-5 7.471375E-6 1.2474056E-5 1.2474056E-5 1.2474373E-5 1.25325 1.25325
1.2468255E-5 -1.02941156E-10 1.2473748E-5 1.1697006E-5 7.471229E-6 1.2473833E-5 1.2473833E-5 1.2473748E-5 1.25375 1.25375
1.2469945E-5 -6.761397E-11 1.2473436E-5 1.1696778E-5 7.4710824E-6 1.2473609E-5 1.2473609E-5 1.2473436E-5 1.25425 1.25425
1.2474573E-5 2.1920146E-11 1.2473436E-5 1.1696548E-5 7.4709365E-6 1.2473385E-5 1.2473385E-5 1.2473436E-5 1.25475 1.25475
1.2479134E-5 1.1023614E-10 1.2473124E-5 1.1696319E-5 7.47079E-6 1.2473161E-5 1.2473161E-5 1.2473124E-5 1.25525 1.25525
1.2484389E-5 2.1134253E-10 1.2472812E-5 1.1696091E-5 7.470644E-6 1.2472938E-5 1.2472938E-5 1.2472812E-5 1.25575 1.25575
1.2483209E-5 1.9368092E-10 1.2472812E-5 1.1695862E-5 7.4704976E-6 1.2472714E-5 1.2472714E-5 1.2472812E-5 1.25625 1.25625
1.24740745E-5 2.9234216E-11 1.2472499E-5 1.1695404E-5 7.470205E-6 1.247249E-5 1.247249E-5 1.2472499E-5 1.25675 1.25675
1.2468967E-5 -6.090634E-11 1.2471875E-5 1.1695175E-5 7.4700592E-6 1.24722665E-5 1.24722665E-5 1.2471875E-5 1.25725 1.25725
1.2468347E-5 -6.821383E-11 1.2471563E-5 1.1694946E-5 7.469913E-6 1.2472043E-5 1.2472043E-5 1.2471563E-5 1.25775 1.25775
1.2465747E-5 -1.12065315E-10 1.2471875E-5 1.1694718E-5 7.469767E-6 1.247182E-5 1.247182E-5 1.2471875E-5 1.25825 1.25825
1.2462751E-5 -1.632256E-10 1.2471875E-5 1.1694488E-5 7.469621E-6 1.2471595E-5 1.2471595E-5 1.2471875E-5 1.25875 1.25875
1.2464079E-5 -1.3459815E-10 1.2471251E-5 1.1694259E-5 7.4694744E-6 1.24713715E-5 1.24713715E-5 1.2471251E-5 1.25925 1.25925
1.2472007E-5 1.5842636E-11 1.2471251E-5 1.1694031E-5 7.4693285E-6 1.2471149E-5 1.2471149E-5 1.2471251E-5 1.25975 1.25975
1.2479703E-5 1.6201997E-10 1.2471251E-5 1.1693802E-5 7.469182E-6 1.2470924E-5 1.2470924E-5 1.2471251E-5 1.26025 1.26025
1.2479678E-5 1.656757E-10 1.2471251E-5 1.1693573E-5 7.469036E-6 1.2470701E-5 1.2470701E-5 1.2471251E-5 1.26075 1.26075
1.2477177E-5 1.2365141E-10 1.2471251E-5 1.1693344E-5 7.4688896E-6 1.24704775E-5 1.24704775E-5 1.2471251E-5 1.26125 1.26125
1.24748085E-5 8.406336E-11 1.2470939E-5 1.1693115E-5 7.4687437E-6 1.2470254E-5 1.2470254E-5 1.2470939E-5 1.26175 1.26175
1.2469766E-5 -4.859051E-12 1.2470315E-5 1.1692658E-5 7.4684513E-6 1.247003E-5 1.247003E-5 1.2470315E-5 1.26225 1.26225
1.2461886E-5 -1.4616121E-10 1.2470315E-5 1.1692428E-5 7.468305E-6 1.2469806E-5 1.2469806E-5 1.2470315E-5 1.26275 1.26275
1.24581975E-5 -2.101119E-10 1.246969E-5 1.16922E-5 7.468159E-6 1.24695825E-5 1.24695825E-5 1.246969E-5 1.26325 1.26325
1.2460779E-5 -1.5833991E-10 1.2469378E-5 1.1691971E-5 7.4680124E-6 1.2469358E-5 1.2469358E-5 1.2469378E-5 1.26375 1.26375
1.2468212E-5 -1.7035111E-11 1.2469066E-5 1.1691742E-5 7.4678665E-6 1.2469135E-5 1.2469135E-5 1.2469066E-5 1.26425 1.26425
1.2472081E-5 5.849047E-11 1.2469066E-5 1.16915135E-5 7.46772E-6 1.2468911E-5 1.2468911E-5 1.2469066E-5 1.26475 1.26475
1.2475652E-5 1.2853446E-10 1.2469066E-5 1.1691284E-5 7.467574E-6 1.2468688E-5 1.2468688E-5 1.2469066E-5 1.26525 1.26525
1.2479059E-5 1.9553312E-10 1.2468441E-5 1.1691055E-5 7.4674276E-6 1.2468464E-5 1.2468464E-5 1.2468441E-5 1.26575 1.26575
1.2475435E-5 1.3280056E-10 1.2467817E-5 1.1690827E-5 7.4672816E-6 1.246824E-5 1.246824E-5 1.2467817E-5 1.26625 1.26625
1.24692715E-5 2.316987E-11 1.2467817E-5 1.1690598E-5 7.467135E-6 1.2468016E-5 1.2468016E-5 1.2467817E-5 1.26675 1.26675
1.24630415E-5 -8.7678954E-11 1.2467505E-5 1.1690368E-5 7.4669892E-6 1.2467793E-5 1.2467793E-5 1.2467505E-5 1.26725 1.26725
1.2460673E-5 -1.2726697E-10 1.2467192E-5 1.1689911E-5 7.466697E-6 1.2467569E-5 1.2467569E-5 1.2467192E-5 1.26775 1.26775
1.2460746E-5 -1.2178406E-10 1.246688E-5 1.1689682E-5 7.4665504E-6 1.2467344E-5 1.2467344E-5 1.246688E-5 1.26825 1.26825
1.2460919E-5 -1.14473944E-10 1.246688E-5 1.16894535E-5 7.4664044E-6 1.2467121E-5 1.2467121E-5 1.246688E-5 1.26875 1.26875
1.2466635E-5 -4.8406205E-12 1.24662565E-5 1.1689224E-5 7.466258E-6 1.2466897E-5 1.2466897E-5 1.24662565E-5 1.26925 1.26925
1.2474827E-5 1.504727E-10 1.24662565E-5 1.1688995E-5 7.466112E-6 1.2466674E-5 1.2466674E-5 1.24662565E-5 1.26975 1.26975
1.2471864E-5 9.9921495E-11 1.24662565E-5 1.1688767E-5 7.4659656E-6 1.2466449E-5 1.2466449E-5 1.24662565E-5 1.27025 1.27025
1.2470452E-5 7.79964E-11 1.24662565E-5 1.1688538E-5 7.4658196E-6 1.24662265E-5 1.24662265E-5 1.24662565E-5 1.27075 1.27075
1.2468842E-5 5.2416918E-11 1.2465944E-5 1.1688308E-5 7.465673E-6 1.2466002E-5 1.2466002E-5 1.2465944E-5 1.27125 1.27125
1.2466539E-5 1.4047038E-11 1.2465632E-5 1.168808E-5 7.4655272E-6 1.2465779E-5 1.2465779E-5 1.2465632E-5 1.27175 1.27175
1.2466712E-5 2.1357149E-11 1.2465008E-5 1.1687851E-5 7.4653813E-6 1.2465554E-5 1.2465554E-5 1.2465008E-5 1.27225 1.27225
1.246431E-5 -1.8839937E-11 1.2465008E-5 1.1687393E-5 7.465089E-6 1.2465331E-5 1.2465331E-5 1.2465008E-5 1.27275 1.27275
1.2462172E-5 -5.4164485E-11 1.2464696E-5 1.1687164E-5 7.4649424E-6 1.2465107E-5 1.2465107E-5 1.2464696E-5 1.27325 1.27325
1.2459738E-5 -9.497065E-11 1.2465008E-5 1.1686935E-5 7.4647965E-6 1.2464883E-5 1.2464883E-5 1.2465008E-5 1.27375 1.27375
1.2458689E-5 -1.1019599E-10 1.2464696E-5 1.1686707E-5 7.46465E-6 1.2464659E-5 1.2464659E-5 1.2464696E-5 1.27425 1.27425
1.246127E-5 -5.842401E-11 1.246532E-5 1.1686478E-5 7.464504E-6 1.2464436E-5 1.2464436E-5 1.246532E-5 1.27475 1.27475
1.246933E-5 9.445304E-11 1.2464071E-5 1.1686248E-5 7.4643576E-6 1.2464212E-5 1.2464212E-5 1.2464071E-5 1.27525 1.27525
1.247333E-5 1.7241492E-10 1.2464383E-5 1.168602E-5 7.4642116E-6 1.2463988E-5 1.2463988E-5 1.2464383E-5 1.27575 1.27575
1.2469245E-5 1.01155424E-10 1.2464071E-5 1.1685791E-5 7.464065E-6 1.24637645E-5 1.24637645E-5 1.2464071E-5 1.27625 1.27625
1.2466843E-5 6.095833E-11 1.2464071E-5 1.1685562E-5 7.4639192E-6 1.2463541E-5 1.2463541E-5 1.2464071E-5 1.27675 1.27675
1.2466125E-5 5.182365E-11 1.2463759E-5 1.1685333E-5 7.463773E-6 1.2463316E-5 1.2463316E-5 1.2463759E-5 1.27725 1.27725
1.2463987E-5 1.6499097E-11 1.2463759E-5 1.1685104E-5 7.463627E-6 1.2463093E-5 1.2463093E-5 1.2463759E-5 1.27775 1.27775
1.2456173E-5 -1.2358492E-10 1.2463759E-5 1.1684647E-5 7.4633344E-6 1.2462869E-5 1.2462869E-5 1.2463759E-5 1.27825 1.27825
1.2455191E-5 -1.3759215E-10 1.2463447E-5 1.1684418E-5 7.463188E-6 1.2462646E-5 1.2462646E-5 1.2463447E-5 1.27875 1.27875
1.2459389E-5 -5.597589E-11 1.2463134E-5 1.1684188E-5 7.463042E-6 1.2462421E-5 1.2462421E-5 1.2463134E-5 1.27925 1.27925
1.2465138E-5 5.4266508E-11 1.246251E-5 1.168396E-5 7.4628956E-6 1.2462197E-5 1.2462197E-5 1.246251E-5 1.27975 1.27975
1.2463264E-5 2.3814489E-11 1.2462198E-5 1.1683731E-5 7.4627496E-6 1.2461974E-5 1.2461974E-5 1.2462198E-5 1.28025 1.28025
1.2463172E-5 2.6252065E-11 1.24618855E-5 1.1683503E-5 7.462603E-6 1.246175E-5 1.246175E-5 1.24618855E-5 1.28075 1.28075
1.2468196E-5 1.23095E-10 1.24618855E-5 1.1683273E-5 7.4624572E-6 1.2461526E-5 1.2461526E-5 1.24618855E-5 1.28125 1.28125
1.2467906E-5 1.2187817E-10 1.2461262E-5 1.1683044E-5 7.462311E-6 1.24613025E-5 1.24613025E-5 1.2461262E-5 1.28175 1.28175
1.2461115E-5 6.752149E-13 1.246095E-5 1.1682816E-5 7.462165E-6 1.2461079E-5 1.2461079E-5 1.246095E-5 1.28225 1.28225
1.2454423E-5 -1.1870054E-10 1.2460325E-5 1.1682587E-5 7.4620184E-6 1.2460854E-5 1.2460854E-5 1.2460325E-5 1.28275 1.28275
1.2457367E-5 -6.022882E-11 1.2460638E-5 1.1682358E-5 7.4618724E-6 1.2460631E-5 1.2460631E-5 1.2460638E-5 1.28325 1.28325
1.2464206E-5 7.011278E-11 1.2460325E-5 1.16819E-5 7.46158E-6 1.2460407E-5 1.2460407E-5 1.2460325E-5 1.28375 1.28375
1.2464246E-5 7.4986614E-11 1.2460325E-5 1.1681671E-5 7.4614336E-6 1.2460183E-5 1.2460183E-5 1.2460325E-5 1.28425 1.28425
1.245673E-5 -5.96158E-11 1.2460013E-5 1.1681443E-5 7.4612876E-6 1.2459959E-5 1.2459959E-5 1.2460013E-5 1.28475 1.28475
1.2453997E-5 -1.0590356E-10 1.2460013E-5 1.1681213E-5 7.461141E-6 1.2459735E-5 1.2459735E-5 1.2460013E-5 1.28525 1.28525
1.245539E-5 -7.605797E-11 1.2459701E-5 1.1680984E-5 7.460995E-6 1.2459512E-5 1.2459512E-5 1.2459701E-5 1.28575 1.28575
1.2457245E-5 -3.768544E-11 1.2459701E-5 1.1680756E-5 7.4608492E-6 1.2459287E-5 1.2459287E-5 1.2459701E-5 1.28625 1.28625
1.2460883E-5 3.3576676E-11 1.2459701E-5 1.1680527E-5 7.460703E-6 1.2459064E-5 1.2459064E-5 1.2459701E-5 1.28675 1.28675
1.24657745E-5 1.2798332E-10 1.2459076E-5 1.1680298E-5 7.460557E-6 1.245884E-5 1.245884E-5 1.2459076E-5 1.28725 1.28725
1.24706985E-5 2.2299905E-10 1.2458764E-5 1.1680069E-5 7.4604104E-6 1.2458616E-5 1.2458616E-5 1.2458764E-5 1.28775 1.28775
1.246701E-5 1.5904836E-10 1.2458452E-5 1.167984E-5 7.4602644E-6 1.2458392E-5 1.2458392E-5 1.2458452E-5 1.28825 1.28825
1.2457843E-5 -6.007402E-12 1.245814E-5 1.1679611E-5 7.460118E-6 1.2458168E-5 1.2458168E-5 1.245814E-5 1.28875 1.28875
1.2451546E-5 -1.1807436E-10 1.2457515E-5 1.1679153E-5 7.4598256E-6 1.2457945E-5 1.2457945E-5 1.2457515E-5 1.28925 1.28925
1.2446538E-5 -2.0638771E-10 1.245814E-5 1.1678924E-5 7.4596796E-6 1.245772E-5 1.245772E-5 1.245814E-5 1.28975 1.28975
1.2445488E-5 -2.2161306E-10 1.2457828E-5 1.1678696E-5 7.459533E-6 1.2457496E-5 1.2457496E-5 1.2457828E-5 1.29025 1.29025
1.2449886E-5 -1.3634241E-10 1.2457828E-5 1.1678467E-5 7.4593872E-6 1.24572725E-5 1.24572725E-5 1.2457828E-5 1.29075 1.29075
1.2458638E-5 2.9325067E-11 1.2456891E-5 1.1678238E-5 7.459241E-6 1.2457049E-5 1.2457049E-5 1.2456891E-5 1.29125 1.29125
1.2468908E-5 2.230096E-10 1.2456891E-5 1.1678009E-5 7.459095E-6 1.2456825E-5 1.2456825E-5 1.2456891E-5 1.29175 1.29175
1.24735025E-5 3.1193464E-10 1.24565795E-5 1.167778E-5 7.4589484E-6 1.24566E-5 1.24566E-5 1.24565795E-5 1.29225 1.29225
1.2466975E-5 1.9560424E-10 1.2456891E-5 1.1677551E-5 7.4588024E-6 1.2456377E-5 1.2456377E-5 1.2456891E-5 1.29275 1.29275
1.2459689E-5 6.526527E-11 1.2456267E-5 1.1677323E-5 7.458656E-6 1.2456153E-5 1.2456153E-5 1.2456267E-5 1.29325 1.29325
1.2451908E-5 -7.4209694E-11 1.2455955E-5 1.1677093E-5 7.45851E-6 1.2455929E-5 1.2455929E-5 1.2455955E-5 1.29375 1.29375
1.2446272E-5 -1.7409532E-10 1.2455955E-5 1.1676864E-5 7.4583636E-6 1.24557055E-5 1.24557055E-5 1.2455955E-5 1.29425 1.29425
1.2443013E-5 -2.3012814E-10 1.2455955E-5 1.1676407E-5 7.458071E-6 1.2455481E-5 1.2455481E-5 1.2455955E-5 1.29475 1.29475
1.2445264E-5 -1.8444682E-10 1.2455643E-5 1.1676178E-5 7.457925E-6 1.2455257E-5 1.2455257E-5 1.2455643E-5 1.29525 1.29525
1.2452299E-5 -5.045082E-11 1.2455331E-5 1.1675949E-5 7.457779E-6 1.2455033E-5 1.2455033E-5 1.2455331E-5 1.29575 1.29575
1.2459798E-5 9.2072114E-11 1.2455018E-5 1.167572E-5 7.457633E-6 1.245481E-5 1.245481E-5 1.2455018E-5 1.29625 1.29625
1.2462511E-5 1.4628035E-10 1.2455018E-5 1.1675491E-5 7.4574864E-6 1.2454586E-5 1.2454586E-5 1.2455018E-5 1.29675 1.29675
1.24658845E-5 2.1266995E-10 1.2454706E-5 1.1675263E-5 7.4573404E-6 1.2454361E-5 1.2454361E-5 1.2454706E-5 1.29725 1.29725
1.246642E-5 2.2667981E-10 1.2454394E-5 1.1675033E-5 7.457194E-6 1.24541375E-5 1.24541375E-5 1.2454394E-5 1.29775 1.29775
1.2458408E-5 8.294139E-11 1.2454082E-5 1.1674805E-5 7.457048E-6 1.2453914E-5 1.2453914E-5 1.2454082E-5 1.29825 1.29825
1.2449604E-5 -7.5414654E-11 1.245377E-5 1.1674576E-5 7.4569016E-6 1.245369E-5 1.245369E-5 1.245377E-5 1.29875 1.29875
1.2445321E-5 -1.5032854E-10 1.2453457E-5 1.1674347E-5 7.4567556E-6 1.2453465E-5 1.2453465E-5 1.2453457E-5 1.29925 1.29925
1.2445592E-5 -1.4119123E-10 1.2453457E-5 1.16741185E-5 7.4566096E-6 1.2453242E-5 1.2453242E-5 1.2453457E-5 1.29975 1.29975
1.2445203E-5 -1.4423523E-10 1.2453145E-5 1.167366E-5 7.4563172E-6 1.2453018E-5 1.2453018E-5 1.2453145E-5 1.30025 1.30025
1.2446794E-5 -1.10735254E-10 1.2452833E-5 1.1673432E-5 7.456171E-6 1.2452794E-5 1.2452794E-5 1.2452833E-5 1.30075 1.30075
1.245152E-5 -1.9373928E-11 1.2452521E-5 1.1673203E-5 7.456025E-6 1.245257E-5 1.245257E-5 1.2452521E-5 1.30125 1.30125
1.2460008E-5 1.41421E-10 1.2452521E-5 1.1672973E-5 7.4558784E-6 1.2452346E-5 1.2452346E-5 1.2452521E-5 1.30175 1.30175
1.2463448E-5 2.0902871E-10 1.2452521E-5 1.1672745E-5 7.4557324E-6 1.2452122E-5 1.2452122E-5 1.2452521E-5 1.30225 1.30225
1.2462498E-5 1.9563058E-10 1.24518965E-5 1.1672516E-5 7.455586E-6 1.2451898E-5 1.2451898E-5 1.24518965E-5 1.30275 1.30275
1.2459205E-5 1.3898868E-10 1.2451585E-5 1.1672287E-5 7.45544E-6 1.2451675E-5 1.2451675E-5 1.2451585E-5 1.30325 1.30325
1.2453668E-5 4.0930263E-11 1.2451585E-5 1.16720585E-5 7.4552936E-6 1.245145E-5 1.245145E-5 1.2451585E-5 1.30375 1.30375
1.2445094E-5 -1.1316229E-10 1.2451273E-5 1.1671829E-5 7.4551476E-6 1.2451226E-5 1.2451226E-5 1.2451273E-5 1.30425 1.30425
1.2438864E-5 -2.2401112E-10 1.245096E-5 1.16716E-5 7.455001E-6 1.24510025E-5 1.24510025E-5 1.245096E-5 1.30475 1.30475
1.2438805E-5 -2.2096447E-10 1.2450648E-5 1.1671143E-5 7.454709E-6 1.2450778E-5 1.2450778E-5 1.2450648E-5 1.30525 1.30525
1.2442212E-5 -1.5396581E-10 1.2450648E-5 1.1670913E-5 7.454563E-6 1.2450554E-5 1.2450554E-5 1.2450648E-5 1.30575 1.30575
1.2448225E-5 -3.885088E-11 1.2450648E-5 1.1670685E-5 7.4544164E-6 1.245033E-5 1.245033E-5 1.2450648E-5 1.30625 1.30625
1.24576045E-5 1.3838884E-10 1.2450336E-5 1.1670456E-5 7.4542704E-6 1.2450106E-5 1.2450106E-5 1.2450336E-5 1.30675 1.30675
1.2466654E-5 3.095379E-10 1.2450024E-5 1.1670227E-5 7.454124E-6 1.2449882E-5 1.2449882E-5 1.2450024E-5 1.30725 1.30725
1.2469037E-5 3.576555E-10 1.2450024E-5 1.16699985E-5 7.453978E-6 1.2449658E-5 1.2449658E-5 1.2450024E-5 1.30775 1.30775
1.2460497E-5 2.0417201E-10 1.2449712E-5 1.1669769E-5 7.4538316E-6 1.24494345E-5 1.24494345E-5 1.2449712E-5 1.30825 1.30825
1.244562E-5 -6.6252295E-11 1.2449399E-5 1.166954E-5 7.4536856E-6 1.244921E-5 1.244921E-5 1.2449399E-5 1.30875 1.30875
1.2435661E-5 -2.4592567E-10 1.2449087E-5 1.1669312E-5 7.453539E-6 1.2448986E-5 1.2448986E-5 1.2449087E-5 1.30925 1.30925
1.243085E-5 -3.3058462E-10 1.2449087E-5 1.1669083E-5 7.453393E-6 1.2448762E-5 1.2448762E-5 1.2449087E-5 1.30975 1.30975
1.2430758E-5 -3.2814704E-10 1.2448775E-5 1.1668853E-5 7.453247E-6 1.2448538E-5 1.2448538E-5 1.2448775E-5 1.31025 1.31025
1.2438091E-5 -1.8866943E-10 1.2448775E-5 1.1668396E-5 7.4529544E-6 1.2448314E-5 1.2448314E-5 1.2448775E-5 1.31075 1.31075
1.245252E-5 8.175751E-11 1.2448463E-5 1.1668167E-5 7.4528084E-6 1.244809E-5 1.244809E-5 1.2448463E-5 1.31125 1.31125
1.2465265E-5 3.2112205E-10 1.2448463E-5 1.1667938E-5 7.452662E-6 1.24478665E-5 1.24478665E-5 1.2448463E-5 1.31175 1.31175
1.2472104E-5 4.5146362E-10 1.2447838E-5 1.1667709E-5 7.452516E-6 1.2447642E-5 1.2447642E-5 1.2447838E-5 1.31225 1.31225
1.2466599E-5 3.5401426E-10 1.2447526E-5 1.166748E-5 7.4523696E-6 1.2447417E-5 1.2447417E-5 1.2447526E-5 1.31275 1.31275
1.2454759E-5 1.3962412E-10 1.2446902E-5 1.1667252E-5 7.4522236E-6 1.24471935E-5 1.24471935E-5 1.2446902E-5 1.31325 1.31325
1.2438992E-5 -1.47245E-10 1.2446902E-5 1.1667023E-5 7.4520776E-6 1.244697E-5 1.244697E-5 1.2446902E-5 1.31375 1.31375
1.2427118E-5 -3.622442E-10 1.2446902E-5 1.1666793E-5 7.451931E-6 1.2446746E-5 1.2446746E-5 1.2446902E-5 1.31425 1.31425
1.2422076E-5 -4.5116666E-10 1.2446278E-5 1.1666565E-5 7.451785E-6 1.2446521E-5 1.2446521E-5 1.2446278E-5 1.31475 1.31475
1.242997E-5 -3.013349E-10 1.2446278E-5 1.1666336E-5 7.451639E-6 1.2446298E-5 1.2446298E-5 1.2446278E-5 1.31525 1.31525
1.2443013E-5 -5.6488772E-11 1.244659E-5 1.1666107E-5 7.451493E-6 1.2446074E-5 1.2446074E-5 1.244659E-5 1.31575 1.31575
1.2459487E-5 2.517003E-10 1.2445966E-5 1.1665649E-5 7.4512004E-6 1.2445849E-5 1.2445849E-5 1.2445966E-5 1.31625 1.31625
1.2469098E-5 4.3320347E-10 1.2445341E-5 1.1665421E-5 7.451054E-6 1.24456255E-5 1.24456255E-5 1.2445341E-5 1.31675 1.31675
1.2469005E-5 4.3564108E-10 1.2445654E-5 1.1665192E-5 7.450908E-6 1.2445401E-5 1.2445401E-5 1.2445654E-5 1.31725 1.31725
1.2461885E-5 3.0834743E-10 1.2444717E-5 1.1664963E-5 7.4507616E-6 1.2445177E-5 1.2445177E-5 1.2444717E-5 1.31775 1.31775
1.2444599E-5 -6.538707E-12 1.2445029E-5 1.1664734E-5 7.4506156E-6 1.2444953E-5 1.2444953E-5 1.2445029E-5 1.31825 1.31825
1.2427776E-5 -3.1289796E-10 1.2444405E-5 1.1664505E-5 7.450469E-6 1.2444729E-5 1.2444729E-5 1.2444405E-5 1.31875 1.31875
1.242016E-5 -4.4932758E-10 1.2444717E-5 1.1664276E-5 7.450323E-6 1.2444505E-5 1.2444505E-5 1.2444717E-5 1.31925 1.31925
1.242449E-5 -3.6527506E-10 1.2444717E-5 1.1664048E-5 7.450177E-6 1.2444281E-5 1.2444281E-5 1.2444717E-5 1.31975 1.31975
1.2435881E-5 -1.5088225E-10 1.2444405E-5 1.1663818E-5 7.450031E-6 1.2444057E-5 1.2444057E-5 1.2444405E-5 1.32025 1.32025
1.2450046E-5 1.1467217E-10 1.2444405E-5 1.1663589E-5 7.4498844E-6 1.2443833E-5 1.2443833E-5 1.2444405E-5 1.32075 1.32075
1.2460779E-5 3.1688363E-10 1.2444092E-5 1.1663361E-5 7.4497384E-6 1.2443608E-5 1.2443608E-5 1.2444092E-5 1.32125 1.32125
1.2464383E-5 3.875367E-10 1.2443468E-5 1.1662903E-5 7.449446E-6 1.2443385E-5 1.2443385E-5 1.2443468E-5 1.32175 1.32175
1.24602975E-5 3.162772E-10 1.2443156E-5 1.1662674E-5 7.4492996E-6 1.2443161E-5 1.2443161E-5 1.2443156E-5 1.32225 1.32225
1.2446542E-5 6.656115E-11 1.2442843E-5 1.1662445E-5 7.4491536E-6 1.2442936E-5 1.2442936E-5 1.2442843E-5 1.32275 1.32275
1.2434768E-5 -1.4661088E-10 1.2442843E-5 1.1662216E-5 7.449007E-6 1.2442712E-5 1.2442712E-5 1.2442843E-5 1.32325 1.32325
1.2430353E-5 -2.2396103E-10 1.2442531E-5 1.1661988E-5 7.448861E-6 1.2442488E-5 1.2442488E-5 1.2442531E-5 1.32375 1.32375
1.2429007E-5 -2.4466798E-10 1.24422195E-5 1.1661758E-5 7.4487148E-6 1.2442264E-5 1.2442264E-5 1.24422195E-5 1.32425 1.32425
1.2432348E-5 -1.7888746E-10 1.24422195E-5 1.1661529E-5 7.448569E-6 1.244204E-5 1.244204E-5 1.24422195E-5 1.32475 1.32475
1.243846E-5 -6.1945324E-11 1.24419075E-5 1.1661301E-5 7.4484224E-6 1.2441816E-5 1.2441816E-5 1.24419075E-5 1.32525 1.32525
1.2446948E-5 9.88496E-11 1.2441283E-5 1.1661072E-5 7.4482764E-6 1.2441592E-5 1.2441592E-5 1.2441283E-5 1.32575 1.32575
1.2449991E-5 1.5914853E-10 1.2441596E-5 1.1660843E-5 7.44813E-6 1.2441367E-5 1.2441367E-5 1.2441596E-5 1.32625 1.32625
1.2447886E-5 1.2443305E-10 1.2441283E-5 1.1660614E-5 7.447984E-6 1.2441144E-5 1.2441144E-5 1.2441283E-5 1.32675 1.32675
1.2445318E-5 8.119063E-11 1.2440347E-5 1.1660156E-5 7.4476916E-6 1.2440919E-5 1.2440919E-5 1.2440347E-5 1.32725 1.32725
1.2445556E-5 8.971888E-11 1.2440971E-5 1.1659928E-5 7.4475456E-6 1.2440695E-5 1.2440695E-5 1.2440971E-5 1.32775 1.32775
1.2443815E-5 6.170312E-11 1.2440347E-5 1.1659698E-5 7.447399E-6 1.2440471E-5 1.2440471E-5 1.2440347E-5 1.32825 1.32825
1.2438475E-5 -3.2700887E-11 1.2440347E-5 1.1659469E-5 7.447253E-6 1.2440247E-5 1.2440247E-5 1.2440347E-5 1.32875 1.32875
1.2433334E-5 -1.2345051E-10 1.2440034E-5 1.1659241E-5 7.447107E-6 1.2440023E-5 1.2440023E-5 1.2440034E-5 1.32925 1.32925
1.2433374E-5 -1.1857666E-10 1.2439722E-5 1.1659012E-5 7.446961E-6 1.2439798E-5 1.2439798E-5 1.2439722E-5 1.32975 1.32975
1.243447E-5 -9.421267E-11 1.243941E-5 1.1658783E-5 7.4468144E-6 1.2439575E-5 1.2439575E-5 1.243941E-5 1.33025 1.33025
1.2432068E-5 -1.3440976E-10 1.2438785E-5 1.1658554E-5 7.4466684E-6 1.243935E-5 1.243935E-5 1.2438785E-5 1.33075 1.33075
1.2434979E-5 -7.654711E-11 1.2438785E-5 1.1658325E-5 7.446522E-6 1.2439126E-5 1.2439126E-5 1.2438785E-5 1.33125 1.33125
1.24440285E-5 9.4601944E-11 1.243941E-5 1.1658096E-5 7.446376E-6 1.2438903E-5 1.2438903E-5 1.243941E-5 1.33175 1.33175
1.2451724E-5 2.4077929E-10 1.2438161E-5 1.1657868E-5 7.4462296E-6 1.2438678E-5 1.2438678E-5 1.2438161E-5 1.33225 1.33225
1.24498165E-5 2.097182E-10 1.2438473E-5 1.1657409E-5 7.445937E-6 1.2438454E-5 1.2438454E-5 1.2438473E-5 1.33275 1.33275
1.244494E-5 1.2384113E-10 1.2438161E-5 1.1657181E-5 7.445791E-6 1.24382295E-5 1.24382295E-5 1.2438161E-5 1.33325 1.33325
1.243795E-5 -1.0162293E-12 1.2437849E-5 1.1656952E-5 7.4456448E-6 1.2438005E-5 1.2438005E-5 1.2437849E-5 1.33375 1.33375
1.2434393E-5 -6.2530654E-11 1.2438161E-5 1.16567235E-5 7.445499E-6 1.2437781E-5 1.2437781E-5 1.2438161E-5 1.33425 1.33425
1.2428328E-5 -1.7033415E-10 1.2437849E-5 1.1656494E-5 7.4453524E-6 1.24375565E-5 1.24375565E-5 1.2437849E-5 1.33475 1.33475
1.24258595E-5 -2.1174935E-10 1.2437537E-5 1.1656265E-5 7.4452064E-6 1.2437333E-5 1.2437333E-5 1.2437537E-5 1.33525 1.33525
1.2432203E-5 -9.054377E-11 1.24372245E-5 1.1656037E-5 7.44506E-6 1.2437109E-5 1.2437109E-5 1.24372245E-5 1.33575 1.33575
1.2441549E-5 8.608689E-11 1.2436913E-5 1.1655808E-5 7.444914E-6 1.2436884E-5 1.2436884E-5 1.2436913E-5 1.33625 1.33625
1.2443503E-5 1.262866E-10 1.24372245E-5 1.1655578E-5 7.4447676E-6 1.2436661E-5 1.2436661E-5 1.24372245E-5 1.33675 1.33675
1.2444137E-5 1.4212367E-10 1.24372245E-5 1.165535E-5 7.4446216E-6 1.2436436E-5 1.2436436E-5 1.24372245E-5 1.33725 1.33725
1.2442592E-5 1.1776231E-10 1.2436289E-5 1.1654892E-5 7.444329E-6 1.2436212E-5 1.2436212E-5 1.2436289E-5 1.33775 1.33775
1.24389035E-5 5.381164E-11 1.2435976E-5 1.16546635E-5 7.4441828E-6 1.2435988E-5 1.2435988E-5 1.2435976E-5 1.33825 1.33825
1.2435379E-5 -7.093709E-12 1.2435352E-5 1.1654434E-5 7.444037E-6 1.2435763E-5 1.2435763E-5 1.2435352E-5 1.33875 1.33875
1.2433472E-5 -3.8154795E-11 1.243504E-5 1.1654205E-5 7.4438904E-6 1.2435539E-5 1.2435539E-5 1.243504E-5 1.33925 1.33925
1.2433115E-5 -4.0589747E-11 1.2435976E-5 1.1653977E-5 7.4437444E-6 1.2435315E-5 1.2435315E-5 1.2435976E-5 1.33975 1.33975
1.24340795E-5 -1.8662023E-11 1.2435352E-5 1.1653748E-5 7.443598E-6 1.2435091E-5 1.2435091E-5 1.2435352E-5 1.34025 1.34025
1.2433492E-5 -2.5360441E-11 1.243504E-5 1.1653518E-5 7.443452E-6 1.2434866E-5 1.2434866E-5 1.243504E-5 1.34075 1.34075
1.2434885E-5 4.485143E-12 1.2434728E-5 1.165329E-5 7.443306E-6 1.24346425E-5 1.24346425E-5 1.2434728E-5 1.34125 1.34125
1.2435882E-5 2.7021937E-11 1.2434415E-5 1.1653061E-5 7.4431596E-6 1.2434418E-5 1.2434418E-5 1.2434415E-5 1.34175 1.34175
1.2434008E-5 -3.4300791E-12 1.2434103E-5 1.1652832E-5 7.4430136E-6 1.2434194E-5 1.2434194E-5 1.2434103E-5 1.34225 1.34225
1.2430517E-5 -6.372637E-11 1.2433791E-5 1.16526035E-5 7.442867E-6 1.243397E-5 1.243397E-5 1.2433791E-5 1.34275 1.34275
1.24323715E-5 -2.5353846E-11 1.2434103E-5 1.1652145E-5 7.4425748E-6 1.2433746E-5 1.2433746E-5 1.2434103E-5 1.34325 1.34325
1.243987E-5 1.1716908E-10 1.2434415E-5 1.1651917E-5 7.442429E-6 1.2433521E-5 1.2433521E-5 1.2434415E-5 1.34375 1.34375
1.24431435E-5 1.8173148E-10 1.2433479E-5 1.1651688E-5 7.4422824E-6 1.2433297E-5 1.2433297E-5 1.2433479E-5 1.34425 1.34425
1.2438828E-5 1.06208514E-10 1.2433166E-5 1.1651458E-5 7.4421364E-6 1.2433073E-5 1.2433073E-5 1.2433166E-5 1.34475 1.34475
1.2431343E-5 -2.7784828E-11 1.24325425E-5 1.165123E-5 7.44199E-6 1.2432848E-5 1.2432848E-5 1.24325425E-5 1.34525 1.34525
1.2427093E-5 -1.02089656E-10 1.24325425E-5 1.1651001E-5 7.441844E-6 1.2432624E-5 1.2432624E-5 1.24325425E-5 1.34575 1.34575
1.2425615E-5 -1.2523287E-10 1.24322305E-5 1.1650772E-5 7.4416976E-6 1.24324E-5 1.24324E-5 1.24322305E-5 1.34625 1.34625
1.24236085E-5 -1.5812116E-10 1.24322305E-5 1.16505435E-5 7.4415516E-6 1.2432176E-5 1.2432176E-5 1.24322305E-5 1.34675 1.34675
1.24234175E-5 -1.5751077E-10 1.2431606E-5 1.1650314E-5 7.441405E-6 1.2431951E-5 1.2431951E-5 1.2431606E-5 1.34725 1.34725
1.2433753E-5 3.7391902E-11 1.2431918E-5 1.1650085E-5 7.441259E-6 1.2431727E-5 1.2431727E-5 1.2431918E-5 1.34775 1.34775
1.2444387E-5 2.377762E-10 1.2431606E-5 1.1649857E-5 7.4411128E-6 1.2431503E-5 1.2431503E-5 1.2431606E-5 1.34825 1.34825
1.2444195E-5 2.3838656E-10 1.2431606E-5 1.1649398E-5 7.4408204E-6 1.2431278E-5 1.2431278E-5 1.2431606E-5 1.34875 1.34875
1.2437932E-5 1.2692866E-10 1.2431606E-5 1.164917E-5 7.4406744E-6 1.24310545E-5 1.24310545E-5 1.2431606E-5 1.34925 1.34925
1.24348035E-5 7.333213E-11 1.243067E-5 1.1648941E-5 7.440528E-6 1.243083E-5 1.243083E-5 1.243067E-5 1.34975 1.34975
1.2431147E-5 9.990491E-12 1.2430357E-5 1.1648712E-5 7.440382E-6 1.2430606E-5 1.2430606E-5 1.2430357E-5 1.35025 1.35025
1.2421386E-5 -1.6602847E-10 1.2430045E-5 1.1648483E-5 7.4402355E-6 1.24303815E-5 1.24303815E-5 1.2430045E-5 1.35075 1.35075
1.2412944E-5 -3.1768474E-10 1.2429733E-5 1.1648254E-5 7.4400896E-6 1.2430157E-5 1.2430157E-5 1.2429733E-5 1.35125 1.35125
1.241503E-5 -2.7504876E-10 1.2429733E-5 1.1648025E-5 7.439943E-6 1.2429933E-5 1.2429933E-5 1.2429733E-5 1.35175 1.35175
1.2427775E-5 -3.568423E-11 1.2429421E-5 1.1647797E-5 7.439797E-6 1.24297085E-5 1.24297085E-5 1.2429421E-5 1.35225 1.35225
1.24373855E-5 1.4581898E-10 1.2430045E-5 1.1647568E-5 7.4396507E-6 1.2429485E-5 1.2429485E-5 1.2430045E-5 1.35275 1.35275
1.2441781E-5 2.3108962E-10 1.2429421E-5 1.1647339E-5 7.4395048E-6 1.242926E-5 1.242926E-5 1.2429421E-5 1.35325 1.35325
1.2445583E-5 3.0539712E-10 1.2428796E-5 1.164711E-5 7.4393583E-6 1.2429035E-5 1.2429035E-5 1.2428796E-5 1.35375 1.35375
1.244328E-5 2.670272E-10 1.2428484E-5 1.1646653E-5 7.4390664E-6 1.2428812E-5 1.2428812E-5 1.2428484E-5 1.35425 1.35425
1.2434013E-5 1.0014425E-10 1.2428172E-5 1.1646423E-5 7.43892E-6 1.2428587E-5 1.2428587E-5 1.2428172E-5 1.35475 1.35475
1.2421842E-5 -1.2033657E-10 1.2428484E-5 1.1646194E-5 7.438774E-6 1.2428362E-5 1.2428362E-5 1.2428484E-5 1.35525 1.35525
1.2413567E-5 -2.6894753E-10 1.24278595E-5 1.1645966E-5 7.4386276E-6 1.2428139E-5 1.2428139E-5 1.24278595E-5 1.35575 1.35575
1.2412682E-5 -2.8112757E-10 1.24278595E-5 1.1645737E-5 7.4384816E-6 1.2427914E-5 1.2427914E-5 1.24278595E-5 1.35625 1.35625
1.241655E-5 -2.0560197E-10 1.24275475E-5 1.1645508E-5 7.438335E-6 1.2427689E-5 1.2427689E-5 1.24275475E-5 1.35675 1.35675
1.2421441E-5 -1.111953E-10 1.24275475E-5 1.1645279E-5 7.438189E-6 1.2427466E-5 1.2427466E-5 1.24275475E-5 1.35725 1.35725
1.2432767E-5 1.0197937E-10 1.24275475E-5 1.164505E-5 7.4380428E-6 1.2427241E-5 1.2427241E-5 1.24275475E-5 1.35775 1.35775
1.2442608E-5 2.8774605E-10 1.2427236E-5 1.1644821E-5 7.437897E-6 1.2427017E-5 1.2427017E-5 1.2427236E-5 1.35825 1.35825
1.24461785E-5 3.5779002E-10 1.2426924E-5 1.1644593E-5 7.4377504E-6 1.2426793E-5 1.2426793E-5 1.2426924E-5 1.35875 1.35875
1.244249E-5 2.9383934E-10 1.2426924E-5 1.1644363E-5 7.4376044E-6 1.2426568E-5 1.2426568E-5 1.2426924E-5 1.35925 1.35925
1.2431606E-5 9.71121E-11 1.2426924E-5 1.1643906E-5 7.437312E-6 1.2426344E-5 1.2426344E-5 1.2426924E-5 1.35975 1.35975
1.24226035E-5 -6.4898316E-11 1.2426612E-5 1.1643677E-5 7.4371656E-6 1.242612E-5 1.242612E-5 1.2426612E-5 1.36025 1.36025
1.2412281E-5 -2.5127142E-10 1.2425987E-5 1.1643448E-5 7.4370196E-6 1.2425895E-5 1.2425895E-5 1.2425987E-5 1.36075 1.36075
1.2404235E-5 -3.956189E-10 1.2425675E-5 1.1643219E-5 7.436873E-6 1.2425671E-5 1.2425671E-5 1.2425675E-5 1.36125 1.36125
1.2404341E-5 -3.895269E-10 1.2425675E-5 1.164299E-5 7.436727E-6 1.2425447E-5 1.2425447E-5 1.2425675E-5 1.36175 1.36175
1.2417284E-5 -1.4650797E-10 1.2425675E-5 1.1642761E-5 7.4365807E-6 1.2425223E-5 1.2425223E-5 1.2425675E-5 1.36225 1.36225
1.2433033E-5 1.4828162E-10 1.242505E-5 1.1642533E-5 7.4364348E-6 1.2424998E-5 1.2424998E-5 1.242505E-5 1.36275 1.36275
1.2443038E-5 3.3709363E-10 1.242505E-5 1.1642303E-5 7.4362883E-6 1.2424774E-5 1.2424774E-5 1.242505E-5 1.36325 1.36325
1.2448391E-5 4.4002724E-10 1.242505E-5 1.1642074E-5 7.4361424E-6 1.2424549E-5 1.2424549E-5 1.242505E-5 1.36375 1.36375
1.2444603E-5 3.7424933E-10 1.2424114E-5 1.1641846E-5 7.435996E-6 1.2424325E-5 1.2424325E-5 1.2424114E-5 1.36425 1.36425
1.2432696E-5 1.5864104E-10 1.2424114E-5 1.1641617E-5 7.43585E-6 1.24241005E-5 1.24241005E-5 1.2424114E-5 1.36475 1.36475
1.2415344E-5 -1.5746325E-10 1.2423489E-5 1.1641159E-5 7.4355576E-6 1.2423876E-5 1.2423876E-5 1.2423489E-5 1.36525 1.36525
1.2401556E-5 -4.0778836E-10 1.2423489E-5 1.164093E-5 7.435411E-6 1.2423651E-5 1.2423651E-5 1.2423489E-5 1.36575 1.36575
1.2399814E-5 -4.358041E-10 1.2423489E-5 1.1640701E-5 7.435265E-6 1.24234275E-5 1.24234275E-5 1.2423489E-5 1.36625 1.36625
1.2407411E-5 -2.9145397E-10 1.2423489E-5 1.1640473E-5 7.4351187E-6 1.2423203E-5 1.2423203E-5 1.2423489E-5 1.36675 1.36675
1.2414216E-5 -1.6172144E-10 1.2422865E-5 1.1640243E-5 7.4349728E-6 1.2422978E-5 1.2422978E-5 1.2422865E-5 1.36725 1.36725
1.2427852E-5 9.408791E-11 1.2423177E-5 1.1640014E-5 7.4348263E-6 1.24227545E-5 1.24227545E-5 1.2423177E-5 1.36775 1.36775
1.244492E-5 4.1324016E-10 1.2422241E-5 1.1639786E-5 7.4346804E-6 1.242253E-5 1.242253E-5 1.2422241E-5 1.36825 1.36825
1.2451659E-5 5.417546E-10 1.24225535E-5 1.1639557E-5 7.4345344E-6 1.2422306E-5 1.2422306E-5 1.24225535E-5 1.36875 1.36875
1.2441535E-5 3.5903588E-10 1.24225535E-5 1.1639328E-5 7.434388E-6 1.2422081E-5 1.2422081E-5 1.24225535E-5 1.36925 1.36925
1.2424909E-5 5.6331037E-11 1.2422241E-5 1.1639099E-5 7.434242E-6 1.2421857E-5 1.2421857E-5 1.2422241E-5 1.36975 1.36975
1.2412243E-5 -1.7328579E-10 1.2422241E-5 1.1638642E-5 7.4339496E-6 1.2421632E-5 1.2421632E-5 1.2422241E-5 1.37025 1.37025
1.24042635E-5 -3.1641514E-10 1.2421617E-5 1.1638413E-5 7.433803E-6 1.24214075E-5 1.24214075E-5 1.2421617E-5 1.37075 1.37075
1.2397307E-5 -4.4066345E-10 1.2421305E-5 1.1638183E-5 7.433657E-6 1.2421183E-5 1.2421183E-5 1.2421305E-5 1.37125 1.37125
1.2398634E-5 -4.1203596E-10 1.2420992E-5 1.1637955E-5 7.4335107E-6 1.2420959E-5 1.2420959E-5 1.2420992E-5 1.37175 1.37175
1.2414811E-5 -1.09328505E-10 1.2420992E-5 1.1637726E-5 7.4333648E-6 1.24207345E-5 1.24207345E-5 1.2420992E-5 1.37225 1.37225
1.2431681E-5 2.0616939E-10 1.2420368E-5 1.1637497E-5 7.4332183E-6 1.2420511E-5 1.2420511E-5 1.2420368E-5 1.37275 1.37275
1.2440961E-5 3.815819E-10 1.2420368E-5 1.16372685E-5 7.4330724E-6 1.2420286E-5 1.2420286E-5 1.2420368E-5 1.37325 1.37325
1.2442849E-5 4.205635E-10 1.2420056E-5 1.1637039E-5 7.432926E-6 1.24200615E-5 1.24200615E-5 1.2420056E-5 1.37375 1.37375
1.2440446E-5 3.8036643E-10 1.2420368E-5 1.163681E-5 7.43278E-6 1.2419837E-5 1.2419837E-5 1.2420368E-5 1.37425 1.37425
1.2428639E-5 1.665853E-10 1.2420056E-5 1.1636582E-5 7.4326335E-6 1.2419612E-5 1.2419612E-5 1.2420056E-5 1.37475 1.37475
1.2408614E-5 -1.9885338E-10 1.2420056E-5 1.1636353E-5 7.4324876E-6 1.24193875E-5 1.24193875E-5 1.2420056E-5 1.37525 1.37525
1.2394364E-5 -4.5770543E-10 1.2419743E-5 1.1635895E-5 7.432195E-6 1.2419164E-5 1.2419164E-5 1.2419743E-5 1.37575 1.37575
1.2395888E-5 -4.2542356E-10 1.2419431E-5 1.1635666E-5 7.4320487E-6 1.2418939E-5 1.2418939E-5 1.2419431E-5 1.37625 1.37625
1.2407182E-5 -2.1285795E-10 1.2419119E-5 1.1635437E-5 7.4319028E-6 1.2418715E-5 1.2418715E-5 1.2419119E-5 1.37675 1.37675
1.2417122E-5 -2.5264095E-11 1.2418495E-5 1.16352085E-5 7.4317563E-6 1.2418491E-5 1.2418491E-5 1.2418495E-5 1.37725 1.37725
1.2426335E-5 1.489303E-10 1.2418807E-5 1.1634979E-5 7.4316104E-6 1.2418266E-5 1.2418266E-5 1.2418807E-5 1.37775 1.37775
1.2436506E-5 3.4078765E-10 1.2418182E-5 1.163475E-5 7.431464E-6 1.24180415E-5 1.24180415E-5 1.2418182E-5 1.37825 1.37825
1.2439582E-5 4.0169565E-10 1.2418182E-5 1.1634522E-5 7.431318E-6 1.2417817E-5 1.2417817E-5 1.2418182E-5 1.37875 1.37875
1.2431338E-5 2.5369373E-10 1.24178705E-5 1.1634293E-5 7.4311715E-6 1.2417592E-5 1.2417592E-5 1.24178705E-5 1.37925 1.37925
1.242029E-5 5.3921187E-11 1.24175585E-5 1.1634063E-5 7.4310256E-6 1.2417368E-5 1.2417368E-5 1.24175585E-5 1.37975 1.37975
1.2408647E-5 -1.5681458E-10 1.2417247E-5 1.1633835E-5 7.430879E-6 1.2417144E-5 1.2417144E-5 1.2417247E-5 1.38025 1.38025
1.2398918E-5 -3.3222447E-10 1.2416934E-5 1.1633606E-5 7.430733E-6 1.2416919E-5 1.2416919E-5 1.2416934E-5 1.38075 1.38075
1.2397407E-5 -3.5597675E-10 1.2417247E-5 1.16331485E-5 7.4304407E-6 1.24166945E-5 1.24166945E-5 1.2417247E-5 1.38125 1.38125
1.2407479E-5 -1.6594662E-10 1.2416934E-5 1.1632919E-5 7.4302948E-6 1.241647E-5 1.241647E-5 1.2416934E-5 1.38175 1.38175
1.2422798E-5 1.2092513E-10 1.241631E-5 1.163269E-5 7.4301483E-6 1.2416246E-5 1.2416246E-5 1.241631E-5 1.38225 1.38225
1.2430955E-5 2.7562938E-10 1.241631E-5 1.1632462E-5 7.4300024E-6 1.24160215E-5 1.24160215E-5 1.241631E-5 1.38275 1.38275
1.2427695E-5 2.1959656E-10 1.2415998E-5 1.1632233E-5 7.429856E-6 1.2415797E-5 1.2415797E-5 1.2415998E-5 1.38325 1.38325
1.2423544E-5 1.4711894E-10 1.2415685E-5 1.1632003E-5 7.42971E-6 1.2415572E-5 1.2415572E-5 1.2415685E-5 1.38375 1.38375
1.2421372E-5 1.11185346E-10 1.2415061E-5 1.1631775E-5 7.4295635E-6 1.2415348E-5 1.2415348E-5 1.2415061E-5 1.38425 1.38425
1.2412204E-5 -5.3870415E-11 1.2415373E-5 1.1631546E-5 7.4294176E-6 1.2415123E-5 1.2415123E-5 1.2415373E-5 1.38475 1.38475
1.2403103E-5 -2.1770805E-10 1.2415061E-5 1.1631317E-5 7.429271E-6 1.2414899E-5 1.2414899E-5 1.2415061E-5 1.38525 1.38525
1.2402086E-5 -2.3232433E-10 1.2415373E-5 1.16310885E-5 7.429125E-6 1.24146745E-5 1.24146745E-5 1.2415373E-5 1.38575 1.38575
1.2406647E-5 -1.4400833E-10 1.2415061E-5 1.1630859E-5 7.4289787E-6 1.241445E-5 1.241445E-5 1.2415061E-5 1.38625 1.38625
1.2412528E-5 -3.132967E-11 1.2414749E-5 1.1630402E-5 7.4286863E-6 1.2414225E-5 1.2414225E-5 1.2414749E-5 1.38675 1.38675
1.24185735E-5 8.439432E-11 1.2414749E-5 1.1630173E-5 7.4285404E-6 1.2414001E-5 1.2414001E-5 1.2414749E-5 1.38725 1.38725
1.2425543E-5 2.1717221E-10 1.2414749E-5 1.1629943E-5 7.428394E-6 1.2413776E-5 1.2413776E-5 1.2414749E-5 1.38775 1.38775
1.2426045E-5 2.3057298E-10 1.24135E-5 1.1629715E-5 7.428248E-6 1.2413551E-5 1.2413551E-5 1.24135E-5 1.38825 1.38825
1.2417009E-5 6.795349E-11 1.24135E-5 1.1629486E-5 7.4281015E-6 1.2413327E-5 1.2413327E-5 1.24135E-5 1.38875 1.38875
1.24105145E-5 -4.7767856E-11 1.2412876E-5 1.1629258E-5 7.4279556E-6 1.2413103E-5 1.2413103E-5 1.2412876E-5 1.38925 1.38925
1.2407815E-5 -9.344654E-11 1.2412876E-5 1.1629028E-5 7.427809E-6 1.2412878E-5 1.2412878E-5 1.2412876E-5 1.38975 1.38975
1.2408152E-5 -8.309109E-11 1.2412564E-5 1.1628799E-5 7.427663E-6 1.2412654E-5 1.2412654E-5 1.2412564E-5 1.39025 1.39025
1.2406211E-5 -1.1476124E-10 1.2412876E-5 1.1628571E-5 7.4275167E-6 1.2412429E-5 1.2412429E-5 1.2412876E-5 1.39075 1.39075
1.2405525E-5 -1.2328685E-10 1.241194E-5 1.1628342E-5 7.4273707E-6 1.2412204E-5 1.2412204E-5 1.241194E-5 1.39125 1.39125
1.2412791E-5 1.4972606E-11 1.2412252E-5 1.1628113E-5 7.4272243E-6 1.241198E-5 1.241198E-5 1.2412252E-5 1.39175 1.39175
1.2417286E-5 1.0207048E-10 1.2411627E-5 1.1627655E-5 7.426932E-6 1.2411756E-5 1.2411756E-5 1.2411627E-5 1.39225 1.39225
1.2418909E-5 1.3617953E-10 1.2411627E-5 1.1627426E-5 7.426786E-6 1.241153E-5 1.241153E-5 1.2411627E-5 1.39275 1.39275
1.2420467E-5 1.6907045E-10 1.2410691E-5 1.1627198E-5 7.4266395E-6 1.2411307E-5 1.2411307E-5 1.2410691E-5 1.39325 1.39325
1.2419484E-5 1.5506325E-10 1.2410691E-5 1.1626968E-5 7.4264935E-6 1.2411082E-5 1.2411082E-5 1.2410691E-5 1.39375 1.39375
1.2412164E-5 2.4115225E-11 1.2410379E-5 1.1626739E-5 7.426347E-6 1.2410857E-5 1.2410857E-5 1.2410379E-5 1.39425 1.39425
1.240128E-5 -1.7261201E-10 1.2411003E-5 1.1626511E-5 7.426201E-6 1.2410633E-5 1.2410633E-5 1.2411003E-5 1.39475 1.39475
1.2398614E-5 -2.1768162E-10 1.2410379E-5 1.1626282E-5 7.4260547E-6 1.2410408E-5 1.2410408E-5 1.2410379E-5 1.39525 1.39525
1.24050885E-5 -9.4039755E-11 1.2410379E-5 1.1626053E-5 7.4259087E-6 1.2410183E-5 1.2410183E-5 1.2410379E-5 1.39575 1.39575
1.2412157E-5 4.05653E-11 1.2409442E-5 1.1625824E-5 7.4257628E-6 1.2409959E-5 1.2409959E-5 1.2409442E-5 1.39625 1.39625
1.2411768E-5 3.752129E-11 1.2410066E-5 1.1625595E-5 7.4256163E-6 1.2409734E-5 1.2409734E-5 1.2410066E-5 1.39675 1.39675
1.2415536E-5 1.1121969E-10 1.2410066E-5 1.1625366E-5 7.4254704E-6 1.24095095E-5 1.24095095E-5 1.2410066E-5 1.39725 1.39725
1.2419041E-5 1.8004553E-10 1.2409442E-5 1.1624908E-5 7.425178E-6 1.2409286E-5 1.2409286E-5 1.2409442E-5 1.39775 1.39775
1.241677E-5 1.4228474E-10 1.2409442E-5 1.1624679E-5 7.4250315E-6 1.240906E-5 1.240906E-5 1.2409442E-5 1.39825 1.39825
1.24093185E-5 8.90045E-12 1.2408505E-5 1.1624451E-5 7.4248856E-6 1.2408836E-5 1.2408836E-5 1.2408505E-5 1.39875 1.39875
1.2404474E-5 -7.636758E-11 1.24081935E-5 1.1624222E-5 7.424739E-6 1.2408612E-5 1.2408612E-5 1.24081935E-5 1.39925 1.39925
1.2402303E-5 -1.1230119E-10 1.24081935E-5 1.1623993E-5 7.424593E-6 1.2408387E-5 1.2408387E-5 1.24081935E-5 1.39975 1.39975
1.2398811E-5 -1.7259748E-10 1.24078815E-5 1.1623764E-5 7.4244467E-6 1.2408163E-5 1.2408163E-5 1.24078815E-5 1.40025 1.40025
1.2395748E-5 -2.2497589E-10 1.24081935E-5 1.1623535E-5 7.4243007E-6 1.2407938E-5 1.2407938E-5 1.24081935E-5 1.40075 1.40075
1.2406051E-5 -3.068229E-11 1.24078815E-5 1.1623306E-5 7.4241543E-6 1.2407713E-5 1.2407713E-5 1.24078815E-5 1.40125 1.40125
1.2423647E-5 2.9821506E-10 1.24078815E-5 1.1623078E-5 7.4240083E-6 1.2407489E-5 1.2407489E-5 1.24078815E-5 1.40175 1.40175
1.2424743E-5 3.2257907E-10 1.2407257E-5 1.1622848E-5 7.423862E-6 1.2407264E-5 1.2407264E-5 1.2407257E-5 1.40225 1.40225
1.2413924E-5 1.2706995E-10 1.2406633E-5 1.1622391E-5 7.4235695E-6 1.2407039E-5 1.2407039E-5 1.2406633E-5 1.40275 1.40275
1.240733E-5 9.521396E-12 1.2406633E-5 1.1622162E-5 7.4234235E-6 1.2406815E-5 1.2406815E-5 1.2406633E-5 1.40325 1.40325
1.2405852E-5 -1.3621811E-11 1.2406633E-5 1.1621933E-5 7.423277E-6 1.240659E-5 1.240659E-5 1.2406633E-5 1.40375 1.40375
1.2397344E-5 -1.6649623E-10 1.2406008E-5 1.1621704E-5 7.423131E-6 1.2406365E-5 1.2406365E-5 1.2406008E-5 1.40425 1.40425
1.2389826E-5 -3.0109865E-10 1.2405696E-5 1.1621475E-5 7.4229847E-6 1.2406141E-5 1.2406141E-5 1.2405696E-5 1.40475 1.40475
1.2394124E-5 -2.176552E-10 1.2406321E-5 1.1621246E-5 7.4228387E-6 1.2405916E-5 1.2405916E-5 1.2406321E-5 1.40525 1.40525
1.2406274E-5 1.0746138E-11 1.2406008E-5 1.1621018E-5 7.4226923E-6 1.2405691E-5 1.2405691E-5 1.2406008E-5 1.40575 1.40575
1.2419249E-5 2.5437416E-10 1.2405384E-5 1.1620788E-5 7.4225463E-6 1.2405467E-5 1.2405467E-5 1.2405384E-5 1.40625 1.40625
1.24198505E-5 2.6960212E-10 1.2405384E-5 1.162056E-5 7.4224E-6 1.2405242E-5 1.2405242E-5 1.2405384E-5 1.40675 1.40675
1.2415402E-5 1.9164292E-10 1.2405072E-5 1.1620331E-5 7.422254E-6 1.2405018E-5 1.2405018E-5 1.2405072E-5 1.40725 1.40725
1.24113485E-5 1.2099251E-10 1.2405072E-5 1.1620102E-5 7.4221075E-6 1.2404793E-5 1.2404793E-5 1.2405072E-5 1.40775 1.40775
1.2400168E-5 -8.1216325E-11 1.2404447E-5 1.1619644E-5 7.421815E-6 1.2404568E-5 1.2404568E-5 1.2404447E-5 1.40825 1.40825
1.239034E-5 -2.5845343E-10 1.2404447E-5 1.1619415E-5 7.421669E-6 1.24043445E-5 1.24043445E-5 1.2404447E-5 1.40875 1.40875
1.2389852E-5 -2.633246E-10 1.2404135E-5 1.1619187E-5 7.421523E-6 1.2404119E-5 1.2404119E-5 1.2404135E-5 1.40925 1.40925
1.2394908E-5 -1.6587264E-10 1.2403823E-5 1.1618958E-5 7.4213767E-6 1.2403894E-5 1.2403894E-5 1.2403823E-5 1.40975 1.40975
1.2403758E-5 1.6220384E-12 1.2403823E-5 1.1618728E-5 7.4212307E-6 1.240367E-5 1.240367E-5 1.2403823E-5 1.41025 1.41025
1.2412312E-5 1.636351E-10 1.2403511E-5 1.16185E-5 7.4210843E-6 1.2403445E-5 1.2403445E-5 1.2403511E-5 1.41075 1.41075
1.2418621E-5 2.8423164E-10 1.24031985E-5 1.1618271E-5 7.4209383E-6 1.240322E-5 1.240322E-5 1.24031985E-5 1.41125 1.41125
1.2415756E-5 2.355076E-10 1.2402575E-5 1.1618042E-5 7.420792E-6 1.2402996E-5 1.2402996E-5 1.2402575E-5 1.41175 1.41175
1.2408107E-5 9.846893E-11 1.2402887E-5 1.16178135E-5 7.420646E-6 1.2402771E-5 1.2402771E-5 1.2402887E-5 1.41225 1.41225
1.2399368E-5 -5.8668966E-11 1.2402575E-5 1.1617584E-5 7.4204995E-6 1.2402546E-5 1.2402546E-5 1.2402575E-5 1.41275 1.41275
1.2393863E-5 -1.5611831E-10 1.2402263E-5 1.1617355E-5 7.4203535E-6 1.2402322E-5 1.2402322E-5 1.2402263E-5 1.41325 1.41325
1.2391031E-5 -2.0423326E-10 1.2402263E-5 1.1616898E-5 7.420061E-6 1.2402097E-5 1.2402097E-5 1.2402263E-5 1.41375 1.41375
1.2391599E-5 -1.8961434E-10 1.2402263E-5 1.1616668E-5 7.4199147E-6 1.24018725E-5 1.24018725E-5 1.2402263E-5 1.41425 1.41425
1.2398667E-5 -5.500927E-11 1.240195E-5 1.161644E-5 7.4197687E-6 1.2401648E-5 1.2401648E-5 1.240195E-5 1.41475 1.41475
1.2407287E-5 1.08221924E-10 1.2401638E-5 1.1616211E-5 7.4196223E-6 1.2401423E-5 1.2401423E-5 1.2401638E-5 1.41525 1.41525
1.24133985E-5 2.2516407E-10 1.2401326E-5 1.1615982E-5 7.4194763E-6 1.2401199E-5 1.2401199E-5 1.2401326E-5 1.41575 1.41575
1.2411425E-5 1.9288485E-10 1.2401014E-5 1.16157535E-5 7.41933E-6 1.2400974E-5 1.2400974E-5 1.2401014E-5 1.41625 1.41625
1.2404072E-5 6.1327755E-11 1.2400701E-5 1.1615524E-5 7.419184E-6 1.2400749E-5 1.2400749E-5 1.2400701E-5 1.41675 1.41675
1.239728E-5 -5.9875195E-11 1.2400389E-5 1.1615295E-5 7.4190375E-6 1.2400525E-5 1.2400525E-5 1.2400389E-5 1.41725 1.41725
1.2393591E-5 -1.2382588E-10 1.2400389E-5 1.1615067E-5 7.4188915E-6 1.24003E-5 1.24003E-5 1.2400389E-5 1.41775 1.41775
1.239132E-5 -1.6158669E-10 1.2400389E-5 1.1614838E-5 7.418745E-6 1.2400075E-5 1.2400075E-5 1.2400389E-5 1.41825 1.41825
1.2396309E-5 -6.535283E-11 1.239914E-5 1.1614608E-5 7.418599E-6 1.2399851E-5 1.2399851E-5 1.239914E-5 1.41875 1.41875
1.2404401E-5 8.81333E-11 1.2399765E-5 1.1614151E-5 7.4183067E-6 1.2399626E-5 1.2399626E-5 1.2399765E-5 1.41925 1.41925
1.2403879E-5 8.265304E-11 1.2399765E-5 1.1613922E-5 7.4181603E-6 1.23994005E-5 1.23994005E-5 1.2399765E-5 1.41975 1.41975
1.2402235E-5 5.6464472E-11 1.2399453E-5 1.16136935E-5 7.4180143E-6 1.2399177E-5 1.2399177E-5 1.2399453E-5 1.42025 1.42025
1.2401549E-5 4.7938868E-11 1.2399453E-5 1.1613464E-5 7.417868E-6 1.2398951E-5 1.2398951E-5 1.2399453E-5 1.42075 1.42075
1.2399938E-5 2.2359387E-11 1.239914E-5 1.1613235E-5 7.417722E-6 1.23987265E-5 1.23987265E-5 1.239914E-5 1.42125 1.42125
1.23978E-5 -1.2965157E-11 1.2398828E-5 1.1613007E-5 7.4175755E-6 1.2398502E-5 1.2398502E-5 1.2398828E-5 1.42175 1.42175
1.2395892E-5 -4.4026238E-11 1.2398516E-5 1.1612778E-5 7.4174295E-6 1.2398277E-5 1.2398277E-5 1.2398516E-5 1.42225 1.42225
1.2397053E-5 -1.8444114E-11 1.23982045E-5 1.1612548E-5 7.417283E-6 1.2398053E-5 1.2398053E-5 1.23982045E-5 1.42275 1.42275
1.2399634E-5 3.332788E-11 1.2397892E-5 1.161232E-5 7.417137E-6 1.2397828E-5 1.2397828E-5 1.2397892E-5 1.42325 1.42325
1.2401059E-5 6.3782535E-11 1.2397892E-5 1.1612091E-5 7.416991E-6 1.2397603E-5 1.2397603E-5 1.2397892E-5 1.42375 1.42375
1.2399382E-5 3.698492E-11 1.2397268E-5 1.1611862E-5 7.4168447E-6 1.2397379E-5 1.2397379E-5 1.2397268E-5 1.42425 1.42425
1.2396584E-5 -1.0520964E-11 1.239758E-5 1.1611404E-5 7.4165523E-6 1.2397154E-5 1.2397154E-5 1.239758E-5 1.42475 1.42475
1.2395732E-5 -2.2091898E-11 1.2396956E-5 1.1611176E-5 7.4164063E-6 1.23969285E-5 1.23969285E-5 1.2396956E-5 1.42525 1.42525
1.2393032E-5 -6.777059E-11 1.2396643E-5 1.1610947E-5 7.41626E-6 1.2396704E-5 1.2396704E-5 1.2396643E-5 1.42575 1.42575
1.2391157E-5 -9.82226E-11 1.2396956E-5 1.1610718E-5 7.416114E-6 1.2396479E-5 1.2396479E-5 1.2396956E-5 1.42625 1.42625
1.2396114E-5 -2.5978015E-12 1.2396643E-5 1.1610489E-5 7.4159675E-6 1.23962545E-5 1.23962545E-5 1.2396643E-5 1.42675 1.42675
1.240074E-5 8.693632E-11 1.2396019E-5 1.161026E-5 7.4158215E-6 1.239603E-5 1.239603E-5 1.2396019E-5 1.42725 1.42725
1.2402925E-5 1.3139952E-10 1.2396331E-5 1.1610031E-5 7.415675E-6 1.2395805E-5 1.2395805E-5 1.2396331E-5 1.42775 1.42775
1.2400423E-5 8.9375236E-11 1.2395395E-5 1.1609803E-5 7.415529E-6 1.2395581E-5 1.2395581E-5 1.2395395E-5 1.42825 1.42825
1.239604E-5 1.2634157E-11 1.2395395E-5 1.1609573E-5 7.4153827E-6 1.2395355E-5 1.2395355E-5 1.2395395E-5 1.42875 1.42875
1.2394265E-5 -1.5990665E-11 1.2395082E-5 1.1609344E-5 7.4152367E-6 1.2395131E-5 1.2395131E-5 1.2395082E-5 1.42925 1.42925
1.23942045E-5 -1.2944E-11 1.2395082E-5 1.1609116E-5 7.4150903E-6 1.2394906E-5 1.2394906E-5 1.2395082E-5 1.42975 1.42975
1.2392594E-5 -3.852348E-11 1.2395082E-5 1.1608658E-5 7.414798E-6 1.2394681E-5 1.2394681E-5 1.2395082E-5 1.43025 1.43025
1.2389135E-5 -9.8210697E-11 1.2394458E-5 1.1608429E-5 7.414652E-6 1.23944565E-5 1.23944565E-5 1.2394458E-5 1.43075 1.43075
1.2388746E-5 -1.01254706E-10 1.23938335E-5 1.16082E-5 7.4145055E-6 1.2394232E-5 1.2394232E-5 1.23938335E-5 1.43125 1.43125
1.2395517E-5 2.7868756E-11 1.23938335E-5 1.1607971E-5 7.4143595E-6 1.2394007E-5 1.2394007E-5 1.23938335E-5 1.43175 1.43175
1.2399153E-5 9.9130884E-11 1.23938335E-5 1.1607743E-5 7.414213E-6 1.23937825E-5 1.23937825E-5 1.23938335E-5 1.43225 1.43225
1.2395826E-5 4.1879934E-11 1.2394146E-5 1.1607513E-5 7.414067E-6 1.2393557E-5 1.2393557E-5 1.2394146E-5 1.43275 1.43275
1.2392104E-5 -2.2679811E-11 1.23935215E-5 1.1607284E-5 7.4139207E-6 1.2393332E-5 1.2393332E-5 1.23935215E-5 1.43325 1.43325
1.239574E-5 4.8582315E-11 1.23935215E-5 1.1607056E-5 7.4137747E-6 1.2393108E-5 1.2393108E-5 1.23935215E-5 1.43375 1.43375
1.2400828E-5 1.4664336E-10 1.23932095E-5 1.1606827E-5 7.4136283E-6 1.2392883E-5 1.2392883E-5 1.23932095E-5 1.43425 1.43425
1.2397469E-5 8.878336E-11 1.23932095E-5 1.1606598E-5 7.4134823E-6 1.2392658E-5 1.2392658E-5 1.23932095E-5 1.43475 1.43475
1.2390776E-5 -3.0592393E-11 1.2392585E-5 1.1606369E-5 7.413336E-6 1.2392434E-5 1.2392434E-5 1.2392585E-5 1.43525 1.43525
1.2387581E-5 -8.540707E-11 1.2392273E-5 1.1605911E-5 7.4130435E-6 1.2392208E-5 1.2392208E-5 1.2392273E-5 1.43575 1.43575
1.238861E-5 -6.226121E-11 1.2392585E-5 1.1605683E-5 7.4128975E-6 1.2391984E-5 1.2391984E-5 1.2392585E-5 1.43625 1.43625
1.2385382E-5 -1.1768496E-10 1.2392585E-5 1.1605453E-5 7.4127515E-6 1.2391759E-5 1.2391759E-5 1.2392585E-5 1.43675 1.43675
1.2384333E-5 -1.3291031E-10 1.2391961E-5 1.1605224E-5 7.412605E-6 1.2391534E-5 1.2391534E-5 1.2391961E-5 1.43725 1.43725
1.2388728E-5 -4.763964E-11 1.2391337E-5 1.1604996E-5 7.412459E-6 1.2391309E-5 1.2391309E-5 1.2391337E-5 1.43775 1.43775
1.2400219E-5 1.6858034E-10 1.2391649E-5 1.1604767E-5 7.4123127E-6 1.2391085E-5 1.2391085E-5 1.2391649E-5 1.43825 1.43825
1.2403525E-5 2.3375182E-10 1.2390712E-5 1.1604538E-5 7.4121667E-6 1.2390859E-5 1.2390859E-5 1.2390712E-5 1.43875 1.43875
1.2401122E-5 1.9355474E-10 1.23904E-5 1.1604309E-5 7.4120203E-6 1.2390635E-5 1.2390635E-5 1.23904E-5 1.43925 1.43925
1.2397729E-5 1.3508568E-10 1.2391024E-5 1.160408E-5 7.4118743E-6 1.239041E-5 1.239041E-5 1.2391024E-5 1.43975 1.43975
1.2392026E-5 3.398191E-11 1.2390088E-5 1.1603851E-5 7.411728E-6 1.23901855E-5 1.23901855E-5 1.2390088E-5 1.44025 1.44025
1.2379657E-5 -1.9015332E-10 1.2390088E-5 1.1603393E-5 7.4114355E-6 1.238996E-5 1.238996E-5 1.2390088E-5 1.44075 1.44075
1.2372898E-5 -3.107472E-10 1.2389775E-5 1.1603164E-5 7.4112895E-6 1.2389735E-5 1.2389735E-5 1.2389775E-5 1.44125 1.44125
1.2375082E-5 -2.6628402E-10 1.2389151E-5 1.1602936E-5 7.411143E-6 1.2389511E-5 1.2389511E-5 1.2389151E-5 1.44175 1.44175
1.2386276E-5 -5.5545606E-11 1.2389463E-5 1.1602707E-5 7.410997E-6 1.2389285E-5 1.2389285E-5 1.2389463E-5 1.44225 1.44225
1.2397206E-5 1.5032026E-10 1.2388527E-5 1.16024785E-5 7.4108507E-6 1.2389061E-5 1.2389061E-5 1.2388527E-5 1.44275 1.44275
1.2403185E-5 2.6482613E-10 1.2388527E-5 1.1602249E-5 7.4107047E-6 1.2388836E-5 1.2388836E-5 1.2388527E-5 1.44325 1.44325
1.24038515E-5 2.8127226E-10 1.2388527E-5 1.160202E-5 7.4105583E-6 1.2388611E-5 1.2388611E-5 1.2388527E-5 1.44375 1.44375
1.240224E-5 2.5569277E-10 1.2388527E-5 1.1601792E-5 7.4104123E-6 1.23883865E-5 1.23883865E-5 1.2388527E-5 1.44425 1.44425
1.23915215E-5 6.201088E-11 1.2388527E-5 1.1601563E-5 7.410266E-6 1.2388161E-5 1.2388161E-5 1.2388527E-5 1.44475 1.44475
1.2378658E-5 -1.7126034E-10 1.2387903E-5 1.1601333E-5 7.41012E-6 1.2387936E-5 1.2387936E-5 1.2387903E-5 1.44525 1.44525
1.237137E-5 -3.015993E-10 1.2388215E-5 1.1601105E-5 7.4099735E-6 1.2387712E-5 1.2387712E-5 1.2388215E-5 1.44575 1.44575
1.2373257E-5 -2.626177E-10 1.2387903E-5 1.1600647E-5 7.409681E-6 1.2387487E-5 1.2387487E-5 1.2387903E-5 1.44625 1.44625
1.2379434E-5 -1.4445743E-10 1.2387279E-5 1.16004185E-5 7.409535E-6 1.2387261E-5 1.2387261E-5 1.2387279E-5 1.44675 1.44675
1.238911E-5 3.82639E-11 1.2386966E-5 1.1600189E-5 7.4093887E-6 1.2387037E-5 1.2387037E-5 1.2386966E-5 1.44725 1.44725
1.2399248E-5 2.2951216E-10 1.2386966E-5 1.159996E-5 7.4092427E-6 1.2386812E-5 1.2386812E-5 1.2386966E-5 1.44775 1.44775
1.2403907E-5 3.1965539E-10 1.2386966E-5 1.1599732E-5 7.4090963E-6 1.23865875E-5 1.23865875E-5 1.2386966E-5 1.44825 1.44825
1.24001845E-5 2.550956E-10 1.2386342E-5 1.1599503E-5 7.4089503E-6 1.2386363E-5 1.2386363E-5 1.2386342E-5 1.44875 1.44875
1.2387584E-5 2.6696919E-11 1.2385717E-5 1.1599273E-5 7.408804E-6 1.2386137E-5 1.2386137E-5 1.2385717E-5 1.44925 1.44925
1.2378251E-5 -1.4140417E-10 1.2385717E-5 1.1599045E-5 7.408658E-6 1.2385913E-5 1.2385913E-5 1.2385717E-5 1.44975 1.44975
1.2374462E-5 -2.0718205E-10 1.238603E-5 1.1598816E-5 7.4085115E-6 1.2385688E-5 1.2385688E-5 1.238603E-5 1.45025 1.45025
1.2372554E-5 -2.3824312E-10 1.2385717E-5 1.1598587E-5 7.4083655E-6 1.23854625E-5 1.23854625E-5 1.2385717E-5 1.45075 1.45075
1.2373055E-5 -2.2484234E-10 1.2385405E-5 1.15983585E-5 7.4082195E-6 1.2385238E-5 1.2385238E-5 1.2385405E-5 1.45125 1.45125
1.2382797E-5 -4.090287E-11 1.2385093E-5 1.15979E-5 7.407927E-6 1.2385013E-5 1.2385013E-5 1.2385093E-5 1.45175 1.45175
1.2395145E-5 1.9115287E-10 1.2384469E-5 1.1597672E-5 7.4077807E-6 1.2384788E-5 1.2384788E-5 1.2384469E-5 1.45225 1.45225
1.2399838E-5 2.8190514E-10 1.2384469E-5 1.1597443E-5 7.4076347E-6 1.2384563E-5 1.2384563E-5 1.2384469E-5 1.45275 1.45275
1.23965765E-5 2.2587233E-10 1.2384781E-5 1.1597213E-5 7.4074883E-6 1.2384338E-5 1.2384338E-5 1.2384781E-5 1.45325 1.45325
1.2389356E-5 9.6751496E-11 1.2384781E-5 1.1596985E-5 7.4073423E-6 1.2384114E-5 1.2384114E-5 1.2384781E-5 1.45375 1.45375
1.2383125E-5 -1.4097317E-11 1.2384156E-5 1.1596756E-5 7.407196E-6 1.2383888E-5 1.2383888E-5 1.2384156E-5 1.45425 1.45425
1.2375409E-5 -1.5235413E-10 1.2384156E-5 1.1596527E-5 7.40705E-6 1.23836635E-5 1.23836635E-5 1.2384156E-5 1.45475 1.45475
1.2369012E-5 -2.662483E-10 1.2383221E-5 1.15962985E-5 7.4069035E-6 1.2383439E-5 1.2383439E-5 1.2383221E-5 1.45525 1.45525
1.2371625E-5 -2.1386723E-10 1.23838445E-5 1.1596069E-5 7.4067575E-6 1.2383213E-5 1.2383213E-5 1.23838445E-5 1.45575 1.45575
1.2381532E-5 -2.6882416E-11 1.2382596E-5 1.159584E-5 7.406611E-6 1.2382989E-5 1.2382989E-5 1.2382596E-5 1.45625 1.45625
1.2388535E-5 1.065045E-10 1.2382908E-5 1.1595612E-5 7.406465E-6 1.2382764E-5 1.2382764E-5 1.2382908E-5 1.45675 1.45675
1.2392072E-5 1.7593944E-10 1.2382284E-5 1.1595153E-5 7.4061727E-6 1.2382538E-5 1.2382538E-5 1.2382284E-5 1.45725 1.45725
1.2388547E-5 1.1503411E-10 1.2381972E-5 1.1594925E-5 7.4060263E-6 1.2382314E-5 1.2382314E-5 1.2381972E-5 1.45775 1.45775
1.2387827E-5 1.058994E-10 1.2382908E-5 1.1594696E-5 7.4058803E-6 1.2382089E-5 1.2382089E-5 1.2382908E-5 1.45825 1.45825
1.2387305E-5 1.0041914E-10 1.2381972E-5 1.1594467E-5 7.405734E-6 1.2381864E-5 1.2381864E-5 1.2381972E-5 1.45875 1.45875
1.2382955E-5 2.4287126E-11 1.2381972E-5 1.15942385E-5 7.405588E-6 1.2381639E-5 1.2381639E-5 1.2381972E-5 1.45925 1.45925
1.2375899E-5 -1.0178836E-10 1.2381972E-5 1.1594009E-5 7.4054415E-6 1.2381414E-5 1.2381414E-5 1.2381972E-5 1.45975 1.45975
1.237442E-5 -1.2493158E-10 1.2381659E-5 1.159378E-5 7.4052955E-6 1.2381189E-5 1.2381189E-5 1.2381659E-5 1.46025 1.46025
1.2374591E-5 -1.1762145E-10 1.2381035E-5 1.1593552E-5 7.405149E-6 1.2380964E-5 1.2380964E-5 1.2381035E-5 1.46075 1.46075
1.2376676E-5 -7.4985455E-11 1.2381035E-5 1.1593323E-5 7.405003E-6 1.23807395E-5 1.23807395E-5 1.2381035E-5 1.46125 1.46125
1.2379388E-5 -2.0777203E-11 1.2380723E-5 1.1593094E-5 7.4048567E-6 1.2380514E-5 1.2380514E-5 1.2380723E-5 1.46175 1.46175
1.2381441E-5 2.1249726E-11 1.2380098E-5 1.1592865E-5 7.4047107E-6 1.2380289E-5 1.2380289E-5 1.2380098E-5 1.46225 1.46225
1.2383922E-5 7.119453E-11 1.2380098E-5 1.1592408E-5 7.4044183E-6 1.2380065E-5 1.2380065E-5 1.2380098E-5 1.46275 1.46275
1.2387228E-5 1.3636597E-10 1.2380098E-5 1.1592178E-5 7.404272E-6 1.2379839E-5 1.2379839E-5 1.2380098E-5 1.46325 1.46325
1.2388884E-5 1.710841E-10 1.2379786E-5 1.1591949E-5 7.404126E-6 1.2379614E-5 1.2379614E-5 1.2379786E-5 1.46375 1.46375
1.23858545E-5 1.1931477E-10 1.2379474E-5 1.1591721E-5 7.40398E-6 1.237939E-5 1.237939E-5 1.2379474E-5 1.46425 1.46425
1.2380811E-5 3.039234E-11 1.2379474E-5 1.1591492E-5 7.4038335E-6 1.2379164E-5 1.2379164E-5 1.2379474E-5 1.46475 1.46475
1.2373556E-5 -9.933754E-11 1.2379162E-5 1.1591263E-5 7.4036875E-6 1.2378939E-5 1.2378939E-5 1.2379162E-5 1.46525 1.46525
1.2369437E-5 -1.7120608E-10 1.2379162E-5 1.1591034E-5 7.403541E-6 1.2378714E-5 1.2378714E-5 1.2379162E-5 1.46575 1.46575
1.2367265E-5 -2.071397E-10 1.2379162E-5 1.1590805E-5 7.403395E-6 1.2378489E-5 1.2378489E-5 1.2379162E-5 1.46625 1.46625
1.2368163E-5 -1.8643011E-10 1.2378226E-5 1.1590576E-5 7.4032487E-6 1.2378264E-5 1.2378264E-5 1.2378226E-5 1.46675 1.46675
1.237599E-5 -3.78165E-11 1.2378226E-5 1.1590348E-5 7.4031027E-6 1.2378039E-5 1.2378039E-5 1.2378226E-5 1.46725 1.46725
1.23900545E-5 2.259107E-10 1.2378226E-5 1.1590118E-5 7.4029563E-6 1.23778145E-5 1.23778145E-5 1.2378226E-5 1.46775 1.46775
1.2395803E-5 3.361531E-10 1.2377601E-5 1.1589661E-5 7.402664E-6 1.2377589E-5 1.2377589E-5 1.2377601E-5 1.46825 1.46825
1.2391486E-5 2.6063016E-10 1.2377601E-5 1.1589432E-5 7.402518E-6 1.2377364E-5 1.2377364E-5 1.2377601E-5 1.46875 1.46875
1.238344E-5 1.1628266E-10 1.2377289E-5 1.1589203E-5 7.4023715E-6 1.237714E-5 1.237714E-5 1.2377289E-5 1.46925 1.46925
1.2373479E-5 -6.339069E-11 1.2377289E-5 1.1588974E-5 7.4022255E-6 1.2376914E-5 1.2376914E-5 1.2377289E-5 1.46975 1.46975
1.2363948E-5 -2.3514618E-10 1.2376977E-5 1.1588745E-5 7.402079E-6 1.2376689E-5 1.2376689E-5 1.2376977E-5 1.47025 1.47025
1.2356694E-5 -3.6487607E-10 1.2376353E-5 1.1588516E-5 7.401933E-6 1.2376464E-5 1.2376464E-5 1.2376353E-5 1.47075 1.47075
1.2358548E-5 -3.2650352E-10 1.2376353E-5 1.1588288E-5 7.4017867E-6 1.2376239E-5 1.2376239E-5 1.2376353E-5 1.47125 1.47125
1.2371491E-5 -8.3484594E-11 1.2376353E-5 1.1588058E-5 7.4016407E-6 1.2376014E-5 1.2376014E-5 1.2376353E-5 1.47175 1.47175
1.2385918E-5 1.8694236E-10 1.237604E-5 1.1587829E-5 7.4014943E-6 1.2375789E-5 1.2375789E-5 1.237604E-5 1.47225 1.47225
1.23932505E-5 3.2641997E-10 1.237604E-5 1.1587601E-5 7.4013483E-6 1.23755635E-5 1.23755635E-5 1.237604E-5 1.47275 1.47275
1.2393685E-5 3.3860262E-10 1.2375416E-5 1.1587143E-5 7.401056E-6 1.2375339E-5 1.2375339E-5 1.2375416E-5 1.47325 1.47325
1.2387091E-5 2.2105405E-10 1.2375416E-5 1.1586914E-5 7.4009095E-6 1.2375114E-5 1.2375114E-5 1.2375416E-5 1.47375 1.47375
1.2378319E-5 6.33071E-11 1.2375104E-5 1.1586685E-5 7.4007635E-6 1.2374889E-5 1.2374889E-5 1.2375104E-5 1.47425 1.47425
1.2363738E-5 -2.016356E-10 1.2375104E-5 1.1586456E-5 7.400617E-6 1.2374664E-5 1.2374664E-5 1.2375104E-5 1.47475 1.47475
1.2353316E-5 -3.8983589E-10 1.2374791E-5 1.1586228E-5 7.400471E-6 1.23744385E-5 1.23744385E-5 1.2374791E-5 1.47525 1.47525
1.235583E-5 -3.3928202E-10 1.2374479E-5 1.1585998E-5 7.4003246E-6 1.2374214E-5 1.2374214E-5 1.2374479E-5 1.47575 1.47575
1.2369037E-5 -9.139055E-11 1.2374479E-5 1.1585769E-5 7.4001787E-6 1.2373988E-5 1.2373988E-5 1.2374479E-5 1.47625 1.47625
1.2379339E-5 1.0290307E-10 1.2374167E-5 1.1585541E-5 7.4000322E-6 1.2373764E-5 1.2373764E-5 1.2374167E-5 1.47675 1.47675
1.2388685E-5 2.7953373E-10 1.2374167E-5 1.1585312E-5 7.3998863E-6 1.2373539E-5 1.2373539E-5 1.2374167E-5 1.47725 1.47725
1.2391726E-5 3.3983266E-10 1.2373231E-5 1.1585083E-5 7.39974E-6 1.2373313E-5 1.2373313E-5 1.2373231E-5 1.47775 1.47775
1.238665E-5 2.5030117E-10 1.2372607E-5 1.1584854E-5 7.399594E-6 1.2373088E-5 1.2373088E-5 1.2372607E-5 1.47825 1.47825
1.2377483E-5 8.524541E-11 1.2372607E-5 1.1584397E-5 7.3993015E-6 1.2372863E-5 1.2372863E-5 1.2372607E-5 1.47875 1.47875
1.2366565E-5 -1.12090864E-10 1.2372607E-5 1.1584168E-5 7.3991555E-6 1.2372639E-5 1.2372639E-5 1.2372607E-5 1.47925 1.47925
1.2358254E-5 -2.613109E-10 1.2372607E-5 1.1583938E-5 7.399009E-6 1.2372413E-5 1.2372413E-5 1.2372607E-5 1.47975 1.47975
1.2357172E-5 -2.771453E-10 1.2372295E-5 1.158371E-5 7.398863E-6 1.2372188E-5 1.2372188E-5 1.2372295E-5 1.48025 1.48025
1.2363118E-5 -1.632485E-10 1.2371982E-5 1.1583481E-5 7.3987167E-6 1.2371963E-5 1.2371963E-5 1.2371982E-5 1.48075 1.48075
1.23716045E-5 -2.4535584E-12 1.2371982E-5 1.1583252E-5 7.3985707E-6 1.2371737E-5 1.2371737E-5 1.2371982E-5 1.48125 1.48125
1.2379399E-5 1.4555099E-10 1.237167E-5 1.15830235E-5 7.3984243E-6 1.2371513E-5 1.2371513E-5 1.237167E-5 1.48175 1.48175
1.23840255E-5 2.3508512E-10 1.2371358E-5 1.1582794E-5 7.3982783E-6 1.2371288E-5 1.2371288E-5 1.2371358E-5 1.48225 1.48225
1.2385088E-5 2.5884003E-10 1.2370733E-5 1.1582565E-5 7.398132E-6 1.2371062E-5 1.2371062E-5 1.2370733E-5 1.48275 1.48275
1.2378625E-5 1.4372775E-10 1.2371358E-5 1.1582337E-5 7.397986E-6 1.2370837E-5 1.2370837E-5 1.2371358E-5 1.48325 1.48325
1.2371932E-5 2.4352E-11 1.2370421E-5 1.1582108E-5 7.3978395E-6 1.2370612E-5 1.2370612E-5 1.2370421E-5 1.48375 1.48375
1.2361873E-5 -1.5714856E-10 1.2370733E-5 1.158165E-5 7.397547E-6 1.2370388E-5 1.2370388E-5 1.2370733E-5 1.48425 1.48425
1.2358942E-5 -2.070907E-10 1.2370421E-5 1.1581421E-5 7.397401E-6 1.2370162E-5 1.2370162E-5 1.2370421E-5 1.48475 1.48475
1.2362313E-5 -1.407011E-10 1.2370109E-5 1.1581192E-5 7.3972546E-6 1.2369937E-5 1.2369937E-5 1.2370109E-5 1.48525 1.48525
1.236793E-5 -3.2894975E-11 1.2370109E-5 1.15809635E-5 7.3971087E-6 1.2369712E-5 1.2369712E-5 1.2370109E-5 1.48575 1.48575
1.2370047E-5 1.0350078E-11 1.2369797E-5 1.1580734E-5 7.3969622E-6 1.2369486E-5 1.2369486E-5 1.2369797E-5 1.48625 1.48625
1.2376555E-5 1.3460102E-10 1.23694845E-5 1.1580505E-5 7.3968163E-6 1.2369262E-5 1.2369262E-5 1.23694845E-5 1.48675 1.48675
1.2382105E-5 2.41189E-10 1.23694845E-5 1.1580277E-5 7.39667E-6 1.2369036E-5 1.2369036E-5 1.23694845E-5 1.48725 1.48725
1.2377953E-5 1.6871139E-10 1.2368861E-5 1.1580048E-5 7.396524E-6 1.2368811E-5 1.2368811E-5 1.2368861E-5 1.48775 1.48775
1.2370699E-5 3.898152E-11 1.2368861E-5 1.1579818E-5 7.3963774E-6 1.2368586E-5 1.2368586E-5 1.2368861E-5 1.48825 1.48825
1.236648E-5 -3.471423E-11 1.2368549E-5 1.157959E-5 7.3962315E-6 1.2368361E-5 1.2368361E-5 1.2368549E-5 1.48875 1.48875
1.2360975E-5 -1.3216359E-10 1.2368237E-5 1.1579361E-5 7.396085E-6 1.2368136E-5 1.2368136E-5 1.2368237E-5 1.48925 1.48925
1.2356526E-5 -2.101228E-10 1.2367924E-5 1.15789035E-5 7.3957926E-6 1.2367911E-5 1.2367911E-5 1.2367924E-5 1.48975 1.48975
1.235564E-5 -2.223028E-10 1.2367924E-5 1.1578674E-5 7.3956467E-6 1.23676855E-5 1.23676855E-5 1.2367924E-5 1.49025 1.49025
1.2364755E-5 -4.99356E-11 1.2367612E-5 1.1578445E-5 7.3955002E-6 1.2367461E-5 1.2367461E-5 1.2367612E-5 1.49075 1.49075
1.2373142E-5 1.0903213E-10 1.2366988E-5 1.1578217E-5 7.3953543E-6 1.2367235E-5 1.2367235E-5 1.2366988E-5 1.49125 1.49125
1.2378858E-5 2.1866546E-10 1.23673E-5 1.1577988E-5 7.3952083E-6 1.2367011E-5 1.2367011E-5 1.23673E-5 1.49175 1.49175
1.2380646E-5 2.5581987E-10 1.2366675E-5 1.1577758E-5 7.395062E-6 1.2366785E-5 1.2366785E-5 1.2366675E-5 1.49225 1.49225
1.2378111E-5 2.1318652E-10 1.2366675E-5 1.157753E-5 7.394916E-6 1.23665595E-5 1.23665595E-5 1.2366675E-5 1.49275 1.49275
1.236759E-5 2.3159029E-11 1.2366363E-5 1.1577301E-5 7.3947695E-6 1.2366335E-5 1.2366335E-5 1.2366363E-5 1.49325 1.49325
1.2354032E-5 -2.229026E-10 1.2366363E-5 1.1577072E-5 7.3946235E-6 1.2366109E-5 1.2366109E-5 1.2366363E-5 1.49375 1.49375
1.2348395E-5 -3.227882E-10 1.2366675E-5 1.15768435E-5 7.394477E-6 1.2365885E-5 1.2365885E-5 1.2366675E-5 1.49425 1.49425
1.2352328E-5 -2.460445E-10 1.2366363E-5 1.1576614E-5 7.394331E-6 1.2365659E-5 1.2365659E-5 1.2366363E-5 1.49475 1.49475
1.2361277E-5 -7.672261E-11 1.2366051E-5 1.1576157E-5 7.3940387E-6 1.23654345E-5 1.23654345E-5 1.2366051E-5 1.49525 1.49525
1.2368114E-5 5.3618988E-11 1.2365426E-5 1.1575928E-5 7.3938922E-6 1.2365209E-5 1.2365209E-5 1.2365426E-5 1.49575 1.49575
1.2378119E-5 2.42431E-10 1.2365114E-5 1.1575698E-5 7.3937463E-6 1.2364983E-5 1.2364983E-5 1.2365114E-5 1.49625 1.49625
1.2384956E-5 3.727726E-10 1.2365426E-5 1.157547E-5 7.3936E-6 1.2364758E-5 1.2364758E-5 1.2365426E-5 1.49675 1.49675
1.2379946E-5 2.8445923E-10 1.2365114E-5 1.1575241E-5 7.393454E-6 1.2364533E-5 1.2364533E-5 1.2365114E-5 1.49725 1.49725
1.2361438E-5 -5.2962388E-11 1.2364802E-5 1.1575013E-5 7.3933074E-6 1.2364308E-5 1.2364308E-5 1.2364802E-5 1.49775 1.49775
1.234897E-5 -2.789248E-10 1.23641785E-5 1.15747835E-5 7.3931615E-6 1.2364083E-5 1.2364083E-5 1.23641785E-5 1.49825 1.49825
1.2347952E-5 -2.9354108E-10 1.236449E-5 1.1574554E-5 7.393015E-6 1.2363857E-5 1.2363857E-5 1.236449E-5 1.49875 1.49875
1.235149E-5 -2.2410615E-10 1.23641785E-5 1.1574326E-5 7.392869E-6 1.2363633E-5 1.2363633E-5 1.23641785E-5 1.49925 1.49925
1.2356643E-5 -1.2482695E-10 1.2363866E-5 1.1574097E-5 7.3927226E-6 1.2363407E-5 1.2363407E-5 1.2363866E-5 1.49975 1.49975
1.236754E-5 8.042985E-11 1.2363866E-5 1.1573868E-5 7.3925767E-6 1.2363183E-5 1.2363183E-5 1.2363866E-5 1.50025 1.50025
1.2382033E-5 3.5207492E-10 1.2363242E-5 1.157341E-5 7.3922843E-6 1.2362957E-5 1.2362957E-5 1.2363242E-5 1.50075 1.50075
1.2387748E-5 4.6170825E-10 1.236293E-5 1.1573181E-5 7.392138E-6 1.23627315E-5 1.23627315E-5 1.236293E-5 1.50125 1.50125
1.237363E-5 2.052925E-10 1.2362305E-5 1.1572953E-5 7.391992E-6 1.2362506E-5 1.2362506E-5 1.2362305E-5 1.50175 1.50175
1.2354858E-5 -1.3700166E-10 1.2362305E-5 1.1572723E-5 7.3918454E-6 1.2362281E-5 1.2362281E-5 1.2362305E-5 1.50225 1.50225
1.2343742E-5 -3.3799236E-10 1.2362305E-5 1.1572494E-5 7.3916995E-6 1.2362056E-5 1.2362056E-5 1.2362305E-5 1.50275 1.50275
1.234431E-5 -3.2337344E-10 1.2362305E-5 1.1572266E-5 7.391553E-6 1.236183E-5 1.236183E-5 1.2362305E-5 1.50325 1.50325
1.2348374E-5 -2.4419344E-10 1.2361993E-5 1.1572037E-5 7.391407E-6 1.23616055E-5 1.23616055E-5 1.2361993E-5 1.50375 1.50375
1.2357786E-5 -6.6344624E-11 1.2361369E-5 1.1571808E-5 7.3912606E-6 1.236138E-5 1.236138E-5 1.2361369E-5 1.50425 1.50425
1.2370629E-5 1.7484712E-10 1.2361056E-5 1.1571579E-5 7.3911147E-6 1.2361155E-5 1.2361155E-5 1.2361056E-5 1.50475 1.50475
1.23809305E-5 3.691407E-10 1.2361056E-5 1.157135E-5 7.390968E-6 1.236093E-5 1.236093E-5 1.2361056E-5 1.50525 1.50525
1.2382289E-5 3.9837725E-10 1.2360744E-5 1.1570893E-5 7.3906763E-6 1.2360704E-5 1.2360704E-5 1.2360744E-5 1.50575 1.50575
1.2374111E-5 2.515935E-10 1.236012E-5 1.1570663E-5 7.39053E-6 1.236048E-5 1.236048E-5 1.236012E-5 1.50625 1.50625
1.2358739E-5 -2.7966797E-11 1.2359807E-5 1.1570434E-5 7.390384E-6 1.2360254E-5 1.2360254E-5 1.2359807E-5 1.50675 1.50675
1.2344224E-5 -2.9169137E-10 1.236012E-5 1.1570206E-5 7.3902374E-6 1.2360029E-5 1.2360029E-5 1.236012E-5 1.50725 1.50725
1.2338322E-5 -3.964495E-10 1.2359807E-5 1.1569977E-5 7.3900915E-6 1.2359804E-5 1.2359804E-5 1.2359807E-5 1.50775 1.50775
1.23403415E-5 -3.5503164E-10 1.2359807E-5 1.1569748E-5 7.389945E-6 1.2359578E-5 1.2359578E-5 1.2359807E-5 1.50825 1.50825
1.2351172E-5 -1.5099298E-10 1.23594955E-5 1.1569519E-5 7.389799E-6 1.2359354E-5 1.2359354E-5 1.23594955E-5 1.50875 1.50875
1.2366556E-5 1.3709689E-10 1.2359807E-5 1.156929E-5 7.3896526E-6 1.2359128E-5 1.2359128E-5 1.2359807E-5 1.50925 1.50925
1.2378871E-5 3.6854356E-10 1.23594955E-5 1.1569061E-5 7.3895067E-6 1.23589025E-5 1.23589025E-5 1.23594955E-5 1.50975 1.50975
1.2381253E-5 4.1666118E-10 1.23591835E-5 1.1568833E-5 7.3893602E-6 1.2358677E-5 1.2358677E-5 1.23591835E-5 1.51025 1.51025
1.237291E-5 2.6683208E-10 1.23594955E-5 1.1568603E-5 7.3892143E-6 1.2358452E-5 1.2358452E-5 1.23594955E-5 1.51075 1.51075
1.2360012E-5 3.2951798E-11 1.2358872E-5 1.1568146E-5 7.388922E-6 1.2358227E-5 1.2358227E-5 1.2358872E-5 1.51125 1.51125
1.235025E-5 -1.4306716E-10 1.2358247E-5 1.1567917E-5 7.3887754E-6 1.2358001E-5 1.2358001E-5 1.2358247E-5 1.51175 1.51175
1.2340388E-5 -3.209133E-10 1.2357935E-5 1.1567688E-5 7.3886295E-6 1.23577765E-5 1.23577765E-5 1.2357935E-5 1.51225 1.51225
1.2336764E-5 -3.8364587E-10 1.2357935E-5 1.1567459E-5 7.388483E-6 1.2357551E-5 1.2357551E-5 1.2357935E-5 1.51275 1.51275
1.2342677E-5 -2.7035812E-10 1.2358247E-5 1.156723E-5 7.388337E-6 1.2357325E-5 1.2357325E-5 1.2358247E-5 1.51325 1.51325
1.2356939E-5 -2.9765105E-12 1.2356998E-5 1.1567001E-5 7.3881906E-6 1.23571E-5 1.23571E-5 1.2356998E-5 1.51375 1.51375
1.2371498E-5 2.698867E-10 1.2357311E-5 1.1566773E-5 7.3880447E-6 1.2356875E-5 1.2356875E-5 1.2357311E-5 1.51425 1.51425
1.2377443E-5 3.837835E-10 1.2356998E-5 1.1566543E-5 7.387898E-6 1.235665E-5 1.235665E-5 1.2356998E-5 1.51475 1.51475
1.237382E-5 3.2105096E-10 1.2356686E-5 1.1566314E-5 7.3877522E-6 1.2356424E-5 1.2356424E-5 1.2356686E-5 1.51525 1.51525
1.2363859E-5 1.413776E-10 1.2356374E-5 1.1566086E-5 7.387606E-6 1.23561995E-5 1.23561995E-5 1.2356374E-5 1.51575 1.51575
1.2353007E-5 -5.4740552E-11 1.2356062E-5 1.1565857E-5 7.38746E-6 1.2355974E-5 1.2355974E-5 1.2356062E-5 1.51625 1.51625
1.2341661E-5 -2.5999472E-10 1.2356062E-5 1.1565399E-5 7.3871674E-6 1.2355748E-5 1.2355748E-5 1.2356062E-5 1.51675 1.51675
1.2337773E-5 -3.2759978E-10 1.2355749E-5 1.156517E-5 7.387021E-6 1.2355523E-5 1.2355523E-5 1.2355749E-5 1.51725 1.51725
1.2340287E-5 -2.7704594E-10 1.2355749E-5 1.1564942E-5 7.386875E-6 1.2355298E-5 1.2355298E-5 1.2355749E-5 1.51775 1.51775
1.2348443E-5 -1.2234165E-10 1.2355437E-5 1.1564713E-5 7.3867286E-6 1.2355073E-5 1.2355073E-5 1.2355437E-5 1.51825 1.51825
1.2360528E-5 1.04841566E-10 1.2355125E-5 1.1564483E-5 7.3865826E-6 1.2354847E-5 1.2354847E-5 1.2355125E-5 1.51875 1.51875
1.2373305E-5 3.4481518E-10 1.2354813E-5 1.1564255E-5 7.3864367E-6 1.2354622E-5 1.2354622E-5 1.2354813E-5 1.51925 1.51925
1.2376512E-5 4.0815945E-10 1.2354813E-5 1.1564026E-5 7.3862902E-6 1.2354397E-5 1.2354397E-5 1.2354813E-5 1.51975 1.51975
1.2368927E-5 2.7233887E-10 1.2354189E-5 1.1563797E-5 7.3861443E-6 1.2354171E-5 1.2354171E-5 1.2354189E-5 1.52025 1.52025
1.2356491E-5 4.6985516E-11 1.2353877E-5 1.15635685E-5 7.385998E-6 1.2353946E-5 1.2353946E-5 1.2353877E-5 1.52075 1.52075
1.234498E-5 -1.6131398E-10 1.2353877E-5 1.1563339E-5 7.385852E-6 1.2353721E-5 1.2353721E-5 1.2353877E-5 1.52125 1.52125
1.2335878E-5 -3.2515157E-10 1.2353565E-5 1.156311E-5 7.3857054E-6 1.2353496E-5 1.2353496E-5 1.2353565E-5 1.52175 1.52175
1.2334432E-5 -3.4768574E-10 1.2353253E-5 1.1562653E-5 7.385413E-6 1.235327E-5 1.235327E-5 1.2353253E-5 1.52225 1.52225
1.2341004E-5 -2.2221666E-10 1.2353253E-5 1.1562423E-5 7.385267E-6 1.2353044E-5 1.2353044E-5 1.2353253E-5 1.52275 1.52275
1.2350613E-5 -4.0713464E-11 1.235294E-5 1.1562195E-5 7.3851206E-6 1.2352819E-5 1.2352819E-5 1.235294E-5 1.52325 1.52325
1.2361872E-5 1.7124308E-10 1.2352316E-5 1.1561966E-5 7.3849747E-6 1.2352593E-5 1.2352593E-5 1.2352316E-5 1.52375 1.52375
1.23699965E-5 3.253383E-10 1.2352316E-5 1.1561737E-5 7.384828E-6 1.2352369E-5 1.2352369E-5 1.2352316E-5 1.52425 1.52425
1.2370761E-5 3.4361164E-10 1.2352316E-5 1.15615085E-5 7.3846822E-6 1.2352143E-5 1.2352143E-5 1.2352316E-5 1.52475 1.52475
1.2365784E-5 2.5590732E-10 1.2352004E-5 1.1561279E-5 7.384536E-6 1.2351918E-5 1.2351918E-5 1.2352004E-5 1.52525 1.52525
1.2353215E-5 2.811771E-11 1.2351379E-5 1.156105E-5 7.38439E-6 1.2351692E-5 1.2351692E-5 1.2351379E-5 1.52575 1.52575
1.2339559E-5 -2.1977112E-10 1.2351379E-5 1.1560822E-5 7.3842434E-6 1.23514665E-5 1.23514665E-5 1.2351379E-5 1.52625 1.52625
1.2332667E-5 -3.4280126E-10 1.2351067E-5 1.1560593E-5 7.3840974E-6 1.2351242E-5 1.2351242E-5 1.2351067E-5 1.52675 1.52675
1.2333597E-5 -3.214826E-10 1.2350755E-5 1.1560363E-5 7.383951E-6 1.2351016E-5 1.2351016E-5 1.2350755E-5 1.52725 1.52725
1.2341259E-5 -1.7591434E-10 1.2350755E-5 1.1559906E-5 7.3836586E-6 1.2350791E-5 1.2350791E-5 1.2350755E-5 1.52775 1.52775
1.2349944E-5 -1.1464994E-11 1.2350442E-5 1.1559677E-5 7.3835126E-6 1.2350566E-5 1.2350566E-5 1.2350442E-5 1.52825 1.52825
1.23609725E-5 1.9622809E-10 1.2350442E-5 1.15594485E-5 7.383366E-6 1.23503405E-5 1.23503405E-5 1.2350442E-5 1.52875 1.52875
1.2368073E-5 3.314422E-10 1.235013E-5 1.1559219E-5 7.3832202E-6 1.2350115E-5 1.2350115E-5 1.235013E-5 1.52925 1.52925
1.2368739E-5 3.478883E-10 1.23495065E-5 1.155899E-5 7.383074E-6 1.2349889E-5 1.2349889E-5 1.23495065E-5 1.52975 1.52975
1.2361716E-5 2.2242191E-10 1.235013E-5 1.1558762E-5 7.382928E-6 1.2349664E-5 1.2349664E-5 1.235013E-5 1.53025 1.53025
1.2350533E-5 2.0213095E-11 1.23498185E-5 1.1558533E-5 7.3827814E-6 1.2349438E-5 1.2349438E-5 1.23498185E-5 1.53075 1.53075
1.2336778E-5 -2.2950292E-10 1.23498185E-5 1.1558303E-5 7.3826354E-6 1.2349213E-5 1.2349213E-5 1.23498185E-5 1.53125 1.53125
1.2328368E-5 -3.8055015E-10 1.23495065E-5 1.1558075E-5 7.382489E-6 1.2348987E-5 1.2348987E-5 1.23495065E-5 1.53175 1.53175
1.2329232E-5 -3.6044961E-10 1.2349195E-5 1.1557846E-5 7.382343E-6 1.23487625E-5 1.23487625E-5 1.2349195E-5 1.53225 1.53225
1.2339897E-5 -1.5945627E-10 1.234857E-5 1.1557617E-5 7.3821966E-6 1.2348537E-5 1.2348537E-5 1.234857E-5 1.53275 1.53275
1.2351717E-5 6.28544E-11 1.2347946E-5 1.1557159E-5 7.3819047E-6 1.2348311E-5 1.2348311E-5 1.2347946E-5 1.53325 1.53325
1.23616555E-5 2.5044827E-10 1.2348258E-5 1.1556931E-5 7.381758E-6 1.2348086E-5 1.2348086E-5 1.2348258E-5 1.53375 1.53375
1.2367008E-5 3.5338185E-10 1.2347946E-5 1.1556702E-5 7.3816122E-6 1.234786E-5 1.234786E-5 1.2347946E-5 1.53425 1.53425
1.2365661E-5 3.3267492E-10 1.2347633E-5 1.1556473E-5 7.381466E-6 1.2347636E-5 1.2347636E-5 1.2347633E-5 1.53475 1.53475
1.2356888E-5 1.7492799E-10 1.2347633E-5 1.1556244E-5 7.38132E-6 1.234741E-5 1.234741E-5 1.2347633E-5 1.53525 1.53525
1.2343792E-5 -6.260671E-11 1.2347009E-5 1.1556015E-5 7.3811734E-6 1.2347185E-5 1.2347185E-5 1.2347009E-5 1.53575 1.53575
1.2334228E-5 -2.3497126E-10 1.2346697E-5 1.1555786E-5 7.3810274E-6 1.2346959E-5 1.2346959E-5 1.2346697E-5 1.53625 1.53625
1.2327963E-5 -3.4642914E-10 1.2346072E-5 1.1555558E-5 7.380881E-6 1.23467335E-5 1.23467335E-5 1.2346072E-5 1.53675 1.53675
1.2327606E-5 -3.4886408E-10 1.2346384E-5 1.15553285E-5 7.380735E-6 1.2346508E-5 1.2346508E-5 1.2346384E-5 1.53725 1.53725
1.2335796E-5 -1.9355074E-10 1.2346072E-5 1.1555099E-5 7.3805886E-6 1.2346283E-5 1.2346283E-5 1.2346072E-5 1.53775 1.53775
1.2350487E-5 8.174874E-11 1.2346072E-5 1.1554642E-5 7.380296E-6 1.2346058E-5 1.2346058E-5 1.2346072E-5 1.53825 1.53825
1.2363329E-5 3.229405E-10 1.2346072E-5 1.1554413E-5 7.3801502E-6 1.2345831E-5 1.2345831E-5 1.2346072E-5 1.53875 1.53875
1.23656455E-5 3.698399E-10 1.2345136E-5 1.1554184E-5 7.380004E-6 1.2345607E-5 1.2345607E-5 1.2345136E-5 1.53925 1.53925
1.2358885E-5 2.4924607E-10 1.2344512E-5 1.1553955E-5 7.379858E-6 1.2345381E-5 1.2345381E-5 1.2344512E-5 1.53975 1.53975
1.2352126E-5 1.2865217E-10 1.2345136E-5 1.1553726E-5 7.3797114E-6 1.23451555E-5 1.23451555E-5 1.2345136E-5 1.54025 1.54025
1.2345004E-5 1.3585569E-12 1.2344512E-5 1.1553498E-5 7.3795654E-6 1.234493E-5 1.234493E-5 1.2344512E-5 1.54075 1.54075
1.2333261E-5 -2.112044E-10 1.2344512E-5 1.1553268E-5 7.379419E-6 1.2344704E-5 1.2344704E-5 1.2344512E-5 1.54125 1.54125
1.2327293E-5 -3.1718067E-10 1.23442E-5 1.1553039E-5 7.379273E-6 1.2344479E-5 1.2344479E-5 1.23442E-5 1.54175 1.54175
1.232951E-5 -2.7210842E-10 1.2343888E-5 1.1552811E-5 7.3791266E-6 1.2344253E-5 1.2344253E-5 1.2343888E-5 1.54225 1.54225
1.2337535E-5 -1.1984042E-10 1.23442E-5 1.1552582E-5 7.3789806E-6 1.2344028E-5 1.2344028E-5 1.23442E-5 1.54275 1.54275
1.234721E-5 6.288092E-11 1.2343575E-5 1.1552353E-5 7.378834E-6 1.2343803E-5 1.2343803E-5 1.2343575E-5 1.54325 1.54325
1.23527925E-5 1.70078E-10 1.2343263E-5 1.1551895E-5 7.378542E-6 1.23435775E-5 1.23435775E-5 1.2343263E-5 1.54375 1.54375
1.2357088E-5 2.5352145E-10 1.2342951E-5 1.1551666E-5 7.378396E-6 1.2343352E-5 1.2343352E-5 1.2342951E-5 1.54425 1.54425
1.2356929E-5 2.5474092E-10 1.2342951E-5 1.1551438E-5 7.3782494E-6 1.2343126E-5 1.2343126E-5 1.2342951E-5 1.54475 1.54475
1.2351819E-5 1.6460037E-10 1.2342639E-5 1.1551208E-5 7.3781034E-6 1.2342901E-5 1.2342901E-5 1.2342639E-5 1.54525 1.54525
1.2343409E-5 1.3553162E-11 1.2342951E-5 1.1550979E-5 7.377957E-6 1.2342675E-5 1.2342675E-5 1.2342951E-5 1.54575 1.54575
1.2335627E-5 -1.2592179E-10 1.2342326E-5 1.1550751E-5 7.377811E-6 1.234245E-5 1.234245E-5 1.2342326E-5 1.54625 1.54625
1.233055E-5 -2.1545327E-10 1.2342639E-5 1.1550522E-5 7.377665E-6 1.2342224E-5 1.2342224E-5 1.2342639E-5 1.54675 1.54675
1.2328345E-5 -2.5199595E-10 1.2342326E-5 1.1550293E-5 7.3775186E-6 1.2341999E-5 1.2341999E-5 1.2342326E-5 1.54725 1.54725
1.2332112E-5 -1.7829754E-10 1.2341702E-5 1.1550064E-5 7.3773726E-6 1.2341773E-5 1.2341773E-5 1.2341702E-5 1.54775 1.54775
1.234149E-5 -1.0578054E-12 1.2341702E-5 1.1549835E-5 7.377226E-6 1.23415475E-5 1.23415475E-5 1.2341702E-5 1.54825 1.54825
1.2349483E-5 1.5060113E-10 1.2341078E-5 1.1549606E-5 7.3770802E-6 1.2341323E-5 1.2341323E-5 1.2341078E-5 1.54875 1.54875
1.2349851E-5 1.6156565E-10 1.2341078E-5 1.1549148E-5 7.376788E-6 1.2341097E-5 1.2341097E-5 1.2341078E-5 1.54925 1.54925
1.23483715E-5 1.3842244E-10 1.2341078E-5 1.1548919E-5 7.3766414E-6 1.2340871E-5 1.2340871E-5 1.2341078E-5 1.54975 1.54975
1.2349565E-5 1.6461366E-10 1.2340765E-5 1.1548691E-5 7.3764954E-6 1.2340645E-5 1.2340645E-5 1.2340765E-5 1.55025 1.55025
1.234241E-5 3.6710957E-11 1.2341078E-5 1.1548462E-5 7.376349E-6 1.2340421E-5 1.2340421E-5 1.2341078E-5 1.55075 1.55075
1.2331821E-5 -1.5453466E-10 1.2340141E-5 1.1548233E-5 7.376203E-6 1.2340195E-5 1.2340195E-5 1.2340141E-5 1.55125 1.55125
1.23287255E-5 -2.0752214E-10 1.2339517E-5 1.1548004E-5 7.3760566E-6 1.23399695E-5 1.23399695E-5 1.2339517E-5 1.55175 1.55175
1.23340105E-5 -1.0580667E-10 1.2339517E-5 1.1547775E-5 7.3759106E-6 1.2339743E-5 1.2339743E-5 1.2339517E-5 1.55225 1.55225
1.2340188E-5 1.2353599E-11 1.23398295E-5 1.1547547E-5 7.375764E-6 1.2339518E-5 1.2339518E-5 1.23398295E-5 1.55275 1.55275
1.23394675E-5 3.2189277E-12 1.2339205E-5 1.1547318E-5 7.375618E-6 1.2339293E-5 1.2339293E-5 1.2339205E-5 1.55325 1.55325
1.233911E-5 7.839805E-13 1.2339205E-5 1.1547088E-5 7.375472E-6 1.2339067E-5 1.2339067E-5 1.2339205E-5 1.55375 1.55375
1.2343339E-5 8.300933E-11 1.2338893E-5 1.154686E-5 7.375326E-6 1.2338842E-5 1.2338842E-5 1.2338893E-5 1.55425 1.55425
1.2345391E-5 1.2503626E-10 1.2338893E-5 1.1546402E-5 7.3750334E-6 1.2338616E-5 1.2338616E-5 1.2338893E-5 1.55475 1.55475
1.2341337E-5 5.438584E-11 1.2338581E-5 1.15461735E-5 7.374887E-6 1.2338391E-5 1.2338391E-5 1.2338581E-5 1.55525 1.55525
1.2336459E-5 -3.1491237E-11 1.2337956E-5 1.1545944E-5 7.374741E-6 1.2338165E-5 1.2338165E-5 1.2337956E-5 1.55575 1.55575
1.233521E-5 -5.037099E-11 1.2337956E-5 1.1545715E-5 7.3745946E-6 1.233794E-5 1.233794E-5 1.2337956E-5 1.55625 1.55625
1.2336503E-5 -2.2352583E-11 1.2337956E-5 1.1545487E-5 7.3744486E-6 1.2337714E-5 1.2337714E-5 1.2337956E-5 1.55675 1.55675
1.2336871E-5 -1.1388055E-11 1.2337644E-5 1.1545258E-5 7.374302E-6 1.2337488E-5 1.2337488E-5 1.2337644E-5 1.55725 1.55725
1.2337471E-5 3.8399383E-12 1.2337332E-5 1.1545028E-5 7.374156E-6 1.2337263E-5 1.2337263E-5 1.2337332E-5 1.55775 1.55775
1.2338202E-5 2.150419E-11 1.2337332E-5 1.15448E-5 7.37401E-6 1.2337037E-5 1.2337037E-5 1.2337332E-5 1.55825 1.55825
1.2337118E-5 5.669785E-12 1.233702E-5 1.1544571E-5 7.373864E-6 1.2336812E-5 1.2336812E-5 1.233702E-5 1.55875 1.55875
1.2336069E-5 -9.555556E-12 1.2336707E-5 1.1544342E-5 7.3737174E-6 1.2336586E-5 1.2336586E-5 1.2336707E-5 1.55925 1.55925
1.2336635E-5 5.063369E-12 1.2336395E-5 1.15441135E-5 7.3735714E-6 1.2336361E-5 1.2336361E-5 1.2336395E-5 1.55975 1.55975
1.2336905E-5 1.4200709E-11 1.2335771E-5 1.1543655E-5 7.373279E-6 1.2336135E-5 1.2336135E-5 1.2335771E-5 1.56025 1.56025
1.2335392E-5 -9.551575E-12 1.2336395E-5 1.1543427E-5 7.373133E-6 1.233591E-5 1.233591E-5 1.2336395E-5 1.56075 1.56075
1.2334143E-5 -2.8431311E-11 1.2335458E-5 1.1543198E-5 7.3729866E-6 1.2335684E-5 1.2335684E-5 1.2335458E-5 1.56125 1.56125
1.2338967E-5 6.475722E-11 1.23351465E-5 1.1542968E-5 7.3728406E-6 1.2335458E-5 1.2335458E-5 1.23351465E-5 1.56175 1.56175
1.2343164E-5 1.463735E-10 1.23351465E-5 1.154274E-5 7.372694E-6 1.2335233E-5 1.2335233E-5 1.23351465E-5 1.56225 1.56225
1.2338219E-5 5.927828E-11 1.23348345E-5 1.1542511E-5 7.372548E-6 1.2335007E-5 1.2335007E-5 1.23348345E-5 1.56275 1.56275
1.2330898E-5 -7.166974E-11 1.2334523E-5 1.1542282E-5 7.372402E-6 1.2334782E-5 1.2334782E-5 1.2334523E-5 1.56325 1.56325
1.2328065E-5 -1.1978468E-10 1.2334211E-5 1.15420535E-5 7.372256E-6 1.2334555E-5 1.2334555E-5 1.2334211E-5 1.56375 1.56375
1.2329688E-5 -8.567562E-11 1.2334523E-5 1.1541824E-5 7.3721094E-6 1.2334331E-5 1.2334331E-5 1.2334523E-5 1.56425 1.56425
1.2329826E-5 -7.8974556E-11 1.2334211E-5 1.1541595E-5 7.3719634E-6 1.2334105E-5 1.2334105E-5 1.2334211E-5 1.56475 1.56475
1.2328676E-5 -9.6027096E-11 1.2333586E-5 1.1541367E-5 7.371817E-6 1.2333879E-5 1.2333879E-5 1.2333586E-5 1.56525 1.56525
1.2332246E-5 -2.5983106E-11 1.2333898E-5 1.1540908E-5 7.3715246E-6 1.2333653E-5 1.2333653E-5 1.2333898E-5 1.56575 1.56575
1.2340534E-5 1.3115745E-10 1.2334211E-5 1.154068E-5 7.3713786E-6 1.2333428E-5 1.2333428E-5 1.2334211E-5 1.56625 1.56625
1.2343279E-5 1.8597478E-10 1.2333898E-5 1.1540451E-5 7.371232E-6 1.2333202E-5 1.2333202E-5 1.2333898E-5 1.56675 1.56675
1.2341568E-5 1.5856809E-10 1.2333274E-5 1.1540222E-5 7.371086E-6 1.2332976E-5 1.2332976E-5 1.2333274E-5 1.56725 1.56725
1.2339428E-5 1.2324357E-10 1.2332649E-5 1.15399935E-5 7.37094E-6 1.2332751E-5 1.2332751E-5 1.2332649E-5 1.56775 1.56775
1.2335639E-5 5.746567E-11 1.2332649E-5 1.1539764E-5 7.370794E-6 1.2332525E-5 1.2332525E-5 1.2332649E-5 1.56825 1.56825
1.2325975E-5 -1.1672607E-10 1.2332649E-5 1.1539535E-5 7.3706474E-6 1.23323E-5 1.23323E-5 1.2332649E-5 1.56875 1.56875
1.2317796E-5 -2.6350983E-10 1.2332337E-5 1.1539307E-5 7.3705014E-6 1.2332074E-5 1.2332074E-5 1.2332337E-5 1.56925 1.56925
1.2319056E-5 -2.361005E-10 1.2332337E-5 1.1539078E-5 7.370355E-6 1.2331849E-5 1.2331849E-5 1.2332337E-5 1.56975 1.56975
1.2327378E-5 -7.835089E-11 1.2331713E-5 1.1538849E-5 7.370209E-6 1.2331623E-5 1.2331623E-5 1.2331713E-5 1.57025 1.57025
1.23356E-5 7.757151E-11 1.23314E-5 1.1538391E-5 7.3699166E-6 1.2331398E-5 1.2331398E-5 1.23314E-5 1.57075 1.57075
1.2337091E-5 1.0924431E-10 1.2331088E-5 1.1538163E-5 7.36977E-6 1.2331171E-5 1.2331171E-5 1.2331088E-5 1.57125 1.57125
1.2341518E-5 1.9512406E-10 1.2331088E-5 1.15379335E-5 7.369624E-6 1.23309455E-5 1.23309455E-5 1.2331088E-5 1.57175 1.57175
1.2346045E-5 2.8283098E-10 1.2330776E-5 1.1537704E-5 7.3694778E-6 1.233072E-5 1.233072E-5 1.2330776E-5 1.57225 1.57225
1.2341793E-5 2.0852615E-10 1.2330464E-5 1.1537476E-5 7.369332E-6 1.2330494E-5 1.2330494E-5 1.2330464E-5 1.57275 1.57275
1.23299515E-5 -5.863982E-12 1.2330464E-5 1.1537247E-5 7.3691854E-6 1.2330269E-5 1.2330269E-5 1.2330464E-5 1.57325 1.57325
1.2318538E-5 -2.1233627E-10 1.23301525E-5 1.1537018E-5 7.3690394E-6 1.2330043E-5 1.2330043E-5 1.23301525E-5 1.57375 1.57375
1.23128675E-5 -3.1283096E-10 1.2329528E-5 1.1536789E-5 7.3688934E-6 1.2329818E-5 1.2329818E-5 1.2329528E-5 1.57425 1.57425
1.231449E-5 -2.7872188E-10 1.2329216E-5 1.153656E-5 7.368747E-6 1.2329592E-5 1.2329592E-5 1.2329216E-5 1.57475 1.57475
1.2322119E-5 -1.3376268E-10 1.2329216E-5 1.1536331E-5 7.368601E-6 1.2329367E-5 1.2329367E-5 1.2329216E-5 1.57525 1.57525
1.2334038E-5 9.037519E-11 1.2328904E-5 1.1536103E-5 7.3684546E-6 1.232914E-5 1.232914E-5 1.2328904E-5 1.57575 1.57575
1.2342788E-5 2.5604266E-10 1.2328904E-5 1.1535644E-5 7.368162E-6 1.2328916E-5 1.2328916E-5 1.2328904E-5 1.57625 1.57625
1.2346259E-5 3.2425948E-10 1.2328904E-5 1.1535416E-5 7.368016E-6 1.2328689E-5 1.2328689E-5 1.2328904E-5 1.57675 1.57675
1.2342535E-5 2.5969973E-10 1.2328591E-5 1.1535187E-5 7.36787E-6 1.23284635E-5 1.23284635E-5 1.2328591E-5 1.57725 1.57725
1.2336501E-5 1.5250531E-10 1.2328279E-5 1.1534958E-5 7.367724E-6 1.2328238E-5 1.2328238E-5 1.2328279E-5 1.57775 1.57775
1.2326541E-5 -2.7168042E-11 1.2327967E-5 1.1534729E-5 7.3675774E-6 1.2328012E-5 1.2328012E-5 1.2327967E-5 1.57825 1.57825
1.2315061E-5 -2.3485847E-10 1.2327967E-5 1.15345E-5 7.3674314E-6 1.2327787E-5 1.2327787E-5 1.2327967E-5 1.57875 1.57875
1.2308434E-5 -3.530161E-10 1.2327967E-5 1.1534271E-5 7.367285E-6 1.2327561E-5 1.2327561E-5 1.2327967E-5 1.57925 1.57925
1.2311739E-5 -2.878446E-10 1.2327342E-5 1.1534043E-5 7.367139E-6 1.2327335E-5 1.2327335E-5 1.2327342E-5 1.57975 1.57975
1.2321579E-5 -1.02077936E-10 1.232703E-5 1.1533813E-5 7.3669926E-6 1.2327109E-5 1.2327109E-5 1.232703E-5 1.58025 1.58025
1.2330956E-5 7.5161787E-11 1.2326718E-5 1.1533584E-5 7.3668466E-6 1.2326884E-5 1.2326884E-5 1.2326718E-5 1.58075 1.58075
1.2340763E-5 2.603194E-10 1.2326718E-5 1.1533356E-5 7.3667E-6 1.2326658E-5 1.2326658E-5 1.2326718E-5 1.58125 1.58125
1.234727E-5 3.8457038E-10 1.2326094E-5 1.1532898E-5 7.3664078E-6 1.2326433E-5 1.2326433E-5 1.2326094E-5 1.58175 1.58175
1.2342589E-5 3.0234767E-10 1.2326406E-5 1.1532669E-5 7.366262E-6 1.2326207E-5 1.2326207E-5 1.2326406E-5 1.58225 1.58225
1.2329526E-5 6.542205E-11 1.2326406E-5 1.153244E-5 7.3661154E-6 1.23259815E-5 1.23259815E-5 1.2326406E-5 1.58275 1.58275
1.2317123E-5 -1.5932224E-10 1.23254695E-5 1.1532211E-5 7.3659694E-6 1.2325755E-5 1.2325755E-5 1.23254695E-5 1.58325 1.58325
1.230967E-5 -2.9270653E-10 1.23251575E-5 1.1531983E-5 7.365823E-6 1.23255295E-5 1.23255295E-5 1.23251575E-5 1.58375 1.58375
1.2307596E-5 -3.2681294E-10 1.23251575E-5 1.1531753E-5 7.365677E-6 1.2325304E-5 1.2325304E-5 1.23251575E-5 1.58425 1.58425
1.2311231E-5 -2.555508E-10 1.2324846E-5 1.1531524E-5 7.3655306E-6 1.2325078E-5 1.2325078E-5 1.2324846E-5 1.58475 1.58475
1.2321831E-5 -5.577559E-11 1.2324846E-5 1.1531296E-5 7.3653846E-6 1.2324853E-5 1.2324853E-5 1.2324846E-5 1.58525 1.58525
1.2335861E-5 2.0734257E-10 1.2324533E-5 1.1531067E-5 7.365238E-6 1.2324626E-5 1.2324626E-5 1.2324533E-5 1.58575 1.58575
1.2345272E-5 3.8519138E-10 1.2324533E-5 1.1530838E-5 7.365092E-6 1.2324401E-5 1.2324401E-5 1.2324533E-5 1.58625 1.58625
1.2342901E-5 3.4560338E-10 1.2323909E-5 1.1530609E-5 7.3649458E-6 1.2324175E-5 1.2324175E-5 1.2323909E-5 1.58675 1.58675
1.2334755E-5 1.9942867E-10 1.2323597E-5 1.1530151E-5 7.3646534E-6 1.232395E-5 1.232395E-5 1.2323597E-5 1.58725 1.58725
1.2323738E-5 2.65184E-13 1.2323909E-5 1.1529923E-5 7.3645074E-6 1.2323723E-5 1.2323723E-5 1.2323909E-5 1.58775 1.58775
1.2312226E-5 -2.080343E-10 1.2323597E-5 1.1529693E-5 7.3643614E-6 1.2323499E-5 1.2323499E-5 1.2323597E-5 1.58825 1.58825
1.2305301E-5 -3.3167352E-10 1.2323284E-5 1.1529465E-5 7.364215E-6 1.2323272E-5 1.2323272E-5 1.2323284E-5 1.58875 1.58875
1.2305141E-5 -3.3045405E-10 1.2323284E-5 1.1529236E-5 7.364069E-6 1.2323047E-5 1.2323047E-5 1.2323284E-5 1.58925 1.58925
1.2312671E-5 -1.8732205E-10 1.2322972E-5 1.1529007E-5 7.3639226E-6 1.2322821E-5 1.2322821E-5 1.2322972E-5 1.58975 1.58975
1.2325217E-5 4.83881E-11 1.2322348E-5 1.15287785E-5 7.3637766E-6 1.2322595E-5 1.2322595E-5 1.2322348E-5 1.59025 1.59025
1.2336409E-5 2.5912653E-10 1.232266E-5 1.1528549E-5 7.36363E-6 1.2322369E-5 1.2322369E-5 1.232266E-5 1.59075 1.59075
1.2340639E-5 3.4135186E-10 1.2322348E-5 1.152832E-5 7.363484E-6 1.2322143E-5 1.2322143E-5 1.2322348E-5 1.59125 1.59125
1.2338961E-5 3.1455424E-10 1.2322348E-5 1.1528092E-5 7.3633378E-6 1.2321918E-5 1.2321918E-5 1.2322348E-5 1.59175 1.59175
1.2328934E-5 1.3366276E-10 1.2321723E-5 1.1527863E-5 7.363192E-6 1.2321691E-5 1.2321691E-5 1.2321723E-5 1.59225 1.59225
1.2315937E-5 -1.02044734E-10 1.2321411E-5 1.1527405E-5 7.3628994E-6 1.2321467E-5 1.2321467E-5 1.2321411E-5 1.59275 1.59275
1.2305119E-5 -2.9755381E-10 1.2321099E-5 1.1527176E-5 7.362753E-6 1.232124E-5 1.232124E-5 1.2321099E-5 1.59325 1.59325
1.2303275E-5 -3.2739678E-10 1.2321411E-5 1.1526947E-5 7.362607E-6 1.2321015E-5 1.2321015E-5 1.2321411E-5 1.59375 1.59375
1.2311894E-5 -1.6416556E-10 1.2321099E-5 1.15267185E-5 7.3624606E-6 1.2320789E-5 1.2320789E-5 1.2321099E-5 1.59425 1.59425
1.2321601E-5 1.9164854E-11 1.2320163E-5 1.1526489E-5 7.3623146E-6 1.2320564E-5 1.2320564E-5 1.2320163E-5 1.59475 1.59475
1.2327712E-5 1.36107E-10 1.2320163E-5 1.152626E-5 7.362168E-6 1.2320337E-5 1.2320337E-5 1.2320163E-5 1.59525 1.59525
1.2332337E-5 2.2564113E-10 1.2319539E-5 1.1526032E-5 7.362022E-6 1.2320112E-5 1.2320112E-5 1.2319539E-5 1.59575 1.59575
1.2331188E-5 2.0858856E-10 1.2319539E-5 1.1525803E-5 7.3618758E-6 1.2319886E-5 1.2319886E-5 1.2319539E-5 1.59625 1.59625
1.2325022E-5 9.89579E-11 1.2318914E-5 1.1525573E-5 7.36173E-6 1.23196605E-5 1.23196605E-5 1.2318914E-5 1.59675 1.59675
1.2316579E-5 -5.269838E-11 1.2319851E-5 1.1525345E-5 7.3615834E-6 1.2319434E-5 1.2319434E-5 1.2319851E-5 1.59725 1.59725
1.2314076E-5 -9.472265E-11 1.2319851E-5 1.1525116E-5 7.3614374E-6 1.23192085E-5 1.23192085E-5 1.2319851E-5 1.59775 1.59775
1.2312464E-5 -1.2030213E-10 1.2318914E-5 1.15246585E-5 7.361145E-6 1.2318982E-5 1.2318982E-5 1.2318914E-5 1.59825 1.59825
1.2313658E-5 -9.4110934E-11 1.2319226E-5 1.1524429E-5 7.3609986E-6 1.2318757E-5 1.2318757E-5 1.2319226E-5 1.59875 1.59875
1.2316171E-5 -4.3557064E-11 1.2318914E-5 1.15242E-5 7.3608526E-6 1.2318531E-5 1.2318531E-5 1.2318914E-5 1.59925 1.59925
1.2320302E-5 3.6841065E-11 1.231829E-5 1.1523972E-5 7.360706E-6 1.2318305E-5 1.2318305E-5 1.231829E-5 1.59975 1.59975
1.2323903E-5 1.0749413E-10 1.231829E-5 1.1523743E-5 7.36056E-6 1.2318079E-5 1.2318079E-5 1.231829E-5 1.60025 1.60025
1.232282E-5 9.1659735E-11 1.2317978E-5 1.1523513E-5 7.3604137E-6 1.2317853E-5 1.2317853E-5 1.2317978E-5 1.60075 1.60075
1.2318799E-5 2.1618384E-11 1.2317665E-5 1.1523285E-5 7.360268E-6 1.2317628E-5 1.2317628E-5 1.2317665E-5 1.60125 1.60125
1.2315537E-5 -3.4414423E-11 1.2317665E-5 1.1523056E-5 7.360122E-6 1.2317402E-5 1.2317402E-5 1.2317665E-5 1.60175 1.60175
1.2318843E-5 3.075704E-11 1.2317041E-5 1.1522827E-5 7.3599754E-6 1.2317176E-5 1.2317176E-5 1.2317041E-5 1.60225 1.60225
1.2320267E-5 6.1211716E-11 1.2317041E-5 1.15225985E-5 7.3598294E-6 1.231695E-5 1.231695E-5 1.2317041E-5 1.60275 1.60275
1.2318589E-5 3.4414107E-11 1.2316729E-5 1.152214E-5 7.359537E-6 1.2316725E-5 1.2316725E-5 1.2316729E-5 1.60325 1.60325
1.2314635E-5 -3.4409108E-11 1.2316416E-5 1.1521912E-5 7.3593906E-6 1.2316499E-5 1.2316499E-5 1.2316416E-5 1.60375 1.60375
1.2315828E-5 -8.217911E-12 1.2316416E-5 1.1521683E-5 7.3592446E-6 1.2316273E-5 1.2316273E-5 1.2316416E-5 1.60425 1.60425
1.2314215E-5 -3.379738E-11 1.2316104E-5 1.1521453E-5 7.359098E-6 1.2316047E-5 1.2316047E-5 1.2316104E-5 1.60475 1.60475
1.2310525E-5 -9.774806E-11 1.2315792E-5 1.1521225E-5 7.358952E-6 1.2315822E-5 1.2315822E-5 1.2315792E-5 1.60525 1.60525
1.2309639E-5 -1.0992807E-10 1.2315792E-5 1.1520996E-5 7.3588058E-6 1.2315595E-5 1.2315595E-5 1.2315792E-5 1.60575 1.60575
1.2315089E-5 -5.167266E-12 1.2315168E-5 1.1520768E-5 7.35866E-6 1.23153695E-5 1.23153695E-5 1.2315168E-5 1.60625 1.60625
1.2321464E-5 1.166474E-10 1.2314856E-5 1.15205385E-5 7.3585134E-6 1.2315143E-5 1.2315143E-5 1.2314856E-5 1.60675 1.60675
1.2322987E-5 1.4892927E-10 1.2314544E-5 1.1520309E-5 7.3583674E-6 1.23149175E-5 1.23149175E-5 1.2314544E-5 1.60725 1.60725
1.2319627E-5 9.106927E-11 1.2314544E-5 1.1520081E-5 7.358221E-6 1.2314692E-5 1.2314692E-5 1.2314544E-5 1.60775 1.60775
1.2316727E-5 4.1736184E-11 1.2314544E-5 1.1519852E-5 7.358075E-6 1.2314466E-5 1.2314466E-5 1.2314544E-5 1.60825 1.60825
1.2313367E-5 -1.6123812E-11 1.2314232E-5 1.1519394E-5 7.3577826E-6 1.231424E-5 1.231424E-5 1.2314232E-5 1.60875 1.60875
1.2309511E-5 -8.311983E-11 1.231392E-5 1.1519165E-5 7.357636E-6 1.2314014E-5 1.2314014E-5 1.231392E-5 1.60925 1.60925
1.2306116E-5 -1.4158891E-10 1.2313607E-5 1.1518936E-5 7.35749E-6 1.2313789E-5 1.2313789E-5 1.2313607E-5 1.60975 1.60975
1.2308201E-5 -9.895291E-11 1.2313607E-5 1.1518708E-5 7.3573437E-6 1.2313562E-5 1.2313562E-5 1.2313607E-5 1.61025 1.61025
1.2312067E-5 -2.3427302E-11 1.2313295E-5 1.15184785E-5 7.357198E-6 1.2313337E-5 1.2313337E-5 1.2313295E-5 1.61075 1.61075
1.2314944E-5 3.38263E-11 1.2312983E-5 1.1518249E-5 7.3570513E-6 1.231311E-5 1.231311E-5 1.2312983E-5 1.61125 1.61125
1.23180835E-5 9.595242E-11 1.2312983E-5 1.1518021E-5 7.3569054E-6 1.2312885E-5 1.2312885E-5 1.2312983E-5 1.61175 1.61175
1.2318782E-5 1.1300764E-10 1.2313295E-5 1.1517792E-5 7.356759E-6 1.2312659E-5 1.2312659E-5 1.2313295E-5 1.61225 1.61225
1.2315685E-5 6.0020156E-11 1.2312358E-5 1.1517563E-5 7.356613E-6 1.2312433E-5 1.2312433E-5 1.2312358E-5 1.61275 1.61275
1.2310674E-5 -2.8293189E-11 1.2311734E-5 1.1517334E-5 7.3564665E-6 1.2312207E-5 1.2312207E-5 1.2311734E-5 1.61325 1.61325
1.2309788E-5 -4.04732E-11 1.2312046E-5 1.1517105E-5 7.3563206E-6 1.2311981E-5 1.2311981E-5 1.2312046E-5 1.61375 1.61375
1.2311542E-5 -3.9278667E-12 1.2311734E-5 1.1516648E-5 7.356028E-6 1.2311755E-5 1.2311755E-5 1.2311734E-5 1.61425 1.61425
1.23106565E-5 -1.6107863E-11 1.2311734E-5 1.1516418E-5 7.3558817E-6 1.231153E-5 1.231153E-5 1.2311734E-5 1.61475 1.61475
1.2307724E-5 -6.6050006E-11 1.2311734E-5 1.1516189E-5 7.3557358E-6 1.2311303E-5 1.2311303E-5 1.2311734E-5 1.61525 1.61525
1.2307136E-5 -7.274842E-11 1.2312046E-5 1.1515961E-5 7.35559E-6 1.2311078E-5 1.2311078E-5 1.2312046E-5 1.61575 1.61575
1.2307339E-5 -6.482922E-11 1.2311422E-5 1.1515732E-5 7.3554434E-6 1.2310851E-5 1.2310851E-5 1.2311422E-5 1.61625 1.61625
1.2307575E-5 -5.6300953E-11 1.23104855E-5 1.1515503E-5 7.3552974E-6 1.2310626E-5 1.2310626E-5 1.23104855E-5 1.61675 1.61675
1.2308207E-5 -4.0463896E-11 1.23104855E-5 1.1515274E-5 7.355151E-6 1.23104E-5 1.23104E-5 1.23104855E-5 1.61725 1.61725
1.2312239E-5 3.8107042E-11 1.2310174E-5 1.1515045E-5 7.355005E-6 1.2310174E-5 1.2310174E-5 1.2310174E-5 1.61775 1.61775
1.231792E-5 1.4713131E-10 1.2309862E-5 1.1514816E-5 7.3548586E-6 1.2309948E-5 1.2309948E-5 1.2309862E-5 1.61825 1.61825
1.23203345E-5 1.9585798E-10 1.2309549E-5 1.1514588E-5 7.3547126E-6 1.23097225E-5 1.23097225E-5 1.2309549E-5 1.61875 1.61875
1.2316214E-5 1.2398944E-10 1.2309237E-5 1.1514358E-5 7.354566E-6 1.2309496E-5 1.2309496E-5 1.2309237E-5 1.61925 1.61925
1.2310411E-5 2.1058487E-11 1.2309237E-5 1.1513901E-5 7.3542737E-6 1.23092705E-5 1.23092705E-5 1.2309237E-5 1.61975 1.61975
1.2303585E-5 -1.00753524E-10 1.2308613E-5 1.1513672E-5 7.354128E-6 1.2309044E-5 1.2309044E-5 1.2308613E-5 1.62025 1.62025
1.2297155E-5 -2.1525673E-10 1.2308613E-5 1.1513443E-5 7.3539813E-6 1.2308818E-5 1.2308818E-5 1.2308613E-5 1.62075 1.62075
1.2293827E-5 -2.7250768E-10 1.2308613E-5 1.1513214E-5 7.3538354E-6 1.2308593E-5 1.2308593E-5 1.2308613E-5 1.62125 1.62125
1.2299475E-5 -1.6409248E-10 1.23083E-5 1.1512985E-5 7.353689E-6 1.2308366E-5 1.2308366E-5 1.23083E-5 1.62175 1.62175
1.2311856E-5 6.8572335E-11 1.2307988E-5 1.1512756E-5 7.353543E-6 1.2308141E-5 1.2308141E-5 1.2307988E-5 1.62225 1.62225
1.2321036E-5 2.4215768E-10 1.2307988E-5 1.1512528E-5 7.3533965E-6 1.2307914E-5 1.2307914E-5 1.2307988E-5 1.62275 1.62275
1.2323648E-5 2.9453875E-10 1.2307676E-5 1.1512298E-5 7.3532506E-6 1.2307689E-5 1.2307689E-5 1.2307676E-5 1.62325 1.62325
1.2319231E-5 2.1718861E-10 1.2307364E-5 1.1512069E-5 7.353104E-6 1.2307463E-5 1.2307463E-5 1.2307364E-5 1.62375 1.62375
1.2311184E-5 7.2841136E-11 1.2307364E-5 1.1511841E-5 7.352958E-6 1.2307237E-5 1.2307237E-5 1.2307364E-5 1.62425 1.62425
1.2302576E-5 -8.1860484E-11 1.2306739E-5 1.1511612E-5 7.3528117E-6 1.230701E-5 1.230701E-5 1.2306739E-5 1.62475 1.62475
1.229565E-5 -2.054997E-10 1.2306739E-5 1.1511154E-5 7.3525193E-6 1.2306785E-5 1.2306785E-5 1.2306739E-5 1.62525 1.62525
1.2292356E-5 -2.621416E-10 1.2306115E-5 1.1510925E-5 7.3523734E-6 1.2306559E-5 1.2306559E-5 1.2306115E-5 1.62575 1.62575
1.2297013E-5 -1.7199837E-10 1.2306115E-5 1.1510697E-5 7.352227E-6 1.2306333E-5 1.2306333E-5 1.2306115E-5 1.62625 1.62625
1.2306424E-5 5.8504295E-12 1.2306115E-5 1.1510468E-5 7.352081E-6 1.2306107E-5 1.2306107E-5 1.2306115E-5 1.62675 1.62675
1.2315406E-5 1.7578139E-10 1.2306115E-5 1.1510238E-5 7.3519345E-6 1.2305881E-5 1.2305881E-5 1.2306115E-5 1.62725 1.62725
1.2320493E-5 2.7384245E-10 1.2305491E-5 1.151001E-5 7.3517886E-6 1.2305655E-5 1.2305655E-5 1.2305491E-5 1.62775 1.62775
1.231898E-5 2.5009017E-10 1.23058035E-5 1.1509781E-5 7.351642E-6 1.230543E-5 1.230543E-5 1.23058035E-5 1.62825 1.62825
1.2309349E-5 7.650748E-11 1.2305179E-5 1.1509552E-5 7.351496E-6 1.2305203E-5 1.2305203E-5 1.2305179E-5 1.62875 1.62875
1.2301103E-5 -7.149439E-11 1.2305179E-5 1.15093235E-5 7.35135E-6 1.2304977E-5 1.2304977E-5 1.2305179E-5 1.62925 1.62925
1.229507E-5 -1.786888E-10 1.2304867E-5 1.1509094E-5 7.3512037E-6 1.2304751E-5 1.2304751E-5 1.2304867E-5 1.62975 1.62975
1.2294381E-5 -1.8721441E-10 1.2304242E-5 1.1508865E-5 7.351058E-6 1.2304526E-5 1.2304526E-5 1.2304242E-5 1.63025 1.63025
1.2298644E-5 -1.0438001E-10 1.2304555E-5 1.1508408E-5 7.3507654E-6 1.2304299E-5 1.2304299E-5 1.2304555E-5 1.63075 1.63075
1.23053815E-5 2.4134403E-11 1.2304242E-5 1.1508178E-5 7.350619E-6 1.2304074E-5 1.2304074E-5 1.2304242E-5 1.63125 1.63125
1.2311887E-5 1.4838533E-10 1.2303618E-5 1.150795E-5 7.350473E-6 1.2303847E-5 1.2303847E-5 1.2303618E-5 1.63175 1.63175
1.2312189E-5 1.5813173E-10 1.2303618E-5 1.1507721E-5 7.3503265E-6 1.2303621E-5 1.2303621E-5 1.2303618E-5 1.63225 1.63225
1.2308762E-5 9.905359E-11 1.2302994E-5 1.1507492E-5 7.3501806E-6 1.2303395E-5 1.2303395E-5 1.2302994E-5 1.63275 1.63275
1.2303949E-5 1.43946565E-11 1.2302994E-5 1.15072635E-5 7.350034E-6 1.230317E-5 1.230317E-5 1.2302994E-5 1.63325 1.63325
1.2300588E-5 -4.3465356E-11 1.2302369E-5 1.1507034E-5 7.349888E-6 1.2302943E-5 1.2302943E-5 1.2302369E-5 1.63375 1.63375
1.2298943E-5 -6.9653894E-11 1.2302681E-5 1.1506805E-5 7.3497417E-6 1.2302717E-5 1.2302717E-5 1.2302681E-5 1.63425 1.63425
1.2300367E-5 -3.919923E-11 1.2302681E-5 1.1506577E-5 7.3495958E-6 1.2302491E-5 1.2302491E-5 1.2302681E-5 1.63475 1.63475
1.230057E-5 -3.1280027E-11 1.2302057E-5 1.1506348E-5 7.3494493E-6 1.23022655E-5 1.23022655E-5 1.2302057E-5 1.63525 1.63525
1.230315E-5 2.049196E-11 1.2302057E-5 1.1506118E-5 7.3493034E-6 1.2302039E-5 1.2302039E-5 1.2302057E-5 1.63575 1.63575
1.2304937E-5 5.7646363E-11 1.2302057E-5 1.1505661E-5 7.349011E-6 1.2301813E-5 1.2301813E-5 1.2302057E-5 1.63625 1.63625
1.2302598E-5 1.866743E-11 1.2301432E-5 1.1505432E-5 7.3488645E-6 1.2301587E-5 1.2301587E-5 1.2301432E-5 1.63675 1.63675
1.23012505E-5 -2.0395092E-12 1.23011205E-5 1.15052035E-5 7.3487186E-6 1.23013615E-5 1.23013615E-5 1.23011205E-5 1.63725 1.63725
1.2301684E-5 1.0143145E-11 1.23008085E-5 1.1504974E-5 7.348572E-6 1.2301135E-5 1.2301135E-5 1.23008085E-5 1.63775 1.63775
1.2303769E-5 5.277915E-11 1.23011205E-5 1.1504745E-5 7.348426E-6 1.2300909E-5 1.2300909E-5 1.23011205E-5 1.63825 1.63825
1.23051595E-5 8.262476E-11 1.23008085E-5 1.1504517E-5 7.3482797E-6 1.2300683E-5 1.2300683E-5 1.23008085E-5 1.63875 1.63875
1.2303614E-5 5.826341E-11 1.23008085E-5 1.1504288E-5 7.3481337E-6 1.2300457E-5 1.2300457E-5 1.23008085E-5 1.63925 1.63925
1.2300286E-5 1.0124697E-12 1.2300497E-5 1.1504058E-5 7.3479873E-6 1.2300231E-5 1.2300231E-5 1.2300497E-5 1.63975 1.63975
1.2296792E-5 -5.92838E-11 1.2300184E-5 1.150383E-5 7.3478413E-6 1.23000045E-5 1.23000045E-5 1.2300184E-5 1.64025 1.64025
1.2295346E-5 -8.181794E-11 1.2299872E-5 1.1503601E-5 7.347695E-6 1.2299779E-5 1.2299779E-5 1.2299872E-5 1.64075 1.64075
1.2294625E-5 -9.0952613E-11 1.229956E-5 1.15031435E-5 7.3474025E-6 1.22995525E-5 1.22995525E-5 1.229956E-5 1.64125 1.64125
1.22964775E-5 -5.258008E-11 1.2299248E-5 1.1502914E-5 7.3472565E-6 1.2299326E-5 1.2299326E-5 1.2299248E-5 1.64175 1.64175
1.2300872E-5 3.269059E-11 1.2298623E-5 1.1502686E-5 7.34711E-6 1.22991005E-5 1.22991005E-5 1.2298623E-5 1.64225 1.64225
[truncated: 1,465,388 more chars]
