# Supplementary material for: A Combined AFM and Lateral Stretch Device Enables Microindentation Analyses of Living Cells at High Strains
Source: Methods Protoc. 2019 May 24;2(2):43. doi: 10.3390/mps2020043 (PMC6632168; doi:10.3390/mps2020043)
Supplement: Supplementary file 1 [file mps-02-00043-s001.zip › indentations_on_empty_chamber/indentations_empty_chamber/50%strain/force-save-2017.11.08-11.55.27.302.txt]

# TEXT EXPORT
# data-description.comment: no comment entry
# data-description.name: no name entry
# data-description.probe: no probe entry
# data-description.user-name: d.ahrens
# data-description.instrument: A0051
# data-description.source-software: 5.0.82
# data-description.modification-software: spm-5.0.96
# index: 0
# xPosition: 1.8916153542232834E-16
# yPosition: -5.211875050785585E-16
# approachID: 2017.11.08-10.04.22-00203
# force-settings.type: segmented-force-settings
# force-settings.global-settings.control-settings-type: segment-control-settings
# force-settings.global-settings.closed-loop: false
# force-settings.global-settings.start-option.type: continue
# force-settings.global-settings.ttl-outputs.pins.list: 
# force-settings.global-settings.pause-before-first.type: constant-height-pause
# force-settings.global-settings.pause-before-first.identifier.type: standard
# force-settings.global-settings.pause-before-first.identifier.name: pause-spm
# force-settings.global-settings.pause-before-first.style: pause
# force-settings.global-settings.pause-before-first.duration: 0.0
# force-settings.global-settings.pause-before-first.num-points: 0
# force-settings.global-settings.pause-before-first.pause-option.type: constant-height
# force-settings.global-settings.pause-before-first.height-limit: NaN
# force-settings.global-settings.force-baseline-adjust-settings.enabled: true
# force-settings.global-settings.force-baseline-adjust-settings.interval: 1
# force-settings.global-settings.force-baseline-adjust-settings.beginOfLine: true
# force-settings.global-settings.force-baseline-adjust-settings.deadtimeBeforeSamples: 100
# force-settings.global-settings.force-baseline-adjust-settings.averageSamples: 100
# force-settings.segments.size: 4
# force-settings.segment.0.type: z-extend-force
# force-settings.segment.0.identifier.type: standard
# force-settings.segment.0.identifier.name: extend-spm
# force-settings.segment.0.style: extend
# force-settings.segment.0.duration: 4.0
# force-settings.segment.0.num-points: 8000
# force-settings.segment.0.z-start: 2.0E-6
# force-settings.segment.0.z-end: 0.0
# force-settings.segment.0.setpoint: 0.7717870165531471
# force-settings.segment.1.type: constant-force-pause
# force-settings.segment.1.identifier.type: standard
# force-settings.segment.1.identifier.name: pause-at-end-spm
# force-settings.segment.1.style: pause
# force-settings.segment.1.duration: 0.0
# force-settings.segment.1.num-points: 0
# force-settings.segment.1.pause-option.type: feedback-on
# force-settings.segment.1.i-gain: 10.0
# force-settings.segment.1.p-gain: 0.0010
# force-settings.segment.2.type: z-retract-height
# force-settings.segment.2.identifier.type: standard
# force-settings.segment.2.identifier.name: retract-spm
# force-settings.segment.2.style: retract
# force-settings.segment.2.duration: 2.5
# force-settings.segment.2.num-points: 5000
# force-settings.segment.2.z-start: 4.9999999999999996E-6
# force-settings.segment.2.z-end: 0.0
# force-settings.segment.2.setpoint: NaN
# force-settings.segment.3.type: constant-height-pause
# force-settings.segment.3.identifier.type: standard
# force-settings.segment.3.identifier.name: pause-at-start-spm
# force-settings.segment.3.style: pause
# force-settings.segment.3.duration: 2.0
# force-settings.segment.3.num-points: 4096
# force-settings.segment.3.pause-option.type: constant-height
# force-settings.segment.3.height-limit: NaN
# force-settings.data-description.comment: 
# force-settings.data-description.name: 
# force-settings.data-description.probe: 
# force-settings.data-description.user-name: 
# force-settings.data-description.instrument: 
# force-settings.data-description.source-software: 
# force-settings.data-description.modification-software: 
# feedbackMode: contact
# pauseBeforeFirst: 0.0
# pauseOnTipsaver: 0
# scanner: false
# date: Wed Nov 08 11:55:27 CET 2017
#
# segmentIndex: 0
# segment: extend
# columns: verticalTipPosition vDeflection strainGaugeHeight height head-height smoothedStrainGaugeHeight smoothedMeasuredHeight measuredHeight seriesTime time
# fancyNames: "Vertical Tip Position" "Vertical Deflection" "Head Height (measured)" "Height" "Head Height" "Head Height (measured & smoothed)" "Height (measured & smoothed)" "Height (measured)" "Series Time" "Segment Time"
# heightMultiplier: 0.63873
# heightOffset: 0.0
# sensitivity: 1.0530665200379007E-7
# springConstant: 0.01845601715417544
# calibrationSlots: nominal force nominal nominal calibrated nominal nominal nominal elapsed elapsed
# units: m N m m m m m m s s
#
1.2980632E-5 -7.014804E-12 1.2980705E-5 1.2271728E-5 7.838321E-6 1.2981011E-5 1.2981011E-5 1.2980705E-5 2.5E-4 2.5E-4
1.2977149E-5 -6.731093E-11 1.2980705E-5 1.22715E-5 7.838175E-6 1.2980796E-5 1.2980796E-5 1.2980705E-5 7.5E-4 7.5E-4
1.2972346E-5 -1.519697E-10 1.2980705E-5 1.2271271E-5 7.838029E-6 1.2980579E-5 1.2980579E-5 1.2980705E-5 0.00125 0.00125
1.2969489E-5 -2.0069355E-10 1.2980705E-5 1.2271042E-5 7.837883E-6 1.2980363E-5 1.2980363E-5 1.2980705E-5 0.00175 0.00175
1.2973201E-5 -1.2821312E-10 1.2980081E-5 1.2270813E-5 7.837736E-6 1.2980147E-5 1.2980147E-5 1.2980081E-5 0.00225 0.00225
1.2981828E-5 3.501826E-11 1.2979769E-5 1.2270584E-5 7.837591E-6 1.2979931E-5 1.2979931E-5 1.2979769E-5 0.00275 0.00275
1.2989566E-5 1.8180484E-10 1.2980081E-5 1.2270355E-5 7.837444E-6 1.2979715E-5 1.2979715E-5 1.2980081E-5 0.00325 0.00325
1.2989151E-5 1.7815191E-10 1.2979456E-5 1.22698975E-5 7.837151E-6 1.2979499E-5 1.2979499E-5 1.2979456E-5 0.00375 0.00375
1.2986989E-5 1.4221846E-10 1.2979456E-5 1.2269668E-5 7.837006E-6 1.29792825E-5 1.29792825E-5 1.2979456E-5 0.00425 0.00425
1.2984528E-5 1.0080341E-10 1.2979144E-5 1.226944E-5 7.836859E-6 1.2979066E-5 1.2979066E-5 1.2979144E-5 0.00475 0.00475
1.2977845E-5 -1.8572166E-11 1.2978832E-5 1.2269211E-5 7.836713E-6 1.29788505E-5 1.29788505E-5 1.2978832E-5 0.00525 0.00525
1.2968552E-5 -1.8606403E-10 1.2978832E-5 1.2268982E-5 7.8365665E-6 1.2978634E-5 1.2978634E-5 1.2978832E-5 0.00575 0.00575
1.296573E-5 -2.341788E-10 1.297852E-5 1.2268753E-5 7.836421E-6 1.2978418E-5 1.2978418E-5 1.297852E-5 0.00625 0.00625
1.2973038E-5 -9.531009E-11 1.29778955E-5 1.2268524E-5 7.836275E-6 1.2978202E-5 1.2978202E-5 1.29778955E-5 0.00675 0.00675
1.2981963E-5 7.3402874E-11 1.29775835E-5 1.2268295E-5 7.836128E-6 1.29779855E-5 1.29779855E-5 1.29775835E-5 0.00725 0.00725
1.2986334E-5 1.5806464E-10 1.29775835E-5 1.2268067E-5 7.835982E-6 1.297777E-5 1.297777E-5 1.29775835E-5 0.00775 0.00775
1.2986877E-5 1.7207465E-10 1.2977272E-5 1.22678375E-5 7.835836E-6 1.29775535E-5 1.29775535E-5 1.2977272E-5 0.00825 0.00825
1.2986364E-5 1.6659456E-10 1.297696E-5 1.2267608E-5 7.83569E-6 1.2977337E-5 1.2977337E-5 1.297696E-5 0.00875 0.00875
1.2981E-5 7.158163E-11 1.297696E-5 1.2267151E-5 7.835397E-6 1.2977121E-5 1.2977121E-5 1.297696E-5 0.00925 0.00925
1.2972336E-5 -8.433795E-11 1.2976335E-5 1.2266922E-5 7.835251E-6 1.2976905E-5 1.2976905E-5 1.2976335E-5 0.00975 0.00975
1.2965651E-5 -2.0371353E-10 1.2976647E-5 1.2266693E-5 7.835105E-6 1.2976689E-5 1.2976689E-5 1.2976647E-5 0.01025 0.01025
1.2966656E-5 -1.8117657E-10 1.2976023E-5 1.2266464E-5 7.8349585E-6 1.2976472E-5 1.2976472E-5 1.2976023E-5 0.01075 0.01075
1.2971456E-5 -8.859694E-11 1.2976335E-5 1.2266235E-5 7.834812E-6 1.2976257E-5 1.2976257E-5 1.2976335E-5 0.01125 0.01125
1.297586E-5 -3.326111E-12 1.2976023E-5 1.2266007E-5 7.834667E-6 1.297604E-5 1.297604E-5 1.2976023E-5 0.01175 0.01175
1.2979934E-5 7.585406E-11 1.2976023E-5 1.22657775E-5 7.83452E-6 1.2975824E-5 1.2975824E-5 1.2976023E-5 0.01225 0.01225
1.2986153E-5 1.9462354E-10 1.2975398E-5 1.2265548E-5 7.834374E-6 1.2975608E-5 1.2975608E-5 1.2975398E-5 0.01275 0.01275
1.29867285E-5 2.0924265E-10 1.2975711E-5 1.226532E-5 7.834227E-6 1.2975392E-5 1.2975392E-5 1.2975711E-5 0.01325 0.01325
1.2980705E-5 1.02048384E-10 1.2975398E-5 1.2265091E-5 7.834082E-6 1.2975175E-5 1.2975175E-5 1.2975398E-5 0.01375 0.01375
1.2973031E-5 -3.5599194E-11 1.2975086E-5 1.2264862E-5 7.833935E-6 1.2974959E-5 1.2974959E-5 1.2975086E-5 0.01425 0.01425
1.2966313E-5 -1.5558384E-10 1.2974774E-5 1.2264404E-5 7.833643E-6 1.2974743E-5 1.2974743E-5 1.2974774E-5 0.01475 0.01475
1.296613E-5 -1.5497328E-10 1.2974462E-5 1.2264175E-5 7.833497E-6 1.2974527E-5 1.2974527E-5 1.2974462E-5 0.01525 0.01525
1.296588E-5 -1.5558085E-10 1.2974462E-5 1.2263947E-5 7.8333505E-6 1.297431E-5 1.297431E-5 1.2974462E-5 0.01575 0.01575
1.2970483E-5 -6.665563E-11 1.2974462E-5 1.22637175E-5 7.833204E-6 1.2974095E-5 1.2974095E-5 1.2974462E-5 0.01625 0.01625
1.2976735E-5 5.2722937E-11 1.2973837E-5 1.2263488E-5 7.833059E-6 1.2973878E-5 1.2973878E-5 1.2973837E-5 0.01675 0.01675
1.2982624E-5 1.6540178E-10 1.29729015E-5 1.226326E-5 7.832912E-6 1.2973662E-5 1.2973662E-5 1.29729015E-5 0.01725 0.01725
1.2983497E-5 1.8550246E-10 1.29729015E-5 1.2263031E-5 7.832766E-6 1.2973446E-5 1.2973446E-5 1.29729015E-5 0.01775 0.01775
1.2980178E-5 1.2825169E-10 1.29729015E-5 1.2262803E-5 7.832619E-6 1.297323E-5 1.297323E-5 1.29729015E-5 0.01825 0.01825
1.2974748E-5 3.2020636E-11 1.2972589E-5 1.2262573E-5 7.832474E-6 1.2973013E-5 1.2973013E-5 1.2972589E-5 0.01875 0.01875
1.2967568E-5 -9.649095E-11 1.2972277E-5 1.2262344E-5 7.832327E-6 1.2972797E-5 1.2972797E-5 1.2972277E-5 0.01925 0.01925
1.2960951E-5 -2.146484E-10 1.2971965E-5 1.2262116E-5 7.832181E-6 1.297258E-5 1.297258E-5 1.2971965E-5 0.01975 0.01975
1.2961857E-5 -1.9393864E-10 1.2972589E-5 1.22616575E-5 7.831889E-6 1.2972365E-5 1.2972365E-5 1.2972589E-5 0.02025 0.02025
1.2967679E-5 -8.2477934E-11 1.2971965E-5 1.2261429E-5 7.831743E-6 1.2972148E-5 1.2972148E-5 1.2971965E-5 0.02075 0.02075
1.2973701E-5 3.263716E-11 1.2971965E-5 1.22612E-5 7.831596E-6 1.2971932E-5 1.2971932E-5 1.2971965E-5 0.02125 0.02125
1.2977807E-5 1.1242639E-10 1.297134E-5 1.2260971E-5 7.83145E-6 1.29717155E-5 1.29717155E-5 1.297134E-5 0.02175 0.02175
1.2982146E-5 1.9647908E-10 1.297134E-5 1.2260743E-5 7.831304E-6 1.2971499E-5 1.2971499E-5 1.297134E-5 0.02225 0.02225
1.2981632E-5 1.90999E-10 1.2971028E-5 1.2260513E-5 7.831158E-6 1.29712835E-5 1.29712835E-5 1.2971028E-5 0.02275 0.02275
1.2975179E-5 7.588687E-11 1.2970404E-5 1.2260284E-5 7.831011E-6 1.2971067E-5 1.2971067E-5 1.2970404E-5 0.02325 0.02325
1.2967636E-5 -5.932445E-11 1.2970716E-5 1.2260056E-5 7.830865E-6 1.2970851E-5 1.2970851E-5 1.2970716E-5 0.02375 0.02375
1.2959071E-5 -2.1341684E-10 1.2970404E-5 1.2259827E-5 7.830719E-6 1.2970634E-5 1.2970634E-5 1.2970404E-5 0.02425 0.02425
1.2957699E-5 -2.3473268E-10 1.2970404E-5 1.22595975E-5 7.830573E-6 1.2970418E-5 1.2970418E-5 1.2970404E-5 0.02475 0.02475
1.2962169E-5 -1.4824372E-10 1.2969779E-5 1.2259369E-5 7.8304265E-6 1.2970202E-5 1.2970202E-5 1.2969779E-5 0.02525 0.02525
1.2970435E-5 8.287923E-12 1.2970404E-5 1.2258911E-5 7.830135E-6 1.2969986E-5 1.2969986E-5 1.2970404E-5 0.02575 0.02575
1.2977281E-5 1.3862969E-10 1.2969779E-5 1.2258683E-5 7.829988E-6 1.2969769E-5 1.2969769E-5 1.2969779E-5 0.02625 0.02625
1.2982345E-5 2.3608185E-10 1.2969155E-5 1.2258453E-5 7.829842E-6 1.2969553E-5 1.2969553E-5 1.2969155E-5 0.02675 0.02675
1.2980413E-5 2.0441186E-10 1.2969155E-5 1.2258224E-5 7.829695E-6 1.2969337E-5 1.2969337E-5 1.2969155E-5 0.02725 0.02725
1.2974883E-5 1.06353634E-10 1.2968843E-5 1.2257996E-5 7.82955E-6 1.2969121E-5 1.2969121E-5 1.2968843E-5 0.02775 0.02775
1.296744E-5 -2.7030484E-11 1.296853E-5 1.2257767E-5 7.829403E-6 1.2968904E-5 1.2968904E-5 1.296853E-5 0.02825 0.02825
1.2959468E-5 -1.7015968E-10 1.2968843E-5 1.22575375E-5 7.829257E-6 1.2968688E-5 1.2968688E-5 1.2968843E-5 0.02875 0.02875
1.2957536E-5 -2.0182965E-10 1.29682185E-5 1.2257309E-5 7.829111E-6 1.2968471E-5 1.2968471E-5 1.29682185E-5 0.02925 0.02925
1.2958739E-5 -1.756383E-10 1.29682185E-5 1.225708E-5 7.828965E-6 1.2968256E-5 1.2968256E-5 1.29682185E-5 0.02975 0.02975
1.2962846E-5 -9.584906E-11 1.29679065E-5 1.2256851E-5 7.8288185E-6 1.2968039E-5 1.2968039E-5 1.29679065E-5 0.03025 0.03025
1.2972761E-5 9.1135904E-11 1.29682185E-5 1.2256393E-5 7.828527E-6 1.2967823E-5 1.2967823E-5 1.29682185E-5 0.03075 0.03075
1.2981092E-5 2.488857E-10 1.29679065E-5 1.2256164E-5 7.82838E-6 1.2967606E-5 1.2967606E-5 1.29679065E-5 0.03125 0.03125
1.2981503E-5 2.6045943E-10 1.2967282E-5 1.2255936E-5 7.828234E-6 1.296739E-5 1.296739E-5 1.2967282E-5 0.03175 0.03175
1.2972244E-5 9.357665E-11 1.2966658E-5 1.2255707E-5 7.828087E-6 1.29671735E-5 1.29671735E-5 1.2966658E-5 0.03225 0.03225
1.2963514E-5 -6.356106E-11 1.296697E-5 1.22554775E-5 7.827942E-6 1.2966958E-5 1.2966958E-5 1.296697E-5 0.03275 0.03275
1.2960097E-5 -1.2263905E-10 1.296697E-5 1.2255249E-5 7.827795E-6 1.2966741E-5 1.2966741E-5 1.296697E-5 0.03325 0.03325
1.2959781E-5 -1.2446476E-10 1.2966658E-5 1.225502E-5 7.827649E-6 1.2966525E-5 1.2966525E-5 1.2966658E-5 0.03375 0.03375
1.2958443E-5 -1.4517153E-10 1.2966034E-5 1.2254791E-5 7.8275025E-6 1.29663085E-5 1.29663085E-5 1.2966034E-5 0.03425 0.03425
1.29600085E-5 -1.12280435E-10 1.2966034E-5 1.22545625E-5 7.827357E-6 1.2966092E-5 1.2966092E-5 1.2966034E-5 0.03475 0.03475
1.2968967E-5 5.7041614E-11 1.2965409E-5 1.2254333E-5 7.8272105E-6 1.2965876E-5 1.2965876E-5 1.2965409E-5 0.03525 0.03525
1.2975284E-5 1.776383E-10 1.2965409E-5 1.2254105E-5 7.827064E-6 1.296566E-5 1.296566E-5 1.2965409E-5 0.03575 0.03575
1.2975497E-5 1.8555767E-10 1.2965721E-5 1.2253647E-5 7.826772E-6 1.2965444E-5 1.2965444E-5 1.2965721E-5 0.03625 0.03625
1.2969968E-5 8.749943E-11 1.2965409E-5 1.2253418E-5 7.826626E-6 1.2965227E-5 1.2965227E-5 1.2965409E-5 0.03675 0.03675
1.296566E-5 1.1976636E-11 1.2964785E-5 1.2253189E-5 7.826479E-6 1.2965011E-5 1.2965011E-5 1.2964785E-5 0.03725 0.03725
1.2959074E-5 -1.05571746E-10 1.2964472E-5 1.225296E-5 7.826333E-6 1.2964794E-5 1.2964794E-5 1.2964472E-5 0.03775 0.03775
1.2956449E-5 -1.5003213E-10 1.2964472E-5 1.2252732E-5 7.826187E-6 1.2964579E-5 1.2964579E-5 1.2964472E-5 0.03825 0.03825
1.2955309E-5 -1.670845E-10 1.2964472E-5 1.22525025E-5 7.826041E-6 1.2964362E-5 1.2964362E-5 1.2964472E-5 0.03875 0.03875
1.2960967E-5 -5.8669125E-11 1.2963848E-5 1.2252273E-5 7.8258945E-6 1.2964146E-5 1.2964146E-5 1.2963848E-5 0.03925 0.03925
1.2966954E-5 5.5836908E-11 1.2963536E-5 1.2252045E-5 7.825748E-6 1.2963929E-5 1.2963929E-5 1.2963536E-5 0.03975 0.03975
1.2969477E-5 1.0639094E-10 1.2963536E-5 1.2251816E-5 7.825603E-6 1.2963713E-5 1.2963713E-5 1.2963536E-5 0.04025 0.04025
1.2967776E-5 7.898444E-11 1.2963224E-5 1.2251587E-5 7.825456E-6 1.2963496E-5 1.2963496E-5 1.2963224E-5 0.04075 0.04075
1.2969309E-5 1.1126644E-10 1.2962912E-5 1.2251358E-5 7.82531E-6 1.296328E-5 1.296328E-5 1.2962912E-5 0.04125 0.04125
1.2967508E-5 8.2032735E-11 1.2962912E-5 1.22509E-5 7.825018E-6 1.2963063E-5 1.2963063E-5 1.2962912E-5 0.04175 0.04175
1.2962639E-5 -3.8441737E-12 1.29626E-5 1.2250672E-5 7.824871E-6 1.2962847E-5 1.2962847E-5 1.29626E-5 0.04225 0.04225
1.2958693E-5 -7.2667226E-11 1.2962288E-5 1.22504425E-5 7.824725E-6 1.29626305E-5 1.29626305E-5 1.2962288E-5 0.04275 0.04275
1.2957652E-5 -8.7892395E-11 1.29626E-5 1.2250213E-5 7.824579E-6 1.2962414E-5 1.2962414E-5 1.29626E-5 0.04325 0.04325
1.2957172E-5 -9.276343E-11 1.2961976E-5 1.2249985E-5 7.824433E-6 1.29621985E-5 1.29621985E-5 1.2961976E-5 0.04375 0.04375
1.2957417E-5 -8.423501E-11 1.2961351E-5 1.2249756E-5 7.8242865E-6 1.2961982E-5 1.2961982E-5 1.2961351E-5 0.04425 0.04425
1.29572345E-5 -8.362445E-11 1.2961663E-5 1.2249527E-5 7.82414E-6 1.2961766E-5 1.2961766E-5 1.2961663E-5 0.04475 0.04475
1.2962199E-5 1.2000518E-11 1.2961663E-5 1.2249298E-5 7.823995E-6 1.2961549E-5 1.2961549E-5 1.2961663E-5 0.04525 0.04525
1.2968913E-5 1.3990603E-10 1.2961351E-5 1.2249069E-5 7.823848E-6 1.2961333E-5 1.2961333E-5 1.2961351E-5 0.04575 0.04575
1.2973185E-5 2.227406E-10 1.2961039E-5 1.224884E-5 7.823702E-6 1.2961116E-5 1.2961116E-5 1.2961039E-5 0.04625 0.04625
1.2970922E-5 1.8497993E-10 1.2960727E-5 1.2248612E-5 7.823555E-6 1.29609E-5 1.29609E-5 1.2960727E-5 0.04675 0.04675
1.2966119E-5 1.0032115E-10 1.2960414E-5 1.2248153E-5 7.823263E-6 1.2960683E-5 1.2960683E-5 1.2960414E-5 0.04725 0.04725
1.29580485E-5 -4.4635223E-11 1.2961039E-5 1.2247925E-5 7.823117E-6 1.2960467E-5 1.2960467E-5 1.2961039E-5 0.04775 0.04775
1.2952024E-5 -1.5182948E-10 1.2960414E-5 1.2247696E-5 7.8229705E-6 1.296025E-5 1.296025E-5 1.2960414E-5 0.04825 0.04825
1.2948277E-5 -2.1699811E-10 1.2960414E-5 1.2247467E-5 7.822825E-6 1.2960034E-5 1.2960034E-5 1.2960414E-5 0.04875 0.04875
1.2950239E-5 -1.7679821E-10 1.295979E-5 1.2247238E-5 7.8226785E-6 1.2959818E-5 1.2959818E-5 1.295979E-5 0.04925 0.04925
1.2957184E-5 -4.462925E-11 1.295979E-5 1.2247009E-5 7.822532E-6 1.2959602E-5 1.2959602E-5 1.295979E-5 0.04975 0.04975
1.2964722E-5 9.850293E-11 1.2959478E-5 1.224678E-5 7.822386E-6 1.29593855E-5 1.29593855E-5 1.2959478E-5 0.05025 0.05025
1.2970611E-5 2.1118177E-10 1.2958853E-5 1.2246552E-5 7.82224E-6 1.2959169E-5 1.2959169E-5 1.2958853E-5 0.05075 0.05075
1.2973068E-5 2.6051766E-10 1.2958853E-5 1.22463225E-5 7.822094E-6 1.29589525E-5 1.29589525E-5 1.2958853E-5 0.05125 0.05125
1.2967341E-5 1.5880501E-10 1.2959166E-5 1.2246093E-5 7.821947E-6 1.2958736E-5 1.2958736E-5 1.2959166E-5 0.05175 0.05175
1.2957851E-5 -1.234125E-11 1.2958541E-5 1.2245865E-5 7.821801E-6 1.295852E-5 1.295852E-5 1.2958541E-5 0.05225 0.05225
1.2949021E-5 -1.7130616E-10 1.29579175E-5 1.2245407E-5 7.821509E-6 1.2958303E-5 1.2958303E-5 1.29579175E-5 0.05275 0.05275
1.2944449E-5 -2.5170147E-10 1.29579175E-5 1.2245178E-5 7.8213625E-6 1.2958087E-5 1.2958087E-5 1.29579175E-5 0.05325 0.05325
1.294651E-5 -2.0967439E-10 1.2957605E-5 1.2244949E-5 7.821216E-6 1.295787E-5 1.295787E-5 1.2957605E-5 0.05375 0.05375
1.2955435E-5 -4.0961422E-11 1.2957605E-5 1.2244721E-5 7.8210705E-6 1.2957654E-5 1.2957654E-5 1.2957605E-5 0.05425 0.05425
1.2963039E-5 1.0338888E-10 1.2956981E-5 1.2244492E-5 7.820924E-6 1.2957437E-5 1.2957437E-5 1.2956981E-5 0.05475 0.05475
1.29675755E-5 1.91096E-10 1.2957293E-5 1.22442625E-5 7.820778E-6 1.2957221E-5 1.2957221E-5 1.2957293E-5 0.05525 0.05525
1.296924E-5 2.2581427E-10 1.2956981E-5 1.2244034E-5 7.820632E-6 1.2957004E-5 1.2957004E-5 1.2956981E-5 0.05575 0.05575
1.2964437E-5 1.4115549E-10 1.2956669E-5 1.2243805E-5 7.820486E-6 1.2956788E-5 1.2956788E-5 1.2956669E-5 0.05625 0.05625
1.2954551E-5 -3.7299545E-11 1.2956669E-5 1.2243576E-5 7.820339E-6 1.29565715E-5 1.29565715E-5 1.2956669E-5 0.05675 0.05675
1.2946909E-5 -1.7433807E-10 1.2956669E-5 1.2243348E-5 7.820193E-6 1.2956355E-5 1.2956355E-5 1.2956669E-5 0.05725 0.05725
1.2944218E-5 -2.2001657E-10 1.2956044E-5 1.2243118E-5 7.820047E-6 1.2956139E-5 1.2956139E-5 1.2956044E-5 0.05775 0.05775
1.2947664E-5 -1.5240868E-10 1.2955732E-5 1.2242661E-5 7.8197545E-6 1.2955922E-5 1.2955922E-5 1.2955732E-5 0.05825 0.05825
1.2952926E-5 -5.130212E-11 1.295542E-5 1.2242432E-5 7.819608E-6 1.2955706E-5 1.2955706E-5 1.295542E-5 0.05875 0.05875
1.2960631E-5 9.487539E-11 1.2955732E-5 1.22422025E-5 7.819463E-6 1.2955489E-5 1.2955489E-5 1.2955732E-5 0.05925 0.05925
1.2966288E-5 2.0329075E-10 1.295542E-5 1.2241974E-5 7.819316E-6 1.2955273E-5 1.2955273E-5 1.295542E-5 0.05975 0.05975
1.2966632E-5 2.1364638E-10 1.2954795E-5 1.2241745E-5 7.81917E-6 1.2955056E-5 1.2955056E-5 1.2954795E-5 0.06025 0.06025
1.2960575E-5 1.0584308E-10 1.2954483E-5 1.2241516E-5 7.819023E-6 1.295484E-5 1.295484E-5 1.2954483E-5 0.06075 0.06075
1.2949501E-5 -9.4538384E-11 1.2954483E-5 1.2241288E-5 7.818878E-6 1.2954623E-5 1.2954623E-5 1.2954483E-5 0.06125 0.06125
1.29440705E-5 -1.9076943E-10 1.2954483E-5 1.2241058E-5 7.818731E-6 1.2954407E-5 1.2954407E-5 1.2954483E-5 0.06175 0.06175
1.2944184E-5 -1.8467727E-10 1.2954483E-5 1.2240829E-5 7.818585E-6 1.295419E-5 1.295419E-5 1.2954483E-5 0.06225 0.06225
1.2948555E-5 -1.000155E-10 1.2953859E-5 1.2240601E-5 7.8184385E-6 1.2953974E-5 1.2953974E-5 1.2953859E-5 0.06275 0.06275
1.2954015E-5 4.745458E-12 1.2953859E-5 1.22401425E-5 7.8181465E-6 1.29537575E-5 1.29537575E-5 1.2953859E-5 0.06325 0.06325
1.2957329E-5 6.9917086E-11 1.2953235E-5 1.2239914E-5 7.818E-6 1.2953541E-5 1.2953541E-5 1.2953235E-5 0.06375 0.06375
1.2962889E-5 1.7650525E-10 1.2952611E-5 1.2239685E-5 7.817854E-6 1.2953325E-5 1.2953325E-5 1.2952611E-5 0.06425 0.06425
1.29626715E-5 1.7650675E-10 1.2952923E-5 1.2239456E-5 7.817708E-6 1.2953108E-5 1.2953108E-5 1.2952923E-5 0.06475 0.06475
1.2954997E-5 3.8859176E-11 1.2951986E-5 1.22392275E-5 7.817562E-6 1.2952892E-5 1.2952892E-5 1.2951986E-5 0.06525 0.06525
1.294663E-5 -1.1157881E-10 1.2952298E-5 1.2238998E-5 7.817415E-6 1.2952675E-5 1.2952675E-5 1.2952298E-5 0.06575 0.06575
1.29476675E-5 -8.843278E-11 1.2952298E-5 1.2238769E-5 7.817269E-6 1.2952459E-5 1.2952459E-5 1.2952298E-5 0.06625 0.06625
1.2949233E-5 -5.5541686E-11 1.2951986E-5 1.2238541E-5 7.817123E-6 1.2952242E-5 1.2952242E-5 1.2951986E-5 0.06675 0.06675
1.2950666E-5 -2.5086861E-11 1.2951674E-5 1.2238312E-5 7.816977E-6 1.2952026E-5 1.2952026E-5 1.2951674E-5 0.06725 0.06725
1.2950879E-5 -1.7167493E-11 1.295105E-5 1.22380825E-5 7.8168305E-6 1.2951809E-5 1.2951809E-5 1.295105E-5 0.06775 0.06775
1.2955514E-5 7.23668E-11 1.295105E-5 1.2237854E-5 7.816684E-6 1.2951593E-5 1.2951593E-5 1.295105E-5 0.06825 0.06825
1.2958631E-5 1.3388403E-10 1.2951362E-5 1.2237396E-5 7.816392E-6 1.2951376E-5 1.2951376E-5 1.2951362E-5 0.06875 0.06875
1.2955312E-5 7.663326E-11 1.2950737E-5 1.22371675E-5 7.816246E-6 1.295116E-5 1.295116E-5 1.2950737E-5 0.06925 0.06925
1.2948528E-5 -4.4569525E-11 1.295105E-5 1.2236938E-5 7.8161E-6 1.29509435E-5 1.29509435E-5 1.295105E-5 0.06975 0.06975
1.294686E-5 -7.136697E-11 1.295105E-5 1.2236709E-5 7.815954E-6 1.2950726E-5 1.2950726E-5 1.295105E-5 0.07025 0.07025
1.29475675E-5 -5.4311604E-11 1.295105E-5 1.2236481E-5 7.815807E-6 1.295051E-5 1.295051E-5 1.295105E-5 0.07075 0.07075
1.2946691E-5 -6.649145E-11 1.2950425E-5 1.2236252E-5 7.815661E-6 1.2950293E-5 1.2950293E-5 1.2950425E-5 0.07125 0.07125
1.2950501E-5 7.81619E-12 1.2950425E-5 1.2236023E-5 7.815515E-6 1.2950077E-5 1.2950077E-5 1.2950425E-5 0.07175 0.07175
1.295398E-5 7.603316E-11 1.2949801E-5 1.2235794E-5 7.815369E-6 1.294986E-5 1.294986E-5 1.2949801E-5 0.07225 0.07225
1.2953566E-5 7.238024E-11 1.2949488E-5 1.2235565E-5 7.8152225E-6 1.2949644E-5 1.2949644E-5 1.2949488E-5 0.07275 0.07275
1.2951369E-5 3.5837732E-11 1.2949176E-5 1.2235337E-5 7.815076E-6 1.2949427E-5 1.2949427E-5 1.2949176E-5 0.07325 0.07325
1.295079E-5 2.91395E-11 1.2949176E-5 1.22351075E-5 7.8149305E-6 1.2949211E-5 1.2949211E-5 1.2949176E-5 0.07375 0.07375
1.2949254E-5 4.778315E-12 1.29485525E-5 1.223465E-5 7.814638E-6 1.29489945E-5 1.29489945E-5 1.29485525E-5 0.07425 0.07425
1.2949267E-5 9.0432896E-12 1.29485525E-5 1.2234421E-5 7.814491E-6 1.2948778E-5 1.2948778E-5 1.29485525E-5 0.07475 0.07475
1.2946543E-5 -3.7244288E-11 1.29485525E-5 1.2234192E-5 7.814346E-6 1.2948562E-5 1.2948562E-5 1.29485525E-5 0.07525 0.07525
1.2948076E-5 -4.9622697E-12 1.2947928E-5 1.2233963E-5 7.814199E-6 1.2948345E-5 1.2948345E-5 1.2947928E-5 0.07575 0.07575
1.2948618E-5 9.04777E-12 1.2947928E-5 1.2233734E-5 7.814053E-6 1.2948128E-5 1.2948128E-5 1.2947928E-5 0.07625 0.07625
1.2945696E-5 -4.089422E-11 1.2947304E-5 1.2233505E-5 7.813906E-6 1.2947911E-5 1.2947911E-5 1.2947304E-5 0.07675 0.07675
1.2946832E-5 -1.5920988E-11 1.2947928E-5 1.2233277E-5 7.813761E-6 1.2947695E-5 1.2947695E-5 1.2947928E-5 0.07725 0.07725
1.2949388E-5 3.524212E-11 1.2947928E-5 1.22330475E-5 7.8136145E-6 1.2947478E-5 1.2947478E-5 1.2947928E-5 0.07775 0.07775
1.2949964E-5 4.98612E-11 1.2947304E-5 1.2232818E-5 7.813468E-6 1.2947262E-5 1.2947262E-5 1.2947304E-5 0.07825 0.07825
1.294572E-5 -2.4443437E-11 1.2946992E-5 1.223259E-5 7.813322E-6 1.2947045E-5 1.2947045E-5 1.2946992E-5 0.07875 0.07875
1.2945142E-5 -3.1141683E-11 1.2946679E-5 1.2232361E-5 7.813176E-6 1.2946829E-5 1.2946829E-5 1.2946679E-5 0.07925 0.07925
1.2948093E-5 2.7330223E-11 1.2946055E-5 1.2231903E-5 7.812883E-6 1.2946612E-5 1.2946612E-5 1.2946055E-5 0.07975 0.07975
1.2951474E-5 9.371998E-11 1.294543E-5 1.2231674E-5 7.812737E-6 1.2946395E-5 1.2946395E-5 1.294543E-5 0.08025 0.08025
1.2950696E-5 8.336735E-11 1.294543E-5 1.2231445E-5 7.812591E-6 1.2946179E-5 1.2946179E-5 1.294543E-5 0.08075 0.08075
1.2944176E-5 -3.2962896E-11 1.294543E-5 1.2231217E-5 7.812445E-6 1.2945962E-5 1.2945962E-5 1.294543E-5 0.08125 0.08125
1.2938746E-5 -1.2919395E-10 1.2944806E-5 1.22309875E-5 7.8122985E-6 1.2945746E-5 1.2945746E-5 1.2944806E-5 0.08175 0.08175
1.2939057E-5 -1.1944738E-10 1.2944806E-5 1.2230758E-5 7.812152E-6 1.2945529E-5 1.2945529E-5 1.2944806E-5 0.08225 0.08225
1.2942933E-5 -4.3921616E-11 1.2945118E-5 1.223053E-5 7.8120065E-6 1.2945313E-5 1.2945313E-5 1.2945118E-5 0.08275 0.08275
1.294892E-5 7.0584406E-11 1.2944494E-5 1.2230301E-5 7.81186E-6 1.29450955E-5 1.29450955E-5 1.2944494E-5 0.08325 0.08325
1.2947285E-5 4.4396046E-11 1.2944806E-5 1.2230072E-5 7.811714E-6 1.294488E-5 1.294488E-5 1.2944806E-5 0.08375 0.08375
1.2946474E-5 3.343434E-11 1.2944494E-5 1.2229843E-5 7.811568E-6 1.2944663E-5 1.2944663E-5 1.2944494E-5 0.08425 0.08425
1.2947875E-5 6.3280096E-11 1.2944181E-5 1.2229614E-5 7.811422E-6 1.2944446E-5 1.2944446E-5 1.2944181E-5 0.08475 0.08475
1.294911E-5 9.008052E-11 1.29435575E-5 1.2229157E-5 7.811129E-6 1.294423E-5 1.294423E-5 1.29435575E-5 0.08525 0.08525
1.2943812E-5 -3.7142516E-12 1.29435575E-5 1.22289275E-5 7.810983E-6 1.2944013E-5 1.2944013E-5 1.29435575E-5 0.08575 0.08575
1.2938612E-5 -9.5681824E-11 1.29438695E-5 1.2228698E-5 7.810837E-6 1.2943796E-5 1.2943796E-5 1.29438695E-5 0.08625 0.08625
1.293866E-5 -9.08078E-11 1.29435575E-5 1.222847E-5 7.8106905E-6 1.294358E-5 1.294358E-5 1.29435575E-5 0.08675 0.08675
1.2938773E-5 -8.471564E-11 1.29435575E-5 1.2228241E-5 7.810544E-6 1.2943363E-5 1.2943363E-5 1.29435575E-5 0.08725 0.08725
1.2941758E-5 -2.563468E-11 1.2942934E-5 1.2228012E-5 7.8103985E-6 1.2943146E-5 1.2943146E-5 1.2942934E-5 0.08775 0.08775
1.2946194E-5 6.024522E-11 1.2942934E-5 1.2227783E-5 7.810252E-6 1.294293E-5 1.294293E-5 1.2942934E-5 0.08825 0.08825
1.2949311E-5 1.2176245E-10 1.2942621E-5 1.2227554E-5 7.810106E-6 1.29427135E-5 1.29427135E-5 1.2942621E-5 0.08875 0.08875
1.2948665E-5 1.13846085E-10 1.2942309E-5 1.2227325E-5 7.809959E-6 1.2942496E-5 1.2942496E-5 1.2942309E-5 0.08925 0.08925
1.2943829E-5 2.8578242E-11 1.2941685E-5 1.2227097E-5 7.809814E-6 1.294228E-5 1.294228E-5 1.2941685E-5 0.08975 0.08975
1.2938629E-5 -6.3389335E-11 1.2941685E-5 1.22268675E-5 7.809667E-6 1.2942063E-5 1.2942063E-5 1.2941685E-5 0.09025 0.09025
1.2936531E-5 -9.810464E-11 1.2941372E-5 1.222641E-5 7.809374E-6 1.2941847E-5 1.2941847E-5 1.2941372E-5 0.09075 0.09075
1.2938097E-5 -6.521355E-11 1.294106E-5 1.2226181E-5 7.809229E-6 1.294163E-5 1.294163E-5 1.294106E-5 0.09125 0.09125
1.29387045E-5 -4.9985387E-11 1.294106E-5 1.2225953E-5 7.8090825E-6 1.2941413E-5 1.2941413E-5 1.294106E-5 0.09175 0.09175
1.294037E-5 -1.5267095E-11 1.2940748E-5 1.2225723E-5 7.808936E-6 1.29411965E-5 1.29411965E-5 1.2940748E-5 0.09225 0.09225
1.2944212E-5 5.96496E-11 1.2940748E-5 1.2225494E-5 7.80879E-6 1.294098E-5 1.294098E-5 1.2940748E-5 0.09275 0.09275
1.2945943E-5 9.558604E-11 1.2940436E-5 1.2225266E-5 7.808644E-6 1.2940764E-5 1.2940764E-5 1.2940436E-5 0.09325 0.09325
1.2946353E-5 1.0715981E-10 1.2939811E-5 1.2225037E-5 7.808498E-6 1.2940547E-5 1.2940547E-5 1.2939811E-5 0.09375 0.09375
1.29418795E-5 2.8591695E-11 1.2940124E-5 1.22248075E-5 7.808351E-6 1.294033E-5 1.294033E-5 1.2940124E-5 0.09425 0.09425
1.2938E-5 -3.901322E-11 1.2940124E-5 1.2224579E-5 7.808205E-6 1.2940113E-5 1.2940113E-5 1.2940124E-5 0.09475 0.09475
1.2937123E-5 -5.1193064E-11 1.2939811E-5 1.222435E-5 7.808059E-6 1.2939897E-5 1.2939897E-5 1.2939811E-5 0.09525 0.09525
1.29375E-5 -4.0228362E-11 1.2939811E-5 1.2223893E-5 7.807766E-6 1.2939679E-5 1.2939679E-5 1.2939811E-5 0.09575 0.09575
1.2935403E-5 -7.494367E-11 1.2939187E-5 1.2223663E-5 7.807621E-6 1.2939463E-5 1.2939463E-5 1.2939187E-5 0.09625 0.09625
1.2939443E-5 3.6274347E-12 1.2939187E-5 1.2223434E-5 7.8074745E-6 1.29392465E-5 1.29392465E-5 1.2939187E-5 0.09675 0.09675
1.2941075E-5 3.7736658E-11 1.2938875E-5 1.2223206E-5 7.807328E-6 1.293903E-5 1.293903E-5 1.2938875E-5 0.09725 0.09725
1.2941056E-5 4.139255E-11 1.2938251E-5 1.2222977E-5 7.807182E-6 1.2938814E-5 1.2938814E-5 1.2938251E-5 0.09775 0.09775
1.294249E-5 7.184738E-11 1.2938875E-5 1.22227475E-5 7.807036E-6 1.2938596E-5 1.2938596E-5 1.2938875E-5 0.09825 0.09825
1.2941382E-5 5.5404084E-11 1.2938875E-5 1.2222519E-5 7.80689E-6 1.293838E-5 1.293838E-5 1.2938875E-5 0.09875 0.09875
1.2937931E-5 -4.282967E-12 1.2938251E-5 1.222229E-5 7.806743E-6 1.2938163E-5 1.2938163E-5 1.2938251E-5 0.09925 0.09925
1.293425E-5 -6.823347E-11 1.2937939E-5 1.2222061E-5 7.806597E-6 1.2937947E-5 1.2937947E-5 1.2937939E-5 0.09975 0.09975
1.2935023E-5 -4.995998E-11 1.2937627E-5 1.2221833E-5 7.806451E-6 1.293773E-5 1.293773E-5 1.2937627E-5 0.10025 0.10025
1.2939295E-5 3.287459E-11 1.2937627E-5 1.2221603E-5 7.806305E-6 1.2937513E-5 1.2937513E-5 1.2937627E-5 0.10075 0.10075
1.2940266E-5 5.480249E-11 1.2937314E-5 1.2221146E-5 7.806012E-6 1.2937297E-5 1.2937297E-5 1.2937314E-5 0.10125 0.10125
1.2938036E-5 1.765091E-11 1.2937314E-5 1.2220917E-5 7.8058665E-6 1.293708E-5 1.293708E-5 1.2937314E-5 0.10175 0.10175
1.2935708E-5 -2.1327856E-11 1.2937002E-5 1.22206875E-5 7.80572E-6 1.2936863E-5 1.2936863E-5 1.2937002E-5 0.10225 0.10225
1.2937735E-5 2.0090176E-11 1.2937002E-5 1.2220459E-5 7.805574E-6 1.2936646E-5 1.2936646E-5 1.2937002E-5 0.10275 0.10275
1.2938607E-5 4.019087E-11 1.2936378E-5 1.222023E-5 7.805427E-6 1.293643E-5 1.293643E-5 1.2936378E-5 0.10325 0.10325
1.2935322E-5 -1.6450839E-11 1.2936378E-5 1.2220001E-5 7.805282E-6 1.2936213E-5 1.2936213E-5 1.2936378E-5 0.10375 0.10375
1.2933884E-5 -3.8984815E-11 1.2936066E-5 1.22197725E-5 7.805135E-6 1.2935996E-5 1.2935996E-5 1.2936066E-5 0.10425 0.10425
1.2934096E-5 -3.106546E-11 1.2936066E-5 1.2219543E-5 7.804989E-6 1.29357795E-5 1.29357795E-5 1.2936066E-5 0.10475 0.10475
1.2936256E-5 1.2788843E-11 1.2935753E-5 1.2219314E-5 7.804842E-6 1.2935563E-5 1.2935563E-5 1.2935753E-5 0.10525 0.10525
1.2936897E-5 2.8626074E-11 1.2934817E-5 1.2219086E-5 7.804697E-6 1.2935346E-5 1.2935346E-5 1.2934817E-5 0.10575 0.10575
1.2937176E-5 3.7763567E-11 1.2935129E-5 1.2218857E-5 7.8045505E-6 1.2935129E-5 1.2935129E-5 1.2935129E-5 0.10625 0.10625
1.2937949E-5 5.603707E-11 1.2934817E-5 1.2218399E-5 7.804258E-6 1.2934913E-5 1.2934913E-5 1.2934817E-5 0.10675 0.10675
1.2937534E-5 5.2384156E-11 1.2934817E-5 1.221817E-5 7.804112E-6 1.2934696E-5 1.2934696E-5 1.2934817E-5 0.10725 0.10725
1.2933589E-5 -1.6438878E-11 1.29341925E-5 1.2217942E-5 7.803966E-6 1.2934479E-5 1.2934479E-5 1.29341925E-5 0.10775 0.10775
1.2931986E-5 -4.2018184E-11 1.2934504E-5 1.22177125E-5 7.803819E-6 1.29342625E-5 1.29342625E-5 1.2934504E-5 0.10825 0.10825
1.2931373E-5 -4.9325495E-11 1.2934504E-5 1.2217483E-5 7.803673E-6 1.2934045E-5 1.2934045E-5 1.2934504E-5 0.10875 0.10875
1.2932377E-5 -2.6788525E-11 1.2934504E-5 1.2217255E-5 7.803527E-6 1.2933829E-5 1.2933829E-5 1.2934504E-5 0.10925 0.10925
1.2930577E-5 -5.6022246E-11 1.29335685E-5 1.2217026E-5 7.803381E-6 1.2933612E-5 1.2933612E-5 1.29335685E-5 0.10975 0.10975
1.2930459E-5 -5.4193542E-11 1.29335685E-5 1.2216797E-5 7.803234E-6 1.2933396E-5 1.2933396E-5 1.29335685E-5 0.11025 0.11025
1.2932354E-5 -1.5211783E-11 1.29338805E-5 1.2216568E-5 7.803089E-6 1.2933178E-5 1.2933178E-5 1.29338805E-5 0.11075 0.11075
1.2936923E-5 7.3104384E-11 1.2933256E-5 1.2216339E-5 7.8029425E-6 1.2932962E-5 1.2932962E-5 1.2933256E-5 0.11125 0.11125
1.2937597E-5 8.95507E-11 1.2933256E-5 1.221611E-5 7.802796E-6 1.29327445E-5 1.29327445E-5 1.2933256E-5 0.11175 0.11175
1.2936127E-5 6.640765E-11 1.293232E-5 1.22156525E-5 7.802504E-6 1.2932528E-5 1.2932528E-5 1.293232E-5 0.11225 0.11225
1.2933897E-5 2.9256073E-11 1.293232E-5 1.2215423E-5 7.802358E-6 1.2932312E-5 1.2932312E-5 1.293232E-5 0.11275 0.11275
1.2931733E-5 -6.677365E-12 1.2932008E-5 1.2215195E-5 7.802211E-6 1.2932095E-5 1.2932095E-5 1.2932008E-5 0.11325 0.11325
1.2928975E-5 -5.3574006E-11 1.2931383E-5 1.2214966E-5 7.802065E-6 1.2931878E-5 1.2931878E-5 1.2931383E-5 0.11375 0.11375
1.2927834E-5 -7.062639E-11 1.2931695E-5 1.2214737E-5 7.801919E-6 1.2931661E-5 1.2931661E-5 1.2931695E-5 0.11425 0.11425
1.2928937E-5 -4.6262223E-11 1.2930759E-5 1.2214508E-5 7.801773E-6 1.2931444E-5 1.2931444E-5 1.2930759E-5 0.11475 0.11475
1.29301725E-5 -1.9461788E-11 1.2931383E-5 1.2214279E-5 7.801626E-6 1.29312275E-5 1.29312275E-5 1.2931383E-5 0.11525 0.11525
1.2931309E-5 5.511437E-12 1.2931071E-5 1.221405E-5 7.80148E-6 1.2931011E-5 1.2931011E-5 1.2931071E-5 0.11575 0.11575
1.2931786E-5 1.830334E-11 1.2930759E-5 1.2213822E-5 7.8013345E-6 1.2930794E-5 1.2930794E-5 1.2930759E-5 0.11625 0.11625
1.2935199E-5 8.5302175E-11 1.2930446E-5 1.22135925E-5 7.801188E-6 1.2930577E-5 1.2930577E-5 1.2930446E-5 0.11675 0.11675
1.2936005E-5 1.0418473E-10 1.2930446E-5 1.2213363E-5 7.801042E-6 1.2930361E-5 1.2930361E-5 1.2930446E-5 0.11725 0.11725
1.2932159E-5 3.718889E-11 1.2930446E-5 1.2212906E-5 7.80075E-6 1.2930143E-5 1.2930143E-5 1.2930446E-5 0.11775 0.11775
1.2927025E-5 -5.356055E-11 1.2929822E-5 1.2212677E-5 7.800603E-6 1.2929927E-5 1.2929927E-5 1.2929822E-5 0.11825 0.11825
1.2928161E-5 -2.8587318E-11 1.292951E-5 1.2212448E-5 7.800457E-6 1.292971E-5 1.292971E-5 1.292951E-5 0.11875 0.11875
1.29274495E-5 -3.772182E-11 1.2929822E-5 1.2212219E-5 7.80031E-6 1.2929493E-5 1.2929493E-5 1.2929822E-5 0.11925 0.11925
1.2926638E-5 -4.8683526E-11 1.292951E-5 1.221199E-5 7.800165E-6 1.2929276E-5 1.2929276E-5 1.292951E-5 0.11975 0.11975
1.292685E-5 -4.076417E-11 1.2928886E-5 1.2211762E-5 7.8000185E-6 1.2929059E-5 1.2929059E-5 1.2928886E-5 0.12025 0.12025
1.2932376E-5 6.521494E-11 1.2928574E-5 1.22115325E-5 7.799872E-6 1.2928843E-5 1.2928843E-5 1.2928574E-5 0.12075 0.12075
1.2936747E-5 1.4987671E-10 1.2928262E-5 1.2211303E-5 7.799726E-6 1.2928626E-5 1.2928626E-5 1.2928262E-5 0.12125 0.12125
1.2934253E-5 1.078526E-10 1.2928262E-5 1.2211075E-5 7.79958E-6 1.2928409E-5 1.2928409E-5 1.2928262E-5 0.12175 0.12175
1.292671E-5 -2.7358714E-11 1.2928262E-5 1.2210846E-5 7.799434E-6 1.29281925E-5 1.29281925E-5 1.2928262E-5 0.12225 0.12225
1.2922302E-5 -1.0470869E-10 1.2928574E-5 1.2210617E-5 7.799287E-6 1.2927975E-5 1.2927975E-5 1.2928574E-5 0.12275 0.12275
1.2923702E-5 -7.486293E-11 1.2927637E-5 1.2210159E-5 7.798995E-6 1.2927759E-5 1.2927759E-5 1.2927637E-5 0.12325 0.12325
1.2923981E-5 -6.572543E-11 1.2927325E-5 1.220993E-5 7.798849E-6 1.2927542E-5 1.2927542E-5 1.2927325E-5 0.12375 0.12375
1.2924226E-5 -5.7196997E-11 1.2927013E-5 1.2209702E-5 7.798702E-6 1.2927325E-5 1.2927325E-5 1.2927013E-5 0.12425 0.12425
1.2927936E-5 1.5283426E-11 1.2927325E-5 1.22094725E-5 7.798557E-6 1.2927108E-5 1.2927108E-5 1.2927325E-5 0.12475 0.12475
1.2934881E-5 1.4745241E-10 1.2926701E-5 1.2209243E-5 7.7984105E-6 1.2926891E-5 1.2926891E-5 1.2926701E-5 0.12525 0.12525
1.2935555E-5 1.6389869E-10 1.2926701E-5 1.2209015E-5 7.798264E-6 1.2926675E-5 1.2926675E-5 1.2926701E-5 0.12575 0.12575
1.2929893E-5 6.3404185E-11 1.2926388E-5 1.2208786E-5 7.798118E-6 1.2926457E-5 1.2926457E-5 1.2926388E-5 0.12625 0.12625
1.2923208E-5 -5.5971394E-11 1.2926701E-5 1.2208558E-5 7.797972E-6 1.2926241E-5 1.2926241E-5 1.2926701E-5 0.12675 0.12675
1.292144E-5 -8.4596025E-11 1.2925764E-5 1.2208328E-5 7.797826E-6 1.2926023E-5 1.2926023E-5 1.2925764E-5 0.12725 0.12725
1.2917296E-5 -1.5707347E-10 1.2925764E-5 1.2208099E-5 7.797679E-6 1.2925807E-5 1.2925807E-5 1.2925764E-5 0.12775 0.12775
1.2917805E-5 -1.436725E-10 1.2925764E-5 1.2207642E-5 7.797387E-6 1.292559E-5 1.292559E-5 1.2925764E-5 0.12825 0.12825
1.292376E-5 -2.977554E-11 1.2925764E-5 1.22074125E-5 7.797241E-6 1.2925373E-5 1.2925373E-5 1.2925764E-5 0.12875 0.12875
1.2931892E-5 1.2431983E-10 1.2925764E-5 1.2207184E-5 7.797094E-6 1.2925157E-5 1.2925157E-5 1.2925764E-5 0.12925 0.12925
1.29349755E-5 1.85228E-10 1.2925139E-5 1.2206955E-5 7.796948E-6 1.2924939E-5 1.2924939E-5 1.2925139E-5 0.12975 0.12975
1.2931954E-5 1.3345883E-10 1.2924827E-5 1.2206726E-5 7.7968025E-6 1.2924723E-5 1.2924723E-5 1.2924827E-5 0.13025 0.13025
1.2925467E-5 1.773765E-11 1.29242035E-5 1.2206498E-5 7.796656E-6 1.2924505E-5 1.2924505E-5 1.29242035E-5 0.13075 0.13075
1.292162E-5 -4.925819E-11 1.2924515E-5 1.2206268E-5 7.79651E-6 1.2924289E-5 1.2924289E-5 1.2924515E-5 0.13125 0.13125
1.2916651E-5 -1.369623E-10 1.29242035E-5 1.2206039E-5 7.796363E-6 1.2924072E-5 1.2924072E-5 1.29242035E-5 0.13175 0.13175
1.2914388E-5 -1.7472294E-10 1.29238915E-5 1.2205811E-5 7.796218E-6 1.2923855E-5 1.2923855E-5 1.29238915E-5 0.13225 0.13225
1.29166465E-5 -1.2904144E-10 1.2922955E-5 1.2205582E-5 7.796071E-6 1.2923638E-5 1.2923638E-5 1.2922955E-5 0.13275 0.13275
1.29238215E-5 7.390998E-12 1.2922955E-5 1.22053525E-5 7.795925E-6 1.2923421E-5 1.2923421E-5 1.2922955E-5 0.13325 0.13325
1.2929281E-5 1.1215196E-10 1.2922955E-5 1.2204895E-5 7.795633E-6 1.2923204E-5 1.2923204E-5 1.2922955E-5 0.13375 0.13375
1.2932101E-5 1.681876E-10 1.292233E-5 1.2204666E-5 7.795486E-6 1.29229875E-5 1.29229875E-5 1.292233E-5 0.13425 0.13425
1.2932015E-5 1.7062537E-10 1.2923267E-5 1.2204438E-5 7.79534E-6 1.292277E-5 1.292277E-5 1.2923267E-5 0.13475 0.13475
1.2928366E-5 1.07283925E-10 1.2922643E-5 1.2204208E-5 7.795194E-6 1.2922554E-5 1.2922554E-5 1.2922643E-5 0.13525 0.13525
1.2919306E-5 -5.5944464E-11 1.292233E-5 1.2203979E-5 7.795048E-6 1.2922337E-5 1.2922337E-5 1.292233E-5 0.13575 0.13575
1.2913017E-5 -1.6801124E-10 1.2922018E-5 1.2203751E-5 7.794902E-6 1.292212E-5 1.292212E-5 1.2922018E-5 0.13625 0.13625
1.2911776E-5 -1.8689081E-10 1.2922018E-5 1.2203522E-5 7.794755E-6 1.2921902E-5 1.2921902E-5 1.2922018E-5 0.13675 0.13675
1.2913606E-5 -1.4912717E-10 1.2921706E-5 1.22032925E-5 7.794609E-6 1.2921686E-5 1.2921686E-5 1.2921706E-5 0.13725 0.13725
1.2918966E-5 -4.619341E-11 1.2921706E-5 1.2203064E-5 7.794463E-6 1.2921469E-5 1.2921469E-5 1.2921706E-5 0.13775 0.13775
1.2925151E-5 7.196702E-11 1.2921706E-5 1.2202835E-5 7.794317E-6 1.2921252E-5 1.2921252E-5 1.2921706E-5 0.13825 0.13825
1.2931964E-5 2.0169974E-10 1.2921081E-5 1.2202606E-5 7.79417E-6 1.2921036E-5 1.2921036E-5 1.2921081E-5 0.13875 0.13875
1.2934156E-5 2.461631E-10 1.2921081E-5 1.2202148E-5 7.7938785E-6 1.2920818E-5 1.2920818E-5 1.2921081E-5 0.13925 0.13925
1.2929451E-5 1.6333151E-10 1.2920145E-5 1.2201919E-5 7.793732E-6 1.2920602E-5 1.2920602E-5 1.2920145E-5 0.13975 0.13975
1.2919829E-5 -1.0250994E-11 1.2920457E-5 1.2201691E-5 7.793586E-6 1.29203845E-5 1.29203845E-5 1.2920457E-5 0.14025 0.14025
1.2912385E-5 -1.436351E-10 1.2920457E-5 1.2201462E-5 7.79344E-6 1.2920167E-5 1.2920167E-5 1.2920457E-5 0.14075 0.14075
1.2906195E-5 -2.5387467E-10 1.2920145E-5 1.22012325E-5 7.793294E-6 1.2919951E-5 1.2919951E-5 1.2920145E-5 0.14125 0.14125
1.2906407E-5 -2.459553E-10 1.2919833E-5 1.2201004E-5 7.793147E-6 1.2919733E-5 1.2919733E-5 1.2919833E-5 0.14175 0.14175
1.29107775E-5 -1.6129355E-10 1.29195205E-5 1.2200775E-5 7.793001E-6 1.2919517E-5 1.2919517E-5 1.29195205E-5 0.14225 0.14225
1.2922078E-5 5.1272226E-11 1.29192085E-5 1.2200546E-5 7.792855E-6 1.29192995E-5 1.29192995E-5 1.29192085E-5 0.14275 0.14275
1.2932223E-5 2.425207E-10 1.29192085E-5 1.22003175E-5 7.792709E-6 1.2919083E-5 1.2919083E-5 1.29192085E-5 0.14325 0.14325
1.2935372E-5 3.0464695E-10 1.29192085E-5 1.2200088E-5 7.792562E-6 1.2918866E-5 1.2918866E-5 1.29192085E-5 0.14375 0.14375
1.2928357E-5 1.7918074E-10 1.2918585E-5 1.219986E-5 7.792416E-6 1.2918649E-5 1.2918649E-5 1.2918585E-5 0.14425 0.14425
1.2921111E-5 4.945101E-11 1.2918272E-5 1.2199402E-5 7.792124E-6 1.2918432E-5 1.2918432E-5 1.2918272E-5 0.14475 0.14475
1.29122145E-5 -1.1073203E-10 1.2918585E-5 1.2199173E-5 7.791978E-6 1.2918214E-5 1.2918214E-5 1.2918585E-5 0.14525 0.14525
1.2906223E-5 -2.173172E-10 1.2918272E-5 1.2198944E-5 7.791831E-6 1.2917998E-5 1.2917998E-5 1.2918272E-5 0.14575 0.14575
1.2903003E-5 -2.7274077E-10 1.291796E-5 1.2198715E-5 7.791686E-6 1.2917781E-5 1.2917781E-5 1.291796E-5 0.14625 0.14625
1.2904403E-5 -2.42895E-10 1.2917648E-5 1.2198487E-5 7.791539E-6 1.2917564E-5 1.2917564E-5 1.2917648E-5 0.14675 0.14675
1.291346E-5 -7.1745776E-11 1.2917336E-5 1.21982575E-5 7.791393E-6 1.2917347E-5 1.2917347E-5 1.2917336E-5 0.14725 0.14725
1.2926971E-5 1.8162749E-10 1.2917023E-5 1.2198028E-5 7.791246E-6 1.291713E-5 1.291713E-5 1.2917023E-5 0.14775 0.14775
1.2935005E-5 3.3389566E-10 1.2917023E-5 1.21978E-5 7.791101E-6 1.2916913E-5 1.2916913E-5 1.2917023E-5 0.14825 0.14825
1.29311575E-5 2.668998E-10 1.2916399E-5 1.2197571E-5 7.790954E-6 1.2916696E-5 1.2916696E-5 1.2916399E-5 0.14875 0.14875
1.2923647E-5 1.3229755E-10 1.2916399E-5 1.2197342E-5 7.790808E-6 1.2916479E-5 1.2916479E-5 1.2916399E-5 0.14925 0.14925
1.2914718E-5 -2.8494554E-11 1.2916399E-5 1.2197113E-5 7.790662E-6 1.2916262E-5 1.2916262E-5 1.2916399E-5 0.14975 0.14975
1.2908758E-5 -1.3447066E-10 1.2916087E-5 1.2196655E-5 7.79037E-6 1.2916044E-5 1.2916044E-5 1.2916087E-5 0.15025 0.15025
1.2900523E-5 -2.8247238E-10 1.2915462E-5 1.2196427E-5 7.790223E-6 1.2915828E-5 1.2915828E-5 1.2915462E-5 0.15075 0.15075
1.2897369E-5 -3.3667782E-10 1.2915462E-5 1.21961975E-5 7.790078E-6 1.29156115E-5 1.29156115E-5 1.2915462E-5 0.15125 0.15125
1.2906195E-5 -1.6979204E-10 1.291515E-5 1.2195968E-5 7.789931E-6 1.2915394E-5 1.2915394E-5 1.291515E-5 0.15175 0.15175
1.29202335E-5 9.332627E-11 1.2914838E-5 1.219574E-5 7.789785E-6 1.2915177E-5 1.2915177E-5 1.2914838E-5 0.15225 0.15225
1.2928894E-5 2.571667E-10 1.291515E-5 1.2195511E-5 7.789638E-6 1.291496E-5 1.291496E-5 1.291515E-5 0.15275 0.15275
1.2932538E-5 3.28429E-10 1.2914838E-5 1.2195282E-5 7.789493E-6 1.2914743E-5 1.2914743E-5 1.2914838E-5 0.15325 0.15325
1.2929252E-5 2.7178731E-10 1.2914838E-5 1.2195053E-5 7.7893465E-6 1.29145255E-5 1.29145255E-5 1.2914838E-5 0.15375 0.15375
1.2922369E-5 1.4875734E-10 1.2914526E-5 1.2194824E-5 7.7892E-6 1.2914309E-5 1.2914309E-5 1.2914526E-5 0.15425 0.15425
1.2909776E-5 -7.964118E-11 1.2914526E-5 1.2194595E-5 7.789054E-6 1.2914092E-5 1.2914092E-5 1.2914526E-5 0.15475 0.15475
1.2897877E-5 -2.952493E-10 1.2914214E-5 1.2194367E-5 7.788908E-6 1.2913875E-5 1.2913875E-5 1.2914214E-5 0.15525 0.15525
1.2894988E-5 -3.4458222E-10 1.2914214E-5 1.2193908E-5 7.788615E-6 1.2913658E-5 1.2913658E-5 1.2914214E-5 0.15575 0.15575
1.2904538E-5 -1.6429696E-10 1.2913902E-5 1.219368E-5 7.788469E-6 1.29134405E-5 1.29134405E-5 1.2913902E-5 0.15625 0.15625
1.2913397E-5 3.1978762E-12 1.2913278E-5 1.2193451E-5 7.788323E-6 1.2913224E-5 1.2913224E-5 1.2913278E-5 0.15675 0.15675
1.2921463E-5 1.5607511E-10 1.2913278E-5 1.2193222E-5 7.788177E-6 1.2913007E-5 1.2913007E-5 1.2913278E-5 0.15725 0.15725
1.29273185E-5 2.681449E-10 1.2912966E-5 1.2192993E-5 7.78803E-6 1.2912789E-5 1.2912789E-5 1.2912966E-5 0.15775 0.15775
1.2929214E-5 3.0712663E-10 1.2912341E-5 1.2192764E-5 7.787884E-6 1.2912573E-5 1.2912573E-5 1.2912341E-5 0.15825 0.15825
1.2923947E-5 2.1394093E-10 1.2912341E-5 1.2192535E-5 7.7877385E-6 1.29123555E-5 1.29123555E-5 1.2912341E-5 0.15875 0.15875
1.2909012E-5 -5.7701306E-11 1.2912029E-5 1.2192307E-5 7.787592E-6 1.2912139E-5 1.2912139E-5 1.2912029E-5 0.15925 0.15925
1.2896948E-5 -2.7635477E-10 1.2911404E-5 1.21920775E-5 7.787446E-6 1.2911922E-5 1.2911922E-5 1.2911404E-5 0.15975 0.15975
1.2895411E-5 -3.0071592E-10 1.2911404E-5 1.2191848E-5 7.787299E-6 1.2911704E-5 1.2911704E-5 1.2911404E-5 0.16025 0.16025
1.2902883E-5 -1.5880189E-10 1.2911717E-5 1.2191391E-5 7.787007E-6 1.2911488E-5 1.2911488E-5 1.2911717E-5 0.16075 0.16075
1.29108175E-5 -8.360919E-12 1.2911092E-5 1.2191162E-5 7.786861E-6 1.29112705E-5 1.29112705E-5 1.2911092E-5 0.16125 0.16125
1.29168375E-5 1.0675419E-10 1.291078E-5 1.2190933E-5 7.786714E-6 1.2911053E-5 1.2911053E-5 1.291078E-5 0.16175 0.16175
1.2918567E-5 1.4269061E-10 1.291078E-5 1.2190704E-5 7.786569E-6 1.2910836E-5 1.2910836E-5 1.291078E-5 0.16225 0.16225
1.2920165E-5 1.7619078E-10 1.291078E-5 1.2190476E-5 7.786422E-6 1.2910619E-5 1.2910619E-5 1.291078E-5 0.16275 0.16275
1.2918298E-5 1.4573895E-10 1.2910468E-5 1.2190247E-5 7.786276E-6 1.2910402E-5 1.2910402E-5 1.2910468E-5 0.16325 0.16325
1.291201E-5 3.3672173E-11 1.29095315E-5 1.21900175E-5 7.78613E-6 1.2910185E-5 1.2910185E-5 1.29095315E-5 0.16375 0.16375
1.2904631E-5 -9.84938E-11 1.290922E-5 1.2189789E-5 7.785984E-6 1.2909968E-5 1.2909968E-5 1.290922E-5 0.16425 0.16425
1.28992E-5 -1.9472485E-10 1.290922E-5 1.218956E-5 7.785838E-6 1.2909751E-5 1.2909751E-5 1.290922E-5 0.16475 0.16475
1.2897101E-5 -2.2944015E-10 1.2908908E-5 1.2189331E-5 7.785691E-6 1.2909533E-5 1.2909533E-5 1.2908908E-5 0.16525 0.16525
1.2904409E-5 -9.0571446E-11 1.2908908E-5 1.2189103E-5 7.785546E-6 1.2909317E-5 1.2909317E-5 1.2908908E-5 0.16575 0.16575
1.291099E-5 3.48978E-11 1.2908595E-5 1.2188644E-5 7.785253E-6 1.29090995E-5 1.29090995E-5 1.2908595E-5 0.16625 0.16625
1.2913678E-5 8.849717E-11 1.2908283E-5 1.2188416E-5 7.785106E-6 1.2908882E-5 1.2908882E-5 1.2908283E-5 0.16675 0.16675
1.2916991E-5 1.5366879E-10 1.2908283E-5 1.2188187E-5 7.784961E-6 1.2908665E-5 1.2908665E-5 1.2908283E-5 0.16725 0.16725
1.2917204E-5 1.6158817E-10 1.2908283E-5 1.21879575E-5 7.784814E-6 1.2908448E-5 1.2908448E-5 1.2908283E-5 0.16775 0.16775
1.2915039E-5 1.2565472E-10 1.2907971E-5 1.2187729E-5 7.784668E-6 1.2908231E-5 1.2908231E-5 1.2907971E-5 0.16825 0.16825
1.2908288E-5 5.061005E-12 1.2907659E-5 1.21875E-5 7.784522E-6 1.29080145E-5 1.29080145E-5 1.2907659E-5 0.16875 0.16875
1.2900283E-5 -1.3867724E-10 1.2907659E-5 1.2187271E-5 7.784376E-6 1.2907797E-5 1.2907797E-5 1.2907659E-5 0.16925 0.16925
1.2895512E-5 -2.2272695E-10 1.2907346E-5 1.2187043E-5 7.78423E-6 1.290758E-5 1.290758E-5 1.2907346E-5 0.16975 0.16975
1.289843E-5 -1.6486411E-10 1.2907659E-5 1.2186813E-5 7.784083E-6 1.2907362E-5 1.2907362E-5 1.2907659E-5 0.17025 0.17025
1.2901844E-5 -9.786527E-11 1.2907034E-5 1.2186584E-5 7.783937E-6 1.2907146E-5 1.2907146E-5 1.2907034E-5 0.17075 0.17075
1.2908259E-5 2.455864E-11 1.290641E-5 1.2186356E-5 7.783791E-6 1.29069285E-5 1.29069285E-5 1.290641E-5 0.17125 0.17125
1.2916029E-5 1.7195428E-10 1.290641E-5 1.21858975E-5 7.783498E-6 1.2906711E-5 1.2906711E-5 1.290641E-5 0.17175 0.17175
1.2922807E-5 3.0107794E-10 1.2906722E-5 1.2185669E-5 7.783352E-6 1.2906494E-5 1.2906494E-5 1.2906722E-5 0.17225 0.17225
1.2918069E-5 2.1763727E-10 1.290641E-5 1.218544E-5 7.7832065E-6 1.2906277E-5 1.2906277E-5 1.290641E-5 0.17275 0.17275
1.2905411E-5 -1.1979374E-11 1.2906097E-5 1.2185211E-5 7.78306E-6 1.290606E-5 1.290606E-5 1.2906097E-5 0.17325 0.17325
1.2895954E-5 -1.8251656E-10 1.2906097E-5 1.2184983E-5 7.782914E-6 1.2905843E-5 1.2905843E-5 1.2906097E-5 0.17375 0.17375
1.28969905E-5 -1.5937053E-10 1.2905161E-5 1.2184753E-5 7.782767E-6 1.2905626E-5 1.2905626E-5 1.2905161E-5 0.17425 0.17425
1.2895948E-5 -1.745957E-10 1.2905473E-5 1.2184524E-5 7.782622E-6 1.2905409E-5 1.2905409E-5 1.2905473E-5 0.17475 0.17475
1.2897579E-5 -1.4048646E-10 1.2905473E-5 1.2184296E-5 7.782475E-6 1.2905191E-5 1.2905191E-5 1.2905473E-5 0.17525 0.17525
1.29024775E-5 -4.607963E-11 1.2905161E-5 1.2184067E-5 7.782329E-6 1.2904974E-5 1.2904974E-5 1.2905161E-5 0.17575 0.17575
1.2913646E-5 1.6404988E-10 1.2904849E-5 1.21838375E-5 7.782182E-6 1.2904757E-5 1.2904757E-5 1.2904849E-5 0.17625 0.17625
1.2919105E-5 2.6881086E-10 1.2904537E-5 1.2183609E-5 7.782037E-6 1.2904539E-5 1.2904539E-5 1.2904537E-5 0.17675 0.17675
1.2915918E-5 2.1399635E-10 1.2904537E-5 1.2183151E-5 7.781744E-6 1.2904323E-5 1.2904323E-5 1.2904537E-5 0.17725 0.17725
1.2908837E-5 8.7311984E-11 1.2904225E-5 1.2182923E-5 7.781598E-6 1.29041055E-5 1.29041055E-5 1.2904225E-5 0.17775 0.17775
1.2904428E-5 9.962013E-12 1.2904225E-5 1.2182693E-5 7.781452E-6 1.2903888E-5 1.2903888E-5 1.2904225E-5 0.17825 0.17825
1.2897017E-5 -1.2281304E-10 1.2903601E-5 1.2182464E-5 7.781306E-6 1.2903672E-5 1.2903672E-5 1.2903601E-5 0.17875 0.17875
1.2890398E-5 -2.409705E-10 1.2903288E-5 1.2182236E-5 7.781159E-6 1.2903454E-5 1.2903454E-5 1.2903288E-5 0.17925 0.17925
1.2892127E-5 -2.0503405E-10 1.2902976E-5 1.2182007E-5 7.781014E-6 1.2903237E-5 1.2903237E-5 1.2902976E-5 0.17975 0.17975
1.2899039E-5 -7.3474136E-11 1.2902352E-5 1.2181778E-5 7.780867E-6 1.29030195E-5 1.29030195E-5 1.2902352E-5 0.18025 0.18025
1.290628E-5 6.4176435E-11 1.2902352E-5 1.2181549E-5 7.780721E-6 1.2902802E-5 1.2902802E-5 1.2902352E-5 0.18075 0.18075
1.290966E-5 1.3056621E-10 1.2902664E-5 1.218132E-5 7.780574E-6 1.2902585E-5 1.2902585E-5 1.2902664E-5 0.18125 0.18125
1.2912974E-5 1.9573783E-10 1.2902039E-5 1.2181092E-5 7.780429E-6 1.2902368E-5 1.2902368E-5 1.2902039E-5 0.18175 0.18175
1.2914968E-5 2.365468E-10 1.2901727E-5 1.21808625E-5 7.780282E-6 1.2902151E-5 1.2902151E-5 1.2901727E-5 0.18225 0.18225
1.2909866E-5 1.4640643E-10 1.2902039E-5 1.2180405E-5 7.77999E-6 1.2901934E-5 1.2901934E-5 1.2902039E-5 0.18275 0.18275
1.2899353E-5 -4.3620885E-11 1.2901415E-5 1.2180176E-5 7.779844E-6 1.2901717E-5 1.2901717E-5 1.2901415E-5 0.18325 0.18325
1.2889401E-5 -2.2329406E-10 1.2901415E-5 1.2179947E-5 7.779698E-6 1.29015E-5 1.29015E-5 1.2901415E-5 0.18375 0.18375
1.2887765E-5 -2.4948243E-10 1.2901415E-5 1.2179718E-5 7.779551E-6 1.2901282E-5 1.2901282E-5 1.2901415E-5 0.18425 0.18425
1.2890386E-5 -1.971012E-10 1.2901103E-5 1.2179489E-5 7.779405E-6 1.2901065E-5 1.2901065E-5 1.2901103E-5 0.18475 0.18475
1.2896538E-5 -7.9549825E-11 1.2901103E-5 1.217926E-5 7.779259E-6 1.2900848E-5 1.2900848E-5 1.2901103E-5 0.18525 0.18525
1.2903647E-5 5.5664487E-11 1.2900791E-5 1.2179032E-5 7.779113E-6 1.290063E-5 1.290063E-5 1.2900791E-5 0.18575 0.18575
1.2914815E-5 2.6579397E-10 1.2900478E-5 1.21788025E-5 7.778966E-6 1.2900413E-5 1.2900413E-5 1.2900478E-5 0.18625 0.18625
1.2918228E-5 3.3279282E-10 1.2900166E-5 1.2178573E-5 7.77882E-6 1.29001955E-5 1.29001955E-5 1.2900166E-5 0.18675 0.18675
1.2911279E-5 2.0854472E-10 1.2900166E-5 1.2178345E-5 7.778674E-6 1.2899979E-5 1.2899979E-5 1.2900166E-5 0.18725 0.18725
1.2898389E-5 -2.5335404E-11 1.2900166E-5 1.2178116E-5 7.778528E-6 1.2899762E-5 1.2899762E-5 1.2900166E-5 0.18775 0.18775
1.28920665E-5 -1.3801124E-10 1.28995425E-5 1.2177658E-5 7.778235E-6 1.2899544E-5 1.2899544E-5 1.28995425E-5 0.18825 0.18825
1.2887131E-5 -2.2510628E-10 1.289923E-5 1.2177429E-5 7.77809E-6 1.2899327E-5 1.2899327E-5 1.289923E-5 0.18875 0.18875
1.28841075E-5 -2.7687547E-10 1.2898918E-5 1.21772E-5 7.777943E-6 1.289911E-5 1.289911E-5 1.2898918E-5 0.18925 0.18925
1.2887026E-5 -2.1901261E-10 1.2898918E-5 1.2176972E-5 7.777797E-6 1.2898893E-5 1.2898893E-5 1.2898918E-5 0.18975 0.18975
1.2899283E-5 1.1216093E-11 1.2898606E-5 1.21767425E-5 7.77765E-6 1.2898676E-5 1.2898676E-5 1.2898606E-5 0.19025 0.19025
1.2912497E-5 2.5910774E-10 1.2898294E-5 1.2176513E-5 7.777505E-6 1.2898458E-5 1.2898458E-5 1.2898294E-5 0.19075 0.19075
1.291624E-5 3.3219724E-10 1.2898294E-5 1.2176285E-5 7.777358E-6 1.2898241E-5 1.2898241E-5 1.2898294E-5 0.19125 0.19125
1.2908235E-5 1.8845901E-10 1.2897357E-5 1.2176056E-5 7.777212E-6 1.2898024E-5 1.2898024E-5 1.2897357E-5 0.19175 0.19175
1.2902606E-5 8.857358E-11 1.2897669E-5 1.2175827E-5 7.777066E-6 1.2897806E-5 1.2897806E-5 1.2897669E-5 0.19225 0.19225
1.289701E-5 -1.0702806E-11 1.2897357E-5 1.2175598E-5 7.77692E-6 1.289759E-5 1.289759E-5 1.2897357E-5 0.19275 0.19275
1.2885539E-5 -2.1839307E-10 1.2897045E-5 1.2175369E-5 7.776774E-6 1.28973725E-5 1.28973725E-5 1.2897045E-5 0.19325 0.19325
1.2880734E-5 -3.0305183E-10 1.2897669E-5 1.2174912E-5 7.776482E-6 1.2897155E-5 1.2897155E-5 1.2897669E-5 0.19375 0.19375
1.2885864E-5 -2.0438153E-10 1.2897357E-5 1.21746825E-5 7.776335E-6 1.2896938E-5 1.2896938E-5 1.2897357E-5 0.19425 0.19425
1.2894952E-5 -3.2623213E-11 1.2897045E-5 1.2174453E-5 7.776189E-6 1.289672E-5 1.289672E-5 1.2897045E-5 0.19475 0.19475
1.2903811E-5 1.3487163E-10 1.289642E-5 1.2174225E-5 7.776042E-6 1.2896503E-5 1.2896503E-5 1.289642E-5 0.19525 0.19525
1.2907124E-5 2.0004327E-10 1.289642E-5 1.2173996E-5 7.775897E-6 1.2896286E-5 1.2896286E-5 1.289642E-5 0.19575 0.19575
1.29079635E-5 2.195349E-10 1.2896108E-5 1.2173767E-5 7.77575E-6 1.2896068E-5 1.2896068E-5 1.2896108E-5 0.19625 0.19625
1.2905568E-5 1.79338E-10 1.2895484E-5 1.2173538E-5 7.775604E-6 1.2895851E-5 1.2895851E-5 1.2895484E-5 0.19675 0.19675
1.2895748E-5 2.1010776E-12 1.2895796E-5 1.2173309E-5 7.775458E-6 1.2895634E-5 1.2895634E-5 1.2895796E-5 0.19725 0.19725
1.2889062E-5 -1.172745E-10 1.2895484E-5 1.217308E-5 7.775312E-6 1.2895417E-5 1.2895417E-5 1.2895484E-5 0.19775 0.19775
1.2885182E-5 -1.848794E-10 1.28951715E-5 1.2172852E-5 7.775166E-6 1.28952E-5 1.28952E-5 1.28951715E-5 0.19825 0.19825
1.2885229E-5 -1.8000537E-10 1.28951715E-5 1.2172394E-5 7.774873E-6 1.2894982E-5 1.2894982E-5 1.28951715E-5 0.19875 0.19875
1.2888939E-5 -1.0752493E-10 1.2894548E-5 1.2172165E-5 7.774727E-6 1.2894765E-5 1.2894765E-5 1.2894548E-5 0.19925 0.19925
1.2895322E-5 1.4289913E-11 1.2894548E-5 1.2171936E-5 7.774581E-6 1.2894548E-5 1.2894548E-5 1.2894548E-5 0.19975 0.19975
1.2899493E-5 9.5297284E-11 1.2894548E-5 1.2171708E-5 7.774434E-6 1.289433E-5 1.289433E-5 1.2894548E-5 0.20025 0.20025
1.2902214E-5 1.4950573E-10 1.2894236E-5 1.2171478E-5 7.774288E-6 1.2894113E-5 1.2894113E-5 1.2894236E-5 0.20075 0.20075
1.2900412E-5 1.2027203E-10 1.2894236E-5 1.2171249E-5 7.774142E-6 1.28938955E-5 1.28938955E-5 1.2894236E-5 0.20125 0.20125
1.2897159E-5 6.423938E-11 1.2893611E-5 1.2171021E-5 7.773996E-6 1.2893678E-5 1.2893678E-5 1.2893611E-5 0.20175 0.20175
1.2895225E-5 3.2569402E-11 1.2893299E-5 1.2170792E-5 7.77385E-6 1.2893461E-5 1.2893461E-5 1.2893299E-5 0.20225 0.20225
1.2890289E-5 -5.4525634E-11 1.2892987E-5 1.21705625E-5 7.773703E-6 1.2893243E-5 1.2893243E-5 1.2892987E-5 0.20275 0.20275
1.2886244E-5 -1.2517587E-10 1.2893299E-5 1.2170334E-5 7.773558E-6 1.2893026E-5 1.2893026E-5 1.2893299E-5 0.20325 0.20325
1.2887149E-5 -1.044661E-10 1.2892362E-5 1.2170105E-5 7.773411E-6 1.2892809E-5 1.2892809E-5 1.2892362E-5 0.20375 0.20375
1.2888911E-5 -6.79206E-11 1.2892362E-5 1.2169648E-5 7.773118E-6 1.2892591E-5 1.2892591E-5 1.2892362E-5 0.20425 0.20425
1.2890443E-5 -3.5638575E-11 1.289205E-5 1.2169418E-5 7.772973E-6 1.2892374E-5 1.2892374E-5 1.289205E-5 0.20475 0.20475
1.2892536E-5 6.9975974E-12 1.289205E-5 1.2169189E-5 7.772826E-6 1.28921565E-5 1.28921565E-5 1.289205E-5 0.20525 0.20525
1.2897236E-5 9.7750044E-11 1.289205E-5 1.2168961E-5 7.77268E-6 1.2891939E-5 1.2891939E-5 1.289205E-5 0.20575 0.20575
1.2899295E-5 1.3977715E-10 1.2891738E-5 1.2168732E-5 7.772534E-6 1.2891722E-5 1.2891722E-5 1.2891738E-5 0.20625 0.20625
1.2897197E-5 1.05061834E-10 1.2891426E-5 1.21685025E-5 7.772388E-6 1.2891504E-5 1.2891504E-5 1.2891426E-5 0.20675 0.20675
1.2892855E-5 2.8929999E-11 1.2891426E-5 1.2168274E-5 7.772242E-6 1.2891287E-5 1.2891287E-5 1.2891426E-5 0.20725 0.20725
1.2887456E-5 -6.6691985E-11 1.2891738E-5 1.2168045E-5 7.772095E-6 1.289107E-5 1.289107E-5 1.2891738E-5 0.20775 0.20775
1.2886282E-5 -8.435341E-11 1.2891426E-5 1.2167816E-5 7.77195E-6 1.2890852E-5 1.2890852E-5 1.2891426E-5 0.20825 0.20825
1.2884448E-5 -1.1419619E-10 1.2891113E-5 1.2167588E-5 7.771803E-6 1.2890636E-5 1.2890636E-5 1.2891113E-5 0.20875 0.20875
1.2885616E-5 -8.861389E-11 1.2890489E-5 1.2167358E-5 7.771657E-6 1.28904185E-5 1.28904185E-5 1.2890489E-5 0.20925 0.20925
1.2889293E-5 -1.6742507E-11 1.28901775E-5 1.2166901E-5 7.771365E-6 1.2890201E-5 1.2890201E-5 1.28901775E-5 0.20975 0.20975
1.289264E-5 4.903818E-11 1.28901775E-5 1.2166672E-5 7.771218E-6 1.2889984E-5 1.2889984E-5 1.28901775E-5 0.21025 0.21025
1.28965485E-5 1.2517302E-10 1.2889241E-5 1.21664425E-5 7.771072E-6 1.2889766E-5 1.2889766E-5 1.2889241E-5 0.21075 0.21075
1.2897553E-5 1.4771E-10 1.2889241E-5 1.2166214E-5 7.770926E-6 1.2889549E-5 1.2889549E-5 1.2889241E-5 0.21125 0.21125
1.2894101E-5 8.802297E-11 1.2889241E-5 1.2165985E-5 7.77078E-6 1.2889332E-5 1.2889332E-5 1.2889241E-5 0.21175 0.21175
1.2888372E-5 -1.3689683E-11 1.2888929E-5 1.2165756E-5 7.770634E-6 1.2889114E-5 1.2889114E-5 1.2888929E-5 0.21225 0.21225
1.2883436E-5 -1.0078472E-10 1.2888617E-5 1.2165528E-5 7.770487E-6 1.2888897E-5 1.2888897E-5 1.2888617E-5 0.21275 0.21275
1.28797865E-5 -1.6412616E-10 1.2888617E-5 1.2165298E-5 7.770341E-6 1.28886795E-5 1.28886795E-5 1.2888617E-5 0.21325 0.21325
1.2883661E-5 -8.860039E-11 1.2887992E-5 1.2165069E-5 7.770195E-6 1.2888461E-5 1.2888461E-5 1.2887992E-5 0.21375 0.21375
1.2888526E-5 5.1973807E-12 1.288768E-5 1.2164841E-5 7.770049E-6 1.2888244E-5 1.2888244E-5 1.288768E-5 0.21425 0.21425
1.2892499E-5 8.2550355E-11 1.288768E-5 1.2164612E-5 7.769902E-6 1.2888027E-5 1.2888027E-5 1.288768E-5 0.21475 0.21475
1.2894362E-5 1.2092308E-10 1.2887368E-5 1.2164154E-5 7.76961E-6 1.288781E-5 1.288781E-5 1.2887368E-5 0.21525 0.21525
1.2895464E-5 1.4528723E-10 1.2887368E-5 1.2163925E-5 7.769464E-6 1.2887593E-5 1.2887593E-5 1.2887368E-5 0.21575 0.21575
1.2893234E-5 1.0813567E-10 1.2887368E-5 1.2163697E-5 7.769318E-6 1.2887375E-5 1.2887375E-5 1.2887368E-5 0.21625 0.21625
1.2884437E-5 -5.022019E-11 1.2886431E-5 1.21634675E-5 7.769171E-6 1.2887158E-5 1.2887158E-5 1.2886431E-5 0.21675 0.21675
1.2877486E-5 -1.7446829E-10 1.2886431E-5 1.2163238E-5 7.769026E-6 1.288694E-5 1.288694E-5 1.2886431E-5 0.21725 0.21725
1.2877236E-5 -1.7507586E-10 1.2886743E-5 1.216301E-5 7.768879E-6 1.2886722E-5 1.2886722E-5 1.2886743E-5 0.21775 0.21775
1.2883388E-5 -5.752448E-11 1.2886119E-5 1.2162781E-5 7.768733E-6 1.2886505E-5 1.2886505E-5 1.2886119E-5 0.21825 0.21825
1.2887989E-5 3.1400747E-11 1.2886119E-5 1.2162552E-5 7.768586E-6 1.2886288E-5 1.2886288E-5 1.2886119E-5 0.21875 0.21875
1.2891403E-5 9.83996E-11 1.2886119E-5 1.2162323E-5 7.768441E-6 1.288607E-5 1.288607E-5 1.2886119E-5 0.21925 0.21925
1.2894254E-5 1.5504428E-10 1.2886119E-5 1.2162094E-5 7.768294E-6 1.2885853E-5 1.2885853E-5 1.2886119E-5 0.21975 0.21975
1.2895158E-5 1.7575406E-10 1.2885807E-5 1.2161865E-5 7.768148E-6 1.2885635E-5 1.2885635E-5 1.2885807E-5 0.22025 0.22025
1.288867E-5 6.0032875E-11 1.28854945E-5 1.21614075E-5 7.767856E-6 1.2885418E-5 1.2885418E-5 1.28854945E-5 0.22075 0.22075
1.287753E-5 -1.4156669E-10 1.28854945E-5 1.2161178E-5 7.76771E-6 1.2885201E-5 1.2885201E-5 1.28854945E-5 0.22125 0.22125
1.2874409E-5 -1.9516307E-10 1.28854945E-5 1.216095E-5 7.767563E-6 1.2884983E-5 1.2884983E-5 1.28854945E-5 0.22175 0.22175
1.2879142E-5 -1.03801565E-10 1.28851825E-5 1.2160721E-5 7.767418E-6 1.2884766E-5 1.2884766E-5 1.28851825E-5 0.22225 0.22225
1.2881993E-5 -4.7156848E-11 1.2884246E-5 1.2160492E-5 7.767271E-6 1.2884549E-5 1.2884549E-5 1.2884246E-5 0.22275 0.22275
1.2885307E-5 1.8014784E-11 1.2884246E-5 1.2160263E-5 7.767125E-6 1.2884331E-5 1.2884331E-5 1.2884246E-5 0.22325 0.22325
1.2893109E-5 1.6601949E-10 1.2883622E-5 1.2160034E-5 7.766978E-6 1.2884114E-5 1.2884114E-5 1.2883622E-5 0.22375 0.22375
1.2894806E-5 2.0134687E-10 1.2883934E-5 1.2159805E-5 7.766833E-6 1.28838965E-5 1.28838965E-5 1.2883934E-5 0.22425 0.22425
1.2889143E-5 1.0085235E-10 1.2882997E-5 1.2159577E-5 7.766686E-6 1.2883678E-5 1.2883678E-5 1.2882997E-5 0.22475 0.22475
1.2880016E-5 -6.359415E-11 1.288331E-5 1.21593475E-5 7.76654E-6 1.2883461E-5 1.2883461E-5 1.288331E-5 0.22525 0.22525
1.2874782E-5 -1.561708E-10 1.2882685E-5 1.2159118E-5 7.7663935E-6 1.28832435E-5 1.28832435E-5 1.2882685E-5 0.22575 0.22575
1.28739375E-5 -1.6774156E-10 1.2882685E-5 1.2158661E-5 7.766102E-6 1.2883026E-5 1.2883026E-5 1.2882685E-5 0.22625 0.22625
1.2875007E-5 -1.4398646E-10 1.2882685E-5 1.2158432E-5 7.765955E-6 1.2882809E-5 1.2882809E-5 1.2882685E-5 0.22675 0.22675
1.2879905E-5 -4.957962E-11 1.2882685E-5 1.2158203E-5 7.765809E-6 1.2882591E-5 1.2882591E-5 1.2882685E-5 0.22725 0.22725
1.2891931E-5 1.7638563E-10 1.2882685E-5 1.2157974E-5 7.765663E-6 1.2882374E-5 1.2882374E-5 1.2882685E-5 0.22775 0.22775
1.2897489E-5 2.8297378E-10 1.2882373E-5 1.2157745E-5 7.765517E-6 1.2882157E-5 1.2882157E-5 1.2882373E-5 0.22825 0.22825
1.2890275E-5 1.5385315E-10 1.2881436E-5 1.2157517E-5 7.76537E-6 1.2881939E-5 1.2881939E-5 1.2881436E-5 0.22875 0.22875
1.2881708E-5 -2.3921175E-13 1.2881749E-5 1.21572875E-5 7.765224E-6 1.2881722E-5 1.2881722E-5 1.2881749E-5 0.22925 0.22925
1.2876013E-5 -1.01342795E-10 1.2880812E-5 1.2157058E-5 7.765078E-6 1.2881504E-5 1.2881504E-5 1.2880812E-5 0.22975 0.22975
1.2872298E-5 -1.6590236E-10 1.2880812E-5 1.215683E-5 7.764932E-6 1.2881286E-5 1.2881286E-5 1.2880812E-5 0.23025 0.23025
1.2868714E-5 -2.2802567E-10 1.2881749E-5 1.2156601E-5 7.764786E-6 1.2881069E-5 1.2881069E-5 1.2881749E-5 0.23075 0.23075
1.287315E-5 -1.4214575E-10 1.2880812E-5 1.2156143E-5 7.764494E-6 1.28808515E-5 1.28808515E-5 1.2880812E-5 0.23125 0.23125
1.288346E-5 5.2148015E-11 1.28805E-5 1.2155914E-5 7.764347E-6 1.2880634E-5 1.2880634E-5 1.28805E-5 0.23175 0.23175
1.2890074E-5 1.7822634E-10 1.2880812E-5 1.2155685E-5 7.764201E-6 1.2880417E-5 1.2880417E-5 1.2880812E-5 0.23225 0.23225
1.28896245E-5 1.7396436E-10 1.28805E-5 1.2155457E-5 7.764054E-6 1.28801985E-5 1.28801985E-5 1.28805E-5 0.23275 0.23275
1.2886999E-5 1.29504E-10 1.2879876E-5 1.21552275E-5 7.763909E-6 1.2879981E-5 1.2879981E-5 1.2879876E-5 0.23325 0.23325
1.2887177E-5 1.368143E-10 1.2879252E-5 1.2154998E-5 7.763762E-6 1.2879764E-5 1.2879764E-5 1.2879252E-5 0.23375 0.23375
1.28808215E-5 2.352939E-11 1.2879252E-5 1.215477E-5 7.763616E-6 1.2879546E-5 1.2879546E-5 1.2879252E-5 0.23425 0.23425
1.2871627E-5 -1.4213526E-10 1.2878939E-5 1.2154541E-5 7.76347E-6 1.2879329E-5 1.2879329E-5 1.2878939E-5 0.23475 0.23475
1.28663605E-5 -2.3532096E-10 1.2879252E-5 1.2154313E-5 7.763324E-6 1.2879112E-5 1.2879112E-5 1.2879252E-5 0.23525 0.23525
1.2869839E-5 -1.6710398E-10 1.2878939E-5 1.2154083E-5 7.763178E-6 1.2878894E-5 1.2878894E-5 1.2878939E-5 0.23575 0.23575
1.287652E-5 -3.9807553E-11 1.2879252E-5 1.2153854E-5 7.763031E-6 1.2878677E-5 1.2878677E-5 1.2879252E-5 0.23625 0.23625
1.2877424E-5 -1.9097782E-11 1.2878627E-5 1.2153397E-5 7.762739E-6 1.2878459E-5 1.2878459E-5 1.2878627E-5 0.23675 0.23675
1.2880243E-5 3.6937852E-11 1.2878627E-5 1.21531675E-5 7.762593E-6 1.2878241E-5 1.2878241E-5 1.2878627E-5 0.23725 0.23725
1.2890487E-5 2.3001351E-10 1.2878003E-5 1.2152939E-5 7.762446E-6 1.2878024E-5 1.2878024E-5 1.2878003E-5 0.23775 0.23775
1.28930415E-5 2.8117658E-10 1.2878003E-5 1.215271E-5 7.762301E-6 1.28778065E-5 1.28778065E-5 1.2878003E-5 0.23825 0.23825
1.2884739E-5 1.3195675E-10 1.2878003E-5 1.2152481E-5 7.762154E-6 1.2877588E-5 1.2877588E-5 1.2878003E-5 0.23875 0.23875
1.2873862E-5 -6.477028E-11 1.2878003E-5 1.2152253E-5 7.762008E-6 1.2877371E-5 1.2877371E-5 1.2878003E-5 0.23925 0.23925
1.2868463E-5 -1.6039226E-10 1.2877066E-5 1.2152023E-5 7.7618615E-6 1.28771535E-5 1.28771535E-5 1.2877066E-5 0.23975 0.23975
1.286577E-5 -2.0607076E-10 1.2877066E-5 1.2151794E-5 7.761716E-6 1.2876936E-5 1.2876936E-5 1.2877066E-5 0.24025 0.24025
1.28622205E-5 -2.6758498E-10 1.2876754E-5 1.2151566E-5 7.76157E-6 1.2876719E-5 1.2876719E-5 1.2876754E-5 0.24075 0.24075
1.2866128E-5 -1.9145015E-10 1.2876442E-5 1.2151337E-5 7.761423E-6 1.28765005E-5 1.28765005E-5 1.2876442E-5 0.24125 0.24125
1.2882114E-5 1.0760311E-10 1.2875817E-5 1.21511075E-5 7.761277E-6 1.2876284E-5 1.2876284E-5 1.2875817E-5 0.24175 0.24175
1.2894007E-5 3.311321E-10 1.2875817E-5 1.215065E-5 7.760985E-6 1.2876066E-5 1.2876066E-5 1.2875817E-5 0.24225 0.24225
1.28915135E-5 2.89108E-10 1.2875817E-5 1.2150421E-5 7.760838E-6 1.2875848E-5 1.2875848E-5 1.2875817E-5 0.24275 0.24275
1.2885191E-5 1.7643215E-10 1.28755055E-5 1.2150193E-5 7.760692E-6 1.2875631E-5 1.2875631E-5 1.28755055E-5 0.24325 0.24325
1.287933E-5 7.228323E-11 1.28751935E-5 1.2149963E-5 7.760546E-6 1.2875414E-5 1.2875414E-5 1.28751935E-5 0.24375 0.24375
1.2871027E-5 -7.69366E-11 1.28751935E-5 1.2149734E-5 7.7604E-6 1.2875195E-5 1.2875195E-5 1.28751935E-5 0.24425 0.24425
1.28572465E-5 -3.2726152E-10 1.2874881E-5 1.2149506E-5 7.7602535E-6 1.2874978E-5 1.2874978E-5 1.2874881E-5 0.24475 0.24475
1.285429E-5 -3.7781256E-10 1.2874569E-5 1.2149277E-5 7.760107E-6 1.2874761E-5 1.2874761E-5 1.2874569E-5 0.24525 0.24525
1.2867899E-5 -1.226121E-10 1.2874569E-5 1.21490475E-5 7.759962E-6 1.2874543E-5 1.2874543E-5 1.2874569E-5 0.24575 0.24575
1.2880354E-5 1.11271E-10 1.2874257E-5 1.2148819E-5 7.759815E-6 1.2874325E-5 1.2874325E-5 1.2874257E-5 0.24625 0.24625
1.2885318E-5 2.0689597E-10 1.2874257E-5 1.214859E-5 7.759669E-6 1.2874108E-5 1.2874108E-5 1.2874257E-5 0.24675 0.24675
1.288718E-5 2.4526867E-10 1.2874257E-5 1.2148361E-5 7.759522E-6 1.287389E-5 1.287389E-5 1.2874257E-5 0.24725 0.24725
1.288617E-5 2.306526E-10 1.2873945E-5 1.2147903E-5 7.75923E-6 1.2873673E-5 1.2873673E-5 1.2873945E-5 0.24775 0.24775
1.2880342E-5 1.2711275E-10 1.2873633E-5 1.2147674E-5 7.759084E-6 1.2873455E-5 1.2873455E-5 1.2873633E-5 0.24825 0.24825
1.2869399E-5 -7.083243E-11 1.2872696E-5 1.2147446E-5 7.758938E-6 1.2873237E-5 1.2873237E-5 1.2872696E-5 0.24875 0.24875
1.2857005E-5 -2.9557654E-10 1.2872696E-5 1.2147217E-5 7.758792E-6 1.287302E-5 1.287302E-5 1.2872696E-5 0.24925 0.24925
1.2859757E-5 -2.4075905E-10 1.2872384E-5 1.21469875E-5 7.758646E-6 1.28728025E-5 1.28728025E-5 1.2872384E-5 0.24975 0.24975
1.2866107E-5 -1.1955327E-10 1.2872696E-5 1.2146759E-5 7.758499E-6 1.2872585E-5 1.2872585E-5 1.2872696E-5 0.25025 0.25025
1.2869486E-5 -5.3163488E-11 1.2872384E-5 1.214653E-5 7.758354E-6 1.2872367E-5 1.2872367E-5 1.2872384E-5 0.25075 0.25075
1.2877519E-5 9.91047E-11 1.2872384E-5 1.2146301E-5 7.758207E-6 1.28721495E-5 1.28721495E-5 1.2872384E-5 0.25125 0.25125
1.2884133E-5 2.2518298E-10 1.2872384E-5 1.2146073E-5 7.758061E-6 1.2871932E-5 1.2871932E-5 1.2872384E-5 0.25175 0.25175
1.2884938E-5 2.4406557E-10 1.2872071E-5 1.2145843E-5 7.757914E-6 1.2871714E-5 1.2871714E-5 1.2872071E-5 0.25225 0.25225
1.2877824E-5 1.1677212E-10 1.2871759E-5 1.2145615E-5 7.757769E-6 1.2871496E-5 1.2871496E-5 1.2871759E-5 0.25275 0.25275
1.2874273E-5 5.5257892E-11 1.28708225E-5 1.2145157E-5 7.757476E-6 1.2871279E-5 1.2871279E-5 1.28708225E-5 0.25325 0.25325
1.2869732E-5 -2.4528352E-11 1.2871135E-5 1.2144928E-5 7.7573295E-6 1.2871061E-5 1.2871061E-5 1.2871135E-5 0.25375 0.25375
1.286562E-5 -9.6396724E-11 1.28708225E-5 1.2144699E-5 7.757184E-6 1.2870843E-5 1.2870843E-5 1.28708225E-5 0.25425 0.25425
1.2857285E-5 -2.4622562E-10 1.2870511E-5 1.214447E-5 7.757038E-6 1.2870626E-5 1.2870626E-5 1.2870511E-5 0.25475 0.25475
1.28562415E-5 -2.6145078E-10 1.2870199E-5 1.2144242E-5 7.756891E-6 1.2870408E-5 1.2870408E-5 1.2870199E-5 0.25525 0.25525
1.2865529E-5 -8.6038086E-11 1.2869887E-5 1.21440125E-5 7.756745E-6 1.287019E-5 1.287019E-5 1.2869887E-5 0.25575 0.25575
1.2876037E-5 1.1191009E-10 1.2869887E-5 1.2143783E-5 7.756599E-6 1.2869973E-5 1.2869973E-5 1.2869887E-5 0.25625 0.25625
1.2881396E-5 2.1484386E-10 1.2869887E-5 1.2143555E-5 7.756453E-6 1.2869755E-5 1.2869755E-5 1.2869887E-5 0.25675 0.25675
1.2882268E-5 2.3494456E-10 1.2869575E-5 1.2143326E-5 7.756306E-6 1.2869537E-5 1.2869537E-5 1.2869575E-5 0.25725 0.25725
1.28788815E-5 1.7647567E-10 1.2869575E-5 1.2143097E-5 7.75616E-6 1.286932E-5 1.286932E-5 1.2869575E-5 0.25775 0.25775
1.287345E-5 8.024462E-11 1.2869575E-5 1.2142868E-5 7.756014E-6 1.2869103E-5 1.2869103E-5 1.2869575E-5 0.25825 0.25825
1.2867392E-5 -2.7558669E-11 1.2869262E-5 1.214241E-5 7.7557215E-6 1.2868885E-5 1.2868885E-5 1.2869262E-5 0.25875 0.25875
1.2860145E-5 -1.5728838E-10 1.2868638E-5 1.2142182E-5 7.755575E-6 1.2868667E-5 1.2868667E-5 1.2868638E-5 0.25925 0.25925
1.2856E-5 -2.2976582E-10 1.2868638E-5 1.21419525E-5 7.75543E-6 1.286845E-5 1.286845E-5 1.2868638E-5 0.25975 0.25975
1.2854067E-5 -2.614358E-10 1.2868326E-5 1.2141723E-5 7.755283E-6 1.2868232E-5 1.2868232E-5 1.2868326E-5 0.26025 0.26025
1.285903E-5 -1.6581081E-10 1.2867701E-5 1.2141495E-5 7.755137E-6 1.2868014E-5 1.2868014E-5 1.2867701E-5 0.26075 0.26075
1.2872706E-5 9.060777E-11 1.2868326E-5 1.2141266E-5 7.754991E-6 1.2867797E-5 1.2867797E-5 1.2868326E-5 0.26125 0.26125
1.288417E-5 3.0621888E-10 1.2868013E-5 1.2141037E-5 7.754845E-6 1.2867578E-5 1.2867578E-5 1.2868013E-5 0.26175 0.26175
1.2884052E-5 3.080476E-10 1.2867701E-5 1.2140808E-5 7.754698E-6 1.2867361E-5 1.2867361E-5 1.2867701E-5 0.26225 0.26225
1.2876508E-5 1.7283627E-10 1.2867701E-5 1.2140579E-5 7.754552E-6 1.2867144E-5 1.2867144E-5 1.2867701E-5 0.26275 0.26275
1.2867084E-5 2.9081817E-12 1.2866765E-5 1.214035E-5 7.754406E-6 1.2866925E-5 1.2866925E-5 1.2866765E-5 0.26325 0.26325
1.28601005E-5 -1.2194899E-10 1.2866452E-5 1.21398925E-5 7.7541135E-6 1.2866708E-5 1.2866708E-5 1.2866452E-5 0.26375 0.26375
1.2853316E-5 -2.4315178E-10 1.2866765E-5 1.2139663E-5 7.753967E-6 1.2866491E-5 1.2866491E-5 1.2866765E-5 0.26425 0.26425
1.2849336E-5 -3.1258388E-10 1.2866452E-5 1.2139435E-5 7.753822E-6 1.2866272E-5 1.2866272E-5 1.2866452E-5 0.26475 0.26475
1.2857269E-5 -1.621429E-10 1.286614E-5 1.2139206E-5 7.753675E-6 1.2866055E-5 1.2866055E-5 1.286614E-5 0.26525 0.26525
1.2870846E-5 9.2448486E-11 1.286614E-5 1.2138977E-5 7.753529E-6 1.2865837E-5 1.2865837E-5 1.286614E-5 0.26575 0.26575
1.2876998E-5 2.0999988E-10 1.28658285E-5 1.2138748E-5 7.753382E-6 1.2865619E-5 1.2865619E-5 1.28658285E-5 0.26625 0.26625
1.2876813E-5 2.1061045E-10 1.286614E-5 1.2138519E-5 7.753237E-6 1.2865402E-5 1.2865402E-5 1.286614E-5 0.26675 0.26675
1.28746815E-5 1.7528606E-10 1.2865204E-5 1.213829E-5 7.75309E-6 1.2865184E-5 1.2865184E-5 1.2865204E-5 0.26725 0.26725
1.28695465E-5 8.4536635E-11 1.2864892E-5 1.2138062E-5 7.752944E-6 1.2864966E-5 1.2864966E-5 1.2864892E-5 0.26775 0.26775
1.28597585E-5 -9.209121E-11 1.286458E-5 1.21378325E-5 7.7527975E-6 1.2864749E-5 1.2864749E-5 1.286458E-5 0.26825 0.26825
1.2854195E-5 -1.907585E-10 1.2864268E-5 1.2137603E-5 7.752652E-6 1.2864531E-5 1.2864531E-5 1.2864268E-5 0.26875 0.26875
1.28549345E-5 -1.7309408E-10 1.2864892E-5 1.2137146E-5 7.752359E-6 1.2864313E-5 1.2864313E-5 1.2864892E-5 0.26925 0.26925
1.2863E-5 -2.0216839E-11 1.286458E-5 1.2136917E-5 7.752213E-6 1.2864096E-5 1.2864096E-5 1.286458E-5 0.26975 0.26975
1.286793E-5 7.479908E-11 1.2864268E-5 1.2136688E-5 7.752067E-6 1.2863878E-5 1.2863878E-5 1.2864268E-5 0.27025 0.27025
1.2867449E-5 6.9928036E-11 1.2863643E-5 1.2136459E-5 7.751921E-6 1.286366E-5 1.286366E-5 1.2863643E-5 0.27075 0.27075
1.2866604E-5 5.835729E-11 1.2863643E-5 1.2136231E-5 7.751774E-6 1.2863442E-5 1.2863442E-5 1.2863643E-5 0.27125 0.27125
1.28670135E-5 6.993104E-11 1.2863331E-5 1.2136002E-5 7.751628E-6 1.2863225E-5 1.2863225E-5 1.2863331E-5 0.27175 0.27175
1.28643205E-5 2.4252553E-11 1.2863643E-5 1.21357725E-5 7.751482E-6 1.2863006E-5 1.2863006E-5 1.2863643E-5 0.27225 0.27225
1.2859615E-5 -5.857902E-11 1.2863019E-5 1.2135544E-5 7.751336E-6 1.2862789E-5 1.2862789E-5 1.2863019E-5 0.27275 0.27275
1.2857055E-5 -1.0182125E-10 1.2863019E-5 1.2135315E-5 7.7511895E-6 1.2862572E-5 1.2862572E-5 1.2863019E-5 0.27325 0.27325
1.2859345E-5 -5.5530688E-11 1.2862394E-5 1.2135086E-5 7.751043E-6 1.2862353E-5 1.2862353E-5 1.2862394E-5 0.27375 0.27375
1.2866354E-5 7.785644E-11 1.2862082E-5 1.2134858E-5 7.750898E-6 1.2862136E-5 1.2862136E-5 1.2862082E-5 0.27425 0.27425
1.2869371E-5 1.3754647E-10 1.2862082E-5 1.2134399E-5 7.750605E-6 1.2861918E-5 1.2861918E-5 1.2862082E-5 0.27475 0.27475
1.2866216E-5 8.334103E-11 1.2861458E-5 1.2134171E-5 7.750459E-6 1.28617E-5 1.28617E-5 1.2861458E-5 0.27525 0.27525
1.2859397E-5 -3.8470806E-11 1.2861458E-5 1.2133942E-5 7.750313E-6 1.2861482E-5 1.2861482E-5 1.2861458E-5 0.27575 0.27575
1.2854725E-5 -1.2069332E-10 1.2861458E-5 1.21337125E-5 7.750166E-6 1.2861265E-5 1.2861265E-5 1.2861458E-5 0.27625 0.27625
1.2853155E-5 -1.4566354E-10 1.2861458E-5 1.2133484E-5 7.75002E-6 1.2861046E-5 1.2861046E-5 1.2861458E-5 0.27675 0.27675
1.285495E-5 -1.0850897E-10 1.2860522E-5 1.2133255E-5 7.749874E-6 1.2860829E-5 1.2860829E-5 1.2860522E-5 0.27725 0.27725
1.2859979E-5 -1.1665858E-11 1.28608335E-5 1.2133026E-5 7.749728E-6 1.2860611E-5 1.2860611E-5 1.28608335E-5 0.27775 0.27775
1.2865834E-5 1.0040393E-10 1.2860522E-5 1.2132798E-5 7.7495815E-6 1.2860393E-5 1.2860393E-5 1.2860522E-5 0.27825 0.27825
1.2866639E-5 1.192865E-10 1.286021E-5 1.2132568E-5 7.749435E-6 1.2860176E-5 1.2860176E-5 1.286021E-5 0.27875 0.27875
1.2864177E-5 7.787146E-11 1.286021E-5 1.2132339E-5 7.74929E-6 1.2859958E-5 1.2859958E-5 1.286021E-5 0.27925 0.27925
1.28631345E-5 6.2646284E-11 1.2859897E-5 1.2132111E-5 7.749143E-6 1.285974E-5 1.285974E-5 1.2859897E-5 0.27975 0.27975
1.2859848E-5 6.00458E-12 1.2859585E-5 1.21316525E-5 7.74885E-6 1.2859522E-5 1.2859522E-5 1.2859585E-5 0.28025 0.28025
1.28541515E-5 -9.5098984E-11 1.2859585E-5 1.2131424E-5 7.748705E-6 1.2859305E-5 1.2859305E-5 1.2859585E-5 0.28075 0.28075
1.28501715E-5 -1.6453108E-10 1.2858961E-5 1.2131195E-5 7.748558E-6 1.2859086E-5 1.2859086E-5 1.2858961E-5 0.28125 0.28125
1.2853155E-5 -1.05450114E-10 1.2858961E-5 1.2130966E-5 7.748412E-6 1.2858869E-5 1.2858869E-5 1.2858961E-5 0.28175 0.28175
1.28570955E-5 -2.870621E-11 1.2858649E-5 1.2130738E-5 7.7482655E-6 1.2858651E-5 1.2858651E-5 1.2858649E-5 0.28225 0.28225
1.2860607E-5 4.0119838E-11 1.2858336E-5 1.2130508E-5 7.74812E-6 1.2858433E-5 1.2858433E-5 1.2858336E-5 0.28275 0.28275
1.2863657E-5 1.0041895E-10 1.2857712E-5 1.2130279E-5 7.7479735E-6 1.2858215E-5 1.2858215E-5 1.2857712E-5 0.28325 0.28325
1.2865353E-5 1.357463E-10 1.2858024E-5 1.2130051E-5 7.747827E-6 1.2857998E-5 1.2857998E-5 1.2858024E-5 0.28375 0.28375
1.2863386E-5 1.0346727E-10 1.2858024E-5 1.2129822E-5 7.747681E-6 1.2857779E-5 1.2857779E-5 1.2858024E-5 0.28425 0.28425
1.28575575E-5 -7.255335E-14 1.2857712E-5 1.21295925E-5 7.747535E-6 1.2857562E-5 1.2857562E-5 1.2857712E-5 0.28475 0.28475
1.2849387E-5 -1.4685614E-10 1.28574E-5 1.2129364E-5 7.747389E-6 1.2857344E-5 1.2857344E-5 1.28574E-5 0.28525 0.28525
1.2847981E-5 -1.6878103E-10 1.28574E-5 1.2128906E-5 7.747096E-6 1.2857126E-5 1.2857126E-5 1.28574E-5 0.28575 0.28575
1.285367E-5 -5.975659E-11 1.28574E-5 1.2128678E-5 7.74695E-6 1.2856908E-5 1.2856908E-5 1.28574E-5 0.28625 0.28625
1.2859096E-5 4.439532E-11 1.2857087E-5 1.2128448E-5 7.746804E-6 1.2856691E-5 1.2856691E-5 1.2857087E-5 0.28675 0.28675
1.28606935E-5 7.78955E-11 1.2856463E-5 1.2128219E-5 7.7466575E-6 1.28564725E-5 1.28564725E-5 1.2856463E-5 0.28725 0.28725
1.2859717E-5 6.388846E-11 1.2856463E-5 1.2127991E-5 7.746511E-6 1.2856255E-5 1.2856255E-5 1.2856463E-5 0.28775 0.28775
1.285907E-5 5.59721E-11 1.2856463E-5 1.2127762E-5 7.746366E-6 1.2856037E-5 1.2856037E-5 1.2856463E-5 0.28825 0.28825
1.2856443E-5 1.1511723E-11 1.2855839E-5 1.2127533E-5 7.746219E-6 1.28558195E-5 1.28558195E-5 1.2855839E-5 0.28875 0.28875
1.285078E-5 -8.898277E-11 1.2855527E-5 1.2127304E-5 7.746073E-6 1.2855601E-5 1.2855601E-5 1.2855527E-5 0.28925 0.28925
1.2850232E-5 -9.507194E-11 1.2855215E-5 1.2127075E-5 7.745927E-6 1.2855384E-5 1.2855384E-5 1.2855215E-5 0.28975 0.28975
1.2852357E-5 -5.1826696E-11 1.2855215E-5 1.2126847E-5 7.745781E-6 1.2855166E-5 1.2855166E-5 1.2855215E-5 0.29025 0.29025
1.2854879E-5 -1.2726572E-12 1.2854903E-5 1.2126618E-5 7.745634E-6 1.2854947E-5 1.2854947E-5 1.2854903E-5 0.29075 0.29075
1.2858027E-5 6.0853635E-11 1.2855215E-5 1.212616E-5 7.745342E-6 1.285473E-5 1.285473E-5 1.2855215E-5 0.29125 0.29125
1.2858667E-5 7.669089E-11 1.2854591E-5 1.2125931E-5 7.745196E-6 1.28545125E-5 1.28545125E-5 1.2854591E-5 0.29175 0.29175
1.28584825E-5 7.730146E-11 1.2854591E-5 1.2125702E-5 7.7450495E-6 1.2854294E-5 1.2854294E-5 1.2854591E-5 0.29225 0.29225
1.2855724E-5 3.0404824E-11 1.2854278E-5 1.2125473E-5 7.744903E-6 1.2854077E-5 1.2854077E-5 1.2854278E-5 0.29275 0.29275
1.2848576E-5 -9.749769E-11 1.2854278E-5 1.2125244E-5 7.744758E-6 1.2853859E-5 1.2853859E-5 1.2854278E-5 0.29325 0.29325
1.2847037E-5 -1.2185886E-10 1.2853966E-5 1.2125015E-5 7.744611E-6 1.285364E-5 1.285364E-5 1.2853966E-5 0.29375 0.29375
1.2848371E-5 -9.3231214E-11 1.2853342E-5 1.2124787E-5 7.744465E-6 1.2853423E-5 1.2853423E-5 1.2853342E-5 0.29425 0.29425
1.2851288E-5 -3.536838E-11 1.2853029E-5 1.21245575E-5 7.744318E-6 1.2853205E-5 1.2853205E-5 1.2853029E-5 0.29475 0.29475
1.285744E-5 8.2182997E-11 1.2853029E-5 1.2124328E-5 7.744173E-6 1.2852987E-5 1.2852987E-5 1.2853029E-5 0.29525 0.29525
1.28616775E-5 1.644085E-10 1.2852717E-5 1.21241E-5 7.744026E-6 1.2852769E-5 1.2852769E-5 1.2852717E-5 0.29575 0.29575
1.2862383E-5 1.814639E-10 1.2852405E-5 1.2123642E-5 7.7437335E-6 1.2852552E-5 1.2852552E-5 1.2852405E-5 0.29625 0.29625
1.2855532E-5 5.904299E-11 1.2852093E-5 1.2123413E-5 7.743588E-6 1.2852333E-5 1.2852333E-5 1.2852093E-5 0.29675 0.29675
1.2848879E-5 -5.9723525E-11 1.2852093E-5 1.2123184E-5 7.7434415E-6 1.2852115E-5 1.2852115E-5 1.2852093E-5 0.29725 0.29725
1.2847144E-5 -8.7739094E-11 1.2852093E-5 1.2122955E-5 7.743295E-6 1.2851898E-5 1.2851898E-5 1.2852093E-5 0.29775 0.29775
1.2843032E-5 -1.5960747E-10 1.285178E-5 1.2122727E-5 7.743149E-6 1.28516795E-5 1.28516795E-5 1.285178E-5 0.29825 0.29825
1.2840107E-5 -2.0954942E-10 1.2852093E-5 1.21224975E-5 7.743003E-6 1.2851461E-5 1.2851461E-5 1.2852093E-5 0.29875 0.29875
1.2847711E-5 -6.519912E-11 1.28514685E-5 1.2122268E-5 7.742857E-6 1.2851244E-5 1.2851244E-5 1.28514685E-5 0.29925 0.29925
1.285878E-5 1.431032E-10 1.28511565E-5 1.212204E-5 7.74271E-6 1.28510255E-5 1.28510255E-5 1.28511565E-5 0.29975 0.29975
1.2865426E-5 2.6979058E-10 1.28508445E-5 1.2121811E-5 7.742564E-6 1.2850808E-5 1.2850808E-5 1.28508445E-5 0.30025 0.30025
1.286194E-5 2.0949449E-10 1.2850533E-5 1.2121582E-5 7.742418E-6 1.285059E-5 1.285059E-5 1.2850533E-5 0.30075 0.30075
1.285674E-5 1.1752692E-10 1.2850533E-5 1.2121353E-5 7.742272E-6 1.2850372E-5 1.2850372E-5 1.2850533E-5 0.30125 0.30125
1.28495585E-5 -1.0984656E-11 1.285022E-5 1.2120895E-5 7.741979E-6 1.2850154E-5 1.2850154E-5 1.285022E-5 0.30175 0.30175
1.284383E-5 -1.12697296E-10 1.2849908E-5 1.2120667E-5 7.7418335E-6 1.2849936E-5 1.2849936E-5 1.2849908E-5 0.30225 0.30225
1.2835691E-5 -2.588718E-10 1.2849908E-5 1.21204375E-5 7.741687E-6 1.2849718E-5 1.2849718E-5 1.2849908E-5 0.30275 0.30275
1.28346155E-5 -2.7470604E-10 1.2849596E-5 1.2120208E-5 7.741541E-6 1.28495E-5 1.28495E-5 1.2849596E-5 0.30325 0.30325
1.2844332E-5 -9.137545E-11 1.2849596E-5 1.211998E-5 7.741395E-6 1.2849282E-5 1.2849282E-5 1.2849596E-5 0.30375 0.30375
1.2857644E-5 1.5834341E-10 1.2849596E-5 1.2119751E-5 7.741249E-6 1.2849065E-5 1.2849065E-5 1.2849596E-5 0.30425 0.30425
1.2862244E-5 2.4726865E-10 1.2848659E-5 1.2119522E-5 7.741102E-6 1.2848846E-5 1.2848846E-5 1.2848659E-5 0.30475 0.30475
1.2861564E-5 2.3874322E-10 1.2848971E-5 1.2119293E-5 7.740956E-6 1.2848628E-5 1.2848628E-5 1.2848971E-5 0.30525 0.30525
1.2857717E-5 1.717474E-10 1.2848347E-5 1.2119064E-5 7.74081E-6 1.2848411E-5 1.2848411E-5 1.2848347E-5 0.30575 0.30575
1.2851294E-5 5.724435E-11 1.2848347E-5 1.2118835E-5 7.740664E-6 1.28481925E-5 1.28481925E-5 1.2848347E-5 0.30625 0.30625
1.2840747E-5 -1.3339203E-10 1.2848347E-5 1.2118607E-5 7.7405175E-6 1.2847974E-5 1.2847974E-5 1.2848347E-5 0.30675 0.30675
1.283515E-5 -2.326684E-10 1.2848035E-5 1.2118149E-5 7.740226E-6 1.2847757E-5 1.2847757E-5 1.2848035E-5 0.30725 0.30725
1.2837011E-5 -1.9429569E-10 1.2848035E-5 1.211792E-5 7.740079E-6 1.28475385E-5 1.28475385E-5 1.2848035E-5 0.30775 0.30775
1.2844021E-5 -6.090859E-11 1.2848035E-5 1.2117691E-5 7.739933E-6 1.284732E-5 1.284732E-5 1.2848035E-5 0.30825 0.30825
1.2848324E-5 2.2535054E-11 1.284741E-5 1.2117463E-5 7.739786E-6 1.2847103E-5 1.2847103E-5 1.284741E-5 0.30875 0.30875
1.2851175E-5 7.917978E-11 1.2847098E-5 1.2117233E-5 7.739641E-6 1.2846885E-5 1.2846885E-5 1.2847098E-5 0.30925 0.30925
1.285792E-5 2.0769435E-10 1.2846474E-5 1.2117004E-5 7.739494E-6 1.2846667E-5 1.2846667E-5 1.2846474E-5 0.30975 0.30975
1.2858065E-5 2.1439557E-10 1.2846162E-5 1.2116776E-5 7.739348E-6 1.2846449E-5 1.2846449E-5 1.2846162E-5 0.31025 0.31025
1.2849696E-5 6.395761E-11 1.2846786E-5 1.2116547E-5 7.7392015E-6 1.2846231E-5 1.2846231E-5 1.2846786E-5 0.31075 0.31075
1.284037E-5 -1.041433E-10 1.2846162E-5 1.21163175E-5 7.739056E-6 1.2846013E-5 1.2846013E-5 1.2846162E-5 0.31125 0.31125
1.2836917E-5 -1.6383034E-10 1.2846162E-5 1.2116089E-5 7.7389095E-6 1.2845795E-5 1.2845795E-5 1.2846162E-5 0.31175 0.31175
1.2839604E-5 -1.10230956E-10 1.284585E-5 1.211586E-5 7.738763E-6 1.2845577E-5 1.2845577E-5 1.284585E-5 0.31225 0.31225
1.2842917E-5 -4.505932E-11 1.2845226E-5 1.2115403E-5 7.738471E-6 1.28453585E-5 1.28453585E-5 1.2845226E-5 0.31275 0.31275
1.284204E-5 -5.7239144E-11 1.2845226E-5 1.2115173E-5 7.738325E-6 1.2845141E-5 1.2845141E-5 1.2845226E-5 0.31325 0.31325
1.2847498E-5 4.7521837E-11 1.2844913E-5 1.2114944E-5 7.738178E-6 1.2844923E-5 1.2844923E-5 1.2844913E-5 0.31375 0.31375
1.2850613E-5 1.0903908E-10 1.2845226E-5 1.2114716E-5 7.738032E-6 1.28447045E-5 1.28447045E-5 1.2845226E-5 0.31425 0.31425
1.2850131E-5 1.04168035E-10 1.2844601E-5 1.2114487E-5 7.737886E-6 1.2844487E-5 1.2844487E-5 1.2844601E-5 0.31475 0.31475
1.28451275E-5 1.5854868E-11 1.2844601E-5 1.21142575E-5 7.73774E-6 1.2844269E-5 1.2844269E-5 1.2844601E-5 0.31525 0.31525
1.2844118E-5 1.2387716E-12 1.2844289E-5 1.2114029E-5 7.7375935E-6 1.2844051E-5 1.2844051E-5 1.2844289E-5 0.31575 0.31575
1.2843371E-5 -8.504789E-12 1.2844289E-5 1.21138E-5 7.737448E-6 1.2843832E-5 1.2843832E-5 1.2844289E-5 0.31625 0.31625
1.2841537E-5 -3.834755E-11 1.2843977E-5 1.2113571E-5 7.7373015E-6 1.2843615E-5 1.2843615E-5 1.2843977E-5 0.31675 0.31675
1.2839833E-5 -6.5754055E-11 1.2843352E-5 1.2113343E-5 7.737155E-6 1.2843397E-5 1.2843397E-5 1.2843352E-5 0.31725 0.31725
1.283922E-5 -7.306134E-11 1.284304E-5 1.2113113E-5 7.737009E-6 1.2843178E-5 1.2843178E-5 1.284304E-5 0.31775 0.31775
1.2841774E-5 -2.1898235E-11 1.2842416E-5 1.2112656E-5 7.736717E-6 1.284296E-5 1.284296E-5 1.2842416E-5 0.31825 0.31825
1.2843734E-5 1.830167E-11 1.2842728E-5 1.2112427E-5 7.73657E-6 1.2842743E-5 1.2842743E-5 1.2842728E-5 0.31875 0.31875
1.2842526E-5 3.1179107E-14 1.2842728E-5 1.21121975E-5 7.736424E-6 1.28425245E-5 1.28425245E-5 1.2842728E-5 0.31925 0.31925
1.2844091E-5 3.2922276E-11 1.2842728E-5 1.2111969E-5 7.736278E-6 1.2842306E-5 1.2842306E-5 1.2842728E-5 0.31975 0.31975
1.28461825E-5 7.5558455E-11 1.2842103E-5 1.211174E-5 7.736132E-6 1.2842088E-5 1.2842088E-5 1.2842103E-5 0.32025 0.32025
1.2842169E-5 5.517277E-12 1.28414795E-5 1.2111511E-5 7.7359855E-6 1.2841871E-5 1.2841871E-5 1.28414795E-5 0.32075 0.32075
1.2843172E-5 2.8054257E-11 1.2841791E-5 1.2111283E-5 7.735839E-6 1.2841652E-5 1.2841652E-5 1.2841791E-5 0.32125 0.32125
1.2843284E-5 3.414643E-11 1.28411675E-5 1.2111053E-5 7.7356935E-6 1.2841434E-5 1.2841434E-5 1.28411675E-5 0.32175 0.32175
1.2840261E-5 -1.7622737E-11 1.28411675E-5 1.2110824E-5 7.735547E-6 1.2841216E-5 1.2841216E-5 1.28411675E-5 0.32225 0.32225
1.2836479E-5 -8.3400446E-11 1.28414795E-5 1.2110596E-5 7.735401E-6 1.2840998E-5 1.2840998E-5 1.28414795E-5 0.32275 0.32275
1.283702E-5 -6.9390396E-11 1.28411675E-5 1.2110367E-5 7.735254E-6 1.284078E-5 1.284078E-5 1.28411675E-5 0.32325 0.32325
1.2839608E-5 -1.7618226E-11 1.2840231E-5 1.2109909E-5 7.734962E-6 1.2840562E-5 1.2840562E-5 1.2840231E-5 0.32375 0.32375
1.28427555E-5 4.4508085E-11 1.2839919E-5 1.210968E-5 7.734816E-6 1.28403435E-5 1.28403435E-5 1.2839919E-5 0.32425 0.32425
1.2841086E-5 1.7710649E-11 1.2839294E-5 1.2109452E-5 7.734669E-6 1.2840126E-5 1.2840126E-5 1.2839294E-5 0.32475 0.32475
1.2841627E-5 3.1720685E-11 1.2839919E-5 1.2109223E-5 7.734524E-6 1.2839908E-5 1.2839908E-5 1.2839919E-5 0.32525 0.32525
1.28453685E-5 1.048102E-10 1.2839607E-5 1.2108993E-5 7.7343775E-6 1.283969E-5 1.283969E-5 1.2839607E-5 0.32575 0.32575
1.2841982E-5 4.6341306E-11 1.2839294E-5 1.2108765E-5 7.734231E-6 1.2839471E-5 1.2839471E-5 1.2839294E-5 0.32625 0.32625
1.2836319E-5 -5.4153203E-11 1.2839294E-5 1.2108536E-5 7.734085E-6 1.2839253E-5 1.2839253E-5 1.2839294E-5 0.32675 0.32675
1.2832306E-5 -1.2419438E-10 1.2838982E-5 1.2108307E-5 7.733939E-6 1.2839036E-5 1.2839036E-5 1.2838982E-5 0.32725 0.32725
1.28333095E-5 -1.0165739E-10 1.283867E-5 1.2108078E-5 7.733793E-6 1.2838817E-5 1.2838817E-5 1.283867E-5 0.32775 0.32775
1.28388E-5 3.7126526E-12 1.283867E-5 1.2107849E-5 7.733646E-6 1.2838599E-5 1.2838599E-5 1.283867E-5 0.32825 0.32825
1.284274E-5 8.0456544E-11 1.2838358E-5 1.2107392E-5 7.733354E-6 1.2838381E-5 1.2838381E-5 1.2838358E-5 0.32875 0.32875
1.2840906E-5 5.0613784E-11 1.283867E-5 1.2107163E-5 7.733208E-6 1.2838163E-5 1.2838163E-5 1.283867E-5 0.32925 0.32925
1.2840819E-5 5.305156E-11 1.2838045E-5 1.2106933E-5 7.7330615E-6 1.2837945E-5 1.2837945E-5 1.2838045E-5 0.32975 0.32975
1.2838753E-5 1.8945337E-11 1.2837733E-5 1.2106705E-5 7.732916E-6 1.2837727E-5 1.2837727E-5 1.2837733E-5 0.33025 0.33025
1.2837215E-5 -5.4158227E-12 1.2837733E-5 1.2106476E-5 7.7327695E-6 1.2837509E-5 1.2837509E-5 1.2837733E-5 0.33075 0.33075
1.2834126E-5 -5.840313E-11 1.2838045E-5 1.2106247E-5 7.732623E-6 1.283729E-5 1.283729E-5 1.2838045E-5 0.33125 0.33125
1.2834832E-5 -4.134775E-11 1.2837109E-5 1.2106018E-5 7.732477E-6 1.2837072E-5 1.2837072E-5 1.2837109E-5 0.33175 0.33175
1.2834779E-5 -3.8300918E-11 1.28367965E-5 1.2105789E-5 7.732331E-6 1.2836854E-5 1.2836854E-5 1.28367965E-5 0.33225 0.33225
1.2837366E-5 1.3471257E-11 1.28364845E-5 1.210556E-5 7.732185E-6 1.2836636E-5 1.2836636E-5 1.28364845E-5 0.33275 0.33275
1.2838039E-5 2.9917565E-11 1.2836173E-5 1.2105332E-5 7.732038E-6 1.2836418E-5 1.2836418E-5 1.2836173E-5 0.33325 0.33325
1.28415495E-5 9.874362E-11 1.28364845E-5 1.21051025E-5 7.731892E-6 1.28362E-5 1.28362E-5 1.28364845E-5 0.33375 0.33375
1.2841167E-5 9.569978E-11 1.2835549E-5 1.2104645E-5 7.7316E-6 1.2835982E-5 1.2835982E-5 1.2835549E-5 0.33425 0.33425
1.28326E-5 -5.8392596E-11 1.2835549E-5 1.2104416E-5 7.7314535E-6 1.2835763E-5 1.2835763E-5 1.2835549E-5 0.33475 0.33475
1.2826738E-5 -1.625415E-10 1.2835236E-5 1.2104187E-5 7.731307E-6 1.2835545E-5 1.2835545E-5 1.2835236E-5 0.33525 0.33525
1.2829886E-5 -1.0041519E-10 1.2835549E-5 1.2103958E-5 7.7311615E-6 1.2835327E-5 1.2835327E-5 1.2835549E-5 0.33575 0.33575
1.2834553E-5 -1.0271806E-11 1.2834924E-5 1.2103729E-5 7.731015E-6 1.2835109E-5 1.2835109E-5 1.2834924E-5 0.33625 0.33625
1.2837635E-5 5.0636356E-11 1.2834612E-5 1.21035E-5 7.730869E-6 1.2834891E-5 1.2834891E-5 1.2834612E-5 0.33675 0.33675
1.2839628E-5 9.144533E-11 1.28343E-5 1.2103272E-5 7.730722E-6 1.2834673E-5 1.2834673E-5 1.28343E-5 0.33725 0.33725
1.2841521E-5 1.3042713E-10 1.2834924E-5 1.21030425E-5 7.730577E-6 1.28344545E-5 1.28344545E-5 1.2834924E-5 0.33775 0.33775
1.2841997E-5 1.43219E-10 1.28343E-5 1.2102813E-5 7.73043E-6 1.2834236E-5 1.2834236E-5 1.28343E-5 0.33825 0.33825
1.2837554E-5 6.5259985E-11 1.28343E-5 1.2102585E-5 7.730284E-6 1.2834018E-5 1.2834018E-5 1.28343E-5 0.33875 0.33875
1.2829152E-5 -8.578706E-11 1.2833987E-5 1.2102356E-5 7.730137E-6 1.28338E-5 1.28338E-5 1.2833987E-5 0.33925 0.33925
1.2822466E-5 -2.0516262E-10 1.2833675E-5 1.2101898E-5 7.7298455E-6 1.2833581E-5 1.2833581E-5 1.2833675E-5 0.33975 0.33975
1.2822743E-5 -1.9602511E-10 1.2833363E-5 1.2101669E-5 7.729699E-6 1.2833364E-5 1.2833364E-5 1.2833363E-5 0.34025 0.34025
1.2827607E-5 -1.0222734E-10 1.2832738E-5 1.210144E-5 7.729553E-6 1.2833146E-5 1.2833146E-5 1.2832738E-5 0.34075 0.34075
1.2835276E-5 4.334111E-11 1.2832738E-5 1.2101212E-5 7.729407E-6 1.28329275E-5 1.28329275E-5 1.2832738E-5 0.34125 0.34125
1.2843143E-5 1.9256396E-10 1.2833051E-5 1.21009825E-5 7.729261E-6 1.2832709E-5 1.2832709E-5 1.2833051E-5 0.34175 0.34175
1.2846357E-5 2.5590838E-10 1.2832738E-5 1.2100753E-5 7.729114E-6 1.2832491E-5 1.2832491E-5 1.2832738E-5 0.34225 0.34225
1.28399015E-5 1.407963E-10 1.2832114E-5 1.2100525E-5 7.728968E-6 1.2832273E-5 1.2832273E-5 1.2832114E-5 0.34275 0.34275
1.2833182E-5 2.0811668E-11 1.2832114E-5 1.2100296E-5 7.728822E-6 1.2832054E-5 1.2832054E-5 1.2832114E-5 0.34325 0.34325
1.2826826E-5 -9.2473244E-11 1.2831802E-5 1.2100068E-5 7.728676E-6 1.2831836E-5 1.2831836E-5 1.2831802E-5 0.34375 0.34375
1.2823902E-5 -1.424152E-10 1.2831802E-5 1.2099838E-5 7.728529E-6 1.2831618E-5 1.2831618E-5 1.2831802E-5 0.34425 0.34425
1.2823122E-5 -1.5276784E-10 1.2831178E-5 1.2099609E-5 7.728384E-6 1.28313995E-5 1.28313995E-5 1.2831178E-5 0.34475 0.34475
1.2824356E-5 -1.2596739E-10 1.2831178E-5 1.2099152E-5 7.728091E-6 1.2831181E-5 1.2831181E-5 1.2831178E-5 0.34525 0.34525
1.2827505E-5 -6.3841085E-11 1.2830554E-5 1.20989225E-5 7.727945E-6 1.2830964E-5 1.2830964E-5 1.2830554E-5 0.34575 0.34575
1.2835537E-5 8.8427106E-11 1.2830242E-5 1.2098694E-5 7.727799E-6 1.2830746E-5 1.2830746E-5 1.2830242E-5 0.34625 0.34625
1.28410275E-5 1.9379713E-10 1.2830866E-5 1.2098465E-5 7.727653E-6 1.2830527E-5 1.2830527E-5 1.2830866E-5 0.34675 0.34675
1.2841998E-5 2.1572504E-10 1.2830242E-5 1.2098236E-5 7.727506E-6 1.2830309E-5 1.2830309E-5 1.2830242E-5 0.34725 0.34725
1.2835674E-5 1.0304921E-10 1.2830242E-5 1.2098008E-5 7.72736E-6 1.2830091E-5 1.2830091E-5 1.2830242E-5 0.34775 0.34775
1.2827635E-5 -4.1298083E-11 1.2830242E-5 1.2097778E-5 7.727214E-6 1.28298725E-5 1.28298725E-5 1.2830242E-5 0.34825 0.34825
1.2822367E-5 -1.3448379E-10 1.2830242E-5 1.2097549E-5 7.727068E-6 1.2829654E-5 1.2829654E-5 1.2830242E-5 0.34875 0.34875
1.28209285E-5 -1.5701776E-10 1.2829617E-5 1.2097321E-5 7.7269215E-6 1.2829436E-5 1.2829436E-5 1.2829617E-5 0.34925 0.34925
1.2822625E-5 -1.2169038E-10 1.2829617E-5 1.2097092E-5 7.726775E-6 1.2829218E-5 1.2829218E-5 1.2829617E-5 0.34975 0.34975
1.2824452E-5 -8.392674E-11 1.282868E-5 1.20968625E-5 7.7266295E-6 1.2828999E-5 1.2828999E-5 1.282868E-5 0.35025 0.35025
1.2829514E-5 1.3525441E-11 1.282868E-5 1.2096405E-5 7.726337E-6 1.2828781E-5 1.2828781E-5 1.282868E-5 0.35075 0.35075
1.28332895E-5 8.722402E-11 1.282868E-5 1.2096176E-5 7.72619E-6 1.2828563E-5 1.2828563E-5 1.282868E-5 0.35125 0.35125
1.28366355E-5 1.5300472E-10 1.282868E-5 1.2095948E-5 7.726045E-6 1.2828345E-5 1.2828345E-5 1.282868E-5 0.35175 0.35175
1.2834569E-5 1.188985E-10 1.2827744E-5 1.2095718E-5 7.725898E-6 1.2828126E-5 1.2828126E-5 1.2827744E-5 0.35225 0.35225
1.28303245E-5 4.4593867E-11 1.2827432E-5 1.2095489E-5 7.725752E-6 1.2827908E-5 1.2827908E-5 1.2827432E-5 0.35275 0.35275
1.2823935E-5 -6.930011E-11 1.28271195E-5 1.2095261E-5 7.725605E-6 1.282769E-5 1.282769E-5 1.28271195E-5 0.35325 0.35325
1.2822265E-5 -9.609754E-11 1.2827432E-5 1.2095032E-5 7.72546E-6 1.2827471E-5 1.2827471E-5 1.2827432E-5 0.35375 0.35375
1.2820528E-5 -1.241131E-10 1.28271195E-5 1.20948025E-5 7.7253135E-6 1.2827253E-5 1.2827253E-5 1.28271195E-5 0.35425 0.35425
1.2820277E-5 -1.2472065E-10 1.28268075E-5 1.2094574E-5 7.725167E-6 1.2827035E-5 1.2827035E-5 1.28268075E-5 0.35475 0.35475
1.2825141E-5 -3.0922872E-11 1.2826184E-5 1.2094345E-5 7.725021E-6 1.2826817E-5 1.2826817E-5 1.2826184E-5 0.35525 0.35525
1.2830599E-5 7.3838095E-11 1.2826184E-5 1.2094116E-5 7.724875E-6 1.2826598E-5 1.2826598E-5 1.2826184E-5 0.35575 0.35575
1.2832922E-5 1.2073775E-10 1.2826184E-5 1.2093658E-5 7.724582E-6 1.282638E-5 1.282638E-5 1.2826184E-5 0.35625 0.35625
1.2833595E-5 1.3718406E-10 1.2826496E-5 1.2093429E-5 7.724436E-6 1.2826162E-5 1.2826162E-5 1.2826496E-5 0.35675 0.35675
1.28280635E-5 3.9125817E-11 1.2825871E-5 1.2093201E-5 7.72429E-6 1.28259435E-5 1.28259435E-5 1.2825871E-5 0.35725 0.35725
1.2825073E-5 -1.203428E-11 1.2825559E-5 1.2092972E-5 7.724144E-6 1.2825725E-5 1.2825725E-5 1.2825559E-5 0.35775 0.35775
1.2825053E-5 -8.378378E-12 1.2825559E-5 1.20927425E-5 7.723997E-6 1.2825507E-5 1.2825507E-5 1.2825559E-5 0.35825 0.35825
1.2822393E-5 -5.3447805E-11 1.2825559E-5 1.2092514E-5 7.723852E-6 1.2825289E-5 1.2825289E-5 1.2825559E-5 0.35875 0.35875
1.2817753E-5 -1.3506124E-10 1.2824622E-5 1.2092285E-5 7.7237055E-6 1.282507E-5 1.282507E-5 1.2824622E-5 0.35925 0.35925
1.2816314E-5 -1.575952E-10 1.2824622E-5 1.2092056E-5 7.723559E-6 1.2824852E-5 1.2824852E-5 1.2824622E-5 0.35975 0.35975
1.2823026E-5 -2.968969E-11 1.282431E-5 1.2091828E-5 7.723413E-6 1.2824634E-5 1.2824634E-5 1.282431E-5 0.36025 0.36025
1.2832213E-5 1.4389583E-10 1.2823686E-5 1.2091598E-5 7.723267E-6 1.28244155E-5 1.28244155E-5 1.2823686E-5 0.36075 0.36075
1.2832754E-5 1.5790587E-10 1.282431E-5 1.2091141E-5 7.722974E-6 1.2824197E-5 1.2824197E-5 1.282431E-5 0.36125 0.36125
1.2826562E-5 4.7666312E-11 1.282431E-5 1.2090912E-5 7.722828E-6 1.2823979E-5 1.2823979E-5 1.282431E-5 0.36175 0.36175
1.282806E-5 7.933929E-11 1.2823686E-5 1.2090683E-5 7.722682E-6 1.2823761E-5 1.2823761E-5 1.2823686E-5 0.36225 0.36225
1.2828139E-5 8.4822385E-11 1.2823374E-5 1.2090454E-5 7.722536E-6 1.2823542E-5 1.2823542E-5 1.2823374E-5 0.36275 0.36275
1.2822079E-5 -2.298092E-11 1.2823686E-5 1.2090225E-5 7.7223895E-6 1.2823324E-5 1.2823324E-5 1.2823686E-5 0.36325 0.36325
1.281658E-5 -1.2043008E-10 1.2823374E-5 1.2089997E-5 7.722243E-6 1.2823106E-5 1.2823106E-5 1.2823374E-5 0.36375 0.36375
1.2814712E-5 -1.5088192E-10 1.2822749E-5 1.2089768E-5 7.7220975E-6 1.2822888E-5 1.2822888E-5 1.2822749E-5 0.36425 0.36425
1.2817464E-5 -9.6064406E-11 1.2823061E-5 1.2089538E-5 7.721951E-6 1.2822669E-5 1.2822669E-5 1.2823061E-5 0.36475 0.36475
1.2820579E-5 -3.4547164E-11 1.2822749E-5 1.208931E-5 7.721805E-6 1.2822451E-5 1.2822451E-5 1.2822749E-5 0.36525 0.36525
1.2823462E-5 2.2706614E-11 1.2822437E-5 1.2089081E-5 7.721658E-6 1.2822233E-5 1.2822233E-5 1.2822437E-5 0.36575 0.36575
1.2827931E-5 1.09195604E-10 1.2821813E-5 1.2088852E-5 7.721513E-6 1.28220145E-5 1.28220145E-5 1.2821813E-5 0.36625 0.36625
1.2831706E-5 1.8289419E-10 1.2822125E-5 1.2088394E-5 7.72122E-6 1.2821796E-5 1.2821796E-5 1.2822125E-5 0.36675 0.36675
1.2828451E-5 1.2686155E-10 1.2821813E-5 1.2088165E-5 7.721073E-6 1.2821578E-5 1.2821578E-5 1.2821813E-5 0.36725 0.36725
1.28247675E-5 6.291104E-11 1.2821501E-5 1.2087937E-5 7.720928E-6 1.2821359E-5 1.2821359E-5 1.2821501E-5 0.36775 0.36775
1.2820919E-5 -4.0847915E-12 1.2821813E-5 1.2087708E-5 7.7207815E-6 1.282114E-5 1.282114E-5 1.2821813E-5 0.36825 0.36825
1.2812913E-5 -1.4782303E-10 1.2821189E-5 1.2087478E-5 7.720635E-6 1.2820922E-5 1.2820922E-5 1.2821189E-5 0.36875 0.36875
1.2807382E-5 -2.4588126E-10 1.2820877E-5 1.208725E-5 7.720489E-6 1.2820704E-5 1.2820704E-5 1.2820877E-5 0.36925 0.36925
1.2809903E-5 -1.9532721E-10 1.2820877E-5 1.2087021E-5 7.720343E-6 1.2820486E-5 1.2820486E-5 1.2820877E-5 0.36975 0.36975
1.281975E-5 -9.56037E-12 1.2820564E-5 1.2086792E-5 7.720197E-6 1.2820267E-5 1.2820267E-5 1.2820564E-5 0.37025 0.37025
1.2824448E-5 8.1192074E-11 1.281994E-5 1.2086563E-5 7.72005E-6 1.2820049E-5 1.2820049E-5 1.281994E-5 0.37075 0.37075
1.2825649E-5 1.0738346E-10 1.281994E-5 1.2086334E-5 7.719905E-6 1.2819831E-5 1.2819831E-5 1.281994E-5 0.37125 0.37125
1.2829919E-5 1.9021804E-10 1.2820252E-5 1.2086105E-5 7.719758E-6 1.28196125E-5 1.28196125E-5 1.2820252E-5 0.37175 0.37175
1.28322745E-5 2.3772673E-10 1.2819316E-5 1.20856475E-5 7.719465E-6 1.2819394E-5 1.2819394E-5 1.2819316E-5 0.37225 0.37225
1.2825753E-5 1.2139652E-10 1.281994E-5 1.2085418E-5 7.71932E-6 1.2819176E-5 1.2819176E-5 1.281994E-5 0.37275 0.37275
1.2814678E-5 -7.898493E-11 1.2819628E-5 1.208519E-5 7.7191735E-6 1.2818957E-5 1.2818957E-5 1.2819628E-5 0.37325 0.37325
1.2806044E-5 -2.3429544E-10 1.2819316E-5 1.2084961E-5 7.719027E-6 1.28187385E-5 1.28187385E-5 1.2819316E-5 0.37375 0.37375
1.2804901E-5 -2.513478E-10 1.2818379E-5 1.2084732E-5 7.718881E-6 1.281852E-5 1.281852E-5 1.2818379E-5 0.37425 0.37425
1.2807257E-5 -2.0383908E-10 1.2818379E-5 1.2084503E-5 7.718735E-6 1.2818302E-5 1.2818302E-5 1.2818379E-5 0.37475 0.37475
1.2811395E-5 -1.2344077E-10 1.2818379E-5 1.2084274E-5 7.718589E-6 1.2818084E-5 1.2818084E-5 1.2818379E-5 0.37525 0.37525
1.2821638E-5 6.9634895E-11 1.2818067E-5 1.2084045E-5 7.718442E-6 1.2817865E-5 1.2817865E-5 1.2818067E-5 0.37575 0.37575
1.2834851E-5 3.1752656E-10 1.2817754E-5 1.2083817E-5 7.718296E-6 1.2817647E-5 1.2817647E-5 1.2817754E-5 0.37625 0.37625
1.2835722E-5 3.3762726E-10 1.28168185E-5 1.20835875E-5 7.71815E-6 1.2817429E-5 1.2817429E-5 1.28168185E-5 0.37675 0.37675
1.2825372E-5 1.5064529E-10 1.2818067E-5 1.2083358E-5 7.718004E-6 1.281721E-5 1.281721E-5 1.2818067E-5 0.37725 0.37725
1.2818785E-5 3.3096904E-11 1.28171305E-5 1.2082901E-5 7.717711E-6 1.2816991E-5 1.2816991E-5 1.28171305E-5 0.37775 0.37775
1.2812032E-5 -8.74968E-11 1.28168185E-5 1.2082672E-5 7.7175655E-6 1.2816773E-5 1.2816773E-5 1.28168185E-5 0.37825 0.37825
1.2803168E-5 -2.4707078E-10 1.2816507E-5 1.2082443E-5 7.717419E-6 1.2816555E-5 1.2816555E-5 1.2816507E-5 0.37875 0.37875
1.2798692E-5 -3.2563888E-10 1.28168185E-5 1.2082214E-5 7.717273E-6 1.28163365E-5 1.28163365E-5 1.28168185E-5 0.37925 0.37925
1.280481E-5 -2.0869655E-10 1.2816507E-5 1.2081986E-5 7.717126E-6 1.2816118E-5 1.2816118E-5 1.2816507E-5 0.37975 0.37975
1.28179245E-5 3.73679E-11 1.2815882E-5 1.2081757E-5 7.716981E-6 1.28159E-5 1.28159E-5 1.2815882E-5 0.38025 0.38025
1.2825164E-5 1.7501849E-10 1.2815882E-5 1.20815275E-5 7.716834E-6 1.2815681E-5 1.2815681E-5 1.2815882E-5 0.38075 0.38075
1.2828576E-5 2.4201735E-10 1.281557E-5 1.2081299E-5 7.716688E-6 1.28154625E-5 1.28154625E-5 1.281557E-5 0.38125 0.38125
1.2830998E-5 2.9074418E-10 1.2815258E-5 1.208107E-5 7.716541E-6 1.2815244E-5 1.2815244E-5 1.2815258E-5 0.38175 0.38175
1.2828634E-5 2.5115635E-10 1.2814945E-5 1.2080841E-5 7.716396E-6 1.2815025E-5 1.2815025E-5 1.2814945E-5 0.38225 0.38225
1.2816502E-5 3.128478E-11 1.2814945E-5 1.2080613E-5 7.7162495E-6 1.2814807E-5 1.2814807E-5 1.2814945E-5 0.38275 0.38275
1.2802984E-5 -2.141676E-10 1.2815258E-5 1.2080154E-5 7.715957E-6 1.2814588E-5 1.2814588E-5 1.2815258E-5 0.38325 0.38325
1.2797222E-5 -3.164893E-10 1.2814633E-5 1.2079926E-5 7.715811E-6 1.281437E-5 1.281437E-5 1.2814633E-5 0.38375 0.38375
1.2800073E-5 -2.598446E-10 1.2814009E-5 1.2079697E-5 7.715665E-6 1.2814152E-5 1.2814152E-5 1.2814009E-5 0.38425 0.38425
1.2804474E-5 -1.7457374E-10 1.2814009E-5 1.20794675E-5 7.715518E-6 1.2813933E-5 1.2813933E-5 1.2814009E-5 0.38475 0.38475
1.2811681E-5 -3.7532227E-11 1.2813696E-5 1.2079239E-5 7.715373E-6 1.2813714E-5 1.2813714E-5 1.2813696E-5 0.38525 0.38525
1.28230795E-5 1.7686075E-10 1.2814009E-5 1.207901E-5 7.715226E-6 1.2813496E-5 1.2813496E-5 1.2814009E-5 0.38575 0.38575
1.2829626E-5 3.0172098E-10 1.2813072E-5 1.2078781E-5 7.71508E-6 1.2813278E-5 1.2813278E-5 1.2813072E-5 0.38625 0.38625
1.2829771E-5 3.0842218E-10 1.281276E-5 1.2078553E-5 7.714933E-6 1.281306E-5 1.281306E-5 1.281276E-5 0.38675 0.38675
1.2821962E-5 1.6833834E-10 1.2813072E-5 1.2078323E-5 7.714788E-6 1.281284E-5 1.281284E-5 1.2813072E-5 0.38725 0.38725
1.2812965E-5 6.328103E-12 1.28121355E-5 1.2078094E-5 7.7146415E-6 1.2812622E-5 1.2812622E-5 1.28121355E-5 0.38775 0.38775
1.2805883E-5 -1.2035627E-10 1.2812448E-5 1.2077866E-5 7.714495E-6 1.2812404E-5 1.2812404E-5 1.2812448E-5 0.38825 0.38825
1.2798536E-5 -2.5191316E-10 1.2812448E-5 1.20774075E-5 7.714203E-6 1.2812186E-5 1.2812186E-5 1.2812448E-5 0.38875 0.38875
1.2794457E-5 -3.2317246E-10 1.28121355E-5 1.2077179E-5 7.714057E-6 1.2811967E-5 1.2811967E-5 1.28121355E-5 0.38925 0.38925
1.2797538E-5 -2.622643E-10 1.2811824E-5 1.207695E-5 7.71391E-6 1.2811748E-5 1.2811748E-5 1.2811824E-5 0.38975 0.38975
1.280788E-5 -6.736142E-11 1.28112E-5 1.2076721E-5 7.713764E-6 1.281153E-5 1.281153E-5 1.28112E-5 0.39025 0.39025
1.2817298E-5 1.1048757E-10 1.2811512E-5 1.2076493E-5 7.713618E-6 1.28113115E-5 1.28113115E-5 1.2811512E-5 0.39075 0.39075
1.2827871E-5 3.0965389E-10 1.2810887E-5 1.2076263E-5 7.713472E-6 1.2811093E-5 1.2811093E-5 1.2810887E-5 0.39125 0.39125
1.2832107E-5 3.918794E-10 1.2810575E-5 1.2076034E-5 7.713325E-6 1.2810874E-5 1.2810874E-5 1.2810575E-5 0.39175 0.39175
1.2824629E-5 2.578862E-10 1.2810887E-5 1.2075806E-5 7.713179E-6 1.2810656E-5 1.2810656E-5 1.2810887E-5 0.39225 0.39225
1.2810319E-5 -2.1837553E-12 1.2810887E-5 1.2075577E-5 7.7130335E-6 1.28104375E-5 1.28104375E-5 1.2810887E-5 0.39275 0.39275
1.2798682E-5 -2.1291933E-10 1.2810575E-5 1.20753475E-5 7.712887E-6 1.2810219E-5 1.2810219E-5 1.2810575E-5 0.39325 0.39325
1.2795758E-5 -2.628613E-10 1.2810263E-5 1.2075119E-5 7.712741E-6 1.2810001E-5 1.2810001E-5 1.2810263E-5 0.39375 0.39375
1.2792998E-5 -3.097579E-10 1.2809951E-5 1.2074661E-5 7.712449E-6 1.2809782E-5 1.2809782E-5 1.2809951E-5 0.39425 0.39425
1.2793374E-5 -2.987932E-10 1.2809638E-5 1.2074433E-5 7.712302E-6 1.28095635E-5 1.28095635E-5 1.2809638E-5 0.39475 0.39475
1.2804706E-5 -8.561836E-11 1.2809638E-5 1.2074203E-5 7.712156E-6 1.2809345E-5 1.2809345E-5 1.2809638E-5 0.39525 0.39525
1.2821813E-5 2.3414318E-10 1.2809326E-5 1.2073974E-5 7.712009E-6 1.2809126E-5 1.2809126E-5 1.2809326E-5 0.39575 0.39575
1.2830604E-5 4.0041992E-10 1.2809326E-5 1.2073746E-5 7.711864E-6 1.2808908E-5 1.2808908E-5 1.2809326E-5 0.39625 0.39625
1.2826755E-5 3.3342407E-10 1.2809326E-5 1.2073517E-5 7.711717E-6 1.28086895E-5 1.28086895E-5 1.2809326E-5 0.39675 0.39675
1.2818913E-5 1.9273118E-10 1.2808702E-5 1.2073288E-5 7.711571E-6 1.2808471E-5 1.2808471E-5 1.2808702E-5 0.39725 0.39725
1.2809158E-5 1.6712385E-11 1.2809014E-5 1.2073059E-5 7.711425E-6 1.2808252E-5 1.2808252E-5 1.2809014E-5 0.39775 0.39775
1.2797488E-5 -1.9463225E-10 1.2808077E-5 1.207283E-5 7.711279E-6 1.2808034E-5 1.2808034E-5 1.2808077E-5 0.39825 0.39825
1.2788293E-5 -3.6029688E-10 1.28074535E-5 1.2072602E-5 7.711133E-6 1.28078145E-5 1.28078145E-5 1.28074535E-5 0.39875 0.39875
1.27891635E-5 -3.4019618E-10 1.28074535E-5 1.2072143E-5 7.710841E-6 1.2807596E-5 1.2807596E-5 1.28074535E-5 0.39925 0.39925
1.2801882E-5 -1.0144052E-10 1.2807765E-5 1.2071915E-5 7.710694E-6 1.2807378E-5 1.2807378E-5 1.2807765E-5 0.39975 0.39975
1.281526E-5 1.4949647E-10 1.28074535E-5 1.2071686E-5 7.710548E-6 1.2807159E-5 1.2807159E-5 1.28074535E-5 0.40025 0.40025
1.2820519E-5 2.5060304E-10 1.28074535E-5 1.2071457E-5 7.710401E-6 1.28069405E-5 1.28069405E-5 1.28074535E-5 0.40075 0.40075
1.28203665E-5 2.518227E-10 1.2806829E-5 1.2071228E-5 7.710256E-6 1.2806722E-5 1.2806722E-5 1.2806829E-5 0.40125 0.40125
1.2817838E-5 2.0918953E-10 1.2806205E-5 1.2070999E-5 7.7101095E-6 1.2806504E-5 1.2806504E-5 1.2806205E-5 0.40175 0.40175
1.2810558E-5 7.885077E-11 1.2806205E-5 1.207077E-5 7.709963E-6 1.2806285E-5 1.2806285E-5 1.2806205E-5 0.40225 0.40225
1.2799119E-5 -1.2823041E-10 1.2805893E-5 1.2070542E-5 7.709817E-6 1.28060665E-5 1.28060665E-5 1.2805893E-5 0.40275 0.40275
1.2793257E-5 -2.3237931E-10 1.2806205E-5 1.2070313E-5 7.709671E-6 1.2805848E-5 1.2805848E-5 1.2806205E-5 0.40325 0.40325
1.2794095E-5 -2.1288767E-10 1.2806205E-5 1.2070083E-5 7.709525E-6 1.2805629E-5 1.2805629E-5 1.2806205E-5 0.40375 0.40375
1.27976045E-5 -1.4406162E-10 1.280558E-5 1.2069855E-5 7.709378E-6 1.2805411E-5 1.2805411E-5 1.280558E-5 0.40425 0.40425
1.280105E-5 -7.645371E-11 1.280558E-5 1.2069397E-5 7.709086E-6 1.28051925E-5 1.28051925E-5 1.280558E-5 0.40475 0.40475
1.2808356E-5 6.2415004E-11 1.2804956E-5 1.2069168E-5 7.70894E-6 1.2804973E-5 1.2804973E-5 1.2804956E-5 0.40525 0.40525
1.2814341E-5 1.7692105E-10 1.2804644E-5 1.2068939E-5 7.708793E-6 1.2804755E-5 1.2804755E-5 1.2804644E-5 0.40575 0.40575
1.281498E-5 1.9275831E-10 1.2804332E-5 1.206871E-5 7.708647E-6 1.2804537E-5 1.2804537E-5 1.2804332E-5 0.40625 0.40625
1.2809812E-5 1.0139979E-10 1.2804019E-5 1.2068482E-5 7.7085015E-6 1.28043175E-5 1.28043175E-5 1.2804019E-5 0.40675 0.40675
1.2805502E-5 2.5877042E-11 1.2804019E-5 1.20682525E-5 7.708355E-6 1.2804099E-5 1.2804099E-5 1.2804019E-5 0.40725 0.40725
1.28026095E-5 -2.345586E-11 1.2804019E-5 1.2068023E-5 7.708209E-6 1.2803881E-5 1.2803881E-5 1.2804019E-5 0.40775 0.40775
1.2799652E-5 -7.4006884E-11 1.2804019E-5 1.2067795E-5 7.708062E-6 1.2803662E-5 1.2803662E-5 1.2804019E-5 0.40825 0.40825
1.2795572E-5 -1.4526619E-10 1.2803395E-5 1.2067566E-5 7.707917E-6 1.28034435E-5 1.28034435E-5 1.2803395E-5 0.40875 0.40875
1.2795816E-5 -1.3673775E-10 1.2803083E-5 1.2067337E-5 7.70777E-6 1.2803225E-5 1.2803225E-5 1.2803083E-5 0.40925 0.40925
1.2799129E-5 -7.15661E-11 1.2803395E-5 1.2067108E-5 7.707624E-6 1.2803006E-5 1.2803006E-5 1.2803395E-5 0.40975 0.40975
1.2806104E-5 6.1211945E-11 1.28027705E-5 1.206665E-5 7.707332E-6 1.2802788E-5 1.2802788E-5 1.28027705E-5 0.41025 0.41025
1.280912E-5 1.2090201E-10 1.28027705E-5 1.2066422E-5 7.707185E-6 1.2802569E-5 1.2802569E-5 1.28027705E-5 0.41075 0.41075
1.2810849E-5 1.5683845E-10 1.28024585E-5 1.20661925E-5 7.707039E-6 1.280235E-5 1.280235E-5 1.28024585E-5 0.41125 0.41125
1.28104975E-5 1.5440368E-10 1.28024585E-5 1.2065963E-5 7.706893E-6 1.2802131E-5 1.2802131E-5 1.28024585E-5 0.41175 0.41175
1.2807441E-5 1.0202545E-10 1.2801835E-5 1.2065735E-5 7.706747E-6 1.2801913E-5 1.2801913E-5 1.2801835E-5 0.41225 0.41225
1.2800227E-5 -2.7095177E-11 1.2801522E-5 1.2065506E-5 7.706601E-6 1.28016945E-5 1.28016945E-5 1.2801522E-5 0.41275 0.41275
1.2791658E-5 -1.8118755E-10 1.2801522E-5 1.2065277E-5 7.706454E-6 1.2801475E-5 1.2801475E-5 1.2801522E-5 0.41325 0.41325
1.2789657E-5 -2.1407565E-10 1.280121E-5 1.2065048E-5 7.706309E-6 1.2801257E-5 1.2801257E-5 1.280121E-5 0.41375 0.41375
1.2793894E-5 -1.3185013E-10 1.280121E-5 1.2064819E-5 7.706162E-6 1.2801038E-5 1.2801038E-5 1.280121E-5 0.41425 0.41425
1.2799418E-5 -2.5871003E-11 1.2801522E-5 1.206459E-5 7.706016E-6 1.280082E-5 1.280082E-5 1.2801522E-5 0.41475 0.41475
1.2802434E-5 3.3819034E-11 1.2800898E-5 1.2064362E-5 7.705869E-6 1.2800601E-5 1.2800601E-5 1.2800898E-5 0.41525 0.41525
1.2807429E-5 1.300531E-10 1.2800586E-5 1.2063904E-5 7.705577E-6 1.2800382E-5 1.2800382E-5 1.2800586E-5 0.41575 0.41575
1.2810676E-5 1.9400659E-10 1.2800274E-5 1.2063675E-5 7.705431E-6 1.2800164E-5 1.2800164E-5 1.2800274E-5 0.41625 0.41625
1.2809401E-5 1.7451796E-10 1.2799961E-5 1.2063446E-5 7.705285E-6 1.2799945E-5 1.2799945E-5 1.2799961E-5 0.41675 0.41675
1.2800668E-5 1.7380267E-11 1.2799649E-5 1.2063218E-5 7.705139E-6 1.2799726E-5 1.2799726E-5 1.2799649E-5 0.41725 0.41725
1.2793784E-5 -1.05649704E-10 1.2799961E-5 1.2062988E-5 7.704993E-6 1.2799508E-5 1.2799508E-5 1.2799961E-5 0.41775 0.41775
1.2790792E-5 -1.568098E-10 1.2799337E-5 1.2062759E-5 7.704846E-6 1.2799289E-5 1.2799289E-5 1.2799337E-5 0.41825 0.41825
1.2787571E-5 -2.1223336E-10 1.2799025E-5 1.2062531E-5 7.7047E-6 1.2799071E-5 1.2799071E-5 1.2799025E-5 0.41875 0.41875
1.2791181E-5 -1.4158011E-10 1.27984E-5 1.2062302E-5 7.704554E-6 1.27988515E-5 1.27988515E-5 1.27984E-5 0.41925 0.41925
1.2800136E-5 2.7741942E-11 1.2798712E-5 1.20620725E-5 7.704408E-6 1.2798633E-5 1.2798633E-5 1.2798712E-5 0.41975 0.41975
1.2805725E-5 1.3493918E-10 1.27984E-5 1.2061844E-5 7.704261E-6 1.2798414E-5 1.2798414E-5 1.27984E-5 0.42025 0.42025
1.2806431E-5 1.5199458E-10 1.2798088E-5 1.2061615E-5 7.704115E-6 1.2798196E-5 1.2798196E-5 1.2798088E-5 0.42075 0.42075
1.28059155E-5 1.4651448E-10 1.2797464E-5 1.2061158E-5 7.703823E-6 1.2797977E-5 1.2797977E-5 1.2797464E-5 0.42125 0.42125
1.2803618E-5 1.0814479E-10 1.2797464E-5 1.2060928E-5 7.703677E-6 1.2797758E-5 1.2797758E-5 1.2797464E-5 0.42175 0.42175
1.2800627E-5 5.6984695E-11 1.2797464E-5 1.2060699E-5 7.70353E-6 1.2797539E-5 1.2797539E-5 1.2797464E-5 0.42225 0.42225
1.2793676E-5 -6.72634E-11 1.2797464E-5 1.2060471E-5 7.703385E-6 1.2797321E-5 1.2797321E-5 1.2797464E-5 0.42275 0.42275
1.2789728E-5 -1.3608643E-10 1.2797152E-5 1.2060242E-5 7.703238E-6 1.2797102E-5 1.2797102E-5 1.2797152E-5 0.42325 0.42325
1.2790929E-5 -1.0989506E-10 1.279684E-5 1.20600125E-5 7.703092E-6 1.2796883E-5 1.2796883E-5 1.279684E-5 0.42375 0.42375
1.2794175E-5 -4.5941542E-11 1.279684E-5 1.2059784E-5 7.702945E-6 1.2796664E-5 1.2796664E-5 1.279684E-5 0.42425 0.42425
1.2796036E-5 -7.568837E-12 1.2796528E-5 1.2059555E-5 7.7028E-6 1.2796446E-5 1.2796446E-5 1.2796528E-5 0.42475 0.42475
1.2796906E-5 1.2531871E-11 1.2796216E-5 1.2059326E-5 7.702653E-6 1.2796227E-5 1.2796227E-5 1.2796216E-5 0.42525 0.42525
1.2799097E-5 5.6995256E-11 1.2796216E-5 1.2059098E-5 7.702507E-6 1.2796008E-5 1.2796008E-5 1.2796216E-5 0.42575 0.42575
1.28025085E-5 1.2399409E-10 1.2795903E-5 1.2058868E-5 7.7023615E-6 1.279579E-5 1.279579E-5 1.2795903E-5 0.42625 0.42625
1.2798725E-5 5.821641E-11 1.2795591E-5 1.2058411E-5 7.702069E-6 1.2795571E-5 1.2795571E-5 1.2795591E-5 0.42675 0.42675
1.2795834E-5 8.8835085E-12 1.2795279E-5 1.2058182E-5 7.701922E-6 1.2795353E-5 1.2795353E-5 1.2795279E-5 0.42725 0.42725
1.2791952E-5 -5.872139E-11 1.2796216E-5 1.20579525E-5 7.701777E-6 1.2795133E-5 1.2795133E-5 1.2796216E-5 0.42775 0.42775
1.2792954E-5 -3.6184406E-11 1.2794654E-5 1.2057724E-5 7.70163E-6 1.2794915E-5 1.2794915E-5 1.2794654E-5 0.42825 0.42825
1.2790888E-5 -7.029064E-11 1.2794967E-5 1.2057495E-5 7.701484E-6 1.2794696E-5 1.2794696E-5 1.2794967E-5 0.42875 0.42875
1.278925E-5 -9.6479E-11 1.2794654E-5 1.2057266E-5 7.701337E-6 1.2794478E-5 1.2794478E-5 1.2794654E-5 0.42925 0.42925
1.2792694E-5 -2.8871088E-11 1.2794654E-5 1.2057038E-5 7.701192E-6 1.27942585E-5 1.27942585E-5 1.2794654E-5 0.42975 0.42975
1.2797723E-5 6.797204E-11 1.2794342E-5 1.2056808E-5 7.701045E-6 1.279404E-5 1.279404E-5 1.2794342E-5 0.43025 0.43025
1.2798131E-5 7.954582E-11 1.279403E-5 1.2056579E-5 7.700899E-6 1.2793821E-5 1.2793821E-5 1.279403E-5 0.43075 0.43075
1.2794546E-5 1.742251E-11 1.2793718E-5 1.2056351E-5 7.700753E-6 1.2793602E-5 1.2793602E-5 1.2793718E-5 0.43125 0.43125
1.2793106E-5 -5.111441E-12 1.2793718E-5 1.20558925E-5 7.700461E-6 1.2793384E-5 1.2793384E-5 1.2793718E-5 0.43175 0.43175
1.2793713E-5 1.0116736E-11 1.2793093E-5 1.2055664E-5 7.700314E-6 1.2793164E-5 1.2793164E-5 1.2793093E-5 0.43225 0.43225
1.27928015E-5 -2.672163E-12 1.27927815E-5 1.2055435E-5 7.700168E-6 1.2792946E-5 1.2792946E-5 1.27927815E-5 0.43275 0.43275
1.2786906E-5 -1.0743013E-10 1.27924695E-5 1.2055207E-5 7.700022E-6 1.2792727E-5 1.2792727E-5 1.27924695E-5 0.43325 0.43325
1.2786028E-5 -1.1960995E-10 1.27927815E-5 1.2054978E-5 7.699876E-6 1.2792509E-5 1.2792509E-5 1.27927815E-5 0.43375 0.43375
1.2793729E-5 2.6567562E-11 1.2792158E-5 1.2054748E-5 7.699729E-6 1.2792289E-5 1.2792289E-5 1.2792158E-5 0.43425 0.43425
1.279757E-5 1.0148427E-10 1.27924695E-5 1.205452E-5 7.699583E-6 1.2792071E-5 1.2792071E-5 1.27924695E-5 0.43475 0.43475
1.2794876E-5 5.580579E-11 1.2791845E-5 1.2054291E-5 7.699437E-6 1.2791852E-5 1.2791852E-5 1.2791845E-5 0.43525 0.43525
1.2793832E-5 4.0580636E-11 1.2791845E-5 1.2054062E-5 7.699291E-6 1.2791633E-5 1.2791633E-5 1.2791845E-5 0.43575 0.43575
1.2792062E-5 1.1956002E-11 1.2791533E-5 1.2053833E-5 7.699145E-6 1.27914145E-5 1.27914145E-5 1.2791533E-5 0.43625 0.43625
1.2789236E-5 -3.615875E-11 1.2791221E-5 1.2053604E-5 7.698998E-6 1.2791195E-5 1.2791195E-5 1.2791221E-5 0.43675 0.43675
1.2785519E-5 -1.0071832E-10 1.2790909E-5 1.2053147E-5 7.698706E-6 1.2790977E-5 1.2790977E-5 1.2790909E-5 0.43725 0.43725
1.278705E-5 -6.843627E-11 1.2790909E-5 1.2052918E-5 7.69856E-6 1.2790758E-5 1.2790758E-5 1.2790909E-5 0.43775 0.43775
1.2791716E-5 2.1707105E-11 1.2790596E-5 1.2052688E-5 7.698413E-6 1.279054E-5 1.279054E-5 1.2790596E-5 0.43825 0.43825
1.2794631E-5 7.956997E-11 1.2790909E-5 1.205246E-5 7.698268E-6 1.279032E-5 1.279032E-5 1.2790909E-5 0.43875 0.43875
1.2794149E-5 7.469893E-11 1.2790596E-5 1.2052231E-5 7.698121E-6 1.2790102E-5 1.2790102E-5 1.2790596E-5 0.43925 0.43925
1.2794029E-5 7.6527645E-11 1.278966E-5 1.2052002E-5 7.697975E-6 1.2789883E-5 1.2789883E-5 1.278966E-5 0.43975 0.43975
1.2791402E-5 3.2067276E-11 1.2789972E-5 1.2051773E-5 7.6978295E-6 1.2789664E-5 1.2789664E-5 1.2789972E-5 0.44025 0.44025
1.2787618E-5 -3.3710413E-11 1.278966E-5 1.2051544E-5 7.697683E-6 1.2789445E-5 1.2789445E-5 1.278966E-5 0.44075 0.44075
1.2781757E-5 -1.3785931E-10 1.2789348E-5 1.2051315E-5 7.697537E-6 1.2789226E-5 1.2789226E-5 1.2789348E-5 0.44125 0.44125
1.2780977E-5 -1.4821193E-10 1.2788723E-5 1.2051087E-5 7.69739E-6 1.2789007E-5 1.2789007E-5 1.2788723E-5 0.44175 0.44175
1.2786896E-5 -3.4924025E-11 1.2788411E-5 1.2050858E-5 7.697245E-6 1.2788789E-5 1.2788789E-5 1.2788411E-5 0.44225 0.44225
1.2793014E-5 8.201829E-11 1.2788099E-5 1.20504E-5 7.696952E-6 1.278857E-5 1.278857E-5 1.2788099E-5 0.44275 0.44275
1.279296E-5 8.506514E-11 1.2788411E-5 1.2050171E-5 7.696805E-6 1.2788351E-5 1.2788351E-5 1.2788411E-5 0.44325 0.44325
1.2791982E-5 7.105811E-11 1.27877865E-5 1.2049942E-5 7.69666E-6 1.2788132E-5 1.2788132E-5 1.27877865E-5 0.44375 0.44375
1.2793809E-5 1.0882177E-10 1.2787475E-5 1.2049713E-5 7.696513E-6 1.2787913E-5 1.2787913E-5 1.2787475E-5 0.44425 0.44425
1.2790983E-5 6.0706995E-11 1.27877865E-5 1.2049484E-5 7.696367E-6 1.2787695E-5 1.2787695E-5 1.27877865E-5 0.44475 0.44475
1.2785221E-5 -4.161469E-11 1.2787163E-5 1.2049255E-5 7.696221E-6 1.27874755E-5 1.27874755E-5 1.2787163E-5 0.44525 0.44525
1.2779656E-5 -1.40282E-10 1.2787163E-5 1.2049027E-5 7.696075E-6 1.2787257E-5 1.2787257E-5 1.2787163E-5 0.44575 0.44575
1.2781185E-5 -1.0799995E-10 1.2787163E-5 1.20487975E-5 7.695929E-6 1.2787038E-5 1.2787038E-5 1.2787163E-5 0.44625 0.44625
1.2785389E-5 -2.6383493E-11 1.2786538E-5 1.2048568E-5 7.695782E-6 1.2786819E-5 1.2786819E-5 1.2786538E-5 0.44675 0.44675
1.2789956E-5 6.1932674E-11 1.2786851E-5 1.204834E-5 7.695636E-6 1.27866E-5 1.27866E-5 1.2786851E-5 0.44725 0.44725
1.2791486E-5 9.4214726E-11 1.2786851E-5 1.2048111E-5 7.69549E-6 1.2786381E-5 1.2786381E-5 1.2786851E-5 0.44775 0.44775
1.279536E-5 1.6974051E-10 1.2786538E-5 1.2047653E-5 7.695197E-6 1.2786162E-5 1.2786162E-5 1.2786538E-5 0.44825 0.44825
1.279184E-5 1.0883536E-10 1.2786226E-5 1.2047424E-5 7.695051E-6 1.2785943E-5 1.2785943E-5 1.2786226E-5 0.44875 0.44875
1.2787529E-5 3.331259E-11 1.2785914E-5 1.2047195E-5 7.694905E-6 1.2785725E-5 1.2785725E-5 1.2785914E-5 0.44925 0.44925
1.2781305E-5 -7.753605E-11 1.278529E-5 1.2046967E-5 7.694759E-6 1.27855055E-5 1.27855055E-5 1.278529E-5 0.44975 0.44975
1.2778182E-5 -1.3113241E-10 1.2784977E-5 1.20467375E-5 7.694613E-6 1.2785287E-5 1.2785287E-5 1.2784977E-5 0.45025 0.45025
1.2775323E-5 -1.7985623E-10 1.2785602E-5 1.2046508E-5 7.694466E-6 1.2785068E-5 1.2785068E-5 1.2785602E-5 0.45075 0.45075
1.2776952E-5 -1.4574698E-10 1.2785602E-5 1.204628E-5 7.694321E-6 1.2784849E-5 1.2784849E-5 1.2785602E-5 0.45125 0.45125
1.2782971E-5 -3.063186E-11 1.2784977E-5 1.2046051E-5 7.694174E-6 1.2784631E-5 1.2784631E-5 1.2784977E-5 0.45175 0.45175
1.2789715E-5 9.788273E-11 1.2784665E-5 1.2045823E-5 7.694028E-6 1.2784411E-5 1.2784411E-5 1.2784665E-5 0.45225 0.45225
1.2794743E-5 1.9472583E-10 1.2784041E-5 1.2045593E-5 7.693881E-6 1.2784192E-5 1.2784192E-5 1.2784041E-5 0.45275 0.45275
1.27952835E-5 2.0873588E-10 1.2784041E-5 1.2045364E-5 7.693736E-6 1.2783974E-5 1.2783974E-5 1.2784041E-5 0.45325 0.45325
1.2790873E-5 1.3138593E-10 1.2784041E-5 1.2044907E-5 7.693443E-6 1.2783755E-5 1.2783755E-5 1.2784041E-5 0.45375 0.45375
1.2781282E-5 -4.158751E-11 1.2784041E-5 1.20446775E-5 7.693297E-6 1.2783536E-5 1.2783536E-5 1.2784041E-5 0.45425 0.45425
1.2773276E-5 -1.8532575E-10 1.2783416E-5 1.2044449E-5 7.693151E-6 1.2783316E-5 1.2783316E-5 1.2783416E-5 0.45475 0.45475
1.276936E-5 -2.5353972E-10 1.27831045E-5 1.204422E-5 7.693005E-6 1.2783097E-5 1.2783097E-5 1.27831045E-5 0.45525 0.45525
1.277155E-5 -2.0907633E-10 1.27831045E-5 1.2043991E-5 7.692858E-6 1.2782879E-5 1.2782879E-5 1.27831045E-5 0.45575 0.45575
1.2778889E-5 -6.959855E-11 1.278248E-5 1.2043763E-5 7.692713E-6 1.278266E-5 1.278266E-5 1.278248E-5 0.45625 0.45625
1.278461E-5 4.003498E-11 1.27827925E-5 1.2043533E-5 7.692566E-6 1.27824405E-5 1.27824405E-5 1.27827925E-5 0.45675 0.45675
1.2789737E-5 1.387053E-10 1.2782168E-5 1.2043304E-5 7.69242E-6 1.2782222E-5 1.2782222E-5 1.2782168E-5 0.45725 0.45725
1.2796845E-5 2.739196E-10 1.2782168E-5 1.2043076E-5 7.692273E-6 1.2782003E-5 1.2782003E-5 1.2782168E-5 0.45775 0.45775
1.2796362E-5 2.690486E-10 1.2781544E-5 1.2042847E-5 7.692128E-6 1.2781784E-5 1.2781784E-5 1.2781544E-5 0.45825 0.45825
1.27864405E-5 8.99845E-11 1.2781856E-5 1.20426175E-5 7.691981E-6 1.2781566E-5 1.2781566E-5 1.2781856E-5 0.45875 0.45875
1.2773748E-5 -1.4024122E-10 1.2781232E-5 1.204216E-5 7.691689E-6 1.2781346E-5 1.2781346E-5 1.2781232E-5 0.45925 0.45925
1.276574E-5 -2.8397945E-10 1.2780919E-5 1.2041931E-5 7.691543E-6 1.2781127E-5 1.2781127E-5 1.2780919E-5 0.45975 0.45975
1.2765918E-5 -2.7666913E-10 1.2780919E-5 1.2041703E-5 7.691397E-6 1.2780909E-5 1.2780909E-5 1.2780919E-5 0.46025 0.46025
1.2773883E-5 -1.2561908E-10 1.2780295E-5 1.2041473E-5 7.69125E-6 1.278069E-5 1.278069E-5 1.2780295E-5 0.46075 0.46075
1.2781684E-5 2.2385628E-11 1.2780295E-5 1.2041244E-5 7.691104E-6 1.2780471E-5 1.2780471E-5 1.2780295E-5 0.46125 0.46125
1.2787899E-5 1.4115516E-10 1.2780295E-5 1.2041016E-5 7.690958E-6 1.2780251E-5 1.2780251E-5 1.2780295E-5 0.46175 0.46175
1.2793786E-5 2.53834E-10 1.2779983E-5 1.2040787E-5 7.690812E-6 1.2780032E-5 1.2780032E-5 1.2779983E-5 0.46225 0.46225
1.27928415E-5 2.4043603E-10 1.277967E-5 1.20405575E-5 7.690665E-6 1.2779814E-5 1.2779814E-5 1.277967E-5 0.46275 0.46275
1.2785395E-5 1.0705195E-10 1.277967E-5 1.2040329E-5 7.690519E-6 1.2779595E-5 1.2779595E-5 1.277967E-5 0.46325 0.46325
1.2775738E-5 -6.713962E-11 1.277967E-5 1.20401E-5 7.690373E-6 1.27793755E-5 1.27793755E-5 1.277967E-5 0.46375 0.46375
1.2767434E-5 -2.1635946E-10 1.2779046E-5 1.2039643E-5 7.690081E-6 1.2779156E-5 1.2779156E-5 1.2779046E-5 0.46425 0.46425
1.2766357E-5 -2.3219368E-10 1.2779046E-5 1.2039413E-5 7.689934E-6 1.2778938E-5 1.2778938E-5 1.2779046E-5 0.46475 0.46475
1.2769471E-5 -1.7067643E-10 1.27784215E-5 1.2039184E-5 7.689789E-6 1.2778719E-5 1.2778719E-5 1.27784215E-5 0.46525 0.46525
1.277539E-5 -5.738851E-11 1.27784215E-5 1.2038956E-5 7.689642E-6 1.27785E-5 1.27785E-5 1.27784215E-5 0.46575 0.46575
1.2785402E-5 1.3142369E-10 1.27781095E-5 1.2038727E-5 7.689496E-6 1.27782805E-5 1.27782805E-5 1.27781095E-5 0.46625 0.46625
1.2789341E-5 2.081676E-10 1.27781095E-5 1.20384975E-5 7.689349E-6 1.2778062E-5 1.2778062E-5 1.27781095E-5 0.46675 0.46675
1.2789254E-5 2.1060538E-10 1.27781095E-5 1.2038269E-5 7.689204E-6 1.2777843E-5 1.2777843E-5 1.27781095E-5 0.46725 0.46725
1.2784151E-5 1.2046501E-10 1.2777486E-5 1.203804E-5 7.689057E-6 1.2777624E-5 1.2777624E-5 1.2777486E-5 0.46775 0.46775
1.2776836E-5 -1.0482816E-11 1.2777486E-5 1.2037811E-5 7.688911E-6 1.2777405E-5 1.2777405E-5 1.2777486E-5 0.46825 0.46825
1.2771041E-5 -1.1341359E-10 1.2777486E-5 1.2037583E-5 7.688765E-6 1.27771855E-5 1.27771855E-5 1.2777486E-5 0.46875 0.46875
1.2769568E-5 -1.3655661E-10 1.2776861E-5 1.2037353E-5 7.688619E-6 1.2776966E-5 1.2776966E-5 1.2776861E-5 0.46925 0.46925
1.2769316E-5 -1.3716417E-10 1.2776549E-5 1.2036896E-5 7.688326E-6 1.2776748E-5 1.2776748E-5 1.2776549E-5 0.46975 0.46975
1.277441E-5 -3.9102915E-11 1.2776549E-5 1.2036667E-5 7.688181E-6 1.2776529E-5 1.2776529E-5 1.2776549E-5 0.47025 0.47025
1.27760395E-5 -4.9936635E-12 1.2775925E-5 1.2036438E-5 7.688034E-6 1.277631E-5 1.277631E-5 1.2775925E-5 0.47075 0.47075
1.2777173E-5 1.9979582E-11 1.2776237E-5 1.2036209E-5 7.687888E-6 1.277609E-5 1.277609E-5 1.2776237E-5 0.47125 0.47125
1.277966E-5 6.992457E-11 1.2775612E-5 1.203598E-5 7.687741E-6 1.2775872E-5 1.2775872E-5 1.2775612E-5 0.47175 0.47175
1.2780267E-5 8.515274E-11 1.2775925E-5 1.2035752E-5 7.687596E-6 1.2775653E-5 1.2775653E-5 1.2775925E-5 0.47225 0.47225
1.277942E-5 7.358198E-11 1.2775925E-5 1.2035523E-5 7.687449E-6 1.2775434E-5 1.2775434E-5 1.2775925E-5 0.47275 0.47275
1.2777287E-5 3.825762E-11 1.2774988E-5 1.2035293E-5 7.687303E-6 1.2775215E-5 1.2775215E-5 1.2774988E-5 0.47325 0.47325
1.2774857E-5 -2.5483365E-12 1.2774988E-5 1.2035065E-5 7.6871565E-6 1.2774995E-5 1.2774995E-5 1.2774988E-5 0.47375 0.47375
1.2771405E-5 -6.223536E-11 1.2774676E-5 1.2034836E-5 7.687011E-6 1.2774776E-5 1.2774776E-5 1.2774676E-5 0.47425 0.47425
1.2770361E-5 -7.7460524E-11 1.2774676E-5 1.2034607E-5 7.686865E-6 1.2774557E-5 1.2774557E-5 1.2774676E-5 0.47475 0.47475
1.2769679E-5 -8.598594E-11 1.2774676E-5 1.2034149E-5 7.686572E-6 1.2774338E-5 1.2774338E-5 1.2774676E-5 0.47525 0.47525
1.2768834E-5 -9.75567E-11 1.2774363E-5 1.203392E-5 7.686426E-6 1.277412E-5 1.277412E-5 1.2774363E-5 0.47575 0.47575
1.27713865E-5 -4.6393576E-11 1.2774363E-5 1.2033692E-5 7.68628E-6 1.27739E-5 1.27739E-5 1.2774363E-5 0.47625 0.47625
1.2776481E-5 5.166766E-11 1.2774363E-5 1.2033463E-5 7.686133E-6 1.2773681E-5 1.2773681E-5 1.2774363E-5 0.47675 0.47675
1.2780189E-5 1.2414811E-10 1.2773427E-5 1.2033233E-5 7.685987E-6 1.2773462E-5 1.2773462E-5 1.2773427E-5 0.47725 0.47725
1.2782379E-5 1.686115E-10 1.2772803E-5 1.2033005E-5 7.685841E-6 1.2773243E-5 1.2773243E-5 1.2772803E-5 0.47775 0.47775
1.2779784E-5 1.247602E-10 1.2773427E-5 1.2032776E-5 7.685695E-6 1.27730245E-5 1.27730245E-5 1.2773427E-5 0.47825 0.47825
1.277402E-5 2.2438506E-11 1.27731155E-5 1.2032547E-5 7.685549E-6 1.2772805E-5 1.2772805E-5 1.27731155E-5 0.47875 0.47875
1.2765551E-5 -1.2982665E-10 1.27731155E-5 1.2032318E-5 7.685402E-6 1.2772586E-5 1.2772586E-5 1.27731155E-5 0.47925 0.47925
1.2762527E-5 -1.8159582E-10 1.2772491E-5 1.2032089E-5 7.685257E-6 1.2772367E-5 1.2772367E-5 1.2772491E-5 0.47975 0.47975
1.276419E-5 -1.468775E-10 1.2772179E-5 1.203186E-5 7.68511E-6 1.2772148E-5 1.2772148E-5 1.2772179E-5 0.48025 0.48025
1.2767402E-5 -8.353305E-11 1.2772179E-5 1.2031403E-5 7.684818E-6 1.2771929E-5 1.2771929E-5 1.2772179E-5 0.48075 0.48075
1.2774279E-5 4.741781E-11 1.2771867E-5 1.2031173E-5 7.684672E-6 1.2771709E-5 1.2771709E-5 1.2771867E-5 0.48125 0.48125
1.2779703E-5 1.5156973E-10 1.2771867E-5 1.2030945E-5 7.684525E-6 1.277149E-5 1.277149E-5 1.2771867E-5 0.48175 0.48175
1.2781134E-5 1.8202458E-10 1.2771242E-5 1.2030716E-5 7.684379E-6 1.2771271E-5 1.2771271E-5 1.2771242E-5 0.48225 0.48225
1.2778836E-5 1.4365487E-10 1.2771242E-5 1.2030487E-5 7.684233E-6 1.2771053E-5 1.2771053E-5 1.2771242E-5 0.48275 0.48275
1.2772545E-5 3.1588118E-11 1.277093E-5 1.2030258E-5 7.684087E-6 1.2770834E-5 1.2770834E-5 1.277093E-5 0.48325 0.48325
1.2767574E-5 -5.6115976E-11 1.277093E-5 1.2030029E-5 7.683941E-6 1.2770614E-5 1.2770614E-5 1.277093E-5 0.48375 0.48375
1.2763328E-5 -1.304206E-10 1.2770618E-5 1.20298E-5 7.683794E-6 1.2770395E-5 1.2770395E-5 1.2770618E-5 0.48425 0.48425
1.2760106E-5 -1.8584417E-10 1.2770306E-5 1.2029572E-5 7.683649E-6 1.2770176E-5 1.2770176E-5 1.2770306E-5 0.48475 0.48475
1.2762428E-5 -1.3894452E-10 1.2770306E-5 1.20293425E-5 7.683502E-6 1.2769957E-5 1.2769957E-5 1.2770306E-5 0.48525 0.48525
1.2770229E-5 9.060204E-12 1.2769993E-5 1.2029113E-5 7.683356E-6 1.2769738E-5 1.2769738E-5 1.2769993E-5 0.48575 0.48575
1.27768735E-5 1.3574758E-10 1.2769993E-5 1.2028656E-5 7.683064E-6 1.2769518E-5 1.2769518E-5 1.2769993E-5 0.48625 0.48625
1.277847E-5 1.6924777E-10 1.2769369E-5 1.2028427E-5 7.682917E-6 1.2769299E-5 1.2769299E-5 1.2769369E-5 0.48675 0.48675
1.2776733E-5 1.4123222E-10 1.2769681E-5 1.2028198E-5 7.682771E-6 1.276908E-5 1.276908E-5 1.2769681E-5 0.48725 0.48725
1.2772916E-5 7.484545E-11 1.2768744E-5 1.2027969E-5 7.6826245E-6 1.2768861E-5 1.2768861E-5 1.2768744E-5 0.48775 0.48775
1.2770354E-5 3.1603237E-11 1.27684325E-5 1.2027741E-5 7.682479E-6 1.2768642E-5 1.2768642E-5 1.27684325E-5 0.48825 0.48825
1.2766274E-5 -3.965607E-11 1.27684325E-5 1.2027512E-5 7.682333E-6 1.27684225E-5 1.27684225E-5 1.27684325E-5 0.48875 0.48875
1.2764075E-5 -7.6198554E-11 1.2767809E-5 1.20272825E-5 7.682186E-6 1.2768204E-5 1.2768204E-5 1.2767809E-5 0.48925 0.48925
1.2760061E-5 -1.4623971E-10 1.27681205E-5 1.2027054E-5 7.68204E-6 1.2767985E-5 1.2767985E-5 1.27681205E-5 0.48975 0.48975
1.2761756E-5 -1.10912335E-10 1.27681205E-5 1.2026825E-5 7.681894E-6 1.2767766E-5 1.2767766E-5 1.27681205E-5 0.49025 0.49025
1.2768203E-5 1.2120648E-11 1.2767809E-5 1.2026596E-5 7.681748E-6 1.2767546E-5 1.2767546E-5 1.2767809E-5 0.49075 0.49075
1.2772141E-5 8.8864575E-11 1.2767809E-5 1.2026368E-5 7.681601E-6 1.2767327E-5 1.2767327E-5 1.2767809E-5 0.49125 0.49125
1.2772484E-5 9.922022E-11 1.2767496E-5 1.2025909E-5 7.681309E-6 1.2767108E-5 1.2767108E-5 1.2767496E-5 0.49175 0.49175
1.2770912E-5 7.424999E-11 1.2766872E-5 1.2025681E-5 7.681163E-6 1.2766889E-5 1.2766889E-5 1.2766872E-5 0.49225 0.49225
1.2770066E-5 6.267923E-11 1.2766872E-5 1.2025452E-5 7.6810165E-6 1.276667E-5 1.276667E-5 1.2766872E-5 0.49275 0.49275
1.2769549E-5 5.7199155E-11 1.2766248E-5 1.20252225E-5 7.68087E-6 1.2766451E-5 1.2766451E-5 1.2766248E-5 0.49325 0.49325
1.2767384E-5 2.126573E-11 1.276656E-5 1.2024994E-5 7.680725E-6 1.27662315E-5 1.27662315E-5 1.276656E-5 0.49375 0.49375
1.2762313E-5 -6.826557E-11 1.2765935E-5 1.2024765E-5 7.680578E-6 1.2766012E-5 1.2766012E-5 1.2765935E-5 0.49425 0.49425
1.2757738E-5 -1.4866086E-10 1.2765311E-5 1.2024536E-5 7.680432E-6 1.2765793E-5 1.2765793E-5 1.2765311E-5 0.49475 0.49475
1.2758278E-5 -1.3465082E-10 1.2765311E-5 1.2024308E-5 7.680286E-6 1.2765574E-5 1.2765574E-5 1.2765311E-5 0.49525 0.49525
1.27619205E-5 -6.33885E-11 1.2765311E-5 1.2024078E-5 7.68014E-6 1.2765355E-5 1.2765355E-5 1.2765311E-5 0.49575 0.49575
1.27642425E-5 -1.6488852E-11 1.2764686E-5 1.2023849E-5 7.679993E-6 1.2765136E-5 1.2765136E-5 1.2764686E-5 0.49625 0.49625
1.2768346E-5 6.330039E-11 1.2764999E-5 1.2023392E-5 7.679701E-6 1.2764916E-5 1.2764916E-5 1.2764999E-5 0.49675 0.49675
1.2772219E-5 1.3882619E-10 1.2764686E-5 1.20231625E-5 7.679555E-6 1.2764697E-5 1.2764697E-5 1.2764686E-5 0.49725 0.49725
1.2773749E-5 1.7110824E-10 1.2764686E-5 1.2022934E-5 7.679409E-6 1.2764478E-5 1.2764478E-5 1.2764686E-5 0.49775 0.49775
1.2767127E-5 5.2950797E-11 1.2764374E-5 1.2022705E-5 7.679262E-6 1.2764259E-5 1.2764259E-5 1.2764374E-5 0.49825 0.49825
1.2759351E-5 -8.652396E-11 1.276375E-5 1.2022476E-5 7.679117E-6 1.276404E-5 1.276404E-5 1.276375E-5 0.49875 0.49875
1.2754446E-5 -1.7300993E-10 1.2764062E-5 1.2022248E-5 7.67897E-6 1.276382E-5 1.276382E-5 1.2764062E-5 0.49925 0.49925
1.275723E-5 -1.1758335E-10 1.276375E-5 1.2022018E-5 7.678824E-6 1.2763601E-5 1.2763601E-5 1.276375E-5 0.49975 0.49975
1.2758199E-5 -9.565543E-11 1.2763126E-5 1.2021789E-5 7.678677E-6 1.2763382E-5 1.2763382E-5 1.2763126E-5 0.50025 0.50025
1.2761972E-5 -2.1956843E-11 1.2763126E-5 1.2021561E-5 7.678532E-6 1.2763162E-5 1.2763162E-5 1.2763126E-5 0.50075 0.50075
1.277007E-5 1.315295E-10 1.2762814E-5 1.2021332E-5 7.678385E-6 1.2762943E-5 1.2762943E-5 1.2762814E-5 0.50125 0.50125
1.2775427E-5 2.3446328E-10 1.2762814E-5 1.20211025E-5 7.678239E-6 1.2762724E-5 1.2762724E-5 1.2762814E-5 0.50175 0.50175
1.2769929E-5 1.3701411E-10 1.2762814E-5 1.2020645E-5 7.677947E-6 1.2762504E-5 1.2762504E-5 1.2762814E-5 0.50225 0.50225
1.2759545E-5 -5.0576935E-11 1.2762502E-5 1.2020416E-5 7.677801E-6 1.2762285E-5 1.2762285E-5 1.2762502E-5 0.50275 0.50275
1.2755465E-5 -1.2183622E-10 1.2761877E-5 1.2020188E-5 7.677654E-6 1.2762066E-5 1.2762066E-5 1.2761877E-5 0.50325 0.50325
1.27559715E-5 -1.0843525E-10 1.276219E-5 1.2019958E-5 7.677508E-6 1.2761847E-5 1.2761847E-5 1.276219E-5 0.50375 0.50375
1.2755489E-5 -1.1330627E-10 1.2761253E-5 1.2019729E-5 7.677362E-6 1.2761628E-5 1.2761628E-5 1.2761253E-5 0.50425 0.50425
1.27558305E-5 -1.0295062E-10 1.2761877E-5 1.2019501E-5 7.677216E-6 1.27614085E-5 1.27614085E-5 1.2761877E-5 0.50475 0.50475
1.2762443E-5 2.3127703E-11 1.2761565E-5 1.2019272E-5 7.677069E-6 1.2761189E-5 1.2761189E-5 1.2761565E-5 0.50525 0.50525
1.2768394E-5 1.370247E-10 1.2761253E-5 1.20190425E-5 7.676923E-6 1.276097E-5 1.276097E-5 1.2761253E-5 0.50575 0.50575
1.276966E-5 1.644342E-10 1.2760941E-5 1.2018814E-5 7.676777E-6 1.2760751E-5 1.2760751E-5 1.2760941E-5 0.50625 0.50625
1.2765481E-5 9.13477E-11 1.2761253E-5 1.2018585E-5 7.676631E-6 1.2760532E-5 1.2760532E-5 1.2761253E-5 0.50675 0.50675
1.2763315E-5 5.541429E-11 1.2760316E-5 1.2018357E-5 7.6764845E-6 1.27603125E-5 1.27603125E-5 1.2760316E-5 0.50725 0.50725
1.2759928E-5 -3.054606E-12 1.2760316E-5 1.2017898E-5 7.676193E-6 1.2760093E-5 1.2760093E-5 1.2760316E-5 0.50775 0.50775
1.2753273E-5 -1.218211E-10 1.2760004E-5 1.201767E-5 7.676046E-6 1.2759874E-5 1.2759874E-5 1.2760004E-5 0.50825 0.50825
1.2748665E-5 -2.0282546E-10 1.2760004E-5 1.2017441E-5 7.6759E-6 1.2759655E-5 1.2759655E-5 1.2760004E-5 0.50875 0.50875
1.2755937E-5 -6.4565804E-11 1.2759067E-5 1.2017212E-5 7.675754E-6 1.2759436E-5 1.2759436E-5 1.2759067E-5 0.50925 0.50925
1.2761427E-5 4.0804252E-11 1.2759067E-5 1.2016983E-5 7.675608E-6 1.2759217E-5 1.2759217E-5 1.2759067E-5 0.50975 0.50975
1.2762759E-5 6.943191E-11 1.2759067E-5 1.2016754E-5 7.675461E-6 1.27589965E-5 1.27589965E-5 1.2759067E-5 0.51025 0.51025
1.2761352E-5 4.7507016E-11 1.2759067E-5 1.2016525E-5 7.675315E-6 1.2758777E-5 1.2758777E-5 1.2759067E-5 0.51075 0.51075
1.2762783E-5 7.7961866E-11 1.2759067E-5 1.2016297E-5 7.675169E-6 1.2758558E-5 1.2758558E-5 1.2759067E-5 0.51125 0.51125
1.2764609E-5 1.15725506E-10 1.2758132E-5 1.2016068E-5 7.675023E-6 1.2758339E-5 1.2758339E-5 1.2758132E-5 0.51175 0.51175
1.2760925E-5 5.1775008E-11 1.2758132E-5 1.2015838E-5 7.6748765E-6 1.275812E-5 1.275812E-5 1.2758132E-5 0.51225 0.51225
1.2753775E-5 -7.612748E-11 1.2758132E-5 1.201561E-5 7.67473E-6 1.2757901E-5 1.2757901E-5 1.2758132E-5 0.51275 0.51275
1.27495305E-5 -1.5043211E-10 1.2758132E-5 1.2015152E-5 7.674438E-6 1.2757681E-5 1.2757681E-5 1.2758132E-5 0.51325 0.51325
1.2750499E-5 -1.285042E-10 1.2758132E-5 1.2014923E-5 7.674292E-6 1.2757462E-5 1.2757462E-5 1.2758132E-5 0.51375 0.51375
1.2754801E-5 -4.506055E-11 1.2757507E-5 1.2014694E-5 7.674145E-6 1.2757243E-5 1.2757243E-5 1.2757507E-5 0.51425 0.51425
1.2758641E-5 2.9856177E-11 1.2757507E-5 1.2014465E-5 7.674E-6 1.2757023E-5 1.2757023E-5 1.2757507E-5 0.51475 0.51475
1.2761095E-5 7.9192104E-11 1.2757195E-5 1.2014237E-5 7.673853E-6 1.2756804E-5 1.2756804E-5 1.2757195E-5 0.51525 0.51525
1.2759919E-5 6.153066E-11 1.275657E-5 1.2014008E-5 7.673707E-6 1.27565845E-5 1.27565845E-5 1.275657E-5 0.51575 0.51575
1.2758676E-5 4.2651112E-11 1.275657E-5 1.2013778E-5 7.6735605E-6 1.2756365E-5 1.2756365E-5 1.275657E-5 0.51625 0.51625
1.275849E-5 4.3261693E-11 1.2755946E-5 1.201355E-5 7.673415E-6 1.2756146E-5 1.2756146E-5 1.2755946E-5 0.51675 0.51675
1.2760283E-5 8.041629E-11 1.2755634E-5 1.2013321E-5 7.673269E-6 1.2755927E-5 1.2755927E-5 1.2755634E-5 0.51725 0.51725
1.2756303E-5 1.0984191E-11 1.2755946E-5 1.2013092E-5 7.673122E-6 1.2755708E-5 1.2755708E-5 1.2755946E-5 0.51775 0.51775
1.274813E-5 -1.3579937E-10 1.2755634E-5 1.2012863E-5 7.672976E-6 1.2755488E-5 1.2755488E-5 1.2755634E-5 0.51825 0.51825
1.2746557E-5 -1.6076959E-10 1.2755634E-5 1.2012405E-5 7.672684E-6 1.27552685E-5 1.27552685E-5 1.2755634E-5 0.51875 0.51875
1.2752344E-5 -4.991795E-11 1.2755321E-5 1.2012177E-5 7.672537E-6 1.2755049E-5 1.2755049E-5 1.2755321E-5 0.51925 0.51925
1.2757307E-5 4.5707042E-11 1.2755009E-5 1.2011948E-5 7.672391E-6 1.275483E-5 1.275483E-5 1.2755009E-5 0.51975 0.51975
1.2757912E-5 6.093521E-11 1.2754697E-5 1.2011718E-5 7.672245E-6 1.2754611E-5 1.2754611E-5 1.2754697E-5 0.52025 0.52025
1.275931E-5 9.0781015E-11 1.2754385E-5 1.201149E-5 7.672099E-6 1.2754391E-5 1.2754391E-5 1.2754385E-5 0.52075 0.52075
1.2761665E-5 1.3828973E-10 1.2754073E-5 1.2011261E-5 7.6719525E-6 1.2754172E-5 1.2754172E-5 1.2754073E-5 0.52125 0.52125
1.275963E-5 1.0479256E-10 1.2754073E-5 1.2011032E-5 7.671806E-6 1.2753952E-5 1.2753952E-5 1.2754073E-5 0.52175 0.52175
1.2753735E-5 3.460632E-14 1.2754073E-5 1.2010803E-5 7.671661E-6 1.2753733E-5 1.2753733E-5 1.2754073E-5 0.52225 0.52225
1.274817E-5 -9.8632685E-11 1.27537605E-5 1.2010574E-5 7.671514E-6 1.2753514E-5 1.2753514E-5 1.27537605E-5 0.52275 0.52275
1.2744881E-5 -1.5527438E-10 1.2753137E-5 1.2010345E-5 7.671368E-6 1.2753295E-5 1.2753295E-5 1.2753137E-5 0.52325 0.52325
1.2745784E-5 -1.345646E-10 1.2753137E-5 1.2010117E-5 7.671222E-6 1.2753075E-5 1.2753075E-5 1.2753137E-5 0.52375 0.52375
1.2748304E-5 -8.401055E-11 1.2753137E-5 1.2009659E-5 7.670929E-6 1.2752856E-5 1.2752856E-5 1.2753137E-5 0.52425 0.52425
1.275386E-5 2.2577634E-11 1.2752825E-5 1.200943E-5 7.670783E-6 1.2752636E-5 1.2752636E-5 1.2752825E-5 0.52475 0.52475
1.2762616E-5 1.882453E-10 1.2752512E-5 1.2009201E-5 7.670637E-6 1.2752417E-5 1.2752417E-5 1.2752512E-5 0.52525 0.52525
1.276484E-5 2.3331775E-10 1.27522E-5 1.2008973E-5 7.670491E-6 1.2752198E-5 1.2752198E-5 1.27522E-5 0.52575 0.52575
1.27614185E-5 1.7423978E-10 1.27522E-5 1.2008743E-5 7.6703445E-6 1.2751978E-5 1.2751978E-5 1.27522E-5 0.52625 0.52625
1.2753972E-5 4.0855697E-11 1.2751888E-5 1.2008514E-5 7.670198E-6 1.2751759E-5 1.2751759E-5 1.2751888E-5 0.52675 0.52675
1.2746955E-5 -8.461054E-11 1.27522E-5 1.2008286E-5 7.670053E-6 1.27515395E-5 1.27515395E-5 1.27522E-5 0.52725 0.52725
1.27403E-5 -2.0337704E-10 1.2751576E-5 1.2008057E-5 7.669906E-6 1.2751319E-5 1.2751319E-5 1.2751576E-5 0.52775 0.52775
1.2737837E-5 -2.4479205E-10 1.2751263E-5 1.20078275E-5 7.66976E-6 1.27511E-5 1.27511E-5 1.2751263E-5 0.52825 0.52825
1.2742601E-5 -1.5282146E-10 1.2750951E-5 1.2007599E-5 7.669613E-6 1.2750881E-5 1.2750881E-5 1.2750951E-5 0.52875 0.52875
1.2751127E-5 8.582725E-12 1.2750327E-5 1.2007141E-5 7.669321E-6 1.2750662E-5 1.2750662E-5 1.2750327E-5 0.52925 0.52925
1.2761996E-5 2.1323066E-10 1.2750327E-5 1.2006913E-5 7.669175E-6 1.2750443E-5 1.2750443E-5 1.2750327E-5 0.52975 0.52975
1.2765671E-5 2.8510203E-10 1.2750015E-5 1.2006683E-5 7.6690285E-6 1.27502235E-5 1.27502235E-5 1.2750015E-5 0.53025 0.53025
1.2761161E-5 2.0592487E-10 1.2750015E-5 1.2006454E-5 7.668883E-6 1.2750003E-5 1.2750003E-5 1.2750015E-5 0.53075 0.53075
1.27530875E-5 6.09685E-11 1.2750015E-5 1.2006226E-5 7.6687365E-6 1.2749784E-5 1.2749784E-5 1.2750015E-5 0.53125 0.53125
1.2746301E-5 -6.023425E-11 1.2750015E-5 1.2005997E-5 7.66859E-6 1.2749564E-5 1.2749564E-5 1.2750015E-5 0.53175 0.53175
1.2738723E-5 -1.960546E-10 1.274939E-5 1.20057675E-5 7.668444E-6 1.2749345E-5 1.2749345E-5 1.274939E-5 0.53225 0.53225
1.2733718E-5 -2.8436778E-10 1.2749702E-5 1.2005539E-5 7.668298E-6 1.2749126E-5 1.2749126E-5 1.2749702E-5 0.53275 0.53275
1.2737987E-5 -2.0153318E-10 1.27487665E-5 1.200531E-5 7.668152E-6 1.2748907E-5 1.2748907E-5 1.27487665E-5 0.53325 0.53325
1.2748163E-5 -9.67565E-12 1.27487665E-5 1.2005081E-5 7.668005E-6 1.2748687E-5 1.2748687E-5 1.27487665E-5 0.53375 0.53375
1.275791E-5 1.7426399E-10 1.2748454E-5 1.2004853E-5 7.667859E-6 1.2748467E-5 1.2748467E-5 1.2748454E-5 0.53425 0.53425
1.27617495E-5 2.4918073E-10 1.2748142E-5 1.2004394E-5 7.667567E-6 1.2748248E-5 1.2748248E-5 1.2748142E-5 0.53475 0.53475
1.2760045E-5 2.2177424E-10 1.2748142E-5 1.2004166E-5 7.6674205E-6 1.2748029E-5 1.2748029E-5 1.2748142E-5 0.53525 0.53525
1.275537E-5 1.3955175E-10 1.274783E-5 1.2003937E-5 7.667275E-6 1.2747809E-5 1.2747809E-5 1.274783E-5 0.53575 0.53575
1.274667E-5 -1.6976889E-11 1.2747518E-5 1.20037075E-5 7.667129E-6 1.274759E-5 1.274759E-5 1.2747518E-5 0.53625 0.53625
1.2735494E-5 -2.1918552E-10 1.2747206E-5 1.2003479E-5 7.666982E-6 1.274737E-5 1.274737E-5 1.2747206E-5 0.53675 0.53675
1.27322055E-5 -2.7582722E-10 1.2746893E-5 1.200325E-5 7.666836E-6 1.2747151E-5 1.2747151E-5 1.2746893E-5 0.53725 0.53725
1.2735847E-5 -2.0456489E-10 1.2746893E-5 1.2003021E-5 7.66669E-6 1.2746931E-5 1.2746931E-5 1.2746893E-5 0.53775 0.53775
1.2745958E-5 -1.3925504E-11 1.2746581E-5 1.2002793E-5 7.666544E-6 1.2746712E-5 1.2746712E-5 1.2746581E-5 0.53825 0.53825
1.2753526E-5 1.2981577E-10 1.2746893E-5 1.2002563E-5 7.666397E-6 1.2746493E-5 1.2746493E-5 1.2746893E-5 0.53875 0.53875
1.2755848E-5 1.767154E-10 1.2746581E-5 1.2002334E-5 7.666251E-6 1.2746274E-5 1.2746274E-5 1.2746581E-5 0.53925 0.53925
1.2755959E-5 1.828076E-10 1.2746269E-5 1.2002106E-5 7.666105E-6 1.27460535E-5 1.27460535E-5 1.2746269E-5 0.53975 0.53975
1.2751713E-5 1.0850297E-10 1.2745644E-5 1.20016475E-5 7.6658125E-6 1.2745834E-5 1.2745834E-5 1.2745644E-5 0.54025 0.54025
1.274684E-5 2.2626071E-11 1.2745332E-5 1.2001419E-5 7.665666E-6 1.2745614E-5 1.2745614E-5 1.2745332E-5 0.54075 0.54075
1.27405165E-5 -9.004976E-11 1.2745644E-5 1.200119E-5 7.665521E-6 1.2745395E-5 1.2745395E-5 1.2745644E-5 0.54125 0.54125
1.2735479E-5 -1.7897198E-10 1.2745644E-5 1.2000961E-5 7.665374E-6 1.2745176E-5 1.2745176E-5 1.2745644E-5 0.54175 0.54175
1.2734269E-5 -1.9724247E-10 1.274502E-5 1.2000733E-5 7.665228E-6 1.2744957E-5 1.2744957E-5 1.274502E-5 0.54225 0.54225
1.2738999E-5 -1.0588095E-10 1.2744708E-5 1.2000503E-5 7.665081E-6 1.27447365E-5 1.27447365E-5 1.2744708E-5 0.54275 0.54275
1.2746338E-5 3.359684E-11 1.274502E-5 1.2000275E-5 7.664936E-6 1.2744517E-5 1.2744517E-5 1.274502E-5 0.54325 0.54325
1.2750738E-5 1.1886771E-10 1.274502E-5 1.2000046E-5 7.664789E-6 1.2744297E-5 1.2744297E-5 1.274502E-5 0.54375 0.54375
1.2751575E-5 1.3835935E-10 1.27443955E-5 1.1999817E-5 7.664643E-6 1.2744078E-5 1.2744078E-5 1.27443955E-5 0.54425 0.54425
1.2751719E-5 1.4506059E-10 1.2743772E-5 1.1999588E-5 7.6644965E-6 1.2743859E-5 1.2743859E-5 1.2743772E-5 0.54475 0.54475
1.2750641E-5 1.2922638E-10 1.2743772E-5 1.1999359E-5 7.664351E-6 1.2743639E-5 1.2743639E-5 1.2743772E-5 0.54525 0.54525
1.2745504E-5 3.8476947E-11 1.2743772E-5 1.1998902E-5 7.664058E-6 1.274342E-5 1.274342E-5 1.2743772E-5 0.54575 0.54575
1.273677E-5 -1.1866075E-10 1.2743148E-5 1.1998673E-5 7.663912E-6 1.27432E-5 1.27432E-5 1.2743148E-5 0.54625 0.54625
1.2732228E-5 -1.9844697E-10 1.2743148E-5 1.1998443E-5 7.663766E-6 1.2742981E-5 1.2742981E-5 1.2743148E-5 0.54675 0.54675
1.273422E-5 -1.5763799E-10 1.2742835E-5 1.1998215E-5 7.66362E-6 1.2742761E-5 1.2742761E-5 1.2742835E-5 0.54725 0.54725
1.27382245E-5 -7.967593E-11 1.2742523E-5 1.1997986E-5 7.663473E-6 1.2742541E-5 1.2742541E-5 1.2742523E-5 0.54775 0.54775
1.2741503E-5 -1.5113345E-11 1.2742523E-5 1.1997757E-5 7.663327E-6 1.2742322E-5 1.2742322E-5 1.2742523E-5 0.54825 0.54825
1.2746465E-5 8.051165E-11 1.2742211E-5 1.1997528E-5 7.663181E-6 1.2742103E-5 1.2742103E-5 1.2742211E-5 0.54875 0.54875
1.2753274E-5 2.1024436E-10 1.2741586E-5 1.1997299E-5 7.663035E-6 1.27418825E-5 1.27418825E-5 1.2741586E-5 0.54925 0.54925
1.275454E-5 2.3765387E-10 1.2741274E-5 1.199707E-5 7.6628885E-6 1.2741663E-5 1.2741663E-5 1.2741274E-5 0.54975 0.54975
1.2748479E-5 1.2985059E-10 1.2740962E-5 1.1996842E-5 7.662743E-6 1.2741444E-5 1.2741444E-5 1.2740962E-5 0.55025 0.55025
1.2740736E-5 -9.015117E-12 1.2741274E-5 1.1996613E-5 7.6625965E-6 1.2741225E-5 1.2741225E-5 1.2741274E-5 0.55075 0.55075
1.2734774E-5 -1.14991204E-10 1.2741274E-5 1.1996155E-5 7.662304E-6 1.2741005E-5 1.2741005E-5 1.2741274E-5 0.55125 0.55125
1.2730099E-5 -1.9721369E-10 1.2740962E-5 1.1995926E-5 7.662158E-6 1.2740785E-5 1.2740785E-5 1.2740962E-5 0.55175 0.55175
1.2725492E-5 -2.7821806E-10 1.274065E-5 1.1995697E-5 7.662012E-6 1.2740566E-5 1.2740566E-5 1.274065E-5 0.55225 0.55225
1.2728638E-5 -2.1609173E-10 1.2740337E-5 1.1995468E-5 7.661865E-6 1.2740346E-5 1.2740346E-5 1.2740337E-5 0.55275 0.55275
1.2742411E-5 4.215406E-11 1.2740337E-5 1.1995239E-5 7.661719E-6 1.2740126E-5 1.2740126E-5 1.2740337E-5 0.55325 0.55325
1.2751035E-5 2.0538544E-10 1.2740025E-5 1.199501E-5 7.661573E-6 1.2739907E-5 1.2739907E-5 1.2740025E-5 0.55375 0.55375
1.27524E-5 2.3462218E-10 1.2740025E-5 1.1994782E-5 7.661427E-6 1.2739688E-5 1.2739688E-5 1.2740025E-5 0.55425 0.55425
1.2749046E-5 1.7676235E-10 1.2739713E-5 1.1994553E-5 7.6612805E-6 1.2739468E-5 1.2739468E-5 1.2739713E-5 0.55475 0.55475
1.27465155E-5 1.341292E-10 1.2739401E-5 1.1994323E-5 7.661134E-6 1.2739248E-5 1.2739248E-5 1.2739401E-5 0.55525 0.55525
1.2740918E-5 3.485284E-11 1.2739401E-5 1.1994095E-5 7.660989E-6 1.27390285E-5 1.27390285E-5 1.2739401E-5 0.55575 0.55575
1.2729312E-5 -1.7527366E-10 1.2738777E-5 1.1993866E-5 7.660842E-6 1.2738809E-5 1.2738809E-5 1.2738777E-5 0.55625 0.55625
1.2718664E-5 -3.6773723E-10 1.27390895E-5 1.1993408E-5 7.660549E-6 1.2738589E-5 1.2738589E-5 1.27390895E-5 0.55675 0.55675
1.27234935E-5 -2.745485E-10 1.2738777E-5 1.1993179E-5 7.660404E-6 1.273837E-5 1.273837E-5 1.2738777E-5 0.55725 0.55725
1.273433E-5 -7.050965E-11 1.2738465E-5 1.199295E-5 7.660257E-6 1.2738151E-5 1.2738151E-5 1.2738465E-5 0.55775 0.55775
1.2741932E-5 7.384068E-11 1.2738465E-5 1.1992722E-5 7.660111E-6 1.2737931E-5 1.2737931E-5 1.2738465E-5 0.55825 0.55825
1.2749533E-5 2.18191E-10 1.2737841E-5 1.1992493E-5 7.6599645E-6 1.2737711E-5 1.2737711E-5 1.2737841E-5 0.55875 0.55875
1.2753307E-5 2.918896E-10 1.2737841E-5 1.1992263E-5 7.659819E-6 1.27374915E-5 1.27374915E-5 1.2737841E-5 0.55925 0.55925
1.27499525E-5 2.3402977E-10 1.2737528E-5 1.1992035E-5 7.6596725E-6 1.2737272E-5 1.2737272E-5 1.2737528E-5 0.55975 0.55975
1.2739172E-5 3.912994E-11 1.2736904E-5 1.1991806E-5 7.659526E-6 1.2737052E-5 1.2737052E-5 1.2736904E-5 0.56025 0.56025
1.2728888E-5 -1.4663389E-10 1.2736592E-5 1.1991578E-5 7.65938E-6 1.2736833E-5 1.2736833E-5 1.2736592E-5 0.56075 0.56075
1.2724081E-5 -2.3129265E-10 1.2736592E-5 1.1991348E-5 7.659234E-6 1.2736613E-5 1.2736613E-5 1.2736592E-5 0.56125 0.56125
1.2726205E-5 -1.880474E-10 1.2736592E-5 1.1991119E-5 7.659088E-6 1.2736394E-5 1.2736394E-5 1.2736592E-5 0.56175 0.56175
1.2729516E-5 -1.2287575E-10 1.2736279E-5 1.1990662E-5 7.658795E-6 1.2736174E-5 1.2736174E-5 1.2736279E-5 0.56225 0.56225
1.2733455E-5 -4.613182E-11 1.2735967E-5 1.19904325E-5 7.658649E-6 1.2735954E-5 1.2735954E-5 1.2735967E-5 0.56275 0.56275
1.2738846E-5 5.7411038E-11 1.2735343E-5 1.1990204E-5 7.658503E-6 1.2735734E-5 1.2735734E-5 1.2735343E-5 0.56325 0.56325
1.27460835E-5 1.950616E-10 1.2735031E-5 1.1989975E-5 7.6583565E-6 1.2735515E-5 1.2735515E-5 1.2735031E-5 0.56375 0.56375
1.2747779E-5 2.3038901E-10 1.2734718E-5 1.1989746E-5 7.658211E-6 1.2735295E-5 1.2735295E-5 1.2734718E-5 0.56425 0.56425
1.2742543E-5 1.3781239E-10 1.2735031E-5 1.1989518E-5 7.6580645E-6 1.2735076E-5 1.2735076E-5 1.2735031E-5 0.56475 0.56475
1.2737274E-5 4.4626688E-11 1.2735031E-5 1.1989288E-5 7.657918E-6 1.2734857E-5 1.2734857E-5 1.2735031E-5 0.56525 0.56525
1.2733655E-5 -1.810567E-11 1.2735031E-5 1.1989059E-5 7.657772E-6 1.2734637E-5 1.2734637E-5 1.2735031E-5 0.56575 0.56575
1.2728684E-5 -1.0580976E-10 1.2734718E-5 1.1988831E-5 7.657626E-6 1.27344165E-5 1.27344165E-5 1.2734718E-5 0.56625 0.56625
1.2726286E-5 -1.4600665E-10 1.27344065E-5 1.1988602E-5 7.65748E-6 1.2734197E-5 1.2734197E-5 1.27344065E-5 0.56675 0.56675
1.2725769E-5 -1.5148673E-10 1.27340945E-5 1.1988144E-5 7.657187E-6 1.2733977E-5 1.2733977E-5 1.27340945E-5 0.56725 0.56725
1.2728784E-5 -9.1796674E-11 1.2733783E-5 1.1987915E-5 7.657041E-6 1.2733758E-5 1.2733758E-5 1.2733783E-5 0.56775 0.56775
1.2734108E-5 1.0528052E-11 1.273347E-5 1.1987686E-5 7.656895E-6 1.2733538E-5 1.2733538E-5 1.273347E-5 0.56825 0.56825
1.2741413E-5 1.4939677E-10 1.273347E-5 1.1987458E-5 7.6567485E-6 1.2733319E-5 1.2733319E-5 1.273347E-5 0.56875 0.56875
1.2743735E-5 1.9629641E-10 1.2733158E-5 1.1987228E-5 7.656602E-6 1.2733099E-5 1.2733099E-5 1.2733158E-5 0.56925 0.56925
1.2741205E-5 1.5366326E-10 1.273347E-5 1.1986999E-5 7.656457E-6 1.2732879E-5 1.2732879E-5 1.273347E-5 0.56975 0.56975
1.2736465E-5 7.0222654E-11 1.2732846E-5 1.1986771E-5 7.65631E-6 1.2732659E-5 1.2732659E-5 1.2732846E-5 0.57025 0.57025
1.2730469E-5 -3.636251E-11 1.2732846E-5 1.1986542E-5 7.656164E-6 1.273244E-5 1.273244E-5 1.2732846E-5 0.57075 0.57075
1.2726356E-5 -1.08230876E-10 1.2731909E-5 1.19863125E-5 7.656017E-6 1.273222E-5 1.273222E-5 1.2731909E-5 0.57125 0.57125
1.2724585E-5 -1.3685549E-10 1.2732221E-5 1.1986084E-5 7.655872E-6 1.2732001E-5 1.2732001E-5 1.2732221E-5 0.57175 0.57175
1.2722913E-5 -1.6365291E-10 1.2731909E-5 1.1985855E-5 7.655725E-6 1.2731781E-5 1.2731781E-5 1.2731909E-5 0.57225 0.57225
1.272606E-5 -1.01526586E-10 1.2731909E-5 1.1985398E-5 7.6554325E-6 1.2731561E-5 1.2731561E-5 1.2731909E-5 0.57275 0.57275
1.27331E-5 3.2469596E-11 1.2731597E-5 1.1985168E-5 7.655287E-6 1.27313415E-5 1.27313415E-5 1.2731597E-5 0.57325 0.57325
1.2737072E-5 1.09822595E-10 1.2731285E-5 1.1984939E-5 7.6551405E-6 1.2731121E-5 1.2731121E-5 1.2731285E-5 0.57375 0.57375
1.2741604E-5 1.975297E-10 1.2730973E-5 1.1984711E-5 7.654994E-6 1.2730902E-5 1.2730902E-5 1.2730973E-5 0.57425 0.57425
1.2741649E-5 2.0240377E-10 1.273066E-5 1.1984482E-5 7.654848E-6 1.2730682E-5 1.2730682E-5 1.273066E-5 0.57475 0.57475
1.2736116E-5 1.0434553E-10 1.2730348E-5 1.19842525E-5 7.654702E-6 1.2730463E-5 1.2730463E-5 1.2730348E-5 0.57525 0.57525
1.2726426E-5 -7.04551E-11 1.2730036E-5 1.1984024E-5 7.654556E-6 1.2730243E-5 1.2730243E-5 1.2730036E-5 0.57575 0.57575
1.272086E-5 -1.6912238E-10 1.2730036E-5 1.1983795E-5 7.654409E-6 1.2730023E-5 1.2730023E-5 1.2730036E-5 0.57625 0.57625
1.27184285E-5 -2.0992834E-10 1.2730348E-5 1.1983566E-5 7.654263E-6 1.27298035E-5 1.27298035E-5 1.2730348E-5 0.57675 0.57675
1.2721575E-5 -1.4780202E-10 1.2730036E-5 1.1983338E-5 7.654117E-6 1.2729583E-5 1.2729583E-5 1.2730036E-5 0.57725 0.57725
1.2725679E-5 -6.801276E-11 1.2730036E-5 1.1983108E-5 7.653971E-6 1.2729364E-5 1.2729364E-5 1.2730036E-5 0.57775 0.57775
1.273262E-5 6.415622E-11 1.2729724E-5 1.1982651E-5 7.653679E-6 1.2729144E-5 1.2729144E-5 1.2729724E-5 0.57825 0.57825
1.2740849E-5 2.2007882E-10 1.2728788E-5 1.1982422E-5 7.6535325E-6 1.2728924E-5 1.2728924E-5 1.2728788E-5 0.57875 0.57875
1.2740003E-5 2.0850807E-10 1.2728788E-5 1.1982193E-5 7.653386E-6 1.2728705E-5 1.2728705E-5 1.2728788E-5 0.57925 0.57925
1.2735427E-5 1.2811278E-10 1.2728788E-5 1.1981964E-5 7.65324E-6 1.2728485E-5 1.2728485E-5 1.2728788E-5 0.57975 0.57975
1.2728376E-5 2.0374804E-12 1.2728476E-5 1.1981735E-5 7.653094E-6 1.2728266E-5 1.2728266E-5 1.2728476E-5 0.58025 0.58025
1.2721622E-5 -1.185562E-10 1.2728476E-5 1.1981507E-5 7.652948E-6 1.27280455E-5 1.27280455E-5 1.2728476E-5 0.58075 0.58075
1.271599E-5 -2.1844164E-10 1.2728163E-5 1.1981278E-5 7.652801E-6 1.2727826E-5 1.2727826E-5 1.2728163E-5 0.58125 0.58125
1.271521E-5 -2.2879425E-10 1.2728163E-5 1.1981048E-5 7.652655E-6 1.2727606E-5 1.2727606E-5 1.2728163E-5 0.58175 0.58175
1.2721821E-5 -1.02715926E-10 1.2728163E-5 1.198082E-5 7.652509E-6 1.2727386E-5 1.2727386E-5 1.2728163E-5 0.58225 0.58225
1.2733548E-5 1.1776774E-10 1.2727227E-5 1.1980591E-5 7.652363E-6 1.2727167E-5 1.2727167E-5 1.2727227E-5 0.58275 0.58275
1.2736925E-5 1.8415751E-10 1.2726915E-5 1.1980362E-5 7.6522165E-6 1.2726947E-5 1.2726947E-5 1.2726915E-5 0.58325 0.58325
1.273555E-5 1.6284173E-10 1.2726602E-5 1.1979904E-5 7.6519245E-6 1.2726727E-5 1.2726727E-5 1.2726602E-5 0.58375 0.58375
1.27315025E-5 9.219148E-11 1.272629E-5 1.1979675E-5 7.651778E-6 1.27265075E-5 1.27265075E-5 1.272629E-5 0.58425 0.58425
1.2725178E-5 -2.0484335E-11 1.272629E-5 1.1979447E-5 7.651632E-6 1.2726287E-5 1.2726287E-5 1.272629E-5 0.58475 0.58475
1.2718556E-5 -1.3864176E-10 1.272629E-5 1.1979218E-5 7.651485E-6 1.2726067E-5 1.2726067E-5 1.272629E-5 0.58525 0.58525
1.271563E-5 -1.8858372E-10 1.272629E-5 1.1978988E-5 7.65134E-6 1.2725848E-5 1.2725848E-5 1.272629E-5 0.58575 0.58575
1.2720031E-5 -1.03312865E-10 1.2725666E-5 1.197876E-5 7.651193E-6 1.2725628E-5 1.2725628E-5 1.2725666E-5 0.58625 0.58625
1.2729019E-5 6.6618266E-11 1.2725666E-5 1.1978531E-5 7.651047E-6 1.2725409E-5 1.2725409E-5 1.2725666E-5 0.58675 0.58675
1.2733715E-5 1.5737071E-10 1.2725041E-5 1.1978302E-5 7.6509E-6 1.2725189E-5 1.2725189E-5 1.2725041E-5 0.58725 0.58725
1.2728909E-5 7.2711955E-11 1.27244175E-5 1.1978073E-5 7.650755E-6 1.2724969E-5 1.2724969E-5 1.27244175E-5 0.58775 0.58775
1.2726808E-5 3.7996672E-11 1.27247295E-5 1.1977844E-5 7.6506085E-6 1.27247495E-5 1.27247495E-5 1.27247295E-5 0.58825 0.58825
1.272408E-5 -8.290882E-12 1.27244175E-5 1.1977615E-5 7.650462E-6 1.2724529E-5 1.2724529E-5 1.27244175E-5 0.58875 0.58875
1.2719042E-5 -9.7213106E-11 1.27244175E-5 1.1977158E-5 7.65017E-6 1.2724309E-5 1.2724309E-5 1.27244175E-5 0.58925 0.58925
1.2717239E-5 -1.2644678E-10 1.27247295E-5 1.1976928E-5 7.650024E-6 1.272409E-5 1.272409E-5 1.27247295E-5 0.58975 0.58975
1.2720583E-5 -6.066607E-11 1.27244175E-5 1.19767E-5 7.649877E-6 1.272387E-5 1.272387E-5 1.27244175E-5 0.59025 0.59025
1.272792E-5 7.8811735E-11 1.2724105E-5 1.1976471E-5 7.649732E-6 1.272365E-5 1.272365E-5 1.2724105E-5 0.59075 0.59075
1.2733575E-5 1.8722711E-10 1.2723481E-5 1.1976242E-5 7.649585E-6 1.2723431E-5 1.2723431E-5 1.2723481E-5 0.59125 0.59125
1.2734246E-5 2.0367345E-10 1.2722857E-5 1.1976013E-5 7.649439E-6 1.2723211E-5 1.2723211E-5 1.2722857E-5 0.59175 0.59175
1.2727492E-5 8.307974E-11 1.2722544E-5 1.1975784E-5 7.6492925E-6 1.27229905E-5 1.27229905E-5 1.2722544E-5 0.59225 0.59225
1.2721035E-5 -3.2032346E-11 1.2722857E-5 1.1975555E-5 7.649147E-6 1.272277E-5 1.272277E-5 1.2722857E-5 0.59275 0.59275
1.2715041E-5 -1.386175E-10 1.2722232E-5 1.1975327E-5 7.6490005E-6 1.2722551E-5 1.2722551E-5 1.2722232E-5 0.59325 0.59325
1.2712741E-5 -1.7698719E-10 1.272192E-5 1.1975098E-5 7.648854E-6 1.2722331E-5 1.2722331E-5 1.272192E-5 0.59375 0.59375
1.2715624E-5 -1.197334E-10 1.2722232E-5 1.1974868E-5 7.648708E-6 1.2722111E-5 1.2722111E-5 1.2722232E-5 0.59425 0.59425
1.2719298E-5 -4.7862016E-11 1.2722232E-5 1.1974411E-5 7.648416E-6 1.2721891E-5 1.2721891E-5 1.2722232E-5 0.59475 0.59475
1.2725151E-5 6.420777E-11 1.272192E-5 1.1974182E-5 7.648269E-6 1.2721672E-5 1.2721672E-5 1.272192E-5 0.59525 0.59525
1.2728594E-5 1.3181571E-10 1.2721295E-5 1.1973953E-5 7.648123E-6 1.2721452E-5 1.2721452E-5 1.2721295E-5 0.59575 0.59575
1.2730684E-5 1.7445187E-10 1.2721295E-5 1.1973724E-5 7.647977E-6 1.27212315E-5 1.27212315E-5 1.2721295E-5 0.59625 0.59625
1.2726933E-5 1.0928327E-10 1.2720983E-5 1.1973496E-5 7.647831E-6 1.2721012E-5 1.2721012E-5 1.2720983E-5 0.59675 0.59675
1.2719322E-5 -2.7146167E-11 1.2720671E-5 1.1973267E-5 7.6476845E-6 1.2720792E-5 1.2720792E-5 1.2720671E-5 0.59725 0.59725
1.2712831E-5 -1.4286733E-10 1.2720359E-5 1.19730375E-5 7.647538E-6 1.2720572E-5 1.2720572E-5 1.2720359E-5 0.59775 0.59775
1.2712974E-5 -1.3616608E-10 1.2720047E-5 1.1972809E-5 7.6473925E-6 1.2720352E-5 1.2720352E-5 1.2720047E-5 0.59825 0.59825
1.271589E-5 -7.830322E-11 1.2720359E-5 1.197258E-5 7.647246E-6 1.2720133E-5 1.2720133E-5 1.2720359E-5 0.59875 0.59875
1.2717617E-5 -4.2366766E-11 1.2720671E-5 1.1972351E-5 7.6471E-6 1.2719913E-5 1.2719913E-5 1.2720671E-5 0.59925 0.59925
1.2721819E-5 3.9249687E-11 1.2720359E-5 1.1971893E-5 7.646808E-6 1.2719693E-5 1.2719693E-5 1.2720359E-5 0.59975 0.59975
1.2725923E-5 1.1903895E-10 1.2719423E-5 1.1971664E-5 7.646661E-6 1.27194735E-5 1.27194735E-5 1.2719423E-5 0.60025 0.60025
1.27252415E-5 1.10513536E-10 1.2719111E-5 1.1971436E-5 7.646515E-6 1.2719253E-5 1.2719253E-5 1.2719111E-5 0.60075 0.60075
1.2718454E-5 -1.0689228E-11 1.2719111E-5 1.1971207E-5 7.646368E-6 1.2719033E-5 1.2719033E-5 1.2719111E-5 0.60125 0.60125
1.2715198E-5 -6.672185E-11 1.2719423E-5 1.19709775E-5 7.646223E-6 1.2718813E-5 1.2718813E-5 1.2719423E-5 0.60175 0.60175
1.2717024E-5 -2.8958202E-11 1.2718799E-5 1.1970749E-5 7.6460765E-6 1.2718593E-5 1.2718593E-5 1.2718799E-5 0.60225 0.60225
1.2719213E-5 1.5505193E-11 1.2718486E-5 1.197052E-5 7.64593E-6 1.2718374E-5 1.2718374E-5 1.2718486E-5 0.60275 0.60275
1.2717872E-5 -5.201561E-12 1.2718174E-5 1.1970291E-5 7.645784E-6 1.2718154E-5 1.2718154E-5 1.2718174E-5 0.60325 0.60325
1.2718741E-5 1.4899158E-11 1.2718174E-5 1.1970063E-5 7.645638E-6 1.2717934E-5 1.2717934E-5 1.2718174E-5 0.60375 0.60375
1.2720436E-5 5.0226528E-11 1.2717862E-5 1.1969833E-5 7.645492E-6 1.2717714E-5 1.2717714E-5 1.2717862E-5 0.60425 0.60425
1.2717113E-5 -7.024216E-12 1.271755E-5 1.1969604E-5 7.645345E-6 1.2717494E-5 1.2717494E-5 1.271755E-5 0.60475 0.60475
1.2713065E-5 -7.767443E-11 1.271755E-5 1.1969147E-5 7.645053E-6 1.2717274E-5 1.2717274E-5 1.271755E-5 0.60525 0.60525
1.2711559E-5 -1.0142652E-10 1.2716925E-5 1.19689175E-5 7.644907E-6 1.2717054E-5 1.2717054E-5 1.2716925E-5 0.60575 0.60575
1.2716454E-5 -7.019662E-12 1.2716925E-5 1.1968689E-5 7.64476E-6 1.2716834E-5 1.2716834E-5 1.2716925E-5 0.60625 0.60625
1.2720854E-5 7.82512E-11 1.2716613E-5 1.196846E-5 7.644615E-6 1.2716614E-5 1.2716614E-5 1.2716613E-5 0.60675 0.60675
1.27232415E-5 1.2636898E-10 1.2716613E-5 1.1968231E-5 7.6444685E-6 1.2716394E-5 1.2716394E-5 1.2716613E-5 0.60725 0.60725
1.2722626E-5 1.190617E-10 1.2716301E-5 1.1968003E-5 7.644322E-6 1.2716175E-5 1.2716175E-5 1.2716301E-5 0.60775 0.60775
1.2720195E-5 7.825575E-11 1.2715989E-5 1.1967773E-5 7.644176E-6 1.2715955E-5 1.2715955E-5 1.2715989E-5 0.60825 0.60825
1.2715486E-5 -4.575804E-12 1.2715989E-5 1.1967544E-5 7.64403E-6 1.2715735E-5 1.2715735E-5 1.2715989E-5 0.60875 0.60875
1.2707545E-5 -1.470959E-10 1.2715364E-5 1.1967316E-5 7.643884E-6 1.2715515E-5 1.2715515E-5 1.2715364E-5 0.60925 0.60925
1.27033645E-5 -2.2018239E-10 1.2715676E-5 1.1967087E-5 7.643737E-6 1.2715294E-5 1.2715294E-5 1.2715676E-5 0.60975 0.60975
1.2708161E-5 -1.2760273E-10 1.2715989E-5 1.19668575E-5 7.643591E-6 1.2715075E-5 1.2715075E-5 1.2715989E-5 0.61025 0.61025
1.2715036E-5 3.3481256E-12 1.2715052E-5 1.19664E-5 7.643299E-6 1.2714855E-5 1.2714855E-5 1.2715052E-5 0.61075 0.61075
1.2719997E-5 9.897312E-11 1.2715052E-5 1.1966171E-5 7.6431525E-6 1.2714635E-5 1.2714635E-5 1.2715052E-5 0.61125 0.61125
1.2724134E-5 1.7937145E-10 1.2714428E-5 1.1965943E-5 7.643006E-6 1.2714415E-5 1.2714415E-5 1.2714428E-5 0.61175 0.61175
1.2726191E-5 2.2139857E-10 1.2714428E-5 1.1965713E-5 7.6428605E-6 1.2714195E-5 1.2714195E-5 1.2714428E-5 0.61225 0.61225
1.2720262E-5 1.1603153E-10 1.2714116E-5 1.1965484E-5 7.642714E-6 1.2713975E-5 1.2713975E-5 1.2714116E-5 0.61275 0.61275
1.2709515E-5 -7.8259225E-11 1.2713804E-5 1.1965256E-5 7.642568E-6 1.27137555E-5 1.27137555E-5 1.2713804E-5 0.61325 0.61325
1.2701275E-5 -2.2626091E-10 1.2714116E-5 1.1965027E-5 7.642421E-6 1.2713535E-5 1.2713535E-5 1.2714116E-5 0.61375 0.61375
1.2702178E-5 -2.0555113E-10 1.2713492E-5 1.19647975E-5 7.642276E-6 1.2713315E-5 1.2713315E-5 1.2713492E-5 0.61425 0.61425
1.2707733E-5 -9.896294E-11 1.2713804E-5 1.1964569E-5 7.642129E-6 1.2713095E-5 1.2713095E-5 1.2713804E-5 0.61475 0.61475
1.2713685E-5 1.493405E-11 1.2712867E-5 1.196434E-5 7.641983E-6 1.2712875E-5 1.2712875E-5 1.2712867E-5 0.61525 0.61525
1.2716699E-5 7.46241E-11 1.2712555E-5 1.1964112E-5 7.641836E-6 1.2712655E-5 1.2712655E-5 1.2712555E-5 0.61575 0.61575
1.2719184E-5 1.2456909E-10 1.2712555E-5 1.1963653E-5 7.6415445E-6 1.2712435E-5 1.2712435E-5 1.2712555E-5 0.61625 0.61625
1.272144E-5 1.7025062E-10 1.2711931E-5 1.1963425E-5 7.641398E-6 1.2712216E-5 1.2712216E-5 1.2711931E-5 0.61675 0.61675
1.2719471E-5 1.3797159E-10 1.2711618E-5 1.1963196E-5 7.641252E-6 1.2711996E-5 1.2711996E-5 1.2711618E-5 0.61725 0.61725
1.271176E-5 -2.8502903E-13 1.2711618E-5 1.1962967E-5 7.641106E-6 1.27117755E-5 1.27117755E-5 1.2711618E-5 0.61775 0.61775
1.27029925E-5 -1.580318E-10 1.2711306E-5 1.1962738E-5 7.64096E-6 1.2711555E-5 1.2711555E-5 1.2711306E-5 0.61825 0.61825
1.2699275E-5 -2.2259135E-10 1.2711306E-5 1.1962509E-5 7.640813E-6 1.2711335E-5 1.2711335E-5 1.2711306E-5 0.61875 0.61875
1.2702322E-5 -1.6229222E-10 1.2711306E-5 1.196228E-5 7.640668E-6 1.2711115E-5 1.2711115E-5 1.2711306E-5 0.61925 0.61925
1.2710419E-5 -8.8059E-12 1.2710682E-5 1.1962052E-5 7.640521E-6 1.2710895E-5 1.2710895E-5 1.2710682E-5 0.61975 0.61975
1.27166E-5 1.09354574E-10 1.2710682E-5 1.1961823E-5 7.640375E-6 1.2710676E-5 1.2710676E-5 1.2710682E-5 0.62025 0.62025
1.2718262E-5 1.4407288E-10 1.2710369E-5 1.1961593E-5 7.640228E-6 1.2710455E-5 1.2710455E-5 1.2710369E-5 0.62075 0.62075
1.2715929E-5 1.0509413E-10 1.2710682E-5 1.1961365E-5 7.640083E-6 1.2710235E-5 1.2710235E-5 1.2710682E-5 0.62125 0.62125
1.2713202E-5 5.880659E-11 1.2710369E-5 1.1960907E-5 7.63979E-6 1.2710016E-5 1.2710016E-5 1.2710369E-5 0.62175 0.62175
1.2708857E-5 -1.732524E-11 1.27100575E-5 1.1960678E-5 7.639644E-6 1.2709796E-5 1.2709796E-5 1.27100575E-5 0.62225 0.62225
1.2704017E-5 -1.02593066E-10 1.2709121E-5 1.1960449E-5 7.639498E-6 1.27095755E-5 1.27095755E-5 1.2709121E-5 0.62275 0.62275
1.2700001E-5 -1.7263421E-10 1.2709434E-5 1.196022E-5 7.639352E-6 1.2709355E-5 1.2709355E-5 1.2709434E-5 0.62325 0.62325
1.2702356E-5 -1.251255E-10 1.2709121E-5 1.1959992E-5 7.639205E-6 1.2709135E-5 1.2709135E-5 1.2709121E-5 0.62375 0.62375
1.2708637E-5 -5.137833E-12 1.2709121E-5 1.1959763E-5 7.639059E-6 1.2708915E-5 1.2708915E-5 1.2709121E-5 0.62425 0.62425
1.2714358E-5 1.0449568E-10 1.2709434E-5 1.1959533E-5 7.638913E-6 1.2708695E-5 1.2708695E-5 1.2709434E-5 0.62475 0.62475
1.2716249E-5 1.4347747E-10 1.2708809E-5 1.1959305E-5 7.638767E-6 1.2708475E-5 1.2708475E-5 1.2708809E-5 0.62525 0.62525
1.2714677E-5 1.1850726E-10 1.2708185E-5 1.1959076E-5 7.63862E-6 1.2708256E-5 1.2708256E-5 1.2708185E-5 0.62575 0.62575
1.2711057E-5 5.577491E-11 1.2708185E-5 1.1958847E-5 7.638474E-6 1.2708035E-5 1.2708035E-5 1.2708185E-5 0.62625 0.62625
1.2707108E-5 -1.3048116E-11 1.2707248E-5 1.1958618E-5 7.6383285E-6 1.2707815E-5 1.2707815E-5 1.2707248E-5 0.62675 0.62675
1.2699331E-5 -1.5252287E-10 1.2707248E-5 1.195816E-5 7.638036E-6 1.2707595E-5 1.2707595E-5 1.2707248E-5 0.62725 0.62725
1.2696768E-5 -1.9576508E-10 1.2707248E-5 1.1957932E-5 7.637889E-6 1.2707375E-5 1.2707375E-5 1.2707248E-5 0.62775 0.62775
1.2703775E-5 -6.237796E-11 1.270756E-5 1.1957703E-5 7.637744E-6 1.2707155E-5 1.2707155E-5 1.270756E-5 0.62825 0.62825
1.2710683E-5 6.918197E-11 1.270756E-5 1.1957473E-5 7.637597E-6 1.2706934E-5 1.2706934E-5 1.270756E-5 0.62875 0.62875
1.2711783E-5 9.354614E-11 1.2707248E-5 1.1957245E-5 7.637451E-6 1.2706714E-5 1.2706714E-5 1.2707248E-5 0.62925 0.62925
1.2712553E-5 1.11819685E-10 1.2707248E-5 1.1957016E-5 7.637304E-6 1.2706495E-5 1.2706495E-5 1.2707248E-5 0.62975 0.62975
1.2712894E-5 1.2217534E-10 1.2706624E-5 1.1956787E-5 7.637159E-6 1.2706275E-5 1.2706275E-5 1.2706624E-5 0.63025 0.63025
1.2709341E-5 6.0661094E-11 1.2706624E-5 1.1956558E-5 7.6370125E-6 1.2706055E-5 1.2706055E-5 1.2706624E-5 0.63075 0.63075
1.2703973E-5 -3.435179E-11 1.2705999E-5 1.1956329E-5 7.636866E-6 1.2705834E-5 1.2705834E-5 1.2705999E-5 0.63125 0.63125
1.2699134E-5 -1.196196E-10 1.2705999E-5 1.19561E-5 7.63672E-6 1.2705615E-5 1.2705615E-5 1.2705999E-5 0.63175 0.63175
1.2700629E-5 -8.7946615E-11 1.27050625E-5 1.1955643E-5 7.636428E-6 1.27053945E-5 1.27053945E-5 1.27050625E-5 0.63225 0.63225
1.2702621E-5 -4.713763E-11 1.2705375E-5 1.1955414E-5 7.636281E-6 1.2705174E-5 1.2705174E-5 1.2705375E-5 0.63275 0.63275
1.2704314E-5 -1.1810244E-11 1.27050625E-5 1.1955185E-5 7.636136E-6 1.2704954E-5 1.2704954E-5 1.27050625E-5 0.63325 0.63325
1.2705249E-5 9.508612E-12 1.27050625E-5 1.1954956E-5 7.635989E-6 1.2704734E-5 1.2704734E-5 1.27050625E-5 0.63375 0.63375
1.2708725E-5 7.7725604E-11 1.2704751E-5 1.1954728E-5 7.635843E-6 1.2704514E-5 1.2704514E-5 1.2704751E-5 0.63425 0.63425
1.2708571E-5 7.894526E-11 1.2704751E-5 1.1954498E-5 7.635696E-6 1.2704294E-5 1.2704294E-5 1.2704751E-5 0.63475 0.63475
1.2707658E-5 6.615637E-11 1.2704127E-5 1.1954269E-5 7.635551E-6 1.2704074E-5 1.2704074E-5 1.2704127E-5 0.63525 0.63525
1.2704996E-5 2.1086955E-11 1.2703815E-5 1.1954041E-5 7.6354045E-6 1.2703854E-5 1.2703854E-5 1.2703815E-5 0.63575 0.63575
1.2704116E-5 8.907135E-12 1.2703815E-5 1.1953812E-5 7.635258E-6 1.2703634E-5 1.2703634E-5 1.2703815E-5 0.63625 0.63625
1.270416E-5 1.3781184E-11 1.2703815E-5 1.19535825E-5 7.635112E-6 1.2703414E-5 1.2703414E-5 1.2703815E-5 0.63675 0.63675
1.2701399E-5 -3.3115434E-11 1.2703815E-5 1.1953354E-5 7.634966E-6 1.27031935E-5 1.27031935E-5 1.2703815E-5 0.63725 0.63725
1.2698275E-5 -8.6711784E-11 1.270319E-5 1.1952896E-5 7.634673E-6 1.2702973E-5 1.2702973E-5 1.270319E-5 0.63775 0.63775
1.269812E-5 -8.549213E-11 1.270319E-5 1.1952668E-5 7.634527E-6 1.2702753E-5 1.2702753E-5 1.270319E-5 0.63825 0.63825
1.26969435E-5 -1.0315355E-10 1.2702566E-5 1.1952438E-5 7.634381E-6 1.2702533E-5 1.2702533E-5 1.2702566E-5 0.63875 0.63875
1.2700123E-5 -4.041815E-11 1.2702878E-5 1.1952209E-5 7.634235E-6 1.2702312E-5 1.2702312E-5 1.2702878E-5 0.63925 0.63925
1.2708153E-5 1.1185005E-10 1.2702566E-5 1.1951981E-5 7.634088E-6 1.2702092E-5 1.2702092E-5 1.2702566E-5 0.63975 0.63975
1.2712322E-5 1.9285744E-10 1.2701941E-5 1.1951752E-5 7.633942E-6 1.2701872E-5 1.2701872E-5 1.2701941E-5 0.64025 0.64025
1.2712465E-5 1.9955868E-10 1.2702253E-5 1.19515225E-5 7.6337965E-6 1.2701653E-5 1.2701653E-5 1.2702253E-5 0.64075 0.64075
1.2708879E-5 1.374354E-10 1.2701317E-5 1.1951294E-5 7.63365E-6 1.2701433E-5 1.2701433E-5 1.2701317E-5 0.64125 0.64125
1.2701399E-5 3.442235E-12 1.2701317E-5 1.1951065E-5 7.633504E-6 1.2701212E-5 1.2701212E-5 1.2701317E-5 0.64175 0.64175
1.2692565E-5 -1.5552265E-10 1.2701317E-5 1.1950836E-5 7.633357E-6 1.2700992E-5 1.2700992E-5 1.2701317E-5 0.64225 0.64225
1.2684755E-5 -2.9560648E-10 1.2701004E-5 1.1950608E-5 7.633212E-6 1.2700772E-5 1.2700772E-5 1.2701004E-5 0.64275 0.64275
1.268239E-5 -3.351943E-10 1.2700692E-5 1.1950149E-5 7.632919E-6 1.2700551E-5 1.2700551E-5 1.2700692E-5 0.64325 0.64325
1.2690618E-5 -1.792717E-10 1.27003805E-5 1.1949921E-5 7.632772E-6 1.2700331E-5 1.2700331E-5 1.27003805E-5 0.64375 0.64375
1.2704918E-5 8.871918E-11 1.27003805E-5 1.1949692E-5 7.632627E-6 1.2700111E-5 1.2700111E-5 1.27003805E-5 0.64425 0.64425
1.27151925E-5 2.8240388E-10 1.27000685E-5 1.19494625E-5 7.63248E-6 1.2699891E-5 1.2699891E-5 1.27000685E-5 0.64475 0.64475
1.2719098E-5 3.5853878E-10 1.27000685E-5 1.1949234E-5 7.632334E-6 1.2699671E-5 1.2699671E-5 1.27000685E-5 0.64525 0.64525
1.27166995E-5 3.1834188E-10 1.27000685E-5 1.1949005E-5 7.6321885E-6 1.2699451E-5 1.2699451E-5 1.27000685E-5 0.64575 0.64575
1.2705919E-5 1.2344203E-10 1.2699444E-5 1.1948776E-5 7.632042E-6 1.2699231E-5 1.2699231E-5 1.2699444E-5 0.64625 0.64625
1.2690519E-5 -1.5672712E-10 1.2699444E-5 1.1948548E-5 7.631896E-6 1.269901E-5 1.269901E-5 1.2699444E-5 0.64675 0.64675
1.2676801E-5 -4.0583387E-10 1.2699444E-5 1.1948318E-5 7.631749E-6 1.269879E-5 1.269879E-5 1.2699444E-5 0.64725 0.64725
1.2673545E-5 -4.6186652E-10 1.2699132E-5 1.1948089E-5 7.631604E-6 1.269857E-5 1.269857E-5 1.2699132E-5 0.64775 0.64775
1.2684479E-5 -2.5600044E-10 1.2698508E-5 1.1947861E-5 7.631457E-6 1.269835E-5 1.269835E-5 1.2698508E-5 0.64825 0.64825
1.2701419E-5 6.071576E-11 1.2698508E-5 1.19474025E-5 7.631164E-6 1.26981295E-5 1.26981295E-5 1.2698508E-5 0.64875 0.64875
1.2713838E-5 2.9398983E-10 1.2697883E-5 1.1947174E-5 7.631019E-6 1.2697909E-5 1.2697909E-5 1.2697883E-5 0.64925 0.64925
1.2719229E-5 3.975327E-10 1.2697883E-5 1.1946945E-5 7.6308725E-6 1.2697689E-5 1.2697689E-5 1.2697883E-5 0.64975 0.64975
1.2717787E-5 3.7499875E-10 1.2697883E-5 1.1946716E-5 7.630726E-6 1.2697469E-5 1.2697469E-5 1.2697883E-5 0.65025 0.65025
1.2703872E-5 1.222376E-10 1.2697571E-5 1.1946488E-5 7.63058E-6 1.2697249E-5 1.2697249E-5 1.2697571E-5 0.65075 0.65075
1.2688834E-5 -1.5123185E-10 1.2697571E-5 1.1946258E-5 7.630434E-6 1.2697029E-5 1.2697029E-5 1.2697571E-5 0.65125 0.65125
1.2678681E-5 -3.345594E-10 1.2696947E-5 1.194603E-5 7.630288E-6 1.2696808E-5 1.2696808E-5 1.2696947E-5 0.65175 0.65175
1.2675755E-5 -3.8450138E-10 1.2696634E-5 1.1945801E-5 7.630141E-6 1.2696588E-5 1.2696588E-5 1.2696634E-5 0.65225 0.65225
1.2683686E-5 -2.3406035E-10 1.2696634E-5 1.1945572E-5 7.629995E-6 1.2696368E-5 1.2696368E-5 1.2696634E-5 0.65275 0.65275
1.2697294E-5 2.114011E-11 1.269601E-5 1.1945343E-5 7.629849E-6 1.2696148E-5 1.2696148E-5 1.269601E-5 0.65325 0.65325
1.2709581E-5 2.519779E-10 1.269601E-5 1.1945114E-5 7.629703E-6 1.2695928E-5 1.2695928E-5 1.269601E-5 0.65375 0.65375
1.2713321E-5 3.2506742E-10 1.2695698E-5 1.1944657E-5 7.62941E-6 1.26957075E-5 1.26957075E-5 1.2695698E-5 0.65425 0.65425
1.2710724E-5 2.812162E-10 1.2695698E-5 1.1944428E-5 7.629264E-6 1.26954865E-5 1.26954865E-5 1.2695698E-5 0.65475 0.65475
1.27013955E-5 1.13115246E-10 1.2695698E-5 1.1944198E-5 7.629118E-6 1.2695266E-5 1.2695266E-5 1.2695698E-5 0.65525 0.65525
1.2692496E-5 -4.7067766E-11 1.269601E-5 1.194397E-5 7.6289716E-6 1.2695046E-5 1.2695046E-5 1.269601E-5 0.65575 0.65575
1.2684322E-5 -1.9385132E-10 1.26953855E-5 1.1943741E-5 7.6288256E-6 1.2694826E-5 1.2694826E-5 1.26953855E-5 0.65625 0.65625
1.267846E-5 -2.980002E-10 1.2694762E-5 1.1943512E-5 7.628679E-6 1.2694606E-5 1.2694606E-5 1.2694762E-5 0.65675 0.65675
1.26860605E-5 -1.5364988E-10 1.2694762E-5 1.1943283E-5 7.6285332E-6 1.2694386E-5 1.2694386E-5 1.2694762E-5 0.65725 0.65725
1.2695279E-5 2.0544715E-11 1.2694762E-5 1.1943054E-5 7.628387E-6 1.2694166E-5 1.2694166E-5 1.2694762E-5 0.65775 0.65775
1.2698986E-5 9.302516E-11 1.269445E-5 1.1942825E-5 7.628241E-6 1.2693946E-5 1.2693946E-5 1.269445E-5 0.65825 0.65825
1.2698204E-5 8.267255E-11 1.2694137E-5 1.1942597E-5 7.6280944E-6 1.2693725E-5 1.2693725E-5 1.2694137E-5 0.65875 0.65875
1.2699469E-5 1.1008209E-10 1.2694137E-5 1.1942368E-5 7.6279484E-6 1.2693505E-5 1.2693505E-5 1.2694137E-5 0.65925 0.65925
1.2701757E-5 1.5637266E-10 1.2693825E-5 1.194191E-5 7.627656E-6 1.2693285E-5 1.2693285E-5 1.2693825E-5 0.65975 0.65975
1.2697643E-5 8.4504306E-11 1.2693513E-5 1.1941681E-5 7.62751E-6 1.26930645E-5 1.26930645E-5 1.2693513E-5 0.66025 0.66025
1.2687655E-5 -9.577791E-11 1.2692576E-5 1.1941452E-5 7.6273636E-6 1.2692844E-5 1.2692844E-5 1.2692576E-5 0.66075 0.66075
1.2682946E-5 -1.7860946E-10 1.2692576E-5 1.1941223E-5 7.6272177E-6 1.2692624E-5 1.2692624E-5 1.2692576E-5 0.66125 0.66125
1.2686356E-5 -1.116106E-10 1.2692264E-5 1.1940994E-5 7.627071E-6 1.2692403E-5 1.2692403E-5 1.2692264E-5 0.66175 0.66175
1.2690954E-5 -2.268535E-11 1.2692576E-5 1.1940765E-5 7.6269253E-6 1.2692183E-5 1.2692183E-5 1.2692576E-5 0.66225 0.66225
1.2690338E-5 -2.9992623E-11 1.2692264E-5 1.1940537E-5 7.626779E-6 1.2691963E-5 1.2691963E-5 1.2692264E-5 0.66275 0.66275
1.2692395E-5 1.2034487E-11 1.269164E-5 1.1940308E-5 7.626633E-6 1.2691743E-5 1.2691743E-5 1.269164E-5 0.66325 0.66325
1.2697949E-5 1.186227E-10 1.2692264E-5 1.1940078E-5 7.6264864E-6 1.2691523E-5 1.2691523E-5 1.2692264E-5 0.66375 0.66375
1.26973E-5 1.10706354E-10 1.2691015E-5 1.193985E-5 7.6263404E-6 1.2691302E-5 1.2691302E-5 1.2691015E-5 0.66425 0.66425
1.2693384E-5 4.249238E-11 1.2691327E-5 1.1939392E-5 7.626048E-6 1.2691082E-5 1.2691082E-5 1.2691327E-5 0.66475 0.66475
1.2689402E-5 -2.6939697E-11 1.2691327E-5 1.1939163E-5 7.6259016E-6 1.2690862E-5 1.2690862E-5 1.2691327E-5 0.66525 0.66525
1.2689677E-5 -1.7802182E-11 1.26903915E-5 1.1938934E-5 7.6257556E-6 1.2690642E-5 1.2690642E-5 1.26903915E-5 0.66575 0.66575
1.268972E-5 -1.29281265E-11 1.26903915E-5 1.1938705E-5 7.625609E-6 1.2690421E-5 1.2690421E-5 1.26903915E-5 0.66625 0.66625
1.2687421E-5 -5.1297803E-11 1.26903915E-5 1.1938477E-5 7.6254632E-6 1.26902005E-5 1.26902005E-5 1.26903915E-5 0.66675 0.66675
1.26884215E-5 -2.8760824E-11 1.2689143E-5 1.1938248E-5 7.625317E-6 1.268998E-5 1.268998E-5 1.2689143E-5 0.66725 0.66725
1.2690248E-5 9.002836E-12 1.2689767E-5 1.1938018E-5 7.625171E-6 1.268976E-5 1.268976E-5 1.2689767E-5 0.66775 0.66775
1.2687222E-5 -4.2766315E-11 1.2689767E-5 1.193779E-5 7.6250244E-6 1.2689539E-5 1.2689539E-5 1.2689767E-5 0.66825 0.66825
1.2688124E-5 -2.2056527E-11 1.2689455E-5 1.1937561E-5 7.6248784E-6 1.2689319E-5 1.2689319E-5 1.2689455E-5 0.66875 0.66875
1.26927225E-5 6.686874E-11 1.2689455E-5 1.1937333E-5 7.624732E-6 1.2689099E-5 1.2689099E-5 1.2689455E-5 0.66925 0.66925
1.2694052E-5 9.549639E-11 1.2689143E-5 1.1937103E-5 7.624586E-6 1.2688878E-5 1.2688878E-5 1.2689143E-5 0.66975 0.66975
1.26905325E-5 3.459124E-11 1.2688831E-5 1.1936646E-5 7.6242936E-6 1.2688658E-5 1.2688658E-5 1.2688831E-5 0.67025 0.67025
1.2689587E-5 2.1193295E-11 1.2688831E-5 1.1936417E-5 7.624147E-6 1.2688438E-5 1.2688438E-5 1.2688831E-5 0.67075 0.67075
1.2691775E-5 6.565668E-11 1.2688206E-5 1.1936188E-5 7.6240012E-6 1.2688217E-5 1.2688217E-5 1.2688206E-5 0.67125 0.67125
1.2690631E-5 4.8604343E-11 1.2688518E-5 1.1935959E-5 7.623855E-6 1.2687997E-5 1.2687997E-5 1.2688518E-5 0.67175 0.67175
1.2682457E-5 -9.817922E-11 1.2688206E-5 1.193573E-5 7.623709E-6 1.2687777E-5 1.2687777E-5 1.2688206E-5 0.67225 0.67225
1.2677814E-5 -1.7979264E-10 1.2688206E-5 1.1935501E-5 7.6235624E-6 1.2687557E-5 1.2687557E-5 1.2688206E-5 0.67275 0.67275
1.268205E-5 -9.756712E-11 1.2687582E-5 1.1935273E-5 7.6234164E-6 1.2687336E-5 1.2687336E-5 1.2687582E-5 0.67325 0.67325
1.2690211E-5 5.713735E-11 1.2687269E-5 1.1935043E-5 7.6232704E-6 1.26871155E-5 1.26871155E-5 1.2687269E-5 0.67375 0.67375
1.26934565E-5 1.2109089E-10 1.2687269E-5 1.1934814E-5 7.623124E-6 1.2686895E-5 1.2686895E-5 1.2687269E-5 0.67425 0.67425
1.2692708E-5 1.11347334E-10 1.2686957E-5 1.1934586E-5 7.622978E-6 1.2686675E-5 1.2686675E-5 1.2686957E-5 0.67475 0.67475
1.2694204E-5 1.430203E-10 1.2686957E-5 1.1934357E-5 7.6228316E-6 1.2686455E-5 1.2686455E-5 1.2686957E-5 0.67525 0.67525
1.2692564E-5 1.1683196E-10 1.2686645E-5 1.1933899E-5 7.622539E-6 1.2686234E-5 1.2686234E-5 1.2686645E-5 0.67575 0.67575
1.2681421E-5 -8.47676E-11 1.2686645E-5 1.193367E-5 7.6223932E-6 1.2686014E-5 1.2686014E-5 1.2686645E-5 0.67625 0.67625
1.2673082E-5 -2.3459648E-10 1.2686333E-5 1.1933441E-5 7.622247E-6 1.2685793E-5 1.2685793E-5 1.2686333E-5 0.67675 0.67675
1.2674677E-5 -2.0109629E-10 1.268602E-5 1.1933213E-5 7.622101E-6 1.2685573E-5 1.2685573E-5 1.268602E-5 0.67725 0.67725
1.2681684E-5 -6.7709165E-11 1.268602E-5 1.1932983E-5 7.6219544E-6 1.2685353E-5 1.2685353E-5 1.268602E-5 0.67775 0.67775
1.2685951E-5 1.5125429E-11 1.26853965E-5 1.1932754E-5 7.6218084E-6 1.2685132E-5 1.2685132E-5 1.26853965E-5 0.67825 0.67825
1.2690714E-5 1.0709602E-10 1.2685085E-5 1.1932526E-5 7.621662E-6 1.2684912E-5 1.2684912E-5 1.2685085E-5 0.67875 0.67875
1.2699603E-5 2.7519997E-10 1.2685085E-5 1.1932297E-5 7.621516E-6 1.2684692E-5 1.2684692E-5 1.2685085E-5 0.67925 0.67925
1.2700273E-5 2.9164626E-10 1.2684773E-5 1.19320675E-5 7.6213696E-6 1.2684472E-5 1.2684472E-5 1.2684773E-5 0.67975 0.67975
1.2688898E-5 8.578325E-11 1.2684773E-5 1.1931839E-5 7.6212236E-6 1.2684251E-5 1.2684251E-5 1.2684773E-5 0.68025 0.68025
1.2672376E-5 -2.1509419E-10 1.2683836E-5 1.193161E-5 7.621077E-6 1.26840305E-5 1.26840305E-5 1.2683836E-5 0.68075 0.68075
1.2667601E-5 -2.9914388E-10 1.268446E-5 1.1931153E-5 7.620785E-6 1.26838095E-5 1.26838095E-5 1.268446E-5 0.68125 0.68125
1.2672133E-5 -2.1143674E-10 1.2683836E-5 1.1930923E-5 7.620639E-6 1.2683589E-5 1.2683589E-5 1.2683836E-5 0.68175 0.68175
1.267848E-5 -9.023095E-11 1.2683211E-5 1.1930694E-5 7.6204924E-6 1.2683368E-5 1.2683368E-5 1.2683211E-5 0.68225 0.68225
1.2684398E-5 2.3056973E-11 1.2683524E-5 1.1930466E-5 7.6203464E-6 1.2683148E-5 1.2683148E-5 1.2683524E-5 0.68275 0.68275
1.2691372E-5 1.5583504E-10 1.2683524E-5 1.1930237E-5 7.6202E-6 1.2682928E-5 1.2682928E-5 1.2683524E-5 0.68325 0.68325
1.2697917E-5 2.8069527E-10 1.2683211E-5 1.19300075E-5 7.620054E-6 1.2682708E-5 1.2682708E-5 1.2683211E-5 0.68375 0.68375
1.2694462E-5 2.2100823E-10 1.2682587E-5 1.1929779E-5 7.6199076E-6 1.2682487E-5 1.2682487E-5 1.2682587E-5 0.68425 0.68425
1.2681966E-5 -5.5630743E-12 1.2682275E-5 1.192955E-5 7.6197616E-6 1.2682267E-5 1.2682267E-5 1.2682275E-5 0.68475 0.68475
1.2670492E-5 -2.132533E-10 1.2682587E-5 1.1929321E-5 7.619615E-6 1.2682046E-5 1.2682046E-5 1.2682587E-5 0.68525 0.68525
1.2668622E-5 -2.437051E-10 1.268165E-5 1.1929093E-5 7.619469E-6 1.2681826E-5 1.2681826E-5 1.268165E-5 0.68575 0.68575
1.2670711E-5 -2.0106893E-10 1.268165E-5 1.1928863E-5 7.619323E-6 1.2681606E-5 1.2681606E-5 1.268165E-5 0.68625 0.68625
1.2677817E-5 -6.585459E-11 1.268165E-5 1.1928406E-5 7.6190304E-6 1.2681385E-5 1.2681385E-5 1.268165E-5 0.68675 0.68675
1.26887835E-5 1.4062054E-10 1.2681338E-5 1.1928177E-5 7.6188844E-6 1.2681165E-5 1.2681165E-5 1.2681338E-5 0.68725 0.68725
1.269292E-5 2.2101887E-10 1.2681338E-5 1.1927948E-5 7.6187384E-6 1.2680945E-5 1.2680945E-5 1.2681338E-5 0.68775 0.68775
1.2692237E-5 2.1249345E-10 1.2681338E-5 1.1927719E-5 7.618592E-6 1.2680724E-5 1.2680724E-5 1.2681338E-5 0.68825 0.68825
1.26851855E-5 8.6418164E-11 1.26807145E-5 1.192749E-5 7.618446E-6 1.26805035E-5 1.26805035E-5 1.26807145E-5 0.68875 0.68875
1.2676418E-5 -7.132859E-11 1.26807145E-5 1.1927262E-5 7.6182996E-6 1.2680282E-5 1.2680282E-5 1.26807145E-5 0.68925 0.68925
1.2671082E-5 -1.6573241E-10 1.2680402E-5 1.1927033E-5 7.6181536E-6 1.2680062E-5 1.2680062E-5 1.2680402E-5 0.68975 0.68975
1.266842E-5 -2.1080183E-10 1.268009E-5 1.1926803E-5 7.618007E-6 1.2679842E-5 1.2679842E-5 1.268009E-5 0.69025 0.69025
1.2672324E-5 -1.3466697E-10 1.268009E-5 1.1926575E-5 7.6178612E-6 1.2679621E-5 1.2679621E-5 1.268009E-5 0.69075 0.69075
1.2681411E-5 3.7091368E-11 1.2679778E-5 1.1926346E-5 7.617715E-6 1.2679401E-5 1.2679401E-5 1.2679778E-5 0.69125 0.69125
1.2689507E-5 1.9057769E-10 1.2678841E-5 1.1926117E-5 7.617569E-6 1.267918E-5 1.267918E-5 1.2678841E-5 0.69175 0.69175
1.2690474E-5 2.1250562E-10 1.2678841E-5 1.1925659E-5 7.6172764E-6 1.267896E-5 1.267896E-5 1.2678841E-5 0.69225 0.69225
1.2685699E-5 1.2845594E-10 1.2678841E-5 1.192543E-5 7.61713E-6 1.267874E-5 1.267874E-5 1.2678841E-5 0.69275 0.69275
1.2678648E-5 2.3806406E-12 1.2678529E-5 1.1925202E-5 7.616984E-6 1.2678519E-5 1.2678519E-5 1.2678529E-5 0.69325 0.69325
1.2673048E-5 -9.6895714E-11 1.2678529E-5 1.1924973E-5 7.6168376E-6 1.2678299E-5 1.2678299E-5 1.2678529E-5 0.69375 0.69375
1.2667152E-5 -2.0165367E-10 1.2678841E-5 1.1924743E-5 7.6166916E-6 1.2678078E-5 1.2678078E-5 1.2678841E-5 0.69425 0.69425
1.2668021E-5 -1.8155294E-10 1.2678217E-5 1.1924515E-5 7.616545E-6 1.2677858E-5 1.2677858E-5 1.2678217E-5 0.69475 0.69475
1.2677139E-5 -9.185534E-12 1.2677904E-5 1.1924286E-5 7.616399E-6 1.2677638E-5 1.2677638E-5 1.2677904E-5 0.69525 0.69525
1.26860605E-5 1.5952746E-10 1.2677904E-5 1.1924057E-5 7.616253E-6 1.2677417E-5 1.2677417E-5 1.2677904E-5 0.69575 0.69575
1.268617E-5 1.6561964E-10 1.2677592E-5 1.1923828E-5 7.616107E-6 1.2677196E-5 1.2677196E-5 1.2677592E-5 0.69625 0.69625
1.2682551E-5 1.0288729E-10 1.267728E-5 1.1923599E-5 7.6159604E-6 1.26769755E-5 1.26769755E-5 1.267728E-5 0.69675 0.69675
1.2677545E-5 1.4574147E-11 1.2676656E-5 1.1923142E-5 7.615668E-6 1.2676755E-5 1.2676755E-5 1.2676656E-5 0.69725 0.69725
1.2673925E-5 -4.8158203E-11 1.2676343E-5 1.1922913E-5 7.615522E-6 1.2676534E-5 1.2676534E-5 1.2676343E-5 0.69775 0.69775
1.26700415E-5 -1.1576309E-10 1.2676656E-5 1.1922683E-5 7.6153756E-6 1.2676313E-5 1.2676313E-5 1.2676656E-5 0.69825 0.69825
1.2667214E-5 -1.6387784E-10 1.2676343E-5 1.1922455E-5 7.6152296E-6 1.2676093E-5 1.2676093E-5 1.2676343E-5 0.69875 0.69875
1.2671911E-5 -7.3125374E-11 1.26760315E-5 1.1922226E-5 7.615083E-6 1.2675873E-5 1.2675873E-5 1.26760315E-5 0.69925 0.69925
1.2680468E-5 8.88879E-11 1.26760315E-5 1.1921997E-5 7.614937E-6 1.2675652E-5 1.2675652E-5 1.26760315E-5 0.69975 0.69975
1.2682525E-5 1.3091503E-10 1.2675408E-5 1.1921768E-5 7.614791E-6 1.2675432E-5 1.2675432E-5 1.2675408E-5 0.70025 0.70025
1.2677519E-5 4.2601856E-11 1.2675095E-5 1.1921539E-5 7.614645E-6 1.2675211E-5 1.2675211E-5 1.2675095E-5 0.70075 0.70075
1.2672415E-5 -4.7538487E-11 1.26760315E-5 1.192131E-5 7.614499E-6 1.2674991E-5 1.2674991E-5 1.26760315E-5 0.70125 0.70125
1.26685645E-5 -1.14534306E-10 1.2675095E-5 1.1921082E-5 7.6143524E-6 1.267477E-5 1.267477E-5 1.2675095E-5 0.70175 0.70175
1.2671974E-5 -4.7535444E-11 1.2674783E-5 1.1920853E-5 7.6142064E-6 1.267455E-5 1.267455E-5 1.2674783E-5 0.70225 0.70225
1.267281E-5 -2.8043791E-11 1.2674471E-5 1.1920395E-5 7.613914E-6 1.2674329E-5 1.2674329E-5 1.2674471E-5 0.70275 0.70275
1.2673711E-5 -7.3340015E-12 1.2674471E-5 1.1920166E-5 7.6137676E-6 1.2674109E-5 1.2674109E-5 1.2674471E-5 0.70325 0.70325
1.26782425E-5 8.037314E-11 1.2674471E-5 1.1919937E-5 7.6136216E-6 1.2673888E-5 1.2673888E-5 1.2674471E-5 0.70375 0.70375
1.2682015E-5 1.5407171E-10 1.2673847E-5 1.1919708E-5 7.613475E-6 1.2673667E-5 1.2673667E-5 1.2673847E-5 0.70425 0.70425
1.2676119E-5 4.931378E-11 1.2673847E-5 1.1919479E-5 7.613329E-6 1.2673447E-5 1.2673447E-5 1.2673847E-5 0.70475 0.70475
1.2667714E-5 -1.01733254E-10 1.2673534E-5 1.1919251E-5 7.613183E-6 1.2673227E-5 1.2673227E-5 1.2673534E-5 0.70525 0.70525
1.266558E-5 -1.370576E-10 1.2673534E-5 1.1919022E-5 7.613037E-6 1.2673006E-5 1.2673006E-5 1.2673534E-5 0.70575 0.70575
1.26661835E-5 -1.2182941E-10 1.2673222E-5 1.1918793E-5 7.6128904E-6 1.2672785E-5 1.2672785E-5 1.2673222E-5 0.70625 0.70625
1.2669891E-5 -4.9348955E-11 1.267291E-5 1.1918564E-5 7.6127444E-6 1.26725645E-5 1.26725645E-5 1.267291E-5 0.70675 0.70675
1.2673201E-5 1.5822711E-11 1.2672285E-5 1.1918335E-5 7.612598E-6 1.2672344E-5 1.2672344E-5 1.2672285E-5 0.70725 0.70725
1.2676875E-5 8.76941E-11 1.2671973E-5 1.1918106E-5 7.612452E-6 1.2672123E-5 1.2672123E-5 1.2671973E-5 0.70775 0.70775
1.2682661E-5 1.9854576E-10 1.2672598E-5 1.1917648E-5 7.6121596E-6 1.2671902E-5 1.2671902E-5 1.2672598E-5 0.70825 0.70825
1.2681813E-5 1.8697502E-10 1.2672285E-5 1.1917419E-5 7.612013E-6 1.2671682E-5 1.2671682E-5 1.2672285E-5 0.70875 0.70875
1.26716595E-5 3.6474612E-12 1.2671661E-5 1.1917191E-5 7.611867E-6 1.2671461E-5 1.2671461E-5 1.2671661E-5 0.70925 0.70925
1.2664344E-5 -1.2730036E-10 1.2671349E-5 1.1916962E-5 7.611721E-6 1.2671241E-5 1.2671241E-5 1.2671349E-5 0.70975 0.70975
1.26629675E-5 -1.4861617E-10 1.2671661E-5 1.1916733E-5 7.611575E-6 1.267102E-5 1.267102E-5 1.2671661E-5 0.71025 0.71025
1.2663242E-5 -1.3947865E-10 1.2671349E-5 1.1916504E-5 7.6114284E-6 1.26708E-5 1.26708E-5 1.2671349E-5 0.71075 0.71075
1.2662725E-5 -1.4495873E-10 1.26710365E-5 1.1916275E-5 7.6112824E-6 1.2670579E-5 1.2670579E-5 1.26710365E-5 0.71125 0.71125
1.2667488E-5 -5.2988135E-11 1.2670725E-5 1.1916046E-5 7.611136E-6 1.2670359E-5 1.2670359E-5 1.2670725E-5 0.71175 0.71175
1.2676936E-5 1.2546993E-10 1.2670101E-5 1.1915818E-5 7.61099E-6 1.2670138E-5 1.2670138E-5 1.2670101E-5 0.71225 0.71225
1.2684735E-5 2.7347466E-10 1.2669789E-5 1.1915588E-5 7.6108436E-6 1.2669917E-5 1.2669917E-5 1.2669789E-5 0.71275 0.71275
1.2683359E-5 2.5215885E-10 1.2670101E-5 1.1915359E-5 7.6106976E-6 1.2669697E-5 1.2669697E-5 1.2670101E-5 0.71325 0.71325
1.2675581E-5 1.12684084E-10 1.2669476E-5 1.1914902E-5 7.610405E-6 1.2669476E-5 1.2669476E-5 1.2669476E-5 0.71375 0.71375
1.2667902E-5 -2.496345E-11 1.2669164E-5 1.19146725E-5 7.6102588E-6 1.2669256E-5 1.2669256E-5 1.2669164E-5 0.71425 0.71425
1.2659927E-5 -1.6809261E-10 1.2668852E-5 1.1914444E-5 7.610113E-6 1.2669035E-5 1.2669035E-5 1.2668852E-5 0.71475 0.71475
1.265304E-5 -2.9112257E-10 1.266854E-5 1.1914215E-5 7.609967E-6 1.2668814E-5 1.2668814E-5 1.266854E-5 0.71525 0.71525
1.265305E-5 -2.8685757E-10 1.2668852E-5 1.1913986E-5 7.6098204E-6 1.2668594E-5 1.2668594E-5 1.2668852E-5 0.71575 0.71575
1.2664215E-5 -7.672804E-11 1.2668227E-5 1.1913758E-5 7.6096744E-6 1.2668373E-5 1.2668373E-5 1.2668227E-5 0.71625 0.71625
1.2675149E-5 1.2913803E-10 1.2667603E-5 1.1913528E-5 7.609528E-6 1.26681525E-5 1.26681525E-5 1.2667603E-5 0.71675 0.71675
1.2681298E-5 2.4668942E-10 1.2668227E-5 1.1913299E-5 7.609382E-6 1.26679315E-5 1.26679315E-5 1.2668227E-5 0.71725 0.71725
1.2680879E-5 2.4303656E-10 1.2667603E-5 1.1913071E-5 7.6092356E-6 1.2667711E-5 1.2667711E-5 1.2667603E-5 0.71775 0.71775
1.2678118E-5 1.9613992E-10 1.2667915E-5 1.1912842E-5 7.6090896E-6 1.266749E-5 1.266749E-5 1.2667915E-5 0.71825 0.71825
1.2672221E-5 9.1382E-11 1.2667291E-5 1.19126125E-5 7.608943E-6 1.2667269E-5 1.2667269E-5 1.2667291E-5 0.71875 0.71875
1.2661309E-5 -1.0595411E-10 1.2666354E-5 1.1912155E-5 7.608651E-6 1.2667049E-5 1.2667049E-5 1.2666354E-5 0.71925 0.71925
1.2653069E-5 -2.539558E-10 1.2666666E-5 1.1911926E-5 7.608505E-6 1.2666828E-5 1.2666828E-5 1.2666666E-5 0.71975 0.71975
1.2654168E-5 -2.2959161E-10 1.2666978E-5 1.1911698E-5 7.6083584E-6 1.2666608E-5 1.2666608E-5 1.2666978E-5 0.72025 0.72025
1.2662E-5 -8.097781E-11 1.2666354E-5 1.1911468E-5 7.6082124E-6 1.2666387E-5 1.2666387E-5 1.2666354E-5 0.72075 0.72075
1.2668379E-5 4.083706E-11 1.26660425E-5 1.1911239E-5 7.608066E-6 1.2666166E-5 1.2666166E-5 1.26660425E-5 0.72125 0.72125
1.267037E-5 8.164604E-11 1.26657305E-5 1.1911011E-5 7.60792E-6 1.2665946E-5 1.2665946E-5 1.26657305E-5 0.72175 0.72175
1.26741415E-5 1.5534464E-10 1.26657305E-5 1.1910782E-5 7.6077736E-6 1.2665725E-5 1.2665725E-5 1.26657305E-5 0.72225 0.72225
1.2673492E-5 1.474283E-10 1.2664794E-5 1.19105525E-5 7.6076276E-6 1.2665504E-5 1.2665504E-5 1.2664794E-5 0.72275 0.72275
1.26677605E-5 4.5715685E-11 1.2664794E-5 1.1910324E-5 7.607481E-6 1.2665283E-5 1.2665283E-5 1.2664794E-5 0.72325 0.72325
1.2661105E-5 -7.30508E-11 1.2665106E-5 1.1910095E-5 7.607335E-6 1.2665063E-5 1.2665063E-5 1.2665106E-5 0.72375 0.72375
1.2662699E-5 -3.955062E-11 1.2664794E-5 1.1909867E-5 7.6071888E-6 1.2664842E-5 1.2664842E-5 1.2664794E-5 0.72425 0.72425
1.26616205E-5 -5.5384818E-11 1.2665106E-5 1.1909408E-5 7.6068964E-6 1.2664621E-5 1.2664621E-5 1.2665106E-5 0.72475 0.72475
1.2659453E-5 -9.131824E-11 1.2664482E-5 1.190918E-5 7.6067504E-6 1.2664401E-5 1.2664401E-5 1.2664482E-5 0.72525 0.72525
1.2659859E-5 -7.974445E-11 1.2664169E-5 1.1908951E-5 7.606604E-6 1.266418E-5 1.266418E-5 1.2664169E-5 0.72575 0.72575
1.2663335E-5 -1.1527455E-11 1.2664482E-5 1.1908722E-5 7.606458E-6 1.266396E-5 1.266396E-5 1.2664482E-5 0.72625 0.72625
1.2666909E-5 5.851675E-11 1.2664169E-5 1.1908493E-5 7.6063116E-6 1.2663739E-5 1.2663739E-5 1.2664169E-5 0.72675 0.72675
1.2664874E-5 2.5019594E-11 1.2663857E-5 1.1908264E-5 7.6061656E-6 1.2663518E-5 1.2663518E-5 1.2663857E-5 0.72725 0.72725
1.2663432E-5 2.4856421E-12 1.2663857E-5 1.1908035E-5 7.606019E-6 1.2663298E-5 1.2663298E-5 1.2663857E-5 0.72775 0.72775
1.2665422E-5 4.3294635E-11 1.2663233E-5 1.1907807E-5 7.605873E-6 1.2663077E-5 1.2663077E-5 1.2663233E-5 0.72825 0.72825
1.2667347E-5 8.288549E-11 1.2663233E-5 1.1907578E-5 7.605727E-6 1.2662856E-5 1.2662856E-5 1.2663233E-5 0.72875 0.72875
1.2664849E-5 4.0861422E-11 1.2662608E-5 1.1907348E-5 7.605581E-6 1.2662635E-5 1.2662635E-5 1.2662608E-5 0.72925 0.72925
1.2660503E-5 -3.5270394E-11 1.2662608E-5 1.1906891E-5 7.6052884E-6 1.26624145E-5 1.26624145E-5 1.2662608E-5 0.72975 0.72975
1.26577415E-5 -8.2167016E-11 1.2662296E-5 1.1906662E-5 7.6051424E-6 1.26621935E-5 1.26621935E-5 1.2662296E-5 0.73025 0.73025
1.2658544E-5 -6.3284426E-11 1.2661672E-5 1.1906433E-5 7.604996E-6 1.26619725E-5 1.26619725E-5 1.2661672E-5 0.73075 0.73075
1.2657894E-5 -7.120076E-11 1.26613595E-5 1.1906204E-5 7.60485E-6 1.2661752E-5 1.2661752E-5 1.26613595E-5 0.73125 0.73125
1.2656881E-5 -8.581684E-11 1.26613595E-5 1.1905975E-5 7.6047036E-6 1.2661531E-5 1.2661531E-5 1.26613595E-5 0.73175 0.73175
1.2660159E-5 -2.1254248E-11 1.26613595E-5 1.1905747E-5 7.6045576E-6 1.266131E-5 1.266131E-5 1.26613595E-5 0.73225 0.73225
1.2664228E-5 5.7925952E-11 1.2660736E-5 1.1905518E-5 7.604411E-6 1.2661089E-5 1.2661089E-5 1.2660736E-5 0.73275 0.73275
1.2666417E-5 1.02389326E-10 1.2661048E-5 1.1905288E-5 7.604265E-6 1.2660869E-5 1.2660869E-5 1.2661048E-5 0.73325 0.73325
1.2668176E-5 1.3893486E-10 1.2660424E-5 1.190506E-5 7.6041188E-6 1.2660648E-5 1.2660648E-5 1.2660424E-5 0.73375 0.73375
1.2663533E-5 5.7321453E-11 1.2659799E-5 1.1904831E-5 7.603973E-6 1.2660427E-5 1.2660427E-5 1.2659799E-5 0.73425 0.73425
1.2658957E-5 -2.3073838E-11 1.2660111E-5 1.1904602E-5 7.6038264E-6 1.2660206E-5 1.2660206E-5 1.2660111E-5 0.73475 0.73475
1.2653951E-5 -1.1138698E-10 1.2660111E-5 1.1904144E-5 7.603534E-6 1.2659986E-5 1.2659986E-5 1.2660111E-5 0.73525 0.73525
1.265175E-5 -1.4792946E-10 1.2660111E-5 1.1903915E-5 7.603388E-6 1.2659765E-5 1.2659765E-5 1.2660111E-5 0.73575 0.73575
1.2654335E-5 -9.615728E-11 1.2659799E-5 1.1903687E-5 7.6032416E-6 1.2659544E-5 1.2659544E-5 1.2659799E-5 0.73625 0.73625
1.26583045E-5 -1.8804283E-11 1.2659175E-5 1.1903458E-5 7.6030956E-6 1.2659323E-5 1.2659323E-5 1.2659175E-5 0.73675 0.73675
1.2661186E-5 3.844951E-11 1.2659487E-5 1.1903228E-5 7.602949E-6 1.2659103E-5 1.2659103E-5 1.2659487E-5 0.73725 0.73725
1.2666048E-5 1.3224732E-10 1.2659175E-5 1.1903E-5 7.602803E-6 1.2658882E-5 1.2658882E-5 1.2659175E-5 0.73775 0.73775
1.2667279E-5 1.5904777E-10 1.2658862E-5 1.1902771E-5 7.6026568E-6 1.2658661E-5 1.2658661E-5 1.2658862E-5 0.73825 0.73825
1.2661547E-5 5.733516E-11 1.2658862E-5 1.1902542E-5 7.602511E-6 1.265844E-5 1.265844E-5 1.2658862E-5 0.73875 0.73875
1.2654594E-5 -6.691293E-11 1.2658238E-5 1.1902313E-5 7.6023643E-6 1.265822E-5 1.265822E-5 1.2658238E-5 0.73925 0.73925
1.2649721E-5 -1.5278981E-10 1.2657926E-5 1.1902084E-5 7.6022184E-6 1.2657999E-5 1.2657999E-5 1.2657926E-5 0.73975 0.73975
1.2653162E-5 -8.518188E-11 1.2657926E-5 1.1901855E-5 7.602072E-6 1.2657778E-5 1.2657778E-5 1.2657926E-5 0.74025 0.74025
1.2657826E-5 4.961512E-12 1.2657614E-5 1.1901398E-5 7.6017795E-6 1.2657557E-5 1.2657557E-5 1.2657614E-5 0.74075 0.74075
1.2656879E-5 -8.436442E-12 1.2657614E-5 1.1901169E-5 7.6016336E-6 1.2657337E-5 1.2657337E-5 1.2657614E-5 0.74125 0.74125
1.2657583E-5 8.618953E-12 1.2656989E-5 1.190094E-5 7.601487E-6 1.2657116E-5 1.2657116E-5 1.2656989E-5 0.74175 0.74175
1.26608265E-5 7.2572476E-11 1.2656989E-5 1.1900711E-5 7.601341E-6 1.2656895E-5 1.2656895E-5 1.2656989E-5 0.74225 0.74225
1.2660903E-5 7.805561E-11 1.26563655E-5 1.1900483E-5 7.601195E-6 1.2656674E-5 1.2656674E-5 1.26563655E-5 0.74275 0.74275
1.2657548E-5 2.0195793E-11 1.2656053E-5 1.1900253E-5 7.6010488E-6 1.2656454E-5 1.2656454E-5 1.2656053E-5 0.74325 0.74325
1.2652079E-5 -7.6644295E-11 1.26563655E-5 1.1900024E-5 7.600903E-6 1.2656233E-5 1.2656233E-5 1.26563655E-5 0.74375 0.74375
1.2650902E-5 -9.43057E-11 1.2656053E-5 1.1899796E-5 7.6007564E-6 1.2656012E-5 1.2656012E-5 1.2656053E-5 0.74425 0.74425
1.2655928E-5 2.5374227E-12 1.2655741E-5 1.1899567E-5 7.6006104E-6 1.2655791E-5 1.2655791E-5 1.2655741E-5 0.74475 0.74475
1.2661383E-5 1.0729843E-10 1.2655741E-5 1.1899338E-5 7.600464E-6 1.265557E-5 1.265557E-5 1.2655741E-5 0.74525 0.74525
1.2659051E-5 6.831968E-11 1.2654804E-5 1.1899109E-5 7.600318E-6 1.2655349E-5 1.2655349E-5 1.2654804E-5 0.74575 0.74575
1.2654573E-5 -1.0248398E-11 1.2655117E-5 1.1898651E-5 7.6000256E-6 1.2655128E-5 1.2655128E-5 1.2655117E-5 0.74625 0.74625
1.2651613E-5 -6.079941E-11 1.2655117E-5 1.1898423E-5 7.599879E-6 1.2654908E-5 1.2654908E-5 1.2655117E-5 0.74675 0.74675
1.2651822E-5 -5.2880027E-11 1.2654804E-5 1.1898193E-5 7.599733E-6 1.26546865E-5 1.26546865E-5 1.2654804E-5 0.74725 0.74725
1.2650841E-5 -6.688703E-11 1.2654804E-5 1.1897964E-5 7.5995868E-6 1.26544655E-5 1.26544655E-5 1.2654804E-5 0.74775 0.74775
1.2649829E-5 -8.150312E-11 1.265418E-5 1.1897736E-5 7.599441E-6 1.26542445E-5 1.26542445E-5 1.265418E-5 0.74825 0.74825
1.2656571E-5 4.7011492E-11 1.2653556E-5 1.1897507E-5 7.5992943E-6 1.26540235E-5 1.26540235E-5 1.2653556E-5 0.74875 0.74875
1.26640725E-5 1.8953462E-10 1.265418E-5 1.1897278E-5 7.5991484E-6 1.2653803E-5 1.2653803E-5 1.265418E-5 0.74925 0.74925
1.2664677E-5 2.0476282E-10 1.2653243E-5 1.1897049E-5 7.599002E-6 1.2653582E-5 1.2653582E-5 1.2653243E-5 0.74975 0.74975
1.2657261E-5 7.1987784E-11 1.2653243E-5 1.189682E-5 7.598856E-6 1.2653361E-5 1.2653361E-5 1.2653243E-5 0.75025 0.75025
1.2650804E-5 -4.3124296E-11 1.2653243E-5 1.1896591E-5 7.5987095E-6 1.265314E-5 1.265314E-5 1.2653243E-5 0.75075 0.75075
1.26449395E-5 -1.4727318E-10 1.2652931E-5 1.1896363E-5 7.5985636E-6 1.2652919E-5 1.2652919E-5 1.2652931E-5 0.75125 0.75125
1.264264E-5 -1.8564286E-10 1.2652931E-5 1.1895904E-5 7.598271E-6 1.2652698E-5 1.2652698E-5 1.2652931E-5 0.75175 0.75175
1.264166E-5 -1.9964987E-10 1.2652307E-5 1.1895676E-5 7.5981247E-6 1.2652477E-5 1.2652477E-5 1.2652307E-5 0.75225 0.75225
1.2649854E-5 -4.4336337E-11 1.2651994E-5 1.1895447E-5 7.5979788E-6 1.2652257E-5 1.2652257E-5 1.2651994E-5 0.75275 0.75275
1.2660986E-5 1.6518413E-10 1.2651994E-5 1.18952175E-5 7.5978323E-6 1.2652035E-5 1.2652035E-5 1.2651994E-5 0.75325 0.75325
1.2664791E-5 2.394918E-10 1.2651994E-5 1.1894989E-5 7.5976864E-6 1.2651815E-5 1.2651815E-5 1.2651994E-5 0.75375 0.75375
1.26617E-5 1.8650452E-10 1.2652307E-5 1.189476E-5 7.59754E-6 1.2651594E-5 1.2651594E-5 1.2652307E-5 0.75425 0.75425
1.2657551E-5 1.140271E-10 1.26513705E-5 1.1894531E-5 7.597394E-6 1.2651373E-5 1.2651373E-5 1.26513705E-5 0.75475 0.75475
1.2650566E-5 -1.083004E-11 1.26513705E-5 1.1894303E-5 7.5972475E-6 1.2651152E-5 1.2651152E-5 1.26513705E-5 0.75525 0.75525
1.2642194E-5 -1.61268E-10 1.26513705E-5 1.1894073E-5 7.5971016E-6 1.2650931E-5 1.2650931E-5 1.26513705E-5 0.75575 0.75575
1.263425E-5 -3.0378808E-10 1.2650434E-5 1.1893844E-5 7.5969556E-6 1.265071E-5 1.265071E-5 1.2650434E-5 0.75625 0.75625
1.2636339E-5 -2.6115188E-10 1.2650434E-5 1.1893616E-5 7.596809E-6 1.265049E-5 1.265049E-5 1.2650434E-5 0.75675 0.75675
1.2648692E-5 -2.9095955E-11 1.2650122E-5 1.18931575E-5 7.5965168E-6 1.2650268E-5 1.2650268E-5 1.2650122E-5 0.75725 0.75725
1.2659989E-5 1.8346986E-10 1.264981E-5 1.1892929E-5 7.596371E-6 1.2650048E-5 1.2650048E-5 1.264981E-5 0.75775 0.75775
1.26645855E-5 2.7239513E-10 1.2650434E-5 1.18927E-5 7.5962243E-6 1.2649827E-5 1.2649827E-5 1.2650434E-5 0.75825 0.75825
1.2662187E-5 2.3219825E-10 1.264981E-5 1.1892471E-5 7.5960784E-6 1.2649606E-5 1.2649606E-5 1.264981E-5 0.75875 0.75875
1.2656389E-5 1.292675E-10 1.264981E-5 1.1892243E-5 7.595932E-6 1.2649385E-5 1.2649385E-5 1.264981E-5 0.75925 0.75925
1.2648017E-5 -2.1170461E-11 1.264981E-5 1.1892013E-5 7.595786E-6 1.2649164E-5 1.2649164E-5 1.264981E-5 0.75975 0.75975
1.2640833E-5 -1.4968202E-10 1.2648873E-5 1.1891785E-5 7.5956395E-6 1.2648943E-5 1.2648943E-5 1.2648873E-5 0.76025 0.76025
1.2636322E-5 -2.2885917E-10 1.2648873E-5 1.1891556E-5 7.5954936E-6 1.2648722E-5 1.2648722E-5 1.2648873E-5 0.76075 0.76075
1.2639599E-5 -1.6429656E-10 1.2648873E-5 1.1891327E-5 7.595347E-6 1.2648501E-5 1.2648501E-5 1.2648873E-5 0.76125 0.76125
1.2643074E-5 -9.607957E-11 1.2648249E-5 1.1891098E-5 7.595201E-6 1.264828E-5 1.264828E-5 1.2648249E-5 0.76175 0.76175
1.2649223E-5 2.1471833E-11 1.2647936E-5 1.1890869E-5 7.5950547E-6 1.264806E-5 1.264806E-5 1.2647936E-5 0.76225 0.76225
1.2656196E-5 1.5424989E-10 1.2647624E-5 1.1890412E-5 7.5947623E-6 1.2647838E-5 1.2647838E-5 1.2647624E-5 0.76275 0.76275
1.2657296E-5 1.7861408E-10 1.2647624E-5 1.1890183E-5 7.5946164E-6 1.2647618E-5 1.2647618E-5 1.2647624E-5 0.76325 0.76325
1.2651332E-5 7.263799E-11 1.2647624E-5 1.1889953E-5 7.59447E-6 1.2647397E-5 1.2647397E-5 1.2647624E-5 0.76375 0.76375
1.2646656E-5 -9.584471E-12 1.2647624E-5 1.1889725E-5 7.594324E-6 1.2647175E-5 1.2647175E-5 1.2647624E-5 0.76425 0.76425
1.2645082E-5 -3.4554682E-11 1.2647312E-5 1.1889496E-5 7.5941775E-6 1.2646955E-5 1.2646955E-5 1.2647312E-5 0.76475 0.76475
1.2645092E-5 -3.028969E-11 1.2646688E-5 1.1889267E-5 7.5940316E-6 1.2646734E-5 1.2646734E-5 1.2646688E-5 0.76525 0.76525
1.2642693E-5 -7.048658E-11 1.2646064E-5 1.1889038E-5 7.593885E-6 1.2646513E-5 1.2646513E-5 1.2646064E-5 0.76575 0.76575
1.2641054E-5 -9.667492E-11 1.2646064E-5 1.1888809E-5 7.593739E-6 1.2646292E-5 1.2646292E-5 1.2646064E-5 0.76625 0.76625
1.2645717E-5 -6.5315227E-12 1.2646376E-5 1.188858E-5 7.5935927E-6 1.2646071E-5 1.2646071E-5 1.2646376E-5 0.76675 0.76675
1.2647278E-5 2.635961E-11 1.2645752E-5 1.1888352E-5 7.5934468E-6 1.264585E-5 1.264585E-5 1.2645752E-5 0.76725 0.76725
1.2641975E-5 -6.743514E-11 1.264544E-5 1.1887893E-5 7.5931544E-6 1.2645629E-5 1.2645629E-5 1.264544E-5 0.76775 0.76775
1.2641688E-5 -6.865176E-11 1.264544E-5 1.1887665E-5 7.593008E-6 1.2645408E-5 1.2645408E-5 1.264544E-5 0.76825 0.76825
1.2646912E-5 3.1845786E-11 1.2645127E-5 1.1887436E-5 7.592862E-6 1.2645187E-5 1.2645187E-5 1.2645127E-5 0.76875 0.76875
1.2651246E-5 1.15898506E-10 1.2645127E-5 1.1887207E-5 7.5927155E-6 1.2644966E-5 1.2644966E-5 1.2645127E-5 0.76925 0.76925
1.2652047E-5 1.3478109E-10 1.2644815E-5 1.1886978E-5 7.5925695E-6 1.2644745E-5 1.2644745E-5 1.2644815E-5 0.76975 0.76975
1.2648097E-5 6.5958086E-11 1.2644815E-5 1.1886749E-5 7.5924236E-6 1.2644524E-5 1.2644524E-5 1.2644815E-5 0.77025 0.77025
1.2647118E-5 5.1951065E-11 1.2644503E-5 1.188652E-5 7.592277E-6 1.2644303E-5 1.2644303E-5 1.2644503E-5 0.77075 0.77075
1.2643101E-5 -1.8090075E-11 1.2644191E-5 1.1886292E-5 7.592131E-6 1.2644082E-5 1.2644082E-5 1.2644191E-5 0.77125 0.77125
1.2634762E-5 -1.6791896E-10 1.2643254E-5 1.1886063E-5 7.5919847E-6 1.2643861E-5 1.2643861E-5 1.2643254E-5 0.77175 0.77175
1.2629591E-5 -2.5927743E-10 1.2643566E-5 1.1885833E-5 7.5918388E-6 1.264364E-5 1.264364E-5 1.2643566E-5 0.77225 0.77225
1.2633495E-5 -1.8314257E-10 1.2642942E-5 1.1885605E-5 7.5916923E-6 1.2643419E-5 1.2643419E-5 1.2642942E-5 0.77275 0.77275
1.264268E-5 -9.557032E-12 1.2642942E-5 1.1885147E-5 7.5914E-6 1.2643198E-5 1.2643198E-5 1.2642942E-5 0.77325 0.77325
1.2651798E-5 1.6281038E-10 1.2642942E-5 1.1884918E-5 7.591254E-6 1.2642977E-5 1.2642977E-5 1.2642942E-5 0.77375 0.77375
1.2656461E-5 2.5295377E-10 1.264263E-5 1.1884689E-5 7.5911075E-6 1.2642756E-5 1.2642756E-5 1.264263E-5 0.77425 0.77425
1.2657264E-5 2.7183636E-10 1.2642942E-5 1.188446E-5 7.5909616E-6 1.2642535E-5 1.2642535E-5 1.2642942E-5 0.77475 0.77475
1.2653643E-5 2.0910401E-10 1.26420055E-5 1.1884232E-5 7.590815E-6 1.2642314E-5 1.2642314E-5 1.26420055E-5 0.77525 0.77525
1.2640783E-5 -2.4167007E-11 1.26420055E-5 1.1884003E-5 7.590669E-6 1.2642093E-5 1.2642093E-5 1.26420055E-5 0.77575 0.77575
1.2629408E-5 -2.3003004E-10 1.26416935E-5 1.1883773E-5 7.5905227E-6 1.2641872E-5 1.2641872E-5 1.26416935E-5 0.77625 0.77625
1.2625392E-5 -3.000712E-10 1.26416935E-5 1.1883545E-5 7.5903768E-6 1.264165E-5 1.264165E-5 1.26416935E-5 0.77675 0.77675
1.2626194E-5 -2.811886E-10 1.26420055E-5 1.1883316E-5 7.5902303E-6 1.264143E-5 1.264143E-5 1.26420055E-5 0.77725 0.77725
1.2632903E-5 -1.5328305E-10 1.2641069E-5 1.1883088E-5 7.5900844E-6 1.2641209E-5 1.2641209E-5 1.2641069E-5 0.77775 0.77775
1.2646345E-5 9.887209E-11 1.2641069E-5 1.1882858E-5 7.589938E-6 1.2640987E-5 1.2640987E-5 1.2641069E-5 0.77825 0.77825
1.2658961E-5 3.3580055E-10 1.2640757E-5 1.1882401E-5 7.5896455E-6 1.2640766E-5 1.2640766E-5 1.2640757E-5 0.77875 0.77875
1.26602245E-5 3.632101E-10 1.2640445E-5 1.1882172E-5 7.5894995E-6 1.2640545E-5 1.2640545E-5 1.2640445E-5 0.77925 0.77925
1.2649411E-5 1.677012E-10 1.2640445E-5 1.1881943E-5 7.589353E-6 1.2640324E-5 1.2640324E-5 1.2640445E-5 0.77975 0.77975
1.2638893E-5 -2.2326094E-11 1.2640133E-5 1.1881714E-5 7.589207E-6 1.2640103E-5 1.2640103E-5 1.2640133E-5 0.78025 0.78025
1.2633887E-5 -1.10639234E-10 1.2639508E-5 1.1881485E-5 7.5890607E-6 1.2639882E-5 1.2639882E-5 1.2639508E-5 0.78075 0.78075
1.2627957E-5 -2.1600625E-10 1.2640133E-5 1.1881256E-5 7.5889147E-6 1.2639661E-5 1.2639661E-5 1.2640133E-5 0.78125 0.78125
1.26246005E-5 -2.7386607E-10 1.2639196E-5 1.1881028E-5 7.5887683E-6 1.263944E-5 1.263944E-5 1.2639196E-5 0.78175 0.78175
1.2629627E-5 -1.7702294E-10 1.2639508E-5 1.1880798E-5 7.5886223E-6 1.2639219E-5 1.2639219E-5 1.2639508E-5 0.78225 0.78225
1.2640197E-5 2.2143412E-11 1.2639508E-5 1.1880569E-5 7.588476E-6 1.2638998E-5 1.2638998E-5 1.2639508E-5 0.78275 0.78275
1.2647138E-5 1.543124E-10 1.2638884E-5 1.1880341E-5 7.58833E-6 1.2638777E-5 1.2638777E-5 1.2638884E-5 0.78325 0.78325
1.2649491E-5 2.0182114E-10 1.2638572E-5 1.1880112E-5 7.588184E-6 1.2638555E-5 1.2638555E-5 1.2638572E-5 0.78375 0.78375
1.2646762E-5 1.5553359E-10 1.2638259E-5 1.1879654E-5 7.5878916E-6 1.2638335E-5 1.2638335E-5 1.2638259E-5 0.78425 0.78425
1.2643538E-5 1.0011005E-10 1.2637947E-5 1.1879425E-5 7.587745E-6 1.2638114E-5 1.2638114E-5 1.2637947E-5 0.78475 0.78475
1.2639917E-5 3.7377705E-11 1.2637947E-5 1.1879196E-5 7.587599E-6 1.2637892E-5 1.2637892E-5 1.2637947E-5 0.78525 0.78525
1.2629829E-5 -1.4473173E-10 1.2637323E-5 1.1878968E-5 7.5874527E-6 1.2637671E-5 1.2637671E-5 1.2637323E-5 0.78575 0.78575
1.2626044E-5 -2.105094E-10 1.2637323E-5 1.1878738E-5 7.5873068E-6 1.263745E-5 1.263745E-5 1.2637323E-5 0.78625 0.78625
1.262876E-5 -1.5630094E-10 1.2637323E-5 1.1878509E-5 7.5871603E-6 1.2637229E-5 1.2637229E-5 1.2637323E-5 0.78675 0.78675
1.2634908E-5 -3.8749545E-11 1.26370105E-5 1.1878281E-5 7.5870144E-6 1.2637008E-5 1.2637008E-5 1.26370105E-5 0.78725 0.78725
1.2637096E-5 5.7138604E-12 1.2636699E-5 1.1878052E-5 7.586868E-6 1.2636787E-5 1.2636787E-5 1.2636699E-5 0.78775 0.78775
1.2638492E-5 3.5559652E-11 1.2636387E-5 1.18778225E-5 7.586722E-6 1.2636566E-5 1.2636566E-5 1.2636387E-5 0.78825 0.78825
1.2641307E-5 9.159533E-11 1.2636075E-5 1.1877594E-5 7.5865755E-6 1.2636344E-5 1.2636344E-5 1.2636075E-5 0.78875 0.78875
1.264508E-5 1.652939E-10 1.2636075E-5 1.1877365E-5 7.5864295E-6 1.2636123E-5 1.2636123E-5 1.2636075E-5 0.78925 0.78925
1.2642911E-5 1.2936051E-10 1.2635762E-5 1.1876908E-5 7.586137E-6 1.2635902E-5 1.2635902E-5 1.2635762E-5 0.78975 0.78975
1.2635562E-5 -2.196387E-12 1.2636075E-5 1.1876678E-5 7.5859907E-6 1.2635681E-5 1.2635681E-5 1.2636075E-5 0.79025 0.79025
1.2630457E-5 -9.2336735E-11 1.263545E-5 1.1876449E-5 7.5858447E-6 1.263546E-5 1.263546E-5 1.263545E-5 0.79075 0.79075
1.2629476E-5 -1.0634374E-10 1.2635138E-5 1.1876221E-5 7.5856983E-6 1.2635239E-5 1.2635239E-5 1.2635138E-5 0.79125 0.79125
1.2628959E-5 -1.11823814E-10 1.2635138E-5 1.1875992E-5 7.5855523E-6 1.2635018E-5 1.2635018E-5 1.2635138E-5 0.79175 0.79175
1.2627153E-5 -1.4105749E-10 1.2634514E-5 1.18757625E-5 7.585406E-6 1.2634796E-5 1.2634796E-5 1.2634514E-5 0.79225 0.79225
1.2632509E-5 -3.8123695E-11 1.2634514E-5 1.1875534E-5 7.58526E-6 1.2634575E-5 1.2634575E-5 1.2634514E-5 0.79275 0.79275
1.2640968E-5 1.2206239E-10 1.2634514E-5 1.1875305E-5 7.5851135E-6 1.2634354E-5 1.2634354E-5 1.2634514E-5 0.79325 0.79325
1.2642364E-5 1.5190818E-10 1.2634514E-5 1.1875076E-5 7.5849675E-6 1.2634133E-5 1.2634133E-5 1.2634514E-5 0.79375 0.79375
1.26392715E-5 9.89209E-11 1.2633577E-5 1.1874848E-5 7.584821E-6 1.2633912E-5 1.2633912E-5 1.2633577E-5 0.79425 0.79425
1.2637433E-5 6.907816E-11 1.2633265E-5 1.1874618E-5 7.584675E-6 1.2633691E-5 1.2633691E-5 1.2633265E-5 0.79475 0.79475
1.2632955E-5 -9.4899245E-12 1.2633577E-5 1.1874161E-5 7.5843827E-6 1.263347E-5 1.263347E-5 1.2633577E-5 0.79525 0.79525
1.2628807E-5 -8.196734E-11 1.2633577E-5 1.1873932E-5 7.5842363E-6 1.2633248E-5 1.2633248E-5 1.2633577E-5 0.79575 0.79575
1.2627068E-5 -1.0998289E-10 1.2632952E-5 1.1873703E-5 7.5840903E-6 1.2633027E-5 1.2633027E-5 1.2632952E-5 0.79625 0.79625
1.26272425E-5 -1.0267256E-10 1.2632328E-5 1.1873474E-5 7.583944E-6 1.2632806E-5 1.2632806E-5 1.2632328E-5 0.79675 0.79675
1.2629794E-5 -5.150943E-11 1.2632952E-5 1.1873245E-5 7.583798E-6 1.2632585E-5 1.2632585E-5 1.2632952E-5 0.79725 0.79725
1.26314535E-5 -1.67911E-11 1.2632328E-5 1.1873017E-5 7.583652E-6 1.2632363E-5 1.2632363E-5 1.2632328E-5 0.79775 0.79775
1.263285E-5 1.3054691E-11 1.26320165E-5 1.1872788E-5 7.5835055E-6 1.2632142E-5 1.2632142E-5 1.26320165E-5 0.79825 0.79825
1.2634872E-5 5.4472753E-11 1.2631392E-5 1.1872558E-5 7.5833595E-6 1.2631921E-5 1.2631921E-5 1.2631392E-5 0.79875 0.79875
1.2636202E-5 8.310041E-11 1.2631392E-5 1.187233E-5 7.583213E-6 1.26317E-5 1.26317E-5 1.2631392E-5 0.79925 0.79925
1.2638655E-5 1.3243635E-10 1.263108E-5 1.1872101E-5 7.583067E-6 1.2631479E-5 1.2631479E-5 1.263108E-5 0.79975 0.79975
1.26356945E-5 8.1885325E-11 1.263108E-5 1.1871643E-5 7.5827747E-6 1.2631257E-5 1.2631257E-5 1.263108E-5 0.80025 0.80025
1.2626596E-5 -8.195209E-11 1.263108E-5 1.1871414E-5 7.5826283E-6 1.2631036E-5 1.2631036E-5 1.263108E-5 0.80075 0.80075
1.2622844E-5 -1.4712069E-10 1.2630768E-5 1.1871185E-5 7.5824823E-6 1.2630815E-5 1.2630815E-5 1.2630768E-5 0.80125 0.80125
1.2625394E-5 -9.595756E-11 1.2630768E-5 1.1870957E-5 7.582336E-6 1.2630594E-5 1.2630594E-5 1.2630768E-5 0.80175 0.80175
1.2629364E-5 -1.8604573E-11 1.2630768E-5 1.1870728E-5 7.58219E-6 1.2630372E-5 1.2630372E-5 1.2630768E-5 0.80225 0.80225
1.2631387E-5 2.2813489E-11 1.2630143E-5 1.1870498E-5 7.5820435E-6 1.2630151E-5 1.2630151E-5 1.2630143E-5 0.80275 0.80275
1.2630969E-5 1.916062E-11 1.2630143E-5 1.187027E-5 7.5818975E-6 1.262993E-5 1.262993E-5 1.2630143E-5 0.80325 0.80325
1.2633784E-5 7.519628E-11 1.2629831E-5 1.1870041E-5 7.581751E-6 1.2629709E-5 1.2629709E-5 1.2629831E-5 0.80375 0.80375
1.2635971E-5 1.1965968E-10 1.2629519E-5 1.1869812E-5 7.581605E-6 1.2629488E-5 1.2629488E-5 1.2629519E-5 0.80425 0.80425
1.2634496E-5 9.651667E-11 1.2629207E-5 1.1869583E-5 7.5814587E-6 1.2629266E-5 1.2629266E-5 1.2629207E-5 0.80475 0.80475
1.2627839E-5 -2.2249813E-11 1.2629519E-5 1.1869354E-5 7.5813127E-6 1.2629045E-5 1.2629045E-5 1.2629519E-5 0.80525 0.80525
1.2621678E-5 -1.318803E-10 1.2628894E-5 1.1868897E-5 7.5810203E-6 1.2628824E-5 1.2628824E-5 1.2628894E-5 0.80575 0.80575
1.2623042E-5 -1.0264356E-10 1.2628894E-5 1.1868668E-5 7.580874E-6 1.2628603E-5 1.2628603E-5 1.2628894E-5 0.80625 0.80625
1.2626351E-5 -3.7471904E-11 1.262827E-5 1.1868438E-5 7.580728E-6 1.2628382E-5 1.2628382E-5 1.262827E-5 0.80675 0.80675
1.26300565E-5 3.5008565E-11 1.2627958E-5 1.186821E-5 7.5805815E-6 1.262816E-5 1.262816E-5 1.2627958E-5 0.80725 0.80725
1.263175E-5 7.033597E-11 1.2627645E-5 1.1867981E-5 7.5804355E-6 1.2627939E-5 1.2627939E-5 1.2627645E-5 0.80775 0.80775
1.2630836E-5 5.754709E-11 1.26273335E-5 1.1867752E-5 7.580289E-6 1.2627718E-5 1.2627718E-5 1.26273335E-5 0.80825 0.80825
1.2630285E-5 5.145793E-11 1.26270215E-5 1.1867523E-5 7.580143E-6 1.2627496E-5 1.2627496E-5 1.26270215E-5 0.80875 0.80875
1.2627159E-5 -2.1384025E-12 1.2627645E-5 1.1867294E-5 7.5799967E-6 1.2627275E-5 1.2627275E-5 1.2627645E-5 0.80925 0.80925
1.262806E-5 1.8571391E-11 1.26270215E-5 1.1867065E-5 7.5798507E-6 1.2627054E-5 1.2627054E-5 1.26270215E-5 0.80975 0.80975
1.2625529E-5 -2.4061742E-11 1.26273335E-5 1.1866837E-5 7.5797043E-6 1.2626832E-5 1.2626832E-5 1.26273335E-5 0.81025 0.81025
1.26215455E-5 -9.349383E-11 1.262671E-5 1.1866608E-5 7.5795583E-6 1.2626611E-5 1.2626611E-5 1.262671E-5 0.81075 0.81075
1.2621588E-5 -8.8619764E-11 1.2626085E-5 1.186615E-5 7.579266E-6 1.262639E-5 1.262639E-5 1.2626085E-5 0.81125 0.81125
1.2625987E-5 -3.3489084E-12 1.2626398E-5 1.1865921E-5 7.57912E-6 1.2626168E-5 1.2626168E-5 1.2626398E-5 0.81175 0.81175
1.2631838E-5 1.087209E-10 1.2626085E-5 1.1865692E-5 7.5789735E-6 1.2625947E-5 1.2625947E-5 1.2626085E-5 0.81225 0.81225
1.2630858E-5 9.471389E-11 1.2625461E-5 1.1865463E-5 7.5788275E-6 1.2625726E-5 1.2625726E-5 1.2625461E-5 0.81275 0.81275
1.2629614E-5 7.5834346E-11 1.2625461E-5 1.1865234E-5 7.578681E-6 1.2625505E-5 1.2625505E-5 1.2625461E-5 0.81325 0.81325
1.2626687E-5 2.5892408E-11 1.2624836E-5 1.1865006E-5 7.578535E-6 1.26252835E-5 1.26252835E-5 1.2624836E-5 0.81375 0.81375
1.2625706E-5 1.1885407E-11 1.2625461E-5 1.1864777E-5 7.5783887E-6 1.26250625E-5 1.26250625E-5 1.2625461E-5 0.81425 0.81425
1.2619974E-5 -8.9827215E-11 1.2625149E-5 1.1864548E-5 7.5782427E-6 1.26248415E-5 1.26248415E-5 1.2625149E-5 0.81475 0.81475
1.26150335E-5 -1.7692223E-10 1.2624524E-5 1.1864319E-5 7.5780963E-6 1.262462E-5 1.262462E-5 1.2624524E-5 0.81525 0.81525
1.2619796E-5 -8.495162E-11 1.2624524E-5 1.186409E-5 7.5779503E-6 1.2624399E-5 1.2624399E-5 1.2624524E-5 0.81575 0.81575
1.26252835E-5 2.0418441E-11 1.26239E-5 1.1863861E-5 7.577804E-6 1.26241775E-5 1.26241775E-5 1.26239E-5 0.81625 0.81625
1.26323885E-5 1.5563277E-10 1.26239E-5 1.1863403E-5 7.5775115E-6 1.2623956E-5 1.2623956E-5 1.26239E-5 0.81675 0.81675
1.2631342E-5 1.4040764E-10 1.26239E-5 1.1863174E-5 7.5773655E-6 1.2623735E-5 1.2623735E-5 1.26239E-5 0.81725 0.81725
1.2629075E-5 1.0264701E-10 1.2623275E-5 1.1862946E-5 7.577219E-6 1.2623514E-5 1.2623514E-5 1.2623275E-5 0.81775 0.81775
1.2628953E-5 1.0447574E-10 1.2622651E-5 1.1862717E-5 7.577073E-6 1.2623292E-5 1.2623292E-5 1.2622651E-5 0.81825 0.81825
1.2625068E-5 3.6870878E-11 1.2622651E-5 1.1862488E-5 7.5769267E-6 1.2623071E-5 1.2623071E-5 1.2622651E-5 0.81875 0.81875
1.26160685E-5 -1.2513934E-10 1.2622027E-5 1.1862259E-5 7.5767807E-6 1.262285E-5 1.262285E-5 1.2622027E-5 0.81925 0.81925
1.261324E-5 -1.7325409E-10 1.2622027E-5 1.186203E-5 7.5766343E-6 1.2622628E-5 1.2622628E-5 1.2622027E-5 0.81975 0.81975
1.261787E-5 -8.371975E-11 1.2622027E-5 1.1861801E-5 7.5764883E-6 1.2622407E-5 1.2622407E-5 1.2622027E-5 0.82025 0.82025
1.2622533E-5 6.42365E-12 1.2622027E-5 1.1861573E-5 7.576342E-6 1.2622186E-5 1.2622186E-5 1.2622027E-5 0.82075 0.82075
1.262548E-5 6.4895575E-11 1.2622027E-5 1.1861343E-5 7.576196E-6 1.2621964E-5 1.2621964E-5 1.2622027E-5 0.82125 0.82125
1.2624764E-5 5.57611E-11 1.2621715E-5 1.1861114E-5 7.5760495E-6 1.2621743E-5 1.2621743E-5 1.2621715E-5 0.82175 0.82175
1.2626159E-5 8.56069E-11 1.2621715E-5 1.1860657E-5 7.575757E-6 1.2621521E-5 1.2621521E-5 1.2621715E-5 0.82225 0.82225
1.2627754E-5 1.191071E-10 1.2621403E-5 1.1860428E-5 7.575611E-6 1.26213E-5 1.26213E-5 1.2621403E-5 0.82275 0.82275
1.26231425E-5 3.8102743E-11 1.2621403E-5 1.1860199E-5 7.5754647E-6 1.2621078E-5 1.2621078E-5 1.2621403E-5 0.82325 0.82325
1.2617081E-5 -6.970054E-11 1.2620466E-5 1.185997E-5 7.5753187E-6 1.2620857E-5 1.2620857E-5 1.2620466E-5 0.82375 0.82375
1.2613824E-5 -1.2573315E-10 1.2620466E-5 1.1859741E-5 7.5751723E-6 1.2620636E-5 1.2620636E-5 1.2620466E-5 0.82425 0.82425
1.2615714E-5 -8.675135E-11 1.2620154E-5 1.1859513E-5 7.5750263E-6 1.2620414E-5 1.2620414E-5 1.2620154E-5 0.82475 0.82475
1.2617572E-5 -4.837862E-11 1.2619842E-5 1.1859283E-5 7.5748803E-6 1.2620193E-5 1.2620193E-5 1.2619842E-5 0.82525 0.82525
1.2619826E-5 -2.6970906E-12 1.2619842E-5 1.1859054E-5 7.574734E-6 1.2619972E-5 1.2619972E-5 1.2619842E-5 0.82575 0.82575
1.2621453E-5 3.141218E-11 1.2619842E-5 1.1858826E-5 7.574588E-6 1.261975E-5 1.261975E-5 1.2619842E-5 0.82625 0.82625
1.2622386E-5 5.273103E-11 1.2619217E-5 1.1858597E-5 7.5744415E-6 1.2619529E-5 1.2619529E-5 1.2619217E-5 0.82675 0.82675
1.2622099E-5 5.151442E-11 1.2619217E-5 1.18583675E-5 7.5742955E-6 1.2619308E-5 1.2619308E-5 1.2619217E-5 0.82725 0.82725
1.2619039E-5 -8.6377704E-13 1.2619217E-5 1.185791E-5 7.574003E-6 1.2619086E-5 1.2619086E-5 1.2619217E-5 0.82775 0.82775
1.2616772E-5 -3.8624392E-11 1.2618905E-5 1.1857681E-5 7.5738567E-6 1.2618865E-5 1.2618865E-5 1.2618905E-5 0.82825 0.82825
1.2614603E-5 -7.455779E-11 1.2618593E-5 1.1857453E-5 7.5737107E-6 1.2618643E-5 1.2618643E-5 1.2618593E-5 0.82875 0.82875
1.2616396E-5 -3.7403202E-11 1.2618593E-5 1.1857223E-5 7.5735643E-6 1.2618422E-5 1.2618422E-5 1.2618593E-5 0.82925 0.82925
1.2617164E-5 -1.9129663E-11 1.2618593E-5 1.1856994E-5 7.5734183E-6 1.26182E-5 1.26182E-5 1.2618593E-5 0.82975 0.82975
1.2615887E-5 -3.861828E-11 1.2618905E-5 1.1856766E-5 7.573272E-6 1.2617979E-5 1.2617979E-5 1.2618905E-5 0.83025 0.83025
1.2616128E-5 -3.0089813E-11 1.2618593E-5 1.1856537E-5 7.573126E-6 1.2617757E-5 1.2617757E-5 1.2618593E-5 0.83075 0.83075
1.2617259E-5 -5.11655E-12 1.26173445E-5 1.18563075E-5 7.5729795E-6 1.2617536E-5 1.2617536E-5 1.26173445E-5 0.83125 0.83125
1.2618391E-5 1.9856708E-11 1.26173445E-5 1.1856079E-5 7.5728335E-6 1.2617315E-5 1.2617315E-5 1.26173445E-5 0.83175 0.83175
1.2618467E-5 2.5339838E-11 1.26173445E-5 1.185585E-5 7.572687E-6 1.26170935E-5 1.26170935E-5 1.26173445E-5 0.83225 0.83225
1.2616265E-5 -1.120264E-11 1.2617033E-5 1.1855393E-5 7.5723947E-6 1.26168725E-5 1.26168725E-5 1.2617033E-5 0.83275 0.83275
1.2617232E-5 1.0725294E-11 1.2617033E-5 1.1855163E-5 7.5722487E-6 1.2616651E-5 1.2616651E-5 1.2617033E-5 0.83325 0.83325
1.2618561E-5 3.935295E-11 1.2616096E-5 1.1854935E-5 7.5721023E-6 1.2616429E-5 1.2616429E-5 1.2616096E-5 0.83375 0.83375
1.2619133E-5 5.3972077E-11 1.2616408E-5 1.1854706E-5 7.5719563E-6 1.2616208E-5 1.2616208E-5 1.2616408E-5 0.83425 0.83425
1.2617624E-5 3.0220007E-11 1.2615784E-5 1.1854477E-5 7.57181E-6 1.2615987E-5 1.2615987E-5 1.2615784E-5 0.83475 0.83475
1.261539E-5 -6.9315382E-12 1.2615784E-5 1.1854248E-5 7.571664E-6 1.2615766E-5 1.2615766E-5 1.2615784E-5 0.83525 0.83525
1.2613089E-5 -4.5301204E-11 1.2615472E-5 1.1854019E-5 7.5715175E-6 1.2615544E-5 1.2615544E-5 1.2615472E-5 0.83575 0.83575
1.26109535E-5 -8.062555E-11 1.2615472E-5 1.185379E-5 7.5713715E-6 1.2615322E-5 1.2615322E-5 1.2615472E-5 0.83625 0.83625
1.2611821E-5 -6.0524814E-11 1.2614847E-5 1.1853562E-5 7.571225E-6 1.2615101E-5 1.2615101E-5 1.2614847E-5 0.83675 0.83675
1.2612557E-5 -4.286036E-11 1.2614535E-5 1.1853333E-5 7.571079E-6 1.2614879E-5 1.2614879E-5 1.2614535E-5 0.83725 0.83725
1.2615536E-5 1.6220645E-11 1.2614535E-5 1.1853103E-5 7.5709327E-6 1.2614658E-5 1.2614658E-5 1.2614535E-5 0.83775 0.83775
1.2616965E-5 4.6675504E-11 1.2614535E-5 1.1852646E-5 7.5706407E-6 1.2614437E-5 1.2614437E-5 1.2614535E-5 0.83825 0.83825
1.2619681E-5 1.00883975E-10 1.2614223E-5 1.1852417E-5 7.5704943E-6 1.2614215E-5 1.2614215E-5 1.2614223E-5 0.83875 0.83875
1.2622397E-5 1.5509243E-10 1.2614223E-5 1.1852188E-5 7.5703483E-6 1.2613993E-5 1.2613993E-5 1.2614223E-5 0.83925 0.83925
1.2618942E-5 9.540542E-11 1.2613286E-5 1.1851959E-5 7.570202E-6 1.2613772E-5 1.2613772E-5 1.2613286E-5 0.83975 0.83975
1.26081595E-5 -9.94944E-11 1.2612974E-5 1.185173E-5 7.570056E-6 1.261355E-5 1.261355E-5 1.2612974E-5 0.84025 0.84025
1.2603054E-5 -1.8963474E-10 1.2613286E-5 1.1851502E-5 7.5699095E-6 1.2613329E-5 1.2613329E-5 1.2613286E-5 0.84075 0.84075
1.2606529E-5 -1.2141775E-10 1.2613598E-5 1.1851273E-5 7.5697635E-6 1.2613108E-5 1.2613108E-5 1.2613598E-5 0.84125 0.84125
1.2609212E-5 -6.781835E-11 1.26126615E-5 1.1851043E-5 7.569617E-6 1.2612886E-5 1.2612886E-5 1.26126615E-5 0.84175 0.84175
1.2610838E-5 -3.3709088E-11 1.2612038E-5 1.1850815E-5 7.569471E-6 1.2612664E-5 1.2612664E-5 1.2612038E-5 0.84225 0.84225
1.2616788E-5 8.018793E-11 1.2611726E-5 1.1850586E-5 7.5693247E-6 1.2612443E-5 1.2612443E-5 1.2611726E-5 0.84275 0.84275
1.2622342E-5 1.8677611E-10 1.2612038E-5 1.1850357E-5 7.5691787E-6 1.2612221E-5 1.2612221E-5 1.2612038E-5 0.84325 0.84325
1.2622781E-5 1.9895899E-10 1.2612038E-5 1.1849899E-5 7.5688863E-6 1.2612E-5 1.2612E-5 1.2612038E-5 0.84375 0.84375
1.2614507E-5 5.034825E-11 1.261235E-5 1.184967E-5 7.56874E-6 1.2611778E-5 1.2611778E-5 1.261235E-5 0.84425 0.84425
1.2606926E-5 -8.5472115E-11 1.2611414E-5 1.1849442E-5 7.568594E-6 1.2611557E-5 1.2611557E-5 1.2611414E-5 0.84475 0.84475
1.2601755E-5 -1.7683059E-10 1.2612038E-5 1.1849213E-5 7.5684475E-6 1.26113355E-5 1.26113355E-5 1.2612038E-5 0.84525 0.84525
1.2602259E-5 -1.6342959E-10 1.2611101E-5 1.1848983E-5 7.5683015E-6 1.26111145E-5 1.26111145E-5 1.2611101E-5 0.84575 0.84575
1.260283E-5 -1.4881046E-10 1.2610789E-5 1.1848755E-5 7.568155E-6 1.2610893E-5 1.2610893E-5 1.2610789E-5 0.84625 0.84625
1.2607789E-5 -5.3185466E-11 1.2610477E-5 1.1848526E-5 7.568009E-6 1.2610671E-5 1.2610671E-5 1.2610477E-5 0.84675 0.84675
1.2617204E-5 1.2466353E-10 1.2610165E-5 1.1848297E-5 7.5678627E-6 1.261045E-5 1.261045E-5 1.2610165E-5 0.84725 0.84725
1.2622032E-5 2.1785226E-10 1.2609852E-5 1.1848068E-5 7.5677167E-6 1.2610228E-5 1.2610228E-5 1.2609852E-5 0.84775 0.84775
1.2620227E-5 1.886186E-10 1.2609852E-5 1.1847839E-5 7.5675703E-6 1.2610007E-5 1.2610007E-5 1.2609852E-5 0.84825 0.84825
1.26149225E-5 9.482385E-11 1.260954E-5 1.184761E-5 7.5674243E-6 1.2609785E-5 1.2609785E-5 1.260954E-5 0.84875 0.84875
1.26108735E-5 2.4173647E-11 1.260954E-5 1.1847153E-5 7.567132E-6 1.2609563E-5 1.2609563E-5 1.260954E-5 0.84925 0.84925
1.2603457E-5 -1.08601364E-10 1.2609228E-5 1.1846924E-5 7.5669855E-6 1.2609342E-5 1.2609342E-5 1.2609228E-5 0.84975 0.84975
1.2598748E-5 -1.9143291E-10 1.260954E-5 1.1846695E-5 7.5668395E-6 1.2609121E-5 1.2609121E-5 1.260954E-5 0.85025 0.85025
1.2596909E-5 -2.2127565E-10 1.2609228E-5 1.1846466E-5 7.566693E-6 1.2608899E-5 1.2608899E-5 1.2609228E-5 0.85075 0.85075
1.2602034E-5 -1.2260531E-10 1.2608916E-5 1.1846238E-5 7.566547E-6 1.2608677E-5 1.2608677E-5 1.2608916E-5 0.85125 0.85125
1.2609535E-5 1.9917823E-11 1.2608603E-5 1.1846008E-5 7.5664007E-6 1.2608456E-5 1.2608456E-5 1.2608603E-5 0.85175 0.85175
1.2614593E-5 1.1737003E-10 1.2607979E-5 1.1845779E-5 7.5662547E-6 1.2608234E-5 1.2608234E-5 1.2607979E-5 0.85225 0.85225
1.2618695E-5 1.9715928E-10 1.26076675E-5 1.1845551E-5 7.5661087E-6 1.2608013E-5 1.2608013E-5 1.26076675E-5 0.85275 0.85275
1.2621048E-5 2.4466804E-10 1.2607979E-5 1.1845322E-5 7.5659623E-6 1.2607791E-5 1.2607791E-5 1.2607979E-5 0.85325 0.85325
1.2616041E-5 1.5635487E-10 1.26073555E-5 1.1845093E-5 7.5658163E-6 1.2607569E-5 1.2607569E-5 1.26073555E-5 0.85375 0.85375
1.2607107E-5 -4.4372015E-12 1.2607043E-5 1.1844864E-5 7.56567E-6 1.2607348E-5 1.2607348E-5 1.2607043E-5 0.85425 0.85425
1.25976785E-5 -1.7436529E-10 1.2606731E-5 1.1844406E-5 7.5653775E-6 1.2607126E-5 1.2607126E-5 1.2606731E-5 0.85475 0.85475
1.2592738E-5 -2.614603E-10 1.2606419E-5 1.1844178E-5 7.5652315E-6 1.2606904E-5 1.2606904E-5 1.2606419E-5 0.85525 0.85525
1.259189E-5 -2.7303104E-10 1.2606419E-5 1.1843948E-5 7.565085E-6 1.2606683E-5 1.2606683E-5 1.2606419E-5 0.85575 0.85575
1.2597674E-5 -1.6217937E-10 1.2606419E-5 1.1843719E-5 7.564939E-6 1.26064615E-5 1.26064615E-5 1.2606419E-5 0.85625 0.85625
1.2606858E-5 1.1406178E-11 1.2605482E-5 1.1843491E-5 7.5647927E-6 1.260624E-5 1.260624E-5 1.2605482E-5 0.85675 0.85675
1.2618682E-5 2.3371705E-10 1.2606107E-5 1.1843262E-5 7.5646467E-6 1.2606019E-5 1.2606019E-5 1.2606107E-5 0.85725 0.85725
1.2623543E-5 3.2751482E-10 1.260517E-5 1.1843033E-5 7.5645003E-6 1.2605798E-5 1.2605798E-5 1.260517E-5 0.85775 0.85775
1.2621209E-5 2.8853608E-10 1.2605482E-5 1.1842804E-5 7.5643543E-6 1.2605576E-5 1.2605576E-5 1.2605482E-5 0.85825 0.85825
1.261287E-5 1.3870723E-10 1.260517E-5 1.1842575E-5 7.564208E-6 1.2605354E-5 1.2605354E-5 1.260517E-5 0.85875 0.85875
1.2601196E-5 -7.263739E-11 1.260517E-5 1.1842346E-5 7.564062E-6 1.2605132E-5 1.2605132E-5 1.260517E-5 0.85925 0.85925
1.25927245E-5 -2.2490254E-10 1.260517E-5 1.1842118E-5 7.5639155E-6 1.2604911E-5 1.2604911E-5 1.260517E-5 0.85975 0.85975
1.2587355E-5 -3.1991543E-10 1.2604858E-5 1.1841659E-5 7.563623E-6 1.2604689E-5 1.2604689E-5 1.2604858E-5 0.86025 0.86025
1.25906645E-5 -2.5474375E-10 1.2604545E-5 1.1841431E-5 7.563477E-6 1.2604467E-5 1.2604467E-5 1.2604545E-5 0.86075 0.86075
1.2600013E-5 -7.811288E-11 1.2604545E-5 1.1841202E-5 7.5633307E-6 1.2604246E-5 1.2604246E-5 1.2604545E-5 0.86125 0.86125
1.26109135E-5 1.2714413E-10 1.2603921E-5 1.1840973E-5 7.5631847E-6 1.2604024E-5 1.2604024E-5 1.2603921E-5 0.86175 0.86175
1.26175555E-5 2.5383154E-10 1.2603609E-5 1.1840744E-5 7.5630383E-6 1.2603802E-5 1.2603802E-5 1.2603609E-5 0.86225 0.86225
1.2621294E-5 3.2692105E-10 1.26029845E-5 1.1840515E-5 7.5628923E-6 1.2603581E-5 1.2603581E-5 1.26029845E-5 0.86275 0.86275
1.26157265E-5 2.2825379E-10 1.26029845E-5 1.1840286E-5 7.562746E-6 1.2603359E-5 1.2603359E-5 1.26029845E-5 0.86325 0.86325
1.2603526E-5 7.164099E-12 1.26029845E-5 1.1840058E-5 7.5626E-6 1.2603137E-5 1.2603137E-5 1.26029845E-5 0.86375 0.86375
1.2591127E-5 -2.1757998E-10 1.26029845E-5 1.1839828E-5 7.5624534E-6 1.2602916E-5 1.2602916E-5 1.26029845E-5 0.86425 0.86425
1.2588563E-5 -2.608222E-10 1.26026725E-5 1.1839599E-5 7.5623075E-6 1.2602694E-5 1.2602694E-5 1.26026725E-5 0.86475 0.86475
1.2593225E-5 -1.7067879E-10 1.2602361E-5 1.1839142E-5 7.562015E-6 1.2602472E-5 1.2602472E-5 1.2602361E-5 0.86525 0.86525
1.2598151E-5 -7.566285E-11 1.2602049E-5 1.18389125E-5 7.561869E-6 1.2602251E-5 1.2602251E-5 1.2602049E-5 0.86575 0.86575
1.2603903E-5 3.457975E-11 1.2601736E-5 1.1838684E-5 7.5617227E-6 1.26020295E-5 1.26020295E-5 1.2601736E-5 0.86625 0.86625
1.2610876E-5 1.6735782E-10 1.2601736E-5 1.1838455E-5 7.5615767E-6 1.2601808E-5 1.2601808E-5 1.2601736E-5 0.86675 0.86675
1.2612668E-5 2.0451243E-10 1.2601112E-5 1.1838226E-5 7.5614303E-6 1.2601587E-5 1.2601587E-5 1.2601112E-5 0.86725 0.86725
1.260799E-5 1.2228996E-10 1.2601424E-5 1.1837998E-5 7.5612843E-6 1.2601365E-5 1.2601365E-5 1.2601424E-5 0.86775 0.86775
1.2601762E-5 1.1441339E-11 1.26008E-5 1.1837768E-5 7.561138E-6 1.2601143E-5 1.2601143E-5 1.26008E-5 0.86825 0.86825
1.2598967E-5 -3.606434E-11 1.2600488E-5 1.183754E-5 7.560992E-6 1.2600921E-5 1.2600921E-5 1.2600488E-5 0.86875 0.86875
1.2597623E-5 -5.6771077E-11 1.2600175E-5 1.1837311E-5 7.5608455E-6 1.26007E-5 1.26007E-5 1.2600175E-5 0.86925 0.86925
1.2594498E-5 -1.1036742E-10 1.2599551E-5 1.1837082E-5 7.5606995E-6 1.2600478E-5 1.2600478E-5 1.2599551E-5 0.86975 0.86975
1.2594442E-5 -1.0732056E-10 1.2599551E-5 1.1836853E-5 7.560553E-6 1.2600256E-5 1.2600256E-5 1.2599551E-5 0.87025 0.87025
1.2599598E-5 -8.041162E-12 1.2600175E-5 1.1836395E-5 7.5602607E-6 1.2600035E-5 1.2600035E-5 1.2600175E-5 0.87075 0.87075
1.2600895E-5 1.9977442E-11 1.2599551E-5 1.1836167E-5 7.5601147E-6 1.2599813E-5 1.2599813E-5 1.2599551E-5 0.87125 0.87125
1.2598859E-5 -1.3519706E-11 1.2599239E-5 1.1835938E-5 7.5599683E-6 1.2599591E-5 1.2599591E-5 1.2599239E-5 0.87175 0.87175
1.25993965E-5 4.9036713E-13 1.2599239E-5 1.1835708E-5 7.5598223E-6 1.259937E-5 1.259937E-5 1.2599239E-5 0.87225 0.87225
1.2603035E-5 7.175269E-11 1.2599239E-5 1.183548E-5 7.559676E-6 1.2599147E-5 1.2599147E-5 1.2599239E-5 0.87275 0.87275
1.2606675E-5 1.4301504E-10 1.2598926E-5 1.1835251E-5 7.55953E-6 1.2598926E-5 1.2598926E-5 1.2598926E-5 0.87325 0.87325
1.2604143E-5 1.00381904E-10 1.2598614E-5 1.1835022E-5 7.5593834E-6 1.2598704E-5 1.2598704E-5 1.2598614E-5 0.87375 0.87375
1.2596662E-5 -3.361126E-11 1.2598614E-5 1.1834793E-5 7.5592375E-6 1.25984825E-5 1.25984825E-5 1.2598614E-5 0.87425 0.87425
1.2593404E-5 -8.964386E-11 1.2598302E-5 1.1834564E-5 7.559091E-6 1.25982615E-5 1.25982615E-5 1.2598302E-5 0.87475 0.87475
1.2593248E-5 -8.84242E-11 1.2597678E-5 1.1834335E-5 7.558945E-6 1.259804E-5 1.259804E-5 1.2597678E-5 0.87525 0.87525
1.25912775E-5 -1.207032E-10 1.2597678E-5 1.1834107E-5 7.5587986E-6 1.2597818E-5 1.2597818E-5 1.2597678E-5 0.87575 0.87575
1.2592607E-5 -9.207554E-11 1.2597366E-5 1.1833648E-5 7.5585062E-6 1.2597596E-5 1.2597596E-5 1.2597366E-5 0.87625 0.87625
1.25975E-5 2.3313237E-12 1.2597366E-5 1.183342E-5 7.5583603E-6 1.2597374E-5 1.2597374E-5 1.2597366E-5 0.87675 0.87675
1.26023615E-5 9.6129125E-11 1.2597054E-5 1.1833191E-5 7.558214E-6 1.2597153E-5 1.2597153E-5 1.2597054E-5 0.87725 0.87725
1.2604383E-5 1.375472E-10 1.2597054E-5 1.1832962E-5 7.558068E-6 1.2596931E-5 1.2596931E-5 1.2597054E-5 0.87775 0.87775
1.2602907E-5 1.1440419E-10 1.259643E-5 1.1832733E-5 7.5579214E-6 1.2596709E-5 1.2596709E-5 1.259643E-5 0.87825 0.87825
1.2600145E-5 6.750759E-11 1.2596117E-5 1.1832504E-5 7.5577755E-6 1.2596487E-5 1.2596487E-5 1.2596117E-5 0.87875 0.87875
1.2597217E-5 1.7565638E-11 1.2595493E-5 1.1832275E-5 7.557629E-6 1.2596266E-5 1.2596266E-5 1.2595493E-5 0.87925 0.87925
1.2592178E-5 -7.135656E-11 1.2595805E-5 1.1832047E-5 7.557483E-6 1.2596044E-5 1.2596044E-5 1.2595805E-5 0.87975 0.87975
1.2586477E-5 -1.724601E-10 1.2595181E-5 1.1831818E-5 7.557337E-6 1.2595822E-5 1.2595822E-5 1.2595181E-5 0.88025 0.88025
1.2589787E-5 -1.0728844E-10 1.2595181E-5 1.1831588E-5 7.5571907E-6 1.25956E-5 1.25956E-5 1.2595181E-5 0.88075 0.88075
1.2594879E-5 -9.227168E-12 1.2595493E-5 1.183136E-5 7.5570447E-6 1.2595378E-5 1.2595378E-5 1.2595493E-5 0.88125 0.88125
1.259611E-5 1.7573285E-11 1.2594868E-5 1.1830902E-5 7.5567523E-6 1.2595157E-5 1.2595157E-5 1.2594868E-5 0.88175 0.88175
1.2596316E-5 2.5492691E-11 1.2594868E-5 1.1830673E-5 7.556606E-6 1.2594935E-5 1.2594935E-5 1.2594868E-5 0.88225 0.88225
1.2597579E-5 5.2902214E-11 1.2594868E-5 1.1830444E-5 7.55646E-6 1.2594714E-5 1.2594714E-5 1.2594868E-5 0.88275 0.88275
1.2597391E-5 5.351281E-11 1.2594244E-5 1.1830215E-5 7.5563134E-6 1.2594492E-5 1.2594492E-5 1.2594244E-5 0.88325 0.88325
1.2595256E-5 1.8188472E-11 1.2593619E-5 1.1829987E-5 7.5561675E-6 1.259427E-5 1.259427E-5 1.2593619E-5 0.88375 0.88375
1.2596552E-5 4.620708E-11 1.2593619E-5 1.1829758E-5 7.556021E-6 1.2594048E-5 1.2594048E-5 1.2593619E-5 0.88425 0.88425
1.2596825E-5 5.5344604E-11 1.2593619E-5 1.1829528E-5 7.555875E-6 1.2593827E-5 1.2593827E-5 1.2593619E-5 0.88475 0.88475
1.2595548E-5 3.5856002E-11 1.25933075E-5 1.18293E-5 7.5557286E-6 1.2593605E-5 1.2593605E-5 1.25933075E-5 0.88525 0.88525
1.2592752E-5 -1.16496725E-11 1.2592684E-5 1.1829071E-5 7.5555827E-6 1.2593383E-5 1.2593383E-5 1.2592684E-5 0.88575 0.88575
1.2586359E-5 -1.2554362E-10 1.2592684E-5 1.1828843E-5 7.5554362E-6 1.2593161E-5 1.2593161E-5 1.2592684E-5 0.88625 0.88625
1.2584883E-5 -1.4868662E-10 1.2592684E-5 1.1828613E-5 7.5552903E-6 1.2592939E-5 1.2592939E-5 1.2592684E-5 0.88675 0.88675
1.2587433E-5 -9.752348E-11 1.2592372E-5 1.1828156E-5 7.554998E-6 1.2592717E-5 1.2592717E-5 1.2592372E-5 0.88725 0.88725
1.2590281E-5 -4.0878752E-11 1.2592059E-5 1.1827927E-5 7.5548514E-6 1.2592495E-5 1.2592495E-5 1.2592059E-5 0.88775 0.88775
1.2592567E-5 5.4118468E-12 1.2592059E-5 1.1827698E-5 7.5547055E-6 1.2592274E-5 1.2592274E-5 1.2592059E-5 0.88825 0.88825
1.26001005E-5 1.4854405E-10 1.2591747E-5 1.1827469E-5 7.554559E-6 1.2592052E-5 1.2592052E-5 1.2591747E-5 0.88875 0.88875
1.2605489E-5 2.5208693E-10 1.2591747E-5 1.182724E-5 7.554413E-6 1.25918305E-5 1.25918305E-5 1.2591747E-5 0.88925 0.88925
1.2602991E-5 2.1006284E-10 1.2592059E-5 1.1827011E-5 7.5542666E-6 1.25916085E-5 1.25916085E-5 1.2592059E-5 0.88975 0.88975
1.2594386E-5 5.5361434E-11 1.2591747E-5 1.1826783E-5 7.5541207E-6 1.2591387E-5 1.2591387E-5 1.2591747E-5 0.89025 0.89025
1.2584528E-5 -1.2248452E-10 1.2591435E-5 1.1826553E-5 7.5539742E-6 1.2591165E-5 1.2591165E-5 1.2591435E-5 0.89075 0.89075
1.25791585E-5 -2.174974E-10 1.2591435E-5 1.1826324E-5 7.5538283E-6 1.2590943E-5 1.2590943E-5 1.2591435E-5 0.89125 0.89125
1.2575373E-5 -2.8327507E-10 1.259081E-5 1.1826096E-5 7.553682E-6 1.2590722E-5 1.2590722E-5 1.259081E-5 0.89175 0.89175
1.2579606E-5 -2.0104952E-10 1.259081E-5 1.1825867E-5 7.553536E-6 1.25905E-5 1.25905E-5 1.259081E-5 0.89225 0.89225
1.2590902E-5 1.1516289E-11 1.2590498E-5 1.1825409E-5 7.5532434E-6 1.2590278E-5 1.2590278E-5 1.2590498E-5 0.89275 0.89275
1.260091E-5 2.0032849E-10 1.2589561E-5 1.182518E-5 7.5530975E-6 1.2590056E-5 1.2590056E-5 1.2589561E-5 0.89325 0.89325
1.2601316E-5 2.119023E-10 1.2589874E-5 1.1824951E-5 7.552951E-6 1.2589834E-5 1.2589834E-5 1.2589874E-5 0.89375 0.89375
1.2596903E-5 1.3455234E-10 1.2589561E-5 1.1824723E-5 7.552805E-6 1.2589612E-5 1.2589612E-5 1.2589561E-5 0.89425 0.89425
1.2595228E-5 1.07754944E-10 1.2589249E-5 1.1824493E-5 7.5526586E-6 1.258939E-5 1.258939E-5 1.2589249E-5 0.89475 0.89475
1.2593522E-5 8.0348485E-11 1.2589249E-5 1.1824264E-5 7.5525127E-6 1.2589168E-5 1.2589168E-5 1.2589249E-5 0.89525 0.89525
1.2583532E-5 -9.993374E-11 1.2589249E-5 1.1824036E-5 7.5523662E-6 1.2588946E-5 1.2588946E-5 1.2589249E-5 0.89575 0.89575
1.2574268E-5 -2.6681649E-10 1.2588625E-5 1.1823807E-5 7.5522203E-6 1.25887245E-5 1.25887245E-5 1.2588625E-5 0.89625 0.89625
1.2577874E-5 -1.9616322E-10 1.2588001E-5 1.1823578E-5 7.552074E-6 1.25885035E-5 1.25885035E-5 1.2588001E-5 0.89675 0.89675
1.2586992E-5 -2.3795807E-11 1.2588625E-5 1.1823349E-5 7.551928E-6 1.2588282E-5 1.2588282E-5 1.2588625E-5 0.89725 0.89725
1.259248E-5 8.157427E-11 1.2588001E-5 1.1822891E-5 7.5516355E-6 1.258806E-5 1.258806E-5 1.2588001E-5 0.89775 0.89775
1.2595359E-5 1.3882806E-10 1.2588001E-5 1.1822663E-5 7.551489E-6 1.2587838E-5 1.2587838E-5 1.2588001E-5 0.89825 0.89825
1.2597679E-5 1.8572771E-10 1.2587377E-5 1.1822433E-5 7.551343E-6 1.2587616E-5 1.2587616E-5 1.2587377E-5 0.89875 0.89875
1.2595477E-5 1.4918526E-10 1.2587377E-5 1.1822204E-5 7.5511966E-6 1.2587394E-5 1.2587394E-5 1.2587377E-5 0.89925 0.89925
1.2587566E-5 7.2742324E-12 1.2586752E-5 1.1821976E-5 7.5510507E-6 1.2587172E-5 1.2587172E-5 1.2586752E-5 0.89975 0.89975
1.2575827E-5 -2.0528851E-10 1.2586752E-5 1.1821747E-5 7.5509042E-6 1.258695E-5 1.258695E-5 1.2586752E-5 0.90025 0.90025
1.2577948E-5 -1.6204324E-10 1.258644E-5 1.1821518E-5 7.5507583E-6 1.2586728E-5 1.2586728E-5 1.258644E-5 0.90075 0.90075
1.2586174E-5 -6.1206365E-12 1.2586752E-5 1.1821289E-5 7.550612E-6 1.2586506E-5 1.2586506E-5 1.2586752E-5 0.90125 0.90125
1.2588394E-5 3.8951828E-11 1.2586128E-5 1.182106E-5 7.550466E-6 1.2586284E-5 1.2586284E-5 1.2586128E-5 0.90175 0.90175
1.2588603E-5 4.6871233E-11 1.2585816E-5 1.1820831E-5 7.5503194E-6 1.2586062E-5 1.2586062E-5 1.2585816E-5 0.90225 0.90225
1.2593924E-5 1.4919598E-10 1.2585191E-5 1.1820603E-5 7.5501734E-6 1.25858405E-5 1.25858405E-5 1.2585191E-5 0.90275 0.90275
1.2593703E-5 1.491975E-10 1.2585191E-5 1.1820144E-5 7.549881E-6 1.2585619E-5 1.2585619E-5 1.2585191E-5 0.90325 0.90325
1.2585726E-5 6.0683563E-12 1.2585503E-5 1.1819916E-5 7.5497346E-6 1.2585397E-5 1.2585397E-5 1.2585503E-5 0.90375 0.90375
1.257699E-5 -1.5106932E-10 1.2584879E-5 1.1819687E-5 7.5495886E-6 1.2585175E-5 1.2585175E-5 1.2584879E-5 0.90425 0.90425
1.2575415E-5 -1.7603953E-10 1.2584879E-5 1.1819458E-5 7.549442E-6 1.2584953E-5 1.2584953E-5 1.2584879E-5 0.90475 0.90475
1.2581925E-5 -5.1788393E-11 1.2584879E-5 1.1819229E-5 7.5492962E-6 1.2584731E-5 1.2584731E-5 1.2584879E-5 0.90525 0.90525
1.2585334E-5 1.5210475E-11 1.258363E-5 1.1819E-5 7.54915E-6 1.2584509E-5 1.2584509E-5 1.258363E-5 0.90575 0.90575
1.2586201E-5 3.531121E-11 1.2583942E-5 1.1818772E-5 7.549004E-6 1.2584287E-5 1.2584287E-5 1.2583942E-5 0.90625 0.90625
1.2590731E-5 1.2301836E-10 1.258363E-5 1.1818543E-5 7.5488574E-6 1.2584066E-5 1.2584066E-5 1.258363E-5 0.90675 0.90675
1.2592819E-5 1.6565453E-10 1.25830065E-5 1.1818313E-5 7.5487114E-6 1.2583843E-5 1.2583843E-5 1.25830065E-5 0.90725 0.90725
1.2585634E-5 3.7143004E-11 1.258363E-5 1.1818085E-5 7.5485655E-6 1.2583621E-5 1.2583621E-5 1.258363E-5 0.90775 0.90775
1.2578812E-5 -8.466881E-11 1.25830065E-5 1.1817856E-5 7.548419E-6 1.2583399E-5 1.2583399E-5 1.25830065E-5 0.90825 0.90825
1.257661E-5 -1.2121128E-10 1.25830065E-5 1.1817398E-5 7.5481266E-6 1.25831775E-5 1.25831775E-5 1.25830065E-5 0.90875 0.90875
1.2576124E-5 -1.2608228E-10 1.25830065E-5 1.1817169E-5 7.5479807E-6 1.2582956E-5 1.2582956E-5 1.25830065E-5 0.90925 0.90925
1.25756715E-5 -1.3034422E-10 1.2582694E-5 1.181694E-5 7.5478342E-6 1.2582734E-5 1.2582734E-5 1.2582694E-5 0.90975 0.90975
1.2580895E-5 -2.984668E-11 1.2582382E-5 1.1816712E-5 7.5476883E-6 1.2582512E-5 1.2582512E-5 1.2582382E-5 0.91025 0.91025
1.2590012E-5 1.4252075E-10 1.258207E-5 1.1816483E-5 7.547542E-6 1.258229E-5 1.258229E-5 1.258207E-5 0.91075 0.91075
1.259342E-5 2.095196E-10 1.2581133E-5 1.1816253E-5 7.547396E-6 1.2582068E-5 1.2582068E-5 1.2581133E-5 0.91125 0.91125
1.25888755E-5 1.2973339E-10 1.2581445E-5 1.1816025E-5 7.5472494E-6 1.2581846E-5 1.2581846E-5 1.2581445E-5 0.91175 0.91175
1.2581723E-5 1.830917E-12 1.2581133E-5 1.1815796E-5 7.5471035E-6 1.2581624E-5 1.2581624E-5 1.2581133E-5 0.91225 0.91225
1.2578465E-5 -5.4201706E-11 1.2580197E-5 1.1815567E-5 7.546957E-6 1.2581402E-5 1.2581402E-5 1.2580197E-5 0.91275 0.91275
1.2575042E-5 -1.13279636E-10 1.2581133E-5 1.1815338E-5 7.546811E-6 1.258118E-5 1.258118E-5 1.2581133E-5 0.91325 0.91325
1.2572147E-5 -1.626125E-10 1.2581445E-5 1.1815109E-5 7.5466646E-6 1.2580958E-5 1.2580958E-5 1.2581445E-5 0.91375 0.91375
1.2574764E-5 -1.1023124E-10 1.2580821E-5 1.1814652E-5 7.546372E-6 1.2580736E-5 1.2580736E-5 1.2580821E-5 0.91425 0.91425
1.2580251E-5 -4.8611675E-12 1.2580197E-5 1.1814423E-5 7.5462262E-6 1.25805145E-5 1.25805145E-5 1.2580197E-5 0.91475 0.91475
1.2585606E-5 9.807264E-11 1.2580197E-5 1.1814193E-5 7.54608E-6 1.2580293E-5 1.2580293E-5 1.2580197E-5 0.91525 0.91525
1.25867045E-5 1.2243685E-10 1.257926E-5 1.1813965E-5 7.545934E-6 1.2580071E-5 1.2580071E-5 1.257926E-5 0.91575 0.91575
1.2586483E-5 1.2243838E-10 1.2579572E-5 1.1813736E-5 7.5457874E-6 1.2579849E-5 1.2579849E-5 1.2579572E-5 0.91625 0.91625
1.2583654E-5 7.4323624E-11 1.2578948E-5 1.1813507E-5 7.5456414E-6 1.2579627E-5 1.2579627E-5 1.2578948E-5 0.91675 0.91675
1.2576997E-5 -4.4442842E-11 1.2578948E-5 1.1813278E-5 7.545495E-6 1.2579405E-5 1.2579405E-5 1.2578948E-5 0.91725 0.91725
1.2571857E-5 -1.3519226E-10 1.25786355E-5 1.1813049E-5 7.545349E-6 1.2579182E-5 1.2579182E-5 1.25786355E-5 0.91775 0.91775
1.2572329E-5 -1.2240033E-10 1.2578948E-5 1.181282E-5 7.5452026E-6 1.2578961E-5 1.2578961E-5 1.2578948E-5 0.91825 0.91825
1.2577486E-5 -2.3120927E-11 1.2578012E-5 1.1812592E-5 7.5450566E-6 1.2578738E-5 1.2578738E-5 1.2578012E-5 0.91875 0.91875
1.2581422E-5 5.362301E-11 1.2578012E-5 1.1812363E-5 7.54491E-6 1.2578516E-5 1.2578516E-5 1.2578012E-5 0.91925 0.91925
1.2580606E-5 4.2661354E-11 1.2578012E-5 1.1811905E-5 7.544618E-6 1.2578294E-5 1.2578294E-5 1.2578012E-5 0.91975 0.91975
1.2580054E-5 3.6572214E-11 1.2578324E-5 1.1811676E-5 7.544472E-6 1.25780725E-5 1.25780725E-5 1.2578324E-5 0.92025 0.92025
1.2583792E-5 1.0966175E-10 1.25777E-5 1.1811447E-5 7.544326E-6 1.2577851E-5 1.2577851E-5 1.25777E-5 0.92075 0.92075
1.2581888E-5 7.860088E-11 1.2577075E-5 1.1811218E-5 7.5441794E-6 1.2577629E-5 1.2577629E-5 1.2577075E-5 0.92125 0.92125
1.2576122E-5 -2.3720793E-11 1.2577388E-5 1.1810989E-5 7.5440335E-6 1.2577407E-5 1.2577407E-5 1.2577388E-5 0.92175 0.92175
1.2572368E-5 -8.888941E-11 1.2577075E-5 1.181076E-5 7.543887E-6 1.2577185E-5 1.2577185E-5 1.2577075E-5 0.92225 0.92225
1.2573895E-5 -5.6607337E-11 1.2576763E-5 1.1810532E-5 7.543741E-6 1.2576962E-5 1.2576962E-5 1.2576763E-5 0.92275 0.92275
1.2575323E-5 -2.6152469E-11 1.2576451E-5 1.1810303E-5 7.5435946E-6 1.257674E-5 1.257674E-5 1.2576451E-5 0.92325 0.92325
1.2575662E-5 -1.5796807E-11 1.2576763E-5 1.1810074E-5 7.5434486E-6 1.2576519E-5 1.2576519E-5 1.2576763E-5 0.92375 0.92375
1.2576265E-5 -5.6860706E-13 1.2576139E-5 1.1809845E-5 7.543302E-6 1.2576296E-5 1.2576296E-5 1.2576139E-5 0.92425 0.92425
1.2579311E-5 5.973054E-11 1.2576139E-5 1.1809616E-5 7.5431562E-6 1.2576074E-5 1.2576074E-5 1.2576139E-5 0.92475 0.92475
1.2581366E-5 1.0175768E-10 1.2575514E-5 1.1809158E-5 7.542864E-6 1.2575852E-5 1.2575852E-5 1.2575514E-5 0.92525 0.92525
1.25784045E-5 5.1206647E-11 1.2575202E-5 1.1808929E-5 7.5427174E-6 1.25756305E-5 1.25756305E-5 1.2575202E-5 0.92575 0.92575
1.257551E-5 1.8737945E-12 1.257489E-5 1.1808701E-5 7.5425714E-6 1.2575409E-5 1.2575409E-5 1.257489E-5 0.92625 0.92625
1.25742645E-5 -1.7005751E-11 1.2575202E-5 1.1808472E-5 7.542425E-6 1.2575186E-5 1.2575186E-5 1.2575202E-5 0.92675 0.92675
1.257203E-5 -5.415729E-11 1.257489E-5 1.1808243E-5 7.542279E-6 1.2574964E-5 1.2574964E-5 1.257489E-5 0.92725 0.92725
1.2570026E-5 -8.704536E-11 1.2574265E-5 1.1808014E-5 7.5421326E-6 1.2574743E-5 1.2574743E-5 1.2574265E-5 0.92775 0.92775
1.2569672E-5 -8.948009E-11 1.257489E-5 1.1807785E-5 7.5419866E-6 1.257452E-5 1.257452E-5 1.257489E-5 0.92825 0.92825
1.2572222E-5 -3.8316964E-11 1.25736415E-5 1.1807556E-5 7.54184E-6 1.2574298E-5 1.2574298E-5 1.25736415E-5 0.92875 0.92875
1.2576521E-5 4.512671E-11 1.25733295E-5 1.1807328E-5 7.5416942E-6 1.2574076E-5 1.2574076E-5 1.25733295E-5 0.92925 0.92925
1.2578082E-5 7.801785E-11 1.2573953E-5 1.1807098E-5 7.541548E-6 1.2573854E-5 1.2573854E-5 1.2573953E-5 0.92975 0.92975
1.257743E-5 7.010152E-11 1.25736415E-5 1.1806641E-5 7.5412554E-6 1.2573632E-5 1.2573632E-5 1.25736415E-5 0.93025 0.93025
1.2573776E-5 6.760113E-12 1.25733295E-5 1.1806412E-5 7.5411094E-6 1.257341E-5 1.257341E-5 1.25733295E-5 0.93075 0.93075
1.2571442E-5 -3.2218634E-11 1.25733295E-5 1.1806183E-5 7.540963E-6 1.2573188E-5 1.2573188E-5 1.25733295E-5 0.93125 0.93125
1.2572507E-5 -8.46349E-12 1.2572393E-5 1.1805954E-5 7.540817E-6 1.2572966E-5 1.2572966E-5 1.2572393E-5 0.93175 0.93175
1.2571493E-5 -2.3079571E-11 1.2573017E-5 1.1805725E-5 7.5406706E-6 1.2572744E-5 1.2572744E-5 1.2573017E-5 0.93225 0.93225
1.2569456E-5 -5.65767E-11 1.2572081E-5 1.1805496E-5 7.5405246E-6 1.2572522E-5 1.2572522E-5 1.2572081E-5 0.93275 0.93275
1.2571511E-5 -1.4549564E-11 1.2571768E-5 1.1805268E-5 7.540378E-6 1.2572299E-5 1.2572299E-5 1.2571768E-5 0.93325 0.93325
1.2572873E-5 1.4687166E-11 1.2571456E-5 1.1805038E-5 7.540232E-6 1.2572077E-5 1.2572077E-5 1.2571456E-5 0.93375 0.93375
1.2572783E-5 1.7124972E-11 1.2571456E-5 1.1804809E-5 7.540086E-6 1.2571855E-5 1.2571855E-5 1.2571456E-5 0.93425 0.93425
1.2572231E-5 1.1035834E-11 1.2571456E-5 1.1804581E-5 7.53994E-6 1.2571633E-5 1.2571633E-5 1.2571456E-5 0.93475 0.93475
1.2571877E-5 8.601092E-12 1.2571456E-5 1.1804352E-5 7.539794E-6 1.2571411E-5 1.2571411E-5 1.2571456E-5 0.93525 0.93525
1.2571919E-5 1.3475158E-11 1.2570519E-5 1.1803894E-5 7.5395014E-6 1.2571189E-5 1.2571189E-5 1.2570519E-5 0.93575 0.93575
1.2573215E-5 4.1493763E-11 1.2570832E-5 1.1803665E-5 7.539355E-6 1.2570967E-5 1.2570967E-5 1.2570832E-5 0.93625 0.93625
1.2571079E-5 6.169429E-12 1.2570207E-5 1.1803436E-5 7.539209E-6 1.2570745E-5 1.2570745E-5 1.2570207E-5 0.93675 0.93675
1.2571616E-5 2.0179492E-11 1.2570207E-5 1.1803208E-5 7.5390626E-6 1.2570523E-5 1.2570523E-5 1.2570207E-5 0.93725 0.93725
1.2570701E-5 7.390616E-12 1.2569895E-5 1.1802978E-5 7.5389166E-6 1.2570301E-5 1.2570301E-5 1.2569895E-5 0.93775 0.93775
1.256675E-5 -6.143238E-11 1.2570207E-5 1.1802749E-5 7.53877E-6 1.2570078E-5 1.2570078E-5 1.2570207E-5 0.93825 0.93825
1.2565769E-5 -7.5439384E-11 1.2570207E-5 1.1802521E-5 7.5386242E-6 1.2569856E-5 1.2569856E-5 1.2570207E-5 0.93875 0.93875
1.2567296E-5 -4.315732E-11 1.2569895E-5 1.1802292E-5 7.538478E-6 1.2569634E-5 1.2569634E-5 1.2569895E-5 0.93925 0.93925
1.2570902E-5 2.7495959E-11 1.2569583E-5 1.18020625E-5 7.538332E-6 1.2569412E-5 1.2569412E-5 1.2569583E-5 0.93975 0.93975
1.2575135E-5 1.09721496E-10 1.2569583E-5 1.1801834E-5 7.5381854E-6 1.256919E-5 1.256919E-5 1.2569583E-5 0.94025 0.94025
1.2574517E-5 1.0241424E-10 1.2569583E-5 1.1801605E-5 7.5380394E-6 1.2568968E-5 1.2568968E-5 1.2569583E-5 0.94075 0.94075
1.2570698E-5 3.6027483E-11 1.25689585E-5 1.1801148E-5 7.537747E-6 1.2568746E-5 1.2568746E-5 1.25689585E-5 0.94125 0.94125
1.2569353E-5 1.532075E-11 1.2568335E-5 1.1800918E-5 7.5376006E-6 1.2568524E-5 1.2568524E-5 1.2568335E-5 0.94175 0.94175
1.2568604E-5 5.5772166E-12 1.2568023E-5 1.180069E-5 7.5374546E-6 1.2568301E-5 1.2568301E-5 1.2568023E-5 0.94225 0.94225
1.2562936E-5 -9.491726E-11 1.2567398E-5 1.1800461E-5 7.537308E-6 1.2568079E-5 1.2568079E-5 1.2567398E-5 0.94275 0.94275
1.2556939E-5 -2.015024E-10 1.256771E-5 1.1800232E-5 7.537162E-6 1.2567857E-5 1.2567857E-5 1.256771E-5 0.94325 0.94325
1.2560776E-5 -1.2658567E-10 1.2567086E-5 1.1800003E-5 7.537016E-6 1.2567635E-5 1.2567635E-5 1.2567086E-5 0.94375 0.94375
1.2572962E-5 1.02424964E-10 1.2567086E-5 1.1799774E-5 7.53687E-6 1.2567413E-5 1.2567413E-5 1.2567086E-5 0.94425 0.94425
1.2574357E-5 1.3227076E-10 1.2567086E-5 1.1799545E-5 7.5367234E-6 1.256719E-5 1.256719E-5 1.2567086E-5 0.94475 0.94475
1.2571E-5 7.4410936E-11 1.2566774E-5 1.1799317E-5 7.5365774E-6 1.25669685E-5 1.25669685E-5 1.2566774E-5 0.94525 0.94525
1.2570415E-5 6.771275E-11 1.2566774E-5 1.1799088E-5 7.536431E-6 1.2566746E-5 1.2566746E-5 1.2566774E-5 0.94575 0.94575
1.2572173E-5 1.0425827E-10 1.2566461E-5 1.1798858E-5 7.536285E-6 1.2566524E-5 1.2566524E-5 1.2566461E-5 0.94625 0.94625
1.256644E-5 2.5456666E-12 1.2566774E-5 1.1798401E-5 7.5359926E-6 1.2566302E-5 1.2566302E-5 1.2566774E-5 0.94675 0.94675
1.2556285E-5 -1.8078188E-10 1.2566149E-5 1.1798172E-5 7.535846E-6 1.256608E-5 1.256608E-5 1.2566149E-5 0.94725 0.94725
1.2555171E-5 -1.9722514E-10 1.2566149E-5 1.1797943E-5 7.5357E-6 1.2565858E-5 1.2565858E-5 1.2566149E-5 0.94775 0.94775
1.2564783E-5 -1.572173E-11 1.2565525E-5 1.1797714E-5 7.5355542E-6 1.2565635E-5 1.2565635E-5 1.2565525E-5 0.94825 0.94825
1.2569149E-5 6.894008E-11 1.2565525E-5 1.1797485E-5 7.535408E-6 1.2565413E-5 1.2565413E-5 1.2565525E-5 0.94875 0.94875
1.2566814E-5 2.9961335E-11 1.25649E-5 1.1797257E-5 7.535262E-6 1.2565191E-5 1.2565191E-5 1.25649E-5 0.94925 0.94925
1.2569992E-5 9.2696725E-11 1.25649E-5 1.1797028E-5 7.5351154E-6 1.25649685E-5 1.25649685E-5 1.25649E-5 0.94975 0.94975
1.2571353E-5 1.2193349E-10 1.25649E-5 1.1796798E-5 7.5349694E-6 1.2564747E-5 1.2564747E-5 1.25649E-5 0.95025 0.95025
1.2569514E-5 9.209075E-11 1.2564276E-5 1.179657E-5 7.534823E-6 1.2564524E-5 1.2564524E-5 1.2564276E-5 0.95075 0.95075
1.2563418E-5 -1.6321602E-11 1.2564588E-5 1.1796341E-5 7.534677E-6 1.2564302E-5 1.2564302E-5 1.2564588E-5 0.95125 0.95125
1.25582455E-5 -1.0768007E-10 1.2564588E-5 1.1796112E-5 7.5345306E-6 1.256408E-5 1.256408E-5 1.2564588E-5 0.95175 0.95175
1.25576935E-5 -1.1376921E-10 1.2563964E-5 1.1795654E-5 7.534238E-6 1.2563858E-5 1.2563858E-5 1.2563964E-5 0.95225 0.95225
1.2558197E-5 -1.0036821E-10 1.2563028E-5 1.1795425E-5 7.534092E-6 1.2563635E-5 1.2563635E-5 1.2563028E-5 0.95275 0.95275
1.2560517E-5 -5.3468542E-11 1.2563028E-5 1.1795197E-5 7.533946E-6 1.2563413E-5 1.2563413E-5 1.2563028E-5 0.95325 0.95325
1.2564518E-5 2.449353E-11 1.2562716E-5 1.1794968E-5 7.5338E-6 1.2563191E-5 1.2563191E-5 1.2562716E-5 0.95375 0.95375
1.2567596E-5 8.5401734E-11 1.2563028E-5 1.1794738E-5 7.5336534E-6 1.25629695E-5 1.25629695E-5 1.2563028E-5 0.95425 0.95425
1.2565922E-5 5.8604344E-11 1.2562716E-5 1.179451E-5 7.5335074E-6 1.2562747E-5 1.2562747E-5 1.2562716E-5 0.95475 0.95475
1.2567053E-5 8.3577596E-11 1.2562091E-5 1.1794281E-5 7.533361E-6 1.2562525E-5 1.2562525E-5 1.2562091E-5 0.95525 0.95525
1.2566765E-5 8.2360986E-11 1.2562091E-5 1.1794052E-5 7.533215E-6 1.2562302E-5 1.2562302E-5 1.2562091E-5 0.95575 0.95575
1.2563011E-5 1.7192402E-11 1.2561779E-5 1.1793823E-5 7.5330686E-6 1.256208E-5 1.256208E-5 1.2561779E-5 0.95625 0.95625
1.2557509E-5 -8.0256746E-11 1.2561155E-5 1.1793594E-5 7.5329226E-6 1.2561857E-5 1.2561857E-5 1.2561155E-5 0.95675 0.95675
1.2557089E-5 -8.3909615E-11 1.2561155E-5 1.1793365E-5 7.532776E-6 1.2561635E-5 1.2561635E-5 1.2561155E-5 0.95725 0.95725
1.25616525E-5 4.406593E-12 1.2561467E-5 1.1792908E-5 7.532484E-6 1.2561413E-5 1.2561413E-5 1.2561467E-5 0.95775 0.95775
1.2563476E-5 4.217027E-11 1.2561155E-5 1.1792678E-5 7.532338E-6 1.25611905E-5 1.25611905E-5 1.2561155E-5 0.95825 0.95825
1.2559854E-5 -2.0562073E-11 1.2561155E-5 1.179245E-5 7.5321914E-6 1.2560969E-5 1.2560969E-5 1.2561155E-5 0.95875 0.95875
1.2561811E-5 1.9637859E-11 1.2560218E-5 1.1792221E-5 7.5320454E-6 1.2560747E-5 1.2560747E-5 1.2560218E-5 0.95925 0.95925
1.2564228E-5 6.836474E-11 1.2559906E-5 1.1791993E-5 7.531899E-6 1.2560524E-5 1.2560524E-5 1.2559906E-5 0.95975 0.95975
1.2562653E-5 4.3394524E-11 1.2559906E-5 1.1791763E-5 7.531753E-6 1.2560302E-5 1.2560302E-5 1.2559906E-5 0.96025 0.96025
1.2554544E-5 -1.02170876E-10 1.2560218E-5 1.1791534E-5 7.5316066E-6 1.256008E-5 1.256008E-5 1.2560218E-5 0.96075 0.96075
1.2554552E-5 -9.790588E-11 1.2559906E-5 1.1791306E-5 7.5314606E-6 1.2559857E-5 1.2559857E-5 1.2559906E-5 0.96125 0.96125
1.2561623E-5 3.66994E-11 1.2559593E-5 1.1791077E-5 7.531314E-6 1.2559635E-5 1.2559635E-5 1.2559593E-5 0.96175 0.96175
1.2564701E-5 9.76076E-11 1.25589695E-5 1.1790848E-5 7.531168E-6 1.2559412E-5 1.2559412E-5 1.25589695E-5 0.96225 0.96225
1.2560684E-5 2.7566468E-11 1.25592815E-5 1.1790619E-5 7.531022E-6 1.25591905E-5 1.25591905E-5 1.25592815E-5 0.96275 0.96275
1.2558449E-5 -9.5850715E-12 1.25586575E-5 1.1790161E-5 7.53073E-6 1.2558969E-5 1.2558969E-5 1.25586575E-5 0.96325 0.96325
1.2560933E-5 4.035993E-11 1.2558345E-5 1.1789933E-5 7.5305834E-6 1.2558746E-5 1.2558746E-5 1.2558345E-5 0.96375 0.96375
1.2557938E-5 -1.0800141E-11 1.2558345E-5 1.1789703E-5 7.5304374E-6 1.2558524E-5 1.2558524E-5 1.2558345E-5 0.96425 0.96425
1.2552436E-5 -1.0824928E-10 1.2557721E-5 1.1789474E-5 7.530291E-6 1.2558301E-5 1.2558301E-5 1.2557721E-5 0.96475 0.96475
1.2550729E-5 -1.3565575E-10 1.2557721E-5 1.1789246E-5 7.530145E-6 1.2558079E-5 1.2558079E-5 1.2557721E-5 0.96525 0.96525
1.2555688E-5 -4.003074E-11 1.2557721E-5 1.1789017E-5 7.5299986E-6 1.2557857E-5 1.2557857E-5 1.2557721E-5 0.96575 0.96575
1.2560448E-5 5.1939855E-11 1.2557097E-5 1.1788788E-5 7.5298526E-6 1.2557634E-5 1.2557634E-5 1.2557097E-5 0.96625 0.96625
1.256125E-5 7.082248E-11 1.2556784E-5 1.1788559E-5 7.529706E-6 1.2557412E-5 1.2557412E-5 1.2556784E-5 0.96675 0.96675
1.2563799E-5 1.2198562E-10 1.2556472E-5 1.178833E-5 7.52956E-6 1.255719E-5 1.255719E-5 1.2556472E-5 0.96725 0.96725
1.2566811E-5 1.8167567E-10 1.2556784E-5 1.1788101E-5 7.529414E-6 1.2556968E-5 1.2556968E-5 1.2556784E-5 0.96775 0.96775
1.2562397E-5 1.0432573E-10 1.2556472E-5 1.1787643E-5 7.5291214E-6 1.2556745E-5 1.2556745E-5 1.2556472E-5 0.96825 0.96825
1.25517145E-5 -8.874688E-11 1.255616E-5 1.1787414E-5 7.5289754E-6 1.2556523E-5 1.2556523E-5 1.255616E-5 0.96875 0.96875
1.2544463E-5 -2.1847656E-10 1.2555848E-5 1.1787186E-5 7.528829E-6 1.25563E-5 1.25563E-5 1.2555848E-5 0.96925 0.96925
1.2546386E-5 -1.7888568E-10 1.2555848E-5 1.1786957E-5 7.528683E-6 1.2556078E-5 1.2556078E-5 1.2555848E-5 0.96975 0.96975
1.2549068E-5 -1.2528627E-10 1.2555848E-5 1.1786728E-5 7.5285366E-6 1.2555855E-5 1.2555855E-5 1.2555848E-5 0.97025 0.97025
1.2551617E-5 -7.412314E-11 1.2555535E-5 1.1786499E-5 7.5283906E-6 1.25556335E-5 1.25556335E-5 1.2555535E-5 0.97075 0.97075
1.2557599E-5 4.0382933E-11 1.2555223E-5 1.178627E-5 7.528244E-6 1.2555412E-5 1.2555412E-5 1.2555223E-5 0.97125 0.97125
1.2565825E-5 1.9630553E-10 1.2554911E-5 1.1786041E-5 7.528098E-6 1.2555189E-5 1.2555189E-5 1.2554911E-5 0.97175 0.97175
1.2567385E-5 2.2919668E-10 1.2554911E-5 1.1785813E-5 7.5279518E-6 1.2554967E-5 1.2554967E-5 1.2554911E-5 0.97225 0.97225
1.2561586E-5 1.2626593E-10 1.2554599E-5 1.1785583E-5 7.527806E-6 1.2554744E-5 1.2554744E-5 1.2554599E-5 0.97275 0.97275
1.255638E-5 3.4298397E-11 1.2554287E-5 1.1785354E-5 7.5276594E-6 1.2554522E-5 1.2554522E-5 1.2554287E-5 0.97325 0.97325
1.2551472E-5 -5.218754E-11 1.2554911E-5 1.1784897E-5 7.527367E-6 1.2554299E-5 1.2554299E-5 1.2554911E-5 0.97375 0.97375
1.2545078E-5 -1.6608148E-10 1.2553663E-5 1.1784668E-5 7.527221E-6 1.2554077E-5 1.2554077E-5 1.2553663E-5 0.97425 0.97425
1.25408305E-5 -2.4038607E-10 1.2553663E-5 1.1784439E-5 7.5270746E-6 1.2553855E-5 1.2553855E-5 1.2553663E-5 0.97475 0.97475
1.2544106E-5 -1.7582348E-10 1.2553351E-5 1.178421E-5 7.5269286E-6 1.2553633E-5 1.2553633E-5 1.2553351E-5 0.97525 0.97525
1.2552991E-5 -7.719536E-12 1.2553975E-5 1.1783981E-5 7.5267826E-6 1.255341E-5 1.255341E-5 1.2553975E-5 0.97575 0.97575
1.2560162E-5 1.2871294E-10 1.2553663E-5 1.1783753E-5 7.526636E-6 1.2553188E-5 1.2553188E-5 1.2553663E-5 0.97625 0.97625
1.2557596E-5 8.547074E-11 1.2553039E-5 1.1783523E-5 7.52649E-6 1.2552965E-5 1.2552965E-5 1.2553039E-5 0.97675 0.97675
1.25595525E-5 1.2567067E-10 1.2553039E-5 1.1783295E-5 7.526344E-6 1.2552743E-5 1.2552743E-5 1.2553039E-5 0.97725 0.97725
1.256263E-5 1.8657888E-10 1.2552726E-5 1.1783066E-5 7.526198E-6 1.255252E-5 1.255252E-5 1.2552726E-5 0.97775 0.97775
1.2558745E-5 1.1897401E-10 1.2552414E-5 1.1782837E-5 7.5260514E-6 1.2552298E-5 1.2552298E-5 1.2552414E-5 0.97825 0.97825
1.2549711E-5 -4.364527E-11 1.255179E-5 1.1782608E-5 7.5259054E-6 1.25520755E-5 1.25520755E-5 1.255179E-5 0.97875 0.97875
1.2545495E-5 -1.173408E-10 1.2551477E-5 1.178215E-5 7.525613E-6 1.2551854E-5 1.2551854E-5 1.2551477E-5 0.97925 0.97925
1.2544052E-5 -1.3987474E-10 1.2550541E-5 1.1781922E-5 7.5254666E-6 1.2551631E-5 1.2551631E-5 1.2550541E-5 0.97975 0.97975
1.2542906E-5 -1.5692707E-10 1.2550541E-5 1.1781693E-5 7.5253206E-6 1.2551409E-5 1.2551409E-5 1.2550541E-5 0.98025 0.98025
1.2541925E-5 -1.7093407E-10 1.2551165E-5 1.1781463E-5 7.525174E-6 1.2551186E-5 1.2551186E-5 1.2551165E-5 0.98075 0.98075
1.254992E-5 -1.9274922E-11 1.2550541E-5 1.1781235E-5 7.525028E-6 1.2550964E-5 1.2550964E-5 1.2550541E-5 0.98125 0.98125
1.2559994E-5 1.7075542E-10 1.2549916E-5 1.1781006E-5 7.5248818E-6 1.2550741E-5 1.2550741E-5 1.2549916E-5 0.98175 0.98175
1.2565612E-5 2.7856178E-10 1.2549916E-5 1.1780777E-5 7.524736E-6 1.25505185E-5 1.25505185E-5 1.2549916E-5 0.98225 0.98225
1.2562519E-5 2.255745E-10 1.2549916E-5 1.1780548E-5 7.5245894E-6 1.2550297E-5 1.2550297E-5 1.2549916E-5 0.98275 0.98275
1.2558171E-5 1.494427E-10 1.2549916E-5 1.1780319E-5 7.5244434E-6 1.2550074E-5 1.2550074E-5 1.2549916E-5 0.98325 0.98325
1.255158E-5 3.1894355E-11 1.2549604E-5 1.178009E-5 7.524297E-6 1.2549852E-5 1.2549852E-5 1.2549604E-5 0.98375 0.98375
1.25403685E-5 -1.7092333E-10 1.25492925E-5 1.1779862E-5 7.524151E-6 1.254963E-5 1.254963E-5 1.25492925E-5 0.98425 0.98425
1.2530246E-5 -3.536418E-10 1.25489805E-5 1.1779403E-5 7.5238586E-6 1.2549407E-5 1.2549407E-5 1.25489805E-5 0.98475 0.98475
1.25294955E-5 -3.6338535E-10 1.25492925E-5 1.1779175E-5 7.523712E-6 1.2549184E-5 1.2549184E-5 1.25492925E-5 0.98525 0.98525
1.2539042E-5 -1.8310006E-10 1.25492925E-5 1.1778946E-5 7.523566E-6 1.2548962E-5 1.2548962E-5 1.25492925E-5 0.98575 0.98575
1.2552647E-5 7.210041E-11 1.2548356E-5 1.1778717E-5 7.5234198E-6 1.25487395E-5 1.25487395E-5 1.2548356E-5 0.98625 0.98625
1.2563281E-5 2.724849E-10 1.2548044E-5 1.1778488E-5 7.523274E-6 1.2548517E-5 1.2548517E-5 1.2548044E-5 0.98675 0.98675
1.2569823E-5 3.9734513E-10 1.2548356E-5 1.1778259E-5 7.5231274E-6 1.2548295E-5 1.2548295E-5 1.2548356E-5 0.98725 0.98725
1.2570328E-5 4.107461E-10 1.2547732E-5 1.177803E-5 7.5229814E-6 1.2548073E-5 1.2548073E-5 1.2547732E-5 0.98775 0.98775
1.2560766E-5 2.3838176E-10 1.2547419E-5 1.1777802E-5 7.522835E-6 1.254785E-5 1.254785E-5 1.2547419E-5 0.98825 0.98825
1.2540446E-5 -1.3253831E-10 1.2547732E-5 1.1777573E-5 7.522689E-6 1.2547627E-5 1.2547627E-5 1.2547732E-5 0.98875 0.98875
1.2522832E-5 -4.5351495E-10 1.2547419E-5 1.1777343E-5 7.5225425E-6 1.2547404E-5 1.2547404E-5 1.2547419E-5 0.98925 0.98925
1.2517495E-5 -5.479187E-10 1.2547732E-5 1.1777115E-5 7.5223966E-6 1.2547182E-5 1.2547182E-5 1.2547732E-5 0.98975 0.98975
1.2527898E-5 -3.5179773E-10 1.2547107E-5 1.1776657E-5 7.522104E-6 1.254696E-5 1.254696E-5 1.2547107E-5 0.99025 0.99025
1.2545265E-5 -2.7163641E-11 1.2546483E-5 1.1776428E-5 7.521958E-6 1.2546738E-5 1.2546738E-5 1.2546483E-5 0.99075 0.99075
1.2563754E-5 3.1817873E-10 1.2546483E-5 1.1776199E-5 7.5218118E-6 1.2546515E-5 1.2546515E-5 1.2546483E-5 0.99125 0.99125
1.2571255E-5 4.6070187E-10 1.2546171E-5 1.177597E-5 7.521666E-6 1.2546293E-5 1.2546293E-5 1.2546171E-5 0.99175 0.99175
1.2569646E-5 4.351226E-10 1.2545858E-5 1.1775742E-5 7.5215194E-6 1.254607E-5 1.254607E-5 1.2545858E-5 0.99225 0.99225
1.2559326E-5 2.4874972E-10 1.2545546E-5 1.1775513E-5 7.5213734E-6 1.2545847E-5 1.2545847E-5 1.2545546E-5 0.99275 0.99275
1.2543163E-5 -4.5427963E-11 1.2545546E-5 1.1775283E-5 7.521227E-6 1.2545625E-5 1.2545625E-5 1.2545546E-5 0.99325 0.99325
1.2526144E-5 -3.554414E-10 1.2545234E-5 1.1775055E-5 7.521081E-6 1.2545403E-5 1.2545403E-5 1.2545234E-5 0.99375 0.99375
1.2517243E-5 -5.156244E-10 1.2544922E-5 1.1774826E-5 7.5209346E-6 1.2545181E-5 1.2545181E-5 1.2544922E-5 0.99425 0.99425
1.2521277E-5 -4.3705325E-10 1.2544922E-5 1.1774597E-5 7.5207886E-6 1.2544958E-5 1.2544958E-5 1.2544922E-5 0.99475 0.99475
1.2538314E-5 -1.1850983E-10 1.2544922E-5 1.1774368E-5 7.520642E-6 1.2544735E-5 1.2544735E-5 1.2544922E-5 0.99525 0.99525
1.2557991E-5 2.4875893E-10 1.2544922E-5 1.1773911E-5 7.5203498E-6 1.2544513E-5 1.2544513E-5 1.2544922E-5 0.99575 0.99575
1.2565095E-5 3.839733E-10 1.25442975E-5 1.1773682E-5 7.520204E-6 1.254429E-5 1.254429E-5 1.25442975E-5 0.99625 0.99625
1.2564047E-5 3.6874812E-10 1.2543986E-5 1.1773453E-5 7.5200574E-6 1.2544067E-5 1.2544067E-5 1.2543986E-5 0.99675 0.99675
1.25549805E-5 2.0551981E-10 1.2543674E-5 1.1773224E-5 7.5199114E-6 1.2543845E-5 1.2543845E-5 1.2543674E-5 0.99725 0.99725
1.25433735E-5 -4.6066822E-12 1.2543049E-5 1.1772995E-5 7.519765E-6 1.2543623E-5 1.2543623E-5 1.2543049E-5 0.99775 0.99775
1.2530742E-5 -2.3361424E-10 1.2543361E-5 1.1772766E-5 7.519619E-6 1.2543401E-5 1.2543401E-5 1.2543361E-5 0.99825 0.99825
1.2525735E-5 -3.2192737E-10 1.2543361E-5 1.1772538E-5 7.5194725E-6 1.2543178E-5 1.2543178E-5 1.2543361E-5 0.99875 0.99875
1.2530661E-5 -2.2691143E-10 1.2542737E-5 1.1772308E-5 7.5193266E-6 1.2542955E-5 1.2542955E-5 1.2542737E-5 0.99925 0.99925
1.254047E-5 -4.1753614E-11 1.2542425E-5 1.1772079E-5 7.51918E-6 1.2542732E-5 1.2542732E-5 1.2542425E-5 0.99975 0.99975
1.2546947E-5 8.1888475E-11 1.25418E-5 1.1771851E-5 7.519034E-6 1.254251E-5 1.254251E-5 1.25418E-5 1.00025 1.00025
1.2551477E-5 1.695956E-10 1.25418E-5 1.1771393E-5 7.5187418E-6 1.2542288E-5 1.2542288E-5 1.25418E-5 1.00075 1.00075
1.2555016E-5 2.3903074E-10 1.2541176E-5 1.1771164E-5 7.5185953E-6 1.2542065E-5 1.2542065E-5 1.2541176E-5 1.00125 1.00125
1.2551197E-5 1.7264402E-10 1.2541488E-5 1.1770935E-5 7.5184494E-6 1.2541842E-5 1.2541842E-5 1.2541488E-5 1.00175 1.00175
1.2541371E-5 -4.5928643E-12 1.2540864E-5 1.1770706E-5 7.518303E-6 1.254162E-5 1.254162E-5 1.2540864E-5 1.00225 1.00225
1.25317765E-5 -1.7756628E-10 1.2540551E-5 1.1770478E-5 7.518157E-6 1.2541397E-5 1.2541397E-5 1.2540551E-5 1.00275 1.00275
1.25314555E-5 -1.7939195E-10 1.2541176E-5 1.1770248E-5 7.518011E-6 1.2541175E-5 1.2541175E-5 1.2541176E-5 1.00325 1.00325
1.2540143E-5 -1.4942396E-11 1.2540551E-5 1.1770019E-5 7.5178646E-6 1.2540952E-5 1.2540952E-5 1.2540551E-5 1.00375 1.00375
1.25428905E-5 3.9875138E-11 1.2540239E-5 1.1769791E-5 7.5177186E-6 1.254073E-5 1.254073E-5 1.2540239E-5 1.00425 1.00425
1.2542272E-5 3.2567882E-11 1.2540551E-5 1.1769562E-5 7.517572E-6 1.2540508E-5 1.2540508E-5 1.2540551E-5 1.00475 1.00475
1.2543172E-5 5.327767E-11 1.2539927E-5 1.1769333E-5 7.517426E-6 1.2540285E-5 1.2540285E-5 1.2539927E-5 1.00525 1.00525
1.2542553E-5 4.5970415E-11 1.2539615E-5 1.1769104E-5 7.5172798E-6 1.2540062E-5 1.2540062E-5 1.2539615E-5 1.00575 1.00575
1.2539361E-5 -8.84405E-12 1.2539615E-5 1.1768646E-5 7.5169874E-6 1.253984E-5 1.253984E-5 1.2539615E-5 1.00625 1.00625
1.2535409E-5 -7.766706E-11 1.2539303E-5 1.1768418E-5 7.5168414E-6 1.2539617E-5 1.2539617E-5 1.2539303E-5 1.00675 1.00675
1.2534856E-5 -8.375619E-11 1.2539303E-5 1.1768188E-5 7.516695E-6 1.2539394E-5 1.2539394E-5 1.2539303E-5 1.00725 1.00725
1.2539914E-5 1.36960165E-11 1.2539615E-5 1.1767959E-5 7.516549E-6 1.2539172E-5 1.2539172E-5 1.2539615E-5 1.00775 1.00775
1.25461265E-5 1.3246558E-10 1.2539303E-5 1.1767731E-5 7.5164025E-6 1.253895E-5 1.253895E-5 1.2539303E-5 1.00825 1.00825
1.2543463E-5 8.739616E-11 1.2538679E-5 1.1767502E-5 7.5162566E-6 1.2538727E-5 1.2538727E-5 1.2538679E-5 1.00875 1.00875
1.2539313E-5 1.4918759E-11 1.2538367E-5 1.1767273E-5 7.51611E-6 1.2538504E-5 1.2538504E-5 1.2538367E-5 1.00925 1.00925
1.2535988E-5 -4.2331978E-11 1.2538055E-5 1.1767044E-5 7.515964E-6 1.2538281E-5 1.2538281E-5 1.2538055E-5 1.00975 1.00975
1.2533455E-5 -8.496511E-11 1.2538367E-5 1.1766815E-5 7.5158177E-6 1.2538059E-5 1.2538059E-5 1.2538367E-5 1.01025 1.01025
1.2530988E-5 -1.263801E-10 1.253743E-5 1.1766586E-5 7.5156718E-6 1.25378365E-5 1.25378365E-5 1.253743E-5 1.01075 1.01075
1.2529776E-5 -1.4465057E-10 1.253743E-5 1.1766358E-5 7.5155253E-6 1.2537614E-5 1.2537614E-5 1.253743E-5 1.01125 1.01125
1.2535329E-5 -3.806237E-11 1.253743E-5 1.1765899E-5 7.515233E-6 1.2537391E-5 1.2537391E-5 1.253743E-5 1.01175 1.01175
1.2541079E-5 7.2180234E-11 1.2537118E-5 1.1765671E-5 7.515087E-6 1.2537168E-5 1.2537168E-5 1.2537118E-5 1.01225 1.01225
1.254386E-5 1.2760686E-10 1.2536493E-5 1.1765442E-5 7.5149405E-6 1.2536946E-5 1.2536946E-5 1.2536493E-5 1.01275 1.01275
1.2545056E-5 1.5379827E-10 1.2536493E-5 1.17652135E-5 7.5147946E-6 1.2536723E-5 1.2536723E-5 1.2536493E-5 1.01325 1.01325
1.2542524E-5 1.1116513E-10 1.2536181E-5 1.1764984E-5 7.514648E-6 1.25365E-5 1.25365E-5 1.2536181E-5 1.01375 1.01375
1.2536295E-5 3.165168E-13 1.2535869E-5 1.1764755E-5 7.514502E-6 1.2536278E-5 1.2536278E-5 1.2535869E-5 1.01425 1.01425
1.253109E-5 -9.165103E-11 1.2536181E-5 1.1764527E-5 7.5143557E-6 1.2536056E-5 1.2536056E-5 1.2536181E-5 1.01475 1.01475
1.2527336E-5 -1.5681963E-10 1.2535869E-5 1.1764298E-5 7.5142098E-6 1.2535833E-5 1.2535833E-5 1.2535869E-5 1.01525 1.01525
1.2526552E-5 -1.6717222E-10 1.2535557E-5 1.1764068E-5 7.5140633E-6 1.253561E-5 1.253561E-5 1.2535557E-5 1.01575 1.01575
1.2531148E-5 -7.824695E-11 1.25349325E-5 1.176384E-5 7.5139174E-6 1.2535387E-5 1.2535387E-5 1.25349325E-5 1.01625 1.01625
1.25362385E-5 1.9814329E-11 1.25349325E-5 1.1763611E-5 7.513771E-6 1.2535164E-5 1.2535164E-5 1.25349325E-5 1.01675 1.01675
1.2542088E-5 1.3188414E-10 1.25346205E-5 1.1763153E-5 7.513479E-6 1.25349425E-5 1.25349425E-5 1.25346205E-5 1.01725 1.01725
1.2545396E-5 1.970558E-10 1.25346205E-5 1.1762924E-5 7.5133325E-6 1.253472E-5 1.253472E-5 1.25346205E-5 1.01775 1.01775
1.2542435E-5 1.4650481E-10 1.2533997E-5 1.1762695E-5 7.5131866E-6 1.2534497E-5 1.2534497E-5 1.2533997E-5 1.01825 1.01825
1.253921E-5 9.108129E-11 1.2534309E-5 1.1762467E-5 7.51304E-6 1.2534274E-5 1.2534274E-5 1.2534309E-5 1.01875 1.01875
1.2533047E-5 -1.854919E-11 1.2533684E-5 1.1762238E-5 7.512894E-6 1.2534052E-5 1.2534052E-5 1.2533684E-5 1.01925 1.01925
1.2529029E-5 -8.859033E-11 1.2533372E-5 1.1762008E-5 7.5127477E-6 1.2533829E-5 1.2533829E-5 1.2533372E-5 1.01975 1.01975
1.2527255E-5 -1.1721493E-10 1.2533372E-5 1.176178E-5 7.5126018E-6 1.2533606E-5 1.2533606E-5 1.2533372E-5 1.02025 1.02025
1.2528254E-5 -9.4677925E-11 1.253306E-5 1.1761551E-5 7.5124553E-6 1.2533384E-5 1.2533384E-5 1.253306E-5 1.02075 1.02075
1.2530803E-5 -4.3514792E-11 1.253306E-5 1.1761322E-5 7.5123094E-6 1.2533161E-5 1.2533161E-5 1.253306E-5 1.02125 1.02125
1.2536092E-5 5.8200895E-11 1.2532748E-5 1.1761093E-5 7.512163E-6 1.2532939E-5 1.2532939E-5 1.2532748E-5 1.02175 1.02175
1.253676E-5 7.4647226E-11 1.2532123E-5 1.1760864E-5 7.512017E-6 1.2532715E-5 1.2532715E-5 1.2532123E-5 1.02225 1.02225
1.2535812E-5 6.124931E-11 1.2532435E-5 1.1760407E-5 7.5117246E-6 1.2532493E-5 1.2532493E-5 1.2532435E-5 1.02275 1.02275
1.2535919E-5 6.73415E-11 1.2532123E-5 1.1760178E-5 7.511578E-6 1.253227E-5 1.253227E-5 1.2532123E-5 1.02325 1.02325
1.2537115E-5 9.353289E-11 1.2532123E-5 1.1759948E-5 7.511432E-6 1.2532048E-5 1.2532048E-5 1.2532123E-5 1.02375 1.02375
1.2535968E-5 7.648057E-11 1.2531499E-5 1.175972E-5 7.5112857E-6 1.2531825E-5 1.2531825E-5 1.2531499E-5 1.02425 1.02425
1.2529278E-5 -4.289497E-11 1.2531187E-5 1.1759491E-5 7.5111398E-6 1.2531602E-5 1.2531602E-5 1.2531187E-5 1.02475 1.02475
1.2524435E-5 -1.2816277E-10 1.2531811E-5 1.1759262E-5 7.5109933E-6 1.253138E-5 1.253138E-5 1.2531811E-5 1.02525 1.02525
1.2526061E-5 -9.40535E-11 1.2531187E-5 1.1759033E-5 7.5108474E-6 1.2531157E-5 1.2531157E-5 1.2531187E-5 1.02575 1.02575
1.2525805E-5 -9.466102E-11 1.2530562E-5 1.1758804E-5 7.510701E-6 1.2530934E-5 1.2530934E-5 1.2530562E-5 1.02625 1.02625
1.2525814E-5 -9.0396024E-11 1.2530562E-5 1.1758575E-5 7.510555E-6 1.25307115E-5 1.25307115E-5 1.2530562E-5 1.02675 1.02675
1.2530772E-5 5.228985E-12 1.2529938E-5 1.1758347E-5 7.5104085E-6 1.2530489E-5 1.2530489E-5 1.2529938E-5 1.02725 1.02725
1.2535962E-5 1.0511745E-10 1.253025E-5 1.1758118E-5 7.5102625E-6 1.2530266E-5 1.2530266E-5 1.253025E-5 1.02775 1.02775
1.2541283E-5 2.074422E-10 1.2529938E-5 1.175766E-5 7.50997E-6 1.2530043E-5 1.2530043E-5 1.2529938E-5 1.02825 1.02825
1.2540994E-5 2.0622559E-10 1.2529626E-5 1.1757431E-5 7.5098237E-6 1.252982E-5 1.252982E-5 1.2529626E-5 1.02875 1.02875
1.2536449E-5 1.264394E-10 1.2529626E-5 1.1757202E-5 7.5096777E-6 1.2529598E-5 1.2529598E-5 1.2529626E-5 1.02925 1.02925
1.2527514E-5 -3.4352663E-11 1.2529314E-5 1.1756973E-5 7.5095313E-6 1.25293745E-5 1.25293745E-5 1.2529314E-5 1.02975 1.02975
1.251782E-5 -2.0915328E-10 1.2529314E-5 1.1756744E-5 7.5093853E-6 1.2529153E-5 1.2529153E-5 1.2529314E-5 1.03025 1.03025
1.2509743E-5 -3.5410963E-10 1.2529002E-5 1.1756515E-5 7.5092394E-6 1.252893E-5 1.252893E-5 1.2529002E-5 1.03075 1.03075
1.25139095E-5 -2.731022E-10 1.2529002E-5 1.1756287E-5 7.509093E-6 1.2528707E-5 1.2528707E-5 1.2529002E-5 1.03125 1.03125
1.2528405E-5 -1.4569251E-12 1.252869E-5 1.1756058E-5 7.508947E-6 1.2528484E-5 1.2528484E-5 1.252869E-5 1.03175 1.03175
1.2540855E-5 2.3242623E-10 1.252869E-5 1.1755829E-5 7.5088005E-6 1.2528261E-5 1.2528261E-5 1.252869E-5 1.03225 1.03225
1.2545615E-5 3.2439681E-10 1.2528065E-5 1.17556E-5 7.5086546E-6 1.25280385E-5 1.25280385E-5 1.2528065E-5 1.03275 1.03275
1.2542588E-5 2.726277E-10 1.2528065E-5 1.1755143E-5 7.508362E-6 1.2527816E-5 1.2527816E-5 1.2528065E-5 1.03325 1.03325
1.2534115E-5 1.2036257E-10 1.2527441E-5 1.1754913E-5 7.5082157E-6 1.2527594E-5 1.2527594E-5 1.2527441E-5 1.03375 1.03375
1.2524289E-5 -5.6874307E-11 1.2527441E-5 1.1754684E-5 7.5080698E-6 1.252737E-5 1.252737E-5 1.2527441E-5 1.03425 1.03425
1.2512384E-5 -2.724824E-10 1.2526816E-5 1.1754456E-5 7.5079233E-6 1.2527148E-5 1.2527148E-5 1.2526816E-5 1.03475 1.03475
1.250665E-5 -3.7419498E-10 1.2526504E-5 1.1754227E-5 7.5077774E-6 1.2526925E-5 1.2526925E-5 1.2526504E-5 1.03525 1.03525
1.25127635E-5 -2.5725264E-10 1.2526504E-5 1.1753998E-5 7.507631E-6 1.2526702E-5 1.2526702E-5 1.2526504E-5 1.03575 1.03575
1.25229035E-5 -6.600416E-11 1.2526504E-5 1.1753769E-5 7.507485E-6 1.252648E-5 1.252648E-5 1.2526504E-5 1.03625 1.03625
1.2535056E-5 1.623974E-10 1.2526504E-5 1.175354E-5 7.5073385E-6 1.2526257E-5 1.2526257E-5 1.2526504E-5 1.03675 1.03675
1.2543347E-5 3.1953815E-10 1.2526504E-5 1.1753311E-5 7.5071925E-6 1.2526034E-5 1.2526034E-5 1.2526504E-5 1.03725 1.03725
1.2543949E-5 3.3476635E-10 1.2526192E-5 1.1753083E-5 7.507046E-6 1.2525811E-5 1.2525811E-5 1.2526192E-5 1.03775 1.03775
1.2535741E-5 1.8737373E-10 1.2525255E-5 1.1752853E-5 7.5069E-6 1.2525588E-5 1.2525588E-5 1.2525255E-5 1.03825 1.03825
1.2522054E-5 -6.1123946E-11 1.2525255E-5 1.1752396E-5 7.5066077E-6 1.25253655E-5 1.25253655E-5 1.2525255E-5 1.03875 1.03875
1.2511799E-5 -2.462787E-10 1.2525255E-5 1.1752167E-5 7.5064613E-6 1.2525143E-5 1.2525143E-5 1.2525255E-5 1.03925 1.03925
1.2512039E-5 -2.377502E-10 1.25249435E-5 1.1751938E-5 7.5063153E-6 1.252492E-5 1.252492E-5 1.25249435E-5 1.03975 1.03975
1.2513829E-5 -2.0059561E-10 1.25249435E-5 1.1751709E-5 7.506169E-6 1.2524697E-5 1.2524697E-5 1.25249435E-5 1.04025 1.04025
1.2520536E-5 -7.269007E-11 1.25246315E-5 1.175148E-5 7.506023E-6 1.2524474E-5 1.2524474E-5 1.25246315E-5 1.04075 1.04075
1.2530114E-5 1.08204286E-10 1.2524007E-5 1.1751251E-5 7.5058765E-6 1.2524251E-5 1.2524251E-5 1.2524007E-5 1.04125 1.04125
1.25369215E-5 2.3793703E-10 1.2524007E-5 1.1751023E-5 7.5057305E-6 1.25240285E-5 1.25240285E-5 1.2524007E-5 1.04175 1.04175
1.2537754E-5 2.574287E-10 1.2523383E-5 1.1750793E-5 7.505584E-6 1.2523806E-5 1.2523806E-5 1.2523383E-5 1.04225 1.04225
1.253047E-5 1.2708996E-10 1.2523695E-5 1.1750564E-5 7.505438E-6 1.2523584E-5 1.2523584E-5 1.2523695E-5 1.04275 1.04275
1.252038E-5 -5.501944E-11 1.2523383E-5 1.1750336E-5 7.5052917E-6 1.252336E-5 1.252336E-5 1.2523383E-5 1.04325 1.04325
1.2516923E-5 -1.1470645E-10 1.2523071E-5 1.1750107E-5 7.5051457E-6 1.2523138E-5 1.2523138E-5 1.2523071E-5 1.04375 1.04375
1.2513664E-5 -1.7073905E-10 1.2523071E-5 1.1749649E-5 7.5048533E-6 1.2522914E-5 1.2522914E-5 1.2523071E-5 1.04425 1.04425
1.2514299E-5 -1.5490177E-10 1.2523071E-5 1.174942E-5 7.5047074E-6 1.25226925E-5 1.25226925E-5 1.2523071E-5 1.04475 1.04475
1.252038E-5 -3.8568503E-11 1.2522134E-5 1.1749191E-5 7.504561E-6 1.2522469E-5 1.2522469E-5 1.2522134E-5 1.04525 1.04525
1.2528572E-5 1.1674504E-10 1.2522446E-5 1.1748963E-5 7.504415E-6 1.2522247E-5 1.2522247E-5 1.2522446E-5 1.04575 1.04575
1.2529999E-5 1.4719992E-10 1.2521509E-5 1.1748733E-5 7.5042685E-6 1.2522023E-5 1.2522023E-5 1.2521509E-5 1.04625 1.04625
1.2525454E-5 6.741372E-11 1.2521509E-5 1.1748504E-5 7.5041226E-6 1.2521801E-5 1.2521801E-5 1.2521509E-5 1.04675 1.04675
1.2519488E-5 -3.8562355E-11 1.2521197E-5 1.1748276E-5 7.503976E-6 1.2521577E-5 1.2521577E-5 1.2521197E-5 1.04725 1.04725
1.2517484E-5 -7.1450415E-11 1.2520885E-5 1.1748047E-5 7.50383E-6 1.25213555E-5 1.25213555E-5 1.2520885E-5 1.04775 1.04775
1.2518449E-5 -4.952247E-11 1.2520885E-5 1.1747818E-5 7.5036837E-6 1.2521132E-5 1.2521132E-5 1.2520885E-5 1.04825 1.04825
1.2518094E-5 -5.1957206E-11 1.2520885E-5 1.1747589E-5 7.5035377E-6 1.2520909E-5 1.2520909E-5 1.2520885E-5 1.04875 1.04875
1.2521535E-5 1.5650736E-11 1.25202605E-5 1.174736E-5 7.5033913E-6 1.2520687E-5 1.2520687E-5 1.25202605E-5 1.04925 1.04925
1.2524216E-5 6.9250154E-11 1.2520573E-5 1.1746903E-5 7.503099E-6 1.2520463E-5 1.2520463E-5 1.2520573E-5 1.04975 1.04975
1.2526139E-5 1.0884102E-10 1.2519637E-5 1.1746673E-5 7.502953E-6 1.2520241E-5 1.2520241E-5 1.2519637E-5 1.05025 1.05025
1.2523869E-5 7.108043E-11 1.2519637E-5 1.1746445E-5 7.5028065E-6 1.2520018E-5 1.2520018E-5 1.2519637E-5 1.05075 1.05075
1.2516749E-5 -5.6212982E-11 1.2519637E-5 1.1746216E-5 7.5026605E-6 1.2519795E-5 1.2519795E-5 1.2519637E-5 1.05125 1.05125
1.2512764E-5 -1.2564505E-10 1.2519637E-5 1.1745987E-5 7.502514E-6 1.2519572E-5 1.2519572E-5 1.2519637E-5 1.05175 1.05175
1.2513334E-5 -1.1102592E-10 1.25187E-5 1.17457585E-5 7.502368E-6 1.2519349E-5 1.2519349E-5 1.25187E-5 1.05225 1.05225
1.2516345E-5 -5.1335842E-11 1.25187E-5 1.1745529E-5 7.5022217E-6 1.2519126E-5 1.2519126E-5 1.25187E-5 1.05275 1.05275
1.2522755E-5 7.1088115E-11 1.2518076E-5 1.17453E-5 7.5020757E-6 1.25189035E-5 1.25189035E-5 1.2518076E-5 1.05325 1.05325
1.2528539E-5 1.819398E-10 1.25187E-5 1.1745072E-5 7.5019293E-6 1.2518681E-5 1.2518681E-5 1.25187E-5 1.05375 1.05375
1.2527557E-5 1.6793278E-10 1.2518076E-5 1.1744843E-5 7.5017833E-6 1.2518458E-5 1.2518458E-5 1.2518076E-5 1.05425 1.05425
1.2519381E-5 2.1149249E-11 1.2517764E-5 1.1744613E-5 7.501637E-6 1.2518235E-5 1.2518235E-5 1.2517764E-5 1.05475 1.05475
1.25137785E-5 -7.812709E-11 1.2518076E-5 1.1744156E-5 7.5013445E-6 1.2518012E-5 1.2518012E-5 1.2518076E-5 1.05525 1.05525
1.2512864E-5 -9.0915955E-11 1.2518076E-5 1.1743927E-5 7.5011985E-6 1.2517789E-5 1.2517789E-5 1.2518076E-5 1.05575 1.05575
1.2512179E-5 -9.9441344E-11 1.2517139E-5 1.1743698E-5 7.501052E-6 1.2517567E-5 1.2517567E-5 1.2517139E-5 1.05625 1.05625
1.2510009E-5 -1.3537474E-10 1.2517451E-5 1.1743469E-5 7.500906E-6 1.2517343E-5 1.2517343E-5 1.2517451E-5 1.05675 1.05675
1.2514604E-5 -4.644947E-11 1.2517139E-5 1.174324E-5 7.5007597E-6 1.2517121E-5 1.2517121E-5 1.2517139E-5 1.05725 1.05725
1.2520585E-5 6.8056616E-11 1.2517139E-5 1.1743012E-5 7.5006137E-6 1.2516897E-5 1.2516897E-5 1.2517139E-5 1.05775 1.05775
1.2524421E-5 1.4297337E-10 1.2516202E-5 1.1742783E-5 7.5004677E-6 1.2516674E-5 1.2516674E-5 1.2516202E-5 1.05825 1.05825
1.2523077E-5 1.2226663E-10 1.2516515E-5 1.1742553E-5 7.5003213E-6 1.2516452E-5 1.2516452E-5 1.2516515E-5 1.05875 1.05875
1.2517408E-5 2.1772155E-11 1.251589E-5 1.1742325E-5 7.5001753E-6 1.2516229E-5 1.2516229E-5 1.251589E-5 1.05925 1.05925
1.2513621E-5 -4.4005508E-11 1.2515578E-5 1.1742096E-5 7.500029E-6 1.2516006E-5 1.2516006E-5 1.2515578E-5 1.05975 1.05975
1.2511913E-5 -7.1411974E-11 1.25152665E-5 1.1741867E-5 7.499883E-6 1.2515783E-5 1.2515783E-5 1.25152665E-5 1.06025 1.06025
1.2508622E-5 -1.2805364E-10 1.25149545E-5 1.1741409E-5 7.4995905E-6 1.251556E-5 1.251556E-5 1.25149545E-5 1.06075 1.06075
1.2510313E-5 -9.2726236E-11 1.25149545E-5 1.174118E-5 7.499444E-6 1.2515337E-5 1.2515337E-5 1.25149545E-5 1.06125 1.06125
1.2517944E-5 5.2233166E-11 1.25149545E-5 1.1740952E-5 7.499298E-6 1.2515115E-5 1.2515115E-5 1.25149545E-5 1.06175 1.06175
1.2520526E-5 1.04005374E-10 1.251433E-5 1.1740723E-5 7.4991517E-6 1.2514891E-5 1.2514891E-5 1.251433E-5 1.06225 1.06225
1.2517697E-5 5.589065E-11 1.2514018E-5 1.1740493E-5 7.4990057E-6 1.2514669E-5 1.2514669E-5 1.2514018E-5 1.06275 1.06275
1.2514174E-5 -5.0144797E-12 1.2513706E-5 1.1740265E-5 7.4988593E-6 1.2514445E-5 1.2514445E-5 1.2513706E-5 1.06325 1.06325
1.2512796E-5 -2.6330278E-11 1.2513706E-5 1.1740036E-5 7.4987133E-6 1.2514222E-5 1.2514222E-5 1.2513706E-5 1.06375 1.06375
1.2511814E-5 -4.0337268E-11 1.2513706E-5 1.1739807E-5 7.498567E-6 1.25139995E-5 1.25139995E-5 1.2513706E-5 1.06425 1.06425
1.25108645E-5 -5.3735207E-11 1.2513081E-5 1.1739578E-5 7.498421E-6 1.2513777E-5 1.2513777E-5 1.2513081E-5 1.06475 1.06475
1.2510643E-5 -5.373367E-11 1.2513081E-5 1.1739349E-5 7.4982745E-6 1.2513554E-5 1.2513554E-5 1.2513081E-5 1.06525 1.06525
1.2516096E-5 5.102736E-11 1.2513081E-5 1.1738892E-5 7.497982E-6 1.2513331E-5 1.2513331E-5 1.2513081E-5 1.06575 1.06575
1.2521285E-5 1.5091584E-10 1.2513081E-5 1.1738663E-5 7.497836E-6 1.2513107E-5 1.2513107E-5 1.2513081E-5 1.06625 1.06625
1.2520138E-5 1.3386349E-10 1.2512769E-5 1.1738433E-5 7.4976897E-6 1.25128845E-5 1.25128845E-5 1.2512769E-5 1.06675 1.06675
1.2515031E-5 4.3723154E-11 1.2512144E-5 1.1738205E-5 7.4975437E-6 1.2512662E-5 1.2512662E-5 1.2512144E-5 1.06725 1.06725
1.2510287E-5 -3.9717438E-11 1.2512144E-5 1.1737976E-5 7.4973973E-6 1.2512439E-5 1.2512439E-5 1.2512144E-5 1.06775 1.06775
1.2504025E-5 -1.5117511E-10 1.2512457E-5 1.1737748E-5 7.4972513E-6 1.2512216E-5 1.2512216E-5 1.2512457E-5 1.06825 1.06825
1.2504792E-5 -1.3290158E-10 1.2511832E-5 1.1737518E-5 7.497105E-6 1.2511993E-5 1.2511993E-5 1.2511832E-5 1.06875 1.06875
1.2508694E-5 -5.6766696E-11 1.251152E-5 1.1737289E-5 7.496959E-6 1.251177E-5 1.251177E-5 1.251152E-5 1.06925 1.06925
1.2515204E-5 6.7484456E-11 1.2511208E-5 1.1737061E-5 7.4968125E-6 1.2511547E-5 1.2511547E-5 1.2511208E-5 1.06975 1.06975
1.2521053E-5 1.7955426E-10 1.2510896E-5 1.1736832E-5 7.4966665E-6 1.2511324E-5 1.2511324E-5 1.2510896E-5 1.07025 1.07025
1.2519047E-5 1.466662E-10 1.25105835E-5 1.1736603E-5 7.49652E-6 1.2511101E-5 1.2511101E-5 1.25105835E-5 1.07075 1.07075
1.2516218E-5 9.855147E-11 1.25105835E-5 1.1736145E-5 7.4962277E-6 1.2510878E-5 1.2510878E-5 1.25105835E-5 1.07125 1.07125
1.2511144E-5 9.020198E-12 1.25105835E-5 1.1735916E-5 7.4960817E-6 1.2510655E-5 1.2510655E-5 1.25105835E-5 1.07175 1.07175
1.2502274E-5 -1.5055374E-10 1.25105835E-5 1.1735688E-5 7.4959357E-6 1.25104325E-5 1.25104325E-5 1.25105835E-5 1.07225 1.07225
1.249687E-5 -2.4617566E-10 1.2510896E-5 1.1735458E-5 7.4957893E-6 1.2510209E-5 1.2510209E-5 1.2510896E-5 1.07275 1.07275
1.2499222E-5 -1.9866693E-10 1.250996E-5 1.1735229E-5 7.4956433E-6 1.2509986E-5 1.2509986E-5 1.250996E-5 1.07325 1.07325
1.2504807E-5 -9.146966E-11 1.2509648E-5 1.1735001E-5 7.495497E-6 1.2509763E-5 1.2509763E-5 1.2509648E-5 1.07375 1.07375
1.2513824E-5 7.907057E-11 1.2509335E-5 1.1734772E-5 7.495351E-6 1.250954E-5 1.250954E-5 1.2509335E-5 1.07425 1.07425
1.2518023E-5 1.6068705E-10 1.2509023E-5 1.1734543E-5 7.4952045E-6 1.2509317E-5 1.2509317E-5 1.2509023E-5 1.07475 1.07475
1.2520309E-5 2.0697764E-10 1.2509023E-5 1.1734314E-5 7.4950585E-6 1.2509094E-5 1.2509094E-5 1.2509023E-5 1.07525 1.07525
1.2518897E-5 1.850528E-10 1.2508711E-5 1.1734085E-5 7.494912E-6 1.2508871E-5 1.2508871E-5 1.2508711E-5 1.07575 1.07575
1.25109855E-5 4.314179E-11 1.2508086E-5 1.1733856E-5 7.494766E-6 1.2508648E-5 1.2508648E-5 1.2508086E-5 1.07625 1.07625
1.2500235E-5 -1.5114895E-10 1.2507774E-5 1.1733398E-5 7.4944737E-6 1.2508424E-5 1.2508424E-5 1.2507774E-5 1.07675 1.07675
1.2497702E-5 -1.9378209E-10 1.2507462E-5 1.1733169E-5 7.4943273E-6 1.25082015E-5 1.25082015E-5 1.2507462E-5 1.07725 1.07725
1.2499096E-5 -1.6393628E-10 1.2507774E-5 1.1732941E-5 7.4941813E-6 1.2507979E-5 1.2507979E-5 1.2507774E-5 1.07775 1.07775
1.25027345E-5 -9.267394E-11 1.250715E-5 1.1732712E-5 7.494035E-6 1.2507756E-5 1.2507756E-5 1.250715E-5 1.07825 1.07825
1.2508089E-5 1.0259875E-11 1.250715E-5 1.1732483E-5 7.493889E-6 1.2507532E-5 1.2507532E-5 1.250715E-5 1.07875 1.07875
1.2513772E-5 1.1928436E-10 1.2506838E-5 1.1732254E-5 7.4937425E-6 1.2507309E-5 1.2507309E-5 1.2506838E-5 1.07925 1.07925
1.2517741E-5 1.9663736E-10 1.2506838E-5 1.1732025E-5 7.4935965E-6 1.25070865E-5 1.25070865E-5 1.2506838E-5 1.07975 1.07975
1.2518342E-5 2.1186558E-10 1.2506838E-5 1.1731796E-5 7.49345E-6 1.2506864E-5 1.2506864E-5 1.2506838E-5 1.08025 1.08025
1.2514127E-5 1.3817003E-10 1.2506525E-5 1.1731568E-5 7.493304E-6 1.250664E-5 1.250664E-5 1.2506525E-5 1.08075 1.08075
1.2506808E-5 7.22224E-12 1.2505901E-5 1.1731338E-5 7.4931577E-6 1.2506417E-5 1.2506417E-5 1.2505901E-5 1.08125 1.08125
1.250147E-5 -8.718157E-11 1.2505901E-5 1.1731109E-5 7.4930117E-6 1.2506194E-5 1.2506194E-5 1.2505901E-5 1.08175 1.08175
1.2497782E-5 -1.5113204E-10 1.2505901E-5 1.1730652E-5 7.4927193E-6 1.2505971E-5 1.2505971E-5 1.2505901E-5 1.08225 1.08225
1.2495051E-5 -1.9741957E-10 1.2505589E-5 1.1730423E-5 7.492573E-6 1.2505748E-5 1.2505748E-5 1.2505589E-5 1.08275 1.08275
1.2497106E-5 -1.5539242E-10 1.2504965E-5 1.1730194E-5 7.492427E-6 1.2505525E-5 1.2505525E-5 1.2504965E-5 1.08325 1.08325
1.2504671E-5 -1.1651144E-11 1.2504653E-5 1.1729965E-5 7.4922805E-6 1.2505302E-5 1.2505302E-5 1.2504653E-5 1.08375 1.08375
1.2510652E-5 1.02854954E-10 1.2504653E-5 1.1729736E-5 7.4921345E-6 1.2505079E-5 1.2505079E-5 1.2504653E-5 1.08425 1.08425
1.2510066E-5 9.615674E-11 1.2504653E-5 1.1729508E-5 7.491988E-6 1.25048555E-5 1.25048555E-5 1.2504653E-5 1.08475 1.08475
1.2510338E-5 1.0529427E-10 1.2504341E-5 1.1729278E-5 7.491842E-6 1.2504633E-5 1.2504633E-5 1.2504341E-5 1.08525 1.08525
1.2511567E-5 1.3209477E-10 1.2504341E-5 1.172905E-5 7.491696E-6 1.250441E-5 1.250441E-5 1.2504341E-5 1.08575 1.08575
1.2512664E-5 1.5645896E-10 1.2504029E-5 1.1728821E-5 7.4915497E-6 1.2504187E-5 1.2504187E-5 1.2504029E-5 1.08625 1.08625
1.2505181E-5 2.2465833E-11 1.2504029E-5 1.1728592E-5 7.4914037E-6 1.2503963E-5 1.2503963E-5 1.2504029E-5 1.08675 1.08675
1.2495882E-5 -1.4502598E-10 1.2504029E-5 1.17283635E-5 7.4912573E-6 1.250374E-5 1.250374E-5 1.2504029E-5 1.08725 1.08725
1.2492228E-5 -2.0836738E-10 1.2502467E-5 1.1727905E-5 7.490965E-6 1.2503518E-5 1.2503518E-5 1.2502467E-5 1.08775 1.08775
1.2493423E-5 -1.8217597E-10 1.2502467E-5 1.1727677E-5 7.490819E-6 1.2503294E-5 1.2503294E-5 1.2502467E-5 1.08825 1.08825
1.2496236E-5 -1.2614029E-10 1.250278E-5 1.1727448E-5 7.4906725E-6 1.2503071E-5 1.2503071E-5 1.250278E-5 1.08875 1.08875
1.2501888E-5 -1.7724886E-11 1.250278E-5 1.1727218E-5 7.4905265E-6 1.2502848E-5 1.2502848E-5 1.250278E-5 1.08925 1.08925
1.2511004E-5 1.5464252E-10 1.2503092E-5 1.172699E-5 7.49038E-6 1.25026245E-5 1.25026245E-5 1.2503092E-5 1.08975 1.08975
1.2518668E-5 3.0021105E-10 1.2502155E-5 1.1726761E-5 7.490234E-6 1.2502402E-5 1.2502402E-5 1.2502155E-5 1.09025 1.09025
1.251795E-5 2.9107655E-10 1.2502155E-5 1.1726532E-5 7.4900877E-6 1.2502179E-5 1.2502179E-5 1.2502155E-5 1.09075 1.09075
1.2510401E-5 1.5586528E-10 1.2501843E-5 1.17263035E-5 7.4899417E-6 1.2501956E-5 1.2501956E-5 1.2501843E-5 1.09125 1.09125
1.2500145E-5 -2.9289446E-11 1.2501218E-5 1.1726074E-5 7.4897953E-6 1.2501732E-5 1.2501732E-5 1.2501218E-5 1.09175 1.09175
1.2490946E-5 -1.9495405E-10 1.2501218E-5 1.1725845E-5 7.4896493E-6 1.2501509E-5 1.2501509E-5 1.2501218E-5 1.09225 1.09225
1.2484783E-5 -3.0458452E-10 1.2501531E-5 1.1725617E-5 7.489503E-6 1.2501287E-5 1.2501287E-5 1.2501531E-5 1.09275 1.09275
1.2485319E-5 -2.9057445E-10 1.2501218E-5 1.1725158E-5 7.4892105E-6 1.2501063E-5 1.2501063E-5 1.2501218E-5 1.09325 1.09325
1.2490046E-5 -1.9921291E-10 1.25005945E-5 1.172493E-5 7.4890645E-6 1.250084E-5 1.250084E-5 1.25005945E-5 1.09375 1.09375
1.2502892E-5 4.197905E-11 1.25005945E-5 1.1724701E-5 7.488918E-6 1.2500617E-5 1.2500617E-5 1.25005945E-5 1.09425 1.09425
1.2515737E-5 2.8317104E-10 1.25002825E-5 1.1724472E-5 7.488772E-6 1.25003935E-5 1.25003935E-5 1.25002825E-5 1.09475 1.09475
1.2521289E-5 3.897592E-10 1.25002825E-5 1.1724243E-5 7.4886257E-6 1.2500171E-5 1.2500171E-5 1.25002825E-5 1.09525 1.09525
1.2515851E-5 2.9352823E-10 1.2499658E-5 1.1724014E-5 7.4884797E-6 1.2499948E-5 1.2499948E-5 1.2499658E-5 1.09575 1.09575
1.2505695E-5 1.1020068E-10 1.2499658E-5 1.1723785E-5 7.4883333E-6 1.2499724E-5 1.2499724E-5 1.2499658E-5 1.09625 1.09625
1.2494153E-5 -9.870767E-11 1.2499346E-5 1.1723557E-5 7.4881873E-6 1.2499501E-5 1.2499501E-5 1.2499346E-5 1.09675 1.09675
1.2483469E-5 -2.9178027E-10 1.2499346E-5 1.1723328E-5 7.488041E-6 1.2499278E-5 1.2499278E-5 1.2499346E-5 1.09725 1.09725
1.2478493E-5 -3.7948433E-10 1.2498722E-5 1.1723098E-5 7.487895E-6 1.2499055E-5 1.2499055E-5 1.2498722E-5 1.09775 1.09775
1.2481966E-5 -3.1126735E-10 1.2498409E-5 1.1722641E-5 7.4876025E-6 1.2498832E-5 1.2498832E-5 1.2498409E-5 1.09825 1.09825
1.2492666E-5 -1.0966471E-10 1.2498097E-5 1.1722412E-5 7.487456E-6 1.2498609E-5 1.2498609E-5 1.2498097E-5 1.09875 1.09875
1.2506666E-5 1.528446E-10 1.2498409E-5 1.1722183E-5 7.48731E-6 1.2498385E-5 1.2498385E-5 1.2498409E-5 1.09925 1.09925
1.2515321E-5 3.1668507E-10 1.2498097E-5 1.1721954E-5 7.487164E-6 1.24981625E-5 1.24981625E-5 1.2498097E-5 1.09975 1.09975
1.2516649E-5 3.4531272E-10 1.2497473E-5 1.1721725E-5 7.4870177E-6 1.2497939E-5 1.2497939E-5 1.2497473E-5 1.10025 1.10025
1.2512333E-5 2.6979E-10 1.2497473E-5 1.1721497E-5 7.4868717E-6 1.2497716E-5 1.2497716E-5 1.2497473E-5 1.10075 1.10075
1.2502012E-5 8.341713E-11 1.249716E-5 1.1721268E-5 7.4867253E-6 1.2497492E-5 1.2497492E-5 1.249716E-5 1.10125 1.10125
1.2489975E-5 -1.346272E-10 1.249716E-5 1.1721038E-5 7.4865793E-6 1.2497269E-5 1.2497269E-5 1.249716E-5 1.10175 1.10175
1.2480776E-5 -3.0029182E-10 1.2496536E-5 1.172081E-5 7.486433E-6 1.2497047E-5 1.2497047E-5 1.2496536E-5 1.10225 1.10225
1.24775825E-5 -3.5510628E-10 1.2496536E-5 1.1720581E-5 7.486287E-6 1.2496823E-5 1.2496823E-5 1.2496536E-5 1.10275 1.10275
1.2481748E-5 -2.7409885E-10 1.2496536E-5 1.1720352E-5 7.4861405E-6 1.24966E-5 1.24966E-5 1.2496536E-5 1.10325 1.10325
1.2494231E-5 -3.9606637E-11 1.2495912E-5 1.1719894E-5 7.485848E-6 1.2496377E-5 1.2496377E-5 1.2495912E-5 1.10375 1.10375
1.2505722E-5 1.7661357E-10 1.24956E-5 1.1719666E-5 7.485702E-6 1.2496153E-5 1.2496153E-5 1.24956E-5 1.10425 1.10425
1.2513552E-5 3.2522737E-10 1.24956E-5 1.1719437E-5 7.4855557E-6 1.2495931E-5 1.2495931E-5 1.24956E-5 1.10475 1.10475
1.2513527E-5 3.288833E-10 1.2495288E-5 1.1719208E-5 7.4854097E-6 1.2495707E-5 1.2495707E-5 1.2495288E-5 1.10525 1.10525
1.25060105E-5 1.9428115E-10 1.2494976E-5 1.1718979E-5 7.4852633E-6 1.2495483E-5 1.2495483E-5 1.2494976E-5 1.10575 1.10575
1.2494369E-5 -1.6454409E-11 1.2494351E-5 1.171875E-5 7.4851173E-6 1.249526E-5 1.249526E-5 1.2494351E-5 1.10625 1.10625
1.2484542E-5 -1.9369127E-10 1.2494976E-5 1.1718521E-5 7.484971E-6 1.2495037E-5 1.2495037E-5 1.2494976E-5 1.10675 1.10675
1.2480326E-5 -2.673868E-10 1.2494664E-5 1.1718293E-5 7.484825E-6 1.2494814E-5 1.2494814E-5 1.2494664E-5 1.10725 1.10725
1.24804E-5 -2.6190367E-10 1.2494664E-5 1.1718063E-5 7.4846785E-6 1.2494591E-5 1.2494591E-5 1.2494664E-5 1.10775 1.10775
1.2485622E-5 -1.6140612E-10 1.2494664E-5 1.1717834E-5 7.4845325E-6 1.2494367E-5 1.2494367E-5 1.2494664E-5 1.10825 1.10825
1.2494805E-5 1.2179434E-11 1.2494351E-5 1.1717606E-5 7.484386E-6 1.2494144E-5 1.2494144E-5 1.2494351E-5 1.10875 1.10875
1.2502403E-5 1.5652978E-10 1.2493727E-5 1.1717148E-5 7.4840937E-6 1.24939215E-5 1.24939215E-5 1.2493727E-5 1.10925 1.10925
1.2505611E-5 2.1987426E-10 1.2493102E-5 1.1716919E-5 7.4839477E-6 1.2493698E-5 1.2493698E-5 1.2493102E-5 1.10975 1.10975
1.2504167E-5 1.9734032E-10 1.2493102E-5 1.171669E-5 7.4838013E-6 1.2493475E-5 1.2493475E-5 1.2493102E-5 1.11025 1.11025
1.2500907E-5 1.4130774E-10 1.2493102E-5 1.1716461E-5 7.4836553E-6 1.2493251E-5 1.2493251E-5 1.2493102E-5 1.11075 1.11075
1.2494745E-5 3.1677265E-11 1.2492166E-5 1.1716233E-5 7.483509E-6 1.2493028E-5 1.2493028E-5 1.2492166E-5 1.11125 1.11125
1.2487294E-5 -1.017068E-10 1.2492166E-5 1.1716003E-5 7.483363E-6 1.2492805E-5 1.2492805E-5 1.2492166E-5 1.11175 1.11175
1.2482913E-5 -1.7844767E-10 1.2491541E-5 1.1715774E-5 7.4832165E-6 1.2492582E-5 1.2492582E-5 1.2491541E-5 1.11225 1.11225
1.2484604E-5 -1.4312027E-10 1.2491541E-5 1.1715546E-5 7.4830705E-6 1.2492358E-5 1.2492358E-5 1.2491541E-5 1.11275 1.11275
1.2485437E-5 -1.236286E-10 1.2491229E-5 1.1715317E-5 7.4829245E-6 1.2492135E-5 1.2492135E-5 1.2491229E-5 1.11325 1.11325
1.2486897E-5 -9.256464E-11 1.2491541E-5 1.1715088E-5 7.482778E-6 1.2491912E-5 1.2491912E-5 1.2491541E-5 1.11375 1.11375
1.2492746E-5 1.9505168E-11 1.2491541E-5 1.1714859E-5 7.482632E-6 1.2491689E-5 1.2491689E-5 1.2491541E-5 1.11425 1.11425
1.2502258E-5 1.9918138E-10 1.2491541E-5 1.1714401E-5 7.4823397E-6 1.2491465E-5 1.2491465E-5 1.2491541E-5 1.11475 1.11475
1.250507E-5 2.5521707E-10 1.24909175E-5 1.1714173E-5 7.4821933E-6 1.2491242E-5 1.2491242E-5 1.24909175E-5 1.11525 1.11525
1.2498115E-5 1.30969E-10 1.24906055E-5 1.1713943E-5 7.4820473E-6 1.2491018E-5 1.2491018E-5 1.24906055E-5 1.11575 1.11575
1.2490995E-5 3.6755932E-12 1.2490293E-5 1.1713714E-5 7.481901E-6 1.2490796E-5 1.2490796E-5 1.2490293E-5 1.11625 1.11625
1.24873395E-5 -5.966579E-11 1.24909175E-5 1.1713486E-5 7.481755E-6 1.2490572E-5 1.2490572E-5 1.24909175E-5 1.11675 1.11675
1.2484311E-5 -1.1143493E-10 1.2489981E-5 1.1713257E-5 7.4816085E-6 1.2490349E-5 1.2490349E-5 1.2489981E-5 1.11725 1.11725
1.2479764E-5 -1.9122114E-10 1.2489981E-5 1.1713028E-5 7.4814625E-6 1.2490125E-5 1.2490125E-5 1.2489981E-5 1.11775 1.11775
1.2480498E-5 -1.7355666E-10 1.2489669E-5 1.1712799E-5 7.481316E-6 1.24899025E-5 1.24899025E-5 1.2489669E-5 1.11825 1.11825
1.2487172E-5 -4.6260173E-11 1.2489357E-5 1.171257E-5 7.48117E-6 1.2489679E-5 1.2489679E-5 1.2489357E-5 1.11875 1.11875
1.2494111E-5 8.590884E-11 1.2489044E-5 1.1712341E-5 7.4810237E-6 1.2489456E-5 1.2489456E-5 1.2489044E-5 1.11925 1.11925
1.2495141E-5 1.0905492E-10 1.2488732E-5 1.1712113E-5 7.4808777E-6 1.2489232E-5 1.2489232E-5 1.2488732E-5 1.11975 1.11975
1.2493829E-5 8.8957265E-11 1.2488732E-5 1.1711654E-5 7.4805853E-6 1.2489009E-5 1.2489009E-5 1.2488732E-5 1.12025 1.12025
1.2494926E-5 1.1332148E-10 1.248842E-5 1.1711426E-5 7.480439E-6 1.2488786E-5 1.2488786E-5 1.248842E-5 1.12075 1.12075
1.2493779E-5 9.626914E-11 1.248842E-5 1.1711197E-5 7.480293E-6 1.2488563E-5 1.2488563E-5 1.248842E-5 1.12125 1.12125
1.2487714E-5 -1.15341296E-11 1.248842E-5 1.17109685E-5 7.4801465E-6 1.2488339E-5 1.2488339E-5 1.248842E-5 1.12175 1.12175
1.2479769E-5 -1.540542E-10 1.2487483E-5 1.1710739E-5 7.4800005E-6 1.2488116E-5 1.2488116E-5 1.2487483E-5 1.12225 1.12225
1.2479942E-5 -1.4674385E-10 1.2487483E-5 1.171051E-5 7.479854E-6 1.24878925E-5 1.24878925E-5 1.2487483E-5 1.12275 1.12275
1.2484008E-5 -6.756365E-11 1.2487483E-5 1.1710282E-5 7.479708E-6 1.248767E-5 1.248767E-5 1.2487483E-5 1.12325 1.12325
1.2484841E-5 -4.8071973E-11 1.2487171E-5 1.1710053E-5 7.4795616E-6 1.2487446E-5 1.2487446E-5 1.2487171E-5 1.12375 1.12375
1.2486862E-5 -6.653893E-12 1.2486859E-5 1.1709823E-5 7.4794157E-6 1.2487222E-5 1.2487222E-5 1.2486859E-5 1.12425 1.12425
1.24925455E-5 1.02370605E-10 1.2487171E-5 1.1709595E-5 7.4792692E-6 1.2486999E-5 1.2486999E-5 1.2487171E-5 1.12475 1.12475
1.2495952E-5 1.6936946E-10 1.2486547E-5 1.1709366E-5 7.4791233E-6 1.2486776E-5 1.2486776E-5 1.2486547E-5 1.12525 1.12525
1.24934195E-5 1.2673633E-10 1.2486547E-5 1.17089085E-5 7.478831E-6 1.2486553E-5 1.2486553E-5 1.2486547E-5 1.12575 1.12575
1.2488642E-5 4.268668E-11 1.2485611E-5 1.1708679E-5 7.4786844E-6 1.2486329E-5 1.2486329E-5 1.2485611E-5 1.12625 1.12625
1.2485646E-5 -8.473382E-12 1.2485611E-5 1.170845E-5 7.4785385E-6 1.2486105E-5 1.2486105E-5 1.2485611E-5 1.12675 1.12675
1.2485688E-5 -3.5993099E-12 1.24859225E-5 1.1708222E-5 7.4783925E-6 1.24858825E-5 1.24858825E-5 1.24859225E-5 1.12725 1.12725
1.2480052E-5 -1.03484714E-10 1.2484986E-5 1.1707993E-5 7.478246E-6 1.2485659E-5 1.2485659E-5 1.2484986E-5 1.12775 1.12775
1.2476462E-5 -1.6560797E-10 1.2485299E-5 1.1707763E-5 7.4781E-6 1.2485435E-5 1.2485435E-5 1.2485299E-5 1.12825 1.12825
1.2479672E-5 -1.02263496E-10 1.2485299E-5 1.1707535E-5 7.4779537E-6 1.2485212E-5 1.2485212E-5 1.2485299E-5 1.12875 1.12875
1.2486609E-5 2.9905516E-11 1.2484986E-5 1.1707306E-5 7.4778077E-6 1.24849885E-5 1.24849885E-5 1.2484986E-5 1.12925 1.12925
1.248962E-5 8.95956E-11 1.2484674E-5 1.1707077E-5 7.4776613E-6 1.2484766E-5 1.2484766E-5 1.2484674E-5 1.12975 1.12975
1.2488176E-5 6.706167E-11 1.248405E-5 1.1706848E-5 7.4775153E-6 1.2484542E-5 1.2484542E-5 1.248405E-5 1.13025 1.13025
1.2486534E-5 4.0873343E-11 1.2484362E-5 1.1706619E-5 7.477369E-6 1.2484319E-5 1.2484319E-5 1.2484362E-5 1.13075 1.13075
1.248994E-5 1.07872225E-10 1.2483738E-5 1.1706162E-5 7.4770765E-6 1.2484095E-5 1.2484095E-5 1.2483738E-5 1.13125 1.13125
1.2489255E-5 9.934683E-11 1.2483738E-5 1.1705933E-5 7.4769305E-6 1.24838725E-5 1.24838725E-5 1.2483738E-5 1.13175 1.13175
1.2480485E-5 -5.839992E-11 1.2483738E-5 1.1705703E-5 7.476784E-6 1.2483649E-5 1.2483649E-5 1.2483738E-5 1.13225 1.13225
1.2475113E-5 -1.5341277E-10 1.2483425E-5 1.1705475E-5 7.476638E-6 1.2483425E-5 1.2483425E-5 1.2483425E-5 1.13275 1.13275
1.2474922E-5 -1.5280216E-10 1.2483113E-5 1.1705246E-5 7.4764916E-6 1.2483201E-5 1.2483201E-5 1.2483113E-5 1.13325 1.13325
1.2479287E-5 -6.8140354E-11 1.2482801E-5 1.1705017E-5 7.4763457E-6 1.24829785E-5 1.24829785E-5 1.2482801E-5 1.13375 1.13375
1.2480054E-5 -4.9866805E-11 1.2482176E-5 1.1704788E-5 7.4761992E-6 1.2482755E-5 1.2482755E-5 1.2482176E-5 1.13425 1.13425
1.2481876E-5 -1.2103137E-11 1.2481864E-5 1.1704559E-5 7.4760533E-6 1.2482532E-5 1.2482532E-5 1.2481864E-5 1.13475 1.13475
1.248647E-5 7.6822146E-11 1.2481864E-5 1.170433E-5 7.475907E-6 1.2482308E-5 1.2482308E-5 1.2481864E-5 1.13525 1.13525
1.2492782E-5 1.9741889E-10 1.2481552E-5 1.1704102E-5 7.475761E-6 1.2482085E-5 1.2482085E-5 1.2481552E-5 1.13575 1.13575
1.2491964E-5 1.8645722E-10 1.2481552E-5 1.1703643E-5 7.4754685E-6 1.2481862E-5 1.2481862E-5 1.2481552E-5 1.13625 1.13625
1.24872195E-5 1.0301665E-10 1.24809285E-5 1.1703415E-5 7.475322E-6 1.2481638E-5 1.2481638E-5 1.24809285E-5 1.13675 1.13675
1.247802E-5 -6.264796E-11 1.2480616E-5 1.1703186E-5 7.475176E-6 1.2481414E-5 1.2481414E-5 1.2480616E-5 1.13725 1.13725
1.2471031E-5 -1.875051E-10 1.24809285E-5 1.1702957E-5 7.4750296E-6 1.2481191E-5 1.2481191E-5 1.24809285E-5 1.13775 1.13775
1.2469719E-5 -2.0760275E-10 1.2480616E-5 1.1702728E-5 7.4748837E-6 1.2480968E-5 1.2480968E-5 1.2480616E-5 1.13825 1.13825
1.24730595E-5 -1.4182201E-10 1.24809285E-5 1.1702499E-5 7.4747372E-6 1.2480744E-5 1.2480744E-5 1.24809285E-5 1.13875 1.13875
1.2476335E-5 -7.72594E-11 1.2480616E-5 1.170227E-5 7.4745913E-6 1.2480521E-5 1.2480521E-5 1.2480616E-5 1.13925 1.13925
1.2481061E-5 1.4102145E-11 1.2480304E-5 1.1702042E-5 7.474445E-6 1.2480297E-5 1.2480297E-5 1.2480304E-5 1.13975 1.13975
1.2488E-5 1.4627116E-10 1.2480616E-5 1.1701813E-5 7.474299E-6 1.24800745E-5 1.24800745E-5 1.2480616E-5 1.14025 1.14025
1.2492396E-5 2.3154205E-10 1.2480304E-5 1.1701584E-5 7.474153E-6 1.2479851E-5 1.2479851E-5 1.2480304E-5 1.14075 1.14075
1.2492437E-5 2.3641614E-10 1.247968E-5 1.1701355E-5 7.4740065E-6 1.2479627E-5 1.2479627E-5 1.247968E-5 1.14125 1.14125
1.2484326E-5 9.085073E-11 1.2479055E-5 1.1700898E-5 7.473714E-6 1.2479403E-5 1.2479403E-5 1.2479055E-5 1.14175 1.14175
1.247516E-5 -7.4204816E-11 1.2478743E-5 1.1700668E-5 7.473568E-6 1.247918E-5 1.247918E-5 1.2478743E-5 1.14225 1.14225
1.2466554E-5 -2.2890621E-10 1.2478431E-5 1.1700439E-5 7.4734216E-6 1.2478957E-5 1.2478957E-5 1.2478431E-5 1.14275 1.14275
1.2461843E-5 -3.1173775E-10 1.2478118E-5 1.1700211E-5 7.4732757E-6 1.2478734E-5 1.2478734E-5 1.2478118E-5 1.14325 1.14325
1.2465051E-5 -2.4839328E-10 1.2477806E-5 1.1699982E-5 7.4731292E-6 1.247851E-5 1.247851E-5 1.2477806E-5 1.14375 1.14375
1.2474497E-5 -6.993518E-11 1.2477806E-5 1.1699753E-5 7.4729833E-6 1.2478286E-5 1.2478286E-5 1.2477806E-5 1.14425 1.14425
1.2484207E-5 1.13395446E-10 1.2477806E-5 1.1699524E-5 7.472837E-6 1.2478063E-5 1.2478063E-5 1.2477806E-5 1.14475 1.14475
1.2491211E-5 2.467826E-10 1.2477494E-5 1.1699295E-5 7.472691E-6 1.247784E-5 1.247784E-5 1.2477494E-5 1.14525 1.14525
1.2494419E-5 3.1012706E-10 1.2477494E-5 1.1699066E-5 7.4725444E-6 1.2477616E-5 1.2477616E-5 1.2477494E-5 1.14575 1.14575
1.2492909E-5 2.8637498E-10 1.2477182E-5 1.1698838E-5 7.4723985E-6 1.2477392E-5 1.2477392E-5 1.2477182E-5 1.14625 1.14625
1.2482026E-5 8.9648004E-11 1.247687E-5 1.1698608E-5 7.472252E-6 1.2477169E-5 1.2477169E-5 1.247687E-5 1.14675 1.14675
1.2466886E-5 -1.8564861E-10 1.247687E-5 1.1698151E-5 7.4719596E-6 1.2476945E-5 1.2476945E-5 1.247687E-5 1.14725 1.14725
1.2456697E-5 -3.6958522E-10 1.247687E-5 1.1697922E-5 7.4718137E-6 1.2476722E-5 1.2476722E-5 1.247687E-5 1.14775 1.14775
1.2459477E-5 -3.1415862E-10 1.24765575E-5 1.1697693E-5 7.4716672E-6 1.2476498E-5 1.2476498E-5 1.24765575E-5 1.14825 1.14825
1.2466249E-5 -1.8503492E-10 1.24762455E-5 1.1697464E-5 7.4715213E-6 1.24762755E-5 1.24762755E-5 1.24762455E-5 1.14875 1.14875
1.2476455E-5 7.431707E-12 1.24759335E-5 1.1697235E-5 7.471375E-6 1.2476052E-5 1.2476052E-5 1.24759335E-5 1.14925 1.14925
1.2486495E-5 1.9685298E-10 1.2475309E-5 1.1697006E-5 7.471229E-6 1.2475828E-5 1.2475828E-5 1.2475309E-5 1.14975 1.14975
1.2495808E-5 3.7287481E-10 1.2475622E-5 1.1696778E-5 7.4710824E-6 1.2475604E-5 1.2475604E-5 1.2475622E-5 1.15025 1.15025
1.2493802E-5 3.3998676E-10 1.2475622E-5 1.1696548E-5 7.4709365E-6 1.24753815E-5 1.24753815E-5 1.2475622E-5 1.15075 1.15075
1.2483118E-5 1.4691413E-10 1.2475309E-5 1.1696319E-5 7.47079E-6 1.2475158E-5 1.2475158E-5 1.2475309E-5 1.15125 1.15125
1.2471443E-5 -6.4430454E-11 1.2474997E-5 1.1696091E-5 7.470644E-6 1.2474934E-5 1.2474934E-5 1.2474997E-5 1.15175 1.15175
1.246099E-5 -2.532396E-10 1.2474997E-5 1.1695862E-5 7.4704976E-6 1.247471E-5 1.247471E-5 1.2474997E-5 1.15225 1.15225
1.2456377E-5 -3.3424394E-10 1.2474373E-5 1.1695404E-5 7.470205E-6 1.2474487E-5 1.2474487E-5 1.2474373E-5 1.15275 1.15275
1.2458232E-5 -2.958712E-10 1.2474373E-5 1.1695175E-5 7.4700592E-6 1.2474264E-5 1.2474264E-5 1.2474373E-5 1.15325 1.15325
1.24708795E-5 -5.833363E-11 1.2474373E-5 1.1694946E-5 7.469913E-6 1.247404E-5 1.247404E-5 1.2474373E-5 1.15375 1.15375
1.24828E-5 1.6580445E-10 1.2473124E-5 1.1694718E-5 7.469767E-6 1.2473816E-5 1.2473816E-5 1.2473124E-5 1.15425 1.15425
1.2487296E-5 2.5290256E-10 1.2473436E-5 1.1694488E-5 7.469621E-6 1.24735925E-5 1.24735925E-5 1.2473436E-5 1.15475 1.15475
1.2483244E-5 1.8225235E-10 1.2473124E-5 1.1694259E-5 7.4694744E-6 1.247337E-5 1.247337E-5 1.2473124E-5 1.15525 1.15525
1.2479919E-5 1.250016E-10 1.2473124E-5 1.1694031E-5 7.4693285E-6 1.2473146E-5 1.2473146E-5 1.2473124E-5 1.15575 1.15575
1.2474613E-5 3.120689E-11 1.2473436E-5 1.1693802E-5 7.469182E-6 1.2472922E-5 1.2472922E-5 1.2473436E-5 1.15625 1.15625
1.24667995E-5 -1.08876914E-10 1.2472812E-5 1.1693573E-5 7.469036E-6 1.24726985E-5 1.24726985E-5 1.2472812E-5 1.15675 1.15675
1.2459415E-5 -2.4104285E-10 1.2472499E-5 1.1693344E-5 7.4688896E-6 1.2472476E-5 1.2472476E-5 1.2472499E-5 1.15725 1.15725
1.2459984E-5 -2.264237E-10 1.2472187E-5 1.1693115E-5 7.4687437E-6 1.2472252E-5 1.2472252E-5 1.2472187E-5 1.15775 1.15775
1.2466756E-5 -9.7300015E-11 1.2471563E-5 1.1692658E-5 7.4684513E-6 1.2472028E-5 1.2472028E-5 1.2471563E-5 1.15825 1.15825
1.2472737E-5 1.7206073E-11 1.2471875E-5 1.1692428E-5 7.468305E-6 1.2471804E-5 1.2471804E-5 1.2471875E-5 1.15875 1.15875
1.24771E-5 1.01867896E-10 1.2471875E-5 1.16922E-5 7.468159E-6 1.2471581E-5 1.2471581E-5 1.2471875E-5 1.15925 1.15925
1.24779E-5 1.2075049E-10 1.2471875E-5 1.1691971E-5 7.4680124E-6 1.2471357E-5 1.2471357E-5 1.2471875E-5 1.15975 1.15975
1.2479921E-5 1.6216858E-10 1.2470939E-5 1.1691742E-5 7.4678665E-6 1.2471133E-5 1.2471133E-5 1.2470939E-5 1.16025 1.16025
1.2478443E-5 1.3902558E-10 1.2471251E-5 1.16915135E-5 7.46772E-6 1.247091E-5 1.247091E-5 1.2471251E-5 1.16075 1.16075
1.2472642E-5 3.6094846E-11 1.2470627E-5 1.1691284E-5 7.467574E-6 1.2470687E-5 1.2470687E-5 1.2470627E-5 1.16125 1.16125
1.2469382E-5 -1.9937748E-11 1.2470315E-5 1.1691055E-5 7.4674276E-6 1.2470463E-5 1.2470463E-5 1.2470315E-5 1.16175 1.16175
1.2468929E-5 -2.419967E-11 1.2470002E-5 1.1690827E-5 7.4672816E-6 1.2470239E-5 1.2470239E-5 1.2470002E-5 1.16225 1.16225
1.2464316E-5 -1.05204005E-10 1.246969E-5 1.1690598E-5 7.467135E-6 1.2470016E-5 1.2470016E-5 1.246969E-5 1.16275 1.16275
1.2459473E-5 -1.904718E-10 1.2469378E-5 1.1690368E-5 7.4669892E-6 1.2469793E-5 1.2469793E-5 1.2469378E-5 1.16325 1.16325
1.24596445E-5 -1.8316146E-10 1.2469378E-5 1.1689911E-5 7.466697E-6 1.2469569E-5 1.2469569E-5 1.2469378E-5 1.16375 1.16375
1.2467573E-5 -3.272044E-11 1.2469378E-5 1.1689682E-5 7.4665504E-6 1.2469345E-5 1.2469345E-5 1.2469378E-5 1.16425 1.16425
1.2474873E-5 1.06148305E-10 1.2469378E-5 1.16894535E-5 7.4664044E-6 1.2469121E-5 1.2469121E-5 1.2469378E-5 1.16475 1.16475
1.2479203E-5 1.9020106E-10 1.2469378E-5 1.1689224E-5 7.466258E-6 1.2468898E-5 1.2468898E-5 1.2469378E-5 1.16525 1.16525
1.2480531E-5 2.1882873E-10 1.2468441E-5 1.1688995E-5 7.466112E-6 1.2468675E-5 1.2468675E-5 1.2468441E-5 1.16575 1.16575
1.2478955E-5 1.9385855E-10 1.2468441E-5 1.1688767E-5 7.4659656E-6 1.2468451E-5 1.2468451E-5 1.2468441E-5 1.16625 1.16625
1.247279E-5 8.4228076E-11 1.2468129E-5 1.1688538E-5 7.4658196E-6 1.24682265E-5 1.24682265E-5 1.2468129E-5 1.16675 1.16675
1.2464416E-5 -6.620985E-11 1.2468129E-5 1.1688308E-5 7.465673E-6 1.2468004E-5 1.2468004E-5 1.2468129E-5 1.16725 1.16725
1.2456932E-5 -2.0020298E-10 1.2467817E-5 1.168808E-5 7.4655272E-6 1.246778E-5 1.246778E-5 1.2467817E-5 1.16775 1.16775
1.2452254E-5 -2.8242544E-10 1.2467505E-5 1.1687851E-5 7.4653813E-6 1.2467556E-5 1.2467556E-5 1.2467505E-5 1.16825 1.16825
1.2454142E-5 -2.4344363E-10 1.246688E-5 1.1687393E-5 7.465089E-6 1.2467332E-5 1.2467332E-5 1.246688E-5 1.16875 1.16875
1.2464512E-5 -4.7931683E-11 1.2467192E-5 1.1687164E-5 7.4649424E-6 1.2467109E-5 1.2467109E-5 1.2467192E-5 1.16925 1.16925
1.2477191E-5 1.9021494E-10 1.24665685E-5 1.1686935E-5 7.4647965E-6 1.2466885E-5 1.2466885E-5 1.24665685E-5 1.16975 1.16975
1.2484031E-5 3.2055678E-10 1.24662565E-5 1.1686707E-5 7.46465E-6 1.2466662E-5 1.2466662E-5 1.24662565E-5 1.17025 1.17025
1.2483081E-5 3.0715883E-10 1.2465944E-5 1.1686478E-5 7.464504E-6 1.2466438E-5 1.2466438E-5 1.2465944E-5 1.17075 1.17075
1.2474541E-5 1.5367559E-10 1.2465632E-5 1.1686248E-5 7.4643576E-6 1.2466215E-5 1.2466215E-5 1.2465632E-5 1.17125 1.17125
1.2464285E-5 -3.1479166E-11 1.2465632E-5 1.168602E-5 7.4642116E-6 1.2465991E-5 1.2465991E-5 1.2465632E-5 1.17175 1.17175
1.2454161E-5 -2.1419763E-10 1.2465632E-5 1.1685791E-5 7.464065E-6 1.2465767E-5 1.2465767E-5 1.2465632E-5 1.17225 1.17225
1.2449318E-5 -2.9946542E-10 1.2465944E-5 1.1685562E-5 7.4639192E-6 1.24655435E-5 1.24655435E-5 1.2465944E-5 1.17275 1.17275
1.2449259E-5 -2.9641856E-10 1.246532E-5 1.1685333E-5 7.463773E-6 1.246532E-5 1.246532E-5 1.246532E-5 1.17325 1.17325
1.2458804E-5 -1.1613327E-10 1.246532E-5 1.1685104E-5 7.463627E-6 1.2465096E-5 1.2465096E-5 1.246532E-5 1.17375 1.17375
1.2471088E-5 1.14704544E-10 1.2465008E-5 1.1684647E-5 7.4633344E-6 1.2464872E-5 1.2464872E-5 1.2465008E-5 1.17425 1.17425
1.2478982E-5 2.645365E-10 1.2464696E-5 1.1684418E-5 7.463188E-6 1.2464649E-5 1.2464649E-5 1.2464696E-5 1.17475 1.17475
1.2482059E-5 3.254447E-10 1.2464383E-5 1.1684188E-5 7.463042E-6 1.2464425E-5 1.2464425E-5 1.2464383E-5 1.17525 1.17525
1.2477776E-5 2.5053107E-10 1.2464383E-5 1.168396E-5 7.4628956E-6 1.2464202E-5 1.2464202E-5 1.2464383E-5 1.17575 1.17575
1.2465408E-5 2.6396057E-11 1.2463759E-5 1.1683731E-5 7.4627496E-6 1.2463978E-5 1.2463978E-5 1.2463759E-5 1.17625 1.17625
1.2453997E-5 -1.8007602E-10 1.2463759E-5 1.1683503E-5 7.462603E-6 1.24637545E-5 1.24637545E-5 1.2463759E-5 1.17675 1.17675
1.2447305E-5 -2.9945155E-10 1.2463447E-5 1.1683273E-5 7.4624572E-6 1.2463531E-5 1.2463531E-5 1.2463447E-5 1.17725 1.17725
1.2446917E-5 -3.0249533E-10 1.2463447E-5 1.1683044E-5 7.462311E-6 1.2463307E-5 1.2463307E-5 1.2463447E-5 1.17775 1.17775
1.2453194E-5 -1.8250765E-10 1.246251E-5 1.1682816E-5 7.462165E-6 1.2463083E-5 1.2463083E-5 1.246251E-5 1.17825 1.17825
1.2462772E-5 -1.6133014E-12 1.2462198E-5 1.1682587E-5 7.4620184E-6 1.246286E-5 1.246286E-5 1.2462198E-5 1.17875 1.17875
1.247103E-5 1.5491837E-10 1.2462822E-5 1.1682358E-5 7.4618724E-6 1.2462636E-5 1.2462636E-5 1.2462822E-5 1.17925 1.17925
1.2478694E-5 3.0048689E-10 1.2462198E-5 1.16819E-5 7.46158E-6 1.2462412E-5 1.2462412E-5 1.2462198E-5 1.17975 1.17975
1.247616E-5 2.5785374E-10 1.2462198E-5 1.1681671E-5 7.4614336E-6 1.2462188E-5 1.2462188E-5 1.2462198E-5 1.18025 1.18025
1.2468214E-5 1.1533367E-10 1.2461262E-5 1.1681443E-5 7.4612876E-6 1.2461965E-5 1.2461965E-5 1.2461262E-5 1.18075 1.18075
1.2458816E-5 -5.398531E-11 1.24618855E-5 1.1681213E-5 7.461141E-6 1.2461741E-5 1.2461741E-5 1.24618855E-5 1.18125 1.18125
1.2453114E-5 -1.5508884E-10 1.246095E-5 1.1680984E-5 7.460995E-6 1.2461517E-5 1.2461517E-5 1.246095E-5 1.18175 1.18175
1.2449822E-5 -2.1173051E-10 1.2461262E-5 1.1680756E-5 7.4608492E-6 1.2461293E-5 1.2461293E-5 1.2461262E-5 1.18225 1.18225
1.2450423E-5 -1.965023E-10 1.246095E-5 1.1680527E-5 7.460703E-6 1.246107E-5 1.246107E-5 1.246095E-5 1.18275 1.18275
1.2455018E-5 -1.0757702E-10 1.246095E-5 1.1680298E-5 7.460557E-6 1.2460846E-5 1.2460846E-5 1.246095E-5 1.18325 1.18325
1.2463142E-5 4.6518407E-11 1.2460638E-5 1.1680069E-5 7.4604104E-6 1.2460622E-5 1.2460622E-5 1.2460638E-5 1.18375 1.18375
1.246843E-5 1.4823409E-10 1.2460325E-5 1.167984E-5 7.4602644E-6 1.24603985E-5 1.24603985E-5 1.2460325E-5 1.18425 1.18425
1.24683065E-5 1.5006284E-10 1.2460013E-5 1.1679611E-5 7.460118E-6 1.2460176E-5 1.2460176E-5 1.2460013E-5 1.18475 1.18475
1.2468247E-5 1.5310972E-10 1.2460013E-5 1.1679153E-5 7.4598256E-6 1.2459951E-5 1.2459951E-5 1.2460013E-5 1.18525 1.18525
1.2463272E-5 6.540564E-11 1.2460013E-5 1.1678924E-5 7.4596796E-6 1.2459727E-5 1.2459727E-5 1.2460013E-5 1.18575 1.18575
1.2456975E-5 -4.6661085E-11 1.2459389E-5 1.1678696E-5 7.459533E-6 1.24595035E-5 1.24595035E-5 1.2459389E-5 1.18625 1.18625
1.2453815E-5 -1.0086648E-10 1.2459389E-5 1.1678467E-5 7.4593872E-6 1.245928E-5 1.245928E-5 1.2459389E-5 1.18675 1.18675
1.2454944E-5 -7.5893195E-11 1.2458452E-5 1.1678238E-5 7.459241E-6 1.2459056E-5 1.2459056E-5 1.2458452E-5 1.18725 1.18725
1.2453103E-5 -1.0573593E-10 1.2458452E-5 1.1678009E-5 7.459095E-6 1.2458832E-5 1.2458832E-5 1.2458452E-5 1.18775 1.18775
1.24537055E-5 -9.050772E-11 1.245814E-5 1.167778E-5 7.4589484E-6 1.24586095E-5 1.24586095E-5 1.245814E-5 1.18825 1.18825
1.2458233E-5 -2.8005597E-12 1.245814E-5 1.1677551E-5 7.4588024E-6 1.2458385E-5 1.2458385E-5 1.245814E-5 1.18875 1.18875
1.2462465E-5 7.942499E-11 1.2457828E-5 1.1677323E-5 7.458656E-6 1.2458162E-5 1.2458162E-5 1.2457828E-5 1.18925 1.18925
1.2462703E-5 8.7953464E-11 1.2457515E-5 1.1677093E-5 7.45851E-6 1.2457937E-5 1.2457937E-5 1.2457515E-5 1.18975 1.18975
1.2461028E-5 6.115608E-11 1.2457203E-5 1.1676864E-5 7.4583636E-6 1.2457714E-5 1.2457714E-5 1.2457203E-5 1.19025 1.19025
1.2462487E-5 9.222003E-11 1.2457203E-5 1.1676407E-5 7.458071E-6 1.245749E-5 1.245749E-5 1.2457203E-5 1.19075 1.19075
1.2461504E-5 7.8213026E-11 1.2456891E-5 1.1676178E-5 7.457925E-6 1.2457266E-5 1.2457266E-5 1.2456891E-5 1.19125 1.19125
1.245798E-5 1.7307902E-11 1.2456267E-5 1.1675949E-5 7.457779E-6 1.2457042E-5 1.2457042E-5 1.2456267E-5 1.19175 1.19175
1.2452213E-5 -8.501377E-11 1.2455955E-5 1.167572E-5 7.457633E-6 1.2456819E-5 1.2456819E-5 1.2455955E-5 1.19225 1.19225
1.245123E-5 -9.902076E-11 1.2455955E-5 1.1675491E-5 7.4574864E-6 1.2456595E-5 1.2456595E-5 1.2455955E-5 1.19275 1.19275
1.2449719E-5 -1.227728E-10 1.2455955E-5 1.1675263E-5 7.4573404E-6 1.2456371E-5 1.2456371E-5 1.2455955E-5 1.19325 1.19325
1.2452928E-5 -5.942833E-11 1.2455955E-5 1.1675033E-5 7.457194E-6 1.24561475E-5 1.24561475E-5 1.2455955E-5 1.19375 1.19375
1.2457819E-5 3.4978548E-11 1.2455643E-5 1.1674805E-5 7.457048E-6 1.2455924E-5 1.2455924E-5 1.2455643E-5 1.19425 1.19425
1.2461819E-5 1.1294064E-10 1.2455331E-5 1.1674576E-5 7.4569016E-6 1.24557E-5 1.24557E-5 1.2455331E-5 1.19475 1.19475
1.2463642E-5 1.5070431E-10 1.2455018E-5 1.1674347E-5 7.4567556E-6 1.2455476E-5 1.2455476E-5 1.2455018E-5 1.19525 1.19525
1.2462692E-5 1.3730639E-10 1.2455018E-5 1.16741185E-5 7.4566096E-6 1.24552525E-5 1.24552525E-5 1.2455018E-5 1.19575 1.19575
1.2459762E-5 8.736446E-11 1.2455018E-5 1.167366E-5 7.4563172E-6 1.2455029E-5 1.2455029E-5 1.2455018E-5 1.19625 1.19625
1.2455051E-5 4.5329296E-12 1.2454706E-5 1.1673432E-5 7.456171E-6 1.2454805E-5 1.2454805E-5 1.2454706E-5 1.19675 1.19675
1.2446148E-5 -1.5565006E-10 1.2454706E-5 1.1673203E-5 7.456025E-6 1.2454581E-5 1.2454581E-5 1.2454706E-5 1.19725 1.19725
1.2439587E-5 -2.7258934E-10 1.2454394E-5 1.1672973E-5 7.4558784E-6 1.2454357E-5 1.2454357E-5 1.2454394E-5 1.19775 1.19775
1.244207E-5 -2.2264432E-10 1.2454082E-5 1.1672745E-5 7.4557324E-6 1.2454133E-5 1.2454133E-5 1.2454082E-5 1.19825 1.19825
1.2454156E-5 4.5391074E-12 1.2453457E-5 1.1672516E-5 7.455586E-6 1.2453909E-5 1.2453909E-5 1.2453457E-5 1.19875 1.19875
1.2463965E-5 1.8969692E-10 1.2453457E-5 1.1672287E-5 7.45544E-6 1.24536855E-5 1.24536855E-5 1.2453457E-5 1.19925 1.19925
1.2465555E-5 2.2319716E-10 1.2453457E-5 1.16720585E-5 7.4552936E-6 1.2453462E-5 1.2453462E-5 1.2453457E-5 1.19975 1.19975
1.2461305E-5 1.4889255E-10 1.2453457E-5 1.1671829E-5 7.4551476E-6 1.2453238E-5 1.2453238E-5 1.2453457E-5 1.20025 1.20025
1.2458244E-5 9.651435E-11 1.2452833E-5 1.16716E-5 7.455001E-6 1.2453014E-5 1.2453014E-5 1.2452833E-5 1.20075 1.20075
1.2452839E-5 8.924305E-13 1.24522085E-5 1.1671143E-5 7.454709E-6 1.24527905E-5 1.24527905E-5 1.24522085E-5 1.20125 1.20125
1.2443638E-5 -1.6477217E-10 1.24522085E-5 1.1670913E-5 7.454563E-6 1.2452566E-5 1.2452566E-5 1.24522085E-5 1.20175 1.20175
1.2438795E-5 -2.5003996E-10 1.24522085E-5 1.1670685E-5 7.4544164E-6 1.2452343E-5 1.2452343E-5 1.24522085E-5 1.20225 1.20225
1.2442894E-5 -1.7025069E-10 1.24522085E-5 1.1670456E-5 7.4542704E-6 1.2452118E-5 1.2452118E-5 1.24522085E-5 1.20275 1.20275
1.2450293E-5 -2.9554727E-11 1.24518965E-5 1.1670227E-5 7.454124E-6 1.2451895E-5 1.2451895E-5 1.24518965E-5 1.20325 1.20325
1.2453139E-5 2.709002E-11 1.2451273E-5 1.16699985E-5 7.453978E-6 1.2451671E-5 1.2451671E-5 1.2451273E-5 1.20375 1.20375
1.2456017E-5 8.4343824E-11 1.245096E-5 1.1669769E-5 7.4538316E-6 1.2451447E-5 1.2451447E-5 1.245096E-5 1.20425 1.20425
1.2461833E-5 1.958046E-10 1.245096E-5 1.166954E-5 7.4536856E-6 1.24512235E-5 1.24512235E-5 1.245096E-5 1.20475 1.20475
1.2465008E-5 2.5854E-10 1.245096E-5 1.1669312E-5 7.453539E-6 1.2451E-5 1.2451E-5 1.245096E-5 1.20525 1.20525
1.2458316E-5 1.3916447E-10 1.245096E-5 1.1669083E-5 7.453393E-6 1.2450776E-5 1.2450776E-5 1.245096E-5 1.20575 1.20575
1.2446047E-5 -8.314334E-11 1.2450648E-5 1.1668853E-5 7.453247E-6 1.2450551E-5 1.2450551E-5 1.2450648E-5 1.20625 1.20625
1.24415665E-5 -1.617114E-10 1.2450024E-5 1.1668396E-5 7.4529544E-6 1.24503285E-5 1.24503285E-5 1.2450024E-5 1.20675 1.20675
1.2443157E-5 -1.2821118E-10 1.2450024E-5 1.1668167E-5 7.4528084E-6 1.2450104E-5 1.2450104E-5 1.2450024E-5 1.20725 1.20725
1.2443132E-5 -1.2455524E-10 1.2450024E-5 1.1667938E-5 7.452662E-6 1.244988E-5 1.244988E-5 1.2450024E-5 1.20775 1.20775
1.2442181E-5 -1.3795316E-10 1.2450024E-5 1.1667709E-5 7.452516E-6 1.2449656E-5 1.2449656E-5 1.2450024E-5 1.20825 1.20825
1.2449317E-5 -2.1297497E-12 1.2449399E-5 1.166748E-5 7.4523696E-6 1.2449433E-5 1.2449433E-5 1.2449399E-5 1.20875 1.20875
1.24584985E-5 1.7145582E-10 1.2449087E-5 1.1667252E-5 7.4522236E-6 1.2449209E-5 1.2449209E-5 1.2449087E-5 1.20925 1.20925
1.2461509E-5 2.311459E-10 1.2448463E-5 1.1667023E-5 7.4520776E-6 1.2448984E-5 1.2448984E-5 1.2448463E-5 1.20975 1.20975
1.2457754E-5 1.6597729E-10 1.2448775E-5 1.1666793E-5 7.451931E-6 1.2448761E-5 1.2448761E-5 1.2448775E-5 1.21025 1.21025
1.2453604E-5 9.3499895E-11 1.2448463E-5 1.1666565E-5 7.451785E-6 1.2448537E-5 1.2448537E-5 1.2448463E-5 1.21075 1.21075
1.2448561E-5 4.577711E-12 1.244815E-5 1.1666336E-5 7.451639E-6 1.2448313E-5 1.2448313E-5 1.244815E-5 1.21125 1.21125
1.2441374E-5 -1.2393382E-10 1.2447838E-5 1.1666107E-5 7.451493E-6 1.2448089E-5 1.2448089E-5 1.2447838E-5 1.21175 1.21175
1.2433494E-5 -2.6523575E-10 1.2447214E-5 1.1665649E-5 7.4512004E-6 1.2447865E-5 1.2447865E-5 1.2447214E-5 1.21225 1.21225
1.2433633E-5 -2.5853447E-10 1.2447214E-5 1.1665421E-5 7.451054E-6 1.2447641E-5 1.2447641E-5 1.2447214E-5 1.21275 1.21275
1.2440835E-5 -1.2149293E-10 1.2447214E-5 1.1665192E-5 7.450908E-6 1.2447417E-5 1.2447417E-5 1.2447214E-5 1.21325 1.21325
1.2449786E-5 4.7829175E-11 1.244659E-5 1.1664963E-5 7.4507616E-6 1.24471935E-5 1.24471935E-5 1.244659E-5 1.21375 1.21375
1.2452465E-5 1.01428595E-10 1.2447214E-5 1.1664734E-5 7.4506156E-6 1.244697E-5 1.244697E-5 1.2447214E-5 1.21425 1.21425
1.2457818E-5 2.0436242E-10 1.2446278E-5 1.1664505E-5 7.450469E-6 1.2446746E-5 1.2446746E-5 1.2446278E-5 1.21475 1.21475
1.2460861E-5 2.6466157E-10 1.2446902E-5 1.1664276E-5 7.450323E-6 1.2446521E-5 1.2446521E-5 1.2446902E-5 1.21525 1.21525
1.2456249E-5 1.8365723E-10 1.2446278E-5 1.1664048E-5 7.450177E-6 1.2446298E-5 1.2446298E-5 1.2446278E-5 1.21575 1.21575
1.2443716E-5 -4.3523105E-11 1.2445966E-5 1.1663818E-5 7.450031E-6 1.2446074E-5 1.2446074E-5 1.2445966E-5 1.21625 1.21625
1.2434482E-5 -2.0979678E-10 1.2445341E-5 1.1663589E-5 7.4498844E-6 1.244585E-5 1.244585E-5 1.2445341E-5 1.21675 1.21675
1.24312555E-5 -2.6522032E-10 1.2445341E-5 1.1663361E-5 7.4497384E-6 1.2445626E-5 1.2445626E-5 1.2445341E-5 1.21725 1.21725
1.24332755E-5 -2.2380223E-10 1.2445029E-5 1.1662903E-5 7.449446E-6 1.2445402E-5 1.2445402E-5 1.2445029E-5 1.21775 1.21775
1.2439289E-5 -1.0868707E-10 1.2445341E-5 1.1662674E-5 7.4492996E-6 1.2445178E-5 1.2445178E-5 1.2445341E-5 1.21825 1.21825
1.2449559E-5 8.499768E-11 1.2445341E-5 1.1662445E-5 7.4491536E-6 1.2444954E-5 1.2444954E-5 1.2445341E-5 1.21875 1.21875
1.2459996E-5 2.817278E-10 1.2445029E-5 1.1662216E-5 7.449007E-6 1.2444731E-5 1.2444731E-5 1.2445029E-5 1.21925 1.21925
1.2462907E-5 3.3959066E-10 1.2444405E-5 1.1661988E-5 7.448861E-6 1.2444507E-5 1.2444507E-5 1.2444405E-5 1.21975 1.21975
1.2456215E-5 2.2021512E-10 1.2444405E-5 1.1661758E-5 7.4487148E-6 1.2444282E-5 1.2444282E-5 1.2444405E-5 1.22025 1.22025
1.2446651E-5 4.7850803E-11 1.2444405E-5 1.1661529E-5 7.448569E-6 1.24440585E-5 1.24440585E-5 1.2444405E-5 1.22075 1.22075
1.243722E-5 -1.2207726E-10 1.244378E-5 1.1661301E-5 7.4484224E-6 1.2443835E-5 1.2443835E-5 1.244378E-5 1.22125 1.22125
1.2430297E-5 -2.4571625E-10 1.2443468E-5 1.1661072E-5 7.4482764E-6 1.2443611E-5 1.2443611E-5 1.2443468E-5 1.22175 1.22175
1.2425882E-5 -3.2306618E-10 1.2443156E-5 1.1660843E-5 7.44813E-6 1.2443386E-5 1.2443386E-5 1.2443156E-5 1.22225 1.22225
1.243216E-5 -2.030785E-10 1.2442531E-5 1.1660614E-5 7.447984E-6 1.2443163E-5 1.2443163E-5 1.2442531E-5 1.22275 1.22275
1.2446093E-5 5.8212664E-11 1.2442531E-5 1.1660156E-5 7.4476916E-6 1.2442939E-5 1.2442939E-5 1.2442531E-5 1.22325 1.22325
1.2455076E-5 2.2814381E-10 1.2442531E-5 1.1659928E-5 7.4475456E-6 1.2442714E-5 1.2442714E-5 1.2442531E-5 1.22375 1.22375
1.2457262E-5 2.7260724E-10 1.24422195E-5 1.1659698E-5 7.447399E-6 1.24424905E-5 1.24424905E-5 1.24422195E-5 1.22425 1.22425
1.2454892E-5 2.3301944E-10 1.24422195E-5 1.1659469E-5 7.447253E-6 1.2442267E-5 1.2442267E-5 1.24422195E-5 1.22475 1.22475
1.244622E-5 7.709991E-11 1.24419075E-5 1.1659241E-5 7.447107E-6 1.2442042E-5 1.2442042E-5 1.24419075E-5 1.22525 1.22525
1.24357E-5 -1.1292736E-10 1.2441596E-5 1.1659012E-5 7.446961E-6 1.2441819E-5 1.2441819E-5 1.2441596E-5 1.22575 1.22575
1.2427424E-5 -2.615381E-10 1.2441596E-5 1.1658783E-5 7.4468144E-6 1.2441595E-5 1.2441595E-5 1.2441596E-5 1.22625 1.22625
1.2426507E-5 -2.7432695E-10 1.2440971E-5 1.1658554E-5 7.4466684E-6 1.2441371E-5 1.2441371E-5 1.2440971E-5 1.22675 1.22675
1.2434237E-5 -1.2754033E-10 1.2440971E-5 1.1658325E-5 7.446522E-6 1.2441147E-5 1.2441147E-5 1.2440971E-5 1.22725 1.22725
1.2443121E-5 4.0563625E-11 1.2440659E-5 1.1658096E-5 7.446376E-6 1.24409235E-5 1.24409235E-5 1.2440659E-5 1.22775 1.22775
1.2447913E-5 1.3314333E-10 1.2440659E-5 1.1657868E-5 7.4462296E-6 1.2440699E-5 1.2440699E-5 1.2440659E-5 1.22825 1.22825
1.2450692E-5 1.8856992E-10 1.2440659E-5 1.1657409E-5 7.445937E-6 1.2440475E-5 1.2440475E-5 1.2440659E-5 1.22875 1.22875
1.24501385E-5 1.8248081E-10 1.2440034E-5 1.1657181E-5 7.445791E-6 1.2440251E-5 1.2440251E-5 1.2440034E-5 1.22925 1.22925
1.2442291E-5 4.178794E-11 1.2440034E-5 1.1656952E-5 7.4456448E-6 1.2440027E-5 1.2440027E-5 1.2440034E-5 1.22975 1.22975
1.2434543E-5 -9.707772E-11 1.2440034E-5 1.16567235E-5 7.445499E-6 1.2439803E-5 1.2439803E-5 1.2440034E-5 1.23025 1.23025
1.2432041E-5 -1.3910177E-10 1.243941E-5 1.1656494E-5 7.4453524E-6 1.2439578E-5 1.2439578E-5 1.243941E-5 1.23075 1.23075
1.2436042E-5 -6.113969E-11 1.243941E-5 1.1656265E-5 7.4452064E-6 1.2439355E-5 1.2439355E-5 1.243941E-5 1.23125 1.23125
1.2439976E-5 1.5604257E-11 1.2439098E-5 1.1656037E-5 7.44506E-6 1.2439131E-5 1.2439131E-5 1.2439098E-5 1.23175 1.23175
1.2439257E-5 6.4698047E-12 1.2439098E-5 1.1655808E-5 7.444914E-6 1.2438906E-5 1.2438906E-5 1.2439098E-5 1.23225 1.23225
1.2441211E-5 4.666975E-11 1.2439098E-5 1.1655578E-5 7.4447676E-6 1.24386825E-5 1.24386825E-5 1.2439098E-5 1.23275 1.23275
1.2443792E-5 9.844197E-11 1.2438473E-5 1.165535E-5 7.4446216E-6 1.2438459E-5 1.2438459E-5 1.2438473E-5 1.23325 1.23325
1.2440532E-5 4.2409375E-11 1.2438473E-5 1.1654892E-5 7.444329E-6 1.2438235E-5 1.2438235E-5 1.2438473E-5 1.23375 1.23375
1.2433147E-5 -8.9756556E-11 1.2438161E-5 1.16546635E-5 7.4441828E-6 1.243801E-5 1.243801E-5 1.2438161E-5 1.23425 1.23425
1.2434276E-5 -6.478327E-11 1.2437849E-5 1.1654434E-5 7.444037E-6 1.2437787E-5 1.2437787E-5 1.2437849E-5 1.23475 1.23475
1.24386725E-5 2.0487606E-11 1.2437849E-5 1.1654205E-5 7.4438904E-6 1.2437563E-5 1.2437563E-5 1.2437849E-5 1.23525 1.23525
1.2441452E-5 7.591422E-11 1.2436601E-5 1.1653977E-5 7.4437444E-6 1.2437338E-5 1.2437338E-5 1.2436601E-5 1.23575 1.23575
1.2439017E-5 3.5108295E-11 1.24372245E-5 1.1653748E-5 7.443598E-6 1.24371145E-5 1.24371145E-5 1.24372245E-5 1.23625 1.23625
1.2436846E-5 -8.250947E-13 1.2436601E-5 1.1653518E-5 7.443452E-6 1.2436891E-5 1.2436891E-5 1.2436601E-5 1.23675 1.23675
1.2436753E-5 1.6127272E-12 1.2436913E-5 1.165329E-5 7.443306E-6 1.2436666E-5 1.2436666E-5 1.2436913E-5 1.23725 1.23725
1.24335265E-5 -5.3810796E-11 1.2436601E-5 1.1653061E-5 7.4431596E-6 1.2436442E-5 1.2436442E-5 1.2436601E-5 1.23775 1.23775
1.2431917E-5 -7.939006E-11 1.2435976E-5 1.1652832E-5 7.4430136E-6 1.2436218E-5 1.2436218E-5 1.2435976E-5 1.23825 1.23825
1.2434695E-5 -2.3963439E-11 1.2435664E-5 1.16526035E-5 7.442867E-6 1.2435994E-5 1.2435994E-5 1.2435664E-5 1.23875 1.23875
1.2439257E-5 6.4352766E-11 1.2435664E-5 1.1652145E-5 7.4425748E-6 1.243577E-5 1.243577E-5 1.2435664E-5 1.23925 1.23925
1.2440419E-5 8.993513E-11 1.2435352E-5 1.1651917E-5 7.442429E-6 1.2435546E-5 1.2435546E-5 1.2435352E-5 1.23975 1.23975
1.2436004E-5 1.2585201E-11 1.243504E-5 1.1651688E-5 7.4422824E-6 1.2435322E-5 1.2435322E-5 1.243504E-5 1.24025 1.24025
1.2434922E-5 -3.248986E-12 1.2435352E-5 1.1651458E-5 7.4421364E-6 1.2435097E-5 1.2435097E-5 1.2435352E-5 1.24075 1.24075
1.243572E-5 1.5633623E-11 1.2434728E-5 1.165123E-5 7.44199E-6 1.24348735E-5 1.24348735E-5 1.2434728E-5 1.24125 1.24125
1.2431834E-5 -5.197124E-11 1.2434103E-5 1.1651001E-5 7.441844E-6 1.243465E-5 1.243465E-5 1.2434103E-5 1.24175 1.24175
1.2429102E-5 -9.825876E-11 1.2433791E-5 1.1650772E-5 7.4416976E-6 1.2434425E-5 1.2434425E-5 1.2433791E-5 1.24225 1.24225
1.2433168E-5 -1.907854E-11 1.2434103E-5 1.16505435E-5 7.4415516E-6 1.2434201E-5 1.2434201E-5 1.2434103E-5 1.24275 1.24275
1.2437696E-5 6.862862E-11 1.2434103E-5 1.1650314E-5 7.441405E-6 1.2433977E-5 1.2433977E-5 1.2434103E-5 1.24325 1.24325
1.2437274E-5 6.497575E-11 1.2433479E-5 1.1650085E-5 7.441259E-6 1.2433753E-5 1.2433753E-5 1.2433479E-5 1.24375 1.24375
1.2434805E-5 2.3560771E-11 1.2433791E-5 1.1649857E-5 7.4411128E-6 1.2433529E-5 1.2433529E-5 1.2433791E-5 1.24425 1.24425
1.2433922E-5 1.1380978E-11 1.2433479E-5 1.1649398E-5 7.4408204E-6 1.24333055E-5 1.24333055E-5 1.2433479E-5 1.24475 1.24475
1.24363705E-5 6.071693E-11 1.2433166E-5 1.164917E-5 7.4406744E-6 1.2433081E-5 1.2433081E-5 1.2433166E-5 1.24525 1.24525
1.2432846E-5 -1.8819954E-13 1.24325425E-5 1.1648941E-5 7.440528E-6 1.2432856E-5 1.2432856E-5 1.24325425E-5 1.24575 1.24575
1.24257585E-5 -1.2687253E-10 1.24325425E-5 1.1648712E-5 7.440382E-6 1.24326325E-5 1.24326325E-5 1.24325425E-5 1.24625 1.24625
1.2424611E-5 -1.4392486E-10 1.24325425E-5 1.1648483E-5 7.4402355E-6 1.2432409E-5 1.2432409E-5 1.24325425E-5 1.24675 1.24675
1.243191E-5 -5.056097E-12 1.24322305E-5 1.1648254E-5 7.4400896E-6 1.2432185E-5 1.2432185E-5 1.24322305E-5 1.24725 1.24725
1.2439112E-5 1.3198546E-10 1.24322305E-5 1.1648025E-5 7.439943E-6 1.243196E-5 1.243196E-5 1.24322305E-5 1.24775 1.24775
1.2439448E-5 1.4234115E-10 1.2431606E-5 1.1647797E-5 7.439797E-6 1.2431736E-5 1.2431736E-5 1.2431606E-5 1.24825 1.24825
1.2434638E-5 5.7682414E-11 1.2431294E-5 1.1647568E-5 7.4396507E-6 1.2431512E-5 1.2431512E-5 1.2431294E-5 1.24875 1.24875
1.24314765E-5 3.4770164E-12 1.2430982E-5 1.1647339E-5 7.4395048E-6 1.2431288E-5 1.2431288E-5 1.2430982E-5 1.24925 1.24925
1.2426665E-5 -8.11817E-11 1.243067E-5 1.164711E-5 7.4393583E-6 1.2431064E-5 1.2431064E-5 1.243067E-5 1.24975 1.24975
1.2422316E-5 -1.573135E-10 1.243067E-5 1.1646653E-5 7.4390664E-6 1.243084E-5 1.243084E-5 1.243067E-5 1.25025 1.25025
1.2423643E-5 -1.2868581E-10 1.243067E-5 1.1646423E-5 7.43892E-6 1.2430615E-5 1.2430615E-5 1.243067E-5 1.25075 1.25075
1.24272465E-5 -5.8032534E-11 1.2430357E-5 1.1646194E-5 7.438774E-6 1.24303915E-5 1.24303915E-5 1.2430357E-5 1.25125 1.25125
1.24351745E-5 9.2408504E-11 1.2430357E-5 1.1645966E-5 7.4386276E-6 1.2430167E-5 1.2430167E-5 1.2430357E-5 1.25175 1.25175
1.2439933E-5 1.8437912E-10 1.2429421E-5 1.1645737E-5 7.4384816E-6 1.2429943E-5 1.2429943E-5 1.2429421E-5 1.25225 1.25225
1.2442415E-5 2.3432414E-10 1.2429733E-5 1.1645508E-5 7.438335E-6 1.24297185E-5 1.24297185E-5 1.2429733E-5 1.25275 1.25275
1.2439287E-5 1.8072781E-10 1.2429421E-5 1.1645279E-5 7.438189E-6 1.2429495E-5 1.2429495E-5 1.2429421E-5 1.25325 1.25325
1.2428206E-5 -1.9653595E-11 1.2429421E-5 1.164505E-5 7.4380428E-6 1.2429271E-5 1.2429271E-5 1.2429421E-5 1.25375 1.25375
1.2419237E-5 -1.8105473E-10 1.2429108E-5 1.1644821E-5 7.437897E-6 1.2429046E-5 1.2429046E-5 1.2429108E-5 1.25425 1.25425
1.2415943E-5 -2.376964E-10 1.2428484E-5 1.1644593E-5 7.4377504E-6 1.2428823E-5 1.2428823E-5 1.2428484E-5 1.25475 1.25475
1.24172375E-5 -2.0967778E-10 1.2428172E-5 1.1644363E-5 7.4376044E-6 1.2428598E-5 1.2428598E-5 1.2428172E-5 1.25525 1.25525
1.24241415E-5 -7.811781E-11 1.24278595E-5 1.1643906E-5 7.437312E-6 1.2428373E-5 1.2428373E-5 1.24278595E-5 1.25575 1.25575
1.2435996E-5 1.4480213E-10 1.24275475E-5 1.1643677E-5 7.4371656E-6 1.242815E-5 1.242815E-5 1.24275475E-5 1.25625 1.25625
1.2443757E-5 2.9219782E-10 1.2428172E-5 1.1643448E-5 7.4370196E-6 1.2427926E-5 1.2427926E-5 1.2428172E-5 1.25675 1.25675
1.24425105E-5 2.733183E-10 1.24275475E-5 1.1643219E-5 7.436873E-6 1.2427701E-5 1.2427701E-5 1.24275475E-5 1.25725 1.25725
1.24309345E-5 6.38009E-11 1.2426924E-5 1.164299E-5 7.436727E-6 1.24274775E-5 1.24274775E-5 1.2426924E-5 1.25775 1.25775
1.2420612E-5 -1.2257195E-10 1.2426299E-5 1.1642761E-5 7.4365807E-6 1.2427253E-5 1.2427253E-5 1.2426299E-5 1.25825 1.25825
1.2418903E-5 -1.499784E-10 1.2426612E-5 1.1642533E-5 7.4364348E-6 1.2427029E-5 1.2427029E-5 1.2426612E-5 1.25875 1.25875
1.241947E-5 -1.3535927E-10 1.2426612E-5 1.1642303E-5 7.4362883E-6 1.24268045E-5 1.24268045E-5 1.2426612E-5 1.25925 1.25925
1.2419444E-5 -1.3170331E-10 1.2426299E-5 1.1642074E-5 7.4361424E-6 1.242658E-5 1.242658E-5 1.2426299E-5 1.25975 1.25975
1.2423115E-5 -5.983189E-11 1.2425987E-5 1.1641846E-5 7.435996E-6 1.2426356E-5 1.2426356E-5 1.2425987E-5 1.26025 1.26025
1.2429886E-5 6.92918E-11 1.2425987E-5 1.1641617E-5 7.43585E-6 1.2426131E-5 1.2426131E-5 1.2425987E-5 1.26075 1.26075
1.2433358E-5 1.3750881E-10 1.2425675E-5 1.1641159E-5 7.4355576E-6 1.2425908E-5 1.2425908E-5 1.2425675E-5 1.26125 1.26125
1.2435147E-5 1.7466344E-10 1.2425675E-5 1.164093E-5 7.435411E-6 1.2425683E-5 1.2425683E-5 1.2425675E-5 1.26175 1.26175
1.2432349E-5 1.2715777E-10 1.2425363E-5 1.1640701E-5 7.435265E-6 1.2425459E-5 1.2425459E-5 1.2425363E-5 1.26225 1.26225
1.2425591E-5 6.5641117E-12 1.242505E-5 1.1640473E-5 7.4351187E-6 1.2425236E-5 1.2425236E-5 1.242505E-5 1.26275 1.26275
1.2420185E-5 -8.905782E-11 1.242505E-5 1.1640243E-5 7.4349728E-6 1.2425011E-5 1.2425011E-5 1.242505E-5 1.26325 1.26325
1.2417981E-5 -1.2560027E-10 1.242505E-5 1.1640014E-5 7.4348263E-6 1.2424787E-5 1.2424787E-5 1.242505E-5 1.26375 1.26375
1.2420397E-5 -7.687339E-11 1.2423801E-5 1.1639786E-5 7.4346804E-6 1.2424563E-5 1.2424563E-5 1.2423801E-5 1.26425 1.26425
1.24287535E-5 8.148551E-11 1.2424426E-5 1.1639557E-5 7.4345344E-6 1.2424338E-5 1.2424338E-5 1.2424426E-5 1.26475 1.26475
1.2427671E-5 6.565131E-11 1.2424114E-5 1.1639328E-5 7.434388E-6 1.2424114E-5 1.2424114E-5 1.2424114E-5 1.26525 1.26525
1.2421804E-5 -3.8497542E-11 1.2424114E-5 1.1639099E-5 7.434242E-6 1.24238895E-5 1.24238895E-5 1.2424114E-5 1.26575 1.26575
1.2420886E-5 -5.12864E-11 1.2423801E-5 1.1638642E-5 7.4339496E-6 1.2423666E-5 1.2423666E-5 1.2423801E-5 1.26625 1.26625
1.2423633E-5 3.5311446E-12 1.2423489E-5 1.1638413E-5 7.433803E-6 1.2423441E-5 1.2423441E-5 1.2423489E-5 1.26675 1.26675
1.2424959E-5 3.2158835E-11 1.2423489E-5 1.1638183E-5 7.433657E-6 1.24232165E-5 1.24232165E-5 1.2423489E-5 1.26725 1.26725
1.2423382E-5 7.1886485E-12 1.24225535E-5 1.1637955E-5 7.4335107E-6 1.2422993E-5 1.2422993E-5 1.24225535E-5 1.26775 1.26775
1.2423488E-5 1.3280867E-11 1.2422241E-5 1.1637726E-5 7.4333648E-6 1.2422768E-5 1.2422768E-5 1.2422241E-5 1.26825 1.26825
1.2427851E-5 9.7942675E-11 1.2422241E-5 1.1637497E-5 7.4332183E-6 1.2422544E-5 1.2422544E-5 1.2422241E-5 1.26875 1.26875
1.2427858E-5 1.022077E-10 1.2422241E-5 1.16372685E-5 7.4330724E-6 1.242232E-5 1.242232E-5 1.2422241E-5 1.26925 1.26925
1.2422783E-5 1.2676441E-11 1.2421929E-5 1.1637039E-5 7.432926E-6 1.2422095E-5 1.2422095E-5 1.2421929E-5 1.26975 1.26975
1.2418071E-5 -7.015509E-11 1.2421929E-5 1.163681E-5 7.43278E-6 1.2421871E-5 1.2421871E-5 1.2421929E-5 1.27025 1.27025
1.2417252E-5 -8.1116745E-11 1.2421617E-5 1.1636582E-5 7.4326335E-6 1.2421647E-5 1.2421647E-5 1.2421617E-5 1.27075 1.27075
1.2416599E-5 -8.9033066E-11 1.2420992E-5 1.1636353E-5 7.4324876E-6 1.2421423E-5 1.2421423E-5 1.2420992E-5 1.27125 1.27125
1.24160115E-5 -9.5731256E-11 1.2420992E-5 1.1635895E-5 7.432195E-6 1.2421198E-5 1.2421198E-5 1.2420992E-5 1.27175 1.27175
1.2421332E-5 6.593503E-12 1.242068E-5 1.1635666E-5 7.4320487E-6 1.2420975E-5 1.2420975E-5 1.242068E-5 1.27225 1.27225
1.2429325E-5 1.5825266E-10 1.242068E-5 1.1635437E-5 7.4319028E-6 1.242075E-5 1.242075E-5 1.242068E-5 1.27275 1.27275
1.2432136E-5 2.1428835E-10 1.2420056E-5 1.16352085E-5 7.4317563E-6 1.2420525E-5 1.2420525E-5 1.2420056E-5 1.27325 1.27325
1.2426137E-5 1.07703214E-10 1.2419743E-5 1.1634979E-5 7.4316104E-6 1.2420302E-5 1.2420302E-5 1.2419743E-5 1.27375 1.27375
1.2419378E-5 -1.2890438E-11 1.2420056E-5 1.163475E-5 7.431464E-6 1.2420077E-5 1.2420077E-5 1.2420056E-5 1.27425 1.27425
1.24123235E-5 -1.3896571E-10 1.2419431E-5 1.1634522E-5 7.431318E-6 1.2419853E-5 1.2419853E-5 1.2419431E-5 1.27475 1.27475
1.2409426E-5 -1.8829856E-10 1.2419431E-5 1.1634293E-5 7.4311715E-6 1.2419629E-5 1.2419629E-5 1.2419431E-5 1.27525 1.27525
1.24098615E-5 -1.7611568E-10 1.2419431E-5 1.1634063E-5 7.4310256E-6 1.2419404E-5 1.2419404E-5 1.2419431E-5 1.27575 1.27575
1.2416436E-5 -5.064639E-11 1.2419431E-5 1.1633835E-5 7.430879E-6 1.241918E-5 1.241918E-5 1.2419431E-5 1.27625 1.27625
1.2424891E-5 1.09539704E-10 1.2418807E-5 1.1633606E-5 7.430733E-6 1.24189555E-5 1.24189555E-5 1.2418807E-5 1.27675 1.27675
1.24295175E-5 1.9907405E-10 1.2418495E-5 1.16331485E-5 7.4304407E-6 1.2418731E-5 1.2418731E-5 1.2418495E-5 1.27725 1.27725
1.2430151E-5 2.1491134E-10 1.2418495E-5 1.1632919E-5 7.4302948E-6 1.2418507E-5 1.2418507E-5 1.2418495E-5 1.27775 1.27775
1.24237895E-5 1.01626485E-10 1.2418495E-5 1.163269E-5 7.4301483E-6 1.24182825E-5 1.24182825E-5 1.2418495E-5 1.27825 1.27825
1.2417723E-5 -6.176787E-12 1.2417247E-5 1.1632462E-5 7.4300024E-6 1.2418058E-5 1.2418058E-5 1.2417247E-5 1.27875 1.27875
1.2409843E-5 -1.4747871E-10 1.24178705E-5 1.1632233E-5 7.429856E-6 1.2417834E-5 1.2417834E-5 1.24178705E-5 1.27925 1.27925
1.2404966E-5 -2.3335556E-10 1.24175585E-5 1.1632003E-5 7.42971E-6 1.24176095E-5 1.24176095E-5 1.24175585E-5 1.27975 1.27975
1.24086355E-5 -1.6148415E-10 1.24175585E-5 1.1631775E-5 7.4295635E-6 1.2417385E-5 1.2417385E-5 1.24175585E-5 1.28025 1.28025
1.2414846E-5 -4.2714603E-11 1.2417247E-5 1.1631546E-5 7.4294176E-6 1.2417161E-5 1.2417161E-5 1.2417247E-5 1.28075 1.28075
1.24177905E-5 1.5757354E-11 1.2416934E-5 1.1631317E-5 7.429271E-6 1.2416936E-5 1.2416936E-5 1.2416934E-5 1.28125 1.28125
1.2421856E-5 9.4937565E-11 1.2416622E-5 1.16310885E-5 7.429125E-6 1.2416713E-5 1.2416713E-5 1.2416622E-5 1.28175 1.28175
1.242457E-5 1.4914606E-10 1.241631E-5 1.1630859E-5 7.4289787E-6 1.2416488E-5 1.2416488E-5 1.241631E-5 1.28225 1.28225
1.24256985E-5 1.7411936E-10 1.241631E-5 1.1630402E-5 7.4286863E-6 1.2416263E-5 1.2416263E-5 1.241631E-5 1.28275 1.28275
1.2418708E-5 4.926222E-11 1.2415998E-5 1.1630173E-5 7.4285404E-6 1.241604E-5 1.241604E-5 1.2415998E-5 1.28325 1.28325
1.2413237E-5 -4.7577848E-11 1.2415685E-5 1.1629943E-5 7.428394E-6 1.2415815E-5 1.2415815E-5 1.2415685E-5 1.28375 1.28375
1.2410934E-5 -8.59475E-11 1.2415373E-5 1.1629715E-5 7.428248E-6 1.2415591E-5 1.2415591E-5 1.2415373E-5 1.28425 1.28425
1.2409555E-5 -1.0726329E-10 1.2415685E-5 1.1629486E-5 7.4281015E-6 1.2415367E-5 1.2415367E-5 1.2415685E-5 1.28475 1.28475
1.2408241E-5 -1.2736094E-10 1.2415373E-5 1.1629258E-5 7.4279556E-6 1.2415142E-5 1.2415142E-5 1.2415373E-5 1.28525 1.28525
1.2411746E-5 -5.853486E-11 1.2414749E-5 1.1629028E-5 7.427809E-6 1.2414917E-5 1.2414917E-5 1.2414749E-5 1.28575 1.28575
1.24170665E-5 4.3789902E-11 1.2414749E-5 1.1628799E-5 7.427663E-6 1.2414694E-5 1.2414694E-5 1.2414749E-5 1.28625 1.28625
1.2420802E-5 1.1687945E-10 1.2414437E-5 1.1628571E-5 7.4275167E-6 1.2414469E-5 1.2414469E-5 1.2414437E-5 1.28675 1.28675
1.2418597E-5 8.033701E-11 1.2414124E-5 1.1628342E-5 7.4273707E-6 1.2414244E-5 1.2414244E-5 1.2414124E-5 1.28725 1.28725
1.2417713E-5 6.8157216E-11 1.2414124E-5 1.1628113E-5 7.4272243E-6 1.241402E-5 1.241402E-5 1.2414124E-5 1.28775 1.28775
1.2419337E-5 1.0226651E-10 1.24135E-5 1.1627655E-5 7.426932E-6 1.2413796E-5 1.2413796E-5 1.24135E-5 1.28825 1.28825
1.2415879E-5 4.2579506E-11 1.24135E-5 1.1627426E-5 7.426786E-6 1.2413571E-5 1.2413571E-5 1.24135E-5 1.28875 1.28875
1.240978E-5 -6.583282E-11 1.2413188E-5 1.1627198E-5 7.4266395E-6 1.2413347E-5 1.2413347E-5 1.2413188E-5 1.28925 1.28925
1.2407972E-5 -9.5066476E-11 1.24135E-5 1.1626968E-5 7.4264935E-6 1.2413123E-5 1.2413123E-5 1.24135E-5 1.28975 1.28975
1.2413127E-5 4.2129425E-12 1.2413188E-5 1.1626739E-5 7.426347E-6 1.2412898E-5 1.2412898E-5 1.2413188E-5 1.29025 1.29025
1.2411813E-5 -1.5884708E-11 1.2412252E-5 1.1626511E-5 7.426201E-6 1.2412674E-5 1.2412674E-5 1.2412252E-5 1.29075 1.29075
1.240786E-5 -8.47077E-11 1.241194E-5 1.1626282E-5 7.4260547E-6 1.241245E-5 1.241245E-5 1.241194E-5 1.29125 1.29125
1.2410869E-5 -2.5017613E-11 1.241194E-5 1.1626053E-5 7.4259087E-6 1.2412225E-5 1.2412225E-5 1.241194E-5 1.29175 1.29175
1.24164535E-5 8.217969E-11 1.241194E-5 1.1625824E-5 7.4257628E-6 1.2412001E-5 1.2412001E-5 1.241194E-5 1.29225 1.29225
1.24180115E-5 1.15070814E-10 1.2411003E-5 1.1625595E-5 7.4256163E-6 1.2411776E-5 1.2411776E-5 1.2411003E-5 1.29275 1.29275
1.2414387E-5 5.233849E-11 1.2411315E-5 1.1625366E-5 7.4254704E-6 1.2411551E-5 1.2411551E-5 1.2411315E-5 1.29325 1.29325
1.2412975E-5 3.0413647E-11 1.2411627E-5 1.1624908E-5 7.425178E-6 1.2411328E-5 1.2411328E-5 1.2411627E-5 1.29375 1.29375
1.24135095E-5 4.442373E-11 1.2411627E-5 1.1624679E-5 7.4250315E-6 1.2411103E-5 1.2411103E-5 1.2411627E-5 1.29425 1.29425
1.2413154E-5 4.1989013E-11 1.2410691E-5 1.1624451E-5 7.4248856E-6 1.2410878E-5 1.2410878E-5 1.2410691E-5 1.29475 1.29475
1.240963E-5 -1.8916107E-11 1.2410691E-5 1.1624222E-5 7.424739E-6 1.2410655E-5 1.2410655E-5 1.2410691E-5 1.29525 1.29525
1.2408085E-5 -4.3277222E-11 1.2410066E-5 1.1623993E-5 7.424593E-6 1.241043E-5 1.241043E-5 1.2410066E-5 1.29575 1.29575
1.2406574E-5 -6.7029285E-11 1.2410379E-5 1.1623764E-5 7.4244467E-6 1.2410205E-5 1.2410205E-5 1.2410379E-5 1.29625 1.29625
1.2405986E-5 -7.372747E-11 1.2410066E-5 1.1623535E-5 7.4243007E-6 1.2409981E-5 1.2409981E-5 1.2410066E-5 1.29675 1.29675
1.24079725E-5 -3.2918442E-11 1.2409754E-5 1.1623306E-5 7.4241543E-6 1.2409756E-5 1.2409756E-5 1.2409754E-5 1.29725 1.29725
1.2412633E-5 5.722497E-11 1.240913E-5 1.1623078E-5 7.4240083E-6 1.2409532E-5 1.2409532E-5 1.240913E-5 1.29775 1.29775
1.2413332E-5 7.428038E-11 1.240913E-5 1.1622848E-5 7.423862E-6 1.2409308E-5 1.2409308E-5 1.240913E-5 1.29825 1.29825
1.2412019E-5 5.4182728E-11 1.2408505E-5 1.1622391E-5 7.4235695E-6 1.2409083E-5 1.2409083E-5 1.2408505E-5 1.29875 1.29875
1.2410309E-5 2.6776283E-11 1.2408505E-5 1.1622162E-5 7.4234235E-6 1.2408858E-5 1.2408858E-5 1.2408505E-5 1.29925 1.29925
1.2410811E-5 4.0177292E-11 1.24081935E-5 1.1621933E-5 7.423277E-6 1.2408634E-5 1.2408634E-5 1.24081935E-5 1.29975 1.29975
1.2410355E-5 3.591538E-11 1.24078815E-5 1.1621704E-5 7.423131E-6 1.2408409E-5 1.2408409E-5 1.24078815E-5 1.30025 1.30025
1.2406039E-5 -3.960734E-11 1.24078815E-5 1.1621475E-5 7.4229847E-6 1.2408185E-5 1.2408185E-5 1.24078815E-5 1.30075 1.30075
1.24031085E-5 -8.9549264E-11 1.240757E-5 1.1621246E-5 7.4228387E-6 1.2407961E-5 1.2407961E-5 1.240757E-5 1.30125 1.30125
1.2405789E-5 -3.594985E-11 1.2407257E-5 1.1621018E-5 7.4226923E-6 1.2407737E-5 1.2407737E-5 1.2407257E-5 1.30175 1.30175
1.2405003E-5 -4.6302438E-11 1.240757E-5 1.1620788E-5 7.4225463E-6 1.2407512E-5 1.2407512E-5 1.240757E-5 1.30225 1.30225
1.2401908E-5 -9.928969E-11 1.2406633E-5 1.162056E-5 7.4224E-6 1.2407288E-5 1.2407288E-5 1.2406633E-5 1.30275 1.30275
1.2404192E-5 -5.2999077E-11 1.2406633E-5 1.1620331E-5 7.422254E-6 1.2407063E-5 1.2407063E-5 1.2406633E-5 1.30325 1.30325
1.2411293E-5 8.22153E-11 1.2406321E-5 1.1620102E-5 7.4221075E-6 1.2406838E-5 1.2406838E-5 1.2406321E-5 1.30375 1.30375
1.24140715E-5 1.376419E-10 1.2405696E-5 1.1619644E-5 7.421815E-6 1.2406614E-5 1.2406614E-5 1.2405696E-5 1.30425 1.30425
1.2412296E-5 1.09017316E-10 1.2406321E-5 1.1619415E-5 7.421669E-6 1.240639E-5 1.240639E-5 1.2406321E-5 1.30475 1.30475
1.2410884E-5 8.709246E-11 1.2406321E-5 1.1619187E-5 7.421523E-6 1.2406165E-5 1.2406165E-5 1.2406321E-5 1.30525 1.30525
1.2410594E-5 8.5875876E-11 1.2406008E-5 1.1618958E-5 7.4213767E-6 1.2405941E-5 1.2405941E-5 1.2406008E-5 1.30575 1.30575
1.2404395E-5 -2.4363641E-11 1.2405696E-5 1.1618728E-5 7.4212307E-6 1.2405716E-5 1.2405716E-5 1.2405696E-5 1.30625 1.30625
1.2391796E-5 -2.5276212E-10 1.2405384E-5 1.16185E-5 7.4210843E-6 1.2405491E-5 1.2405491E-5 1.2405384E-5 1.30675 1.30675
1.2387612E-5 -3.2584857E-10 1.2405696E-5 1.1618271E-5 7.4209383E-6 1.2405267E-5 1.2405267E-5 1.2405696E-5 1.30725 1.30725
1.23962645E-5 -1.6200807E-10 1.2405072E-5 1.1618042E-5 7.420792E-6 1.2405042E-5 1.2405042E-5 1.2405072E-5 1.30775 1.30775
1.240858E-5 6.943883E-11 1.2404759E-5 1.16178135E-5 7.420646E-6 1.2404817E-5 1.2404817E-5 1.2404759E-5 1.30825 1.30825
1.2414461E-5 1.8211772E-10 1.2404447E-5 1.1617584E-5 7.4204995E-6 1.2404594E-5 1.2404594E-5 1.2404447E-5 1.30875 1.30875
1.2417372E-5 2.399806E-10 1.2404447E-5 1.1617355E-5 7.4203535E-6 1.2404369E-5 1.2404369E-5 1.2404447E-5 1.30925 1.30925
1.242114E-5 3.1367922E-10 1.2404135E-5 1.1616898E-5 7.420061E-6 1.2404144E-5 1.2404144E-5 1.2404135E-5 1.30975 1.30975
1.2417451E-5 2.4972877E-10 1.2403823E-5 1.1616668E-5 7.4199147E-6 1.240392E-5 1.240392E-5 1.2403823E-5 1.31025 1.31025
1.2402904E-5 -1.4604639E-11 1.2403511E-5 1.161644E-5 7.4197687E-6 1.2403695E-5 1.2403695E-5 1.2403511E-5 1.31075 1.31075
1.2387136E-5 -3.014735E-10 1.24031985E-5 1.1616211E-5 7.4196223E-6 1.2403471E-5 1.2403471E-5 1.24031985E-5 1.31125 1.31125
1.2383117E-5 -3.7151462E-10 1.2403511E-5 1.1615982E-5 7.4194763E-6 1.2403247E-5 1.2403247E-5 1.2403511E-5 1.31175 1.31175
1.2388536E-5 -2.673627E-10 1.2402887E-5 1.16157535E-5 7.41933E-6 1.2403022E-5 1.2403022E-5 1.2402887E-5 1.31225 1.31225
1.239864E-5 -7.6723246E-11 1.2402887E-5 1.1615524E-5 7.419184E-6 1.2402797E-5 1.2402797E-5 1.2402887E-5 1.31275 1.31275
1.2408844E-5 1.1574337E-10 1.2402887E-5 1.1615295E-5 7.4190375E-6 1.2402573E-5 1.2402573E-5 1.2402887E-5 1.31325 1.31325
1.2416177E-5 2.552212E-10 1.2402575E-5 1.1615067E-5 7.4188915E-6 1.2402348E-5 1.2402348E-5 1.2402575E-5 1.31375 1.31375
1.241978E-5 3.2587447E-10 1.240195E-5 1.1614838E-5 7.418745E-6 1.24021235E-5 1.24021235E-5 1.240195E-5 1.31425 1.31425
1.241718E-5 2.8202327E-10 1.2401638E-5 1.1614608E-5 7.418599E-6 1.2401899E-5 1.2401899E-5 1.2401638E-5 1.31475 1.31475
1.2408606E-5 1.279309E-10 1.240195E-5 1.1614151E-5 7.4183067E-6 1.2401674E-5 1.2401674E-5 1.240195E-5 1.31525 1.31525
1.2396634E-5 -8.889529E-11 1.2401326E-5 1.1613922E-5 7.4181603E-6 1.24014505E-5 1.24014505E-5 1.2401326E-5 1.31575 1.31575
1.2382911E-5 -3.3800202E-10 1.2401014E-5 1.16136935E-5 7.4180143E-6 1.2401225E-5 1.2401225E-5 1.2401014E-5 1.31625 1.31625
1.2380575E-5 -3.7698075E-10 1.2400701E-5 1.1613464E-5 7.417868E-6 1.2401001E-5 1.2401001E-5 1.2400701E-5 1.31675 1.31675
1.2387512E-5 -2.4481173E-10 1.2400701E-5 1.1613235E-5 7.417722E-6 1.24007765E-5 1.24007765E-5 1.2400701E-5 1.31725 1.31725
1.2396462E-5 -7.548962E-11 1.2400701E-5 1.1613007E-5 7.4175755E-6 1.2400552E-5 1.2400552E-5 1.2400701E-5 1.31775 1.31775
1.2406996E-5 1.2306768E-10 1.2400389E-5 1.1612778E-5 7.4174295E-6 1.2400327E-5 1.2400327E-5 1.2400389E-5 1.31825 1.31825
1.2418618E-5 3.4172418E-10 1.2399765E-5 1.1612548E-5 7.417283E-6 1.2400103E-5 1.2400103E-5 1.2399765E-5 1.31875 1.31875
1.2422023E-5 4.0872303E-10 1.2399765E-5 1.161232E-5 7.417137E-6 1.2399878E-5 1.2399878E-5 1.2399765E-5 1.31925 1.31925
1.2416552E-5 3.11883E-10 1.2399453E-5 1.1612091E-5 7.416991E-6 1.2399653E-5 1.2399653E-5 1.2399453E-5 1.31975 1.31975
1.2402072E-5 4.8767733E-11 1.239914E-5 1.1611862E-5 7.4168447E-6 1.2399429E-5 1.2399429E-5 1.239914E-5 1.32025 1.32025
1.2386732E-5 -2.3018328E-10 1.2399453E-5 1.1611404E-5 7.4165523E-6 1.2399204E-5 1.2399204E-5 1.2399453E-5 1.32075 1.32075
1.2379314E-5 -3.6295827E-10 1.239914E-5 1.1611176E-5 7.4164063E-6 1.239898E-5 1.239898E-5 1.239914E-5 1.32125 1.32125
1.2376977E-5 -4.0193698E-10 1.2398828E-5 1.1610947E-5 7.41626E-6 1.2398755E-5 1.2398755E-5 1.2398828E-5 1.32175 1.32175
1.2381934E-5 -3.0631195E-10 1.2398828E-5 1.1610718E-5 7.416114E-6 1.239853E-5 1.239853E-5 1.2398828E-5 1.32225 1.32225
1.2396692E-5 -2.979413E-11 1.2398516E-5 1.1610489E-5 7.4159675E-6 1.2398306E-5 1.2398306E-5 1.2398516E-5 1.32275 1.32275
1.2410625E-5 2.3149703E-10 1.2398516E-5 1.161026E-5 7.4158215E-6 1.2398082E-5 1.2398082E-5 1.2398516E-5 1.32325 1.32325
1.2421224E-5 4.3127246E-10 1.23982045E-5 1.1610031E-5 7.415675E-6 1.2397857E-5 1.2397857E-5 1.23982045E-5 1.32375 1.32375
1.2421197E-5 4.349284E-10 1.2397892E-5 1.1609803E-5 7.415529E-6 1.2397632E-5 1.2397632E-5 1.2397892E-5 1.32425 1.32425
1.2411172E-5 2.5403715E-10 1.2397268E-5 1.1609573E-5 7.4153827E-6 1.2397408E-5 1.2397408E-5 1.2397268E-5 1.32475 1.32475
1.2397516E-5 6.148555E-12 1.2396956E-5 1.1609344E-5 7.4152367E-6 1.2397183E-5 1.2397183E-5 1.2396956E-5 1.32525 1.32525
1.2383398E-5 -2.5026697E-10 1.2396643E-5 1.1609116E-5 7.4150903E-6 1.23969585E-5 1.23969585E-5 1.2396643E-5 1.32575 1.32575
1.2374791E-5 -4.0496836E-10 1.2397268E-5 1.1608658E-5 7.414798E-6 1.2396734E-5 1.2396734E-5 1.2397268E-5 1.32625 1.32625
1.2372554E-5 -4.4211992E-10 1.2396019E-5 1.1608429E-5 7.414652E-6 1.2396509E-5 1.2396509E-5 1.2396019E-5 1.32675 1.32675
1.2379094E-5 -3.1725966E-10 1.2396643E-5 1.16082E-5 7.4145055E-6 1.2396285E-5 1.2396285E-5 1.2396643E-5 1.32725 1.32725
1.23958325E-5 -4.197833E-12 1.2396019E-5 1.1607971E-5 7.4143595E-6 1.239606E-5 1.239606E-5 1.2396019E-5 1.32775 1.32775
1.2415706E-5 3.6672532E-10 1.2395395E-5 1.1607743E-5 7.414213E-6 1.2395835E-5 1.2395835E-5 1.2395395E-5 1.32825 1.32825
1.2421487E-5 4.7757703E-10 1.2395707E-5 1.1607513E-5 7.414067E-6 1.2395611E-5 1.2395611E-5 1.2395707E-5 1.32875 1.32875
1.2416114E-5 3.825642E-10 1.2395395E-5 1.1607284E-5 7.4139207E-6 1.2395386E-5 1.2395386E-5 1.2395395E-5 1.32925 1.32925
1.2401633E-5 1.1944891E-10 1.2395082E-5 1.1607056E-5 7.4137747E-6 1.2395161E-5 1.2395161E-5 1.2395082E-5 1.32975 1.32975
1.2389594E-5 -9.8595423E-11 1.2395082E-5 1.1606827E-5 7.4136283E-6 1.2394937E-5 1.2394937E-5 1.2395082E-5 1.33025 1.33025
1.23790405E-5 -2.8923175E-10 1.2394146E-5 1.1606598E-5 7.4134823E-6 1.2394712E-5 1.2394712E-5 1.2394146E-5 1.33075 1.33075
1.2370929E-5 -4.3479714E-10 1.2394458E-5 1.1606369E-5 7.413336E-6 1.2394487E-5 1.2394487E-5 1.2394458E-5 1.33125 1.33125
1.23729815E-5 -3.9277E-10 1.23938335E-5 1.1605911E-5 7.4130435E-6 1.2394263E-5 1.2394263E-5 1.23938335E-5 1.33175 1.33175
1.2387706E-5 -1.1686123E-10 1.2394146E-5 1.1605683E-5 7.4128975E-6 1.2394038E-5 1.2394038E-5 1.2394146E-5 1.33225 1.33225
1.2403817E-5 1.8462835E-10 1.2394146E-5 1.1605453E-5 7.4127515E-6 1.2393813E-5 1.2393813E-5 1.2394146E-5 1.33275 1.33275
1.2413097E-5 3.600411E-10 1.23935215E-5 1.1605224E-5 7.412605E-6 1.2393589E-5 1.2393589E-5 1.23935215E-5 1.33325 1.33325
1.2415447E-5 4.0754988E-10 1.23932095E-5 1.1604996E-5 7.412459E-6 1.2393364E-5 1.2393364E-5 1.23932095E-5 1.33375 1.33375
1.2408687E-5 2.8695618E-10 1.23932095E-5 1.1604767E-5 7.4123127E-6 1.23931395E-5 1.23931395E-5 1.23932095E-5 1.33425 1.33425
1.2396946E-5 7.439346E-11 1.2392898E-5 1.1604538E-5 7.4121667E-6 1.2392915E-5 1.2392915E-5 1.2392898E-5 1.33475 1.33475
1.2383818E-5 -1.6375007E-10 1.23932095E-5 1.1604309E-5 7.4120203E-6 1.239269E-5 1.239269E-5 1.23932095E-5 1.33525 1.33525
1.2373E-5 -3.5925893E-10 1.2392273E-5 1.160408E-5 7.4118743E-6 1.2392466E-5 1.2392466E-5 1.2392273E-5 1.33575 1.33575
1.2370069E-5 -4.0920084E-10 1.2392273E-5 1.1603851E-5 7.411728E-6 1.2392241E-5 1.2392241E-5 1.2392273E-5 1.33625 1.33625
1.2379712E-5 -2.2708835E-10 1.2392585E-5 1.1603393E-5 7.4114355E-6 1.2392016E-5 1.2392016E-5 1.2392585E-5 1.33675 1.33675
1.2391632E-5 -2.9502522E-12 1.2391961E-5 1.1603164E-5 7.4112895E-6 1.2391792E-5 1.2391792E-5 1.2391961E-5 1.33725 1.33725
1.2404013E-5 2.2971477E-10 1.2391649E-5 1.1602936E-5 7.411143E-6 1.2391566E-5 1.2391566E-5 1.2391649E-5 1.33775 1.33775
1.24077815E-5 3.0341343E-10 1.2391024E-5 1.1602707E-5 7.410997E-6 1.2391342E-5 1.2391342E-5 1.2391024E-5 1.33825 1.33825
1.2409042E-5 3.3082295E-10 1.2390712E-5 1.16024785E-5 7.4108507E-6 1.2391117E-5 1.2391117E-5 1.2390712E-5 1.33875 1.33875
1.2404296E-5 2.4738236E-10 1.2391024E-5 1.1602249E-5 7.4107047E-6 1.2390892E-5 1.2390892E-5 1.2391024E-5 1.33925 1.33925
1.2389122E-5 -2.8523305E-11 1.2391024E-5 1.160202E-5 7.4105583E-6 1.2390668E-5 1.2390668E-5 1.2391024E-5 1.33975 1.33975
1.237484E-5 -2.8798416E-10 1.2390712E-5 1.1601792E-5 7.4104123E-6 1.2390443E-5 1.2390443E-5 1.2390712E-5 1.34025 1.34025
1.2371513E-5 -3.452349E-10 1.2390712E-5 1.1601563E-5 7.410266E-6 1.2390218E-5 1.2390218E-5 1.2390712E-5 1.34075 1.34075
1.2374522E-5 -2.855448E-10 1.2390088E-5 1.1601333E-5 7.41012E-6 1.2389994E-5 1.2389994E-5 1.2390088E-5 1.34125 1.34125
1.2382647E-5 -1.3144938E-10 1.2389775E-5 1.1601105E-5 7.4099735E-6 1.2389769E-5 1.2389769E-5 1.2389775E-5 1.34175 1.34175
1.2388461E-5 -1.9988624E-11 1.2389775E-5 1.1600647E-5 7.409681E-6 1.2389544E-5 1.2389544E-5 1.2389775E-5 1.34225 1.34225
1.2397576E-5 1.523788E-10 1.2389463E-5 1.16004185E-5 7.409535E-6 1.238932E-5 1.238932E-5 1.2389463E-5 1.34275 1.34275
1.2409529E-5 3.7712597E-10 1.2389463E-5 1.1600189E-5 7.4093887E-6 1.2389095E-5 1.2389095E-5 1.2389463E-5 1.34325 1.34325
1.24101625E-5 3.9296325E-10 1.2388839E-5 1.159996E-5 7.4092427E-6 1.238887E-5 1.238887E-5 1.2388839E-5 1.34375 1.34375
1.2395021E-5 1.1766665E-10 1.2388527E-5 1.1599732E-5 7.4090963E-6 1.2388646E-5 1.2388646E-5 1.2388527E-5 1.34425 1.34425
1.23829495E-5 -1.0098674E-10 1.2388527E-5 1.1599503E-5 7.4089503E-6 1.2388421E-5 1.2388421E-5 1.2388527E-5 1.34475 1.34475
1.237586E-5 -2.2767108E-10 1.2387903E-5 1.1599273E-5 7.408804E-6 1.2388196E-5 1.2388196E-5 1.2387903E-5 1.34525 1.34525
1.2371939E-5 -2.9588498E-10 1.2387903E-5 1.1599045E-5 7.408658E-6 1.2387971E-5 1.2387971E-5 1.2387903E-5 1.34575 1.34575
1.237155E-5 -2.9892877E-10 1.2388215E-5 1.1598816E-5 7.4085115E-6 1.2387746E-5 1.2387746E-5 1.2388215E-5 1.34625 1.34625
1.2381225E-5 -1.1620721E-10 1.2387903E-5 1.1598587E-5 7.4083655E-6 1.2387522E-5 1.2387522E-5 1.2387903E-5 1.34675 1.34675
1.2394729E-5 1.3716608E-10 1.2387279E-5 1.15983585E-5 7.4082195E-6 1.2387297E-5 1.2387297E-5 1.2387279E-5 1.34725 1.34725
1.2402589E-5 2.8638897E-10 1.2386966E-5 1.15979E-5 7.407927E-6 1.2387072E-5 1.2387072E-5 1.2386966E-5 1.34775 1.34775
1.2403784E-5 3.125804E-10 1.2386654E-5 1.1597672E-5 7.4077807E-6 1.2386848E-5 1.2386848E-5 1.2386654E-5 1.34825 1.34825
1.2400589E-5 2.5776598E-10 1.2386966E-5 1.1597443E-5 7.4076347E-6 1.2386623E-5 1.2386623E-5 1.2386966E-5 1.34875 1.34875
1.2395084E-5 1.6031683E-10 1.238603E-5 1.1597213E-5 7.4074883E-6 1.2386397E-5 1.2386397E-5 1.238603E-5 1.34925 1.34925
1.2382617E-5 -6.564537E-11 1.238603E-5 1.1596985E-5 7.4073423E-6 1.2386174E-5 1.2386174E-5 1.238603E-5 1.34975 1.34975
1.2368894E-5 -3.147521E-10 1.2386342E-5 1.1596756E-5 7.407196E-6 1.2385948E-5 1.2385948E-5 1.2386342E-5 1.35025 1.35025
1.2365007E-5 -3.8235698E-10 1.2385717E-5 1.1596527E-5 7.40705E-6 1.23857235E-5 1.23857235E-5 1.2385717E-5 1.35075 1.35075
1.2374451E-5 -2.0389887E-10 1.2385405E-5 1.15962985E-5 7.4069035E-6 1.2385499E-5 1.2385499E-5 1.2385405E-5 1.35125 1.35125
1.23828395E-5 -4.49309E-11 1.2384781E-5 1.1596069E-5 7.4067575E-6 1.2385274E-5 1.2385274E-5 1.2384781E-5 1.35175 1.35175
1.2392779E-5 1.426632E-10 1.2385093E-5 1.159584E-5 7.406611E-6 1.238505E-5 1.238505E-5 1.2385093E-5 1.35225 1.35225
1.2401696E-5 3.113762E-10 1.2384781E-5 1.1595612E-5 7.406465E-6 1.2384825E-5 1.2384825E-5 1.2384781E-5 1.35275 1.35275
1.2404969E-5 3.7593884E-10 1.2384781E-5 1.1595153E-5 7.4061727E-6 1.2384599E-5 1.2384599E-5 1.2384781E-5 1.35325 1.35325
1.2396527E-5 2.2428279E-10 1.2384469E-5 1.1594925E-5 7.4060263E-6 1.2384375E-5 1.2384375E-5 1.2384469E-5 1.35375 1.35375
1.2383036E-5 -2.0560482E-11 1.2384156E-5 1.1594696E-5 7.4058803E-6 1.238415E-5 1.238415E-5 1.2384156E-5 1.35425 1.35425
1.2371262E-5 -2.3373228E-10 1.2384156E-5 1.1594467E-5 7.405734E-6 1.2383925E-5 1.2383925E-5 1.2384156E-5 1.35475 1.35475
1.2366812E-5 -3.1169126E-10 1.2384156E-5 1.15942385E-5 7.405588E-6 1.2383701E-5 1.2383701E-5 1.2384156E-5 1.35525 1.35525
1.23680065E-5 -2.8549985E-10 1.23835325E-5 1.1594009E-5 7.4054415E-6 1.2383476E-5 1.2383476E-5 1.23835325E-5 1.35575 1.35575
1.2372006E-5 -2.0753775E-10 1.2383221E-5 1.159378E-5 7.4052955E-6 1.2383251E-5 1.2383251E-5 1.2383221E-5 1.35625 1.35625
1.2382573E-5 -8.37139E-12 1.2382908E-5 1.1593552E-5 7.405149E-6 1.2383026E-5 1.2383026E-5 1.2382908E-5 1.35675 1.35675
1.23958125E-5 2.4012936E-10 1.2383221E-5 1.1593323E-5 7.405003E-6 1.2382801E-5 1.2382801E-5 1.2383221E-5 1.35725 1.35725
1.2402616E-5 3.698621E-10 1.2383221E-5 1.1593094E-5 7.4048567E-6 1.2382577E-5 1.2382577E-5 1.2383221E-5 1.35775 1.35775
1.2398564E-5 2.9921196E-10 1.2382908E-5 1.1592865E-5 7.4047107E-6 1.2382352E-5 1.2382352E-5 1.2382908E-5 1.35825 1.35825
1.2389297E-5 1.3232923E-10 1.2382596E-5 1.1592408E-5 7.4044183E-6 1.2382127E-5 1.2382127E-5 1.2382596E-5 1.35875 1.35875
1.2379007E-5 -5.3434566E-11 1.2381972E-5 1.1592178E-5 7.404272E-6 1.2381902E-5 1.2381902E-5 1.2381972E-5 1.35925 1.35925
1.2370631E-5 -2.038725E-10 1.2381972E-5 1.1591949E-5 7.404126E-6 1.2381677E-5 1.2381677E-5 1.2381972E-5 1.35975 1.35975
1.2362585E-5 -3.4821976E-10 1.2381972E-5 1.1591721E-5 7.40398E-6 1.23814525E-5 1.23814525E-5 1.2381972E-5 1.36025 1.36025
1.2364373E-5 -3.1106515E-10 1.2381347E-5 1.1591492E-5 7.4038335E-6 1.2381228E-5 1.2381228E-5 1.2381347E-5 1.36075 1.36075
1.2377679E-5 -6.134624E-11 1.2381347E-5 1.1591263E-5 7.4036875E-6 1.2381002E-5 1.2381002E-5 1.2381347E-5 1.36125 1.36125
1.2387453E-5 1.2320253E-10 1.2380723E-5 1.1591034E-5 7.403541E-6 1.2380779E-5 1.2380779E-5 1.2380723E-5 1.36175 1.36175
1.2392509E-5 2.2065474E-10 1.2381035E-5 1.1590805E-5 7.403395E-6 1.2380553E-5 1.2380553E-5 1.2381035E-5 1.36225 1.36225
1.2394528E-5 2.6207284E-10 1.2380098E-5 1.1590576E-5 7.4032487E-6 1.2380328E-5 1.2380328E-5 1.2380098E-5 1.36275 1.36275
1.2391597E-5 2.1213092E-10 1.2380098E-5 1.1590348E-5 7.4031027E-6 1.2380104E-5 1.2380104E-5 1.2380098E-5 1.36325 1.36325
1.2382561E-5 4.9511662E-11 1.2380098E-5 1.1590118E-5 7.4029563E-6 1.2379879E-5 1.2379879E-5 1.2380098E-5 1.36375 1.36375
1.23731625E-5 -1.1980733E-10 1.2379786E-5 1.1589661E-5 7.402664E-6 1.23796535E-5 1.23796535E-5 1.2379786E-5 1.36425 1.36425
1.2365975E-5 -2.4831887E-10 1.2379474E-5 1.1589432E-5 7.402518E-6 1.2379429E-5 1.2379429E-5 1.2379474E-5 1.36475 1.36475
1.236707E-5 -2.2395465E-10 1.2379474E-5 1.1589203E-5 7.4023715E-6 1.2379204E-5 1.2379204E-5 1.2379474E-5 1.36525 1.36525
1.2373412E-5 -1.02748816E-10 1.2379474E-5 1.1588974E-5 7.4022255E-6 1.2378979E-5 1.2378979E-5 1.2379474E-5 1.36575 1.36575
1.2379886E-5 2.0893275E-11 1.2379162E-5 1.1588745E-5 7.402079E-6 1.2378755E-5 1.2378755E-5 1.2379162E-5 1.36625 1.36625
1.2386592E-5 1.4879883E-10 1.23788495E-5 1.1588516E-5 7.401933E-6 1.2378529E-5 1.2378529E-5 1.23788495E-5 1.36675 1.36675
1.2388743E-5 1.926532E-10 1.2378538E-5 1.1588288E-5 7.4017867E-6 1.2378305E-5 1.2378305E-5 1.2378538E-5 1.36725 1.36725
1.2386373E-5 1.5306542E-10 1.2378538E-5 1.1588058E-5 7.4016407E-6 1.237808E-5 1.237808E-5 1.2378538E-5 1.36775 1.36775
1.2379878E-5 3.7344287E-11 1.2377914E-5 1.1587829E-5 7.4014943E-6 1.2377855E-5 1.2377855E-5 1.2377914E-5 1.36825 1.36825
1.2373878E-5 -6.9240835E-11 1.2377289E-5 1.1587601E-5 7.4013483E-6 1.237763E-5 1.237763E-5 1.2377289E-5 1.36875 1.36875
1.2371971E-5 -1.0030169E-10 1.2377289E-5 1.1587143E-5 7.401056E-6 1.2377405E-5 1.2377405E-5 1.2377289E-5 1.36925 1.36925
1.2370855E-5 -1.1674493E-10 1.2377601E-5 1.1586914E-5 7.4009095E-6 1.2377181E-5 1.2377181E-5 1.2377601E-5 1.36975 1.36975
1.2368088E-5 -1.6364153E-10 1.2376977E-5 1.1586685E-5 7.4007635E-6 1.2376955E-5 1.2376955E-5 1.2376977E-5 1.37025 1.37025
1.2372847E-5 -7.1670905E-11 1.2376665E-5 1.1586456E-5 7.400617E-6 1.237673E-5 1.237673E-5 1.2376665E-5 1.37075 1.37075
1.23806085E-5 7.572479E-11 1.2376665E-5 1.1586228E-5 7.400471E-6 1.2376506E-5 1.2376506E-5 1.2376665E-5 1.37125 1.37125
1.2382925E-5 1.226245E-10 1.237604E-5 1.1585998E-5 7.4003246E-6 1.237628E-5 1.237628E-5 1.237604E-5 1.37175 1.37175
1.2380885E-5 8.9127365E-11 1.2375728E-5 1.1585769E-5 7.4001787E-6 1.2376056E-5 1.2376056E-5 1.2375728E-5 1.37225 1.37225
1.23802965E-5 8.2429195E-11 1.237604E-5 1.1585541E-5 7.4000322E-6 1.2375831E-5 1.2375831E-5 1.237604E-5 1.37275 1.37275
1.2379643E-5 7.451286E-11 1.237604E-5 1.1585312E-5 7.3998863E-6 1.2375605E-5 1.2375605E-5 1.237604E-5 1.37325 1.37325
1.2375425E-5 8.1734494E-13 1.2375728E-5 1.1585083E-5 7.39974E-6 1.2375381E-5 1.2375381E-5 1.2375728E-5 1.37375 1.37375
1.236992E-5 -9.663178E-11 1.2375728E-5 1.1584854E-5 7.399594E-6 1.2375156E-5 1.2375156E-5 1.2375728E-5 1.37425 1.37425
1.2365537E-5 -1.7337264E-10 1.2375104E-5 1.1584397E-5 7.3993015E-6 1.2374931E-5 1.2374931E-5 1.2375104E-5 1.37475 1.37475
1.2366038E-5 -1.599716E-10 1.2374479E-5 1.1584168E-5 7.3991555E-6 1.2374706E-5 1.2374706E-5 1.2374479E-5 1.37525 1.37525
1.2369246E-5 -9.662712E-11 1.2374479E-5 1.1583938E-5 7.399009E-6 1.2374481E-5 1.2374481E-5 1.2374479E-5 1.37575 1.37575
1.2374599E-5 6.306705E-12 1.2374167E-5 1.158371E-5 7.398863E-6 1.2374257E-5 1.2374257E-5 1.2374167E-5 1.37625 1.37625
1.2380446E-5 1.1837653E-10 1.2374167E-5 1.1583481E-5 7.3987167E-6 1.2374031E-5 1.2374031E-5 1.2374167E-5 1.37675 1.37675
1.2386557E-5 2.353189E-10 1.23738555E-5 1.1583252E-5 7.3985707E-6 1.2373806E-5 1.2373806E-5 1.23738555E-5 1.37725 1.37725
1.2383593E-5 1.8476791E-10 1.2373231E-5 1.15830235E-5 7.3984243E-6 1.2373582E-5 1.2373582E-5 1.2373231E-5 1.37775 1.37775
1.2374853E-5 2.7630249E-11 1.2373543E-5 1.1582794E-5 7.3982783E-6 1.2373356E-5 1.2373356E-5 1.2373543E-5 1.37825 1.37825
1.2368788E-5 -8.0173014E-11 1.2373543E-5 1.1582565E-5 7.398132E-6 1.23731315E-5 1.23731315E-5 1.2373543E-5 1.37875 1.37875
1.2365889E-5 -1.2950586E-10 1.2373543E-5 1.1582337E-5 7.397986E-6 1.2372907E-5 1.2372907E-5 1.2373543E-5 1.37925 1.37925
1.2364015E-5 -1.5995764E-10 1.2372919E-5 1.1582108E-5 7.3978395E-6 1.2372681E-5 1.2372681E-5 1.2372919E-5 1.37975 1.37975
1.2366529E-5 -1.09403556E-10 1.2372607E-5 1.158165E-5 7.397547E-6 1.2372457E-5 1.2372457E-5 1.2372607E-5 1.38025 1.38025
1.2370726E-5 -2.7787059E-11 1.2372295E-5 1.1581421E-5 7.397401E-6 1.2372232E-5 1.2372232E-5 1.2372295E-5 1.38075 1.38075
1.23766395E-5 8.5500884E-11 1.237167E-5 1.1581192E-5 7.3972546E-6 1.23720065E-5 1.23720065E-5 1.237167E-5 1.38125 1.38125
1.2382487E-5 1.9757071E-10 1.2371982E-5 1.15809635E-5 7.3971087E-6 1.2371782E-5 1.2371782E-5 1.2371982E-5 1.38175 1.38175
1.2382856E-5 2.0853547E-10 1.237167E-5 1.1580734E-5 7.3969622E-6 1.2371557E-5 1.2371557E-5 1.237167E-5 1.38225 1.38225
1.2378242E-5 1.2753115E-10 1.2371358E-5 1.1580505E-5 7.3968163E-6 1.2371332E-5 1.2371332E-5 1.2371358E-5 1.38275 1.38275
1.2369668E-5 -2.6561177E-11 1.2371358E-5 1.1580277E-5 7.39667E-6 1.2371107E-5 1.2371107E-5 1.2371358E-5 1.38325 1.38325
1.2360962E-5 -1.8308977E-10 1.237167E-5 1.1580048E-5 7.396524E-6 1.2370882E-5 1.2370882E-5 1.237167E-5 1.38375 1.38375
1.2359384E-5 -2.0805994E-10 1.2371358E-5 1.1579818E-5 7.3963774E-6 1.2370657E-5 1.2370657E-5 1.2371358E-5 1.38425 1.38425
1.2363086E-5 -1.3557946E-10 1.2370733E-5 1.157959E-5 7.3962315E-6 1.2370432E-5 1.2370432E-5 1.2370733E-5 1.38475 1.38475
1.2368702E-5 -2.7773093E-11 1.2371046E-5 1.1579361E-5 7.396085E-6 1.23702075E-5 1.23702075E-5 1.2371046E-5 1.38525 1.38525
1.2377949E-5 1.470306E-10 1.2370421E-5 1.15789035E-5 7.3957926E-6 1.2369982E-5 1.2369982E-5 1.2370421E-5 1.38575 1.38575
1.2382509E-5 2.3534683E-10 1.2370109E-5 1.1578674E-5 7.3956467E-6 1.2369757E-5 1.2369757E-5 1.2370109E-5 1.38625 1.38625
1.23774E-5 1.4520649E-10 1.2369797E-5 1.1578445E-5 7.3955002E-6 1.2369533E-5 1.2369533E-5 1.2369797E-5 1.38675 1.38675
1.2369948E-5 1.1822446E-11 1.2369797E-5 1.1578217E-5 7.3953543E-6 1.2369307E-5 1.2369307E-5 1.2369797E-5 1.38725 1.38725
1.236408E-5 -9.232641E-11 1.2369797E-5 1.1577988E-5 7.3952083E-6 1.23690825E-5 1.23690825E-5 1.2369797E-5 1.38775 1.38775
1.2360191E-5 -1.5993126E-10 1.2369797E-5 1.1577758E-5 7.395062E-6 1.2368857E-5 1.2368857E-5 1.2369797E-5 1.38825 1.38825
1.2358283E-5 -1.9099211E-10 1.23691725E-5 1.157753E-5 7.394916E-6 1.2368632E-5 1.2368632E-5 1.23691725E-5 1.38875 1.38875
1.2361094E-5 -1.3495642E-10 1.2368861E-5 1.1577301E-5 7.3947695E-6 1.2368407E-5 1.2368407E-5 1.2368861E-5 1.38925 1.38925
1.2367965E-5 -4.0055277E-12 1.2368861E-5 1.1577072E-5 7.3946235E-6 1.2368182E-5 1.2368182E-5 1.2368861E-5 1.38975 1.38975
1.237939E-5 2.1099657E-10 1.2367924E-5 1.15768435E-5 7.394477E-6 1.2367957E-5 1.2367957E-5 1.2367924E-5 1.39025 1.39025
1.2382333E-5 2.694685E-10 1.2367612E-5 1.1576614E-5 7.394331E-6 1.2367732E-5 1.2367732E-5 1.2367612E-5 1.39075 1.39075
1.2377454E-5 1.8359168E-10 1.2367612E-5 1.1576157E-5 7.3940387E-6 1.2367507E-5 1.2367507E-5 1.2367612E-5 1.39125 1.39125
1.2369144E-5 3.4371887E-11 1.23673E-5 1.1575928E-5 7.3938922E-6 1.2367283E-5 1.2367283E-5 1.23673E-5 1.39175 1.39175
1.2359976E-5 -1.3068364E-10 1.2366675E-5 1.1575698E-5 7.3937463E-6 1.2367057E-5 1.2367057E-5 1.2366675E-5 1.39225 1.39225
1.23553955E-5 -2.1107889E-10 1.23673E-5 1.157547E-5 7.3936E-6 1.2366832E-5 1.2366832E-5 1.23673E-5 1.39275 1.39275
1.2354873E-5 -2.1655894E-10 1.2366675E-5 1.1575241E-5 7.393454E-6 1.2366607E-5 1.2366607E-5 1.2366675E-5 1.39325 1.39325
1.2358674E-5 -1.4225125E-10 1.2366675E-5 1.1575013E-5 7.3933074E-6 1.2366382E-5 1.2366382E-5 1.2366675E-5 1.39375 1.39375
1.2366865E-5 1.3062313E-11 1.2366988E-5 1.15747835E-5 7.3931615E-6 1.23661575E-5 1.23661575E-5 1.2366988E-5 1.39425 1.39425
1.2375847E-5 1.8299348E-10 1.2366675E-5 1.1574554E-5 7.393015E-6 1.2365932E-5 1.2365932E-5 1.2366675E-5 1.39475 1.39475
1.2378625E-5 2.384201E-10 1.2366363E-5 1.1574326E-5 7.392869E-6 1.2365706E-5 1.2365706E-5 1.2366363E-5 1.39525 1.39525
1.2378235E-5 2.3537633E-10 1.2365739E-5 1.1574097E-5 7.3927226E-6 1.2365482E-5 1.2365482E-5 1.2365739E-5 1.39575 1.39575
1.2373324E-5 1.4889039E-10 1.2365426E-5 1.1573868E-5 7.3925767E-6 1.2365257E-5 1.2365257E-5 1.2365426E-5 1.39625 1.39625
1.2363496E-5 -2.834646E-11 1.2365114E-5 1.157341E-5 7.3922843E-6 1.2365032E-5 1.2365032E-5 1.2365114E-5 1.39675 1.39675
1.2354526E-5 -1.8974759E-10 1.236449E-5 1.1573181E-5 7.392138E-6 1.2364807E-5 1.2364807E-5 1.236449E-5 1.39725 1.39725
1.2348525E-5 -2.963327E-10 1.236449E-5 1.1572953E-5 7.391992E-6 1.2364581E-5 1.2364581E-5 1.236449E-5 1.39775 1.39775
1.2349555E-5 -2.7318664E-10 1.236449E-5 1.1572723E-5 7.3918454E-6 1.2364357E-5 1.2364357E-5 1.236449E-5 1.39825 1.39825
1.236055E-5 -6.6102394E-11 1.2363866E-5 1.1572494E-5 7.3916995E-6 1.2364131E-5 1.2364131E-5 1.2363866E-5 1.39875 1.39875
1.2370226E-5 1.1661917E-10 1.236449E-5 1.1572266E-5 7.391553E-6 1.23639065E-5 1.23639065E-5 1.236449E-5 1.39925 1.39925
1.2376205E-5 2.3112526E-10 1.23641785E-5 1.1572037E-5 7.391407E-6 1.2363682E-5 1.2363682E-5 1.23641785E-5 1.39975 1.39975
1.2378784E-5 2.828975E-10 1.23641785E-5 1.1571808E-5 7.3912606E-6 1.2363456E-5 1.2363456E-5 1.23641785E-5 1.40025 1.40025
1.2376778E-5 2.5000943E-10 1.2363554E-5 1.1571579E-5 7.3911147E-6 1.2363232E-5 1.2363232E-5 1.2363554E-5 1.40075 1.40075
1.2367708E-5 8.678111E-11 1.236293E-5 1.157135E-5 7.390968E-6 1.2363006E-5 1.2363006E-5 1.236293E-5 1.40125 1.40125
1.2355504E-5 -1.3430855E-10 1.2362305E-5 1.1570893E-5 7.3906763E-6 1.2362781E-5 1.2362781E-5 1.2362305E-5 1.40175 1.40175
1.2346203E-5 -3.0180033E-10 1.2362617E-5 1.1570663E-5 7.39053E-6 1.2362556E-5 1.2362556E-5 1.2362617E-5 1.40225 1.40225
1.2346473E-5 -2.9266278E-10 1.2362305E-5 1.1570434E-5 7.390384E-6 1.2362331E-5 1.2362331E-5 1.2362305E-5 1.40275 1.40275
1.2347799E-5 -2.640351E-10 1.2361993E-5 1.1570206E-5 7.3902374E-6 1.2362106E-5 1.2362106E-5 1.2361993E-5 1.40325 1.40325
1.2356352E-5 -1.020218E-10 1.2361993E-5 1.1569977E-5 7.3900915E-6 1.236188E-5 1.236188E-5 1.2361993E-5 1.40375 1.40375
1.2367976E-5 1.1663469E-10 1.2361681E-5 1.1569748E-5 7.389945E-6 1.23616555E-5 1.23616555E-5 1.2361681E-5 1.40425 1.40425
1.2379136E-5 3.2676425E-10 1.2361681E-5 1.1569519E-5 7.389799E-6 1.2361431E-5 1.2361431E-5 1.2361681E-5 1.40475 1.40475
1.238099E-5 3.6513706E-10 1.2361369E-5 1.156929E-5 7.3896526E-6 1.2361205E-5 1.2361205E-5 1.2361369E-5 1.40525 1.40525
1.2374329E-5 2.463706E-10 1.2361056E-5 1.1569061E-5 7.3895067E-6 1.2360981E-5 1.2360981E-5 1.2361056E-5 1.40575 1.40575
1.2362455E-5 3.1371572E-11 1.2360432E-5 1.1568833E-5 7.3893602E-6 1.2360755E-5 1.2360755E-5 1.2360432E-5 1.40625 1.40625
1.2353122E-5 -1.3672928E-10 1.2360432E-5 1.1568603E-5 7.3892143E-6 1.236053E-5 1.236053E-5 1.2360432E-5 1.40675 1.40675
1.23430955E-5 -3.1762054E-10 1.2360432E-5 1.1568146E-5 7.388922E-6 1.2360305E-5 1.2360305E-5 1.2360432E-5 1.40725 1.40725
1.234E-5 -3.706078E-10 1.2360744E-5 1.1567917E-5 7.3887754E-6 1.236008E-5 1.236008E-5 1.2360744E-5 1.40775 1.40775
1.2346308E-5 -2.5001104E-10 1.236012E-5 1.1567688E-5 7.3886295E-6 1.2359855E-5 1.2359855E-5 1.236012E-5 1.40825 1.40825
1.2357403E-5 -4.1099603E-11 1.2359807E-5 1.1567459E-5 7.388483E-6 1.2359629E-5 1.2359629E-5 1.2359807E-5 1.40875 1.40875
1.2368266E-5 1.6354837E-10 1.2358872E-5 1.156723E-5 7.388337E-6 1.23594045E-5 1.23594045E-5 1.2358872E-5 1.40925 1.40925
1.2377281E-5 3.340886E-10 1.23591835E-5 1.1567001E-5 7.3881906E-6 1.2359179E-5 1.2359179E-5 1.23591835E-5 1.40975 1.40975
1.2379366E-5 3.7672482E-10 1.2358872E-5 1.1566773E-5 7.3880447E-6 1.2358954E-5 1.2358954E-5 1.2358872E-5 1.41025 1.41025
1.2374686E-5 2.9450237E-10 1.2358872E-5 1.1566543E-5 7.387898E-6 1.235873E-5 1.235873E-5 1.2358872E-5 1.41075 1.41075
1.2362284E-5 6.975831E-11 1.2358559E-5 1.1566314E-5 7.3877522E-6 1.2358504E-5 1.2358504E-5 1.2358559E-5 1.41125 1.41125
1.2345162E-5 -2.420823E-10 1.2358559E-5 1.1566086E-5 7.387606E-6 1.2358279E-5 1.2358279E-5 1.2358559E-5 1.41175 1.41175
1.2335136E-5 -4.2297355E-10 1.2358559E-5 1.1565857E-5 7.38746E-6 1.2358053E-5 1.2358053E-5 1.2358559E-5 1.41225 1.41225
1.2333722E-5 -4.448984E-10 1.2357935E-5 1.1565399E-5 7.3871674E-6 1.2357828E-5 1.2357828E-5 1.2357935E-5 1.41275 1.41275
1.2342375E-5 -2.810579E-10 1.2358247E-5 1.156517E-5 7.387021E-6 1.2357604E-5 1.2357604E-5 1.2358247E-5 1.41325 1.41325
1.2356967E-5 -7.585396E-12 1.2357311E-5 1.1564942E-5 7.386875E-6 1.2357378E-5 1.2357378E-5 1.2357311E-5 1.41375 1.41375
1.23730115E-5 2.9268604E-10 1.2357311E-5 1.1564713E-5 7.3867286E-6 1.23571535E-5 1.23571535E-5 1.2357311E-5 1.41425 1.41425
1.23816635E-5 4.5652654E-10 1.2356686E-5 1.1564483E-5 7.3865826E-6 1.2356928E-5 1.2356928E-5 1.2356686E-5 1.41475 1.41475
1.2382594E-5 4.7784543E-10 1.2356374E-5 1.1564255E-5 7.3864367E-6 1.2356702E-5 1.2356702E-5 1.2356374E-5 1.41525 1.41525
1.2370818E-5 2.6467364E-10 1.2356374E-5 1.1564026E-5 7.3862902E-6 1.2356478E-5 1.2356478E-5 1.2356374E-5 1.41575 1.41575
1.2352278E-5 -7.335684E-11 1.2355749E-5 1.1563797E-5 7.3861443E-6 1.2356252E-5 1.2356252E-5 1.2355749E-5 1.41625 1.41625
1.2335156E-5 -3.8519743E-10 1.2356062E-5 1.15635685E-5 7.385998E-6 1.2356027E-5 1.2356027E-5 1.2356062E-5 1.41675 1.41675
1.2327176E-5 -5.2832655E-10 1.2355437E-5 1.1563339E-5 7.385852E-6 1.2355802E-5 1.2355802E-5 1.2355437E-5 1.41725 1.41725
1.2329789E-5 -4.759453E-10 1.2355749E-5 1.156311E-5 7.3857054E-6 1.2355577E-5 1.2355577E-5 1.2355749E-5 1.41775 1.41775
1.2344018E-5 -2.091725E-10 1.2355749E-5 1.1562653E-5 7.385413E-6 1.2355352E-5 1.2355352E-5 1.2355749E-5 1.41825 1.41825
1.2366267E-5 2.0560349E-10 1.2355125E-5 1.1562423E-5 7.385267E-6 1.2355126E-5 1.2355126E-5 1.2355125E-5 1.41875 1.41875
1.2384291E-5 5.4241894E-10 1.2355125E-5 1.1562195E-5 7.3851206E-6 1.2354902E-5 1.2354902E-5 1.2355125E-5 1.41925 1.41925
1.2387532E-5 6.063725E-10 1.2354813E-5 1.1561966E-5 7.3849747E-6 1.2354676E-5 1.2354676E-5 1.2354813E-5 1.41975 1.41975
1.237503E-5 3.7980122E-10 1.2354189E-5 1.1561737E-5 7.384828E-6 1.23544505E-5 1.23544505E-5 1.2354189E-5 1.42025 1.42025
1.235705E-5 5.2124895E-11 1.2354189E-5 1.15615085E-5 7.3846822E-6 1.2354226E-5 1.2354226E-5 1.2354189E-5 1.42075 1.42075
1.233544E-5 -3.425488E-10 1.23545005E-5 1.1561279E-5 7.384536E-6 1.2354E-5 1.2354E-5 1.23545005E-5 1.42125 1.42125
1.2321883E-5 -5.8861016E-10 1.2353877E-5 1.156105E-5 7.38439E-6 1.2353776E-5 1.2353776E-5 1.2353877E-5 1.42175 1.42175
1.2325057E-5 -5.2587473E-10 1.2353565E-5 1.1560822E-5 7.3842434E-6 1.235355E-5 1.235355E-5 1.2353565E-5 1.42225 1.42225
1.2339682E-5 -2.517932E-10 1.2353253E-5 1.1560593E-5 7.3840974E-6 1.2353325E-5 1.2353325E-5 1.2353253E-5 1.42275 1.42275
1.2357409E-5 7.954066E-11 1.235294E-5 1.1560363E-5 7.383951E-6 1.23531E-5 1.23531E-5 1.235294E-5 1.42325 1.42325
1.2372398E-5 3.6032197E-10 1.235294E-5 1.1559906E-5 7.3836586E-6 1.2352874E-5 1.2352874E-5 1.235294E-5 1.42375 1.42375
1.2380225E-5 5.0893584E-10 1.2352316E-5 1.1559677E-5 7.3835126E-6 1.235265E-5 1.235265E-5 1.2352316E-5 1.42425 1.42425
1.237967E-5 5.028467E-10 1.2352316E-5 1.15594485E-5 7.383366E-6 1.2352424E-5 1.2352424E-5 1.2352316E-5 1.42475 1.42475
1.2363703E-5 2.1232341E-10 1.2352004E-5 1.1559219E-5 7.3832202E-6 1.2352199E-5 1.2352199E-5 1.2352004E-5 1.42525 1.42525
1.2341499E-5 -1.9331346E-10 1.2351067E-5 1.155899E-5 7.383074E-6 1.2351973E-5 1.2351973E-5 1.2351067E-5 1.42575 1.42575
1.2327909E-5 -4.3998394E-10 1.2351379E-5 1.1558762E-5 7.382928E-6 1.2351748E-5 1.2351748E-5 1.2351379E-5 1.42625 1.42625
1.2327618E-5 -4.4120052E-10 1.2351379E-5 1.1558533E-5 7.3827814E-6 1.2351523E-5 1.2351523E-5 1.2351379E-5 1.42675 1.42675
1.2333068E-5 -3.3643946E-10 1.2351067E-5 1.1558303E-5 7.3826354E-6 1.2351297E-5 1.2351297E-5 1.2351067E-5 1.42725 1.42725
1.2341457E-5 -1.7747151E-10 1.2351379E-5 1.1558075E-5 7.382489E-6 1.2351073E-5 1.2351073E-5 1.2351379E-5 1.42775 1.42775
1.2355224E-5 8.077433E-11 1.2350755E-5 1.1557846E-5 7.382343E-6 1.2350847E-5 1.2350847E-5 1.2350755E-5 1.42825 1.42825
1.2373677E-5 4.2550766E-10 1.2350755E-5 1.1557617E-5 7.3821966E-6 1.23506225E-5 1.23506225E-5 1.2350755E-5 1.42875 1.42875
1.2380284E-5 5.51586E-10 1.235013E-5 1.1557159E-5 7.3819047E-6 1.2350397E-5 1.2350397E-5 1.235013E-5 1.42925 1.42925
1.2370323E-5 3.7191286E-10 1.23498185E-5 1.1556931E-5 7.381758E-6 1.2350171E-5 1.2350171E-5 1.23498185E-5 1.42975 1.42975
1.235363E-5 6.7990134E-11 1.23495065E-5 1.1556702E-5 7.3816122E-6 1.2349947E-5 1.2349947E-5 1.23495065E-5 1.43025 1.43025
1.233905E-5 -1.9695233E-10 1.235013E-5 1.1556473E-5 7.381466E-6 1.2349721E-5 1.2349721E-5 1.235013E-5 1.43075 1.43075
1.2326911E-5 -4.1682385E-10 1.2349195E-5 1.1556244E-5 7.38132E-6 1.2349496E-5 1.2349496E-5 1.2349195E-5 1.43125 1.43125
1.232332E-5 -4.789471E-10 1.23495065E-5 1.1556015E-5 7.3811734E-6 1.2349271E-5 1.2349271E-5 1.23495065E-5 1.43175 1.43175
1.233052E-5 -3.4190553E-10 1.2348882E-5 1.1555786E-5 7.3810274E-6 1.2349045E-5 1.2349045E-5 1.2348882E-5 1.43225 1.43225
1.2343858E-5 -9.157757E-11 1.2349195E-5 1.1555558E-5 7.380881E-6 1.234882E-5 1.234882E-5 1.2349195E-5 1.43275 1.43275
1.236317E-5 2.6899147E-10 1.2349195E-5 1.15553285E-5 7.380735E-6 1.2348595E-5 1.2348595E-5 1.2349195E-5 1.43325 1.43325
1.2372746E-5 4.4988582E-10 1.2348882E-5 1.1555099E-5 7.3805886E-6 1.234837E-5 1.234837E-5 1.2348882E-5 1.43375 1.43375
1.2372454E-5 4.486693E-10 1.2348258E-5 1.1554642E-5 7.380296E-6 1.2348144E-5 1.2348144E-5 1.2348258E-5 1.43425 1.43425
1.2362923E-5 2.7691402E-10 1.2347633E-5 1.1554413E-5 7.3801502E-6 1.2347919E-5 1.2347919E-5 1.2347633E-5 1.43475 1.43475
1.235029E-5 4.7906477E-11 1.2347633E-5 1.1554184E-5 7.380004E-6 1.2347694E-5 1.2347694E-5 1.2347633E-5 1.43525 1.43525
1.2332837E-5 -2.7002478E-10 1.2347321E-5 1.1553955E-5 7.379858E-6 1.2347468E-5 1.2347468E-5 1.2347321E-5 1.43575 1.43575
1.2320997E-5 -4.8441473E-10 1.2347321E-5 1.1553726E-5 7.3797114E-6 1.2347244E-5 1.2347244E-5 1.2347321E-5 1.43625 1.43625
1.23206055E-5 -4.874585E-10 1.2347321E-5 1.1553498E-5 7.3795654E-6 1.2347018E-5 1.2347018E-5 1.2347321E-5 1.43675 1.43675
1.233566E-5 -2.0545905E-10 1.2347321E-5 1.1553268E-5 7.379419E-6 1.2346793E-5 1.2346793E-5 1.2347321E-5 1.43725 1.43725
1.235408E-5 1.3866518E-10 1.2347321E-5 1.1553039E-5 7.379273E-6 1.2346567E-5 1.2346567E-5 1.2347321E-5 1.43775 1.43775
1.236732E-5 3.87166E-10 1.234576E-5 1.1552811E-5 7.3791266E-6 1.2346342E-5 1.2346342E-5 1.234576E-5 1.43825 1.43825
1.2371186E-5 4.626918E-10 1.2346697E-5 1.1552582E-5 7.3789806E-6 1.2346117E-5 1.2346117E-5 1.2346697E-5 1.43875 1.43875
1.2367331E-5 3.95696E-10 1.2346384E-5 1.1552353E-5 7.378834E-6 1.2345891E-5 1.2345891E-5 1.2346384E-5 1.43925 1.43925
1.2354533E-5 1.6364314E-10 1.2346072E-5 1.1551895E-5 7.378542E-6 1.2345667E-5 1.2345667E-5 1.2346072E-5 1.43975 1.43975
1.2335695E-5 -1.7986894E-10 1.234576E-5 1.1551666E-5 7.378396E-6 1.2345441E-5 1.2345441E-5 1.234576E-5 1.44025 1.44025
1.2320883E-5 -4.4907486E-10 1.2345136E-5 1.1551438E-5 7.3782494E-6 1.23452155E-5 1.23452155E-5 1.2345136E-5 1.44075 1.44075
1.2319404E-5 -4.722179E-10 1.23448235E-5 1.1551208E-5 7.3781034E-6 1.234499E-5 1.234499E-5 1.23448235E-5 1.44125 1.44125
1.2328353E-5 -3.0289574E-10 1.2345136E-5 1.1550979E-5 7.377957E-6 1.2344764E-5 1.2344764E-5 1.2345136E-5 1.44175 1.44175
1.2344068E-5 -8.71497E-12 1.2344512E-5 1.1550751E-5 7.377811E-6 1.234454E-5 1.234454E-5 1.2344512E-5 1.44225 1.44225
1.2359088E-5 2.726754E-10 1.2344512E-5 1.1550522E-5 7.377665E-6 1.2344314E-5 1.2344314E-5 1.2344512E-5 1.44275 1.44275
1.23667505E-5 4.182439E-10 1.2343888E-5 1.1550293E-5 7.3775186E-6 1.2344089E-5 1.2344089E-5 1.2343888E-5 1.44325 1.44325
1.2364743E-5 3.8535589E-10 1.2343575E-5 1.1550064E-5 7.3773726E-6 1.2343863E-5 1.2343863E-5 1.2343575E-5 1.44375 1.44375
1.2353561E-5 1.8314726E-10 1.2343575E-5 1.1549835E-5 7.377226E-6 1.23436375E-5 1.23436375E-5 1.2343575E-5 1.44425 1.44425
1.2336835E-5 -1.2138454E-10 1.2343263E-5 1.1549606E-5 7.3770802E-6 1.2343413E-5 1.2343413E-5 1.2343263E-5 1.44475 1.44475
1.2325456E-5 -3.2724753E-10 1.2342951E-5 1.1549148E-5 7.376788E-6 1.2343187E-5 1.2343187E-5 1.2342951E-5 1.44525 1.44525
1.2323416E-5 -3.6074466E-10 1.2343263E-5 1.1548919E-5 7.3766414E-6 1.2342962E-5 1.2342962E-5 1.2343263E-5 1.44575 1.44575
1.2328834E-5 -2.565927E-10 1.2342639E-5 1.1548691E-5 7.3764954E-6 1.2342736E-5 1.2342736E-5 1.2342639E-5 1.44625 1.44625
1.2337287E-5 -9.6406584E-11 1.2342951E-5 1.1548462E-5 7.376349E-6 1.2342511E-5 1.2342511E-5 1.2342951E-5 1.44675 1.44675
1.2347226E-5 9.118752E-11 1.2342639E-5 1.1548233E-5 7.376203E-6 1.2342286E-5 1.2342286E-5 1.2342639E-5 1.44725 1.44725
1.2356902E-5 2.739091E-10 1.2342014E-5 1.1548004E-5 7.3760566E-6 1.23420605E-5 1.23420605E-5 1.2342014E-5 1.44775 1.44775
1.2359679E-5 3.293357E-10 1.2342326E-5 1.1547775E-5 7.3759106E-6 1.2341835E-5 1.2341835E-5 1.2342326E-5 1.44825 1.44825
1.2354109E-5 2.3066846E-10 1.2341702E-5 1.1547547E-5 7.375764E-6 1.234161E-5 1.234161E-5 1.2341702E-5 1.44875 1.44875
1.2339923E-5 -2.6965215E-11 1.234139E-5 1.1547318E-5 7.375618E-6 1.2341385E-5 1.2341385E-5 1.234139E-5 1.44925 1.44925
1.233092E-5 -1.8897539E-10 1.234139E-5 1.1547088E-5 7.375472E-6 1.2341159E-5 1.2341159E-5 1.234139E-5 1.44975 1.44975
1.2328516E-5 -2.2917225E-10 1.2340765E-5 1.154686E-5 7.375326E-6 1.2340934E-5 1.2340934E-5 1.2340765E-5 1.45025 1.45025
1.23304035E-5 -1.9019042E-10 1.2340765E-5 1.1546402E-5 7.3750334E-6 1.2340708E-5 1.2340708E-5 1.2340765E-5 1.45075 1.45075
1.2332916E-5 -1.3963633E-10 1.2341078E-5 1.15461735E-5 7.374887E-6 1.23404825E-5 1.23404825E-5 1.2341078E-5 1.45125 1.45125
1.233949E-5 -1.4167035E-11 1.2340453E-5 1.1545944E-5 7.374741E-6 1.2340258E-5 1.2340258E-5 1.2340453E-5 1.45175 1.45175
1.2345106E-5 9.363934E-11 1.2340141E-5 1.1545715E-5 7.3745946E-6 1.2340032E-5 1.2340032E-5 1.2340141E-5 1.45225 1.45225
1.235257E-5 2.3555344E-10 1.2339517E-5 1.1545487E-5 7.3744486E-6 1.2339807E-5 1.2339807E-5 1.2339517E-5 1.45275 1.45275
1.2354753E-5 2.8001687E-10 1.2339517E-5 1.1545258E-5 7.374302E-6 1.2339581E-5 1.2339581E-5 1.2339517E-5 1.45325 1.45325
1.2348192E-5 1.6307761E-10 1.2339205E-5 1.1545028E-5 7.374156E-6 1.2339356E-5 1.2339356E-5 1.2339205E-5 1.45375 1.45375
1.2337208E-5 -3.5476597E-11 1.2339205E-5 1.15448E-5 7.37401E-6 1.2339131E-5 1.2339131E-5 1.2339205E-5 1.45425 1.45425
1.2326522E-5 -2.285492E-10 1.2339205E-5 1.1544571E-5 7.373864E-6 1.2338905E-5 1.2338905E-5 1.2339205E-5 1.45475 1.45475
1.23242835E-5 -2.657007E-10 1.2339205E-5 1.1544342E-5 7.3737174E-6 1.233868E-5 1.233868E-5 1.2339205E-5 1.45525 1.45525
1.2326632E-5 -2.1819194E-10 1.2338893E-5 1.15441135E-5 7.3735714E-6 1.2338454E-5 1.2338454E-5 1.2338893E-5 1.45575 1.45575
1.233304E-5 -9.576798E-11 1.2338581E-5 1.1543655E-5 7.373279E-6 1.2338229E-5 1.2338229E-5 1.2338581E-5 1.45625 1.45625
1.2342021E-5 7.4163176E-11 1.2338893E-5 1.1543427E-5 7.373133E-6 1.2338003E-5 1.2338003E-5 1.2338893E-5 1.45675 1.45675
1.2351895E-5 2.6053915E-10 1.2338269E-5 1.1543198E-5 7.3729866E-6 1.2337778E-5 1.2337778E-5 1.2338269E-5 1.45725 1.45725
1.235124E-5 2.5262284E-10 1.2337644E-5 1.1542968E-5 7.3728406E-6 1.2337553E-5 1.2337553E-5 1.2337644E-5 1.45775 1.45775
1.234755E-5 1.8867238E-10 1.2337332E-5 1.154274E-5 7.372694E-6 1.23373275E-5 1.23373275E-5 1.2337332E-5 1.45825 1.45825
1.2340329E-5 5.9551815E-11 1.2337332E-5 1.1542511E-5 7.372548E-6 1.2337102E-5 1.2337102E-5 1.2337332E-5 1.45875 1.45875
1.2332216E-5 -8.601358E-11 1.2337332E-5 1.1542282E-5 7.372402E-6 1.2336876E-5 1.2336876E-5 1.2337332E-5 1.45925 1.45925
1.2322651E-5 -2.583779E-10 1.2337332E-5 1.15420535E-5 7.372256E-6 1.2336651E-5 1.2336651E-5 1.2337332E-5 1.45975 1.45975
1.2320116E-5 -3.0101102E-10 1.2336395E-5 1.1541824E-5 7.3721094E-6 1.2336425E-5 1.2336425E-5 1.2336395E-5 1.46025 1.46025
1.2323587E-5 -2.3279399E-10 1.2336395E-5 1.1541595E-5 7.3719634E-6 1.23362E-5 1.23362E-5 1.2336395E-5 1.46075 1.46075
1.2336726E-5 1.3879587E-11 1.2336083E-5 1.1541367E-5 7.371817E-6 1.2335974E-5 1.2335974E-5 1.2336083E-5 1.46125 1.46125
1.235056E-5 2.7334354E-10 1.2335458E-5 1.1540908E-5 7.3715246E-6 1.23357495E-5 1.23357495E-5 1.2335458E-5 1.46175 1.46175
1.2356043E-5 3.7871364E-10 1.2336083E-5 1.154068E-5 7.3713786E-6 1.2335524E-5 1.2335524E-5 1.2336083E-5 1.46225 1.46225
1.2349086E-5 2.544656E-10 1.2335458E-5 1.1540451E-5 7.371232E-6 1.2335298E-5 1.2335298E-5 1.2335458E-5 1.46275 1.46275
1.2338795E-5 6.870181E-11 1.23351465E-5 1.1540222E-5 7.371086E-6 1.2335073E-5 1.2335073E-5 1.23351465E-5 1.46325 1.46325
1.2330221E-5 -8.5390514E-11 1.23348345E-5 1.15399935E-5 7.37094E-6 1.2334847E-5 1.2334847E-5 1.23348345E-5 1.46375 1.46375
1.2321019E-5 -2.5105512E-10 1.23351465E-5 1.1539764E-5 7.370794E-6 1.2334622E-5 1.2334622E-5 1.23351465E-5 1.46425 1.46425
1.2318022E-5 -3.0221514E-10 1.2334523E-5 1.1539535E-5 7.3706474E-6 1.2334396E-5 1.2334396E-5 1.2334523E-5 1.46475 1.46475
1.2319678E-5 -2.674968E-10 1.2334523E-5 1.1539307E-5 7.3705014E-6 1.23341715E-5 1.23341715E-5 1.2334523E-5 1.46525 1.46525
1.2330639E-5 -6.102163E-11 1.2334211E-5 1.1539078E-5 7.370355E-6 1.2333946E-5 1.2333946E-5 1.2334211E-5 1.46575 1.46575
1.23429545E-5 1.7042527E-10 1.2334211E-5 1.1538849E-5 7.370209E-6 1.233372E-5 1.233372E-5 1.2334211E-5 1.46625 1.46625
1.2348669E-5 2.8005886E-10 1.2333274E-5 1.1538391E-5 7.3699166E-6 1.2333495E-5 1.2333495E-5 1.2333274E-5 1.46675 1.46675
1.2347882E-5 2.6970626E-10 1.2332962E-5 1.1538163E-5 7.36977E-6 1.2333269E-5 1.2333269E-5 1.2332962E-5 1.46725 1.46725
1.2343004E-5 1.8382942E-10 1.2332962E-5 1.15379335E-5 7.369624E-6 1.2333044E-5 1.2333044E-5 1.2332962E-5 1.46775 1.46775
1.2332548E-5 -4.9797163E-12 1.2332649E-5 1.1537704E-5 7.3694778E-6 1.2332818E-5 1.2332818E-5 1.2332649E-5 1.46825 1.46825
1.2322719E-5 -1.8221658E-10 1.2332649E-5 1.1537476E-5 7.369332E-6 1.2332593E-5 1.2332593E-5 1.2332649E-5 1.46875 1.46875
1.2315102E-5 -3.1864597E-10 1.2332962E-5 1.1537247E-5 7.3691854E-6 1.2332367E-5 1.2332367E-5 1.2332962E-5 1.46925 1.46925
1.23152395E-5 -3.1194466E-10 1.2332649E-5 1.1537018E-5 7.3690394E-6 1.23321415E-5 1.23321415E-5 1.2332649E-5 1.46975 1.46975
1.2322307E-5 -1.7733937E-10 1.2332337E-5 1.1536789E-5 7.3688934E-6 1.2331916E-5 1.2331916E-5 1.2332337E-5 1.47025 1.47025
1.2333368E-5 3.0962996E-11 1.2332025E-5 1.153656E-5 7.368747E-6 1.2331691E-5 1.2331691E-5 1.2332025E-5 1.47075 1.47075
1.2343307E-5 2.1855709E-10 1.23314E-5 1.1536331E-5 7.368601E-6 1.2331465E-5 1.2331465E-5 1.23314E-5 1.47125 1.47125
1.2350276E-5 3.5133518E-10 1.2330776E-5 1.1536103E-5 7.3684546E-6 1.2331239E-5 1.2331239E-5 1.2330776E-5 1.47175 1.47175
1.2348467E-5 3.2210157E-10 1.2330776E-5 1.1535644E-5 7.368162E-6 1.2331014E-5 1.2331014E-5 1.2330776E-5 1.47225 1.47225
1.23389345E-5 1.5034629E-10 1.2330776E-5 1.1535416E-5 7.368016E-6 1.2330789E-5 1.2330789E-5 1.2330776E-5 1.47275 1.47275
1.2327192E-5 -6.221643E-11 1.2330464E-5 1.1535187E-5 7.36787E-6 1.2330564E-5 1.2330564E-5 1.2330464E-5 1.47325 1.47325
1.231611E-5 -2.6259783E-10 1.232984E-5 1.1534958E-5 7.367724E-6 1.2330338E-5 1.2330338E-5 1.232984E-5 1.47375 1.47375
1.2308326E-5 -4.0207254E-10 1.2330464E-5 1.1534729E-5 7.3675774E-6 1.23301115E-5 1.23301115E-5 1.2330464E-5 1.47425 1.47425
1.2311797E-5 -3.3385553E-10 1.232984E-5 1.15345E-5 7.3674314E-6 1.2329887E-5 1.2329887E-5 1.232984E-5 1.47475 1.47475
1.2323288E-5 -1.1763528E-10 1.232984E-5 1.1534271E-5 7.367285E-6 1.2329661E-5 1.2329661E-5 1.232984E-5 1.47525 1.47525
1.233778E-5 1.5401004E-10 1.2329528E-5 1.1534043E-5 7.367139E-6 1.2329436E-5 1.2329436E-5 1.2329528E-5 1.47575 1.47575
1.2349073E-5 3.6657588E-10 1.2329216E-5 1.1533813E-5 7.3669926E-6 1.232921E-5 1.232921E-5 1.2329216E-5 1.47625 1.47625
1.2351519E-5 4.1591183E-10 1.2329216E-5 1.1533584E-5 7.3668466E-6 1.2328985E-5 1.2328985E-5 1.2329216E-5 1.47675 1.47675
1.234509E-5 3.0140887E-10 1.2328591E-5 1.1533356E-5 7.3667E-6 1.2328759E-5 1.2328759E-5 1.2328591E-5 1.47725 1.47725
1.2330476E-5 3.5857307E-11 1.2328591E-5 1.1532898E-5 7.3664078E-6 1.2328534E-5 1.2328534E-5 1.2328591E-5 1.47775 1.47775
1.2317678E-5 -1.9619555E-10 1.2328279E-5 1.1532669E-5 7.366262E-6 1.2328308E-5 1.2328308E-5 1.2328279E-5 1.47825 1.47825
1.2306792E-5 -3.9292253E-10 1.2327967E-5 1.153244E-5 7.3661154E-6 1.2328082E-5 1.2328082E-5 1.2327967E-5 1.47875 1.47875
1.2305412E-5 -4.142383E-10 1.2328591E-5 1.1532211E-5 7.3659694E-6 1.2327857E-5 1.2327857E-5 1.2328591E-5 1.47925 1.47925
1.2312117E-5 -2.8633276E-10 1.2328279E-5 1.1531983E-5 7.365823E-6 1.2327631E-5 1.2327631E-5 1.2328279E-5 1.47975 1.47975
1.2329745E-5 4.317389E-11 1.2327342E-5 1.1531753E-5 7.365677E-6 1.2327406E-5 1.2327406E-5 1.2327342E-5 1.48025 1.48025
1.2343677E-5 3.044651E-10 1.232703E-5 1.1531524E-5 7.3655306E-6 1.232718E-5 1.232718E-5 1.232703E-5 1.48075 1.48075
1.2351042E-5 4.4455198E-10 1.2326406E-5 1.1531296E-5 7.3653846E-6 1.2326955E-5 1.2326955E-5 1.2326406E-5 1.48125 1.48125
1.2348011E-5 3.9278283E-10 1.2326406E-5 1.1531067E-5 7.365238E-6 1.2326729E-5 1.2326729E-5 1.2326406E-5 1.48175 1.48175
1.2337556E-5 2.0397373E-10 1.2326094E-5 1.1530838E-5 7.365092E-6 1.2326504E-5 1.2326504E-5 1.2326094E-5 1.48225 1.48225
1.23188165E-5 -1.3771113E-10 1.2326406E-5 1.1530609E-5 7.3649458E-6 1.2326278E-5 1.2326278E-5 1.2326406E-5 1.48275 1.48275
1.23035425E-5 -4.15444E-10 1.2325781E-5 1.1530151E-5 7.3646534E-6 1.23260525E-5 1.23260525E-5 1.2325781E-5 1.48325 1.48325
1.2296156E-5 -5.476099E-10 1.2325781E-5 1.1529923E-5 7.3645074E-6 1.2325827E-5 1.2325827E-5 1.2325781E-5 1.48375 1.48375
1.2303982E-5 -3.989961E-10 1.23254695E-5 1.1529693E-5 7.3643614E-6 1.2325601E-5 1.2325601E-5 1.23254695E-5 1.48425 1.48425
1.232369E-5 -3.1118247E-11 1.23254695E-5 1.1529465E-5 7.364215E-6 1.2325376E-5 1.2325376E-5 1.23254695E-5 1.48475 1.48475
1.2341911E-5 3.093516E-10 1.23254695E-5 1.1529236E-5 7.364069E-6 1.232515E-5 1.232515E-5 1.23254695E-5 1.48525 1.48525
1.2351751E-5 4.951185E-10 1.23254695E-5 1.1529007E-5 7.3639226E-6 1.2324924E-5 1.2324924E-5 1.23254695E-5 1.48575 1.48575
1.2350271E-5 4.719755E-10 1.23251575E-5 1.15287785E-5 7.3637766E-6 1.2324699E-5 1.2324699E-5 1.23251575E-5 1.48625 1.48625
1.2337902E-5 2.4784055E-10 1.2324846E-5 1.1528549E-5 7.36363E-6 1.2324474E-5 1.2324474E-5 1.2324846E-5 1.48675 1.48675
1.2322298E-5 -3.5982998E-11 1.2324533E-5 1.152832E-5 7.363484E-6 1.2324247E-5 1.2324247E-5 1.2324533E-5 1.48725 1.48725
1.2308509E-5 -2.8630787E-10 1.2323909E-5 1.1528092E-5 7.3633378E-6 1.2324022E-5 1.2324022E-5 1.2323909E-5 1.48775 1.48775
1.229604E-5 -5.1227006E-10 1.2323909E-5 1.1527863E-5 7.363192E-6 1.2323797E-5 1.2323797E-5 1.2323909E-5 1.48825 1.48825
1.2296342E-5 -5.025234E-10 1.2323284E-5 1.1527405E-5 7.3628994E-6 1.232357E-5 1.232357E-5 1.2323284E-5 1.48875 1.48875
1.2310836E-5 -2.3087812E-10 1.2323284E-5 1.1527176E-5 7.362753E-6 1.2323345E-5 1.2323345E-5 1.2323284E-5 1.48925 1.48925
1.2333512E-5 1.9181574E-10 1.2323284E-5 1.1526947E-5 7.362607E-6 1.2323119E-5 1.2323119E-5 1.2323284E-5 1.48975 1.48975
1.2347577E-5 4.5554316E-10 1.232266E-5 1.15267185E-5 7.3624606E-6 1.2322894E-5 1.2322894E-5 1.232266E-5 1.49025 1.49025
1.2350156E-5 5.073154E-10 1.232266E-5 1.1526489E-5 7.3623146E-6 1.2322668E-5 1.2322668E-5 1.232266E-5 1.49075 1.49075
1.234366E-5 3.9159426E-10 1.2322348E-5 1.152626E-5 7.362168E-6 1.2322443E-5 1.2322443E-5 1.2322348E-5 1.49125 1.49125
1.2330763E-5 1.5771422E-10 1.232266E-5 1.1526032E-5 7.362022E-6 1.2322217E-5 1.2322217E-5 1.232266E-5 1.49175 1.49175
1.2310901E-5 -2.0467891E-10 1.232266E-5 1.1525803E-5 7.3618758E-6 1.2321992E-5 1.2321992E-5 1.232266E-5 1.49225 1.49225
1.2295165E-5 -4.9093873E-10 1.2322036E-5 1.1525573E-5 7.36173E-6 1.2321766E-5 1.2321766E-5 1.2322036E-5 1.49275 1.49275
1.2290319E-5 -5.7620647E-10 1.2321411E-5 1.1525345E-5 7.3615834E-6 1.232154E-5 1.232154E-5 1.2321411E-5 1.49325 1.49325
1.2303525E-5 -3.283148E-10 1.2321723E-5 1.1525116E-5 7.3614374E-6 1.2321314E-5 1.2321314E-5 1.2321723E-5 1.49375 1.49375
1.23213185E-5 4.2371905E-12 1.2321099E-5 1.15246585E-5 7.361145E-6 1.2321089E-5 1.2321089E-5 1.2321099E-5 1.49425 1.49425
1.2337725E-5 3.1120836E-10 1.2321099E-5 1.1524429E-5 7.3609986E-6 1.2320863E-5 1.2320863E-5 1.2321099E-5 1.49475 1.49475
1.2348456E-5 5.134201E-10 1.23204745E-5 1.15242E-5 7.3608526E-6 1.2320637E-5 1.2320637E-5 1.23204745E-5 1.49525 1.49525
1.2347372E-5 4.975859E-10 1.23204745E-5 1.1523972E-5 7.360706E-6 1.2320412E-5 1.2320412E-5 1.23204745E-5 1.49575 1.49575
1.2335068E-5 2.7466904E-10 1.2320163E-5 1.1523743E-5 7.36056E-6 1.2320186E-5 1.2320186E-5 1.2320163E-5 1.49625 1.49625
1.2313458E-5 -1.2000463E-10 1.2320163E-5 1.1523513E-5 7.3604137E-6 1.2319961E-5 1.2319961E-5 1.2320163E-5 1.49675 1.49675
1.22949505E-5 -4.5742604E-10 1.23204745E-5 1.1523285E-5 7.360268E-6 1.2319735E-5 1.2319735E-5 1.23204745E-5 1.49725 1.49725
1.2291491E-5 -5.17113E-10 1.2319851E-5 1.1523056E-5 7.360122E-6 1.231951E-5 1.231951E-5 1.2319851E-5 1.49775 1.49775
1.2301264E-5 -3.3256423E-10 1.2319226E-5 1.1522827E-5 7.3599754E-6 1.2319284E-5 1.2319284E-5 1.2319226E-5 1.49825 1.49825
1.2313282E-5 -1.0659894E-10 1.2319226E-5 1.15225985E-5 7.3598294E-6 1.2319058E-5 1.2319058E-5 1.2319226E-5 1.49875 1.49875
1.2327775E-5 1.6504638E-10 1.2318914E-5 1.152214E-5 7.359537E-6 1.2318832E-5 1.2318832E-5 1.2318914E-5 1.49925 1.49925
1.2340387E-5 4.019749E-10 1.231829E-5 1.1521912E-5 7.3593906E-6 1.2318606E-5 1.2318606E-5 1.231829E-5 1.49975 1.49975
1.2342537E-5 4.4582926E-10 1.2318602E-5 1.1521683E-5 7.3592446E-6 1.2318381E-5 1.2318381E-5 1.2318602E-5 1.50025 1.50025
1.2333666E-5 2.862553E-10 1.2317978E-5 1.1521453E-5 7.359098E-6 1.2318155E-5 1.2318155E-5 1.2317978E-5 1.50075 1.50075
1.2317764E-5 -3.0498078E-12 1.2317978E-5 1.1521225E-5 7.358952E-6 1.231793E-5 1.231793E-5 1.2317978E-5 1.50125 1.50125
1.23043055E-5 -2.47284E-10 1.2317978E-5 1.1520996E-5 7.3588058E-6 1.2317703E-5 1.2317703E-5 1.2317978E-5 1.50175 1.50175
1.2297446E-5 -3.6970485E-10 1.2317978E-5 1.1520768E-5 7.35866E-6 1.2317479E-5 1.2317479E-5 1.2317978E-5 1.50225 1.50225
1.2296726E-5 -3.788393E-10 1.2317665E-5 1.15205385E-5 7.3585134E-6 1.2317252E-5 1.2317252E-5 1.2317665E-5 1.50275 1.50275
1.2304091E-5 -2.387524E-10 1.2317041E-5 1.1520309E-5 7.3583674E-6 1.2317027E-5 1.2317027E-5 1.2317041E-5 1.50325 1.50325
1.2316471E-5 -6.0873646E-12 1.2317353E-5 1.1520081E-5 7.358221E-6 1.2316801E-5 1.2316801E-5 1.2317353E-5 1.50375 1.50375
1.2327928E-5 2.095238E-10 1.2316729E-5 1.1519852E-5 7.358075E-6 1.23165755E-5 1.23165755E-5 1.2316729E-5 1.50425 1.50425
1.2336546E-5 3.7275524E-10 1.2316416E-5 1.1519394E-5 7.3577826E-6 1.231635E-5 1.231635E-5 1.2316416E-5 1.50475 1.50475
1.2337344E-5 3.9163786E-10 1.2316729E-5 1.1519165E-5 7.357636E-6 1.2316124E-5 1.2316124E-5 1.2316729E-5 1.50525 1.50525
1.2328967E-5 2.4119995E-10 1.2316104E-5 1.1518936E-5 7.35749E-6 1.2315898E-5 1.2315898E-5 1.2316104E-5 1.50575 1.50575
1.2313033E-5 -4.8714238E-11 1.2315792E-5 1.1518708E-5 7.3573437E-6 1.2315672E-5 1.2315672E-5 1.2315792E-5 1.50625 1.50625
1.2300102E-5 -2.8320338E-10 1.2315792E-5 1.15184785E-5 7.357198E-6 1.2315447E-5 1.2315447E-5 1.2315792E-5 1.50675 1.50675
1.2295388E-5 -3.660349E-10 1.2315168E-5 1.1518249E-5 7.3570513E-6 1.2315221E-5 1.2315221E-5 1.2315168E-5 1.50725 1.50725
1.2296648E-5 -3.3862532E-10 1.2314856E-5 1.1518021E-5 7.3569054E-6 1.2314996E-5 1.2314996E-5 1.2314856E-5 1.50775 1.50775
1.23039135E-5 -2.0036563E-10 1.2314856E-5 1.1517792E-5 7.356759E-6 1.231477E-5 1.231477E-5 1.2314856E-5 1.50825 1.50825
1.23157E-5 2.1336212E-11 1.2314856E-5 1.1517563E-5 7.356613E-6 1.2314544E-5 1.2314544E-5 1.2314856E-5 1.50875 1.50875
1.2329269E-5 2.7592767E-10 1.2314232E-5 1.1517334E-5 7.3564665E-6 1.2314318E-5 1.2314318E-5 1.2314232E-5 1.50925 1.50925
1.2335775E-5 4.0017883E-10 1.231392E-5 1.1517105E-5 7.3563206E-6 1.2314093E-5 1.2314093E-5 1.231392E-5 1.50975 1.50975
1.2332447E-5 3.4292813E-10 1.2313607E-5 1.1516648E-5 7.356028E-6 1.2313866E-5 1.2313866E-5 1.2313607E-5 1.51025 1.51025
1.2322619E-5 1.6569127E-10 1.2313607E-5 1.1516418E-5 7.3558817E-6 1.23136415E-5 1.23136415E-5 1.2313607E-5 1.51075 1.51075
1.2310546E-5 -5.2962135E-11 1.2313295E-5 1.1516189E-5 7.3557358E-6 1.2313415E-5 1.2313415E-5 1.2313295E-5 1.51125 1.51125
1.2299067E-5 -2.6065233E-10 1.2312983E-5 1.1515961E-5 7.35559E-6 1.23131895E-5 1.23131895E-5 1.2312983E-5 1.51175 1.51175
1.2292175E-5 -3.8368225E-10 1.2312983E-5 1.1515732E-5 7.3554434E-6 1.2312964E-5 1.2312964E-5 1.2312983E-5 1.51225 1.51225
1.2294622E-5 -3.343463E-10 1.2312671E-5 1.1515503E-5 7.3552974E-6 1.2312738E-5 1.2312738E-5 1.2312671E-5 1.51275 1.51275
1.2303505E-5 -1.6624233E-10 1.2312358E-5 1.1515274E-5 7.355151E-6 1.2312513E-5 1.2312513E-5 1.2312358E-5 1.51325 1.51325
1.2315589E-5 6.094113E-11 1.2312358E-5 1.1515045E-5 7.355005E-6 1.2312286E-5 1.2312286E-5 1.2312358E-5 1.51375 1.51375
1.2324702E-5 2.3330857E-10 1.2311734E-5 1.1514816E-5 7.3548586E-6 1.2312061E-5 1.2312061E-5 1.2311734E-5 1.51425 1.51425
1.2330053E-5 3.362424E-10 1.2312358E-5 1.1514588E-5 7.3547126E-6 1.2311835E-5 1.2311835E-5 1.2312358E-5 1.51475 1.51475
1.2332105E-5 3.7826955E-10 1.2311422E-5 1.1514358E-5 7.354566E-6 1.231161E-5 1.231161E-5 1.2311422E-5 1.51525 1.51525
1.2327754E-5 3.021378E-10 1.2311422E-5 1.1513901E-5 7.3542737E-6 1.2311383E-5 1.2311383E-5 1.2311422E-5 1.51575 1.51575
1.2310731E-5 -7.875626E-12 1.23107975E-5 1.1513672E-5 7.354128E-6 1.2311158E-5 1.2311158E-5 1.23107975E-5 1.51625 1.51625
1.2293972E-5 -3.130165E-10 1.23107975E-5 1.1513443E-5 7.3539813E-6 1.2310932E-5 1.2310932E-5 1.23107975E-5 1.51675 1.51675
1.2288037E-5 -4.183835E-10 1.23104855E-5 1.1513214E-5 7.3538354E-6 1.2310707E-5 1.2310707E-5 1.23104855E-5 1.51725 1.51725
1.2290155E-5 -3.751382E-10 1.23104855E-5 1.1512985E-5 7.353689E-6 1.231048E-5 1.231048E-5 1.23104855E-5 1.51775 1.51775
1.2298871E-5 -2.1007955E-10 1.2309549E-5 1.1512756E-5 7.353543E-6 1.23102545E-5 1.23102545E-5 1.2309549E-5 1.51825 1.51825
1.23119125E-5 3.4766832E-11 1.2309862E-5 1.1512528E-5 7.3533965E-6 1.2310029E-5 1.2310029E-5 1.2309862E-5 1.51875 1.51875
1.232601E-5 2.9910335E-10 1.2309549E-5 1.1512298E-5 7.3532506E-6 1.2309803E-5 1.2309803E-5 1.2309549E-5 1.51925 1.51925
1.2335123E-5 4.7147075E-10 1.2309237E-5 1.1512069E-5 7.353104E-6 1.2309577E-5 1.2309577E-5 1.2309237E-5 1.51975 1.51975
1.2333346E-5 4.428462E-10 1.2308925E-5 1.1511841E-5 7.352958E-6 1.2309351E-5 1.2309351E-5 1.2308925E-5 1.52025 1.52025
1.2318468E-5 1.7242213E-10 1.2308925E-5 1.1511612E-5 7.3528117E-6 1.2309126E-5 1.2309126E-5 1.2308925E-5 1.52075 1.52075
1.2301445E-5 -1.3759126E-10 1.2308925E-5 1.1511154E-5 7.3525193E-6 1.23089E-5 1.23089E-5 1.2308925E-5 1.52125 1.52125
1.2289702E-5 -3.50154E-10 1.2308925E-5 1.1510925E-5 7.3523734E-6 1.2308674E-5 1.2308674E-5 1.2308925E-5 1.52175 1.52175
1.2284129E-5 -4.4882123E-10 1.2308613E-5 1.1510697E-5 7.352227E-6 1.2308448E-5 1.2308448E-5 1.2308613E-5 1.52225 1.52225
1.2287006E-5 -3.9156742E-10 1.2307988E-5 1.1510468E-5 7.352081E-6 1.2308223E-5 1.2308223E-5 1.2307988E-5 1.52275 1.52275
1.2299123E-5 -1.6377491E-10 1.23083E-5 1.1510238E-5 7.3519345E-6 1.2307997E-5 1.2307997E-5 1.23083E-5 1.52325 1.52325
1.2317807E-5 1.852219E-10 1.2307988E-5 1.151001E-5 7.3517886E-6 1.2307771E-5 1.2307771E-5 1.2307988E-5 1.52375 1.52375
1.2331936E-5 4.5016743E-10 1.2307988E-5 1.1509781E-5 7.351642E-6 1.2307545E-5 1.2307545E-5 1.2307988E-5 1.52425 1.52425
1.233171E-5 4.5016899E-10 1.2307676E-5 1.1509552E-5 7.351496E-6 1.2307319E-5 1.2307319E-5 1.2307676E-5 1.52475 1.52475
1.2319505E-5 2.2907935E-10 1.2307052E-5 1.15093235E-5 7.35135E-6 1.2307093E-5 1.2307093E-5 1.2307052E-5 1.52525 1.52525
1.2305221E-5 -3.0381506E-11 1.2307052E-5 1.1509094E-5 7.3512037E-6 1.2306868E-5 1.2306868E-5 1.2307052E-5 1.52575 1.52575
1.2291036E-5 -2.8801517E-10 1.2306739E-5 1.1508865E-5 7.351058E-6 1.2306642E-5 1.2306642E-5 1.2306739E-5 1.52625 1.52625
1.2285959E-5 -3.775464E-10 1.2306739E-5 1.1508408E-5 7.3507654E-6 1.2306416E-5 1.2306416E-5 1.2306739E-5 1.52675 1.52675
1.22876145E-5 -3.4282804E-10 1.2306739E-5 1.1508178E-5 7.350619E-6 1.230619E-5 1.230619E-5 1.2306739E-5 1.52725 1.52725
1.2296728E-5 -1.7046062E-10 1.2306115E-5 1.150795E-5 7.350473E-6 1.2305964E-5 1.2305964E-5 1.2306115E-5 1.52775 1.52775
1.2311485E-5 1.0605722E-10 1.2306115E-5 1.1507721E-5 7.3503265E-6 1.2305738E-5 1.2305738E-5 1.2306115E-5 1.52825 1.52825
1.2322314E-5 3.1009612E-10 1.23058035E-5 1.1507492E-5 7.3501806E-6 1.2305512E-5 1.2305512E-5 1.23058035E-5 1.52875 1.52875
1.2324102E-5 3.4725073E-10 1.2305179E-5 1.15072635E-5 7.350034E-6 1.2305287E-5 1.2305287E-5 1.2305179E-5 1.52925 1.52925
1.2316682E-5 2.1447578E-10 1.2304555E-5 1.1507034E-5 7.349888E-6 1.2305061E-5 1.2305061E-5 1.2304555E-5 1.52975 1.52975
1.2305863E-5 1.8966925E-11 1.2305179E-5 1.1506805E-5 7.3497417E-6 1.2304835E-5 1.2304835E-5 1.2305179E-5 1.53025 1.53025
1.2296561E-5 -1.4852487E-10 1.2304555E-5 1.1506577E-5 7.3495958E-6 1.2304609E-5 1.2304609E-5 1.2304555E-5 1.53075 1.53075
1.2290264E-5 -2.6059158E-10 1.230393E-5 1.1506348E-5 7.3494493E-6 1.2304383E-5 1.2304383E-5 1.230393E-5 1.53125 1.53125
1.2287992E-5 -2.9835218E-10 1.2304242E-5 1.1506118E-5 7.3493034E-6 1.2304157E-5 1.2304157E-5 1.2304242E-5 1.53175 1.53175
1.2296247E-5 -1.4182046E-10 1.230393E-5 1.1505661E-5 7.349011E-6 1.2303932E-5 1.2303932E-5 1.230393E-5 1.53225 1.53225
1.2310905E-5 1.328702E-10 1.230393E-5 1.1505432E-5 7.3488645E-6 1.2303705E-5 1.2303705E-5 1.230393E-5 1.53275 1.53275
1.2317148E-5 2.522488E-10 1.2303618E-5 1.15052035E-5 7.3487186E-6 1.230348E-5 1.230348E-5 1.2303618E-5 1.53325 1.53325
1.2313753E-5 1.9377998E-10 1.2303618E-5 1.1504974E-5 7.348572E-6 1.2303254E-5 1.2303254E-5 1.2303618E-5 1.53375 1.53375
1.2309007E-5 1.1033939E-10 1.2303618E-5 1.1504745E-5 7.348426E-6 1.2303029E-5 1.2303029E-5 1.2303618E-5 1.53425 1.53425
1.2303237E-5 8.017745E-12 1.2302994E-5 1.1504517E-5 7.3482797E-6 1.2302802E-5 1.2302802E-5 1.2302994E-5 1.53475 1.53475
1.2296708E-5 -1.0831244E-10 1.2302057E-5 1.1504288E-5 7.3481337E-6 1.2302577E-5 1.2302577E-5 1.2302057E-5 1.53525 1.53525
1.2292291E-5 -1.8566236E-10 1.2302369E-5 1.1504058E-5 7.3479873E-6 1.230235E-5 1.230235E-5 1.2302369E-5 1.53575 1.53575
1.2292197E-5 -1.8322453E-10 1.2302057E-5 1.150383E-5 7.3478413E-6 1.2302125E-5 1.2302125E-5 1.2302057E-5 1.53625 1.53625
1.2297351E-5 -8.39451E-11 1.2301745E-5 1.1503601E-5 7.347695E-6 1.2301899E-5 1.2301899E-5 1.2301745E-5 1.53675 1.53675
1.23040545E-5 4.3960474E-11 1.2301432E-5 1.15031435E-5 7.3474025E-6 1.23016725E-5 1.23016725E-5 1.2301432E-5 1.53725 1.53725
1.2306436E-5 9.20783E-11 1.23011205E-5 1.1502914E-5 7.3472565E-6 1.2301447E-5 1.2301447E-5 1.23011205E-5 1.53775 1.53775
1.2309939E-5 1.6090439E-10 1.23011205E-5 1.1502686E-5 7.34711E-6 1.2301221E-5 1.2301221E-5 1.23011205E-5 1.53825 1.53825
1.2311661E-5 1.968409E-10 1.23008085E-5 1.1502457E-5 7.346964E-6 1.2300995E-5 1.2300995E-5 1.23008085E-5 1.53875 1.53875
1.23063855E-5 1.0365525E-10 1.2300497E-5 1.1502228E-5 7.346818E-6 1.2300769E-5 1.2300769E-5 1.2300497E-5 1.53925 1.53925
1.22959955E-5 -8.393575E-11 1.2300497E-5 1.1501999E-5 7.3466717E-6 1.2300543E-5 1.2300543E-5 1.2300497E-5 1.53975 1.53975
1.22903575E-5 -1.8382112E-10 1.2300184E-5 1.150177E-5 7.3465258E-6 1.2300317E-5 1.2300317E-5 1.2300184E-5 1.54025 1.54025
1.2290726E-5 -1.7285637E-10 1.2300497E-5 1.1501541E-5 7.3463793E-6 1.2300092E-5 1.2300092E-5 1.2300497E-5 1.54075 1.54075
1.2291985E-5 -1.4544681E-10 1.2300184E-5 1.1501313E-5 7.3462334E-6 1.2299865E-5 1.2299865E-5 1.2300184E-5 1.54125 1.54125
1.2294894E-5 -8.758391E-11 1.229956E-5 1.15010835E-5 7.346087E-6 1.229964E-5 1.229964E-5 1.229956E-5 1.54175 1.54175
1.2304106E-5 8.661072E-11 1.2299248E-5 1.1500854E-5 7.345941E-6 1.2299413E-5 1.2299413E-5 1.2299248E-5 1.54225 1.54225
1.23110085E-5 2.1817068E-10 1.229956E-5 1.1500397E-5 7.3456486E-6 1.2299188E-5 1.2299188E-5 1.229956E-5 1.54275 1.54275
1.2312004E-5 2.407077E-10 1.2298623E-5 1.1500168E-5 7.345502E-6 1.2298962E-5 1.2298962E-5 1.2298623E-5 1.54325 1.54325
1.2306729E-5 1.4752206E-10 1.2298936E-5 1.1499939E-5 7.345356E-6 1.2298736E-5 1.2298736E-5 1.2298936E-5 1.54375 1.54375
1.2299012E-5 9.265476E-12 1.2299248E-5 1.149971E-5 7.3452097E-6 1.229851E-5 1.229851E-5 1.2299248E-5 1.54425 1.54425
1.2292681E-5 -1.03410294E-10 1.2298623E-5 1.1499481E-5 7.3450638E-6 1.2298284E-5 1.2298284E-5 1.2298623E-5 1.54475 1.54475
1.2286977E-5 -2.0451381E-10 1.2297999E-5 1.1499253E-5 7.3449173E-6 1.2298058E-5 1.2298058E-5 1.2297999E-5 1.54525 1.54525
1.2284177E-5 -2.5201946E-10 1.2297999E-5 1.14990235E-5 7.3447713E-6 1.2297832E-5 1.2297832E-5 1.2297999E-5 1.54575 1.54575
1.2288769E-5 -1.6309416E-10 1.2297999E-5 1.1498794E-5 7.344625E-6 1.2297606E-5 1.2297606E-5 1.2297999E-5 1.54625 1.54625
1.2300061E-5 4.9471687E-11 1.2297374E-5 1.1498566E-5 7.344479E-6 1.229738E-5 1.229738E-5 1.2297374E-5 1.54675 1.54675
1.23061045E-5 1.6519593E-10 1.2297062E-5 1.1498337E-5 7.3443325E-6 1.2297154E-5 1.2297154E-5 1.2297062E-5 1.54725 1.54725
1.2308288E-5 2.0965933E-10 1.2296438E-5 1.1498108E-5 7.3441865E-6 1.2296929E-5 1.2296929E-5 1.2296438E-5 1.54775 1.54775
1.230694E-5 1.8895263E-10 1.2296438E-5 1.149765E-5 7.343894E-6 1.2296702E-5 1.2296702E-5 1.2296438E-5 1.54825 1.54825
1.2303019E-5 1.2073872E-10 1.2296438E-5 1.1497421E-5 7.3437477E-6 1.2296477E-5 1.2296477E-5 1.2296438E-5 1.54875 1.54875
1.2294708E-5 -2.8481063E-11 1.2295814E-5 1.1497193E-5 7.3436017E-6 1.229625E-5 1.229625E-5 1.2295814E-5 1.54925 1.54925
1.2285307E-5 -1.9780005E-10 1.22961255E-5 1.1496963E-5 7.3434553E-6 1.2296025E-5 1.2296025E-5 1.22961255E-5 1.54975 1.54975
1.228155E-5 -2.6296862E-10 1.22961255E-5 1.1496734E-5 7.3433093E-6 1.2295798E-5 1.2295798E-5 1.22961255E-5 1.55025 1.55025
1.2285944E-5 -1.7769773E-10 1.2295814E-5 1.1496506E-5 7.343163E-6 1.2295573E-5 1.2295573E-5 1.2295814E-5 1.55075 1.55075
1.229123E-5 -7.598203E-11 1.229519E-5 1.1496277E-5 7.343017E-6 1.2295346E-5 1.2295346E-5 1.229519E-5 1.55125 1.55125
1.2297141E-5 3.7305933E-11 1.2294878E-5 1.1496048E-5 7.3428705E-6 1.22951205E-5 1.22951205E-5 1.2294878E-5 1.55175 1.55175
1.23035825E-5 1.6033896E-10 1.2294878E-5 1.1495819E-5 7.3427245E-6 1.2294895E-5 1.2294895E-5 1.2294878E-5 1.55225 1.55225
1.2308703E-5 2.5900931E-10 1.2294253E-5 1.149559E-5 7.3425786E-6 1.22946685E-5 1.22946685E-5 1.2294253E-5 1.55275 1.55275
1.2307783E-5 2.462205E-10 1.2294878E-5 1.1495361E-5 7.342432E-6 1.2294443E-5 1.2294443E-5 1.2294878E-5 1.55325 1.55325
1.2300528E-5 1.1649083E-10 1.2294565E-5 1.1494903E-5 7.3421397E-6 1.22942165E-5 1.22942165E-5 1.2294565E-5 1.55375 1.55375
1.2288686E-5 -9.789908E-11 1.2294253E-5 1.1494674E-5 7.3419938E-6 1.2293991E-5 1.2293991E-5 1.2294253E-5 1.55425 1.55425
1.2282553E-5 -2.0692047E-10 1.2293629E-5 1.1494446E-5 7.3418473E-6 1.22937645E-5 1.22937645E-5 1.2293629E-5 1.55475 1.55475
1.2279424E-5 -2.6051677E-10 1.2293316E-5 1.1494217E-5 7.3417013E-6 1.2293539E-5 1.2293539E-5 1.2293316E-5 1.55525 1.55525
1.2281805E-5 -2.1239895E-10 1.2293316E-5 1.1493988E-5 7.341555E-6 1.22933125E-5 1.22933125E-5 1.2293316E-5 1.55575 1.55575
1.2289301E-5 -6.987577E-11 1.2292692E-5 1.1493759E-5 7.341409E-6 1.2293086E-5 1.2293086E-5 1.2292692E-5 1.55625 1.55625
1.2299668E-5 1.2563618E-10 1.2292692E-5 1.149353E-5 7.3412625E-6 1.229286E-5 1.229286E-5 1.2292692E-5 1.55675 1.55675
1.2305547E-5 2.3831512E-10 1.229238E-5 1.1493302E-5 7.3411165E-6 1.2292635E-5 1.2292635E-5 1.229238E-5 1.55725 1.55725
1.2307301E-5 2.7486066E-10 1.229238E-5 1.1493073E-5 7.34097E-6 1.2292408E-5 1.2292408E-5 1.229238E-5 1.55775 1.55775
1.23045675E-5 2.2857313E-10 1.2292067E-5 1.1492843E-5 7.340824E-6 1.2292183E-5 1.2292183E-5 1.2292067E-5 1.55825 1.55825
1.2294969E-5 5.5599754E-11 1.2292067E-5 1.1492615E-5 7.3406777E-6 1.2291956E-5 1.2291956E-5 1.2292067E-5 1.55875 1.55875
1.2285305E-5 -1.1859176E-10 1.2291755E-5 1.1492157E-5 7.3403853E-6 1.2291731E-5 1.2291731E-5 1.2291755E-5 1.55925 1.55925
1.2276004E-5 -2.8608355E-10 1.22911315E-5 1.14919285E-5 7.3402393E-6 1.2291504E-5 1.2291504E-5 1.22911315E-5 1.55975 1.55975
1.2274326E-5 -3.1288092E-10 1.22908195E-5 1.1491699E-5 7.340093E-6 1.2291279E-5 1.2291279E-5 1.22908195E-5 1.56025 1.56025
1.2280799E-5 -1.8923882E-10 1.22908195E-5 1.149147E-5 7.339947E-6 1.2291052E-5 1.2291052E-5 1.22908195E-5 1.56075 1.56075
1.229407E-5 5.987103E-11 1.22908195E-5 1.1491242E-5 7.3398005E-6 1.2290826E-5 1.2290826E-5 1.22908195E-5 1.56125 1.56125
1.2303118E-5 2.3102033E-10 1.22908195E-5 1.1491013E-5 7.3396545E-6 1.22906E-5 1.22906E-5 1.22908195E-5 1.56175 1.56175
1.2308336E-5 3.315179E-10 1.2289883E-5 1.1490783E-5 7.339508E-6 1.2290374E-5 1.2290374E-5 1.2289883E-5 1.56225 1.56225
1.2305734E-5 2.8766664E-10 1.2289883E-5 1.1490555E-5 7.339362E-6 1.2290148E-5 1.2290148E-5 1.2289883E-5 1.56275 1.56275
1.2295378E-5 1.0068473E-10 1.2289883E-5 1.1490326E-5 7.3392157E-6 1.2289922E-5 1.2289922E-5 1.2289883E-5 1.56325 1.56325
1.2283371E-5 -1.1675053E-10 1.2289571E-5 1.1490097E-5 7.3390697E-6 1.2289696E-5 1.2289696E-5 1.2289571E-5 1.56375 1.56375
1.2275356E-5 -2.6048871E-10 1.2289258E-5 1.14898685E-5 7.3389233E-6 1.228947E-5 1.228947E-5 1.2289258E-5 1.56425 1.56425
1.2270774E-5 -3.4088396E-10 1.2289258E-5 1.148941E-5 7.338631E-6 1.2289244E-5 1.2289244E-5 1.2289258E-5 1.56475 1.56475
1.2276323E-5 -2.3429572E-10 1.2288946E-5 1.1489182E-5 7.338485E-6 1.2289018E-5 1.2289018E-5 1.2288946E-5 1.56525 1.56525
1.2285238E-5 -6.5582685E-11 1.2288634E-5 1.1488953E-5 7.3383385E-6 1.2288791E-5 1.2288791E-5 1.2288634E-5 1.56575 1.56575
1.2297751E-5 1.6951862E-10 1.2288322E-5 1.1488723E-5 7.3381925E-6 1.2288566E-5 1.2288566E-5 1.2288322E-5 1.56625 1.56625
1.23072605E-5 3.4919484E-10 1.2288634E-5 1.1488495E-5 7.3380465E-6 1.228834E-5 1.228834E-5 1.2288634E-5 1.56675 1.56675
1.2305714E-5 3.2483377E-10 1.228801E-5 1.1488266E-5 7.3379E-6 1.2288114E-5 1.2288114E-5 1.228801E-5 1.56725 1.56725
1.22961155E-5 1.5186037E-10 1.2287385E-5 1.1488037E-5 7.337754E-6 1.2287887E-5 1.2287887E-5 1.2287385E-5 1.56775 1.56775
1.2285297E-5 -4.3648484E-11 1.2287385E-5 1.14878085E-5 7.3376077E-6 1.2287662E-5 1.2287662E-5 1.2287385E-5 1.56825 1.56825
1.2274873E-5 -2.3184854E-10 1.2287385E-5 1.1487579E-5 7.3374617E-6 1.2287435E-5 1.2287435E-5 1.2287385E-5 1.56875 1.56875
1.2269664E-5 -3.2381606E-10 1.2287073E-5 1.148735E-5 7.3373153E-6 1.228721E-5 1.228721E-5 1.2287073E-5 1.56925 1.56925
1.2272508E-5 -2.6717129E-10 1.2287073E-5 1.1486893E-5 7.337023E-6 1.2286983E-5 1.2286983E-5 1.2287073E-5 1.56975 1.56975
1.2282643E-5 -7.592278E-11 1.2286761E-5 1.1486663E-5 7.336877E-6 1.2286757E-5 1.2286757E-5 1.2286761E-5 1.57025 1.57025
1.2293044E-5 1.2019825E-10 1.2286137E-5 1.1486435E-5 7.3367305E-6 1.2286531E-5 1.2286531E-5 1.2286137E-5 1.57075 1.57075
1.2299088E-5 2.359225E-10 1.22864485E-5 1.1486206E-5 7.3365845E-6 1.2286305E-5 1.2286305E-5 1.22864485E-5 1.57125 1.57125
1.2299192E-5 2.420147E-10 1.2286137E-5 1.1485977E-5 7.336438E-6 1.2286079E-5 1.2286079E-5 1.2286137E-5 1.57175 1.57175
1.2297118E-5 2.0790852E-10 1.2285513E-5 1.14857485E-5 7.336292E-6 1.2285853E-5 1.2285853E-5 1.2285513E-5 1.57225 1.57225
1.2289764E-5 7.635169E-11 1.2285825E-5 1.1485519E-5 7.3361457E-6 1.2285626E-5 1.2285626E-5 1.2285825E-5 1.57275 1.57275
1.2276832E-5 -1.5813743E-10 1.2285513E-5 1.148529E-5 7.3359997E-6 1.2285401E-5 1.2285401E-5 1.2285513E-5 1.57325 1.57325
1.2268356E-5 -3.1040254E-10 1.2285513E-5 1.1485062E-5 7.3358533E-6 1.2285174E-5 1.2285174E-5 1.2285513E-5 1.57375 1.57375
1.2270044E-5 -2.7507513E-10 1.22852E-5 1.1484833E-5 7.3357073E-6 1.2284949E-5 1.2284949E-5 1.22852E-5 1.57425 1.57425
1.2279289E-5 -1.0027141E-10 1.22852E-5 1.1484604E-5 7.335561E-6 1.2284722E-5 1.2284722E-5 1.22852E-5 1.57475 1.57475
1.2288039E-5 6.5396286E-11 1.2284264E-5 1.1484146E-5 7.3352685E-6 1.2284496E-5 1.2284496E-5 1.2284264E-5 1.57525 1.57525
1.229415E-5 1.8233866E-10 1.2284264E-5 1.1483918E-5 7.3351225E-6 1.228427E-5 1.228427E-5 1.2284264E-5 1.57575 1.57575
1.2297719E-5 2.523829E-10 1.2284264E-5 1.14836885E-5 7.334976E-6 1.2284044E-5 1.2284044E-5 1.2284264E-5 1.57625 1.57625
1.2296668E-5 2.371578E-10 1.2283639E-5 1.1483459E-5 7.33483E-6 1.2283818E-5 1.2283818E-5 1.2283639E-5 1.57675 1.57675
1.2289413E-5 1.0742813E-10 1.2283952E-5 1.1483231E-5 7.3346837E-6 1.2283592E-5 1.2283592E-5 1.2283952E-5 1.57725 1.57725
1.2279979E-5 -6.249993E-11 1.2283327E-5 1.1483002E-5 7.3345377E-6 1.2283365E-5 1.2283365E-5 1.2283327E-5 1.57775 1.57775
1.2274407E-5 -1.6116716E-10 1.2283015E-5 1.1482773E-5 7.3343913E-6 1.2283139E-5 1.2283139E-5 1.2283015E-5 1.57825 1.57825
1.2271442E-5 -2.1171814E-10 1.2283015E-5 1.1482544E-5 7.3342453E-6 1.2282913E-5 1.2282913E-5 1.2283015E-5 1.57875 1.57875
1.2274285E-5 -1.5507337E-10 1.2282703E-5 1.1482315E-5 7.334099E-6 1.2282687E-5 1.2282687E-5 1.2282703E-5 1.57925 1.57925
1.2279999E-5 -4.543981E-11 1.228239E-5 1.1482086E-5 7.333953E-6 1.2282461E-5 1.2282461E-5 1.228239E-5 1.57975 1.57975
1.2288122E-5 1.08655626E-10 1.228239E-5 1.1481858E-5 7.333807E-6 1.2282235E-5 1.2282235E-5 1.228239E-5 1.58025 1.58025
1.2294728E-5 2.34734E-10 1.22814545E-5 1.1481399E-5 7.3335145E-6 1.2282008E-5 1.2282008E-5 1.22814545E-5 1.58075 1.58075
1.2293676E-5 2.1950888E-10 1.2281766E-5 1.1481171E-5 7.333368E-6 1.2281783E-5 1.2281783E-5 1.2281766E-5 1.58125 1.58125
1.2288236E-5 1.2327792E-10 1.2281766E-5 1.1480942E-5 7.333222E-6 1.2281556E-5 1.2281556E-5 1.2281766E-5 1.58175 1.58175
1.2283224E-5 3.4964802E-11 1.2281142E-5 1.1480713E-5 7.3330757E-6 1.228133E-5 1.228133E-5 1.2281142E-5 1.58225 1.58225
1.2276399E-5 -8.684699E-11 1.22814545E-5 1.1480484E-5 7.3329297E-6 1.2281104E-5 1.2281104E-5 1.22814545E-5 1.58275 1.58275
1.2270727E-5 -1.8734143E-10 1.2280518E-5 1.1480255E-5 7.3327833E-6 1.2280878E-5 1.2280878E-5 1.2280518E-5 1.58325 1.58325
1.226928E-5 -2.0987534E-10 1.2281142E-5 1.1480026E-5 7.3326373E-6 1.2280652E-5 1.2280652E-5 1.2281142E-5 1.58375 1.58375
1.2271562E-5 -1.6358472E-10 1.2280518E-5 1.1479798E-5 7.332491E-6 1.2280426E-5 1.2280426E-5 1.2280518E-5 1.58425 1.58425
1.2278299E-5 -3.507008E-11 1.2280518E-5 1.14795685E-5 7.332345E-6 1.2280199E-5 1.2280199E-5 1.2280518E-5 1.58475 1.58475
1.228507E-5 9.405364E-11 1.2279894E-5 1.1479339E-5 7.3321985E-6 1.2279973E-5 1.2279973E-5 1.2279894E-5 1.58525 1.58525
1.2289397E-5 1.7810639E-10 1.2279269E-5 1.1479111E-5 7.3320525E-6 1.2279746E-5 1.2279746E-5 1.2279269E-5 1.58575 1.58575
1.2292736E-5 2.4388716E-10 1.2279581E-5 1.1478653E-5 7.33176E-6 1.2279521E-5 1.2279521E-5 1.2279581E-5 1.58625 1.58625
1.2286536E-5 1.3364765E-10 1.2279581E-5 1.1478424E-5 7.3316137E-6 1.2279294E-5 1.2279294E-5 1.2279581E-5 1.58675 1.58675
1.2278555E-5 -9.481476E-12 1.2278645E-5 1.1478195E-5 7.3314677E-6 1.2279069E-5 1.2279069E-5 1.2278645E-5 1.58725 1.58725
1.2272257E-5 -1.2154819E-10 1.2278645E-5 1.1477966E-5 7.3313213E-6 1.2278842E-5 1.2278842E-5 1.2278645E-5 1.58775 1.58775
1.226807E-5 -1.9463463E-10 1.2278645E-5 1.1477738E-5 7.3311753E-6 1.2278616E-5 1.2278616E-5 1.2278645E-5 1.58825 1.58825
1.2266194E-5 -2.2508641E-10 1.227802E-5 1.1477508E-5 7.331029E-6 1.227839E-5 1.227839E-5 1.227802E-5 1.58875 1.58875
1.226841E-5 -1.800139E-10 1.227802E-5 1.1477279E-5 7.330883E-6 1.2278164E-5 1.2278164E-5 1.227802E-5 1.58925 1.58925
1.2275939E-5 -3.6881682E-11 1.227802E-5 1.1477051E-5 7.3307365E-6 1.22779375E-5 1.22779375E-5 1.227802E-5 1.58975 1.58975
1.228459E-5 1.2695882E-10 1.2277708E-5 1.1476822E-5 7.3305905E-6 1.2277711E-5 1.2277711E-5 1.2277708E-5 1.59025 1.59025
1.2289677E-5 2.2502014E-10 1.2277083E-5 1.1476593E-5 7.330444E-6 1.22774845E-5 1.22774845E-5 1.2277083E-5 1.59075 1.59075
1.228592E-5 1.5985155E-10 1.22767715E-5 1.1476364E-5 7.330298E-6 1.2277259E-5 1.2277259E-5 1.22767715E-5 1.59125 1.59125
1.22814035E-5 8.0674446E-11 1.22767715E-5 1.1475906E-5 7.3300057E-6 1.22770325E-5 1.22770325E-5 1.22767715E-5 1.59175 1.59175
1.2276327E-5 -8.856804E-12 1.22767715E-5 1.1475678E-5 7.3298593E-6 1.2276807E-5 1.2276807E-5 1.22767715E-5 1.59225 1.59225
1.2270622E-5 -1.0996032E-10 1.22767715E-5 1.1475448E-5 7.3297133E-6 1.22765805E-5 1.22765805E-5 1.22767715E-5 1.59275 1.59275
1.2265017E-5 -2.0923663E-10 1.22764595E-5 1.147522E-5 7.329567E-6 1.2276354E-5 1.2276354E-5 1.22764595E-5 1.59325 1.59325
1.2264857E-5 -2.0801694E-10 1.22764595E-5 1.1474991E-5 7.329421E-6 1.22761285E-5 1.22761285E-5 1.22764595E-5 1.59375 1.59375
1.2270538E-5 -9.899243E-11 1.2275836E-5 1.1474762E-5 7.329275E-6 1.2275902E-5 1.2275902E-5 1.2275836E-5 1.59425 1.59425
1.2279816E-5 7.6420335E-11 1.2275523E-5 1.14745335E-5 7.3291285E-6 1.22756755E-5 1.22756755E-5 1.2275523E-5 1.59475 1.59475
1.2285959E-5 1.9397178E-10 1.2275211E-5 1.1474304E-5 7.3289825E-6 1.2275449E-5 1.2275449E-5 1.2275211E-5 1.59525 1.59525
1.2285634E-5 1.9214613E-10 1.2275523E-5 1.1474075E-5 7.328836E-6 1.2275223E-5 1.2275223E-5 1.2275523E-5 1.59575 1.59575
1.2281084E-5 1.1235996E-10 1.2275211E-5 1.1473847E-5 7.32869E-6 1.2274997E-5 1.2274997E-5 1.2275211E-5 1.59625 1.59625
1.227505E-5 5.165774E-12 1.2274587E-5 1.1473618E-5 7.3285437E-6 1.2274771E-5 1.2274771E-5 1.2274587E-5 1.59675 1.59675
1.2270039E-5 -8.3147336E-11 1.2274587E-5 1.147316E-5 7.3282513E-6 1.2274544E-5 1.2274544E-5 1.2274587E-5 1.59725 1.59725
1.2265819E-5 -1.5684284E-10 1.2274587E-5 1.1472931E-5 7.3281053E-6 1.2274318E-5 1.2274318E-5 1.2274587E-5 1.59775 1.59775
1.2266419E-5 -1.4161462E-10 1.227365E-5 1.1472702E-5 7.327959E-6 1.2274091E-5 1.2274091E-5 1.227365E-5 1.59825 1.59825
1.2270153E-5 -6.852505E-11 1.2274274E-5 1.14724735E-5 7.327813E-6 1.2273866E-5 1.2273866E-5 1.2274274E-5 1.59875 1.59875
1.2274877E-5 2.2836516E-11 1.2273338E-5 1.1472244E-5 7.3276665E-6 1.2273639E-5 1.2273639E-5 1.2273338E-5 1.59925 1.59925
1.2278017E-5 8.496287E-11 1.227365E-5 1.1472015E-5 7.3275205E-6 1.2273413E-5 1.2273413E-5 1.227365E-5 1.59975 1.59975
1.2281223E-5 1.4830737E-10 1.2273025E-5 1.1471787E-5 7.327374E-6 1.2273186E-5 1.2273186E-5 1.2273025E-5 1.60025 1.60025
1.2282943E-5 1.8424388E-10 1.2272401E-5 1.1471558E-5 7.327228E-6 1.2272961E-5 1.2272961E-5 1.2272401E-5 1.60075 1.60075
1.227681E-5 7.522249E-11 1.2272713E-5 1.1471328E-5 7.3270817E-6 1.2272734E-5 1.2272734E-5 1.2272713E-5 1.60125 1.60125
1.2271699E-5 -1.4917819E-11 1.2272401E-5 1.14711E-5 7.3269357E-6 1.2272508E-5 1.2272508E-5 1.2272401E-5 1.60175 1.60175
1.2268041E-5 -7.825919E-11 1.2272401E-5 1.1470642E-5 7.3266433E-6 1.2272281E-5 1.2272281E-5 1.2272401E-5 1.60225 1.60225
1.2266363E-5 -1.05056575E-10 1.2272401E-5 1.14704135E-5 7.326497E-6 1.2272056E-5 1.2272056E-5 1.2272401E-5 1.60275 1.60275
1.2265972E-5 -1.0810034E-10 1.2272401E-5 1.1470184E-5 7.326351E-6 1.2271829E-5 1.2271829E-5 1.2272401E-5 1.60325 1.60325
1.2265251E-5 -1.1723478E-10 1.2271465E-5 1.1469955E-5 7.3262045E-6 1.2271603E-5 1.2271603E-5 1.2271465E-5 1.60375 1.60375
1.2267995E-5 -6.2417224E-11 1.2271465E-5 1.1469727E-5 7.3260585E-6 1.2271376E-5 1.2271376E-5 1.2271465E-5 1.60425 1.60425
1.2276975E-5 1.07513956E-10 1.2270841E-5 1.1469498E-5 7.325912E-6 1.227115E-5 1.227115E-5 1.2270841E-5 1.60475 1.60475
1.2280248E-5 1.7207659E-10 1.2270841E-5 1.1469268E-5 7.325766E-6 1.2270924E-5 1.2270924E-5 1.2270841E-5 1.60525 1.60525
1.2278734E-5 1.4832455E-10 1.2270841E-5 1.146904E-5 7.3256197E-6 1.2270698E-5 1.2270698E-5 1.2270841E-5 1.60575 1.60575
1.2275637E-5 9.5337294E-11 1.2269904E-5 1.1468811E-5 7.3254737E-6 1.2270471E-5 1.2270471E-5 1.2269904E-5 1.60625 1.60625
1.2269206E-5 -1.9165674E-11 1.2270216E-5 1.1468582E-5 7.3253273E-6 1.2270245E-5 1.2270245E-5 1.2270216E-5 1.60675 1.60675
1.2263865E-5 -1.1356945E-10 1.2269904E-5 1.14683535E-5 7.3251813E-6 1.22700185E-5 1.22700185E-5 1.2269904E-5 1.60725 1.60725
1.2259217E-5 -1.9518283E-10 1.2269904E-5 1.1467895E-5 7.324889E-6 1.2269793E-5 1.2269793E-5 1.2269904E-5 1.60775 1.60775
1.2263182E-5 -1.178298E-10 1.2269592E-5 1.1467667E-5 7.324743E-6 1.22695665E-5 1.22695665E-5 1.2269592E-5 1.60825 1.60825
1.2267444E-5 -3.4995166E-11 1.2268967E-5 1.1467438E-5 7.3245965E-6 1.226934E-5 1.226934E-5 1.2268967E-5 1.60875 1.60875
1.22725305E-5 6.306615E-11 1.2268967E-5 1.1467208E-5 7.3244505E-6 1.22691135E-5 1.22691135E-5 1.2268967E-5 1.60925 1.60925
1.2276957E-5 1.489461E-10 1.2268343E-5 1.146698E-5 7.324304E-6 1.2268887E-5 1.2268887E-5 1.2268343E-5 1.60975 1.60975
1.22778865E-5 1.70265E-10 1.2268655E-5 1.1466751E-5 7.324158E-6 1.2268661E-5 1.2268661E-5 1.2268655E-5 1.61025 1.61025
1.2274953E-5 1.203231E-10 1.2268655E-5 1.1466523E-5 7.3240117E-6 1.2268434E-5 1.2268434E-5 1.2268655E-5 1.61075 1.61075
1.2265884E-5 -4.290522E-11 1.2268343E-5 1.14662935E-5 7.3238657E-6 1.2268209E-5 1.2268209E-5 1.2268343E-5 1.61125 1.61125
1.2259189E-5 -1.6228074E-10 1.2268031E-5 1.1466064E-5 7.3237193E-6 1.2267982E-5 1.2267982E-5 1.2268031E-5 1.61175 1.61175
1.2259194E-5 -1.5801571E-10 1.2267719E-5 1.1465836E-5 7.3235733E-6 1.2267756E-5 1.2267756E-5 1.2267719E-5 1.61225 1.61225
1.226075E-5 -1.2512455E-10 1.2267406E-5 1.1465607E-5 7.323427E-6 1.2267529E-5 1.2267529E-5 1.2267406E-5 1.61275 1.61275
1.22650445E-5 -4.1680853E-11 1.2267406E-5 1.1465149E-5 7.3231345E-6 1.2267303E-5 1.2267303E-5 1.2267406E-5 1.61325 1.61325
1.2272871E-5 1.0693298E-10 1.22670945E-5 1.146492E-5 7.3229885E-6 1.2267076E-5 1.2267076E-5 1.22670945E-5 1.61375 1.61375
1.2278089E-5 2.0743057E-10 1.2267406E-5 1.1464691E-5 7.322842E-6 1.226685E-5 1.226685E-5 1.2267406E-5 1.61425 1.61425
1.2278919E-5 2.2692227E-10 1.22667825E-5 1.1464463E-5 7.322696E-6 1.2266623E-5 1.2266623E-5 1.22667825E-5 1.61475 1.61475
1.22707725E-5 8.074781E-11 1.2266158E-5 1.14642335E-5 7.3225497E-6 1.2266398E-5 1.2266398E-5 1.2266158E-5 1.61525 1.61525
1.2260712E-5 -1.0075251E-10 1.2266471E-5 1.1464004E-5 7.3224037E-6 1.2266171E-5 1.2266171E-5 1.2266471E-5 1.61575 1.61575
1.2255601E-5 -1.9089282E-10 1.2266471E-5 1.1463776E-5 7.3222573E-6 1.2265945E-5 1.2265945E-5 1.2266471E-5 1.61625 1.61625
1.2256729E-5 -1.6591953E-10 1.2265846E-5 1.1463547E-5 7.3221113E-6 1.2265718E-5 1.2265718E-5 1.2265846E-5 1.61675 1.61675
1.22574265E-5 -1.488641E-10 1.2265534E-5 1.1463318E-5 7.321965E-6 1.2265492E-5 1.2265492E-5 1.2265534E-5 1.61725 1.61725
1.2262777E-5 -4.5930267E-11 1.2265222E-5 1.1463089E-5 7.321819E-6 1.22652655E-5 1.22652655E-5 1.2265222E-5 1.61775 1.61775
1.227222E-5 1.3252785E-10 1.226491E-5 1.146286E-5 7.3216725E-6 1.226504E-5 1.226504E-5 1.226491E-5 1.61825 1.61825
1.2276977E-5 2.2449849E-10 1.2264597E-5 1.1462403E-5 7.32138E-6 1.2264813E-5 1.2264813E-5 1.2264597E-5 1.61875 1.61875
1.2274045E-5 1.7455658E-10 1.2263973E-5 1.14621735E-5 7.321234E-6 1.2264587E-5 1.2264587E-5 1.2263973E-5 1.61925 1.61925
1.2269595E-5 9.6597584E-11 1.2264285E-5 1.1461944E-5 7.3210877E-6 1.22643605E-5 1.22643605E-5 1.2264285E-5 1.61975 1.61975
1.2262801E-5 -2.4605122E-11 1.2263973E-5 1.1461716E-5 7.3209417E-6 1.2264134E-5 1.2264134E-5 1.2263973E-5 1.62025 1.62025
1.2257822E-5 -1.1230917E-10 1.2263973E-5 1.1461487E-5 7.3207952E-6 1.2263908E-5 1.2263908E-5 1.2263973E-5 1.62075 1.62075
1.2252085E-5 -2.1402174E-10 1.2263973E-5 1.1461258E-5 7.3206493E-6 1.2263681E-5 1.2263681E-5 1.2263973E-5 1.62125 1.62125
1.2250902E-5 -2.3168312E-10 1.2263973E-5 1.1461029E-5 7.3205033E-6 1.2263455E-5 1.2263455E-5 1.2263973E-5 1.62175 1.62175
1.2257507E-5 -1.0560474E-10 1.2263348E-5 1.14608E-5 7.320357E-6 1.2263228E-5 1.2263228E-5 1.2263348E-5 1.62225 1.62225
1.2266916E-5 7.224431E-11 1.2263036E-5 1.1460571E-5 7.320211E-6 1.2263002E-5 1.2263002E-5 1.2263036E-5 1.62275 1.62275
1.22736865E-5 2.0136799E-10 1.2262412E-5 1.1460343E-5 7.3200645E-6 1.2262775E-5 1.2262775E-5 1.2262412E-5 1.62325 1.62325
1.2274978E-5 2.2938662E-10 1.22620995E-5 1.14601135E-5 7.3199185E-6 1.226255E-5 1.226255E-5 1.22620995E-5 1.62375 1.62375
1.2271683E-5 1.7274498E-10 1.2262412E-5 1.1459656E-5 7.319626E-6 1.2262323E-5 1.2262323E-5 1.2262412E-5 1.62425 1.62425
1.2265219E-5 5.763294E-11 1.2261476E-5 1.1459427E-5 7.3194797E-6 1.2262097E-5 1.2262097E-5 1.2261476E-5 1.62475 1.62475
1.22593165E-5 -4.7124978E-11 1.2261476E-5 1.1459198E-5 7.3193337E-6 1.226187E-5 1.226187E-5 1.2261476E-5 1.62525 1.62525
1.22527545E-5 -1.6406422E-10 1.2261476E-5 1.1458969E-5 7.3191873E-6 1.2261644E-5 1.2261644E-5 1.2261476E-5 1.62575 1.62575
1.2252495E-5 -1.6467172E-10 1.2261164E-5 1.145874E-5 7.3190413E-6 1.2261417E-5 1.2261417E-5 1.2261164E-5 1.62625 1.62625
1.22516085E-5 -1.7685149E-10 1.2261476E-5 1.1458511E-5 7.318895E-6 1.2261191E-5 1.2261191E-5 1.2261476E-5 1.62675 1.62675
1.22545825E-5 -1.1777046E-10 1.2261164E-5 1.1458283E-5 7.318749E-6 1.22609645E-5 1.22609645E-5 1.2261164E-5 1.62725 1.62725
1.2262871E-5 3.9370316E-11 1.2260852E-5 1.1458053E-5 7.3186025E-6 1.2260738E-5 1.2260738E-5 1.2260852E-5 1.62775 1.62775
1.2268618E-5 1.4961295E-10 1.2260539E-5 1.1457824E-5 7.3184565E-6 1.22605115E-5 1.22605115E-5 1.2260539E-5 1.62825 1.62825
1.2268953E-5 1.5996864E-10 1.2260539E-5 1.1457596E-5 7.31831E-6 1.2260285E-5 1.2260285E-5 1.2260539E-5 1.62875 1.62875
1.2267901E-5 1.4474355E-10 1.2260227E-5 1.1457367E-5 7.318164E-6 1.2260059E-5 1.2260059E-5 1.2260227E-5 1.62925 1.62925
1.22650345E-5 9.6019755E-11 1.2259603E-5 1.1456909E-5 7.3178717E-6 1.2259832E-5 1.2259832E-5 1.2259603E-5 1.62975 1.62975
1.2260353E-5 1.3797324E-11 1.2259603E-5 1.145668E-5 7.3177252E-6 1.2259606E-5 1.2259606E-5 1.2259603E-5 1.63025 1.63025
1.2253989E-5 -9.948753E-11 1.225929E-5 1.1456452E-5 7.3175793E-6 1.2259379E-5 1.2259379E-5 1.225929E-5 1.63075 1.63075
1.22480205E-5 -2.0546358E-10 1.2258978E-5 1.1456223E-5 7.317433E-6 1.2259153E-5 1.2259153E-5 1.2258978E-5 1.63125 1.63125
1.22465735E-5 -2.2799748E-10 1.2259603E-5 1.1455993E-5 7.317287E-6 1.2258926E-5 1.2258926E-5 1.2259603E-5 1.63175 1.63175
1.2251461E-5 -1.3359057E-10 1.2258978E-5 1.1455765E-5 7.3171404E-6 1.22587E-5 1.22587E-5 1.2258978E-5 1.63225 1.63225
1.22569445E-5 -2.822047E-11 1.2258666E-5 1.1455536E-5 7.3169945E-6 1.2258473E-5 1.2258473E-5 1.2258666E-5 1.63275 1.63275
1.226279E-5 8.384938E-11 1.2258354E-5 1.1455307E-5 7.316848E-6 1.2258247E-5 1.2258247E-5 1.2258354E-5 1.63325 1.63325
1.2268174E-5 1.8739225E-10 1.2258666E-5 1.14550785E-5 7.316702E-6 1.225802E-5 1.225802E-5 1.2258666E-5 1.63375 1.63375
1.2271017E-5 2.4403704E-10 1.2258041E-5 1.1454849E-5 7.3165556E-6 1.2257794E-5 1.2257794E-5 1.2258041E-5 1.63425 1.63425
1.2268217E-5 1.965314E-10 1.2257729E-5 1.1454392E-5 7.3162637E-6 1.22575675E-5 1.22575675E-5 1.2257729E-5 1.63475 1.63475
1.22598385E-5 4.6093473E-11 1.22571055E-5 1.1454163E-5 7.3161173E-6 1.2257341E-5 1.2257341E-5 1.22571055E-5 1.63525 1.63525
1.22480615E-5 -1.6707831E-10 1.2257417E-5 1.1453933E-5 7.3159713E-6 1.2257115E-5 1.2257115E-5 1.2257417E-5 1.63575 1.63575
1.2241103E-5 -2.9132635E-10 1.2256481E-5 1.1453705E-5 7.315825E-6 1.2256888E-5 1.2256888E-5 1.2256481E-5 1.63625 1.63625
1.2240712E-5 -2.9437014E-10 1.22567935E-5 1.1453476E-5 7.315679E-6 1.2256662E-5 1.2256662E-5 1.22567935E-5 1.63675 1.63675
1.224801E-5 -1.5550136E-10 1.2256169E-5 1.1453247E-5 7.3155325E-6 1.2256435E-5 1.2256435E-5 1.2256169E-5 1.63725 1.63725
1.2258311E-5 3.879249E-11 1.2256169E-5 1.14530185E-5 7.3153865E-6 1.2256209E-5 1.2256209E-5 1.2256169E-5 1.63775 1.63775
1.226607E-5 1.861882E-10 1.2256169E-5 1.1452789E-5 7.31524E-6 1.2255982E-5 1.2255982E-5 1.2256169E-5 1.63825 1.63825
1.227185E-5 2.970399E-10 1.2256169E-5 1.145256E-5 7.315094E-6 1.2255756E-5 1.2255756E-5 1.2256169E-5 1.63875 1.63875
1.2271459E-5 2.9399613E-10 1.2255232E-5 1.1452332E-5 7.3149477E-6 1.2255529E-5 1.2255529E-5 1.2255232E-5 1.63925 1.63925
1.2264963E-5 1.78275E-10 1.225492E-5 1.1452103E-5 7.3148017E-6 1.2255303E-5 1.2255303E-5 1.225492E-5 1.63975 1.63975
1.2254374E-5 -1.2970371E-11 1.2255232E-5 1.1451645E-5 7.3145093E-6 1.2255076E-5 1.2255076E-5 1.2255232E-5 1.64025 1.64025
1.2244643E-5 -1.8838002E-10 1.225492E-5 1.1451416E-5 7.314363E-6 1.225485E-5 1.225485E-5 1.225492E-5 1.64075 1.64075
1.22377505E-5 -3.1140993E-10 1.225492E-5 1.1451187E-5 7.314217E-6 1.22546235E-5 1.22546235E-5 1.225492E-5 1.64125 1.64125
1.2242705E-5 -2.157849E-10 1.2254608E-5 1.14509585E-5 7.3140704E-6 1.2254397E-5 1.2254397E-5 1.2254608E-5 1.64175 1.64175
1.2247561E-5 -1.2198706E-10 1.2254608E-5 1.1450729E-5 7.3139245E-6 1.22541705E-5 1.22541705E-5 1.2254608E-5 1.64225 1.64225
[truncated: 1,471,928 more chars]
