# Supplementary material for: A Combined AFM and Lateral Stretch Device Enables Microindentation Analyses of Living Cells at High Strains
Source: Methods Protoc. 2019 May 24;2(2):43. doi: 10.3390/mps2020043 (PMC6632168; doi:10.3390/mps2020043)
Supplement: Supplementary file 1 [file mps-02-00043-s001.zip › indentations_on_empty_chamber/indentations_empty_chamber/50%strain/force-save-2017.11.08-11.55.41.193.txt]

# TEXT EXPORT
# data-description.comment: no comment entry
# data-description.name: no name entry
# data-description.probe: no probe entry
# data-description.user-name: d.ahrens
# data-description.instrument: A0051
# data-description.source-software: 5.0.82
# data-description.modification-software: spm-5.0.96
# index: 0
# xPosition: 1.8916153542232834E-16
# yPosition: -5.211875050785585E-16
# approachID: 2017.11.08-10.04.22-00203
# force-settings.type: segmented-force-settings
# force-settings.global-settings.control-settings-type: segment-control-settings
# force-settings.global-settings.closed-loop: false
# force-settings.global-settings.start-option.type: continue
# force-settings.global-settings.ttl-outputs.pins.list: 
# force-settings.global-settings.pause-before-first.type: constant-height-pause
# force-settings.global-settings.pause-before-first.identifier.type: standard
# force-settings.global-settings.pause-before-first.identifier.name: pause-spm
# force-settings.global-settings.pause-before-first.style: pause
# force-settings.global-settings.pause-before-first.duration: 0.0
# force-settings.global-settings.pause-before-first.num-points: 0
# force-settings.global-settings.pause-before-first.pause-option.type: constant-height
# force-settings.global-settings.pause-before-first.height-limit: NaN
# force-settings.global-settings.force-baseline-adjust-settings.enabled: true
# force-settings.global-settings.force-baseline-adjust-settings.interval: 1
# force-settings.global-settings.force-baseline-adjust-settings.beginOfLine: true
# force-settings.global-settings.force-baseline-adjust-settings.deadtimeBeforeSamples: 100
# force-settings.global-settings.force-baseline-adjust-settings.averageSamples: 100
# force-settings.segments.size: 4
# force-settings.segment.0.type: z-extend-force
# force-settings.segment.0.identifier.type: standard
# force-settings.segment.0.identifier.name: extend-spm
# force-settings.segment.0.style: extend
# force-settings.segment.0.duration: 4.0
# force-settings.segment.0.num-points: 8000
# force-settings.segment.0.z-start: 2.0E-6
# force-settings.segment.0.z-end: 0.0
# force-settings.segment.0.setpoint: 0.7717870165531471
# force-settings.segment.1.type: constant-force-pause
# force-settings.segment.1.identifier.type: standard
# force-settings.segment.1.identifier.name: pause-at-end-spm
# force-settings.segment.1.style: pause
# force-settings.segment.1.duration: 0.0
# force-settings.segment.1.num-points: 0
# force-settings.segment.1.pause-option.type: feedback-on
# force-settings.segment.1.i-gain: 10.0
# force-settings.segment.1.p-gain: 0.0010
# force-settings.segment.2.type: z-retract-height
# force-settings.segment.2.identifier.type: standard
# force-settings.segment.2.identifier.name: retract-spm
# force-settings.segment.2.style: retract
# force-settings.segment.2.duration: 2.5
# force-settings.segment.2.num-points: 5000
# force-settings.segment.2.z-start: 4.9999999999999996E-6
# force-settings.segment.2.z-end: 0.0
# force-settings.segment.2.setpoint: NaN
# force-settings.segment.3.type: constant-height-pause
# force-settings.segment.3.identifier.type: standard
# force-settings.segment.3.identifier.name: pause-at-start-spm
# force-settings.segment.3.style: pause
# force-settings.segment.3.duration: 2.0
# force-settings.segment.3.num-points: 4096
# force-settings.segment.3.pause-option.type: constant-height
# force-settings.segment.3.height-limit: NaN
# force-settings.data-description.comment: 
# force-settings.data-description.name: 
# force-settings.data-description.probe: 
# force-settings.data-description.user-name: 
# force-settings.data-description.instrument: 
# force-settings.data-description.source-software: 
# force-settings.data-description.modification-software: 
# feedbackMode: contact
# pauseBeforeFirst: 0.0
# pauseOnTipsaver: 0
# scanner: false
# date: Wed Nov 08 11:55:41 CET 2017
#
# segmentIndex: 0
# segment: extend
# columns: verticalTipPosition vDeflection strainGaugeHeight height head-height smoothedStrainGaugeHeight smoothedMeasuredHeight measuredHeight seriesTime time
# fancyNames: "Vertical Tip Position" "Vertical Deflection" "Head Height (measured)" "Height" "Head Height" "Head Height (measured & smoothed)" "Height (measured & smoothed)" "Height (measured)" "Series Time" "Segment Time"
# heightMultiplier: 0.63873
# heightOffset: 0.0
# sensitivity: 1.0530665200379007E-7
# springConstant: 0.01845601715417544
# calibrationSlots: nominal force nominal nominal calibrated nominal nominal nominal elapsed elapsed
# units: m N m m m m m m s s
#
1.2933048E-5 -3.490268E-10 1.2951986E-5 1.2236709E-5 7.815954E-6 1.2951959E-5 1.2951959E-5 1.2951986E-5 2.5E-4 2.5E-4
1.2928377E-5 -4.3124787E-10 1.2951362E-5 1.2236481E-5 7.815807E-6 1.2951743E-5 1.2951743E-5 1.2951362E-5 7.5E-4 7.5E-4
1.29342E-5 -3.1978573E-10 1.295105E-5 1.2236252E-5 7.815661E-6 1.29515265E-5 1.29515265E-5 1.295105E-5 0.00125 0.00125
1.2945468E-5 -1.0782756E-10 1.2950737E-5 1.2236023E-5 7.815515E-6 1.2951311E-5 1.2951311E-5 1.2950737E-5 0.00175 0.00175
1.2956967E-5 1.08394065E-10 1.2950425E-5 1.2235794E-5 7.815369E-6 1.29510945E-5 1.29510945E-5 1.2950425E-5 0.00225 0.00225
1.29678065E-5 3.1243438E-10 1.2950737E-5 1.2235565E-5 7.8152225E-6 1.2950878E-5 1.2950878E-5 1.2950737E-5 0.00275 0.00275
1.2972441E-5 4.019701E-10 1.2950737E-5 1.2235337E-5 7.815076E-6 1.2950662E-5 1.2950662E-5 1.2950737E-5 0.00325 0.00325
1.2968562E-5 3.3436667E-10 1.2950425E-5 1.22351075E-5 7.8149305E-6 1.2950445E-5 1.2950445E-5 1.2950425E-5 0.00375 0.00375
1.2955739E-5 1.0170613E-10 1.2950113E-5 1.223465E-5 7.814638E-6 1.2950229E-5 1.2950229E-5 1.2950113E-5 0.00425 0.00425
1.2938793E-5 -2.0708776E-10 1.2949801E-5 1.2234421E-5 7.814491E-6 1.2950013E-5 1.2950013E-5 1.2949801E-5 0.00475 0.00475
1.2930755E-5 -3.5143363E-10 1.2949488E-5 1.2234192E-5 7.814346E-6 1.2949797E-5 1.2949797E-5 1.2949488E-5 0.00525 0.00525
1.2930803E-5 -3.4655814E-10 1.2949488E-5 1.2233963E-5 7.814199E-6 1.294958E-5 1.294958E-5 1.2949488E-5 0.00575 0.00575
1.2935701E-5 -2.5214986E-10 1.2949488E-5 1.2233734E-5 7.814053E-6 1.2949364E-5 1.2949364E-5 1.2949488E-5 0.00625 0.00625
1.2945584E-5 -6.57725E-11 1.2949176E-5 1.2233505E-5 7.813906E-6 1.2949147E-5 1.2949147E-5 1.2949176E-5 0.00675 0.00675
1.29596565E-5 1.9795635E-10 1.29485525E-5 1.2233277E-5 7.813761E-6 1.2948931E-5 1.2948931E-5 1.29485525E-5 0.00725 0.00725
1.2968549E-5 3.6606168E-10 1.29485525E-5 1.22330475E-5 7.8136145E-6 1.2948714E-5 1.2948714E-5 1.29485525E-5 0.00775 0.00775
1.2967211E-5 3.4535635E-10 1.294824E-5 1.2232818E-5 7.813468E-6 1.2948499E-5 1.2948499E-5 1.294824E-5 0.00825 0.00825
1.2957491E-5 1.699481E-10 1.294824E-5 1.223259E-5 7.813322E-6 1.2948282E-5 1.2948282E-5 1.294824E-5 0.00875 0.00875
1.2947209E-5 -1.581429E-11 1.2947928E-5 1.2232361E-5 7.813176E-6 1.2948066E-5 1.2948066E-5 1.2947928E-5 0.00925 0.00925
1.2935541E-5 -2.271575E-10 1.2947304E-5 1.2231903E-5 7.812883E-6 1.2947849E-5 1.2947849E-5 1.2947304E-5 0.00975 0.00975
1.292823E-5 -3.581039E-10 1.2947616E-5 1.2231674E-5 7.812737E-6 1.2947633E-5 1.2947633E-5 1.2947616E-5 0.01025 0.01025
1.2930819E-5 -3.0633027E-10 1.2947928E-5 1.2231445E-5 7.812591E-6 1.29474165E-5 1.29474165E-5 1.2947928E-5 0.01075 0.01075
1.29436385E-5 -6.5745985E-11 1.2947304E-5 1.2231217E-5 7.812445E-6 1.2947201E-5 1.2947201E-5 1.2947304E-5 0.01125 0.01125
1.29548735E-5 1.4560313E-10 1.2947304E-5 1.22309875E-5 7.8122985E-6 1.29469845E-5 1.29469845E-5 1.2947304E-5 0.01175 0.01175
1.2961026E-5 2.6315594E-10 1.2946679E-5 1.2230758E-5 7.812152E-6 1.2946768E-5 1.2946768E-5 1.2946679E-5 0.01225 0.01225
1.2959094E-5 2.3148741E-10 1.2946992E-5 1.223053E-5 7.8120065E-6 1.2946552E-5 1.2946552E-5 1.2946992E-5 0.01275 0.01275
1.2953763E-5 1.3708501E-10 1.2946367E-5 1.2230301E-5 7.81186E-6 1.2946335E-5 1.2946335E-5 1.2946367E-5 0.01325 0.01325
1.2947276E-5 2.1365304E-11 1.2945743E-5 1.2230072E-5 7.811714E-6 1.2946119E-5 1.2946119E-5 1.2945743E-5 0.01375 0.01375
1.2941021E-5 -9.009096E-11 1.294543E-5 1.2229843E-5 7.811568E-6 1.2945902E-5 1.2945902E-5 1.294543E-5 0.01425 0.01425
1.2934865E-5 -1.9972003E-10 1.2945743E-5 1.2229614E-5 7.811422E-6 1.2945686E-5 1.2945686E-5 1.2945743E-5 0.01475 0.01475
1.2935341E-5 -1.8692668E-10 1.294543E-5 1.2229157E-5 7.811129E-6 1.2945469E-5 1.2945469E-5 1.294543E-5 0.01525 0.01525
1.2938458E-5 -1.2540799E-10 1.2944806E-5 1.22289275E-5 7.810983E-6 1.2945253E-5 1.2945253E-5 1.2944806E-5 0.01575 0.01575
1.2944644E-5 -7.2461043E-12 1.2944181E-5 1.2228698E-5 7.810837E-6 1.2945036E-5 1.2945036E-5 1.2944181E-5 0.01625 0.01625
1.2952216E-5 1.364966E-10 1.2944494E-5 1.222847E-5 7.8106905E-6 1.2944821E-5 1.2944821E-5 1.2944494E-5 0.01675 0.01675
1.2954277E-5 1.7852513E-10 1.2944806E-5 1.2228241E-5 7.810544E-6 1.2944604E-5 1.2944604E-5 1.2944806E-5 0.01725 0.01725
1.29507935E-5 1.1823047E-10 1.2944181E-5 1.2228012E-5 7.8103985E-6 1.2944388E-5 1.2944388E-5 1.2944181E-5 0.01775 0.01775
1.2946254E-5 3.8445684E-11 1.2944181E-5 1.2227783E-5 7.810252E-6 1.2944171E-5 1.2944171E-5 1.2944181E-5 0.01825 0.01825
1.2944157E-5 3.731833E-12 1.29438695E-5 1.2227554E-5 7.810106E-6 1.2943955E-5 1.2943955E-5 1.29438695E-5 0.01875 0.01875
1.2942027E-5 -3.1591087E-11 1.29438695E-5 1.2227325E-5 7.809959E-6 1.29437385E-5 1.29437385E-5 1.29438695E-5 0.01925 0.01925
1.2937982E-5 -1.0223988E-10 1.29435575E-5 1.2227097E-5 7.809814E-6 1.2943522E-5 1.2943522E-5 1.29435575E-5 0.01975 0.01975
1.2934367E-5 -1.6497081E-10 1.2942934E-5 1.22268675E-5 7.809667E-6 1.2943306E-5 1.2943306E-5 1.2942934E-5 0.02025 0.02025
1.2936791E-5 -1.1624252E-10 1.2942621E-5 1.222641E-5 7.809374E-6 1.2943089E-5 1.2943089E-5 1.2942621E-5 0.02075 0.02075
1.2943967E-5 2.0191371E-11 1.2942934E-5 1.2226181E-5 7.809229E-6 1.2942873E-5 1.2942873E-5 1.2942934E-5 0.02125 0.02125
1.29476775E-5 9.267326E-11 1.2942621E-5 1.2225953E-5 7.8090825E-6 1.2942656E-5 1.2942656E-5 1.2942621E-5 0.02175 0.02175
1.2948121E-5 1.04857546E-10 1.2942621E-5 1.2225723E-5 7.808936E-6 1.2942441E-5 1.2942441E-5 1.2942621E-5 0.02225 0.02225
1.2947444E-5 9.633353E-11 1.2941997E-5 1.2225494E-5 7.80879E-6 1.2942224E-5 1.2942224E-5 1.2941997E-5 0.02275 0.02275
1.2947063E-5 9.3291166E-11 1.2941685E-5 1.2225266E-5 7.808644E-6 1.2942008E-5 1.2942008E-5 1.2941685E-5 0.02325 0.02325
1.29427535E-5 1.7769832E-11 1.2941372E-5 1.2225037E-5 7.808498E-6 1.2941791E-5 1.2941791E-5 1.2941372E-5 0.02375 0.02375
1.2936333E-5 -9.673177E-11 1.2941372E-5 1.22248075E-5 7.808351E-6 1.2941575E-5 1.2941575E-5 1.2941372E-5 0.02425 0.02425
1.2935259E-5 -1.1256455E-10 1.294106E-5 1.2224579E-5 7.808205E-6 1.2941358E-5 1.2941358E-5 1.294106E-5 0.02475 0.02475
1.29392665E-5 -3.460106E-11 1.2940748E-5 1.222435E-5 7.808059E-6 1.2941142E-5 1.2941142E-5 1.2940748E-5 0.02525 0.02525
1.293816E-5 -5.1042903E-11 1.2940436E-5 1.2223893E-5 7.807766E-6 1.2940925E-5 1.2940925E-5 1.2940436E-5 0.02575 0.02575
1.293659E-5 -7.6011704E-11 1.2940124E-5 1.2223663E-5 7.807621E-6 1.2940709E-5 1.2940709E-5 1.2940124E-5 0.02625 0.02625
1.29425125E-5 3.7277653E-11 1.2940124E-5 1.2223434E-5 7.8074745E-6 1.29404925E-5 1.29404925E-5 1.2940124E-5 0.02675 0.02675
1.2949292E-5 1.6640275E-10 1.2940436E-5 1.2223206E-5 7.807328E-6 1.2940276E-5 1.2940276E-5 1.2940436E-5 0.02725 0.02725
1.2949934E-5 1.8224143E-10 1.2939811E-5 1.2222977E-5 7.807182E-6 1.294006E-5 1.294006E-5 1.2939811E-5 0.02775 0.02775
1.2941996E-5 3.9722767E-11 1.2940124E-5 1.22227475E-5 7.807036E-6 1.2939843E-5 1.2939843E-5 1.2940124E-5 0.02825 0.02825
1.2935245E-5 -8.08695E-11 1.2940124E-5 1.2222519E-5 7.80689E-6 1.2939627E-5 1.2939627E-5 1.2940124E-5 0.02875 0.02875
1.2933642E-5 -1.06447344E-10 1.2939499E-5 1.222229E-5 7.806743E-6 1.293941E-5 1.293941E-5 1.2939499E-5 0.02925 0.02925
1.2931875E-5 -1.3507054E-10 1.2939499E-5 1.2222061E-5 7.806597E-6 1.2939194E-5 1.2939194E-5 1.2939499E-5 0.02975 0.02975
1.292991E-5 -1.6734812E-10 1.2939187E-5 1.2221833E-5 7.806451E-6 1.2938977E-5 1.2938977E-5 1.2939187E-5 0.03025 0.03025
1.2932333E-5 -1.1861984E-10 1.2939499E-5 1.2221603E-5 7.806305E-6 1.2938761E-5 1.2938761E-5 1.2939499E-5 0.03075 0.03075
1.29415885E-5 5.6185244E-11 1.2938875E-5 1.2221146E-5 7.806012E-6 1.2938544E-5 1.2938544E-5 1.2938875E-5 0.03125 0.03125
1.2949557E-5 2.0723676E-10 1.2938251E-5 1.2220917E-5 7.8058665E-6 1.2938328E-5 1.2938328E-5 1.2938251E-5 0.03175 0.03175
1.2952706E-5 2.693645E-10 1.2938563E-5 1.22206875E-5 7.80572E-6 1.29381115E-5 1.29381115E-5 1.2938563E-5 0.03225 0.03225
1.2946022E-5 1.4999037E-10 1.2937939E-5 1.2220459E-5 7.805574E-6 1.2937895E-5 1.2937895E-5 1.2937939E-5 0.03275 0.03275
1.2937027E-5 -1.2018423E-11 1.2937939E-5 1.222023E-5 7.805427E-6 1.2937679E-5 1.2937679E-5 1.2937939E-5 0.03325 0.03325
1.2929353E-5 -1.4966456E-10 1.2937002E-5 1.2220001E-5 7.805282E-6 1.2937462E-5 1.2937462E-5 1.2937002E-5 0.03375 0.03375
1.2924714E-5 -2.3127654E-10 1.293669E-5 1.22197725E-5 7.805135E-6 1.2937246E-5 1.2937246E-5 1.293669E-5 0.03425 0.03425
1.2925521E-5 -2.1239252E-10 1.2937002E-5 1.2219543E-5 7.804989E-6 1.2937029E-5 1.2937029E-5 1.2937002E-5 0.03475 0.03475
1.2929133E-5 -1.4173784E-10 1.2936378E-5 1.2219314E-5 7.804842E-6 1.2936813E-5 1.2936813E-5 1.2936378E-5 0.03525 0.03525
1.2937464E-5 1.6013378E-11 1.2936378E-5 1.2219086E-5 7.804697E-6 1.2936596E-5 1.2936596E-5 1.2936378E-5 0.03575 0.03575
1.2947246E-5 2.0056354E-10 1.2935441E-5 1.2218857E-5 7.8045505E-6 1.293638E-5 1.293638E-5 1.2935441E-5 0.03625 0.03625
1.2951056E-5 2.7487265E-10 1.2936066E-5 1.2218399E-5 7.804258E-6 1.2936163E-5 1.2936163E-5 1.2936066E-5 0.03675 0.03675
1.2945989E-5 1.8534278E-10 1.2935753E-5 1.221817E-5 7.804112E-6 1.2935947E-5 1.2935947E-5 1.2935753E-5 0.03725 0.03725
1.2936367E-5 1.1761709E-11 1.2935753E-5 1.2217942E-5 7.803966E-6 1.293573E-5 1.293573E-5 1.2935753E-5 0.03775 0.03775
1.2928429E-5 -1.3075695E-10 1.2935753E-5 1.22177125E-5 7.803819E-6 1.2935513E-5 1.2935513E-5 1.2935753E-5 0.03825 0.03825
1.2923592E-5 -2.1602334E-10 1.2935753E-5 1.2217483E-5 7.803673E-6 1.2935297E-5 1.2935297E-5 1.2935753E-5 0.03875 0.03875
1.292595E-5 -1.6851319E-10 1.2935129E-5 1.2217255E-5 7.803527E-6 1.2935081E-5 1.2935081E-5 1.2935129E-5 0.03925 0.03925
1.2929693E-5 -9.542223E-11 1.2934817E-5 1.2217026E-5 7.803381E-6 1.2934864E-5 1.2934864E-5 1.2934817E-5 0.03975 0.03975
1.2932183E-5 -4.5475818E-11 1.2934817E-5 1.2216797E-5 7.803234E-6 1.2934647E-5 1.2934647E-5 1.2934817E-5 0.04025 0.04025
1.2938139E-5 6.842261E-11 1.29341925E-5 1.2216568E-5 7.803089E-6 1.2934431E-5 1.2934431E-5 1.29341925E-5 0.04075 0.04075
1.2943235E-5 1.6648531E-10 1.2934504E-5 1.2216339E-5 7.8029425E-6 1.2934214E-5 1.2934214E-5 1.2934504E-5 0.04125 0.04125
1.2943877E-5 1.8232399E-10 1.2934504E-5 1.221611E-5 7.802796E-6 1.2933998E-5 1.2933998E-5 1.2934504E-5 0.04175 0.04175
1.2935707E-5 3.5541847E-11 1.29338805E-5 1.22156525E-5 7.802504E-6 1.2933781E-5 1.2933781E-5 1.29338805E-5 0.04225 0.04225
1.2929253E-5 -7.9568796E-11 1.2933256E-5 1.2215423E-5 7.802358E-6 1.2933565E-5 1.2933565E-5 1.2933256E-5 0.04275 0.04275
1.2929664E-5 -6.799358E-11 1.2933256E-5 1.2215195E-5 7.802211E-6 1.2933348E-5 1.2933348E-5 1.2933256E-5 0.04325 0.04325
1.2928953E-5 -7.712663E-11 1.2932944E-5 1.2214966E-5 7.802065E-6 1.2933132E-5 1.2933132E-5 1.2932944E-5 0.04375 0.04375
1.2927581E-5 -9.844101E-11 1.2933256E-5 1.2214737E-5 7.801919E-6 1.2932915E-5 1.2932915E-5 1.2933256E-5 0.04425 0.04425
1.292885E-5 -7.103008E-11 1.2932632E-5 1.2214508E-5 7.801773E-6 1.2932698E-5 1.2932698E-5 1.2932632E-5 0.04475 0.04475
1.2933452E-5 1.7896615E-11 1.293232E-5 1.2214279E-5 7.801626E-6 1.2932483E-5 1.2932483E-5 1.293232E-5 0.04525 0.04525
1.2935974E-5 6.8452105E-11 1.2932008E-5 1.221405E-5 7.80148E-6 1.2932265E-5 1.2932265E-5 1.2932008E-5 0.04575 0.04575
1.2935131E-5 5.6882776E-11 1.2932008E-5 1.2213822E-5 7.8013345E-6 1.2932049E-5 1.2932049E-5 1.2932008E-5 0.04625 0.04625
1.2932572E-5 1.3641996E-11 1.2932008E-5 1.22135925E-5 7.801188E-6 1.2931832E-5 1.2931832E-5 1.2932008E-5 0.04675 0.04675
1.2934335E-5 5.0188954E-11 1.2931695E-5 1.2213363E-5 7.801042E-6 1.2931616E-5 1.2931616E-5 1.2931695E-5 0.04725 0.04725
1.2935901E-5 8.308151E-11 1.2931071E-5 1.2212906E-5 7.80075E-6 1.2931399E-5 1.2931399E-5 1.2931071E-5 0.04775 0.04775
1.2930239E-5 -1.7411551E-11 1.2931383E-5 1.2212677E-5 7.800603E-6 1.2931183E-5 1.2931183E-5 1.2931383E-5 0.04825 0.04825
1.2923059E-5 -1.4592168E-10 1.2931383E-5 1.2212448E-5 7.800457E-6 1.29309665E-5 1.29309665E-5 1.2931383E-5 0.04875 0.04875
1.2922546E-5 -1.5140032E-10 1.2930759E-5 1.2212219E-5 7.80031E-6 1.2930749E-5 1.2930749E-5 1.2930759E-5 0.04925 0.04925
1.2926125E-5 -8.1354715E-11 1.2930759E-5 1.221199E-5 7.800165E-6 1.2930533E-5 1.2930533E-5 1.2930759E-5 0.04975 0.04975
1.2930463E-5 2.699442E-12 1.2930134E-5 1.2211762E-5 7.8000185E-6 1.2930316E-5 1.2930316E-5 1.2930134E-5 0.05025 0.05025
1.2933348E-5 5.9954666E-11 1.2930134E-5 1.22115325E-5 7.799872E-6 1.29301E-5 1.29301E-5 1.2930134E-5 0.05075 0.05075
1.2937653E-5 1.4339975E-10 1.2929822E-5 1.2211303E-5 7.799726E-6 1.2929883E-5 1.2929883E-5 1.2929822E-5 0.05125 0.05125
1.293935E-5 1.7872856E-10 1.292951E-5 1.2211075E-5 7.79958E-6 1.2929667E-5 1.2929667E-5 1.292951E-5 0.05175 0.05175
1.293557E-5 1.1295232E-10 1.29291975E-5 1.2210846E-5 7.799434E-6 1.292945E-5 1.292945E-5 1.29291975E-5 0.05225 0.05225
1.2927433E-5 -3.322074E-11 1.29291975E-5 1.2210617E-5 7.799287E-6 1.2929233E-5 1.2929233E-5 1.29291975E-5 0.05275 0.05275
1.2922531E-5 -1.1970526E-10 1.2928886E-5 1.2210159E-5 7.798995E-6 1.29290165E-5 1.29290165E-5 1.2928886E-5 0.05325 0.05325
1.2919641E-5 -1.6903672E-10 1.2928574E-5 1.220993E-5 7.798849E-6 1.29288E-5 1.29288E-5 1.2928574E-5 0.05375 0.05375
1.29201835E-5 -1.5502524E-10 1.2928886E-5 1.2209702E-5 7.798702E-6 1.2928584E-5 1.2928584E-5 1.2928886E-5 0.05425 0.05425
1.2922607E-5 -1.0629694E-10 1.2928886E-5 1.22094725E-5 7.798557E-6 1.2928367E-5 1.2928367E-5 1.2928886E-5 0.05475 0.05475
1.2927473E-5 -1.2497723E-11 1.292795E-5 1.2209243E-5 7.7984105E-6 1.2928151E-5 1.2928151E-5 1.292795E-5 0.05525 0.05525
1.293488E-5 1.2819963E-10 1.2927637E-5 1.2209015E-5 7.798264E-6 1.2927933E-5 1.2927933E-5 1.2927637E-5 0.05575 0.05575
1.2939383E-5 2.1529913E-10 1.2927637E-5 1.2208786E-5 7.798118E-6 1.2927717E-5 1.2927717E-5 1.2927637E-5 0.05625 0.05625
1.2937582E-5 1.8606688E-10 1.292795E-5 1.2208558E-5 7.797972E-6 1.29275E-5 1.29275E-5 1.292795E-5 0.05675 0.05675
1.2931392E-5 7.582874E-11 1.2927325E-5 1.2208328E-5 7.797826E-6 1.2927284E-5 1.2927284E-5 1.2927325E-5 0.05725 0.05725
1.2926028E-5 -1.9182708E-11 1.2927325E-5 1.2208099E-5 7.797679E-6 1.29270675E-5 1.29270675E-5 1.2927325E-5 0.05775 0.05775
1.2918287E-5 -1.5804696E-10 1.2927013E-5 1.2207642E-5 7.797387E-6 1.2926851E-5 1.2926851E-5 1.2927013E-5 0.05825 0.05825
1.2917773E-5 -1.6352561E-10 1.2926076E-5 1.22074125E-5 7.797241E-6 1.2926634E-5 1.2926634E-5 1.2926076E-5 0.05875 0.05875
1.2919439E-5 -1.2880587E-10 1.2926388E-5 1.2207184E-5 7.797094E-6 1.2926417E-5 1.2926417E-5 1.2926388E-5 0.05925 0.05925
1.2923083E-5 -5.7542103E-11 1.2926076E-5 1.2206955E-5 7.796948E-6 1.2926201E-5 1.2926201E-5 1.2926076E-5 0.05975 0.05975
1.2927354E-5 2.5293911E-11 1.2925764E-5 1.2206726E-5 7.7968025E-6 1.2925983E-5 1.2925983E-5 1.2925764E-5 0.06025 0.06025
1.2934596E-5 1.6294595E-10 1.2925452E-5 1.2206498E-5 7.796656E-6 1.2925768E-5 1.2925768E-5 1.2925452E-5 0.06075 0.06075
1.2937746E-5 2.2507371E-10 1.2925452E-5 1.2206268E-5 7.79651E-6 1.292555E-5 1.292555E-5 1.2925452E-5 0.06125 0.06125
1.2933008E-5 1.4163451E-10 1.2925452E-5 1.2206039E-5 7.796363E-6 1.2925334E-5 1.2925334E-5 1.2925452E-5 0.06175 0.06175
1.2925564E-5 8.251853E-12 1.2925139E-5 1.2205811E-5 7.796218E-6 1.29251175E-5 1.29251175E-5 1.2925139E-5 0.06225 0.06225
1.2919045E-5 -1.08076936E-10 1.2924827E-5 1.2205582E-5 7.796071E-6 1.29249E-5 1.29249E-5 1.2924827E-5 0.06275 0.06275
1.2918565E-5 -1.1294652E-10 1.2924515E-5 1.22053525E-5 7.795925E-6 1.2924684E-5 1.2924684E-5 1.2924515E-5 0.06325 0.06325
1.2916268E-5 -1.5131477E-10 1.29238915E-5 1.2204895E-5 7.795633E-6 1.2924467E-5 1.2924467E-5 1.29238915E-5 0.06375 0.06375
1.2917901E-5 -1.1720408E-10 1.2924515E-5 1.2204666E-5 7.795486E-6 1.2924251E-5 1.2924251E-5 1.2924515E-5 0.06425 0.06425
1.2923888E-5 -2.6965951E-12 1.2924515E-5 1.2204438E-5 7.79534E-6 1.2924034E-5 1.2924034E-5 1.2924515E-5 0.06475 0.06475
1.2930106E-5 1.1607438E-10 1.29242035E-5 1.2204208E-5 7.795194E-6 1.2923817E-5 1.2923817E-5 1.29242035E-5 0.06525 0.06525
1.2933454E-5 1.8185652E-10 1.29238915E-5 1.2203979E-5 7.795048E-6 1.29236005E-5 1.29236005E-5 1.29238915E-5 0.06575 0.06575
1.2932875E-5 1.7515975E-10 1.2923267E-5 1.2203751E-5 7.794902E-6 1.2923384E-5 1.2923384E-5 1.2923267E-5 0.06625 0.06625
1.2928071E-5 9.050242E-11 1.2923579E-5 1.2203522E-5 7.794755E-6 1.2923167E-5 1.2923167E-5 1.2923579E-5 0.06675 0.06675
1.29216505E-5 -2.3999178E-11 1.2923267E-5 1.22032925E-5 7.794609E-6 1.2922951E-5 1.2922951E-5 1.2923267E-5 0.06725 0.06725
1.29148E-5 -1.4641863E-10 1.2923579E-5 1.2203064E-5 7.794463E-6 1.2922734E-5 1.2922734E-5 1.2923579E-5 0.06775 0.06775
1.29117125E-5 -1.9940448E-10 1.292233E-5 1.2202835E-5 7.794317E-6 1.2922517E-5 1.2922517E-5 1.292233E-5 0.06825 0.06825
1.2914928E-5 -1.360586E-10 1.2922643E-5 1.2202606E-5 7.79417E-6 1.2922301E-5 1.2922301E-5 1.2922643E-5 0.06875 0.06875
1.2920487E-5 -2.9468972E-11 1.2921394E-5 1.2202148E-5 7.7938785E-6 1.2922083E-5 1.2922083E-5 1.2921394E-5 0.06925 0.06925
1.2925716E-5 7.1029994E-11 1.2921706E-5 1.2201919E-5 7.793732E-6 1.2921867E-5 1.2921867E-5 1.2921706E-5 0.06975 0.06975
1.2929129E-5 1.3803027E-10 1.2921394E-5 1.2201691E-5 7.793586E-6 1.29216505E-5 1.29216505E-5 1.2921394E-5 0.07025 0.07025
1.2928384E-5 1.2828816E-10 1.2921081E-5 1.2201462E-5 7.79344E-6 1.2921434E-5 1.2921434E-5 1.2921081E-5 0.07075 0.07075
1.2928333E-5 1.3133646E-10 1.2921394E-5 1.22012325E-5 7.793294E-6 1.2921217E-5 1.2921217E-5 1.2921394E-5 0.07125 0.07125
1.292442E-5 6.3123944E-11 1.2921081E-5 1.2201004E-5 7.793147E-6 1.2921E-5 1.2921E-5 1.2921081E-5 0.07175 0.07175
1.2918099E-5 -4.9550464E-11 1.2919833E-5 1.2200775E-5 7.793001E-6 1.2920784E-5 1.2920784E-5 1.2919833E-5 0.07225 0.07225
1.291016E-5 -1.9206911E-10 1.2920145E-5 1.2200546E-5 7.792855E-6 1.2920566E-5 1.2920566E-5 1.2920145E-5 0.07275 0.07275
1.2908293E-5 -2.225195E-10 1.29195205E-5 1.22003175E-5 7.792709E-6 1.292035E-5 1.292035E-5 1.29195205E-5 0.07325 0.07325
1.2914842E-5 -9.765787E-11 1.2920145E-5 1.2200088E-5 7.792562E-6 1.29201335E-5 1.29201335E-5 1.2920145E-5 0.07375 0.07375
1.2924426E-5 8.3237896E-11 1.2919833E-5 1.219986E-5 7.792416E-6 1.2919917E-5 1.2919917E-5 1.2919833E-5 0.07425 0.07425
1.2928368E-5 1.5998323E-10 1.29195205E-5 1.2199402E-5 7.792124E-6 1.29197E-5 1.29197E-5 1.29195205E-5 0.07475 0.07475
1.2924455E-5 9.177073E-11 1.29192085E-5 1.2199173E-5 7.791978E-6 1.2919483E-5 1.2919483E-5 1.29192085E-5 0.07525 0.07525
1.2921335E-5 3.817581E-11 1.29192085E-5 1.2198944E-5 7.791831E-6 1.2919266E-5 1.2919266E-5 1.29192085E-5 0.07575 0.07575
1.29186765E-5 -6.892177E-12 1.29192085E-5 1.2198715E-5 7.791686E-6 1.2919049E-5 1.2919049E-5 1.29192085E-5 0.07625 0.07625
1.2916645E-5 -4.03879E-11 1.2918897E-5 1.2198487E-5 7.791539E-6 1.2918833E-5 1.2918833E-5 1.2918897E-5 0.07675 0.07675
1.2913689E-5 -9.093748E-11 1.2918897E-5 1.21982575E-5 7.791393E-6 1.2918616E-5 1.2918616E-5 1.2918897E-5 0.07725 0.07725
1.2915056E-5 -6.169932E-11 1.2918897E-5 1.2198028E-5 7.791246E-6 1.2918399E-5 1.2918399E-5 1.2918897E-5 0.07775 0.07775
1.2917281E-5 -1.662543E-11 1.2918272E-5 1.21978E-5 7.791101E-6 1.2918183E-5 1.2918183E-5 1.2918272E-5 0.07825 0.07825
1.29161745E-5 -3.3067285E-11 1.2918272E-5 1.2197571E-5 7.790954E-6 1.2917966E-5 1.2917966E-5 1.2918272E-5 0.07875 0.07875
1.2918433E-5 1.2615669E-11 1.2917648E-5 1.2197342E-5 7.790808E-6 1.2917749E-5 1.2917749E-5 1.2917648E-5 0.07925 0.07925
1.2922011E-5 8.26613E-11 1.2917336E-5 1.2197113E-5 7.790662E-6 1.2917532E-5 1.2917532E-5 1.2917336E-5 0.07975 0.07975
1.2921101E-5 6.987385E-11 1.2917336E-5 1.2196655E-5 7.79037E-6 1.2917315E-5 1.2917315E-5 1.2917336E-5 0.08025 0.08025
1.2916066E-5 -1.9046943E-11 1.2917023E-5 1.2196427E-5 7.790223E-6 1.29170985E-5 1.29170985E-5 1.2917023E-5 0.08075 0.08075
1.2910966E-5 -1.09185855E-10 1.2916711E-5 1.21961975E-5 7.790078E-6 1.2916882E-5 1.2916882E-5 1.2916711E-5 0.08125 0.08125
1.2913357E-5 -6.106663E-11 1.2917023E-5 1.2195968E-5 7.789931E-6 1.2916666E-5 1.2916666E-5 1.2917023E-5 0.08175 0.08175
1.2918519E-5 3.8214185E-11 1.2916087E-5 1.219574E-5 7.789785E-6 1.2916448E-5 1.2916448E-5 1.2916087E-5 0.08225 0.08225
1.2916686E-5 8.372871E-12 1.2916399E-5 1.2195511E-5 7.789638E-6 1.2916232E-5 1.2916232E-5 1.2916399E-5 0.08275 0.08275
1.29124755E-5 -6.532125E-11 1.2915462E-5 1.2195282E-5 7.789493E-6 1.2916014E-5 1.2916014E-5 1.2915462E-5 0.08325 0.08325
1.2913579E-5 -4.095562E-11 1.2915775E-5 1.2195053E-5 7.7893465E-6 1.2915798E-5 1.2915798E-5 1.2915775E-5 0.08375 0.08375
1.2916959E-5 2.543559E-11 1.291515E-5 1.2194824E-5 7.7892E-6 1.29155815E-5 1.29155815E-5 1.291515E-5 0.08425 0.08425
1.2918987E-5 6.685508E-11 1.291515E-5 1.2194595E-5 7.789054E-6 1.2915364E-5 1.2915364E-5 1.291515E-5 0.08475 0.08475
1.29178125E-5 4.9195106E-11 1.291515E-5 1.2194367E-5 7.788908E-6 1.2915148E-5 1.2915148E-5 1.291515E-5 0.08525 0.08525
1.29175305E-5 4.7979922E-11 1.2914526E-5 1.2193908E-5 7.788615E-6 1.291493E-5 1.291493E-5 1.2914526E-5 0.08575 0.08575
1.291672E-5 3.701967E-11 1.2914838E-5 1.219368E-5 7.788469E-6 1.2914714E-5 1.2914714E-5 1.2914838E-5 0.08625 0.08625
1.2911751E-5 -5.068297E-11 1.2914838E-5 1.2193451E-5 7.788323E-6 1.2914497E-5 1.2914497E-5 1.2914838E-5 0.08675 0.08675
1.2908267E-5 -1.1097763E-10 1.2914526E-5 1.2193222E-5 7.788177E-6 1.291428E-5 1.291428E-5 1.2914526E-5 0.08725 0.08725
1.2911153E-5 -5.3722405E-11 1.2914214E-5 1.2192993E-5 7.78803E-6 1.29140635E-5 1.29140635E-5 1.2914214E-5 0.08775 0.08775
1.2913015E-5 -1.5348244E-11 1.291359E-5 1.2192764E-5 7.787884E-6 1.2913847E-5 1.2913847E-5 1.291359E-5 0.08825 0.08825
1.2912138E-5 -2.752663E-11 1.291359E-5 1.2192535E-5 7.7877385E-6 1.291363E-5 1.291363E-5 1.291359E-5 0.08875 0.08875
1.2913044E-5 -6.815408E-12 1.2913278E-5 1.2192307E-5 7.787592E-6 1.2913413E-5 1.2913413E-5 1.2913278E-5 0.08925 0.08925
1.2916061E-5 5.2876092E-11 1.2913278E-5 1.21920775E-5 7.787446E-6 1.2913196E-5 1.2913196E-5 1.2913278E-5 0.08975 0.08975
1.2919804E-5 1.2596706E-10 1.2912966E-5 1.2191848E-5 7.787299E-6 1.2912979E-5 1.2912979E-5 1.2912966E-5 0.09025 0.09025
1.2916981E-5 7.7853717E-11 1.2912966E-5 1.2191391E-5 7.787007E-6 1.2912762E-5 1.2912762E-5 1.2912966E-5 0.09075 0.09075
1.291056E-5 -3.6647862E-11 1.2912653E-5 1.2191162E-5 7.786861E-6 1.2912546E-5 1.2912546E-5 1.2912653E-5 0.09125 0.09125
1.2908066E-5 -7.8670515E-11 1.2912341E-5 1.2190933E-5 7.786714E-6 1.2912329E-5 1.2912329E-5 1.2912341E-5 0.09175 0.09175
1.2907486E-5 -8.53673E-11 1.2912341E-5 1.2190704E-5 7.786569E-6 1.2912112E-5 1.2912112E-5 1.2912341E-5 0.09225 0.09225
1.290727E-5 -8.536434E-11 1.2912341E-5 1.2190476E-5 7.786422E-6 1.2911895E-5 1.2911895E-5 1.2912341E-5 0.09275 0.09275
1.290966E-5 -3.7245117E-11 1.2912029E-5 1.2190247E-5 7.786276E-6 1.2911678E-5 1.2911678E-5 1.2912029E-5 0.09325 0.09325
1.2912645E-5 2.1837315E-11 1.2911717E-5 1.21900175E-5 7.78613E-6 1.2911461E-5 1.2911461E-5 1.2911717E-5 0.09375 0.09375
1.2915365E-5 7.604718E-11 1.2911717E-5 1.2189789E-5 7.785984E-6 1.2911244E-5 1.2911244E-5 1.2911717E-5 0.09425 0.09425
1.2915511E-5 8.274989E-11 1.2911404E-5 1.218956E-5 7.785838E-6 1.2911028E-5 1.2911028E-5 1.2911404E-5 0.09475 0.09475
1.2912456E-5 3.0373103E-11 1.2911092E-5 1.2189331E-5 7.785691E-6 1.2910811E-5 1.2910811E-5 1.2911092E-5 0.09525 0.09525
1.2909204E-5 -2.5658078E-11 1.2911092E-5 1.2189103E-5 7.785546E-6 1.2910594E-5 1.2910594E-5 1.2911092E-5 0.09575 0.09575
1.2908657E-5 -3.1745793E-11 1.2910155E-5 1.2188644E-5 7.785253E-6 1.2910377E-5 1.2910377E-5 1.2910155E-5 0.09625 0.09625
1.29078135E-5 -4.3315112E-11 1.2910468E-5 1.2188416E-5 7.785106E-6 1.291016E-5 1.291016E-5 1.2910468E-5 0.09675 0.09675
1.2907597E-5 -4.331216E-11 1.2910468E-5 1.2188187E-5 7.784961E-6 1.29099435E-5 1.29099435E-5 1.2910468E-5 0.09725 0.09725
1.291101E-5 2.3688147E-11 1.29095315E-5 1.21879575E-5 7.784814E-6 1.2909726E-5 1.2909726E-5 1.29095315E-5 0.09775 0.09775
1.2912509E-5 5.5362544E-11 1.29095315E-5 1.2187729E-5 7.784668E-6 1.290951E-5 1.290951E-5 1.29095315E-5 0.09825 0.09825
1.2912292E-5 5.5365504E-11 1.290922E-5 1.21875E-5 7.784522E-6 1.2909292E-5 1.2909292E-5 1.290922E-5 0.09875 0.09875
1.291026E-5 2.186981E-11 1.290922E-5 1.2187271E-5 7.784376E-6 1.2909076E-5 1.2909076E-5 1.290922E-5 0.09925 0.09925
1.2904961E-5 -7.1923516E-11 1.2908908E-5 1.2187043E-5 7.78423E-6 1.29088585E-5 1.29088585E-5 1.2908908E-5 0.09975 0.09975
1.290425E-5 -8.105657E-11 1.2908595E-5 1.2186813E-5 7.784083E-6 1.2908642E-5 1.2908642E-5 1.2908595E-5 0.10025 0.10025
1.2908093E-5 -6.1384053E-12 1.2908595E-5 1.2186584E-5 7.783937E-6 1.2908425E-5 1.2908425E-5 1.2908595E-5 0.10075 0.10075
1.29115715E-5 6.208002E-11 1.2908283E-5 1.2186356E-5 7.783791E-6 1.2908208E-5 1.2908208E-5 1.2908283E-5 0.10125 0.10125
1.2909441E-5 2.6757095E-11 1.2907346E-5 1.21858975E-5 7.783498E-6 1.2907991E-5 1.2907991E-5 1.2907346E-5 0.10175 0.10175
1.2908235E-5 8.488054E-12 1.2907346E-5 1.2185669E-5 7.783352E-6 1.2907774E-5 1.2907774E-5 1.2907346E-5 0.10225 0.10225
1.2910031E-5 4.5644065E-11 1.2907659E-5 1.218544E-5 7.7832065E-6 1.2907558E-5 1.2907558E-5 1.2907659E-5 0.10275 0.10275
1.2910243E-5 5.3564913E-11 1.2907034E-5 1.2185211E-5 7.78306E-6 1.29073405E-5 1.29073405E-5 1.2907034E-5 0.10325 0.10325
1.29072205E-5 1.7971824E-12 1.2907346E-5 1.2184983E-5 7.782914E-6 1.2907123E-5 1.2907123E-5 1.2907346E-5 0.10375 0.10375
1.2901526E-5 -9.930493E-11 1.2907034E-5 1.2184753E-5 7.782767E-6 1.2906907E-5 1.2906907E-5 1.2907034E-5 0.10425 0.10425
1.2902563E-5 -7.615745E-11 1.290641E-5 1.2184524E-5 7.782622E-6 1.2906689E-5 1.2906689E-5 1.290641E-5 0.10475 0.10475
1.2908254E-5 3.2868458E-11 1.2906722E-5 1.2184296E-5 7.782475E-6 1.2906473E-5 1.2906473E-5 1.2906722E-5 0.10525 0.10525
1.2909819E-5 6.5760994E-11 1.2906097E-5 1.2184067E-5 7.782329E-6 1.29062555E-5 1.29062555E-5 1.2906097E-5 0.10575 0.10575
1.2906632E-5 1.0947967E-11 1.290641E-5 1.21838375E-5 7.782182E-6 1.2906039E-5 1.2906039E-5 1.290641E-5 0.10625 0.10625
1.29050295E-5 -1.462988E-11 1.2906097E-5 1.2183609E-5 7.782037E-6 1.2905822E-5 1.2905822E-5 1.2906097E-5 0.10675 0.10675
1.29061655E-5 1.0344806E-11 1.2905473E-5 1.2183151E-5 7.781744E-6 1.2905605E-5 1.2905605E-5 1.2905473E-5 0.10725 0.10725
1.2906081E-5 1.2784019E-11 1.2905473E-5 1.2182923E-5 7.781598E-6 1.2905388E-5 1.2905388E-5 1.2905473E-5 0.10775 0.10775
1.2905072E-5 -1.8306268E-12 1.2905473E-5 1.2182693E-5 7.781452E-6 1.2905171E-5 1.2905171E-5 1.2905473E-5 0.10825 0.10825
1.290469E-5 -4.872995E-12 1.2904849E-5 1.2182464E-5 7.781306E-6 1.2904954E-5 1.2904954E-5 1.2904849E-5 0.10875 0.10875
1.2904803E-5 1.2206144E-12 1.2904849E-5 1.2182236E-5 7.781159E-6 1.2904737E-5 1.2904737E-5 1.2904849E-5 0.10925 0.10925
1.2903728E-5 -1.4612154E-11 1.2904537E-5 1.2182007E-5 7.781014E-6 1.290452E-5 1.290452E-5 1.2904537E-5 0.10975 0.10975
1.290239E-5 -3.5317468E-11 1.2904225E-5 1.2181778E-5 7.780867E-6 1.2904304E-5 1.2904304E-5 1.2904225E-5 0.11025 0.11025
1.29034925E-5 -1.09518445E-11 1.2904225E-5 1.2181549E-5 7.780721E-6 1.2904086E-5 1.2904086E-5 1.2904225E-5 0.11075 0.11075
1.290222E-5 -3.0439023E-11 1.2903913E-5 1.218132E-5 7.780574E-6 1.2903869E-5 1.2903869E-5 1.2903913E-5 0.11125 0.11125
1.2902003E-5 -3.043607E-11 1.2903288E-5 1.2181092E-5 7.780429E-6 1.29036525E-5 1.29036525E-5 1.2903288E-5 0.11175 0.11175
1.2905912E-5 4.5700208E-11 1.2903288E-5 1.21808625E-5 7.780282E-6 1.2903435E-5 1.2903435E-5 1.2903288E-5 0.11225 0.11225
1.2907014E-5 7.006584E-11 1.2902976E-5 1.2180405E-5 7.77999E-6 1.2903218E-5 1.2903218E-5 1.2902976E-5 0.11275 0.11275
1.290561E-5 4.8142393E-11 1.2902976E-5 1.2180176E-5 7.779844E-6 1.2903001E-5 1.2903001E-5 1.2902976E-5 0.11325 0.11325
1.2904271E-5 2.7437077E-11 1.2902352E-5 1.2179947E-5 7.779698E-6 1.2902784E-5 1.2902784E-5 1.2902352E-5 0.11375 0.11375
1.2900985E-5 -2.9203175E-11 1.2902039E-5 1.2179718E-5 7.779551E-6 1.29025675E-5 1.29025675E-5 1.2902039E-5 0.11425 0.11425
1.2894696E-5 -1.4126848E-10 1.2902664E-5 1.2179489E-5 7.779405E-6 1.290235E-5 1.290235E-5 1.2902664E-5 0.11475 0.11475
1.289405E-5 -1.491834E-10 1.2902039E-5 1.217926E-5 7.779259E-6 1.2902134E-5 1.2902134E-5 1.2902039E-5 0.11525 0.11525
1.28968695E-5 -9.31463E-11 1.2902039E-5 1.2179032E-5 7.779113E-6 1.2901916E-5 1.2901916E-5 1.2902039E-5 0.11575 0.11575
1.2902758E-5 1.9533998E-11 1.2901727E-5 1.21788025E-5 7.778966E-6 1.2901699E-5 1.2901699E-5 1.2901727E-5 0.11625 0.11625
1.2908712E-5 1.3343243E-10 1.2901727E-5 1.2178573E-5 7.77882E-6 1.29014825E-5 1.29014825E-5 1.2901727E-5 0.11675 0.11675
1.290866E-5 1.3648072E-10 1.2901415E-5 1.2178345E-5 7.778674E-6 1.2901265E-5 1.2901265E-5 1.2901415E-5 0.11725 0.11725
1.290676E-5 1.05421276E-10 1.2900791E-5 1.2178116E-5 7.778528E-6 1.2901048E-5 1.2901048E-5 1.2900791E-5 0.11775 0.11775
1.2904795E-5 7.314369E-11 1.2900166E-5 1.2177658E-5 7.778235E-6 1.2900831E-5 1.2900831E-5 1.2900166E-5 0.11825 0.11825
1.2900551E-5 -1.1594982E-12 1.2900166E-5 1.2177429E-5 7.77809E-6 1.2900615E-5 1.2900615E-5 1.2900166E-5 0.11875 0.11875
1.2895648E-5 -8.764401E-11 1.2900791E-5 1.21772E-5 7.777943E-6 1.2900397E-5 1.2900397E-5 1.2900791E-5 0.11925 0.11925
1.28904485E-5 -1.7961013E-10 1.2900791E-5 1.2176972E-5 7.777797E-6 1.290018E-5 1.290018E-5 1.2900791E-5 0.11975 0.11975
1.289109E-5 -1.6377144E-10 1.2900166E-5 1.21767425E-5 7.77765E-6 1.2899963E-5 1.2899963E-5 1.2900166E-5 0.12025 0.12025
1.2894833E-5 -9.0680484E-11 1.28998545E-5 1.2176513E-5 7.777505E-6 1.2899746E-5 1.2899746E-5 1.28998545E-5 0.12075 0.12075
1.2900557E-5 1.8954482E-11 1.28995425E-5 1.2176285E-5 7.777358E-6 1.2899529E-5 1.2899529E-5 1.28995425E-5 0.12125 0.12125
1.2905685E-5 1.1762624E-10 1.2898606E-5 1.2176056E-5 7.777212E-6 1.28993115E-5 1.28993115E-5 1.2898606E-5 0.12175 0.12175
1.2907283E-5 1.5112786E-10 1.2898294E-5 1.2175827E-5 7.777066E-6 1.2899095E-5 1.2899095E-5 1.2898294E-5 0.12225 0.12225
1.2905153E-5 1.1580497E-10 1.2898294E-5 1.2175598E-5 7.77692E-6 1.2898879E-5 1.2898879E-5 1.2898294E-5 0.12275 0.12275
1.2903714E-5 9.327245E-11 1.2898918E-5 1.2175369E-5 7.776774E-6 1.2898661E-5 1.2898661E-5 1.2898918E-5 0.12325 0.12325
1.2900099E-5 3.054153E-11 1.2898294E-5 1.2174912E-5 7.776482E-6 1.2898444E-5 1.2898444E-5 1.2898294E-5 0.12375 0.12375
1.2893182E-5 -9.309605E-11 1.2897981E-5 1.21746825E-5 7.776335E-6 1.28982265E-5 1.28982265E-5 1.2897981E-5 0.12425 0.12425
1.2888676E-5 -1.7227177E-10 1.2897981E-5 1.2174453E-5 7.776189E-6 1.289801E-5 1.289801E-5 1.2897981E-5 0.12475 0.12475
1.2888722E-5 -1.6739628E-10 1.2897981E-5 1.2174225E-5 7.776042E-6 1.2897793E-5 1.2897793E-5 1.2897981E-5 0.12525 0.12525
1.2892763E-5 -8.882372E-11 1.2897981E-5 1.2173996E-5 7.775897E-6 1.2897575E-5 1.2897575E-5 1.2897981E-5 0.12575 0.12575
1.2897397E-5 7.120468E-13 1.2897357E-5 1.2173767E-5 7.77575E-6 1.2897359E-5 1.2897359E-5 1.2897357E-5 0.12625 0.12625
1.2900282E-5 5.7967266E-11 1.2897669E-5 1.2173538E-5 7.775604E-6 1.28971415E-5 1.28971415E-5 1.2897669E-5 0.12675 0.12675
1.29056425E-5 1.6090249E-10 1.2897045E-5 1.2173309E-5 7.775458E-6 1.2896925E-5 1.2896925E-5 1.2897045E-5 0.12725 0.12725
1.2907141E-5 1.9257693E-10 1.289642E-5 1.217308E-5 7.775312E-6 1.2896708E-5 1.2896708E-5 1.289642E-5 0.12775 0.12775
1.2903261E-5 1.2497349E-10 1.2896108E-5 1.2172852E-5 7.775166E-6 1.289649E-5 1.289649E-5 1.2896108E-5 0.12825 0.12825
1.2895158E-5 -2.0590503E-11 1.2896108E-5 1.2172394E-5 7.774873E-6 1.2896273E-5 1.2896273E-5 1.2896108E-5 0.12875 0.12875
1.28898255E-5 -1.149929E-10 1.289642E-5 1.2172165E-5 7.774727E-6 1.2896056E-5 1.2896056E-5 1.289642E-5 0.12925 0.12925
1.28872325E-5 -1.5884274E-10 1.2896108E-5 1.2171936E-5 7.774581E-6 1.2895839E-5 1.2895839E-5 1.2896108E-5 0.12975 0.12975
1.2884871E-5 -1.9842912E-10 1.2895484E-5 1.2171708E-5 7.774434E-6 1.2895622E-5 1.2895622E-5 1.2895484E-5 0.13025 0.13025
1.2884521E-5 -2.0086242E-10 1.2895484E-5 1.2171478E-5 7.774288E-6 1.2895404E-5 1.2895404E-5 1.2895484E-5 0.13075 0.13075
1.2893941E-5 -2.3011997E-11 1.28951715E-5 1.2171249E-5 7.774142E-6 1.2895188E-5 1.2895188E-5 1.28951715E-5 0.13125 0.13125
1.2904515E-5 1.7615578E-10 1.28948595E-5 1.2171021E-5 7.773996E-6 1.28949705E-5 1.28949705E-5 1.28948595E-5 0.13175 0.13175
1.2906444E-5 2.1574807E-10 1.2894236E-5 1.2170792E-5 7.77385E-6 1.2894754E-5 1.2894754E-5 1.2894236E-5 0.13225 0.13225
1.290418E-5 1.779889E-10 1.2894548E-5 1.21705625E-5 7.773703E-6 1.2894537E-5 1.2894537E-5 1.2894548E-5 0.13275 0.13275
1.2901917E-5 1.4022972E-10 1.2894548E-5 1.2170334E-5 7.773558E-6 1.2894319E-5 1.2894319E-5 1.2894548E-5 0.13325 0.13325
1.2895166E-5 1.9637464E-11 1.2893923E-5 1.2170105E-5 7.773411E-6 1.2894102E-5 1.2894102E-5 1.2893923E-5 0.13375 0.13375
1.2885511E-5 -1.5455266E-10 1.2893923E-5 1.2169648E-5 7.773118E-6 1.2893885E-5 1.2893885E-5 1.2893923E-5 0.13425 0.13425
1.287876E-5 -2.751449E-10 1.2893611E-5 1.2169418E-5 7.772973E-6 1.2893668E-5 1.2893668E-5 1.2893611E-5 0.13475 0.13475
1.2880226E-5 -2.4407956E-10 1.2893299E-5 1.2169189E-5 7.772826E-6 1.2893451E-5 1.2893451E-5 1.2893299E-5 0.13525 0.13525
1.2890602E-5 -4.8566186E-11 1.2893299E-5 1.2168961E-5 7.77268E-6 1.2893234E-5 1.2893234E-5 1.2893299E-5 0.13575 0.13575
1.2900286E-5 1.341568E-10 1.2892987E-5 1.2168732E-5 7.772534E-6 1.2893017E-5 1.2893017E-5 1.2892987E-5 0.13625 0.13625
1.29036325E-5 1.9993894E-10 1.2892362E-5 1.21685025E-5 7.772388E-6 1.28927995E-5 1.28927995E-5 1.2892362E-5 0.13675 0.13675
1.2905066E-5 2.3039523E-10 1.2892362E-5 1.2168274E-5 7.772242E-6 1.2892582E-5 1.2892582E-5 1.2892362E-5 0.13725 0.13725
1.2903033E-5 1.9689954E-10 1.2892675E-5 1.2168045E-5 7.772095E-6 1.2892365E-5 1.2892365E-5 1.2892675E-5 0.13775 0.13775
1.2893807E-5 3.062728E-11 1.289205E-5 1.2167816E-5 7.77195E-6 1.2892148E-5 1.2892148E-5 1.289205E-5 0.13825 0.13825
1.2882271E-5 -1.7827964E-10 1.2891738E-5 1.2167588E-5 7.771803E-6 1.2891931E-5 1.2891931E-5 1.2891738E-5 0.13875 0.13875
1.2877071E-5 -2.7024577E-10 1.2891426E-5 1.2167358E-5 7.771657E-6 1.2891714E-5 1.2891714E-5 1.2891426E-5 0.13925 0.13925
1.2880154E-5 -2.0933613E-10 1.2891426E-5 1.2166901E-5 7.771365E-6 1.2891496E-5 1.2891496E-5 1.2891426E-5 0.13975 0.13975
1.2886999E-5 -7.89929E-11 1.2891426E-5 1.2166672E-5 7.771218E-6 1.2891279E-5 1.2891279E-5 1.2891426E-5 0.14025 0.14025
1.2893646E-5 4.769593E-11 1.2891113E-5 1.21664425E-5 7.771072E-6 1.2891062E-5 1.2891062E-5 1.2891113E-5 0.14075 0.14075
1.2898512E-5 1.4149516E-10 1.2891113E-5 1.2166214E-5 7.770926E-6 1.2890845E-5 1.2890845E-5 1.2891113E-5 0.14125 0.14125
1.290298E-5 2.279856E-10 1.2890489E-5 1.2165985E-5 7.77078E-6 1.2890628E-5 1.2890628E-5 1.2890489E-5 0.14175 0.14175
1.2899925E-5 1.7560882E-10 1.2890489E-5 1.2165756E-5 7.770634E-6 1.289041E-5 1.289041E-5 1.2890489E-5 0.14225 0.14225
1.2891822E-5 3.004483E-11 1.28901775E-5 1.2165528E-5 7.770487E-6 1.2890194E-5 1.2890194E-5 1.28901775E-5 0.14275 0.14275
1.2885928E-5 -7.471169E-11 1.2889553E-5 1.2165298E-5 7.770341E-6 1.28899765E-5 1.28899765E-5 1.2889553E-5 0.14325 0.14325
1.2880398E-5 -1.7276847E-10 1.28898655E-5 1.2165069E-5 7.770195E-6 1.2889759E-5 1.2889759E-5 1.28898655E-5 0.14375 0.14375
1.28788615E-5 -1.9712817E-10 1.2889553E-5 1.2164841E-5 7.770049E-6 1.2889542E-5 1.2889542E-5 1.2889553E-5 0.14425 0.14425
1.2881152E-5 -1.5083615E-10 1.2889241E-5 1.2164612E-5 7.769902E-6 1.2889324E-5 1.2889324E-5 1.2889241E-5 0.14475 0.14475
1.2889251E-5 2.6516163E-12 1.2889241E-5 1.2164154E-5 7.76961E-6 1.2889107E-5 1.2889107E-5 1.2889241E-5 0.14525 0.14525
1.2896163E-5 1.3421299E-10 1.2888304E-5 1.2163925E-5 7.769464E-6 1.28888905E-5 1.28888905E-5 1.2888304E-5 0.14575 0.14575
1.2897629E-5 1.6527835E-10 1.2888617E-5 1.2163697E-5 7.769318E-6 1.2888673E-5 1.2888673E-5 1.2888617E-5 0.14625 0.14625
1.2895035E-5 1.2142849E-10 1.2888617E-5 1.21634675E-5 7.769171E-6 1.2888456E-5 1.2888456E-5 1.2888617E-5 0.14675 0.14675
1.2891584E-5 6.174293E-11 1.2888617E-5 1.2163238E-5 7.769026E-6 1.2888238E-5 1.2888238E-5 1.2888617E-5 0.14725 0.14725
1.2887044E-5 -1.8041865E-11 1.2888304E-5 1.216301E-5 7.768879E-6 1.2888022E-5 1.2888022E-5 1.2888304E-5 0.14775 0.14775
1.2879468E-5 -1.5386079E-10 1.2888304E-5 1.2162781E-5 7.768733E-6 1.2887805E-5 1.2887805E-5 1.2888304E-5 0.14825 0.14825
1.2876313E-5 -2.0806476E-10 1.2888304E-5 1.2162552E-5 7.768586E-6 1.2887587E-5 1.2887587E-5 1.2888304E-5 0.14875 0.14875
1.2882268E-5 -9.416632E-11 1.2887992E-5 1.2162323E-5 7.768441E-6 1.288737E-5 1.288737E-5 1.2887992E-5 0.14925 0.14925
1.28887505E-5 2.9477174E-11 1.2887368E-5 1.2162094E-5 7.768294E-6 1.28871525E-5 1.28871525E-5 1.2887368E-5 0.14975 0.14975
1.2889919E-5 5.506095E-11 1.2887055E-5 1.2161865E-5 7.768148E-6 1.2886936E-5 1.2886936E-5 1.2887055E-5 0.15025 0.15025
1.28936945E-5 1.2876096E-10 1.2887055E-5 1.21614075E-5 7.767856E-6 1.2886719E-5 1.2886719E-5 1.2887055E-5 0.15075 0.15075
1.2894699E-5 1.5129939E-10 1.2886743E-5 1.2161178E-5 7.76771E-6 1.2886501E-5 1.2886501E-5 1.2886743E-5 0.15125 0.15125
1.2891017E-5 8.735034E-11 1.2886119E-5 1.216095E-5 7.767563E-6 1.2886284E-5 1.2886284E-5 1.2886119E-5 0.15175 0.15175
1.2883111E-5 -5.4559243E-11 1.2885807E-5 1.2160721E-5 7.767418E-6 1.28860665E-5 1.28860665E-5 1.2885807E-5 0.15225 0.15225
1.2879395E-5 -1.1911735E-10 1.2886119E-5 1.2160492E-5 7.767271E-6 1.2885849E-5 1.2885849E-5 1.2886119E-5 0.15275 0.15275
1.287997E-5 -1.0449679E-10 1.2886119E-5 1.2160263E-5 7.767125E-6 1.2885632E-5 1.2885632E-5 1.2886119E-5 0.15325 0.15325
1.2881931E-5 -6.429543E-11 1.28851825E-5 1.2160034E-5 7.766978E-6 1.2885414E-5 1.2885414E-5 1.28851825E-5 0.15375 0.15375
1.2880262E-5 -9.1091405E-11 1.28851825E-5 1.2159805E-5 7.766833E-6 1.2885197E-5 1.2885197E-5 1.28851825E-5 0.15425 0.15425
1.28845E-5 -8.864449E-12 1.28851825E-5 1.2159577E-5 7.766686E-6 1.2884981E-5 1.2884981E-5 1.28851825E-5 0.15475 0.15475
1.28915435E-5 1.251332E-10 1.2884871E-5 1.21593475E-5 7.76654E-6 1.2884763E-5 1.2884763E-5 1.2884871E-5 0.15525 0.15525
1.2891029E-5 1.1965455E-10 1.2884559E-5 1.2159118E-5 7.7663935E-6 1.2884546E-5 1.2884546E-5 1.2884559E-5 0.15575 0.15575
1.2887182E-5 5.2660182E-11 1.2884246E-5 1.2158661E-5 7.766102E-6 1.28843285E-5 1.28843285E-5 1.2884246E-5 0.15625 0.15625
1.2887724E-5 6.6671654E-11 1.2884246E-5 1.2158432E-5 7.765955E-6 1.2884111E-5 1.2884111E-5 1.2884246E-5 0.15675 0.15675
1.2887836E-5 7.27653E-11 1.2883622E-5 1.2158203E-5 7.765809E-6 1.2883894E-5 1.2883894E-5 1.2883622E-5 0.15725 0.15725
1.28810525E-5 -4.8436023E-11 1.2883622E-5 1.2157974E-5 7.765663E-6 1.2883676E-5 1.2883676E-5 1.2883622E-5 0.15775 0.15775
1.2873872E-5 -1.7694614E-10 1.2883622E-5 1.2157745E-5 7.765517E-6 1.2883459E-5 1.2883459E-5 1.2883622E-5 0.15825 0.15825
1.2871543E-5 -2.1592345E-10 1.2883622E-5 1.2157517E-5 7.76537E-6 1.2883243E-5 1.2883243E-5 1.2883622E-5 0.15875 0.15875
1.2877167E-5 -1.0811569E-10 1.288331E-5 1.21572875E-5 7.765224E-6 1.2883025E-5 1.2883025E-5 1.288331E-5 0.15925 0.15925
1.2881966E-5 -1.553458E-11 1.2882997E-5 1.2157058E-5 7.765078E-6 1.2882808E-5 1.2882808E-5 1.2882997E-5 0.15975 0.15975
1.2888085E-5 1.0140919E-10 1.2882685E-5 1.215683E-5 7.764932E-6 1.288259E-5 1.288259E-5 1.2882685E-5 0.16025 0.16025
1.2895722E-5 2.4637004E-10 1.2882685E-5 1.2156601E-5 7.764786E-6 1.2882373E-5 1.2882373E-5 1.2882685E-5 0.16075 0.16075
1.2898145E-5 2.9509833E-10 1.2882373E-5 1.2156143E-5 7.764494E-6 1.2882156E-5 1.2882156E-5 1.2882373E-5 0.16125 0.16125
1.2890139E-5 1.5136153E-10 1.2881749E-5 1.2155914E-5 7.764347E-6 1.2881938E-5 1.2881938E-5 1.2881749E-5 0.16175 0.16175
1.2876623E-5 -9.408939E-11 1.2881749E-5 1.2155685E-5 7.764201E-6 1.2881721E-5 1.2881721E-5 1.2881749E-5 0.16225 0.16225
1.2866671E-5 -2.737611E-10 1.2882061E-5 1.2155457E-5 7.764054E-6 1.2881504E-5 1.2881504E-5 1.2882061E-5 0.16275 0.16275
1.286652E-5 -2.7254002E-10 1.2881436E-5 1.21552275E-5 7.763909E-6 1.2881286E-5 1.2881286E-5 1.2881436E-5 0.16325 0.16325
1.2869701E-5 -2.0980319E-10 1.2881124E-5 1.2154998E-5 7.763762E-6 1.2881069E-5 1.2881069E-5 1.2881124E-5 0.16375 0.16375
1.2873378E-5 -1.3793035E-10 1.2880812E-5 1.215477E-5 7.763616E-6 1.28808515E-5 1.28808515E-5 1.2880812E-5 0.16425 0.16425
1.2886857E-5 1.148353E-10 1.28805E-5 1.2154541E-5 7.76347E-6 1.2880634E-5 1.2880634E-5 1.28805E-5 0.16475 0.16475
1.2900401E-5 3.6881906E-10 1.2880188E-5 1.2154313E-5 7.763324E-6 1.2880417E-5 1.2880417E-5 1.2880188E-5 0.16525 0.16525
1.2902692E-5 4.151111E-10 1.2879876E-5 1.2154083E-5 7.763178E-6 1.2880199E-5 1.2880199E-5 1.2879876E-5 0.16575 0.16575
1.2893927E-5 2.5736577E-10 1.2879876E-5 1.2153854E-5 7.763031E-6 1.2879982E-5 1.2879982E-5 1.2879876E-5 0.16625 0.16625
1.2879652E-5 -2.0936805E-12 1.2879876E-5 1.2153397E-5 7.762739E-6 1.2879766E-5 1.2879766E-5 1.2879876E-5 0.16675 0.16675
1.2866003E-5 -2.4998087E-10 1.2879252E-5 1.21531675E-5 7.762593E-6 1.2879548E-5 1.2879548E-5 1.2879252E-5 0.16725 0.16725
1.2858361E-5 -3.8701792E-10 1.2878939E-5 1.2152939E-5 7.762446E-6 1.2879331E-5 1.2879331E-5 1.2878939E-5 0.16775 0.16775
1.2856757E-5 -4.1259576E-10 1.2879252E-5 1.215271E-5 7.762301E-6 1.28791135E-5 1.28791135E-5 1.2879252E-5 0.16825 0.16825
1.2867397E-5 -2.1220985E-10 1.2878627E-5 1.2152481E-5 7.762154E-6 1.2878896E-5 1.2878896E-5 1.2878627E-5 0.16875 0.16875
1.2883318E-5 8.562674E-11 1.2878939E-5 1.2152253E-5 7.762008E-6 1.2878679E-5 1.2878679E-5 1.2878939E-5 0.16925 0.16925
1.28972915E-5 3.4752837E-10 1.2878627E-5 1.2152023E-5 7.7618615E-6 1.2878461E-5 1.2878461E-5 1.2878627E-5 0.16975 0.16975
1.2903377E-5 4.6386306E-10 1.2878315E-5 1.2151794E-5 7.761716E-6 1.2878244E-5 1.2878244E-5 1.2878315E-5 0.17025 0.17025
1.2896791E-5 3.4631614E-10 1.2878627E-5 1.2151566E-5 7.76157E-6 1.2878027E-5 1.2878027E-5 1.2878627E-5 0.17075 0.17075
1.2881294E-5 6.432124E-11 1.2877691E-5 1.2151337E-5 7.761423E-6 1.2877809E-5 1.2877809E-5 1.2877691E-5 0.17125 0.17125
1.2865732E-5 -2.1889182E-10 1.2877691E-5 1.21511075E-5 7.761277E-6 1.2877592E-5 1.2877592E-5 1.2877691E-5 0.17175 0.17175
1.2857231E-5 -3.7176462E-10 1.2877066E-5 1.215065E-5 7.760985E-6 1.28773745E-5 1.28773745E-5 1.2877066E-5 0.17225 0.17225
1.2857872E-5 -3.5592593E-10 1.2877378E-5 1.2150421E-5 7.760838E-6 1.2877157E-5 1.2877157E-5 1.2877378E-5 0.17275 0.17275
1.2864123E-5 -2.365459E-10 1.2876442E-5 1.2150193E-5 7.760692E-6 1.287694E-5 1.287694E-5 1.2876442E-5 0.17325 0.17325
1.2875489E-5 -2.276051E-11 1.2876442E-5 1.2149963E-5 7.760546E-6 1.2876722E-5 1.2876722E-5 1.2876442E-5 0.17375 0.17375
1.2887945E-5 2.1112406E-10 1.2876129E-5 1.2149734E-5 7.7604E-6 1.2876505E-5 1.2876505E-5 1.2876129E-5 0.17425 0.17425
1.2895647E-5 3.5730308E-10 1.2876129E-5 1.2149506E-5 7.7602535E-6 1.2876288E-5 1.2876288E-5 1.2876129E-5 0.17475 0.17475
1.2893614E-5 3.2380731E-10 1.2876129E-5 1.2149277E-5 7.760107E-6 1.287607E-5 1.287607E-5 1.2876129E-5 0.17525 0.17525
1.2883663E-5 1.4413562E-10 1.2875817E-5 1.21490475E-5 7.759962E-6 1.2875853E-5 1.2875853E-5 1.2875817E-5 0.17575 0.17575
1.2870377E-5 -9.705183E-11 1.28751935E-5 1.2148819E-5 7.759815E-6 1.2875636E-5 1.2875636E-5 1.28751935E-5 0.17625 0.17625
1.2859995E-5 -2.8464142E-10 1.28751935E-5 1.214859E-5 7.759669E-6 1.2875418E-5 1.2875418E-5 1.28751935E-5 0.17675 0.17675
1.2860109E-5 -2.785478E-10 1.28755055E-5 1.2148361E-5 7.759522E-6 1.2875201E-5 1.2875201E-5 1.28755055E-5 0.17725 0.17725
1.28674155E-5 -1.3967763E-10 1.28751935E-5 1.2147903E-5 7.75923E-6 1.2874983E-5 1.2874983E-5 1.28751935E-5 0.17775 0.17775
1.2875019E-5 4.674148E-12 1.2874881E-5 1.2147674E-5 7.759084E-6 1.2874766E-5 1.2874766E-5 1.2874881E-5 0.17825 0.17825
1.2879026E-5 8.263765E-11 1.28751935E-5 1.2147446E-5 7.758938E-6 1.2874549E-5 1.2874549E-5 1.28751935E-5 0.17875 0.17875
1.2880491E-5 1.1370301E-10 1.2874257E-5 1.2147217E-5 7.758792E-6 1.2874331E-5 1.2874331E-5 1.2874257E-5 0.17925 0.17925
1.2883607E-5 1.7522171E-10 1.2873945E-5 1.21469875E-5 7.758646E-6 1.2874114E-5 1.2874114E-5 1.2873945E-5 0.17975 0.17975
1.2880882E-5 1.2893558E-10 1.287332E-5 1.2146759E-5 7.758499E-6 1.2873897E-5 1.2873897E-5 1.287332E-5 0.18025 0.18025
1.2870798E-5 -5.3172394E-11 1.2873633E-5 1.214653E-5 7.758354E-6 1.2873679E-5 1.2873679E-5 1.2873633E-5 0.18075 0.18075
1.2865993E-5 -1.3782969E-10 1.287332E-5 1.2146301E-5 7.758207E-6 1.2873461E-5 1.2873461E-5 1.287332E-5 0.18125 0.18125
1.2871848E-5 -2.5758461E-11 1.287332E-5 1.2146073E-5 7.758061E-6 1.2873244E-5 1.2873244E-5 1.287332E-5 0.18175 0.18175
1.2875954E-5 5.4032244E-11 1.2873008E-5 1.2145843E-5 7.757914E-6 1.2873026E-5 1.2873026E-5 1.2873008E-5 0.18225 0.18225
1.2875077E-5 4.1853864E-11 1.2872384E-5 1.2145615E-5 7.757769E-6 1.2872809E-5 1.2872809E-5 1.2872384E-5 0.18275 0.18275
1.2869447E-5 -5.803012E-11 1.2872384E-5 1.2145157E-5 7.757476E-6 1.28725915E-5 1.28725915E-5 1.2872384E-5 0.18325 0.18325
1.2870286E-5 -3.853702E-11 1.2872384E-5 1.2144928E-5 7.7573295E-6 1.2872374E-5 1.2872374E-5 1.2872384E-5 0.18375 0.18375
1.2874755E-5 4.795341E-11 1.2872071E-5 1.2144699E-5 7.757184E-6 1.2872157E-5 1.2872157E-5 1.2872071E-5 0.18425 0.18425
1.286939E-5 -4.705803E-11 1.2871759E-5 1.214447E-5 7.757038E-6 1.2871939E-5 1.2871939E-5 1.2871759E-5 0.18475 0.18475
1.2864982E-5 -1.2440654E-10 1.2872071E-5 1.2144242E-5 7.756891E-6 1.2871722E-5 1.2871722E-5 1.2872071E-5 0.18525 0.18525
1.2872024E-5 9.591099E-12 1.2871759E-5 1.21440125E-5 7.756745E-6 1.2871505E-5 1.2871505E-5 1.2871759E-5 0.18575 0.18575
1.2882301E-5 2.0327727E-10 1.28708225E-5 1.2143783E-5 7.756599E-6 1.2871287E-5 1.2871287E-5 1.28708225E-5 0.18625 0.18625
1.2877563E-5 1.1983808E-10 1.2871135E-5 1.2143555E-5 7.756453E-6 1.287107E-5 1.287107E-5 1.2871135E-5 0.18675 0.18675
1.28716365E-5 1.4472512E-11 1.28708225E-5 1.2143326E-5 7.756306E-6 1.28708525E-5 1.28708525E-5 1.28708225E-5 0.18725 0.18725
1.287297E-5 4.310162E-11 1.28708225E-5 1.2143097E-5 7.75616E-6 1.2870634E-5 1.2870634E-5 1.28708225E-5 0.18775 0.18775
1.2872786E-5 4.371365E-11 1.2870511E-5 1.2142868E-5 7.756014E-6 1.2870417E-5 1.2870417E-5 1.2870511E-5 0.18825 0.18825
1.2864384E-5 -1.0733195E-10 1.2869887E-5 1.214241E-5 7.7557215E-6 1.28701995E-5 1.28701995E-5 1.2869887E-5 0.18875 0.18875
1.2854035E-5 -2.9431246E-10 1.2870199E-5 1.2142182E-5 7.755575E-6 1.2869982E-5 1.2869982E-5 1.2870199E-5 0.18925 0.18925
1.2856821E-5 -2.3888444E-10 1.2869887E-5 1.21419525E-5 7.75543E-6 1.2869765E-5 1.2869765E-5 1.2869887E-5 0.18975 0.18975
1.2870893E-5 2.4844404E-11 1.2869575E-5 1.2141723E-5 7.755283E-6 1.2869547E-5 1.2869547E-5 1.2869575E-5 0.19025 0.19025
1.2881072E-5 2.167034E-10 1.2869575E-5 1.2141495E-5 7.755137E-6 1.2869329E-5 1.2869329E-5 1.2869575E-5 0.19075 0.19075
1.28830325E-5 2.5690475E-10 1.2868638E-5 1.2141266E-5 7.754991E-6 1.2869113E-5 1.2869113E-5 1.2868638E-5 0.19125 0.19125
1.2881363E-5 2.301088E-10 1.2868638E-5 1.2141037E-5 7.754845E-6 1.2868895E-5 1.2868895E-5 1.2868638E-5 0.19175 0.19175
1.2873621E-5 9.124454E-11 1.2868326E-5 1.2140808E-5 7.754698E-6 1.2868677E-5 1.2868677E-5 1.2868326E-5 0.19225 0.19225
1.2863932E-5 -8.355464E-11 1.2867701E-5 1.2140579E-5 7.754552E-6 1.286846E-5 1.286846E-5 1.2867701E-5 0.19275 0.19275
1.28546735E-5 -2.5043595E-10 1.2867701E-5 1.214035E-5 7.754406E-6 1.2868242E-5 1.2868242E-5 1.2867701E-5 0.19325 0.19325
1.2853531E-5 -2.6748687E-10 1.2868013E-5 1.21398925E-5 7.7541135E-6 1.2868025E-5 1.2868025E-5 1.2868013E-5 0.19375 0.19375
1.285998E-5 -1.4445242E-10 1.2867701E-5 1.2139663E-5 7.753967E-6 1.28678075E-5 1.28678075E-5 1.2867701E-5 0.19425 0.19425
1.286468E-5 -5.3698525E-11 1.2867701E-5 1.2139435E-5 7.753822E-6 1.2867589E-5 1.2867589E-5 1.2867701E-5 0.19475 0.19475
1.2869149E-5 3.279192E-11 1.2867077E-5 1.2139206E-5 7.753675E-6 1.2867372E-5 1.2867372E-5 1.2867077E-5 0.19525 0.19525
1.2877776E-5 1.9602475E-10 1.2866765E-5 1.2138977E-5 7.753529E-6 1.28671545E-5 1.28671545E-5 1.2866765E-5 0.19575 0.19575
1.2881617E-5 2.7094293E-10 1.2867077E-5 1.2138748E-5 7.753382E-6 1.2866937E-5 1.2866937E-5 1.2867077E-5 0.19625 0.19625
1.2876615E-5 1.826312E-10 1.2866452E-5 1.2138519E-5 7.753237E-6 1.286672E-5 1.286672E-5 1.2866452E-5 0.19675 0.19675
1.286719E-5 1.2704556E-11 1.2866452E-5 1.213829E-5 7.75309E-6 1.28665015E-5 1.28665015E-5 1.2866452E-5 0.19725 0.19725
1.2862188E-5 -7.560716E-11 1.2866452E-5 1.2138062E-5 7.752944E-6 1.2866284E-5 1.2866284E-5 1.2866452E-5 0.19775 0.19775
1.28598585E-5 -1.1458446E-10 1.286614E-5 1.21378325E-5 7.7527975E-6 1.2866068E-5 1.2866068E-5 1.286614E-5 0.19825 0.19825
1.2858915E-5 -1.2798096E-10 1.28658285E-5 1.2137603E-5 7.752652E-6 1.2865849E-5 1.2865849E-5 1.28658285E-5 0.19875 0.19875
1.2859028E-5 -1.2188733E-10 1.28655165E-5 1.2137146E-5 7.752359E-6 1.2865632E-5 1.2865632E-5 1.28655165E-5 0.19925 0.19925
1.2861517E-5 -7.19409E-11 1.28655165E-5 1.2136917E-5 7.752213E-6 1.2865415E-5 1.2865415E-5 1.28655165E-5 0.19975 0.19975
1.2863246E-5 -3.6003003E-11 1.2865204E-5 1.2136688E-5 7.752067E-6 1.2865197E-5 1.2865197E-5 1.2865204E-5 0.20025 0.20025
1.28653055E-5 6.0255707E-12 1.28655165E-5 1.2136459E-5 7.751921E-6 1.2864979E-5 1.2864979E-5 1.28655165E-5 0.20075 0.20075
1.2868389E-5 6.693519E-11 1.2864892E-5 1.2136231E-5 7.751774E-6 1.2864762E-5 1.2864762E-5 1.2864892E-5 0.20125 0.20125
1.2871141E-5 1.2175416E-10 1.2864268E-5 1.2136002E-5 7.751628E-6 1.2864544E-5 1.2864544E-5 1.2864268E-5 0.20175 0.20175
1.287594E-5 2.1433526E-10 1.2863643E-5 1.21357725E-5 7.751482E-6 1.2864327E-5 1.2864327E-5 1.2863643E-5 0.20225 0.20225
1.2872159E-5 1.4855901E-10 1.2864268E-5 1.2135544E-5 7.751336E-6 1.2864109E-5 1.2864109E-5 1.2864268E-5 0.20275 0.20275
1.28643505E-5 8.476642E-12 1.2863643E-5 1.2135315E-5 7.7511895E-6 1.2863891E-5 1.2863891E-5 1.2863643E-5 0.20325 0.20325
1.2859051E-5 -8.531667E-11 1.2863331E-5 1.2135086E-5 7.751043E-6 1.2863674E-5 1.2863674E-5 1.2863331E-5 0.20375 0.20375
1.2851177E-5 -2.2661718E-10 1.2863331E-5 1.2134858E-5 7.750898E-6 1.28634565E-5 1.28634565E-5 1.2863331E-5 0.20425 0.20425
1.2843667E-5 -3.6121794E-10 1.2863331E-5 1.2134399E-5 7.750605E-6 1.2863238E-5 1.2863238E-5 1.2863331E-5 0.20475 0.20475
1.2848136E-5 -2.7472752E-10 1.2863019E-5 1.2134171E-5 7.750459E-6 1.2863021E-5 1.2863021E-5 1.2863019E-5 0.20525 0.20525
1.286158E-5 -2.2570942E-11 1.2863019E-5 1.2133942E-5 7.750313E-6 1.28628035E-5 1.28628035E-5 1.2863019E-5 0.20575 0.20575
1.2877303E-5 2.7161126E-10 1.2862707E-5 1.21337125E-5 7.750166E-6 1.2862586E-5 1.2862586E-5 1.2862707E-5 0.20625 0.20625
1.2884346E-5 4.0560888E-10 1.2862082E-5 1.2133484E-5 7.75002E-6 1.2862369E-5 1.2862369E-5 1.2862082E-5 0.20675 0.20675
1.28815545E-5 3.5810466E-10 1.286177E-5 1.2133255E-5 7.749874E-6 1.2862151E-5 1.2862151E-5 1.286177E-5 0.20725 0.20725
1.2872691E-5 1.9853214E-10 1.2861458E-5 1.2133026E-5 7.749728E-6 1.2861933E-5 1.2861933E-5 1.2861458E-5 0.20775 0.20775
1.2860692E-5 -1.8901733E-11 1.2861458E-5 1.2132798E-5 7.7495815E-6 1.2861716E-5 1.2861716E-5 1.2861458E-5 0.20825 0.20825
1.2842356E-5 -3.5327638E-10 1.2861458E-5 1.2132568E-5 7.749435E-6 1.2861498E-5 1.2861498E-5 1.2861458E-5 0.20875 0.20875
1.2828839E-5 -5.987273E-10 1.28611455E-5 1.2132339E-5 7.74929E-6 1.286128E-5 1.286128E-5 1.28611455E-5 0.20925 0.20925
1.2837335E-5 -4.3793072E-10 1.28608335E-5 1.2132111E-5 7.749143E-6 1.2861063E-5 1.2861063E-5 1.28608335E-5 0.20975 0.20975
1.2856852E-5 -7.3705875E-11 1.2860522E-5 1.21316525E-5 7.74885E-6 1.2860845E-5 1.2860845E-5 1.2860522E-5 0.21025 0.21025
1.2875412E-5 2.7285607E-10 1.2860522E-5 1.2131424E-5 7.748705E-6 1.2860628E-5 1.2860628E-5 1.2860522E-5 0.21075 0.21075
1.2884038E-5 4.3608891E-10 1.286021E-5 1.2131195E-5 7.748558E-6 1.286041E-5 1.286041E-5 1.286021E-5 0.21125 0.21125
1.2885141E-5 4.6045454E-10 1.2859897E-5 1.2130966E-5 7.748412E-6 1.2860192E-5 1.2860192E-5 1.2859897E-5 0.21175 0.21175
1.2878785E-5 3.4717107E-10 1.2859585E-5 1.2130738E-5 7.7482655E-6 1.2859975E-5 1.2859975E-5 1.2859585E-5 0.21225 0.21225
1.285824E-5 -2.8011052E-11 1.2859585E-5 1.2130508E-5 7.74812E-6 1.2859757E-5 1.2859757E-5 1.2859585E-5 0.21275 0.21275
1.2838023E-5 -3.9710252E-10 1.2859897E-5 1.2130279E-5 7.7479735E-6 1.2859539E-5 1.2859539E-5 1.2859897E-5 0.21325 0.21325
1.2832559E-5 -4.9394117E-10 1.2858961E-5 1.2130051E-5 7.747827E-6 1.2859322E-5 1.2859322E-5 1.2858961E-5 0.21375 0.21375
1.28390075E-5 -3.7090672E-10 1.2858961E-5 1.2129822E-5 7.747681E-6 1.2859104E-5 1.2859104E-5 1.2858961E-5 0.21425 0.21425
1.2851628E-5 -1.339768E-10 1.2858961E-5 1.21295925E-5 7.747535E-6 1.2858887E-5 1.2858887E-5 1.2858961E-5 0.21475 0.21475
1.2863918E-5 9.686246E-11 1.2858336E-5 1.2129364E-5 7.747389E-6 1.2858669E-5 1.2858669E-5 1.2858336E-5 0.21525 0.21525
1.28783195E-5 3.6668196E-10 1.2858024E-5 1.2128906E-5 7.747096E-6 1.2858452E-5 1.2858452E-5 1.2858024E-5 0.21575 0.21575
1.2885791E-5 5.0859744E-10 1.2857712E-5 1.2128678E-5 7.74695E-6 1.2858234E-5 1.2858234E-5 1.2857712E-5 0.21625 0.21625
1.2874452E-5 3.0334493E-10 1.2857712E-5 1.2128448E-5 7.746804E-6 1.2858016E-5 1.2858016E-5 1.2857712E-5 0.21675 0.21675
1.2853279E-5 -8.340944E-11 1.28574E-5 1.2128219E-5 7.7466575E-6 1.28577985E-5 1.28577985E-5 1.28574E-5 0.21725 0.21725
1.2839961E-5 -3.2520597E-10 1.2857087E-5 1.2127991E-5 7.746511E-6 1.2857581E-5 1.2857581E-5 1.2857087E-5 0.21775 0.21775
1.284169E-5 -2.8926805E-10 1.2857087E-5 1.2127762E-5 7.746366E-6 1.2857363E-5 1.2857363E-5 1.2857087E-5 0.21825 0.21825
1.2845069E-5 -2.2287683E-10 1.2856775E-5 1.2127533E-5 7.746219E-6 1.28571455E-5 1.28571455E-5 1.2856775E-5 0.21875 0.21875
1.2848877E-5 -1.4856773E-10 1.2856775E-5 1.2127304E-5 7.746073E-6 1.2856927E-5 1.2856927E-5 1.2856775E-5 0.21925 0.21925
1.285668E-5 -5.6154896E-13 1.2856463E-5 1.2127075E-5 7.745927E-6 1.285671E-5 1.285671E-5 1.2856463E-5 0.21975 0.21975
1.286821E-5 2.1626917E-10 1.2856151E-5 1.2126847E-5 7.745781E-6 1.28564925E-5 1.28564925E-5 1.2856151E-5 0.22025 0.22025
1.2873768E-5 3.228588E-10 1.2856151E-5 1.2126618E-5 7.745634E-6 1.2856274E-5 1.2856274E-5 1.2856151E-5 0.22075 0.22075
1.2866785E-5 1.980031E-10 1.2855839E-5 1.212616E-5 7.745342E-6 1.2856057E-5 1.2856057E-5 1.2855839E-5 0.22125 0.22125
1.2857493E-5 3.0512714E-11 1.2855215E-5 1.2125931E-5 7.745196E-6 1.28558395E-5 1.28558395E-5 1.2855215E-5 0.22175 0.22175
1.2850443E-5 -9.5561135E-11 1.2854591E-5 1.2125702E-5 7.7450495E-6 1.2855621E-5 1.2855621E-5 1.2854591E-5 0.22225 0.22225
1.2844286E-5 -2.0519017E-10 1.2854903E-5 1.2125473E-5 7.744903E-6 1.2855404E-5 1.2855404E-5 1.2854903E-5 0.22275 0.22275
1.2842055E-5 -2.423403E-10 1.2854903E-5 1.2125244E-5 7.744758E-6 1.2855186E-5 1.2855186E-5 1.2854903E-5 0.22325 0.22325
1.284956E-5 -9.981571E-11 1.2854591E-5 1.2125015E-5 7.744611E-6 1.2854969E-5 1.2854969E-5 1.2854591E-5 0.22375 0.22375
1.2861916E-5 1.3224168E-10 1.2854591E-5 1.2124787E-5 7.744465E-6 1.2854751E-5 1.2854751E-5 1.2854591E-5 0.22425 0.22425
1.286457E-5 1.8523345E-10 1.2853966E-5 1.21245575E-5 7.744318E-6 1.2854533E-5 1.2854533E-5 1.2853966E-5 0.22475 0.22475
1.2859501E-5 9.570362E-11 1.2853966E-5 1.2124328E-5 7.744173E-6 1.2854315E-5 1.2854315E-5 1.2853966E-5 0.22525 0.22525
1.2856544E-5 4.515405E-11 1.2853654E-5 1.21241E-5 7.744026E-6 1.2854098E-5 1.2854098E-5 1.2853654E-5 0.22575 0.22575
1.2858736E-5 8.961886E-11 1.2853342E-5 1.2123642E-5 7.7437335E-6 1.285388E-5 1.285388E-5 1.2853342E-5 0.22625 0.22625
1.2856076E-5 4.4550908E-11 1.2853342E-5 1.2123413E-5 7.743588E-6 1.2853662E-5 1.2853662E-5 1.2853342E-5 0.22675 0.22675
1.2848863E-5 -8.456828E-11 1.2853342E-5 1.2123184E-5 7.7434415E-6 1.2853445E-5 1.2853445E-5 1.2853342E-5 0.22725 0.22725
1.2846731E-5 -1.1989118E-10 1.2852717E-5 1.2122955E-5 7.743295E-6 1.28532265E-5 1.28532265E-5 1.2852717E-5 0.22775 0.22775
1.2852618E-5 -7.210878E-12 1.2852717E-5 1.2122727E-5 7.743149E-6 1.2853009E-5 1.2853009E-5 1.2852717E-5 0.22825 0.22825
1.2853259E-5 8.627817E-12 1.2852093E-5 1.21224975E-5 7.743003E-6 1.2852792E-5 1.2852792E-5 1.2852093E-5 0.22875 0.22875
1.2847332E-5 -9.673775E-11 1.2852405E-5 1.2122268E-5 7.742857E-6 1.28525735E-5 1.28525735E-5 1.2852405E-5 0.22925 0.22925
1.2849127E-5 -5.958172E-11 1.2852093E-5 1.212204E-5 7.74271E-6 1.2852356E-5 1.2852356E-5 1.2852093E-5 0.22975 0.22975
1.2859338E-5 1.3288633E-10 1.2852093E-5 1.2121811E-5 7.742564E-6 1.2852138E-5 1.2852138E-5 1.2852093E-5 0.23025 0.23025
1.2861464E-5 1.7613304E-10 1.2852093E-5 1.2121582E-5 7.742418E-6 1.28519205E-5 1.28519205E-5 1.2852093E-5 0.23075 0.23075
1.2854513E-5 5.188639E-11 1.28514685E-5 1.2121353E-5 7.742272E-6 1.2851702E-5 1.2851702E-5 1.28514685E-5 0.23125 0.23125
1.2850435E-5 -1.9371445E-11 1.28511565E-5 1.2120895E-5 7.741979E-6 1.2851485E-5 1.2851485E-5 1.28511565E-5 0.23175 0.23175
1.2851669E-5 7.430445E-12 1.28514685E-5 1.2120667E-5 7.7418335E-6 1.2851267E-5 1.2851267E-5 1.28514685E-5 0.23225 0.23225
1.2851221E-5 3.1699472E-12 1.28508445E-5 1.21204375E-5 7.741687E-6 1.2851049E-5 1.2851049E-5 1.28508445E-5 0.23275 0.23275
1.2842985E-5 -1.448303E-10 1.2850533E-5 1.2120208E-5 7.741541E-6 1.2850832E-5 1.2850832E-5 1.2850533E-5 0.23325 0.23325
1.2840555E-5 -1.856348E-10 1.2849908E-5 1.211998E-5 7.741395E-6 1.28506135E-5 1.28506135E-5 1.2849908E-5 0.23375 0.23375
1.2847334E-5 -5.6509693E-11 1.285022E-5 1.2119751E-5 7.741249E-6 1.2850396E-5 1.2850396E-5 1.285022E-5 0.23425 0.23425
1.28526935E-5 4.6425534E-11 1.285022E-5 1.2119522E-5 7.741102E-6 1.2850179E-5 1.2850179E-5 1.285022E-5 0.23475 0.23475
1.2855479E-5 1.0185358E-10 1.2849596E-5 1.2119293E-5 7.740956E-6 1.28499605E-5 1.28499605E-5 1.2849596E-5 0.23525 0.23525
1.2859453E-5 1.7920804E-10 1.2849908E-5 1.2119064E-5 7.74081E-6 1.2849743E-5 1.2849743E-5 1.2849908E-5 0.23575 0.23575
1.286171E-5 2.24891E-10 1.2848971E-5 1.2118835E-5 7.740664E-6 1.2849525E-5 1.2849525E-5 1.2848971E-5 0.23625 0.23625
1.2852583E-5 6.044595E-11 1.2848971E-5 1.2118607E-5 7.7405175E-6 1.28493075E-5 1.28493075E-5 1.2848971E-5 0.23675 0.23675
1.28400225E-5 -1.6734204E-10 1.2848971E-5 1.2118149E-5 7.740226E-6 1.2849089E-5 1.2849089E-5 1.2848971E-5 0.23725 0.23725
1.2835416E-5 -2.4834496E-10 1.2848659E-5 1.211792E-5 7.740079E-6 1.2848872E-5 1.2848872E-5 1.2848659E-5 0.23775 0.23775
1.2842227E-5 -1.1861076E-10 1.2848659E-5 1.2117691E-5 7.739933E-6 1.2848654E-5 1.2848654E-5 1.2848659E-5 0.23825 0.23825
1.2846531E-5 -3.516566E-11 1.2848035E-5 1.2117463E-5 7.739786E-6 1.2848436E-5 1.2848436E-5 1.2848035E-5 0.23875 0.23875
1.2848227E-5 1.631757E-13 1.2848659E-5 1.2117233E-5 7.739641E-6 1.2848218E-5 1.2848218E-5 1.2848659E-5 0.23925 0.23925
1.28521015E-5 7.5690426E-11 1.2848347E-5 1.2117004E-5 7.739494E-6 1.2848001E-5 1.2848001E-5 1.2848347E-5 0.23975 0.23975
1.2860398E-5 2.328326E-10 1.2847722E-5 1.2116776E-5 7.739348E-6 1.2847782E-5 1.2847782E-5 1.2847722E-5 0.24025 0.24025
1.2860807E-5 2.4440783E-10 1.2847722E-5 1.2116547E-5 7.7392015E-6 1.2847565E-5 1.2847565E-5 1.2847722E-5 0.24075 0.24075
1.2848907E-5 2.880117E-11 1.2847098E-5 1.21163175E-5 7.739056E-6 1.2847347E-5 1.2847347E-5 1.2847098E-5 0.24125 0.24125
1.28365455E-5 -1.953324E-10 1.2847098E-5 1.2116089E-5 7.7389095E-6 1.2847129E-5 1.2847129E-5 1.2847098E-5 0.24175 0.24175
1.2833325E-5 -2.507545E-10 1.2847098E-5 1.211586E-5 7.738763E-6 1.2846911E-5 1.2846911E-5 1.2847098E-5 0.24225 0.24225
1.2838255E-5 -1.5573715E-10 1.2846786E-5 1.2115403E-5 7.738471E-6 1.2846694E-5 1.2846694E-5 1.2846786E-5 0.24275 0.24275
1.2840215E-5 -1.1553577E-10 1.2846162E-5 1.2115173E-5 7.738325E-6 1.2846475E-5 1.2846475E-5 1.2846162E-5 0.24325 0.24325
1.2848017E-5 3.2470412E-11 1.2846162E-5 1.2114944E-5 7.738178E-6 1.2846258E-5 1.2846258E-5 1.2846162E-5 0.24375 0.24375
1.2857304E-5 2.078846E-10 1.284585E-5 1.2114716E-5 7.738032E-6 1.284604E-5 1.284604E-5 1.284585E-5 0.24425 0.24425
1.2861079E-5 2.8158462E-10 1.2845538E-5 1.2114487E-5 7.737886E-6 1.2845822E-5 1.2845822E-5 1.2845538E-5 0.24475 0.24475
1.2851951E-5 1.1713959E-10 1.2845226E-5 1.21142575E-5 7.73774E-6 1.2845604E-5 1.2845604E-5 1.2845226E-5 0.24525 0.24525
1.28437805E-5 -2.9642528E-11 1.2845538E-5 1.2114029E-5 7.7375935E-6 1.2845387E-5 1.2845387E-5 1.2845538E-5 0.24575 0.24575
1.2839372E-5 -1.0699104E-10 1.2844913E-5 1.21138E-5 7.737448E-6 1.2845169E-5 1.2845169E-5 1.2844913E-5 0.24625 0.24625
1.2838329E-5 -1.2221474E-10 1.2844601E-5 1.2113571E-5 7.7373015E-6 1.284495E-5 1.284495E-5 1.2844601E-5 0.24675 0.24675
1.28341835E-5 -1.9469071E-10 1.2844289E-5 1.2113343E-5 7.737155E-6 1.2844733E-5 1.2844733E-5 1.2844289E-5 0.24725 0.24725
1.28353195E-5 -1.69716E-10 1.2844289E-5 1.2113113E-5 7.737009E-6 1.2844515E-5 1.2844515E-5 1.2844289E-5 0.24775 0.24775
1.2844804E-5 9.352574E-12 1.2844289E-5 1.2112656E-5 7.736717E-6 1.2844297E-5 1.2844297E-5 1.2844289E-5 0.24825 0.24825
1.2854255E-5 1.878121E-10 1.2843977E-5 1.2112427E-5 7.73657E-6 1.284408E-5 1.284408E-5 1.2843977E-5 0.24875 0.24875
1.2853675E-5 1.8111532E-10 1.2843665E-5 1.21121975E-5 7.736424E-6 1.2843861E-5 1.2843861E-5 1.2843665E-5 0.24925 0.24925
1.2849431E-5 1.0681216E-10 1.2843352E-5 1.2111969E-5 7.736278E-6 1.2843644E-5 1.2843644E-5 1.2843352E-5 0.24975 0.24975
1.28456495E-5 4.103591E-11 1.2843352E-5 1.211174E-5 7.736132E-6 1.2843426E-5 1.2843426E-5 1.2843352E-5 0.25025 0.25025
1.284355E-5 6.322085E-12 1.284304E-5 1.2111511E-5 7.7359855E-6 1.28432075E-5 1.28432075E-5 1.284304E-5 0.25075 0.25075
1.2837755E-5 -9.660722E-11 1.2842728E-5 1.2111283E-5 7.735839E-6 1.284299E-5 1.284299E-5 1.2842728E-5 0.25125 0.25125
1.2831894E-5 -2.0075466E-10 1.2842416E-5 1.2111053E-5 7.7356935E-6 1.2842772E-5 1.2842772E-5 1.2842416E-5 0.25175 0.25175
1.2829961E-5 -2.3242318E-10 1.2842416E-5 1.2110824E-5 7.735547E-6 1.28425545E-5 1.28425545E-5 1.2842416E-5 0.25225 0.25225
1.2835815E-5 -1.2035194E-10 1.2842103E-5 1.2110596E-5 7.735401E-6 1.2842336E-5 1.2842336E-5 1.2842103E-5 0.25275 0.25275
1.284299E-5 1.6081983E-11 1.2841791E-5 1.2110367E-5 7.735254E-6 1.2842119E-5 1.2842119E-5 1.2841791E-5 0.25325 0.25325
1.2847953E-5 1.1170842E-10 1.2842103E-5 1.2109909E-5 7.734962E-6 1.2841901E-5 1.2841901E-5 1.2842103E-5 0.25375 0.25375
1.2854864E-5 2.432698E-10 1.28414795E-5 1.210968E-5 7.734816E-6 1.2841682E-5 1.2841682E-5 1.28414795E-5 0.25425 0.25425
1.2856263E-5 2.7311706E-10 1.28411675E-5 1.2109452E-5 7.734669E-6 1.2841465E-5 1.2841465E-5 1.28411675E-5 0.25475 0.25475
1.2849808E-5 1.580064E-10 1.28414795E-5 1.2109223E-5 7.734524E-6 1.2841247E-5 1.2841247E-5 1.28414795E-5 0.25525 0.25525
1.2838238E-5 -5.1509585E-11 1.28414795E-5 1.2108993E-5 7.7343775E-6 1.2841029E-5 1.2841029E-5 1.28414795E-5 0.25575 0.25575
1.2828945E-5 -2.1899996E-10 1.2840855E-5 1.2108765E-5 7.734231E-6 1.2840811E-5 1.2840811E-5 1.2840855E-5 0.25625 0.25625
1.2823216E-5 -3.2071112E-10 1.2840855E-5 1.2108536E-5 7.734085E-6 1.2840593E-5 1.2840593E-5 1.2840855E-5 0.25675 0.25675
1.2825011E-5 -2.835551E-10 1.2840231E-5 1.2108307E-5 7.733939E-6 1.2840375E-5 1.2840375E-5 1.2840231E-5 0.25725 0.25725
1.2830602E-5 -1.7635639E-10 1.2839919E-5 1.2108078E-5 7.733793E-6 1.2840157E-5 1.2840157E-5 1.2839919E-5 0.25775 0.25775
1.2843155E-5 5.9355396E-11 1.2840231E-5 1.2107849E-5 7.733646E-6 1.2839939E-5 1.2839939E-5 1.2840231E-5 0.25825 0.25825
1.2857491E-5 3.2795677E-10 1.2840231E-5 1.2107392E-5 7.733354E-6 1.2839721E-5 1.2839721E-5 1.2840231E-5 0.25875 0.25875
1.2864665E-5 4.6439066E-10 1.2839919E-5 1.2107163E-5 7.733208E-6 1.2839503E-5 1.2839503E-5 1.2839919E-5 0.25925 0.25925
1.2854449E-5 2.7984642E-10 1.2839607E-5 1.2106933E-5 7.7330615E-6 1.2839286E-5 1.2839286E-5 1.2839607E-5 0.25975 0.25975
1.2839545E-5 8.814732E-12 1.2839294E-5 1.2106705E-5 7.732916E-6 1.28390675E-5 1.28390675E-5 1.2839294E-5 0.26025 0.26025
1.2828602E-5 -1.8912898E-10 1.2838358E-5 1.2106476E-5 7.7327695E-6 1.2838849E-5 1.2838849E-5 1.2838358E-5 0.26075 0.26075
1.2822081E-5 -3.0545777E-10 1.2838358E-5 1.2106247E-5 7.732623E-6 1.2838632E-5 1.2838632E-5 1.2838358E-5 0.26125 0.26125
1.2818563E-5 -3.6636144E-10 1.2838045E-5 1.2106018E-5 7.732477E-6 1.2838414E-5 1.2838414E-5 1.2838045E-5 0.26175 0.26175
1.28242855E-5 -2.5672647E-10 1.2838358E-5 1.2105789E-5 7.732331E-6 1.2838195E-5 1.2838195E-5 1.2838358E-5 0.26225 0.26225
1.2838886E-5 1.6747445E-11 1.2838045E-5 1.210556E-5 7.732185E-6 1.2837978E-5 1.2837978E-5 1.2838045E-5 0.26275 0.26275
1.2854772E-5 3.1397498E-10 1.2837733E-5 1.2105332E-5 7.732038E-6 1.283776E-5 1.283776E-5 1.2837733E-5 0.26325 0.26325
1.2858944E-5 3.9498382E-10 1.2838358E-5 1.21051025E-5 7.731892E-6 1.2837542E-5 1.2837542E-5 1.2838358E-5 0.26375 0.26375
1.2853412E-5 2.9692707E-10 1.2837421E-5 1.2104645E-5 7.7316E-6 1.2837324E-5 1.2837324E-5 1.2837421E-5 0.26425 0.26425
1.2845505E-5 1.5501747E-10 1.2837109E-5 1.2104416E-5 7.7314535E-6 1.2837106E-5 1.2837106E-5 1.2837109E-5 0.26475 0.26475
1.2832516E-5 -8.068838E-11 1.28367965E-5 1.2104187E-5 7.731307E-6 1.2836888E-5 1.2836888E-5 1.28367965E-5 0.26525 0.26525
1.2821771E-5 -2.749777E-10 1.28367965E-5 1.2103958E-5 7.7311615E-6 1.283667E-5 1.283667E-5 1.28367965E-5 0.26575 0.26575
1.281482E-5 -3.9922435E-10 1.28364845E-5 1.2103729E-5 7.731015E-6 1.2836452E-5 1.2836452E-5 1.28364845E-5 0.26625 0.26625
1.2820543E-5 -2.8958938E-10 1.2836173E-5 1.21035E-5 7.730869E-6 1.2836234E-5 1.2836234E-5 1.2836173E-5 0.26675 0.26675
1.2832239E-5 -6.9713325E-11 1.2836173E-5 1.2103272E-5 7.730722E-6 1.2836016E-5 1.2836016E-5 1.2836173E-5 0.26725 0.26725
1.2841558E-5 1.0630995E-10 1.2835549E-5 1.21030425E-5 7.730577E-6 1.2835798E-5 1.2835798E-5 1.2835549E-5 0.26775 0.26775
1.2846159E-5 1.9523665E-10 1.2835861E-5 1.2102813E-5 7.73043E-6 1.28355805E-5 1.28355805E-5 1.2835861E-5 0.26825 0.26825
1.2853696E-5 3.383703E-10 1.2835236E-5 1.2102585E-5 7.730284E-6 1.2835362E-5 1.2835362E-5 1.2835236E-5 0.26875 0.26875
1.285295E-5 3.2862818E-10 1.2834924E-5 1.2102356E-5 7.730137E-6 1.2835144E-5 1.2835144E-5 1.2834924E-5 0.26925 0.26925
1.2840357E-5 1.00231136E-10 1.2835236E-5 1.2101898E-5 7.7298455E-6 1.2834927E-5 1.2834927E-5 1.2835236E-5 0.26975 0.26975
1.28256515E-5 -1.6714617E-10 1.2834924E-5 1.2101669E-5 7.729699E-6 1.2834708E-5 1.2834708E-5 1.2834924E-5 0.27025 0.27025
1.2818206E-5 -3.0052882E-10 1.28343E-5 1.210144E-5 7.729553E-6 1.283449E-5 1.283449E-5 1.28343E-5 0.27075 0.27075
1.2818154E-5 -2.974805E-10 1.28343E-5 1.2101212E-5 7.729407E-6 1.2834272E-5 1.2834272E-5 1.28343E-5 0.27125 0.27125
1.2822523E-5 -2.1281726E-10 1.2833675E-5 1.21009825E-5 7.729261E-6 1.2834054E-5 1.2834054E-5 1.2833675E-5 0.27175 0.27175
1.2828212E-5 -1.0379136E-10 1.2833675E-5 1.2100753E-5 7.729114E-6 1.2833836E-5 1.2833836E-5 1.2833675E-5 0.27225 0.27225
1.2837697E-5 7.5277236E-11 1.2833051E-5 1.2100525E-5 7.728968E-6 1.2833618E-5 1.2833618E-5 1.2833051E-5 0.27275 0.27275
1.2849195E-5 2.9149888E-10 1.2833051E-5 1.2100296E-5 7.728822E-6 1.28334E-5 1.28334E-5 1.2833051E-5 0.27325 0.27325
1.2852276E-5 3.5240852E-10 1.2832738E-5 1.2100068E-5 7.728676E-6 1.2833182E-5 1.2833182E-5 1.2832738E-5 0.27375 0.27375
1.2843809E-5 2.0014482E-10 1.2832426E-5 1.2099838E-5 7.728529E-6 1.2832964E-5 1.2832964E-5 1.2832426E-5 0.27425 0.27425
1.2836E-5 6.0062434E-11 1.2832738E-5 1.2099609E-5 7.728384E-6 1.2832746E-5 1.2832746E-5 1.2832738E-5 0.27475 0.27475
1.2827796E-5 -8.732874E-11 1.2832426E-5 1.2099152E-5 7.728091E-6 1.2832528E-5 1.2832528E-5 1.2832426E-5 0.27525 0.27525
1.2818866E-5 -2.481194E-10 1.2832426E-5 1.20989225E-5 7.727945E-6 1.283231E-5 1.283231E-5 1.2832426E-5 0.27575 0.27575
1.2812906E-5 -3.5409403E-10 1.2831802E-5 1.2098694E-5 7.727799E-6 1.2832092E-5 1.2832092E-5 1.2831802E-5 0.27625 0.27625
1.28168795E-5 -2.7673958E-10 1.2831802E-5 1.2098465E-5 7.727653E-6 1.2831873E-5 1.2831873E-5 1.2831802E-5 0.27675 0.27675
1.2829367E-5 -4.224593E-11 1.2831802E-5 1.2098236E-5 7.727506E-6 1.2831656E-5 1.2831656E-5 1.2831802E-5 0.27725 0.27725
1.2841194E-5 1.8006638E-10 1.28314905E-5 1.2098008E-5 7.72736E-6 1.2831438E-5 1.2831438E-5 1.28314905E-5 0.27775 0.27775
1.2846884E-5 2.890923E-10 1.2830866E-5 1.2097778E-5 7.727214E-6 1.28312195E-5 1.28312195E-5 1.2830866E-5 0.27825 0.27825
1.2847788E-5 3.0980354E-10 1.2830866E-5 1.2097549E-5 7.727068E-6 1.2831001E-5 1.2831001E-5 1.2830866E-5 0.27875 0.27875
1.2841959E-5 2.0626517E-10 1.2830866E-5 1.2097321E-5 7.7269215E-6 1.2830783E-5 1.2830783E-5 1.2830866E-5 0.27925 0.27925
1.2831973E-5 2.5984383E-11 1.2830866E-5 1.2097092E-5 7.726775E-6 1.28305655E-5 1.28305655E-5 1.2830866E-5 0.27975 0.27975
1.2822053E-5 -1.5307824E-10 1.2830242E-5 1.20968625E-5 7.7266295E-6 1.2830347E-5 1.2830347E-5 1.2830242E-5 0.28025 0.28025
1.2813816E-5 -3.010785E-10 1.2829617E-5 1.2096405E-5 7.726337E-6 1.2830129E-5 1.2830129E-5 1.2829617E-5 0.28075 0.28075
1.2813301E-5 -3.065571E-10 1.2829617E-5 1.2096176E-5 7.72619E-6 1.2829911E-5 1.2829911E-5 1.2829617E-5 0.28125 0.28125
1.2820113E-5 -1.7682295E-10 1.2829929E-5 1.2095948E-5 7.726045E-6 1.2829693E-5 1.2829693E-5 1.2829929E-5 0.28175 0.28175
1.283194E-5 4.5489394E-11 1.2828993E-5 1.2095718E-5 7.725898E-6 1.2829475E-5 1.2829475E-5 1.2828993E-5 0.28225 0.28225
1.2843999E-5 2.7206518E-10 1.282868E-5 1.2095489E-5 7.725752E-6 1.2829257E-5 1.2829257E-5 1.282868E-5 0.28275 0.28275
1.2847641E-5 3.4332892E-10 1.2828993E-5 1.2095261E-5 7.725605E-6 1.28290385E-5 1.28290385E-5 1.2828993E-5 0.28325 0.28325
1.2841252E-5 2.2943644E-10 1.282868E-5 1.2095032E-5 7.72546E-6 1.282882E-5 1.282882E-5 1.282868E-5 0.28375 0.28375
1.2832388E-5 6.986392E-11 1.2828368E-5 1.20948025E-5 7.7253135E-6 1.2828603E-5 1.2828603E-5 1.2828368E-5 0.28425 0.28425
1.2823458E-5 -9.0926704E-11 1.2828056E-5 1.2094574E-5 7.725167E-6 1.2828385E-5 1.2828385E-5 1.2828056E-5 0.28475 0.28475
1.281687E-5 -2.0847361E-10 1.2828056E-5 1.2094345E-5 7.725021E-6 1.2828166E-5 1.2828166E-5 1.2828056E-5 0.28525 0.28525
1.2813419E-5 -2.681592E-10 1.2828368E-5 1.2094116E-5 7.724875E-6 1.2827948E-5 1.2827948E-5 1.2828368E-5 0.28575 0.28575
1.2816501E-5 -2.0724954E-10 1.2828056E-5 1.2093658E-5 7.724582E-6 1.282773E-5 1.282773E-5 1.2828056E-5 0.28625 0.28625
1.282648E-5 -1.9044955E-11 1.2827432E-5 1.2093429E-5 7.724436E-6 1.2827512E-5 1.2827512E-5 1.2827432E-5 0.28675 0.28675
1.2832697E-5 9.972601E-11 1.2827432E-5 1.2093201E-5 7.72429E-6 1.2827294E-5 1.2827294E-5 1.2827432E-5 0.28725 0.28725
1.2839178E-5 2.2336953E-10 1.28268075E-5 1.2092972E-5 7.724144E-6 1.2827076E-5 1.2827076E-5 1.28268075E-5 0.28775 0.28775
1.2840116E-5 2.4468982E-10 1.2826496E-5 1.20927425E-5 7.723997E-6 1.28268575E-5 1.28268575E-5 1.2826496E-5 0.28825 0.28825
1.2832374E-5 1.05825605E-10 1.2825871E-5 1.2092514E-5 7.723852E-6 1.2826639E-5 1.2826639E-5 1.2825871E-5 0.28875 0.28875
1.2823707E-5 -5.00925E-11 1.2826496E-5 1.2092285E-5 7.7237055E-6 1.2826421E-5 1.2826421E-5 1.2826496E-5 0.28925 0.28925
1.2820387E-5 -1.0734181E-10 1.2826184E-5 1.2092056E-5 7.723559E-6 1.2826203E-5 1.2826203E-5 1.2826184E-5 0.28975 0.28975
1.2818817E-5 -1.3231058E-10 1.2826184E-5 1.2091828E-5 7.723413E-6 1.2825985E-5 1.2825985E-5 1.2826184E-5 0.29025 0.29025
1.2818301E-5 -1.377892E-10 1.2825871E-5 1.2091598E-5 7.723267E-6 1.2825767E-5 1.2825767E-5 1.2825871E-5 0.29075 0.29075
1.2818479E-5 -1.3047743E-10 1.2825559E-5 1.2091141E-5 7.722974E-6 1.2825549E-5 1.2825549E-5 1.2825559E-5 0.29125 0.29125
1.2822881E-5 -4.5205117E-11 1.2825871E-5 1.2090912E-5 7.722828E-6 1.28253305E-5 1.28253305E-5 1.2825871E-5 0.29175 0.29175
1.2830254E-5 9.4883205E-11 1.2824622E-5 1.2090683E-5 7.722682E-6 1.2825112E-5 1.2825112E-5 1.2824622E-5 0.29225 0.29225
1.2833071E-5 1.509203E-10 1.2824622E-5 1.2090454E-5 7.722536E-6 1.2824894E-5 1.2824894E-5 1.2824622E-5 0.29275 0.29275
1.2829784E-5 9.4280084E-11 1.2824622E-5 1.2090225E-5 7.7223895E-6 1.2824676E-5 1.2824676E-5 1.2824622E-5 0.29325 0.29325
1.2827883E-5 6.3220644E-11 1.2824935E-5 1.2089997E-5 7.722243E-6 1.2824458E-5 1.2824458E-5 1.2824935E-5 0.29375 0.29375
1.282562E-5 2.5461463E-11 1.282431E-5 1.2089768E-5 7.7220975E-6 1.282424E-5 1.282424E-5 1.282431E-5 0.29425 0.29425
1.2822068E-5 -3.6051287E-11 1.282431E-5 1.2089538E-5 7.721951E-6 1.2824022E-5 1.2824022E-5 1.282431E-5 0.29475 0.29475
1.28189795E-5 -8.9037125E-11 1.2823998E-5 1.208931E-5 7.721805E-6 1.2823803E-5 1.2823803E-5 1.2823998E-5 0.29525 0.29525
1.28172105E-5 -1.176603E-10 1.2823686E-5 1.2089081E-5 7.721658E-6 1.2823585E-5 1.2823585E-5 1.2823686E-5 0.29575 0.29575
1.28200945E-5 -6.040504E-11 1.2823374E-5 1.2088852E-5 7.721513E-6 1.2823367E-5 1.2823367E-5 1.2823374E-5 0.29625 0.29625
1.2822022E-5 -2.0812735E-11 1.2822749E-5 1.2088394E-5 7.72122E-6 1.2823149E-5 1.2823149E-5 1.2822749E-5 0.29675 0.29675
1.2820351E-5 -4.76087E-11 1.2822437E-5 1.2088165E-5 7.721073E-6 1.282293E-5 1.282293E-5 1.2822437E-5 0.29725 0.29725
1.2824225E-5 2.7918534E-11 1.2822749E-5 1.2087937E-5 7.720928E-6 1.2822713E-5 1.2822713E-5 1.2822749E-5 0.29775 0.29775
1.2828661E-5 1.1379992E-10 1.2822125E-5 1.2087708E-5 7.7207815E-6 1.2822495E-5 1.2822495E-5 1.2822125E-5 0.29825 0.29825
1.2826066E-5 6.995009E-11 1.2822125E-5 1.2087478E-5 7.720635E-6 1.2822276E-5 1.2822276E-5 1.2822125E-5 0.29875 0.29875
1.2823406E-5 2.4882138E-11 1.2821501E-5 1.208725E-5 7.720489E-6 1.2822058E-5 1.2822058E-5 1.2821501E-5 0.29925 0.29925
1.282266E-5 1.5140032E-11 1.2821501E-5 1.2087021E-5 7.720343E-6 1.282184E-5 1.282184E-5 1.2821501E-5 0.29975 0.29975
1.2821617E-5 -8.366344E-14 1.2821501E-5 1.2086792E-5 7.720197E-6 1.2821622E-5 1.2821622E-5 1.2821501E-5 0.30025 0.30025
1.2818E-5 -6.281457E-11 1.2821501E-5 1.2086563E-5 7.72005E-6 1.2821403E-5 1.2821403E-5 1.2821501E-5 0.30075 0.30075
1.28166275E-5 -8.412893E-11 1.2820877E-5 1.2086334E-5 7.719905E-6 1.2821185E-5 1.2821185E-5 1.2820877E-5 0.30125 0.30125
1.2817762E-5 -5.915423E-11 1.2821189E-5 1.2086105E-5 7.719758E-6 1.2820967E-5 1.2820967E-5 1.2821189E-5 0.30175 0.30175
1.2819458E-5 -2.3825374E-11 1.2820877E-5 1.20856475E-5 7.719465E-6 1.2820748E-5 1.2820748E-5 1.2820877E-5 0.30225 0.30225
1.2819933E-5 -1.1032008E-11 1.2820564E-5 1.2085418E-5 7.71932E-6 1.282053E-5 1.282053E-5 1.2820564E-5 0.30275 0.30275
1.2822916E-5 4.8050428E-11 1.281994E-5 1.208519E-5 7.7191735E-6 1.2820312E-5 1.2820312E-5 1.281994E-5 0.30325 0.30325
1.2824513E-5 8.155208E-11 1.2819316E-5 1.2084961E-5 7.719027E-6 1.2820094E-5 1.2820094E-5 1.2819316E-5 0.30375 0.30375
1.2823107E-5 5.9628635E-11 1.2819316E-5 1.2084732E-5 7.718881E-6 1.2819876E-5 1.2819876E-5 1.2819316E-5 0.30425 0.30425
1.28199845E-5 6.033749E-12 1.2819628E-5 1.2084503E-5 7.718735E-6 1.2819658E-5 1.2819658E-5 1.2819628E-5 0.30475 0.30475
1.2818479E-5 -1.7716889E-11 1.2819316E-5 1.2084274E-5 7.718589E-6 1.281944E-5 1.281944E-5 1.2819316E-5 0.30525 0.30525
1.281978E-5 1.0303159E-11 1.2819316E-5 1.2084045E-5 7.718442E-6 1.2819221E-5 1.2819221E-5 1.2819316E-5 0.30575 0.30575
1.2818374E-5 -1.1620273E-11 1.2819628E-5 1.2083817E-5 7.718296E-6 1.2819003E-5 1.2819003E-5 1.2819628E-5 0.30625 0.30625
1.2815185E-5 -6.6433296E-11 1.2819003E-5 1.20835875E-5 7.71815E-6 1.2818785E-5 1.2818785E-5 1.2819003E-5 0.30675 0.30675
1.2814571E-5 -7.373913E-11 1.2818691E-5 1.2083358E-5 7.718004E-6 1.2818567E-5 1.2818567E-5 1.2818691E-5 0.30725 0.30725
1.2816399E-5 -3.597402E-11 1.2817754E-5 1.2082901E-5 7.717711E-6 1.2818348E-5 1.2818348E-5 1.2817754E-5 0.30775 0.30775
1.2815884E-5 -4.1452647E-11 1.2818067E-5 1.2082672E-5 7.7175655E-6 1.281813E-5 1.281813E-5 1.2818067E-5 0.30825 0.30825
1.2814742E-5 -5.850355E-11 1.2817754E-5 1.2082443E-5 7.717419E-6 1.2817912E-5 1.2817912E-5 1.2817754E-5 0.30875 0.30875
1.281921E-5 2.7986896E-11 1.2818067E-5 1.2082214E-5 7.717273E-6 1.28176935E-5 1.28176935E-5 1.2818067E-5 0.30925 0.30925
1.282381E-5 1.1691363E-10 1.2817754E-5 1.2081986E-5 7.717126E-6 1.2817475E-5 1.2817475E-5 1.2817754E-5 0.30975 0.30975
1.28233605E-5 1.1265312E-10 1.28171305E-5 1.2081757E-5 7.716981E-6 1.2817257E-5 1.2817257E-5 1.28171305E-5 0.31025 0.31025
1.2822218E-5 9.5602234E-11 1.2816507E-5 1.20815275E-5 7.716834E-6 1.2817039E-5 1.2817039E-5 1.2816507E-5 0.31075 0.31075
1.28188985E-5 3.835292E-11 1.2816507E-5 1.2081299E-5 7.716688E-6 1.281682E-5 1.281682E-5 1.2816507E-5 0.31125 0.31125
1.2813796E-5 -5.178597E-11 1.2816507E-5 1.208107E-5 7.716541E-6 1.2816602E-5 1.2816602E-5 1.2816507E-5 0.31175 0.31175
1.2805691E-5 -1.9734994E-10 1.2816194E-5 1.2080841E-5 7.716396E-6 1.2816384E-5 1.2816384E-5 1.2816194E-5 0.31225 0.31225
1.2804516E-5 -2.150099E-10 1.2816194E-5 1.2080613E-5 7.7162495E-6 1.28161655E-5 1.28161655E-5 1.2816194E-5 0.31275 0.31275
1.2810766E-5 -9.5629865E-11 1.2815882E-5 1.2080154E-5 7.715957E-6 1.2815947E-5 1.2815947E-5 1.2815882E-5 0.31325 0.31325
1.2818534E-5 5.176726E-11 1.2815258E-5 1.2079926E-5 7.715811E-6 1.2815729E-5 1.2815729E-5 1.2815258E-5 0.31375 0.31375
1.2821781E-5 1.15722244E-10 1.2815258E-5 1.2079697E-5 7.715665E-6 1.2815511E-5 1.2815511E-5 1.2815258E-5 0.31425 0.31425
1.282308E-5 1.4374228E-10 1.2814945E-5 1.20794675E-5 7.715518E-6 1.2815292E-5 1.2815292E-5 1.2814945E-5 0.31475 0.31475
1.28251395E-5 1.8577086E-10 1.2815258E-5 1.2079239E-5 7.715373E-6 1.2815074E-5 1.2815074E-5 1.2815258E-5 0.31525 0.31525
1.28229085E-5 1.4862077E-10 1.2814633E-5 1.207901E-5 7.715226E-6 1.2814856E-5 1.2814856E-5 1.2814633E-5 0.31575 0.31575
1.2812724E-5 -3.531441E-11 1.2814321E-5 1.2078781E-5 7.71508E-6 1.2814638E-5 1.2814638E-5 1.2814321E-5 0.31625 0.31625
1.2803958E-5 -1.9305972E-10 1.2814321E-5 1.2078553E-5 7.714933E-6 1.2814419E-5 1.2814419E-5 1.2814321E-5 0.31675 0.31675
1.2802321E-5 -2.1924662E-10 1.2814009E-5 1.2078323E-5 7.714788E-6 1.2814201E-5 1.2814201E-5 1.2814009E-5 0.31725 0.31725
1.2808869E-5 -9.438497E-11 1.2813696E-5 1.2078094E-5 7.7146415E-6 1.2813983E-5 1.2813983E-5 1.2813696E-5 0.31775 0.31775
1.2813502E-5 -4.849186E-12 1.2814009E-5 1.2077866E-5 7.714495E-6 1.2813764E-5 1.2813764E-5 1.2814009E-5 0.31825 0.31825
1.2814142E-5 1.0989523E-11 1.2813384E-5 1.20774075E-5 7.714203E-6 1.2813546E-5 1.2813546E-5 1.2813384E-5 0.31875 0.31875
1.2818445E-5 9.443464E-11 1.2813384E-5 1.2077179E-5 7.714057E-6 1.2813328E-5 1.2813328E-5 1.2813384E-5 0.31925 0.31925
1.2823473E-5 1.912792E-10 1.2813072E-5 1.207695E-5 7.71391E-6 1.281311E-5 1.281311E-5 1.2813072E-5 0.31975 0.31975
1.2819922E-5 1.2976645E-10 1.28121355E-5 1.2076721E-5 7.713764E-6 1.281289E-5 1.281289E-5 1.28121355E-5 0.32025 0.32025
1.281274E-5 1.2563544E-12 1.2812448E-5 1.2076493E-5 7.713618E-6 1.2812672E-5 1.2812672E-5 1.2812448E-5 0.32075 0.32075
1.2806714E-5 -1.0593642E-10 1.28121355E-5 1.2076263E-5 7.713472E-6 1.2812454E-5 1.2812454E-5 1.28121355E-5 0.32125 0.32125
1.2806199E-5 -1.11415044E-10 1.2811824E-5 1.2076034E-5 7.713325E-6 1.2812236E-5 1.2812236E-5 1.2811824E-5 0.32175 0.32175
1.2806773E-5 -9.679447E-11 1.2811824E-5 1.2075806E-5 7.713179E-6 1.2812017E-5 1.2812017E-5 1.2811824E-5 0.32225 0.32225
1.2807248E-5 -8.4001105E-11 1.28121355E-5 1.2075577E-5 7.7130335E-6 1.2811799E-5 1.2811799E-5 1.28121355E-5 0.32275 0.32275
1.2810659E-5 -1.700079E-11 1.28112E-5 1.20753475E-5 7.712887E-6 1.2811581E-5 1.2811581E-5 1.28112E-5 0.32325 0.32325
1.2815854E-5 8.288913E-11 1.28112E-5 1.2075119E-5 7.712741E-6 1.28113625E-5 1.28113625E-5 1.28112E-5 0.32375 0.32375
1.2819167E-5 1.4806226E-10 1.2810887E-5 1.2074661E-5 7.712449E-6 1.2811144E-5 1.2811144E-5 1.2810887E-5 0.32425 0.32425
1.2815549E-5 8.533135E-11 1.2810575E-5 1.2074433E-5 7.712302E-6 1.2810926E-5 1.2810926E-5 1.2810575E-5 0.32475 0.32475
1.2811668E-5 1.7727906E-11 1.2810575E-5 1.2074203E-5 7.712156E-6 1.2810708E-5 1.2810708E-5 1.2810575E-5 0.32525 0.32525
1.2808777E-5 -3.160352E-11 1.2810887E-5 1.2073974E-5 7.712009E-6 1.2810489E-5 1.2810489E-5 1.2810887E-5 0.32575 0.32575
1.2807172E-5 -5.7181346E-11 1.2810575E-5 1.2073746E-5 7.711864E-6 1.2810271E-5 1.2810271E-5 1.2810575E-5 0.32625 0.32625
1.2805568E-5 -8.275917E-11 1.2809951E-5 1.2073517E-5 7.711717E-6 1.2810052E-5 1.2810052E-5 1.2809951E-5 0.32675 0.32675
1.2808848E-5 -1.8195131E-11 1.2809638E-5 1.2073288E-5 7.711571E-6 1.2809834E-5 1.2809834E-5 1.2809638E-5 0.32725 0.32725
1.2812656E-5 5.6114E-11 1.2809951E-5 1.2073059E-5 7.711425E-6 1.2809615E-5 1.2809615E-5 1.2809951E-5 0.32775 0.32775
1.280993E-5 9.827889E-12 1.2809014E-5 1.207283E-5 7.711279E-6 1.2809397E-5 1.2809397E-5 1.2809014E-5 0.32825 0.32825
1.2805817E-5 -6.2039E-11 1.2809326E-5 1.2072602E-5 7.711133E-6 1.2809179E-5 1.2809179E-5 1.2809326E-5 0.32875 0.32875
1.2807447E-5 -2.7928299E-11 1.2809014E-5 1.2072143E-5 7.710841E-6 1.28089605E-5 1.28089605E-5 1.2809014E-5 0.32925 0.32925
1.2812047E-5 6.0998415E-11 1.2808702E-5 1.2071915E-5 7.710694E-6 1.2808742E-5 1.2808742E-5 1.2808702E-5 0.32975 0.32975
1.2810179E-5 3.0548057E-11 1.2808702E-5 1.2071686E-5 7.710548E-6 1.2808524E-5 1.2808524E-5 1.2808702E-5 0.33025 0.33025
1.28060665E-5 -4.1318837E-11 1.2807765E-5 1.2071457E-5 7.710401E-6 1.2808305E-5 1.2808305E-5 1.2807765E-5 0.33075 0.33075
1.2805716E-5 -4.3752137E-11 1.2807765E-5 1.2071228E-5 7.710256E-6 1.28080865E-5 1.28080865E-5 1.2807765E-5 0.33125 0.33125
1.2811306E-5 6.344659E-11 1.2808077E-5 1.2070999E-5 7.7101095E-6 1.2807868E-5 1.2807868E-5 1.2808077E-5 0.33175 0.33175
1.281188E-5 7.806715E-11 1.2807765E-5 1.207077E-5 7.709963E-6 1.280765E-5 1.280765E-5 1.2807765E-5 0.33225 0.33225
1.280615E-5 -2.3643996E-11 1.2807765E-5 1.2070542E-5 7.709817E-6 1.2807432E-5 1.2807432E-5 1.2807765E-5 0.33275 0.33275
1.280283E-5 -8.08933E-11 1.28074535E-5 1.2070313E-5 7.709671E-6 1.2807213E-5 1.2807213E-5 1.28074535E-5 0.33325 0.33325
1.2804427E-5 -4.739166E-11 1.28071415E-5 1.2070083E-5 7.709525E-6 1.2806995E-5 1.2806995E-5 1.28071415E-5 0.33375 0.33375
1.2805001E-5 -3.2771084E-11 1.28071415E-5 1.2069855E-5 7.709378E-6 1.2806776E-5 1.2806776E-5 1.28071415E-5 0.33425 0.33425
1.28042875E-5 -4.190411E-11 1.2806829E-5 1.2069397E-5 7.709086E-6 1.2806558E-5 1.2806558E-5 1.2806829E-5 0.33475 0.33475
1.2806808E-5 8.651399E-12 1.2806517E-5 1.2069168E-5 7.70894E-6 1.2806339E-5 1.2806339E-5 1.2806517E-5 0.33525 0.33525
1.2808768E-5 4.885278E-11 1.2806517E-5 1.2068939E-5 7.708793E-6 1.2806121E-5 1.2806121E-5 1.2806517E-5 0.33575 0.33575
1.281076E-5 8.966322E-11 1.2806517E-5 1.206871E-5 7.708647E-6 1.2805903E-5 1.2805903E-5 1.2806517E-5 0.33625 0.33625
1.2807968E-5 4.2159E-11 1.2805893E-5 1.2068482E-5 7.7085015E-6 1.28056845E-5 1.28056845E-5 1.2805893E-5 0.33675 0.33675
1.2805638E-5 3.1817023E-12 1.2805893E-5 1.20682525E-5 7.708355E-6 1.2805465E-5 1.2805465E-5 1.2805893E-5 0.33725 0.33725
1.2805386E-5 2.5756068E-12 1.2805268E-5 1.2068023E-5 7.708209E-6 1.2805247E-5 1.2805247E-5 1.2805268E-5 0.33775 0.33775
1.2800449E-5 -8.451796E-11 1.2804956E-5 1.2067795E-5 7.708062E-6 1.2805029E-5 1.2805029E-5 1.2804956E-5 0.33825 0.33825
1.2798548E-5 -1.15577374E-10 1.2804644E-5 1.2067566E-5 7.707917E-6 1.280481E-5 1.280481E-5 1.2804644E-5 0.33875 0.33875
1.2805128E-5 9.893338E-12 1.2804644E-5 1.2067337E-5 7.70777E-6 1.2804591E-5 1.2804591E-5 1.2804644E-5 0.33925 0.33925
1.2807319E-5 5.4358188E-11 1.2804332E-5 1.2067108E-5 7.707624E-6 1.2804373E-5 1.2804373E-5 1.2804332E-5 0.33975 0.33975
1.280545E-5 2.3907834E-11 1.2804332E-5 1.206665E-5 7.707332E-6 1.2804155E-5 1.2804155E-5 1.2804332E-5 0.34025 0.34025
1.280279E-5 -2.116014E-11 1.2804019E-5 1.2066422E-5 7.707185E-6 1.2803936E-5 1.2803936E-5 1.2804019E-5 0.34075 0.34075
1.2800426E-5 -6.074649E-11 1.2803707E-5 1.20661925E-5 7.707039E-6 1.2803717E-5 1.2803717E-5 1.2803707E-5 0.34125 0.34125
1.2805488E-5 3.670714E-11 1.2803395E-5 1.2065963E-5 7.706893E-6 1.2803499E-5 1.2803499E-5 1.2803395E-5 0.34175 0.34175
1.2808933E-5 1.04316535E-10 1.2803395E-5 1.2065735E-5 7.706747E-6 1.2803281E-5 1.2803281E-5 1.2803395E-5 0.34225 0.34225
1.2806306E-5 5.985763E-11 1.2803083E-5 1.2065506E-5 7.706601E-6 1.2803062E-5 1.2803062E-5 1.2803083E-5 0.34275 0.34275
1.2802259E-5 -1.07911275E-11 1.28027705E-5 1.2065277E-5 7.706454E-6 1.2802844E-5 1.2802844E-5 1.28027705E-5 0.34325 0.34325
1.279983E-5 -5.1595617E-11 1.28024585E-5 1.2065048E-5 7.706309E-6 1.2802625E-5 1.2802625E-5 1.28024585E-5 0.34375 0.34375
1.27984895E-5 -7.2300915E-11 1.2802147E-5 1.2064819E-5 7.706162E-6 1.2802407E-5 1.2802407E-5 1.2802147E-5 0.34425 0.34425
1.2796324E-5 -1.0823287E-10 1.2801835E-5 1.206459E-5 7.706016E-6 1.2802188E-5 1.2802188E-5 1.2801835E-5 0.34475 0.34475
1.2793927E-5 -1.484283E-10 1.2801835E-5 1.2064362E-5 7.705869E-6 1.280197E-5 1.280197E-5 1.2801835E-5 0.34525 0.34525
1.2802091E-5 6.277628E-12 1.280121E-5 1.2063904E-5 7.705577E-6 1.2801751E-5 1.2801751E-5 1.280121E-5 0.34575 0.34575
1.2811707E-5 1.8778248E-10 1.2801522E-5 1.2063675E-5 7.705431E-6 1.2801533E-5 1.2801533E-5 1.2801522E-5 0.34625 0.34625
1.2812248E-5 2.0179397E-10 1.2800898E-5 1.2063446E-5 7.705285E-6 1.2801314E-5 1.2801314E-5 1.2800898E-5 0.34675 0.34675
1.28082675E-5 1.3236336E-10 1.280121E-5 1.2063218E-5 7.705139E-6 1.2801096E-5 1.2801096E-5 1.280121E-5 0.34725 0.34725
1.2806334E-5 1.00694855E-10 1.2800898E-5 1.2062988E-5 7.704993E-6 1.2800878E-5 1.2800878E-5 1.2800898E-5 0.34775 0.34775
1.2801693E-5 1.9082898E-11 1.2800586E-5 1.2062759E-5 7.704846E-6 1.2800659E-5 1.2800659E-5 1.2800586E-5 0.34825 0.34825
1.27917065E-5 -1.6119787E-10 1.2800274E-5 1.2062531E-5 7.7047E-6 1.280044E-5 1.280044E-5 1.2800274E-5 0.34875 0.34875
1.2781521E-5 -3.4513303E-10 1.2800586E-5 1.2062302E-5 7.704554E-6 1.2800222E-5 1.2800222E-5 1.2800586E-5 0.34925 0.34925
1.2784273E-5 -2.9031405E-10 1.2800274E-5 1.20620725E-5 7.704408E-6 1.2800003E-5 1.2800003E-5 1.2800274E-5 0.34975 0.34975
1.2796661E-5 -5.7647602E-11 1.2800274E-5 1.2061844E-5 7.704261E-6 1.2799785E-5 1.2799785E-5 1.2800274E-5 0.35025 0.35025
1.280895E-5 1.7319166E-10 1.2799961E-5 1.2061615E-5 7.704115E-6 1.2799566E-5 1.2799566E-5 1.2799961E-5 0.35075 0.35075
1.2814177E-5 2.7369065E-10 1.2799649E-5 1.2061158E-5 7.703823E-6 1.2799348E-5 1.2799348E-5 1.2799649E-5 0.35125 0.35125
1.28155425E-5 3.0292882E-10 1.2799025E-5 1.2060928E-5 7.703677E-6 1.2799129E-5 1.2799129E-5 1.2799025E-5 0.35175 0.35175
1.2813014E-5 2.6029712E-10 1.2799337E-5 1.2060699E-5 7.70353E-6 1.2798911E-5 1.2798911E-5 1.2799337E-5 0.35225 0.35225
1.2803853E-5 9.5243036E-11 1.2798712E-5 1.2060471E-5 7.703385E-6 1.2798692E-5 1.2798692E-5 1.2798712E-5 0.35275 0.35275
1.27862095E-5 -2.2634122E-10 1.2798088E-5 1.2060242E-5 7.703238E-6 1.2798474E-5 1.2798474E-5 1.2798088E-5 0.35325 0.35325
1.2775596E-5 -4.1819426E-10 1.2798712E-5 1.20600125E-5 7.703092E-6 1.2798255E-5 1.2798255E-5 1.2798712E-5 0.35375 0.35375
1.2779469E-5 -3.42667E-10 1.2798088E-5 1.2059784E-5 7.702945E-6 1.2798036E-5 1.2798036E-5 1.2798088E-5 0.35425 0.35425
1.2788822E-5 -1.6603469E-10 1.2798088E-5 1.2059555E-5 7.7028E-6 1.2797817E-5 1.2797817E-5 1.2798088E-5 0.35475 0.35475
1.279979E-5 4.0441907E-11 1.2797776E-5 1.2059326E-5 7.702653E-6 1.2797599E-5 1.2797599E-5 1.2797776E-5 0.35525 0.35525
1.2810231E-5 2.3717342E-10 1.2797776E-5 1.2059098E-5 7.702507E-6 1.2797381E-5 1.2797381E-5 1.2797776E-5 0.35575 0.35575
1.2814963E-5 3.2853642E-10 1.2797152E-5 1.2058868E-5 7.7023615E-6 1.2797162E-5 1.2797162E-5 1.2797152E-5 0.35625 0.35625
1.281524E-5 3.3767542E-10 1.279684E-5 1.2058411E-5 7.702069E-6 1.2796943E-5 1.2796943E-5 1.279684E-5 0.35675 0.35675
1.2803999E-5 1.3425008E-10 1.2796216E-5 1.2058182E-5 7.701922E-6 1.2796725E-5 1.2796725E-5 1.2796216E-5 0.35725 0.35725
1.2788666E-5 -1.4469949E-10 1.2796216E-5 1.20579525E-5 7.701777E-6 1.2796506E-5 1.2796506E-5 1.2796216E-5 0.35775 0.35775
1.2778514E-5 -3.280256E-10 1.2796216E-5 1.2057724E-5 7.70163E-6 1.2796288E-5 1.2796288E-5 1.2796216E-5 0.35825 0.35825
1.2780012E-5 -2.9635114E-10 1.2796216E-5 1.2057495E-5 7.701484E-6 1.2796069E-5 1.2796069E-5 1.2796216E-5 0.35875 0.35875
1.27850735E-5 -1.988975E-10 1.2796216E-5 1.2057266E-5 7.701337E-6 1.279585E-5 1.279585E-5 1.2796216E-5 0.35925 0.35925
1.2793798E-5 -3.3837433E-11 1.2795903E-5 1.2057038E-5 7.701192E-6 1.2795632E-5 1.2795632E-5 1.2795903E-5 0.35975 0.35975
1.2804008E-5 1.5863064E-10 1.2795903E-5 1.2056808E-5 7.701045E-6 1.2795414E-5 1.2795414E-5 1.2795903E-5 0.36025 0.36025
1.280643E-5 2.0735894E-10 1.2795279E-5 1.2056579E-5 7.700899E-6 1.2795194E-5 1.2795194E-5 1.2795279E-5 0.36075 0.36075
1.2805057E-5 1.8604457E-10 1.2794967E-5 1.2056351E-5 7.700753E-6 1.2794976E-5 1.2794976E-5 1.2794967E-5 0.36125 0.36125
1.280233E-5 1.3975847E-10 1.2794654E-5 1.20558925E-5 7.700461E-6 1.2794758E-5 1.2794758E-5 1.2794654E-5 0.36175 0.36175
1.27975245E-5 5.5101198E-11 1.2794342E-5 1.2055664E-5 7.700314E-6 1.2794539E-5 1.2794539E-5 1.2794342E-5 0.36225 0.36225
1.2789584E-5 -8.741744E-11 1.2793718E-5 1.2055435E-5 7.700168E-6 1.279432E-5 1.279432E-5 1.2793718E-5 0.36275 0.36275
1.278326E-5 -2.000918E-10 1.279403E-5 1.2055207E-5 7.700022E-6 1.2794102E-5 1.2794102E-5 1.279403E-5 0.36325 0.36325
1.2785385E-5 -1.5684509E-10 1.279403E-5 1.2054978E-5 7.699876E-6 1.2793883E-5 1.2793883E-5 1.279403E-5 0.36375 0.36375
1.27895555E-5 -7.583624E-11 1.279403E-5 1.2054748E-5 7.699729E-6 1.2793665E-5 1.2793665E-5 1.279403E-5 0.36425 0.36425
1.279168E-5 -3.258954E-11 1.2793718E-5 1.205452E-5 7.699583E-6 1.2793446E-5 1.2793446E-5 1.2793718E-5 0.36475 0.36475
1.2794234E-5 1.8575044E-11 1.2793093E-5 1.2054291E-5 7.699437E-6 1.2793227E-5 1.2793227E-5 1.2793093E-5 0.36525 0.36525
1.2800418E-5 1.3673698E-10 1.2793093E-5 1.2054062E-5 7.699291E-6 1.2793009E-5 1.2793009E-5 1.2793093E-5 0.36575 0.36575
1.28035645E-5 1.9886476E-10 1.2793093E-5 1.2053833E-5 7.699145E-6 1.279279E-5 1.279279E-5 1.2793093E-5 0.36625 0.36625
1.2799386E-5 1.2577973E-10 1.2791845E-5 1.2053604E-5 7.698998E-6 1.2792571E-5 1.2792571E-5 1.2791845E-5 0.36675 0.36675
1.2792205E-5 -2.7303671E-12 1.2792158E-5 1.2053147E-5 7.698706E-6 1.2792352E-5 1.2792352E-5 1.2792158E-5 0.36725 0.36725
1.2789808E-5 -4.2925802E-11 1.2791845E-5 1.2052918E-5 7.69856E-6 1.2792134E-5 1.2792134E-5 1.2791845E-5 0.36775 0.36775
1.2787544E-5 -8.068495E-11 1.2792158E-5 1.2052688E-5 7.698413E-6 1.2791915E-5 1.2791915E-5 1.2792158E-5 0.36825 0.36825
1.2781318E-5 -1.9153212E-10 1.2791845E-5 1.205246E-5 7.698268E-6 1.27916965E-5 1.27916965E-5 1.2791845E-5 0.36875 0.36875
1.2780803E-5 -1.9701074E-10 1.2791845E-5 1.2052231E-5 7.698121E-6 1.2791478E-5 1.2791478E-5 1.2791845E-5 0.36925 0.36925
1.2788901E-5 -4.352296E-11 1.2791221E-5 1.2052002E-5 7.697975E-6 1.2791259E-5 1.2791259E-5 1.2791221E-5 0.36975 0.36975
1.279845E-5 1.3676378E-10 1.2790909E-5 1.2051773E-5 7.6978295E-6 1.2791041E-5 1.2791041E-5 1.2790909E-5 0.37025 0.37025
1.27978365E-5 1.2945794E-10 1.2790909E-5 1.2051544E-5 7.697683E-6 1.27908215E-5 1.27908215E-5 1.2790909E-5 0.37075 0.37075
1.2795242E-5 8.560814E-11 1.2790596E-5 1.2051315E-5 7.697537E-6 1.2790603E-5 1.2790603E-5 1.2790596E-5 0.37125 0.37125
1.2793043E-5 4.906709E-11 1.2790284E-5 1.2051087E-5 7.69739E-6 1.2790385E-5 1.2790385E-5 1.2790284E-5 0.37175 0.37175
1.279398E-5 7.0387404E-11 1.2790284E-5 1.2050858E-5 7.697245E-6 1.2790166E-5 1.2790166E-5 1.2790284E-5 0.37225 0.37225
1.2788778E-5 -2.1578685E-11 1.278966E-5 1.20504E-5 7.696952E-6 1.27899475E-5 1.27899475E-5 1.278966E-5 0.37275 0.37275
1.278186E-5 -1.4521624E-10 1.278966E-5 1.2050171E-5 7.696805E-6 1.2789728E-5 1.2789728E-5 1.278966E-5 0.37325 0.37325
1.2780883E-5 -1.592218E-10 1.2789972E-5 1.2049942E-5 7.69666E-6 1.278951E-5 1.278951E-5 1.2789972E-5 0.37375 0.37375
1.2786835E-5 -4.5323342E-11 1.2789348E-5 1.2049713E-5 7.696513E-6 1.2789291E-5 1.2789291E-5 1.2789348E-5 0.37425 0.37425
1.2789851E-5 1.4368169E-11 1.2789035E-5 1.2049484E-5 7.696367E-6 1.2789073E-5 1.2789073E-5 1.2789035E-5 0.37475 0.37475
1.2789864E-5 1.8634606E-11 1.2788723E-5 1.2049255E-5 7.696221E-6 1.2788854E-5 1.2788854E-5 1.2788723E-5 0.37525 0.37525
1.2791922E-5 6.066319E-11 1.27877865E-5 1.2049027E-5 7.696075E-6 1.2788635E-5 1.2788635E-5 1.27877865E-5 0.37575 0.37575
1.2793056E-5 8.563791E-11 1.2788099E-5 1.20487975E-5 7.695929E-6 1.2788417E-5 1.2788417E-5 1.2788099E-5 0.37625 0.37625
1.2791584E-5 6.2496355E-11 1.27877865E-5 1.2048568E-5 7.695782E-6 1.2788198E-5 1.2788198E-5 1.27877865E-5 0.37675 0.37675
1.2787933E-5 -8.436083E-13 1.2787475E-5 1.204834E-5 7.695636E-6 1.2787978E-5 1.2787978E-5 1.2787475E-5 0.37725 0.37725
1.27882095E-5 8.295369E-12 1.27877865E-5 1.2048111E-5 7.69549E-6 1.278776E-5 1.278776E-5 1.27877865E-5 0.37775 0.37775
1.2787199E-5 -6.3192507E-12 1.2788099E-5 1.2047653E-5 7.695197E-6 1.2787541E-5 1.2787541E-5 1.2788099E-5 0.37825 0.37825
1.2787772E-5 8.3013275E-12 1.2787475E-5 1.2047424E-5 7.695051E-6 1.2787323E-5 1.2787323E-5 1.2787475E-5 0.37875 0.37875
1.2785673E-5 -2.6412492E-11 1.2787475E-5 1.2047195E-5 7.694905E-6 1.27871035E-5 1.27871035E-5 1.2787475E-5 0.37925 0.37925
1.2783441E-5 -6.3562586E-11 1.2786851E-5 1.2046967E-5 7.694759E-6 1.2786885E-5 1.2786885E-5 1.2786851E-5 0.37975 0.37975
1.2783057E-5 -6.660494E-11 1.2786851E-5 1.20467375E-5 7.694613E-6 1.2786666E-5 1.2786666E-5 1.2786851E-5 0.38025 0.38025
1.2784687E-5 -3.2494223E-11 1.2786538E-5 1.2046508E-5 7.694466E-6 1.2786448E-5 1.2786448E-5 1.2786538E-5 0.38075 0.38075
1.2783908E-5 -4.2845383E-11 1.2786538E-5 1.204628E-5 7.694321E-6 1.27862295E-5 1.27862295E-5 1.2786538E-5 0.38125 0.38125
1.2787055E-5 1.92824E-11 1.2786226E-5 1.2046051E-5 7.694174E-6 1.278601E-5 1.278601E-5 1.2786226E-5 0.38175 0.38175
1.27895755E-5 6.983791E-11 1.2785914E-5 1.2045823E-5 7.694028E-6 1.2785792E-5 1.2785792E-5 1.2785914E-5 0.38225 0.38225
1.2793384E-5 1.4414704E-10 1.278529E-5 1.2045593E-5 7.693881E-6 1.2785573E-5 1.2785573E-5 1.278529E-5 0.38275 0.38275
1.2794254E-5 1.6424921E-10 1.2784977E-5 1.2045364E-5 7.693736E-6 1.2785355E-5 1.2785355E-5 1.2784977E-5 0.38325 0.38325
1.2789052E-5 7.2283124E-11 1.2784977E-5 1.2044907E-5 7.693443E-6 1.2785135E-5 1.2785135E-5 1.2784977E-5 0.38375 0.38375
1.2778867E-5 -1.1165205E-10 1.278529E-5 1.20446775E-5 7.693297E-6 1.2784917E-5 1.2784917E-5 1.278529E-5 0.38425 0.38425
1.2771818E-5 -2.3772587E-10 1.2784353E-5 1.2044449E-5 7.693151E-6 1.2784698E-5 1.2784698E-5 1.2784353E-5 0.38475 0.38475
1.2773578E-5 -2.0117889E-10 1.2784041E-5 1.204422E-5 7.693005E-6 1.278448E-5 1.278448E-5 1.2784041E-5 0.38525 0.38525
1.2777749E-5 -1.2017004E-10 1.2783728E-5 1.2043991E-5 7.692858E-6 1.278426E-5 1.278426E-5 1.2783728E-5 0.38575 0.38575
1.2783834E-5 -3.8353075E-12 1.2783728E-5 1.2043763E-5 7.692713E-6 1.2784041E-5 1.2784041E-5 1.2783728E-5 0.38625 0.38625
1.2792591E-5 1.6183381E-10 1.2783728E-5 1.2043533E-5 7.692566E-6 1.2783822E-5 1.2783822E-5 1.2783728E-5 0.38675 0.38675
1.27986095E-5 2.7695043E-10 1.2783728E-5 1.2043304E-5 7.69242E-6 1.2783604E-5 1.2783604E-5 1.2783728E-5 0.38725 0.38725
1.2795322E-5 2.2031019E-10 1.2783416E-5 1.2043076E-5 7.692273E-6 1.2783385E-5 1.2783385E-5 1.2783416E-5 0.38775 0.38775
1.2786061E-5 5.3428883E-11 1.27831045E-5 1.2042847E-5 7.692128E-6 1.2783166E-5 1.2783166E-5 1.27831045E-5 0.38825 0.38825
1.2778451E-5 -8.299909E-11 1.27827925E-5 1.20426175E-5 7.691981E-6 1.2782947E-5 1.2782947E-5 1.27827925E-5 0.38875 0.38875
1.2771136E-5 -2.1394544E-10 1.27827925E-5 1.204216E-5 7.691689E-6 1.2782729E-5 1.2782729E-5 1.27827925E-5 0.38925 0.38925
1.276808E-5 -2.6632221E-10 1.27827925E-5 1.2041931E-5 7.691543E-6 1.278251E-5 1.278251E-5 1.27827925E-5 0.38975 0.38975
1.27735375E-5 -1.6155975E-10 1.27827925E-5 1.2041703E-5 7.691397E-6 1.2782291E-5 1.2782291E-5 1.27827925E-5 0.39025 0.39025
1.2783186E-5 2.0554171E-11 1.278248E-5 1.2041473E-5 7.69125E-6 1.2782072E-5 1.2782072E-5 1.278248E-5 0.39075 0.39075
1.2790327E-5 1.5637903E-10 1.2782168E-5 1.2041244E-5 7.691104E-6 1.2781854E-5 1.2781854E-5 1.2782168E-5 0.39125 0.39125
1.2791758E-5 1.8683534E-10 1.2781856E-5 1.2041016E-5 7.690958E-6 1.2781635E-5 1.2781635E-5 1.2781856E-5 0.39175 0.39175
1.27911435E-5 1.7952953E-10 1.2781232E-5 1.2040787E-5 7.690812E-6 1.2781416E-5 1.2781416E-5 1.2781232E-5 0.39225 0.39225
1.2786172E-5 9.18269E-11 1.2780607E-5 1.20405575E-5 7.690665E-6 1.2781197E-5 1.2781197E-5 1.2780607E-5 0.39275 0.39275
1.2777506E-5 -6.4091205E-11 1.2780607E-5 1.2040329E-5 7.690519E-6 1.2780978E-5 1.2780978E-5 1.2780607E-5 0.39325 0.39325
1.2770819E-5 -1.834653E-10 1.2780607E-5 1.20401E-5 7.690373E-6 1.278076E-5 1.278076E-5 1.2780607E-5 0.39375 0.39375
1.2773273E-5 -1.3412792E-10 1.2780295E-5 1.2039643E-5 7.690081E-6 1.2780541E-5 1.2780541E-5 1.2780295E-5 0.39425 0.39425
1.2777675E-5 -4.8855586E-11 1.2780295E-5 1.2039413E-5 7.689934E-6 1.2780321E-5 1.2780321E-5 1.2780295E-5 0.39475 0.39475
1.277904E-5 -1.9617408E-11 1.2779983E-5 1.2039184E-5 7.689789E-6 1.2780103E-5 1.2780103E-5 1.2779983E-5 0.39525 0.39525
1.27809335E-5 1.9365835E-11 1.277967E-5 1.2038956E-5 7.689642E-6 1.2779884E-5 1.2779884E-5 1.277967E-5 0.39575 0.39575
1.2785335E-5 1.04638166E-10 1.2779983E-5 1.2038727E-5 7.689496E-6 1.2779665E-5 1.2779665E-5 1.2779983E-5 0.39625 0.39625
1.27863705E-5 1.2778568E-10 1.277967E-5 1.20384975E-5 7.689349E-6 1.27794465E-5 1.27794465E-5 1.277967E-5 0.39675 0.39675
1.2780047E-5 1.5111315E-11 1.277967E-5 1.2038269E-5 7.689204E-6 1.2779227E-5 1.2779227E-5 1.277967E-5 0.39725 0.39725
1.2775175E-5 -7.076411E-11 1.2779046E-5 1.203804E-5 7.689057E-6 1.2779009E-5 1.2779009E-5 1.2779046E-5 0.39775 0.39775
1.2777431E-5 -2.5081126E-11 1.2778734E-5 1.2037811E-5 7.688911E-6 1.277879E-5 1.277879E-5 1.2778734E-5 0.39825 0.39825
1.2779522E-5 1.7556533E-11 1.27784215E-5 1.2037583E-5 7.688765E-6 1.2778571E-5 1.2778571E-5 1.27784215E-5 0.39875 0.39875
1.277564E-5 -5.0046894E-11 1.2779046E-5 1.2037353E-5 7.688619E-6 1.2778352E-5 1.2778352E-5 1.2779046E-5 0.39925 0.39925
1.2774927E-5 -5.917991E-11 1.2777798E-5 1.2036896E-5 7.688326E-6 1.2778133E-5 1.2778133E-5 1.2777798E-5 0.39975 0.39975
1.2777184E-5 -1.3496932E-11 1.27781095E-5 1.2036667E-5 7.688181E-6 1.2777915E-5 1.2777915E-5 1.27781095E-5 0.40025 0.40025
1.2779506E-5 3.3404186E-11 1.27781095E-5 1.2036438E-5 7.688034E-6 1.2777696E-5 1.2777696E-5 1.27781095E-5 0.40075 0.40075
1.2774601E-5 -5.308031E-11 1.27781095E-5 1.2036209E-5 7.687888E-6 1.27774765E-5 1.27774765E-5 1.27781095E-5 0.40125 0.40125
1.2774283E-5 -5.4904525E-11 1.27781095E-5 1.203598E-5 7.687741E-6 1.2777258E-5 1.2777258E-5 1.27781095E-5 0.40175 0.40175
1.2777959E-5 1.6968326E-11 1.2777486E-5 1.2035752E-5 7.687596E-6 1.2777039E-5 1.2777039E-5 1.2777486E-5 0.40225 0.40225
1.27824915E-5 1.0467692E-10 1.2776861E-5 1.2035523E-5 7.687449E-6 1.277682E-5 1.277682E-5 1.2776861E-5 0.40275 0.40275
1.2780557E-5 7.3008426E-11 1.2776861E-5 1.2035293E-5 7.687303E-6 1.2776601E-5 1.2776601E-5 1.2776861E-5 0.40325 0.40325
1.2777203E-5 1.5150065E-11 1.2776549E-5 1.2035065E-5 7.6871565E-6 1.2776382E-5 1.2776382E-5 1.2776549E-5 0.40375 0.40375
1.2776721E-5 1.02805126E-11 1.2776237E-5 1.2034836E-5 7.687011E-6 1.2776163E-5 1.2776163E-5 1.2776237E-5 0.40425 0.40425
1.2774422E-5 -2.8087711E-11 1.2775925E-5 1.2034607E-5 7.686865E-6 1.2775944E-5 1.2775944E-5 1.2775925E-5 0.40475 0.40475
1.2771167E-5 -8.4118865E-11 1.2775925E-5 1.2034149E-5 7.686572E-6 1.2775726E-5 1.2775726E-5 1.2775925E-5 0.40525 0.40525
1.2768639E-5 -1.2675055E-10 1.2775612E-5 1.203392E-5 7.686426E-6 1.2775507E-5 1.2775507E-5 1.2775612E-5 0.40575 0.40575
1.27727435E-5 -4.695983E-11 1.27753E-5 1.2033692E-5 7.68628E-6 1.2775287E-5 1.2775287E-5 1.27753E-5 0.40625 0.40625
1.2778828E-5 6.937489E-11 1.27753E-5 1.2033463E-5 7.686133E-6 1.2775069E-5 1.2775069E-5 1.27753E-5 0.40675 0.40675
1.2779896E-5 9.3131475E-11 1.2774988E-5 1.2033233E-5 7.685987E-6 1.277485E-5 1.277485E-5 1.2774988E-5 0.40725 0.40725
1.277905E-5 8.156219E-11 1.2774363E-5 1.2033005E-5 7.685841E-6 1.2774631E-5 1.2774631E-5 1.2774363E-5 0.40775 0.40775
1.2777709E-5 6.08569E-11 1.2774051E-5 1.2032776E-5 7.685695E-6 1.2774412E-5 1.2774412E-5 1.2774051E-5 0.40825 0.40825
1.2775907E-5 3.1624682E-11 1.2774051E-5 1.2032547E-5 7.685549E-6 1.2774193E-5 1.2774193E-5 1.2774051E-5 0.40875 0.40875
1.2770704E-5 -6.0341405E-11 1.2774051E-5 1.2032318E-5 7.685402E-6 1.2773974E-5 1.2773974E-5 1.2774051E-5 0.40925 0.40925
1.2768407E-5 -9.870963E-11 1.2773427E-5 1.2032089E-5 7.685257E-6 1.2773755E-5 1.2773755E-5 1.2773427E-5 0.40975 0.40975
1.276964E-5 -7.1907716E-11 1.2773427E-5 1.203186E-5 7.68511E-6 1.2773537E-5 1.2773537E-5 1.2773427E-5 0.41025 0.41025
1.2772457E-5 -1.5870593E-11 1.27731155E-5 1.2031403E-5 7.684818E-6 1.2773317E-5 1.2773317E-5 1.27731155E-5 0.41075 0.41075
1.2772998E-5 -1.8590836E-12 1.2773427E-5 1.2031173E-5 7.684672E-6 1.2773098E-5 1.2773098E-5 1.2773427E-5 0.41125 0.41125
1.2772383E-5 -9.164896E-12 1.27731155E-5 1.2030945E-5 7.684525E-6 1.277288E-5 1.277288E-5 1.27731155E-5 0.41175 0.41175
1.2775332E-5 4.9308484E-11 1.2773427E-5 1.2030716E-5 7.684379E-6 1.2772661E-5 1.2772661E-5 1.2773427E-5 0.41225 0.41225
1.2775312E-5 5.2965875E-11 1.2772803E-5 1.2030487E-5 7.684233E-6 1.2772442E-5 1.2772442E-5 1.2772803E-5 0.41275 0.41275
1.2773079E-5 1.5815788E-11 1.2772491E-5 1.2030258E-5 7.684087E-6 1.2772222E-5 1.2772222E-5 1.2772491E-5 0.41325 0.41325
1.277164E-5 -6.7167066E-12 1.2772803E-5 1.2030029E-5 7.683941E-6 1.2772004E-5 1.2772004E-5 1.2772803E-5 0.41375 0.41375
1.2771058E-5 -1.3413452E-11 1.2771867E-5 1.20298E-5 7.683794E-6 1.2771785E-5 1.2771785E-5 1.2771867E-5 0.41425 0.41425
1.2768628E-5 -5.4217936E-11 1.2771242E-5 1.2029572E-5 7.683649E-6 1.2771566E-5 1.2771566E-5 1.2771242E-5 0.41475 0.41475
1.2769598E-5 -3.2288564E-11 1.2771242E-5 1.20293425E-5 7.683502E-6 1.2771347E-5 1.2771347E-5 1.2771242E-5 0.41525 0.41525
1.2771293E-5 3.0402896E-12 1.2770618E-5 1.2029113E-5 7.683356E-6 1.2771128E-5 1.2771128E-5 1.2770618E-5 0.41575 0.41575
1.2771239E-5 6.0886105E-12 1.2770618E-5 1.2028656E-5 7.683064E-6 1.2770909E-5 1.2770909E-5 1.2770618E-5 0.41625 0.41625
1.2770063E-5 -1.1571344E-11 1.2770618E-5 1.2028427E-5 7.682917E-6 1.277069E-5 1.277069E-5 1.2770618E-5 0.41675 0.41675
1.2769647E-5 -1.522276E-11 1.2770618E-5 1.2028198E-5 7.682771E-6 1.2770471E-5 1.2770471E-5 1.2770618E-5 0.41725 0.41725
1.277045E-5 3.6612883E-12 1.2770618E-5 1.2027969E-5 7.6826245E-6 1.27702515E-5 1.27702515E-5 1.2770618E-5 0.41775 0.41775
1.2771552E-5 2.8026933E-11 1.2770306E-5 1.2027741E-5 7.682479E-6 1.2770033E-5 1.2770033E-5 1.2770306E-5 0.41825 0.41825
1.2769386E-5 -7.905004E-12 1.2770306E-5 1.2027512E-5 7.682333E-6 1.2769814E-5 1.2769814E-5 1.2770306E-5 0.41875 0.41875
1.2767286E-5 -4.2618836E-11 1.2769993E-5 1.20272825E-5 7.682186E-6 1.2769595E-5 1.2769595E-5 1.2769993E-5 0.41925 0.41925
1.2768618E-5 -1.3989708E-11 1.2769681E-5 1.2027054E-5 7.68204E-6 1.2769376E-5 1.2769376E-5 1.2769681E-5 0.41975 0.41975
1.27706435E-5 2.7429795E-11 1.2769681E-5 1.2026825E-5 7.681894E-6 1.2769157E-5 1.2769157E-5 1.2769681E-5 0.42025 0.42025
1.2770985E-5 3.7786916E-11 1.2769369E-5 1.2026596E-5 7.681748E-6 1.2768938E-5 1.2768938E-5 1.2769369E-5 0.42075 0.42075
1.2769909E-5 2.1954173E-11 1.2769057E-5 1.2026368E-5 7.681601E-6 1.2768719E-5 1.2768719E-5 1.2769057E-5 0.42125 0.42125
1.276992E-5 2.6220609E-11 1.2768744E-5 1.2025909E-5 7.681309E-6 1.27685E-5 1.27685E-5 1.2768744E-5 0.42175 0.42175
1.2766071E-5 -4.0773735E-11 1.27684325E-5 1.2025681E-5 7.681163E-6 1.27682815E-5 1.27682815E-5 1.27684325E-5 0.42225 0.42225
1.2764764E-5 -6.086995E-11 1.27684325E-5 1.2025452E-5 7.6810165E-6 1.2768061E-5 1.2768061E-5 1.27684325E-5 0.42275 0.42275
1.27673175E-5 -9.7053685E-12 1.27681205E-5 1.20252225E-5 7.68087E-6 1.2767843E-5 1.2767843E-5 1.27681205E-5 0.42325 0.42325
1.2770365E-5 5.059522E-11 1.2767809E-5 1.2024994E-5 7.680725E-6 1.2767624E-5 1.2767624E-5 1.2767809E-5 0.42375 0.42375
1.2769784E-5 4.389847E-11 1.2767496E-5 1.2024765E-5 7.680578E-6 1.2767405E-5 1.2767405E-5 1.2767496E-5 0.42425 0.42425
1.2767056E-5 -2.387611E-12 1.2767184E-5 1.2024536E-5 7.680432E-6 1.2767186E-5 1.2767186E-5 1.2767184E-5 0.42475 0.42475
1.276489E-5 -3.8319573E-11 1.2766872E-5 1.2024308E-5 7.680286E-6 1.2766966E-5 1.2766966E-5 1.2766872E-5 0.42525 0.42525
1.2767279E-5 9.799679E-12 1.2766872E-5 1.2024078E-5 7.68014E-6 1.2766748E-5 1.2766748E-5 1.2766872E-5 0.42575 0.42575
1.276904E-5 4.6346683E-11 1.2765935E-5 1.2023849E-5 7.679993E-6 1.2766529E-5 1.2766529E-5 1.2765935E-5 0.42625 0.42625
1.2765785E-5 -9.684487E-12 1.2765935E-5 1.2023392E-5 7.679701E-6 1.276631E-5 1.276631E-5 1.2765935E-5 0.42675 0.42675
1.2766556E-5 8.590494E-12 1.2765935E-5 1.20231625E-5 7.679555E-6 1.2766091E-5 1.2766091E-5 1.2765935E-5 0.42725 0.42725
1.276868E-5 5.1837222E-11 1.2765623E-5 1.2022934E-5 7.679409E-6 1.2765871E-5 1.2765871E-5 1.2765623E-5 0.42775 0.42775
1.2765491E-5 -2.9757978E-12 1.2765935E-5 1.2022705E-5 7.679262E-6 1.2765653E-5 1.2765653E-5 1.2765935E-5 0.42825 0.42825
1.2763292E-5 -3.9516817E-11 1.2765935E-5 1.2022476E-5 7.679117E-6 1.2765433E-5 1.2765433E-5 1.2765935E-5 0.42875 0.42875
1.2764525E-5 -1.2714892E-11 1.2765623E-5 1.2022248E-5 7.67897E-6 1.2765214E-5 1.2765214E-5 1.2765623E-5 0.42925 0.42925
1.2763647E-5 -2.4893252E-11 1.2765311E-5 1.2022018E-5 7.678824E-6 1.27649955E-5 1.27649955E-5 1.2765311E-5 0.42975 0.42975
1.2762404E-5 -4.377133E-11 1.2765311E-5 1.2021789E-5 7.678677E-6 1.2764776E-5 1.2764776E-5 1.2765311E-5 0.43025 0.43025
1.27635385E-5 -1.8796617E-11 1.2764999E-5 1.2021561E-5 7.678532E-6 1.2764557E-5 1.2764557E-5 1.2764999E-5 0.43075 0.43075
1.276827E-5 7.256637E-11 1.2764374E-5 1.2021332E-5 7.678385E-6 1.2764338E-5 1.2764338E-5 1.2764374E-5 0.43125 0.43125
1.2771054E-5 1.2799443E-10 1.2764062E-5 1.20211025E-5 7.678239E-6 1.2764119E-5 1.2764119E-5 1.2764062E-5 0.43175 0.43175
1.276539E-5 2.750139E-11 1.276375E-5 1.2020645E-5 7.677947E-6 1.27639005E-5 1.27639005E-5 1.276375E-5 0.43225 0.43225
1.2759726E-5 -7.299163E-11 1.2764062E-5 1.2020416E-5 7.677801E-6 1.2763681E-5 1.2763681E-5 1.2764062E-5 0.43275 0.43275
1.2758583E-5 -9.0042494E-11 1.276375E-5 1.2020188E-5 7.677654E-6 1.2763462E-5 1.2763462E-5 1.276375E-5 0.43325 0.43325
1.2759981E-5 -6.0195245E-11 1.2763126E-5 1.2019958E-5 7.677508E-6 1.2763243E-5 1.2763243E-5 1.2763126E-5 0.43375 0.43375
1.2760719E-5 -4.2529338E-11 1.2762502E-5 1.2019729E-5 7.677362E-6 1.2763024E-5 1.2763024E-5 1.2762502E-5 0.43425 0.43425
1.2762151E-5 -1.2073019E-11 1.2762814E-5 1.2019501E-5 7.677216E-6 1.27628045E-5 1.27628045E-5 1.2762814E-5 0.43475 0.43475
1.276467E-5 3.8482502E-11 1.2762814E-5 1.2019272E-5 7.677069E-6 1.2762585E-5 1.2762585E-5 1.2762814E-5 0.43525 0.43525
1.2768181E-5 1.07310036E-10 1.2761877E-5 1.20190425E-5 7.676923E-6 1.2762366E-5 1.2762366E-5 1.2761877E-5 0.43575 0.43575
1.2769183E-5 1.2984847E-10 1.276219E-5 1.2018814E-5 7.676777E-6 1.2762147E-5 1.2762147E-5 1.276219E-5 0.43625 0.43625
1.2764542E-5 4.823652E-11 1.276219E-5 1.2018585E-5 7.676631E-6 1.2761928E-5 1.2761928E-5 1.276219E-5 0.43675 0.43675
1.2759339E-5 -4.3729555E-11 1.2761877E-5 1.2018357E-5 7.6764845E-6 1.2761709E-5 1.2761709E-5 1.2761877E-5 0.43725 0.43725
1.27533785E-5 -1.497042E-10 1.2761877E-5 1.2017898E-5 7.676193E-6 1.276149E-5 1.276149E-5 1.2761877E-5 0.43775 0.43775
1.2750519E-5 -1.9842654E-10 1.2761565E-5 1.201767E-5 7.676046E-6 1.2761271E-5 1.2761271E-5 1.2761565E-5 0.43825 0.43825
1.27562735E-5 -8.818248E-11 1.2760941E-5 1.2017441E-5 7.6759E-6 1.2761052E-5 1.2761052E-5 1.2760941E-5 0.43875 0.43875
1.2759949E-5 -1.6309624E-11 1.2760941E-5 1.2017212E-5 7.675754E-6 1.2760833E-5 1.2760833E-5 1.2760941E-5 0.43925 0.43925
1.27627E-5 3.8509355E-11 1.2760941E-5 1.2016983E-5 7.675608E-6 1.2760614E-5 1.2760614E-5 1.2760941E-5 0.43975 0.43975
1.27687845E-5 1.548441E-10 1.2760628E-5 1.2016754E-5 7.675461E-6 1.2760394E-5 1.2760394E-5 1.2760628E-5 0.44025 0.44025
1.2769324E-5 1.6885562E-10 1.2760628E-5 1.2016525E-5 7.675315E-6 1.2760175E-5 1.2760175E-5 1.2760628E-5 0.44075 0.44075
1.2764386E-5 8.1762055E-11 1.2760316E-5 1.2016297E-5 7.675169E-6 1.2759956E-5 1.2759956E-5 1.2760316E-5 0.44125 0.44125
1.2755719E-5 -7.415604E-11 1.2760004E-5 1.2016068E-5 7.675023E-6 1.2759737E-5 1.2759737E-5 1.2760004E-5 0.44175 0.44175
1.2751969E-5 -1.3932319E-10 1.2759692E-5 1.2015838E-5 7.6748765E-6 1.2759518E-5 1.2759518E-5 1.2759692E-5 0.44225 0.44225
1.2753235E-5 -1.119122E-10 1.2759379E-5 1.201561E-5 7.67473E-6 1.2759298E-5 1.2759298E-5 1.2759379E-5 0.44275 0.44275
1.2754006E-5 -9.363722E-11 1.2759692E-5 1.2015152E-5 7.674438E-6 1.2759079E-5 1.2759079E-5 1.2759692E-5 0.44325 0.44325
1.2755338E-5 -6.5008096E-11 1.2759067E-5 1.2014923E-5 7.674292E-6 1.275886E-5 1.275886E-5 1.2759067E-5 0.44375 0.44375
1.2763402E-5 8.787065E-11 1.27587555E-5 1.2014694E-5 7.674145E-6 1.2758641E-5 1.2758641E-5 1.27587555E-5 0.44425 0.44425
1.27681E-5 1.7862456E-10 1.27584435E-5 1.2014465E-5 7.674E-6 1.2758422E-5 1.2758422E-5 1.27584435E-5 0.44475 0.44475
1.2764416E-5 1.1467554E-10 1.2757819E-5 1.2014237E-5 7.673853E-6 1.27582025E-5 1.27582025E-5 1.2757819E-5 0.44525 0.44525
1.2758092E-5 2.0011816E-12 1.2758132E-5 1.2014008E-5 7.673707E-6 1.2757983E-5 1.2757983E-5 1.2758132E-5 0.44575 0.44575
1.2753121E-5 -8.570144E-11 1.2758132E-5 1.2013778E-5 7.6735605E-6 1.2757764E-5 1.2757764E-5 1.2758132E-5 0.44625 0.44625
1.2749998E-5 -1.3929632E-10 1.2757507E-5 1.201355E-5 7.673415E-6 1.2757545E-5 1.2757545E-5 1.2757507E-5 0.44675 0.44675
1.2752122E-5 -9.60496E-11 1.2757507E-5 1.2013321E-5 7.673269E-6 1.2757326E-5 1.2757326E-5 1.2757507E-5 0.44725 0.44725
1.2755599E-5 -2.7831154E-11 1.2756883E-5 1.2013092E-5 7.673122E-6 1.2757107E-5 1.2757107E-5 1.2756883E-5 0.44775 0.44775
1.2761221E-5 7.9976636E-11 1.2757507E-5 1.2012863E-5 7.672976E-6 1.2756887E-5 1.2756887E-5 1.2757507E-5 0.44825 0.44825
1.276648E-5 1.8108469E-10 1.2757195E-5 1.2012405E-5 7.672684E-6 1.2756668E-5 1.2756668E-5 1.2757195E-5 0.44875 0.44875
1.2764941E-5 1.5672502E-10 1.275657E-5 1.2012177E-5 7.672537E-6 1.2756449E-5 1.2756449E-5 1.275657E-5 0.44925 0.44925
1.27576595E-5 2.6387718E-11 1.2756258E-5 1.2011948E-5 7.672391E-6 1.275623E-5 1.275623E-5 1.2756258E-5 0.44975 0.44975
1.2751566E-5 -8.202316E-11 1.2755946E-5 1.2011718E-5 7.672245E-6 1.2756011E-5 1.2756011E-5 1.2755946E-5 0.45025 0.45025
1.2747222E-5 -1.5815352E-10 1.2755634E-5 1.201149E-5 7.672099E-6 1.2755791E-5 1.2755791E-5 1.2755634E-5 0.45075 0.45075
1.2745519E-5 -1.8555853E-10 1.2755946E-5 1.2011261E-5 7.6719525E-6 1.2755572E-5 1.2755572E-5 1.2755946E-5 0.45125 0.45125
1.27479725E-5 -1.3622115E-10 1.2755634E-5 1.2011032E-5 7.671806E-6 1.2755353E-5 1.2755353E-5 1.2755634E-5 0.45175 0.45175
1.2756037E-5 1.665759E-11 1.2755321E-5 1.2010803E-5 7.671661E-6 1.2755134E-5 1.2755134E-5 1.2755321E-5 0.45225 0.45225
1.2766312E-5 2.103438E-10 1.2755009E-5 1.2010574E-5 7.671514E-6 1.2754915E-5 1.2754915E-5 1.2755009E-5 0.45275 0.45275
1.2767908E-5 2.4384544E-10 1.2754385E-5 1.2010345E-5 7.671368E-6 1.27546955E-5 1.27546955E-5 1.2754385E-5 0.45325 0.45325
1.276353E-5 1.6710602E-10 1.2754697E-5 1.2010117E-5 7.671222E-6 1.2754476E-5 1.2754476E-5 1.2754697E-5 0.45375 0.45375
1.2756613E-5 4.3468472E-11 1.2754697E-5 1.2009659E-5 7.670929E-6 1.2754257E-5 1.2754257E-5 1.2754697E-5 0.45425 0.45425
1.2749562E-5 -8.260536E-11 1.2754073E-5 1.200943E-5 7.670783E-6 1.2754038E-5 1.2754038E-5 1.2754073E-5 0.45475 0.45475
1.274172E-5 -2.2329678E-10 1.27537605E-5 1.2009201E-5 7.670637E-6 1.2753819E-5 1.2753819E-5 1.27537605E-5 0.45525 0.45525
1.2739488E-5 -2.6044686E-10 1.27537605E-5 1.2008973E-5 7.670491E-6 1.27536E-5 1.27536E-5 1.27537605E-5 0.45575 0.45575
1.2745473E-5 -1.4593933E-10 1.2753137E-5 1.2008743E-5 7.6703445E-6 1.275338E-5 1.275338E-5 1.2753137E-5 0.45625 0.45625
1.2755649E-5 4.5919674E-11 1.2753137E-5 1.2008514E-5 7.670198E-6 1.2753161E-5 1.2753161E-5 1.2753137E-5 0.45675 0.45675
1.27617E-5 1.6164531E-10 1.2752825E-5 1.2008286E-5 7.670053E-6 1.2752942E-5 1.2752942E-5 1.2752825E-5 0.45725 0.45725
1.2762933E-5 1.8844726E-10 1.2752825E-5 1.2008057E-5 7.669906E-6 1.2752723E-5 1.2752723E-5 1.2752825E-5 0.45775 0.45775
1.2761295E-5 1.6226036E-10 1.2752512E-5 1.20078275E-5 7.66976E-6 1.2752504E-5 1.2752504E-5 1.2752512E-5 0.45825 0.45825
1.2755961E-5 6.7858E-11 1.27522E-5 1.2007599E-5 7.669613E-6 1.2752284E-5 1.2752284E-5 1.27522E-5 0.45875 0.45875
1.27468975E-5 -9.536888E-11 1.27522E-5 1.2007141E-5 7.669321E-6 1.2752065E-5 1.2752065E-5 1.27522E-5 0.45925 0.45925
1.2741233E-5 -1.958619E-10 1.27522E-5 1.2006913E-5 7.669175E-6 1.2751845E-5 1.2751845E-5 1.27522E-5 0.45975 0.45975
1.2744413E-5 -1.3312504E-10 1.2751888E-5 1.2006683E-5 7.6690285E-6 1.2751626E-5 1.2751626E-5 1.2751888E-5 0.46025 0.46025
1.27508265E-5 -1.069965E-11 1.2751576E-5 1.2006454E-5 7.668883E-6 1.2751407E-5 1.2751407E-5 1.2751576E-5 0.46075 0.46075
1.2753743E-5 4.716466E-11 1.2751263E-5 1.2006226E-5 7.6687365E-6 1.2751188E-5 1.2751188E-5 1.2751263E-5 0.46125 0.46125
1.2754712E-5 6.909405E-11 1.2751263E-5 1.2005997E-5 7.66859E-6 1.2750968E-5 1.2750968E-5 1.2751263E-5 0.46175 0.46175
1.2757694E-5 1.2817652E-10 1.2750951E-5 1.20057675E-5 7.668444E-6 1.2750749E-5 1.2750749E-5 1.2750951E-5 0.46225 0.46225
1.2753943E-5 6.300937E-11 1.2750639E-5 1.2005539E-5 7.668298E-6 1.275053E-5 1.275053E-5 1.2750639E-5 0.46275 0.46275
1.2749468E-5 -1.5557253E-11 1.2750951E-5 1.200531E-5 7.668152E-6 1.2750311E-5 1.2750311E-5 1.2750951E-5 0.46325 0.46325
1.2748258E-5 -3.3826265E-11 1.2750015E-5 1.2005081E-5 7.668005E-6 1.2750092E-5 1.2750092E-5 1.2750015E-5 0.46375 0.46375
1.2748766E-5 -2.0423815E-11 1.2750015E-5 1.2004853E-5 7.667859E-6 1.27498715E-5 1.27498715E-5 1.2750015E-5 0.46425 0.46425
1.2749404E-5 -4.5850875E-12 1.2749702E-5 1.2004394E-5 7.667567E-6 1.2749652E-5 1.2749652E-5 1.2749702E-5 0.46475 0.46475
1.2748756E-5 -1.2499963E-11 1.2749702E-5 1.2004166E-5 7.6674205E-6 1.2749433E-5 1.2749433E-5 1.2749702E-5 0.46525 0.46525
1.27472495E-5 -3.6250586E-11 1.274939E-5 1.2003937E-5 7.667275E-6 1.2749214E-5 1.2749214E-5 1.274939E-5 0.46575 0.46575
1.2750562E-5 2.8922533E-11 1.2749078E-5 1.20037075E-5 7.667129E-6 1.2748995E-5 1.2748995E-5 1.2749078E-5 0.46625 0.46625
1.27522235E-5 6.364233E-11 1.2749078E-5 1.2003479E-5 7.666982E-6 1.2748776E-5 1.2748776E-5 1.2749078E-5 0.46675 0.46675
1.2748474E-5 -1.5248305E-12 1.27487665E-5 1.200325E-5 7.666836E-6 1.2748556E-5 1.2748556E-5 1.27487665E-5 0.46725 0.46725
1.2747E-5 -2.4666366E-11 1.27487665E-5 1.2003021E-5 7.66669E-6 1.2748336E-5 1.2748336E-5 1.27487665E-5 0.46775 0.46775
1.2750675E-5 4.720648E-11 1.2748454E-5 1.2002793E-5 7.666544E-6 1.2748117E-5 1.2748117E-5 1.2748454E-5 0.46825 0.46825
1.2751479E-5 6.609056E-11 1.274783E-5 1.2002563E-5 7.666397E-6 1.2747898E-5 1.2747898E-5 1.274783E-5 0.46875 0.46875
1.27455505E-5 -3.9275007E-11 1.274783E-5 1.2002334E-5 7.666251E-6 1.2747679E-5 1.2747679E-5 1.274783E-5 0.46925 0.46925
1.2741305E-5 -1.1357817E-10 1.2747518E-5 1.2002106E-5 7.666105E-6 1.274746E-5 1.274746E-5 1.2747518E-5 0.46975 0.46975
1.2744617E-5 -4.8405027E-11 1.274783E-5 1.20016475E-5 7.6658125E-6 1.2747239E-5 1.2747239E-5 1.274783E-5 0.47025 0.47025
1.274717E-5 2.759562E-12 1.2747518E-5 1.2001419E-5 7.665666E-6 1.274702E-5 1.274702E-5 1.2747518E-5 0.47075 0.47075
1.2747017E-5 3.9806704E-12 1.2746893E-5 1.200119E-5 7.665521E-6 1.2746801E-5 1.2746801E-5 1.2746893E-5 0.47125 0.47125
1.27462035E-5 -6.9795463E-12 1.2747206E-5 1.2000961E-5 7.665374E-6 1.2746582E-5 1.2746582E-5 1.2747206E-5 0.47175 0.47175
1.2749912E-5 6.5502395E-11 1.2746581E-5 1.2000733E-5 7.665228E-6 1.2746363E-5 1.2746363E-5 1.2746581E-5 0.47225 0.47225
1.275319E-5 1.3006643E-10 1.2746581E-5 1.2000503E-5 7.665081E-6 1.27461435E-5 1.27461435E-5 1.2746581E-5 0.47275 0.47275
1.2748978E-5 5.6372376E-11 1.2746269E-5 1.2000275E-5 7.664936E-6 1.2745923E-5 1.2745923E-5 1.2746269E-5 0.47325 0.47325
1.2743116E-5 -4.7775065E-11 1.2745644E-5 1.2000046E-5 7.664789E-6 1.2745704E-5 1.2745704E-5 1.2745644E-5 0.47375 0.47375
1.27403555E-5 -9.4670216E-11 1.2745644E-5 1.1999817E-5 7.664643E-6 1.2745485E-5 1.2745485E-5 1.2745644E-5 0.47425 0.47425
1.27394105E-5 -1.0806669E-10 1.274502E-5 1.1999588E-5 7.6644965E-6 1.2745266E-5 1.2745266E-5 1.274502E-5 0.47475 0.47475
1.2739653E-5 -9.953677E-11 1.2745644E-5 1.1999359E-5 7.664351E-6 1.2745047E-5 1.2745047E-5 1.2745644E-5 0.47525 0.47525
1.27410185E-5 -7.029857E-11 1.2744708E-5 1.1998902E-5 7.664058E-6 1.27448275E-5 1.27448275E-5 1.2744708E-5 0.47575 0.47575
1.2749874E-5 9.719777E-11 1.2744708E-5 1.1998673E-5 7.663912E-6 1.2744607E-5 1.2744607E-5 1.2744708E-5 0.47625 0.47625
1.2755364E-5 2.0256928E-10 1.27443955E-5 1.1998443E-5 7.663766E-6 1.2744388E-5 1.2744388E-5 1.27443955E-5 0.47675 0.47675
1.2754089E-5 1.8308213E-10 1.2743772E-5 1.1998215E-5 7.66362E-6 1.2744169E-5 1.2744169E-5 1.2743772E-5 0.47725 0.47725
1.2747434E-5 6.431713E-11 1.2743772E-5 1.1997986E-5 7.663473E-6 1.2743949E-5 1.2743949E-5 1.2743772E-5 0.47775 0.47775
1.2738536E-5 -9.5864434E-11 1.2743772E-5 1.1997757E-5 7.663327E-6 1.274373E-5 1.274373E-5 1.2743772E-5 0.47825 0.47825
1.27333005E-5 -1.884396E-10 1.274346E-5 1.1997528E-5 7.663181E-6 1.27435105E-5 1.27435105E-5 1.274346E-5 0.47875 0.47875
1.2730342E-5 -2.3898913E-10 1.274346E-5 1.1997299E-5 7.663035E-6 1.2743291E-5 1.2743291E-5 1.274346E-5 0.47925 0.47925
1.27337535E-5 -1.7198881E-10 1.2743148E-5 1.199707E-5 7.6628885E-6 1.2743072E-5 1.2743072E-5 1.2743148E-5 0.47975 0.47975
1.2741124E-5 -3.1900486E-11 1.2743148E-5 1.1996842E-5 7.662743E-6 1.2742853E-5 1.2742853E-5 1.2743148E-5 0.48025 0.48025
1.2752884E-5 1.8919373E-10 1.2742523E-5 1.1996613E-5 7.6625965E-6 1.2742633E-5 1.2742633E-5 1.2742523E-5 0.48075 0.48075
1.2755602E-5 2.4340363E-10 1.2742523E-5 1.1996155E-5 7.662304E-6 1.2742414E-5 1.2742414E-5 1.2742523E-5 0.48125 0.48125
1.2751918E-5 1.7945465E-10 1.2742523E-5 1.1995926E-5 7.662158E-6 1.27421945E-5 1.27421945E-5 1.2742523E-5 0.48175 0.48175
1.27453295E-5 6.190774E-11 1.2741899E-5 1.1995697E-5 7.662012E-6 1.2741974E-5 1.2741974E-5 1.2741899E-5 0.48225 0.48225
1.2737916E-5 -7.0865806E-11 1.2742211E-5 1.1995468E-5 7.661865E-6 1.2741755E-5 1.2741755E-5 1.2742211E-5 0.48275 0.48275
1.2729579E-5 -2.2069324E-10 1.2741586E-5 1.1995239E-5 7.661719E-6 1.2741536E-5 1.2741536E-5 1.2741586E-5 0.48325 0.48325
1.2725531E-5 -2.9134198E-10 1.2741586E-5 1.199501E-5 7.661573E-6 1.2741317E-5 1.2741317E-5 1.2741586E-5 0.48375 0.48375
1.27277535E-5 -2.4626806E-10 1.2741274E-5 1.1994782E-5 7.661427E-6 1.2741098E-5 1.2741098E-5 1.2741274E-5 0.48425 0.48425
1.2739513E-5 -2.517385E-11 1.2741274E-5 1.1994553E-5 7.6612805E-6 1.27408775E-5 1.27408775E-5 1.2741274E-5 0.48475 0.48475
1.2751736E-5 2.0444728E-10 1.2740337E-5 1.1994323E-5 7.661134E-6 1.2740658E-5 1.2740658E-5 1.2740337E-5 0.48525 0.48525
1.2757621E-5 3.1712763E-10 1.2740337E-5 1.1994095E-5 7.660989E-6 1.2740438E-5 1.2740438E-5 1.2740337E-5 0.48575 0.48575
1.27534095E-5 2.4343352E-10 1.2740337E-5 1.1993866E-5 7.660842E-6 1.2740219E-5 1.2740219E-5 1.2740337E-5 0.48625 0.48625
1.2746062E-5 1.11878104E-10 1.2740025E-5 1.1993408E-5 7.660549E-6 1.274E-5 1.274E-5 1.2740025E-5 0.48675 0.48675
1.2737692E-5 -3.8558372E-11 1.2739713E-5 1.1993179E-5 7.660404E-6 1.2739781E-5 1.2739781E-5 1.2739713E-5 0.48725 0.48725
1.2730905E-5 -1.5975966E-10 1.2739713E-5 1.199295E-5 7.660257E-6 1.27395615E-5 1.27395615E-5 1.2739713E-5 0.48775 0.48775
1.2724481E-5 -2.7426122E-10 1.2739713E-5 1.1992722E-5 7.660111E-6 1.2739341E-5 1.2739341E-5 1.2739713E-5 0.48825 0.48825
1.2725153E-5 -2.5781344E-10 1.2739401E-5 1.1992493E-5 7.6599645E-6 1.2739122E-5 1.2739122E-5 1.2739401E-5 0.48875 0.48875
1.2732128E-5 -1.2503389E-10 1.2739401E-5 1.1992263E-5 7.659819E-6 1.2738903E-5 1.2738903E-5 1.2739401E-5 0.48925 0.48925
1.2742964E-5 7.900643E-11 1.2738777E-5 1.1992035E-5 7.6596725E-6 1.2738683E-5 1.2738683E-5 1.2738777E-5 0.48975 0.48975
1.27527765E-5 2.641657E-10 1.2738153E-5 1.1991806E-5 7.659526E-6 1.2738464E-5 1.2738464E-5 1.2738153E-5 0.49025 0.49025
1.2754868E-5 3.0680336E-10 1.2738465E-5 1.1991578E-5 7.65938E-6 1.2738245E-5 1.2738245E-5 1.2738465E-5 0.49075 0.49075
1.27511175E-5 2.4163624E-10 1.2738153E-5 1.1991348E-5 7.659234E-6 1.2738024E-5 1.2738024E-5 1.2738153E-5 0.49125 0.49125
1.27420535E-5 7.840932E-11 1.2737528E-5 1.1991119E-5 7.659088E-6 1.2737805E-5 1.2737805E-5 1.2737528E-5 0.49175 0.49175
1.2731769E-5 -1.0735302E-10 1.2737216E-5 1.1990662E-5 7.658795E-6 1.2737586E-5 1.2737586E-5 1.2737216E-5 0.49225 0.49225
1.27247185E-5 -2.3342683E-10 1.2737841E-5 1.19904325E-5 7.658649E-6 1.2737367E-5 1.2737367E-5 1.2737841E-5 0.49275 0.49275
1.2722486E-5 -2.7057692E-10 1.2737216E-5 1.1990204E-5 7.658503E-6 1.2737147E-5 1.2737147E-5 1.2737216E-5 0.49325 0.49325
1.2723455E-5 -2.4864755E-10 1.2737216E-5 1.1989975E-5 7.6583565E-6 1.2736928E-5 1.2736928E-5 1.2737216E-5 0.49375 0.49375
1.2730297E-5 -1.1830427E-10 1.2736904E-5 1.1989746E-5 7.658211E-6 1.27367075E-5 1.27367075E-5 1.2736904E-5 0.49425 0.49425
1.2742718E-5 1.1497127E-10 1.2736592E-5 1.1989518E-5 7.6580645E-6 1.2736488E-5 1.2736488E-5 1.2736592E-5 0.49475 0.49475
1.2753289E-5 3.1413908E-10 1.2736904E-5 1.1989288E-5 7.657918E-6 1.2736269E-5 1.2736269E-5 1.2736904E-5 0.49525 0.49525
1.2755314E-5 3.555586E-10 1.2736279E-5 1.1989059E-5 7.657772E-6 1.2736049E-5 1.2736049E-5 1.2736279E-5 0.49575 0.49575
1.2747274E-5 2.112128E-10 1.2736279E-5 1.1988831E-5 7.657626E-6 1.273583E-5 1.273583E-5 1.2736279E-5 0.49625 0.49625
1.2738045E-5 4.494057E-11 1.2735655E-5 1.1988602E-5 7.65748E-6 1.2735611E-5 1.2735611E-5 1.2735655E-5 0.49675 0.49675
1.2727233E-5 -1.5056686E-10 1.2735655E-5 1.1988144E-5 7.657187E-6 1.2735391E-5 1.2735391E-5 1.2735655E-5 0.49725 0.49725
1.2722459E-5 -2.3461508E-10 1.2735343E-5 1.1987915E-5 7.657041E-6 1.2735171E-5 1.2735171E-5 1.2735343E-5 0.49775 0.49775
1.2719236E-5 -2.9003716E-10 1.2735343E-5 1.1987686E-5 7.656895E-6 1.2734951E-5 1.2734951E-5 1.2735343E-5 0.49825 0.49825
1.2721592E-5 -2.4252697E-10 1.2734718E-5 1.1987458E-5 7.6567485E-6 1.2734732E-5 1.2734732E-5 1.2734718E-5 0.49875 0.49875
1.2730645E-5 -7.137623E-11 1.27344065E-5 1.1987228E-5 7.656602E-6 1.2734513E-5 1.2734513E-5 1.27344065E-5 0.49925 0.49925
1.2742967E-5 1.6007212E-10 1.27344065E-5 1.1986999E-5 7.656457E-6 1.2734294E-5 1.2734294E-5 1.27344065E-5 0.49975 0.49975
1.2751888E-5 3.2878658E-10 1.27340945E-5 1.1986771E-5 7.65631E-6 1.2734074E-5 1.2734074E-5 1.27340945E-5 0.50025 0.50025
1.2751966E-5 3.3427117E-10 1.27344065E-5 1.1986542E-5 7.656164E-6 1.27338535E-5 1.27338535E-5 1.27344065E-5 0.50075 0.50075
1.2743167E-5 1.7591681E-10 1.2733783E-5 1.19863125E-5 7.656017E-6 1.2733634E-5 1.2733634E-5 1.2733783E-5 0.50125 0.50125
1.2732123E-5 -2.3854078E-11 1.273347E-5 1.1986084E-5 7.655872E-6 1.2733415E-5 1.2733415E-5 1.273347E-5 0.50175 0.50175
1.2721541E-5 -2.1509804E-10 1.2733783E-5 1.1985855E-5 7.655725E-6 1.2733195E-5 1.2733195E-5 1.2733783E-5 0.50225 0.50225
1.2716272E-5 -3.0828226E-10 1.2733158E-5 1.1985398E-5 7.6554325E-6 1.2732976E-5 1.2732976E-5 1.2733158E-5 0.50275 0.50275
1.2718924E-5 -2.5529046E-10 1.2733158E-5 1.1985168E-5 7.655287E-6 1.2732757E-5 1.2732757E-5 1.2733158E-5 0.50325 0.50325
1.2726295E-5 -1.15202126E-10 1.2732534E-5 1.1984939E-5 7.6551405E-6 1.2732537E-5 1.2732537E-5 1.2732534E-5 0.50375 0.50375
1.2734425E-5 3.889473E-11 1.2732846E-5 1.1984711E-5 7.654994E-6 1.2732317E-5 1.2732317E-5 1.2732846E-5 0.50425 0.50425
1.2740707E-5 1.5888388E-10 1.2732846E-5 1.1984482E-5 7.654848E-6 1.2732097E-5 1.2732097E-5 1.2732846E-5 0.50475 0.50475
1.274646E-5 2.6912794E-10 1.2731597E-5 1.19842525E-5 7.654702E-6 1.2731878E-5 1.2731878E-5 1.2731597E-5 0.50525 0.50525
1.2748748E-5 3.1542002E-10 1.2731597E-5 1.1984024E-5 7.654556E-6 1.2731658E-5 1.2731658E-5 1.2731597E-5 0.50575 0.50575
1.2742524E-5 2.0457284E-10 1.2731597E-5 1.1983795E-5 7.654409E-6 1.2731439E-5 1.2731439E-5 1.2731597E-5 0.50625 0.50625
1.2728872E-5 -4.3314307E-11 1.2730973E-5 1.1983566E-5 7.654263E-6 1.273122E-5 1.273122E-5 1.2730973E-5 0.50675 0.50675
1.2716839E-5 -2.613572E-10 1.2731285E-5 1.1983338E-5 7.654117E-6 1.27309995E-5 1.27309995E-5 1.2731285E-5 0.50725 0.50725
1.2714672E-5 -2.9728914E-10 1.2730973E-5 1.1983108E-5 7.653971E-6 1.273078E-5 1.273078E-5 1.2730973E-5 0.50775 0.50775
1.2722406E-5 -1.5050108E-10 1.273066E-5 1.1982651E-5 7.653679E-6 1.273056E-5 1.273056E-5 1.273066E-5 0.50825 0.50825
1.2728325E-5 -3.721169E-11 1.273066E-5 1.1982422E-5 7.6535325E-6 1.2730341E-5 1.2730341E-5 1.273066E-5 0.50875 0.50875
1.2729755E-5 -6.7553606E-12 1.2730036E-5 1.1982193E-5 7.653386E-6 1.2730121E-5 1.2730121E-5 1.2730036E-5 0.50925 0.50925
1.2736104E-5 1.14451906E-10 1.2730036E-5 1.1981964E-5 7.65324E-6 1.2729902E-5 1.2729902E-5 1.2730036E-5 0.50975 0.50975
1.2741362E-5 2.1555997E-10 1.2730036E-5 1.1981735E-5 7.653094E-6 1.2729683E-5 1.2729683E-5 1.2730036E-5 0.51025 0.51025
1.2741967E-5 2.3078964E-10 1.2729724E-5 1.1981507E-5 7.652948E-6 1.27294625E-5 1.27294625E-5 1.2729724E-5 0.51075 0.51075
1.2735742E-5 1.1994247E-10 1.27291E-5 1.1981278E-5 7.652801E-6 1.2729243E-5 1.2729243E-5 1.27291E-5 0.51125 0.51125
1.2723873E-5 -9.505507E-11 1.27294115E-5 1.1981048E-5 7.652655E-6 1.2729023E-5 1.2729023E-5 1.27294115E-5 0.51175 0.51175
1.2718869E-5 -1.8336675E-10 1.27291E-5 1.198082E-5 7.652509E-6 1.2728804E-5 1.2728804E-5 1.27291E-5 0.51225 0.51225
1.2718319E-5 -1.8945444E-10 1.2728476E-5 1.1980591E-5 7.652363E-6 1.2728584E-5 1.2728584E-5 1.2728476E-5 0.51275 0.51275
1.2719155E-5 -1.6996131E-10 1.2728476E-5 1.1980362E-5 7.6522165E-6 1.2728365E-5 1.2728365E-5 1.2728476E-5 0.51325 0.51325
1.2721477E-5 -1.2306017E-10 1.2728163E-5 1.1979904E-5 7.6519245E-6 1.2728145E-5 1.2728145E-5 1.2728163E-5 0.51375 0.51375
1.2730366E-5 4.5045235E-11 1.2727851E-5 1.1979675E-5 7.651778E-6 1.2727925E-5 1.2727925E-5 1.2727851E-5 0.51425 0.51425
1.2739618E-5 2.1985037E-10 1.2727851E-5 1.1979447E-5 7.651632E-6 1.2727705E-5 1.2727705E-5 1.2727851E-5 0.51475 0.51475
1.2741016E-5 2.4969762E-10 1.2727851E-5 1.1979218E-5 7.651485E-6 1.2727486E-5 1.2727486E-5 1.2727851E-5 0.51525 0.51525
1.2736044E-5 1.61995E-10 1.2726915E-5 1.1978988E-5 7.65134E-6 1.2727266E-5 1.2727266E-5 1.2726915E-5 0.51575 0.51575
1.2731468E-5 8.160119E-11 1.2726915E-5 1.197876E-5 7.651193E-6 1.2727047E-5 1.2727047E-5 1.2726915E-5 0.51625 0.51625
1.2723064E-5 -6.944435E-11 1.2726915E-5 1.1978531E-5 7.651047E-6 1.2726827E-5 1.2726827E-5 1.2726915E-5 0.51675 0.51675
1.2715485E-5 -2.0526325E-10 1.2726602E-5 1.1978302E-5 7.6509E-6 1.2726608E-5 1.2726608E-5 1.2726602E-5 0.51725 0.51725
1.2710514E-5 -2.9296585E-10 1.2726602E-5 1.1978073E-5 7.650755E-6 1.27263875E-5 1.27263875E-5 1.2726602E-5 0.51775 0.51775
1.2717291E-5 -1.6384072E-10 1.2726602E-5 1.1977844E-5 7.6506085E-6 1.2726168E-5 1.2726168E-5 1.2726602E-5 0.51825 0.51825
1.2727334E-5 2.5582028E-11 1.272629E-5 1.1977615E-5 7.650462E-6 1.2725948E-5 1.2725948E-5 1.272629E-5 0.51875 0.51875
1.2735332E-5 1.7724262E-10 1.2725978E-5 1.1977158E-5 7.65017E-6 1.2725729E-5 1.2725729E-5 1.2725978E-5 0.51925 0.51925
1.273871E-5 2.4363386E-10 1.2725978E-5 1.1976928E-5 7.650024E-6 1.2725509E-5 1.2725509E-5 1.2725978E-5 0.51975 0.51975
1.2739118E-5 2.5520916E-10 1.2725666E-5 1.19767E-5 7.649877E-6 1.272529E-5 1.272529E-5 1.2725666E-5 0.52025 0.52025
1.2731407E-5 1.1695399E-10 1.2725666E-5 1.1976471E-5 7.649732E-6 1.272507E-5 1.272507E-5 1.2725666E-5 0.52075 0.52075
1.27186795E-5 -1.138793E-10 1.27247295E-5 1.1976242E-5 7.649585E-6 1.272485E-5 1.272485E-5 1.27247295E-5 0.52125 0.52125
1.2709946E-5 -2.7101552E-10 1.27247295E-5 1.1976013E-5 7.649439E-6 1.272463E-5 1.272463E-5 1.27247295E-5 0.52175 0.52175
1.2709694E-5 -2.716216E-10 1.27247295E-5 1.1975784E-5 7.6492925E-6 1.272441E-5 1.272441E-5 1.27247295E-5 0.52225 0.52225
1.2714259E-5 -1.8330393E-10 1.27247295E-5 1.1975555E-5 7.649147E-6 1.2724191E-5 1.2724191E-5 1.27247295E-5 0.52275 0.52275
1.2720838E-5 -5.7833204E-11 1.27247295E-5 1.1975327E-5 7.6490005E-6 1.2723971E-5 1.2723971E-5 1.27247295E-5 0.52325 0.52325
1.2731805E-5 1.4864342E-10 1.2723481E-5 1.1975098E-5 7.648854E-6 1.2723752E-5 1.2723752E-5 1.2723481E-5 0.52375 0.52375
1.2740034E-5 3.0456745E-10 1.2724105E-5 1.1974868E-5 7.648708E-6 1.2723532E-5 1.2723532E-5 1.2724105E-5 0.52425 0.52425
1.2741762E-5 3.4050543E-10 1.2723481E-5 1.1974411E-5 7.648416E-6 1.27233125E-5 1.27233125E-5 1.2723481E-5 0.52475 0.52475
1.27293315E-5 1.1515372E-10 1.2723169E-5 1.1974182E-5 7.648269E-6 1.2723092E-5 1.2723092E-5 1.2723169E-5 0.52525 0.52525
1.2715186E-5 -1.4186945E-10 1.2723169E-5 1.1973953E-5 7.648123E-6 1.2722872E-5 1.2722872E-5 1.2723169E-5 0.52575 0.52575
1.270632E-5 -3.0144193E-10 1.2722857E-5 1.1973724E-5 7.647977E-6 1.2722653E-5 1.2722653E-5 1.2722857E-5 0.52625 0.52625
1.2708443E-5 -2.581952E-10 1.2722857E-5 1.1973496E-5 7.647831E-6 1.2722433E-5 1.2722433E-5 1.2722857E-5 0.52675 0.52675
1.2709874E-5 -2.2773887E-10 1.2722857E-5 1.1973267E-5 7.6476845E-6 1.2722214E-5 1.2722214E-5 1.2722857E-5 0.52725 0.52725
1.2716618E-5 -9.9222804E-11 1.2722232E-5 1.19730375E-5 7.647538E-6 1.2721994E-5 1.2721994E-5 1.2722232E-5 0.52775 0.52775
1.2728641E-5 1.2674395E-10 1.272192E-5 1.1972809E-5 7.6473925E-6 1.27217745E-5 1.27217745E-5 1.272192E-5 0.52825 0.52825
1.2740005E-5 3.4052938E-10 1.272192E-5 1.197258E-5 7.647246E-6 1.2721554E-5 1.2721554E-5 1.272192E-5 0.52875 0.52875
1.273698E-5 2.8876165E-10 1.2721608E-5 1.1972351E-5 7.6471E-6 1.2721334E-5 1.2721334E-5 1.2721608E-5 0.52925 0.52925
1.2726762E-5 1.0421745E-10 1.2721608E-5 1.1971893E-5 7.646808E-6 1.2721115E-5 1.2721115E-5 1.2721608E-5 0.52975 0.52975
1.2719051E-5 -3.40377E-11 1.2721608E-5 1.1971664E-5 7.646661E-6 1.2720895E-5 1.2720895E-5 1.2721608E-5 0.53025 0.53025
1.2714442E-5 -1.1504058E-10 1.2720671E-5 1.1971436E-5 7.646515E-6 1.2720676E-5 1.2720676E-5 1.2720671E-5 0.53075 0.53075
1.2707589E-5 -2.3746E-10 1.2720983E-5 1.1971207E-5 7.646368E-6 1.2720456E-5 1.2720456E-5 1.2720983E-5 0.53125 0.53125
1.27041685E-5 -2.9653646E-10 1.2720671E-5 1.19709775E-5 7.646223E-6 1.2720237E-5 1.2720237E-5 1.2720671E-5 0.53175 0.53175
1.2712959E-5 -1.3025828E-10 1.2720047E-5 1.1970749E-5 7.6460765E-6 1.27200165E-5 1.27200165E-5 1.2720047E-5 0.53225 0.53225
1.2726863E-5 1.3042525E-10 1.2720359E-5 1.197052E-5 7.64593E-6 1.2719796E-5 1.2719796E-5 1.2720359E-5 0.53275 0.53275
1.2733936E-5 2.65032E-10 1.2720359E-5 1.1970291E-5 7.645784E-6 1.2719576E-5 1.2719576E-5 1.2720359E-5 0.53325 0.53325
1.273474E-5 2.8391606E-10 1.2719423E-5 1.1970063E-5 7.645638E-6 1.2719357E-5 1.2719357E-5 1.2719423E-5 0.53375 0.53375
1.2728811E-5 1.7855054E-10 1.2719111E-5 1.1969833E-5 7.645492E-6 1.2719137E-5 1.2719137E-5 1.2719111E-5 0.53425 0.53425
1.2720804E-5 3.481378E-11 1.2719111E-5 1.1969604E-5 7.645345E-6 1.2718918E-5 1.2718918E-5 1.2719111E-5 0.53475 0.53475
1.271273E-5 -1.1014111E-10 1.2719423E-5 1.1969147E-5 7.645053E-6 1.2718698E-5 1.2718698E-5 1.2719423E-5 0.53525 0.53525
1.2707791E-5 -1.9723466E-10 1.2718799E-5 1.19689175E-5 7.644907E-6 1.2718478E-5 1.2718478E-5 1.2718799E-5 0.53575 0.53575
1.2707671E-5 -1.9540447E-10 1.2718174E-5 1.1968689E-5 7.64476E-6 1.2718258E-5 1.2718258E-5 1.2718174E-5 0.53625 0.53625
1.2709629E-5 -1.5520307E-10 1.271755E-5 1.196846E-5 7.644615E-6 1.2718038E-5 1.2718038E-5 1.271755E-5 0.53675 0.53675
1.2713732E-5 -7.541233E-11 1.2717862E-5 1.1968231E-5 7.6444685E-6 1.2717818E-5 1.2717818E-5 1.2717862E-5 0.53725 0.53725
1.272338E-5 1.0670161E-10 1.271755E-5 1.1968003E-5 7.644322E-6 1.2717599E-5 1.2717599E-5 1.271755E-5 0.53775 0.53775
1.2731807E-5 2.6628008E-10 1.2717237E-5 1.1967773E-5 7.644176E-6 1.2717379E-5 1.2717379E-5 1.2717237E-5 0.53825 0.53825
1.2732412E-5 2.815097E-10 1.2716925E-5 1.1967544E-5 7.64403E-6 1.2717159E-5 1.2717159E-5 1.2716925E-5 0.53875 0.53875
1.2726286E-5 1.7248977E-10 1.2716613E-5 1.1967316E-5 7.643884E-6 1.271694E-5 1.271694E-5 1.2716613E-5 0.53925 0.53925
1.271742E-5 1.2917305E-11 1.2716925E-5 1.1967087E-5 7.643737E-6 1.27167195E-5 1.27167195E-5 1.2716925E-5 0.53975 0.53975
1.2706903E-5 -1.7710851E-10 1.2716925E-5 1.19668575E-5 7.643591E-6 1.2716499E-5 1.2716499E-5 1.2716925E-5 0.54025 0.54025
1.26985E-5 -3.2815406E-10 1.2716613E-5 1.19664E-5 7.643299E-6 1.271628E-5 1.271628E-5 1.2716613E-5 0.54075 0.54075
1.2696102E-5 -3.6834946E-10 1.2716301E-5 1.1966171E-5 7.6431525E-6 1.271606E-5 1.271606E-5 1.2716301E-5 0.54125 0.54125
1.2705023E-5 -1.99635E-10 1.2716301E-5 1.1965943E-5 7.643006E-6 1.271584E-5 1.271584E-5 1.2716301E-5 0.54175 0.54175
1.2717839E-5 4.094934E-11 1.2715989E-5 1.1965713E-5 7.6428605E-6 1.271562E-5 1.271562E-5 1.2715989E-5 0.54225 0.54225
1.2727949E-5 2.3159023E-10 1.2715052E-5 1.1965484E-5 7.642714E-6 1.2715401E-5 1.2715401E-5 1.2715052E-5 0.54275 0.54275
1.2733174E-5 3.3208922E-10 1.2715052E-5 1.1965256E-5 7.642568E-6 1.2715181E-5 1.2715181E-5 1.2715052E-5 0.54325 0.54325
1.2733615E-5 3.4427353E-10 1.2715052E-5 1.1965027E-5 7.642421E-6 1.27149615E-5 1.27149615E-5 1.2715052E-5 0.54375 0.54375
1.2726069E-5 2.0906372E-10 1.27147405E-5 1.19647975E-5 7.642276E-6 1.2714741E-5 1.2714741E-5 1.27147405E-5 0.54425 0.54425
1.2710999E-5 -6.501329E-11 1.27147405E-5 1.1964569E-5 7.642129E-6 1.2714521E-5 1.2714521E-5 1.27147405E-5 0.54475 0.54475
1.26944105E-5 -3.671074E-10 1.2714428E-5 1.196434E-5 7.641983E-6 1.2714301E-5 1.2714301E-5 1.2714428E-5 0.54525 0.54525
1.2689934E-5 -4.45674E-10 1.2713804E-5 1.1964112E-5 7.641836E-6 1.2714082E-5 1.2714082E-5 1.2713804E-5 0.54575 0.54575
1.2697007E-5 -3.1106726E-10 1.2714428E-5 1.1963653E-5 7.6415445E-6 1.2713862E-5 1.2713862E-5 1.2714428E-5 0.54625 0.54625
1.2708899E-5 -8.753679E-11 1.2713804E-5 1.1963425E-5 7.641398E-6 1.2713642E-5 1.2713642E-5 1.2713804E-5 0.54675 0.54675
1.2718745E-5 9.823156E-11 1.2713492E-5 1.1963196E-5 7.641252E-6 1.2713423E-5 1.2713423E-5 1.2713492E-5 0.54725 0.54725
1.2730868E-5 3.2602548E-10 1.2713492E-5 1.1962967E-5 7.641106E-6 1.27132025E-5 1.27132025E-5 1.2713492E-5 0.54775 0.54775
1.2739096E-5 4.819496E-10 1.2713492E-5 1.1962738E-5 7.64096E-6 1.2712982E-5 1.2712982E-5 1.2713492E-5 0.54825 0.54825
1.2732507E-5 3.6440267E-10 1.2712867E-5 1.1962509E-5 7.640813E-6 1.2712762E-5 1.2712762E-5 1.2712867E-5 0.54875 0.54875
1.2714566E-5 3.7336842E-11 1.2712555E-5 1.196228E-5 7.640668E-6 1.2712543E-5 1.2712543E-5 1.2712555E-5 0.54925 0.54925
1.26985715E-5 -2.5379404E-10 1.2712243E-5 1.1962052E-5 7.640521E-6 1.2712323E-5 1.2712323E-5 1.2712243E-5 0.54975 0.54975
1.2692379E-5 -3.640321E-10 1.2712555E-5 1.1961823E-5 7.640375E-6 1.2712103E-5 1.2712103E-5 1.2712555E-5 0.55025 0.55025
1.2691103E-5 -3.8351924E-10 1.2712555E-5 1.1961593E-5 7.640228E-6 1.2711883E-5 1.2711883E-5 1.2712555E-5 0.55075 0.55075
1.269712E-5 -2.6840266E-10 1.2712243E-5 1.1961365E-5 7.640083E-6 1.2711663E-5 1.2711663E-5 1.2712243E-5 0.55125 0.55125
1.2709738E-5 -3.1472713E-11 1.2711931E-5 1.1960907E-5 7.63979E-6 1.2711444E-5 1.2711444E-5 1.2711931E-5 0.55175 0.55175
1.2726316E-5 2.7854527E-10 1.2711618E-5 1.1960678E-5 7.639644E-6 1.27112235E-5 1.27112235E-5 1.2711618E-5 0.55225 0.55225
1.2736029E-5 4.6187734E-10 1.2711306E-5 1.1960449E-5 7.639498E-6 1.2711003E-5 1.2711003E-5 1.2711306E-5 0.55275 0.55275
1.2732708E-5 4.0462803E-10 1.2710682E-5 1.196022E-5 7.639352E-6 1.2710784E-5 1.2710784E-5 1.2710682E-5 0.55325 0.55325
1.2720409E-5 1.8171262E-10 1.2710682E-5 1.1959992E-5 7.639205E-6 1.2710563E-5 1.2710563E-5 1.2710682E-5 0.55375 0.55375
1.270623E-5 -7.5919604E-11 1.27100575E-5 1.1959763E-5 7.639059E-6 1.2710344E-5 1.2710344E-5 1.27100575E-5 0.55425 0.55425
1.2694493E-5 -2.884809E-10 1.2710369E-5 1.1959533E-5 7.638913E-6 1.2710124E-5 1.2710124E-5 1.2710369E-5 0.55475 0.55475
1.2688201E-5 -4.0054618E-10 1.27100575E-5 1.1959305E-5 7.638767E-6 1.2709904E-5 1.2709904E-5 1.27100575E-5 0.55525 0.55525
1.2691513E-5 -3.3537303E-10 1.27100575E-5 1.1959076E-5 7.63862E-6 1.2709685E-5 1.2709685E-5 1.27100575E-5 0.55575 0.55575
1.2704493E-5 -9.1743356E-11 1.2709121E-5 1.1958847E-5 7.638474E-6 1.2709464E-5 1.2709464E-5 1.2709121E-5 0.55625 0.55625
1.2718266E-5 1.6650392E-10 1.2709121E-5 1.1958618E-5 7.6383285E-6 1.2709244E-5 1.2709244E-5 1.2709121E-5 0.55675 0.55675
1.2726494E-5 3.2242797E-10 1.2709121E-5 1.195816E-5 7.638036E-6 1.2709024E-5 1.2709024E-5 1.2709121E-5 0.55725 0.55725
1.2727132E-5 3.3826675E-10 1.2708809E-5 1.1957932E-5 7.637889E-6 1.2708804E-5 1.2708804E-5 1.2708809E-5 0.55775 0.55775
1.2721732E-5 2.4264626E-10 1.2708497E-5 1.1957703E-5 7.637744E-6 1.2708585E-5 1.2708585E-5 1.2708497E-5 0.55825 0.55825
1.2709203E-5 1.5467358E-11 1.2708809E-5 1.1957473E-5 7.637597E-6 1.2708365E-5 1.2708365E-5 1.2708809E-5 0.55875 0.55875
1.2694199E-5 -2.5739152E-10 1.2708185E-5 1.1957245E-5 7.637451E-6 1.2708145E-5 1.2708145E-5 1.2708185E-5 0.55925 0.55925
1.2689721E-5 -3.3595815E-10 1.2708809E-5 1.1957016E-5 7.637304E-6 1.2707925E-5 1.2707925E-5 1.2708809E-5 0.55975 0.55975
1.2692208E-5 -2.860117E-10 1.2707873E-5 1.1956787E-5 7.637159E-6 1.2707705E-5 1.2707705E-5 1.2707873E-5 0.56025 0.56025
1.2700535E-5 -1.282604E-10 1.2708185E-5 1.1956558E-5 7.6370125E-6 1.27074845E-5 1.27074845E-5 1.2708185E-5 0.56075 0.56075
1.2708962E-5 3.131807E-11 1.2707873E-5 1.1956329E-5 7.636866E-6 1.2707265E-5 1.2707265E-5 1.2707873E-5 0.56125 0.56125
1.2717289E-5 1.8906936E-10 1.270756E-5 1.19561E-5 7.63672E-6 1.2707045E-5 1.2707045E-5 1.270756E-5 0.56175 0.56175
1.2723406E-5 3.0601313E-10 1.270756E-5 1.1955643E-5 7.636428E-6 1.2706825E-5 1.2706825E-5 1.270756E-5 0.56225 0.56225
1.2721371E-5 2.7251748E-10 1.2706936E-5 1.1955414E-5 7.636281E-6 1.2706605E-5 1.2706605E-5 1.2706936E-5 0.56275 0.56275
1.2709271E-5 5.3256455E-11 1.2706624E-5 1.1955185E-5 7.636136E-6 1.2706385E-5 1.2706385E-5 1.2706624E-5 0.56325 0.56325
1.2700635E-5 -1.0205256E-10 1.2706936E-5 1.1954956E-5 7.635989E-6 1.2706165E-5 1.2706165E-5 1.2706936E-5 0.56375 0.56375
1.2696258E-5 -1.7879197E-10 1.2706311E-5 1.1954728E-5 7.635843E-6 1.2705946E-5 1.2705946E-5 1.2706311E-5 0.56425 0.56425
1.2693695E-5 -2.2203271E-10 1.2706311E-5 1.1954498E-5 7.635696E-6 1.2705725E-5 1.2705725E-5 1.2706311E-5 0.56475 0.56475
1.26948935E-5 -1.9583984E-10 1.2705999E-5 1.1954269E-5 7.635551E-6 1.2705505E-5 1.2705505E-5 1.2705999E-5 0.56525 0.56525
1.2701704E-5 -6.610564E-11 1.2705375E-5 1.1954041E-5 7.6354045E-6 1.2705285E-5 1.2705285E-5 1.2705375E-5 0.56575 0.56575
1.2711549E-5 1.196627E-10 1.2705375E-5 1.1953812E-5 7.635258E-6 1.2705065E-5 1.2705065E-5 1.2705375E-5 0.56625 0.56625
1.2716576E-5 2.165073E-10 1.2705375E-5 1.19535825E-5 7.635112E-6 1.2704845E-5 1.2704845E-5 1.2705375E-5 0.56675 0.56675
1.2713254E-5 1.5925804E-10 1.27050625E-5 1.1953354E-5 7.634966E-6 1.2704625E-5 1.2704625E-5 1.27050625E-5 0.56725 0.56725
1.2707854E-5 6.3637554E-11 1.2704751E-5 1.1952896E-5 7.634673E-6 1.2704405E-5 1.2704405E-5 1.2704751E-5 0.56775 0.56775
1.2704927E-5 1.3697086E-11 1.2704127E-5 1.1952668E-5 7.634527E-6 1.2704185E-5 1.2704185E-5 1.2704127E-5 0.56825 0.56825
1.26999885E-5 -7.339647E-11 1.2703815E-5 1.1952438E-5 7.634381E-6 1.2703965E-5 1.2703965E-5 1.2703815E-5 0.56875 0.56875
1.2694852E-5 -1.641444E-10 1.2703502E-5 1.1952209E-5 7.634235E-6 1.2703746E-5 1.2703746E-5 1.2703502E-5 0.56925 0.56925
1.2696711E-5 -1.2577021E-10 1.2703815E-5 1.1951981E-5 7.634088E-6 1.27035255E-5 1.27035255E-5 1.2703815E-5 0.56975 0.56975
1.2702233E-5 -1.9789607E-11 1.2703815E-5 1.1951752E-5 7.633942E-6 1.2703305E-5 1.2703305E-5 1.2703815E-5 0.57025 0.57025
1.2704587E-5 2.7720585E-11 1.2703815E-5 1.19515225E-5 7.6337965E-6 1.2703085E-5 1.2703085E-5 1.2703815E-5 0.57075 0.57075
1.2704004E-5 2.1023858E-11 1.2703815E-5 1.1951294E-5 7.63365E-6 1.2702865E-5 1.2702865E-5 1.2703815E-5 0.57125 0.57125
1.2705765E-5 5.7570868E-11 1.2703502E-5 1.1951065E-5 7.633504E-6 1.2702645E-5 1.2702645E-5 1.2703502E-5 0.57175 0.57175
1.2708911E-5 1.1969864E-10 1.2702878E-5 1.1950836E-5 7.633357E-6 1.2702425E-5 1.2702425E-5 1.2702878E-5 0.57225 0.57225
1.2706743E-5 8.376672E-11 1.2702878E-5 1.1950608E-5 7.633212E-6 1.2702205E-5 1.2702205E-5 1.2702878E-5 0.57275 0.57275
1.2701838E-5 -2.7177555E-12 1.2702878E-5 1.1950149E-5 7.632919E-6 1.2701985E-5 1.2701985E-5 1.2702878E-5 0.57325 0.57325
1.2697922E-5 -7.0930234E-11 1.2702253E-5 1.1949921E-5 7.632772E-6 1.2701765E-5 1.2701765E-5 1.2702253E-5 0.57375 0.57375
1.2698659E-5 -5.3264292E-11 1.2702253E-5 1.1949692E-5 7.632627E-6 1.2701545E-5 1.2701545E-5 1.2702253E-5 0.57425 0.57425
1.2698835E-5 -4.5952506E-11 1.2701629E-5 1.19494625E-5 7.63248E-6 1.2701325E-5 1.2701325E-5 1.2701629E-5 0.57475 0.57475
1.26972955E-5 -7.031217E-11 1.2701317E-5 1.1949234E-5 7.632334E-6 1.2701105E-5 1.2701105E-5 1.2701317E-5 0.57525 0.57525
1.2698561E-5 -4.290117E-11 1.2701004E-5 1.1949005E-5 7.6321885E-6 1.2700884E-5 1.2700884E-5 1.2701004E-5 0.57575 0.57575
1.2701542E-5 1.6181287E-11 1.2700692E-5 1.1948776E-5 7.632042E-6 1.2700665E-5 1.2700665E-5 1.2700692E-5 0.57625 0.57625
1.2704457E-5 7.404563E-11 1.2700692E-5 1.1948548E-5 7.631896E-6 1.2700445E-5 1.2700445E-5 1.2700692E-5 0.57675 0.57675
1.2705326E-5 9.414783E-11 1.27003805E-5 1.1948318E-5 7.631749E-6 1.2700225E-5 1.2700225E-5 1.27003805E-5 0.57725 0.57725
1.27065905E-5 1.2155882E-10 1.27000685E-5 1.1948089E-5 7.631604E-6 1.2700005E-5 1.2700005E-5 1.27000685E-5 0.57775 0.57775
1.2703435E-5 6.735489E-11 1.27003805E-5 1.1947861E-5 7.631457E-6 1.2699785E-5 1.2699785E-5 1.27003805E-5 0.57825 0.57825
1.2698198E-5 -2.5220262E-11 1.2699757E-5 1.19474025E-5 7.631164E-6 1.2699565E-5 1.2699565E-5 1.2699757E-5 0.57875 0.57875
1.2691147E-5 -1.5129407E-10 1.2699444E-5 1.1947174E-5 7.631019E-6 1.2699345E-5 1.2699345E-5 1.2699444E-5 0.57925 0.57925
1.2690234E-5 -1.6408147E-10 1.2699132E-5 1.1946945E-5 7.6308725E-6 1.2699124E-5 1.2699124E-5 1.2699132E-5 0.57975 0.57975
1.2694898E-5 -7.39366E-11 1.2699444E-5 1.1946716E-5 7.630726E-6 1.2698904E-5 1.2698904E-5 1.2699444E-5 0.58025 0.58025
1.2699431E-5 1.3772005E-11 1.2698508E-5 1.1946488E-5 7.63058E-6 1.2698684E-5 1.2698684E-5 1.2698508E-5 0.58075 0.58075
1.2702016E-5 6.554567E-11 1.2698508E-5 1.1946258E-5 7.630434E-6 1.2698464E-5 1.2698464E-5 1.2698508E-5 0.58125 0.58125
1.2705822E-5 1.3985482E-10 1.2698508E-5 1.194603E-5 7.630288E-6 1.2698244E-5 1.2698244E-5 1.2698508E-5 0.58175 0.58175
1.2707054E-5 1.6665673E-10 1.2698195E-5 1.1945801E-5 7.630141E-6 1.2698024E-5 1.2698024E-5 1.2698195E-5 0.58225 0.58225
1.2702379E-5 8.443573E-11 1.2698195E-5 1.1945572E-5 7.629995E-6 1.2697804E-5 1.2697804E-5 1.2698195E-5 0.58275 0.58275
1.2692688E-5 -9.036342E-11 1.2697571E-5 1.1945343E-5 7.629849E-6 1.2697584E-5 1.2697584E-5 1.2697571E-5 0.58325 0.58325
1.2685274E-5 -2.2313697E-10 1.2697571E-5 1.1945114E-5 7.629703E-6 1.2697364E-5 1.2697364E-5 1.2697571E-5 0.58375 0.58375
1.2684426E-5 -2.3470623E-10 1.2697571E-5 1.1944657E-5 7.62941E-6 1.2697144E-5 1.2697144E-5 1.2697571E-5 0.58425 0.58425
1.2690806E-5 -1.1288989E-10 1.2697259E-5 1.1944428E-5 7.629264E-6 1.26969235E-5 1.26969235E-5 1.2697259E-5 0.58475 0.58475
1.269633E-5 -6.909287E-12 1.2697259E-5 1.1944198E-5 7.629118E-6 1.2696703E-5 1.2696703E-5 1.2697259E-5 0.58525 0.58525
1.27048215E-5 1.538873E-10 1.2696634E-5 1.194397E-5 7.6289716E-6 1.2696483E-5 1.2696483E-5 1.2696634E-5 0.58575 0.58575
1.2711994E-5 2.9032127E-10 1.2696322E-5 1.1943741E-5 7.6288256E-6 1.2696263E-5 1.2696263E-5 1.2696322E-5 0.58625 0.58625
1.2709991E-5 2.5743468E-10 1.2696634E-5 1.1943512E-5 7.628679E-6 1.2696043E-5 1.2696043E-5 1.2696634E-5 0.58675 0.58675
1.2699277E-5 6.3754446E-11 1.2695698E-5 1.1943283E-5 7.6285332E-6 1.2695823E-5 1.2695823E-5 1.2695698E-5 0.58725 0.58725
1.26854275E-5 -1.877871E-10 1.269601E-5 1.1943054E-5 7.628387E-6 1.2695603E-5 1.2695603E-5 1.269601E-5 0.58775 0.58775
1.267841E-5 -3.1325187E-10 1.269601E-5 1.1942825E-5 7.628241E-6 1.2695383E-5 1.2695383E-5 1.269601E-5 0.58825 0.58825
1.2680896E-5 -2.633054E-10 1.2695698E-5 1.1942597E-5 7.6280944E-6 1.2695163E-5 1.2695163E-5 1.2695698E-5 0.58875 0.58875
1.2689322E-5 -1.03726916E-10 1.2695074E-5 1.1942368E-5 7.6279484E-6 1.2694943E-5 1.2694943E-5 1.2695074E-5 0.58925 0.58925
1.2699266E-5 8.386863E-11 1.2695074E-5 1.194191E-5 7.627656E-6 1.26947225E-5 1.26947225E-5 1.2695074E-5 0.58975 0.58975
1.270865E-5 2.6111002E-10 1.2694762E-5 1.1941681E-5 7.62751E-6 1.2694502E-5 1.2694502E-5 1.2694762E-5 0.59025 0.59025
1.2712456E-5 3.354192E-10 1.269445E-5 1.1941452E-5 7.6273636E-6 1.2694282E-5 1.2694282E-5 1.269445E-5 0.59075 0.59075
1.2706527E-5 2.3005364E-10 1.2693825E-5 1.1941223E-5 7.6272177E-6 1.2694062E-5 1.2694062E-5 1.2693825E-5 0.59125 0.59125
1.2693767E-5 -1.3887073E-12 1.2694137E-5 1.1940994E-5 7.627071E-6 1.2693841E-5 1.2693841E-5 1.2694137E-5 0.59175 0.59175
1.2679224E-5 -2.6572067E-10 1.2693513E-5 1.1940765E-5 7.6269253E-6 1.2693621E-5 1.2693621E-5 1.2693513E-5 0.59225 0.59225
1.2672107E-5 -3.930126E-10 1.2693513E-5 1.1940537E-5 7.626779E-6 1.2693401E-5 1.2693401E-5 1.2693513E-5 0.59275 0.59275
1.2678058E-5 -2.7911415E-10 1.2693513E-5 1.1940308E-5 7.626633E-6 1.2693181E-5 1.2693181E-5 1.2693513E-5 0.59325 0.59325
1.2689487E-5 -6.4110585E-11 1.2693201E-5 1.1940078E-5 7.6264864E-6 1.2692961E-5 1.2692961E-5 1.2693201E-5 0.59375 0.59375
1.2703358E-5 1.959639E-10 1.2692889E-5 1.193985E-5 7.6263404E-6 1.2692741E-5 1.2692741E-5 1.2692889E-5 0.59425 0.59425
1.27087815E-5 3.0011726E-10 1.2692889E-5 1.1939392E-5 7.626048E-6 1.2692521E-5 1.2692521E-5 1.2692889E-5 0.59475 0.59475
1.2709354E-5 3.147379E-10 1.2692264E-5 1.1939163E-5 7.6259016E-6 1.26923005E-5 1.26923005E-5 1.2692264E-5 0.59525 0.59525
1.2704547E-5 2.3008062E-10 1.269164E-5 1.1938934E-5 7.6257556E-6 1.269208E-5 1.269208E-5 1.269164E-5 0.59575 0.59575
1.2691357E-5 -9.279599E-12 1.269164E-5 1.1938705E-5 7.625609E-6 1.269186E-5 1.269186E-5 1.269164E-5 0.59625 0.59625
1.2676419E-5 -2.8092034E-10 1.269164E-5 1.1938477E-5 7.6254632E-6 1.269164E-5 1.269164E-5 1.269164E-5 0.59675 0.59675
1.2670721E-5 -3.8202244E-10 1.2691952E-5 1.1938248E-5 7.625317E-6 1.269142E-5 1.269142E-5 1.2691952E-5 0.59725 0.59725
1.2678223E-5 -2.394978E-10 1.269164E-5 1.1938018E-5 7.625171E-6 1.26912E-5 1.26912E-5 1.269164E-5 0.59775 0.59775
1.2689455E-5 -2.8148667E-11 1.2691015E-5 1.193779E-5 7.6250244E-6 1.269098E-5 1.269098E-5 1.2691015E-5 0.59825 0.59825
1.2698738E-5 1.4726555E-10 1.2690703E-5 1.1937561E-5 7.6248784E-6 1.2690759E-5 1.2690759E-5 1.2690703E-5 0.59875 0.59875
1.2703006E-5 2.3010162E-10 1.2690703E-5 1.1937333E-5 7.624732E-6 1.2690539E-5 1.2690539E-5 1.2690703E-5 0.59925 0.59925
1.270282E-5 2.307137E-10 1.26903915E-5 1.1937103E-5 7.624586E-6 1.2690319E-5 1.2690319E-5 1.26903915E-5 0.59975 0.59975
1.2699068E-5 1.6554655E-10 1.2690079E-5 1.1936646E-5 7.6242936E-6 1.2690099E-5 1.2690099E-5 1.2690079E-5 0.60025 0.60025
1.26898385E-5 -7.2567386E-13 1.2689767E-5 1.1936417E-5 7.624147E-6 1.26898785E-5 1.26898785E-5 1.2689767E-5 0.60075 0.60075
1.2680148E-5 -1.7552482E-10 1.2689455E-5 1.1936188E-5 7.6240012E-6 1.2689658E-5 1.2689658E-5 1.2689455E-5 0.60125 0.60125
1.2677717E-5 -2.1632929E-10 1.2689455E-5 1.1935959E-5 7.623855E-6 1.2689437E-5 1.2689437E-5 1.2689455E-5 0.60175 0.60175
1.267908E-5 -1.8709108E-10 1.2689143E-5 1.193573E-5 7.623709E-6 1.2689217E-5 1.2689217E-5 1.2689143E-5 0.60225 0.60225
1.2685626E-5 -6.2229416E-11 1.2689143E-5 1.1935501E-5 7.6235624E-6 1.2688997E-5 1.2688997E-5 1.2689143E-5 0.60275 0.60275
1.2689531E-5 1.3906933E-11 1.2688831E-5 1.1935273E-5 7.6234164E-6 1.2688777E-5 1.2688777E-5 1.2688831E-5 0.60325 0.60325
1.2693205E-5 8.57798E-11 1.2688518E-5 1.1935043E-5 7.6232704E-6 1.2688557E-5 1.2688557E-5 1.2688518E-5 0.60375 0.60375
1.2697176E-5 1.6313426E-10 1.2688206E-5 1.1934814E-5 7.623124E-6 1.2688337E-5 1.2688337E-5 1.2688206E-5 0.60425 0.60425
1.2697847E-5 1.7958207E-10 1.2688518E-5 1.1934586E-5 7.622978E-6 1.2688117E-5 1.2688117E-5 1.2688518E-5 0.60475 0.60475
1.2692611E-5 8.7006936E-11 1.2687894E-5 1.1934357E-5 7.6228316E-6 1.2687897E-5 1.2687897E-5 1.2687894E-5 0.60525 0.60525
1.268744E-5 -4.3500754E-12 1.2687582E-5 1.1933899E-5 7.622539E-6 1.2687676E-5 1.2687676E-5 1.2687582E-5 0.60575 0.60575
1.2682072E-5 -9.9361484E-11 1.2687894E-5 1.193367E-5 7.6223932E-6 1.2687456E-5 1.2687456E-5 1.2687894E-5 0.60625 0.60625
1.26782215E-5 -1.6635582E-10 1.2687582E-5 1.1933441E-5 7.622247E-6 1.26872355E-5 1.26872355E-5 1.2687582E-5 0.60675 0.60675
1.2678232E-5 -1.6208936E-10 1.2686957E-5 1.1933213E-5 7.622101E-6 1.2687015E-5 1.2687015E-5 1.2686957E-5 0.60725 0.60725
1.2682336E-5 -8.229862E-11 1.2686957E-5 1.1932983E-5 7.6219544E-6 1.2686795E-5 1.2686795E-5 1.2686957E-5 0.60775 0.60775
1.2688221E-5 3.0381718E-11 1.2686333E-5 1.1932754E-5 7.6218084E-6 1.2686575E-5 1.2686575E-5 1.2686333E-5 0.60825 0.60825
1.2694634E-5 1.5280713E-10 1.2686645E-5 1.1932526E-5 7.621662E-6 1.2686355E-5 1.2686355E-5 1.2686645E-5 0.60875 0.60875
1.2695173E-5 1.6681867E-10 1.268602E-5 1.1932297E-5 7.621516E-6 1.2686134E-5 1.2686134E-5 1.268602E-5 0.60925 0.60925
1.2694029E-5 1.4976781E-10 1.2686333E-5 1.19320675E-5 7.6213696E-6 1.2685914E-5 1.2685914E-5 1.2686333E-5 0.60975 0.60975
1.2690773E-5 9.3736664E-11 1.2686333E-5 1.1931839E-5 7.6212236E-6 1.2685694E-5 1.2685694E-5 1.2686333E-5 0.61025 0.61025
1.2684811E-5 -1.22379416E-11 1.26857085E-5 1.193161E-5 7.621077E-6 1.2685474E-5 1.2685474E-5 1.26857085E-5 0.61075 0.61075
1.2679046E-5 -1.14558155E-10 1.26857085E-5 1.1931153E-5 7.620785E-6 1.2685253E-5 1.2685253E-5 1.26857085E-5 0.61125 0.61125
1.2676515E-5 -1.5718982E-10 1.2685085E-5 1.1930923E-5 7.620639E-6 1.2685033E-5 1.2685033E-5 1.2685085E-5 0.61175 0.61175
1.2677121E-5 -1.4196015E-10 1.2685085E-5 1.1930694E-5 7.6204924E-6 1.2684813E-5 1.2684813E-5 1.2685085E-5 0.61225 0.61225
1.267799E-5 -1.2185795E-10 1.2685085E-5 1.1930466E-5 7.6203464E-6 1.2684593E-5 1.2684593E-5 1.2685085E-5 0.61275 0.61275
1.2681565E-5 -5.1812287E-11 1.268446E-5 1.1930237E-5 7.6202E-6 1.2684372E-5 1.2684372E-5 1.268446E-5 0.61325 0.61325
1.2691476E-5 1.3517419E-10 1.2684773E-5 1.19300075E-5 7.620054E-6 1.2684151E-5 1.2684151E-5 1.2684773E-5 0.61375 0.61375
1.270043E-5 3.0449773E-10 1.2684148E-5 1.1929779E-5 7.6199076E-6 1.2683931E-5 1.2683931E-5 1.2684148E-5 0.61425 0.61425
1.269813E-5 2.6612954E-10 1.2683211E-5 1.192955E-5 7.6197616E-6 1.2683711E-5 1.2683711E-5 1.2683211E-5 0.61475 0.61475
1.2689891E-5 1.1812934E-10 1.2683211E-5 1.1929321E-5 7.619615E-6 1.2683491E-5 1.2683491E-5 1.2683211E-5 0.61525 0.61525
1.2680728E-5 -4.6924752E-11 1.2683211E-5 1.1929093E-5 7.619469E-6 1.2683271E-5 1.2683271E-5 1.2683211E-5 0.61575 0.61575
1.2673742E-5 -1.7178041E-10 1.2682899E-5 1.1928863E-5 7.619323E-6 1.268305E-5 1.268305E-5 1.2682899E-5 0.61625 0.61625
1.2667054E-5 -2.911545E-10 1.2682899E-5 1.1928406E-5 7.6190304E-6 1.268283E-5 1.268283E-5 1.2682899E-5 0.61675 0.61675
1.2667626E-5 -2.765339E-10 1.2682587E-5 1.1928177E-5 7.6188844E-6 1.268261E-5 1.268261E-5 1.2682587E-5 0.61725 0.61725
1.2676613E-5 -1.06601276E-10 1.2682899E-5 1.1927948E-5 7.6187384E-6 1.2682389E-5 1.2682389E-5 1.2682899E-5 0.61775 0.61775
1.2689033E-5 1.2667428E-10 1.2682587E-5 1.1927719E-5 7.618592E-6 1.2682169E-5 1.2682169E-5 1.2682587E-5 0.61825 0.61825
1.2696007E-5 2.594538E-10 1.2681962E-5 1.192749E-5 7.618446E-6 1.2681949E-5 1.2681949E-5 1.2681962E-5 0.61875 0.61875
1.2698327E-5 3.0635494E-10 1.2682587E-5 1.1927262E-5 7.6182996E-6 1.2681728E-5 1.2681728E-5 1.2682587E-5 0.61925 0.61925
1.2695896E-5 2.6555047E-10 1.2681962E-5 1.1927033E-5 7.6181536E-6 1.26815075E-5 1.26815075E-5 1.2681962E-5 0.61975 0.61975
1.2686931E-5 1.04150806E-10 1.2681338E-5 1.1926803E-5 7.618007E-6 1.2681287E-5 1.2681287E-5 1.2681338E-5 0.62025 0.62025
1.2669912E-5 -2.0586115E-10 1.2681338E-5 1.1926575E-5 7.6178612E-6 1.2681066E-5 1.2681066E-5 1.2681338E-5 0.62075 0.62075
1.2657185E-5 -4.3669443E-10 1.2680402E-5 1.1926346E-5 7.617715E-6 1.2680846E-5 1.2680846E-5 1.2680402E-5 0.62125 0.62125
1.2659341E-5 -3.9283862E-10 1.26807145E-5 1.1926117E-5 7.617569E-6 1.2680626E-5 1.2680626E-5 1.26807145E-5 0.62175 0.62175
1.2672024E-5 -1.5469054E-10 1.2681026E-5 1.1925659E-5 7.6172764E-6 1.2680406E-5 1.2680406E-5 1.2681026E-5 0.62225 0.62225
1.2684048E-5 7.127621E-11 1.26807145E-5 1.192543E-5 7.61713E-6 1.2680186E-5 1.2680186E-5 1.26807145E-5 0.62275 0.62275
1.269254E-5 2.3207283E-10 1.268009E-5 1.1925202E-5 7.616984E-6 1.2679965E-5 1.2679965E-5 1.268009E-5 0.62325 0.62325
1.2698128E-5 3.3927158E-10 1.2680402E-5 1.1924973E-5 7.6168376E-6 1.2679745E-5 1.2679745E-5 1.2680402E-5 0.62375 0.62375
1.26967525E-5 3.1795724E-10 1.2679778E-5 1.1924743E-5 7.6166916E-6 1.2679525E-5 1.2679525E-5 1.2679778E-5 0.62425 0.62425
1.2686665E-5 1.3584929E-10 1.2679153E-5 1.1924515E-5 7.616545E-6 1.2679305E-5 1.2679305E-5 1.2679153E-5 0.62475 0.62475
1.2670505E-5 -1.5832693E-10 1.2679466E-5 1.1924286E-5 7.616399E-6 1.2679084E-5 1.2679084E-5 1.2679466E-5 0.62525 0.62525
1.2658273E-5 -3.800242E-10 1.2678841E-5 1.1924057E-5 7.616253E-6 1.2678864E-5 1.2678864E-5 1.2678841E-5 0.62575 0.62575
1.2659306E-5 -3.5687667E-10 1.2678841E-5 1.1923828E-5 7.616107E-6 1.2678643E-5 1.2678643E-5 1.2678841E-5 0.62625 0.62625
1.2666644E-5 -2.173974E-10 1.2678529E-5 1.1923599E-5 7.6159604E-6 1.26784225E-5 1.26784225E-5 1.2678529E-5 0.62675 0.62675
1.267563E-5 -4.7464782E-11 1.2678529E-5 1.1923142E-5 7.615668E-6 1.2678202E-5 1.2678202E-5 1.2678529E-5 0.62725 0.62725
1.2688214E-5 1.8885611E-10 1.2678529E-5 1.1922913E-5 7.615522E-6 1.2677981E-5 1.2677981E-5 1.2678529E-5 0.62775 0.62775
1.2699644E-5 4.038596E-10 1.2677904E-5 1.1922683E-5 7.6153756E-6 1.2677761E-5 1.2677761E-5 1.2677904E-5 0.62825 0.62825
1.2698466E-5 3.861997E-10 1.2677904E-5 1.1922455E-5 7.6152296E-6 1.2677541E-5 1.2677541E-5 1.2677904E-5 0.62875 0.62875
1.268663E-5 1.7181122E-10 1.2677592E-5 1.1922226E-5 7.615083E-6 1.2677321E-5 1.2677321E-5 1.2677592E-5 0.62925 0.62925
1.26720215E-5 -9.373885E-11 1.2676968E-5 1.1921997E-5 7.614937E-6 1.26771E-5 1.26771E-5 1.2676968E-5 0.62975 0.62975
1.26618015E-5 -2.7828306E-10 1.2676968E-5 1.1921768E-5 7.614791E-6 1.267688E-5 1.267688E-5 1.2676968E-5 0.63025 0.63025
1.266069E-5 -2.9472486E-10 1.267728E-5 1.1921539E-5 7.614645E-6 1.2676659E-5 1.2676659E-5 1.267728E-5 0.63075 0.63075
1.26626155E-5 -2.5513253E-10 1.2676656E-5 1.192131E-5 7.614499E-6 1.2676439E-5 1.2676439E-5 1.2676656E-5 0.63125 0.63125
1.26718E-5 -8.1545506E-11 1.2676656E-5 1.1921082E-5 7.6143524E-6 1.2676219E-5 1.2676219E-5 1.2676656E-5 0.63175 0.63175
1.26836585E-5 1.413759E-10 1.2676343E-5 1.1920853E-5 7.6142064E-6 1.2675998E-5 1.2675998E-5 1.2676343E-5 0.63225 0.63225
1.2690104E-5 2.6441038E-10 1.26757195E-5 1.1920395E-5 7.613914E-6 1.2675778E-5 1.2675778E-5 1.26757195E-5 0.63275 0.63275
1.2690214E-5 2.7050406E-10 1.26760315E-5 1.1920166E-5 7.6137676E-6 1.2675558E-5 1.2675558E-5 1.26760315E-5 0.63325 0.63325
1.26842515E-5 1.6452945E-10 1.2675408E-5 1.1919937E-5 7.6136216E-6 1.2675337E-5 1.2675337E-5 1.2675408E-5 0.63375 0.63375
1.2675088E-5 -5.246287E-13 1.2674783E-5 1.1919708E-5 7.613475E-6 1.26751165E-5 1.26751165E-5 1.2674783E-5 0.63425 0.63425
1.2667475E-5 -1.3695256E-10 1.2674783E-5 1.1919479E-5 7.613329E-6 1.26748955E-5 1.26748955E-5 1.2674783E-5 0.63475 0.63475
1.266412E-5 -1.948109E-10 1.2674783E-5 1.1919251E-5 7.613183E-6 1.2674675E-5 1.2674675E-5 1.2674783E-5 0.63525 0.63525
1.2662382E-5 -2.2282497E-10 1.2674471E-5 1.1919022E-5 7.613037E-6 1.2674455E-5 1.2674455E-5 1.2674471E-5 0.63575 0.63575
1.2666847E-5 -1.3633449E-10 1.2674471E-5 1.1918793E-5 7.6128904E-6 1.2674235E-5 1.2674235E-5 1.2674471E-5 0.63625 0.63625
1.2672699E-5 -2.4263211E-11 1.2674471E-5 1.1918564E-5 7.6127444E-6 1.2674014E-5 1.2674014E-5 1.2674471E-5 0.63675 0.63675
1.2680927E-5 1.3166085E-10 1.2673847E-5 1.1918335E-5 7.612598E-6 1.2673794E-5 1.2673794E-5 1.2673847E-5 0.63725 0.63725
1.2686317E-5 2.3520522E-10 1.2673534E-5 1.1918106E-5 7.612452E-6 1.2673573E-5 1.2673573E-5 1.2673534E-5 0.63775 0.63775
1.2686295E-5 2.3886262E-10 1.2673847E-5 1.1917648E-5 7.6121596E-6 1.2673353E-5 1.2673353E-5 1.2673847E-5 0.63825 0.63825
1.2679574E-5 1.1887949E-10 1.2673534E-5 1.1917419E-5 7.612013E-6 1.2673132E-5 1.2673132E-5 1.2673534E-5 0.63875 0.63875
1.2670905E-5 -3.7038605E-11 1.267291E-5 1.1917191E-5 7.611867E-6 1.2672912E-5 1.2672912E-5 1.267291E-5 0.63925 0.63925
1.26661635E-5 -1.2047774E-10 1.2673222E-5 1.1916962E-5 7.611721E-6 1.2672692E-5 1.2672692E-5 1.2673222E-5 0.63975 0.63975
1.2663765E-5 -1.6067314E-10 1.2672598E-5 1.1916733E-5 7.611575E-6 1.2672471E-5 1.2672471E-5 1.2672598E-5 0.64025 0.64025
1.2662522E-5 -1.795512E-10 1.2672598E-5 1.1916504E-5 7.6114284E-6 1.267225E-5 1.267225E-5 1.2672598E-5 0.64075 0.64075
1.2663787E-5 -1.5214019E-10 1.267291E-5 1.1916275E-5 7.6112824E-6 1.267203E-5 1.267203E-5 1.267291E-5 0.64125 0.64125
1.26668665E-5 -9.123052E-11 1.2672598E-5 1.1916046E-5 7.611136E-6 1.267181E-5 1.267181E-5 1.2672598E-5 0.64175 0.64175
1.2676843E-5 9.69741E-11 1.2671973E-5 1.1915818E-5 7.61099E-6 1.2671589E-5 1.2671589E-5 1.2671973E-5 0.64225 0.64225
1.2687018E-5 2.888331E-10 1.2671661E-5 1.1915588E-5 7.6108436E-6 1.26713685E-5 1.26713685E-5 1.2671661E-5 0.64275 0.64275
1.2689735E-5 3.4304304E-10 1.2671661E-5 1.1915359E-5 7.6106976E-6 1.26711475E-5 1.26711475E-5 1.2671661E-5 0.64325 0.64325
1.26811E-5 1.8773404E-10 1.2671349E-5 1.1914902E-5 7.610405E-6 1.2670927E-5 1.2670927E-5 1.2671349E-5 0.64375 0.64375
1.26710775E-5 6.844232E-12 1.26710365E-5 1.19146725E-5 7.6102588E-6 1.2670707E-5 1.2670707E-5 1.26710365E-5 0.64425 0.64425
1.2660429E-5 -1.8561784E-10 1.2670413E-5 1.1914444E-5 7.610113E-6 1.2670486E-5 1.2670486E-5 1.2670413E-5 0.64475 0.64475
1.2653213E-5 -3.14737E-10 1.2670725E-5 1.1914215E-5 7.609967E-6 1.2670266E-5 1.2670266E-5 1.2670725E-5 0.64525 0.64525
1.2651804E-5 -3.3666037E-10 1.2670413E-5 1.1913986E-5 7.6098204E-6 1.2670045E-5 1.2670045E-5 1.2670413E-5 0.64575 0.64575
1.265627E-5 -2.501699E-10 1.2670413E-5 1.1913758E-5 7.6096744E-6 1.2669825E-5 1.2669825E-5 1.2670413E-5 0.64625 0.64625
1.2669316E-5 -5.322087E-12 1.2669789E-5 1.1913528E-5 7.609528E-6 1.2669604E-5 1.2669604E-5 1.2669789E-5 0.64675 0.64675
1.2682164E-5 2.3587132E-10 1.2669164E-5 1.1913299E-5 7.609382E-6 1.2669384E-5 1.2669384E-5 1.2669164E-5 0.64725 0.64725
1.2689039E-5 3.6682365E-10 1.2669476E-5 1.1913071E-5 7.6092356E-6 1.2669163E-5 1.2669163E-5 1.2669476E-5 0.64775 0.64775
1.2690402E-5 3.960619E-10 1.2669164E-5 1.1912842E-5 7.6090896E-6 1.2668943E-5 1.2668943E-5 1.2669164E-5 0.64825 0.64825
1.2684869E-5 2.9800518E-10 1.2668852E-5 1.19126125E-5 7.608943E-6 1.2668723E-5 1.2668723E-5 1.2668852E-5 0.64875 0.64875
1.2666663E-5 -3.3933203E-11 1.266854E-5 1.1912155E-5 7.608651E-6 1.2668502E-5 1.2668502E-5 1.266854E-5 0.64925 0.64925
1.2646741E-5 -3.9754303E-10 1.266854E-5 1.1911926E-5 7.608505E-6 1.2668281E-5 1.2668281E-5 1.266854E-5 0.64975 0.64975
1.2637709E-5 -5.601608E-10 1.266854E-5 1.1911698E-5 7.6083584E-6 1.2668061E-5 1.2668061E-5 1.266854E-5 0.65025 0.65025
1.2645773E-5 -4.072821E-10 1.2668227E-5 1.1911468E-5 7.6082124E-6 1.2667841E-5 1.2667841E-5 1.2668227E-5 0.65075 0.65075
1.2659181E-5 -1.5573454E-10 1.2667915E-5 1.1911239E-5 7.608066E-6 1.266762E-5 1.266762E-5 1.2667915E-5 0.65125 0.65125
1.267358E-5 1.14085026E-10 1.2667915E-5 1.1911011E-5 7.60792E-6 1.2667399E-5 1.2667399E-5 1.2667915E-5 0.65175 0.65175
1.2687121E-5 3.6806883E-10 1.2666978E-5 1.1910782E-5 7.6077736E-6 1.2667178E-5 1.2667178E-5 1.2666978E-5 0.65225 0.65225
1.2699177E-5 5.9464467E-10 1.2666978E-5 1.19105525E-5 7.6076276E-6 1.2666957E-5 1.2666957E-5 1.2666978E-5 0.65275 0.65275
1.2693875E-5 5.008514E-10 1.2667291E-5 1.1910324E-5 7.607481E-6 1.2666737E-5 1.2666737E-5 1.2667291E-5 0.65325 0.65325
1.2670719E-5 7.755305E-11 1.2666666E-5 1.1910095E-5 7.607335E-6 1.2666516E-5 1.2666516E-5 1.2666666E-5 0.65375 0.65375
1.264918E-5 -3.1590106E-10 1.2666354E-5 1.1909867E-5 7.6071888E-6 1.2666296E-5 1.2666296E-5 1.2666354E-5 0.65425 0.65425
1.2637475E-5 -5.2785326E-10 1.26660425E-5 1.1909408E-5 7.6068964E-6 1.2666075E-5 1.2666075E-5 1.26660425E-5 0.65475 0.65475
1.2638409E-5 -5.065329E-10 1.26657305E-5 1.190918E-5 7.6067504E-6 1.2665855E-5 1.2665855E-5 1.26657305E-5 0.65525 0.65525
1.2648255E-5 -3.2076458E-10 1.2665418E-5 1.1908951E-5 7.606604E-6 1.2665634E-5 1.2665634E-5 1.2665418E-5 0.65575 0.65575
1.266526E-5 -2.8287448E-12 1.2665418E-5 1.1908722E-5 7.606458E-6 1.2665414E-5 1.2665414E-5 1.2665418E-5 0.65625 0.65625
1.2685534E-5 3.754047E-10 1.2665418E-5 1.1908493E-5 7.6063116E-6 1.2665193E-5 1.2665193E-5 1.2665418E-5 0.65675 0.65675
1.2697293E-5 5.964989E-10 1.2665418E-5 1.1908264E-5 7.6061656E-6 1.2664973E-5 1.2664973E-5 1.2665418E-5 0.65725 0.65725
1.2689845E-5 4.6311632E-10 1.2664482E-5 1.1908035E-5 7.606019E-6 1.2664752E-5 1.2664752E-5 1.2664482E-5 0.65775 0.65775
1.2674114E-5 1.7685796E-10 1.2664482E-5 1.1907807E-5 7.605873E-6 1.2664531E-5 1.2664531E-5 1.2664482E-5 0.65825 0.65825
1.2655579E-5 -1.6117108E-10 1.2664482E-5 1.1907578E-5 7.605727E-6 1.2664311E-5 1.2664311E-5 1.2664482E-5 0.65875 0.65875
1.2641365E-5 -4.1941234E-10 1.2664169E-5 1.1907348E-5 7.605581E-6 1.2664091E-5 1.2664091E-5 1.2664169E-5 0.65925 0.65925
1.2637514E-5 -4.864067E-10 1.2664169E-5 1.1906891E-5 7.6052884E-6 1.266387E-5 1.266387E-5 1.2664169E-5 0.65975 0.65975
1.2643234E-5 -3.7677167E-10 1.2663545E-5 1.1906662E-5 7.6051424E-6 1.2663649E-5 1.2663649E-5 1.2663545E-5 0.66025 0.66025
1.26577E-5 -1.0573398E-10 1.2663545E-5 1.1906433E-5 7.604996E-6 1.2663429E-5 1.2663429E-5 1.2663545E-5 0.66075 0.66075
1.2675431E-5 2.2560132E-10 1.2663545E-5 1.1906204E-5 7.60485E-6 1.2663208E-5 1.2663208E-5 1.2663545E-5 0.66125 0.66125
1.268356E-5 3.7969822E-10 1.2663233E-5 1.1905975E-5 7.6047036E-6 1.26629875E-5 1.26629875E-5 1.2663233E-5 0.66175 0.66175
1.2684099E-5 3.9370973E-10 1.266292E-5 1.1905747E-5 7.6045576E-6 1.26627665E-5 1.26627665E-5 1.266292E-5 0.66225 0.66225
1.2675232E-5 2.3413727E-10 1.2662608E-5 1.1905518E-5 7.604411E-6 1.26625455E-5 1.26625455E-5 1.2662608E-5 0.66275 0.66275
1.2661877E-5 -8.268278E-12 1.2661984E-5 1.1905288E-5 7.604265E-6 1.2662325E-5 1.2662325E-5 1.2661984E-5 0.66325 0.66325
1.2650271E-5 -2.1839329E-10 1.2662608E-5 1.190506E-5 7.6041188E-6 1.2662104E-5 1.2662104E-5 1.2662608E-5 0.66375 0.66375
1.2643747E-5 -3.3472203E-10 1.2661672E-5 1.1904831E-5 7.603973E-6 1.2661883E-5 1.2661883E-5 1.2661672E-5 0.66425 0.66425
1.2643593E-5 -3.335009E-10 1.2661672E-5 1.1904602E-5 7.6038264E-6 1.2661663E-5 1.2661663E-5 1.2661672E-5 0.66475 0.66475
1.2651689E-5 -1.8001307E-10 1.2661672E-5 1.1904144E-5 7.603534E-6 1.2661443E-5 1.2661443E-5 1.2661672E-5 0.66525 0.66525
1.2664108E-5 5.3262478E-11 1.26613595E-5 1.1903915E-5 7.603388E-6 1.2661222E-5 1.2661222E-5 1.26613595E-5 0.66575 0.66575
1.2671874E-5 2.0065964E-10 1.26613595E-5 1.1903687E-5 7.6032416E-6 1.2661001E-5 1.2661001E-5 1.26613595E-5 0.66625 0.66625
1.2674788E-5 2.58524E-10 1.2660736E-5 1.1903458E-5 7.6030956E-6 1.2660781E-5 1.2660781E-5 1.2660736E-5 0.66675 0.66675
1.2671994E-5 2.1101978E-10 1.2660424E-5 1.1903228E-5 7.602949E-6 1.266056E-5 1.266056E-5 1.2660424E-5 0.66725 0.66725
1.2667582E-5 1.336713E-10 1.2660424E-5 1.1903E-5 7.602803E-6 1.266034E-5 1.266034E-5 1.2660424E-5 0.66775 0.66775
1.2660564E-5 8.206573E-12 1.2660111E-5 1.1902771E-5 7.6026568E-6 1.2660119E-5 1.2660119E-5 1.2660111E-5 0.66825 0.66825
1.2651961E-5 -1.4649337E-10 1.2660111E-5 1.1902542E-5 7.602511E-6 1.2659898E-5 1.2659898E-5 1.2660111E-5 0.66875 0.66875
1.2646559E-5 -2.4211383E-10 1.2660111E-5 1.1902313E-5 7.6023643E-6 1.2659678E-5 1.2659678E-5 1.2660111E-5 0.66925 0.66925
1.264789E-5 -2.134847E-10 1.2659487E-5 1.1902084E-5 7.6022184E-6 1.2659457E-5 1.2659457E-5 1.2659487E-5 0.66975 0.66975
1.2653246E-5 -1.1054942E-10 1.2659487E-5 1.1901855E-5 7.602072E-6 1.2659236E-5 1.2659236E-5 1.2659487E-5 0.67025 0.67025
1.2659956E-5 1.7357596E-11 1.2659487E-5 1.1901398E-5 7.6017795E-6 1.2659016E-5 1.2659016E-5 1.2659487E-5 0.67075 0.67075
1.2665345E-5 1.2090194E-10 1.2658862E-5 1.1901169E-5 7.6016336E-6 1.2658795E-5 1.2658795E-5 1.2658862E-5 0.67125 0.67125
1.26713285E-5 2.354095E-10 1.2658862E-5 1.190094E-5 7.601487E-6 1.2658574E-5 1.2658574E-5 1.2658862E-5 0.67175 0.67175
1.26700525E-5 2.1592236E-10 1.2658862E-5 1.1900711E-5 7.601341E-6 1.2658353E-5 1.2658353E-5 1.2658862E-5 0.67225 0.67225
1.2663099E-5 9.167576E-11 1.2657614E-5 1.1900483E-5 7.601195E-6 1.2658133E-5 1.2658133E-5 1.2657614E-5 0.67275 0.67275
1.2655784E-5 -3.9270573E-11 1.2657614E-5 1.1900253E-5 7.6010488E-6 1.2657912E-5 1.2657912E-5 1.2657614E-5 0.67325 0.67325
1.265025E-5 -1.3732732E-10 1.2657614E-5 1.1900024E-5 7.600903E-6 1.26576915E-5 1.26576915E-5 1.2657614E-5 0.67375 0.67375
1.2647951E-5 -1.756955E-10 1.2657301E-5 1.1899796E-5 7.6007564E-6 1.26574705E-5 1.26574705E-5 1.2657301E-5 0.67425 0.67425
1.2648522E-5 -1.610749E-10 1.2657614E-5 1.1899567E-5 7.6006104E-6 1.26572495E-5 1.26572495E-5 1.2657614E-5 0.67475 0.67475
1.2651833E-5 -9.590176E-11 1.2657301E-5 1.1899338E-5 7.600464E-6 1.2657029E-5 1.2657029E-5 1.2657301E-5 0.67525 0.67525
1.2658146E-5 2.4696462E-11 1.2657301E-5 1.1899109E-5 7.600318E-6 1.2656808E-5 1.2656808E-5 1.2657301E-5 0.67575 0.67575
1.26641635E-5 1.3981308E-10 1.26563655E-5 1.1898651E-5 7.6000256E-6 1.2656587E-5 1.2656587E-5 1.26563655E-5 0.67625 0.67625
1.2667672E-5 2.0864062E-10 1.2656677E-5 1.1898423E-5 7.599879E-6 1.2656367E-5 1.2656367E-5 1.2656677E-5 0.67675 0.67675
1.266887E-5 2.3483349E-10 1.2656053E-5 1.1898193E-5 7.599733E-6 1.2656146E-5 1.2656146E-5 1.2656053E-5 0.67725 0.67725
1.2662016E-5 1.12414085E-10 1.26563655E-5 1.1897964E-5 7.5995868E-6 1.2655925E-5 1.2655925E-5 1.26563655E-5 0.67775 0.67775
1.2651433E-5 -7.8829845E-11 1.2656053E-5 1.1897736E-5 7.599441E-6 1.2655704E-5 1.2655704E-5 1.2656053E-5 0.67825 0.67825
1.2645009E-5 -1.9333139E-10 1.2655117E-5 1.1897507E-5 7.5992943E-6 1.2655484E-5 1.2655484E-5 1.2655117E-5 0.67875 0.67875
1.2644062E-5 -2.0672784E-10 1.2655117E-5 1.1897278E-5 7.5991484E-6 1.2655263E-5 1.2655263E-5 1.2655117E-5 0.67925 0.67925
1.26450295E-5 -1.8479844E-10 1.2655117E-5 1.1897049E-5 7.599002E-6 1.2655043E-5 1.2655043E-5 1.2655117E-5 0.67975 0.67975
1.2651475E-5 -6.176396E-11 1.2654804E-5 1.189682E-5 7.598856E-6 1.2654821E-5 1.2654821E-5 1.2654804E-5 0.68025 0.68025
1.2658217E-5 6.675213E-11 1.2654804E-5 1.1896591E-5 7.5987095E-6 1.2654601E-5 1.2654601E-5 1.2654804E-5 0.68075 0.68075
1.2666808E-5 2.2937595E-10 1.2654804E-5 1.1896363E-5 7.5985636E-6 1.265438E-5 1.265438E-5 1.2654804E-5 0.68125 0.68125
1.2671967E-5 3.2865682E-10 1.2653868E-5 1.1895904E-5 7.598271E-6 1.265416E-5 1.265416E-5 1.2653868E-5 0.68175 0.68175
1.2662936E-5 1.6603902E-10 1.2653556E-5 1.1895676E-5 7.5981247E-6 1.2653939E-5 1.2653939E-5 1.2653556E-5 0.68225 0.68225
1.265123E-5 -4.591319E-11 1.2653556E-5 1.1895447E-5 7.5979788E-6 1.2653718E-5 1.2653718E-5 1.2653556E-5 0.68275 0.68275
1.26439145E-5 -1.7685953E-10 1.2653243E-5 1.18952175E-5 7.5978323E-6 1.2653497E-5 1.2653497E-5 1.2653243E-5 0.68325 0.68325
1.2640196E-5 -2.4141758E-10 1.2652931E-5 1.1894989E-5 7.5976864E-6 1.2653276E-5 1.2653276E-5 1.2652931E-5 0.68375 0.68375
1.2641262E-5 -2.1766099E-10 1.2652931E-5 1.189476E-5 7.59754E-6 1.2653056E-5 1.2653056E-5 1.2652931E-5 0.68425 0.68425
1.2648137E-5 -8.670864E-11 1.2652931E-5 1.1894531E-5 7.597394E-6 1.2652835E-5 1.2652835E-5 1.2652931E-5 0.68475 0.68475
1.2658971E-5 1.1733173E-10 1.2652931E-5 1.1894303E-5 7.5972475E-6 1.2652614E-5 1.2652614E-5 1.2652931E-5 0.68525 0.68525
1.2665945E-5 2.5011127E-10 1.2652307E-5 1.1894073E-5 7.5971016E-6 1.2652393E-5 1.2652393E-5 1.2652307E-5 0.68575 0.68575
1.2664141E-5 2.2087908E-10 1.2651994E-5 1.1893844E-5 7.5969556E-6 1.2652173E-5 1.2652173E-5 1.2651994E-5 0.68625 0.68625
1.2656527E-5 8.445114E-11 1.2652307E-5 1.1893616E-5 7.596809E-6 1.2651952E-5 1.2651952E-5 1.2652307E-5 0.68675 0.68675
1.2651323E-5 -7.514922E-12 1.2651994E-5 1.18931575E-5 7.5965168E-6 1.2651731E-5 1.2651731E-5 1.2651994E-5 0.68725 0.68725
1.2643579E-5 -1.4637913E-10 1.26516825E-5 1.1892929E-5 7.596371E-6 1.265151E-5 1.265151E-5 1.26516825E-5 0.68775 0.68775
1.2635999E-5 -2.8219801E-10 1.26513705E-5 1.18927E-5 7.5962243E-6 1.265129E-5 1.265129E-5 1.26513705E-5 0.68825 0.68825
1.2638484E-5 -2.3225152E-10 1.26513705E-5 1.1892471E-5 7.5960784E-6 1.2651069E-5 1.2651069E-5 1.26513705E-5 0.68875 0.68875
1.2647042E-5 -7.023677E-11 1.26516825E-5 1.1892243E-5 7.595932E-6 1.2650848E-5 1.2650848E-5 1.26516825E-5 0.68925 0.68925
1.2658009E-5 1.3623985E-10 1.2650434E-5 1.1892013E-5 7.595786E-6 1.2650627E-5 1.2650627E-5 1.2650434E-5 0.68975 0.68975
1.2663267E-5 2.3734792E-10 1.2650434E-5 1.1891785E-5 7.5956395E-6 1.26504065E-5 1.26504065E-5 1.2650434E-5 0.69025 0.69025
1.2662353E-5 2.2456054E-10 1.2651059E-5 1.1891556E-5 7.5954936E-6 1.2650185E-5 1.2650185E-5 1.2651059E-5 0.69075 0.69075
1.2657776E-5 1.4416673E-10 1.2650122E-5 1.1891327E-5 7.595347E-6 1.2649964E-5 1.2649964E-5 1.2650122E-5 0.69125 0.69125
1.264749E-5 -4.1595605E-11 1.2650122E-5 1.1891098E-5 7.595201E-6 1.2649743E-5 1.2649743E-5 1.2650122E-5 0.69175 0.69175
1.263694E-5 -2.3223047E-10 1.264981E-5 1.1890869E-5 7.5950547E-6 1.2649522E-5 1.2649522E-5 1.264981E-5 0.69225 0.69225
1.263398E-5 -2.8278E-10 1.264981E-5 1.1890412E-5 7.5947623E-6 1.2649302E-5 1.2649302E-5 1.264981E-5 0.69275 0.69275
1.2637522E-5 -2.1334338E-10 1.2649498E-5 1.1890183E-5 7.5946164E-6 1.2649081E-5 1.2649081E-5 1.2649498E-5 0.69325 0.69325
1.2645617E-5 -5.9855565E-11 1.2648873E-5 1.1889953E-5 7.59447E-6 1.264886E-5 1.264886E-5 1.2648873E-5 0.69375 0.69375
1.2654208E-5 1.02768245E-10 1.2648561E-5 1.1889725E-5 7.594324E-6 1.2648639E-5 1.2648639E-5 1.2648561E-5 0.69425 0.69425
1.2661676E-5 2.446838E-10 1.2648873E-5 1.1889496E-5 7.5941775E-6 1.2648418E-5 1.2648418E-5 1.2648873E-5 0.69475 0.69475
1.26658115E-5 3.250836E-10 1.2647936E-5 1.1889267E-5 7.5940316E-6 1.2648197E-5 1.2648197E-5 1.2647936E-5 0.69525 0.69525
1.2659915E-5 2.2032716E-10 1.2647936E-5 1.1889038E-5 7.593885E-6 1.2647977E-5 1.2647977E-5 1.2647936E-5 0.69575 0.69575
1.2646658E-5 -2.0251195E-11 1.2647624E-5 1.1888809E-5 7.593739E-6 1.2647756E-5 1.2647756E-5 1.2647624E-5 0.69625 0.69625
1.26349205E-5 -2.3281246E-10 1.2647312E-5 1.188858E-5 7.5935927E-6 1.2647535E-5 1.2647535E-5 1.2647312E-5 0.69675 0.69675
1.2631895E-5 -2.8458014E-10 1.2647E-5 1.1888352E-5 7.5934468E-6 1.2647314E-5 1.2647314E-5 1.2647E-5 0.69725 0.69725
1.2632862E-5 -2.626507E-10 1.2647E-5 1.1887893E-5 7.5931544E-6 1.2647093E-5 1.2647093E-5 1.2647E-5 0.69775 0.69775
1.2639638E-5 -1.3352557E-10 1.2647624E-5 1.1887665E-5 7.593008E-6 1.2646873E-5 1.2646873E-5 1.2647624E-5 0.69825 0.69825
1.2651627E-5 9.183212E-11 1.2647E-5 1.1887436E-5 7.592862E-6 1.2646652E-5 1.2646652E-5 1.2647E-5 0.69875 0.69875
1.2663584E-5 3.1658076E-10 1.2646064E-5 1.1887207E-5 7.5927155E-6 1.2646431E-5 1.2646431E-5 1.2646064E-5 0.69925 0.69925
1.26661025E-5 3.6713627E-10 1.2646688E-5 1.1886978E-5 7.5925695E-6 1.264621E-5 1.264621E-5 1.2646688E-5 0.69975 0.69975
1.2658754E-5 2.355809E-10 1.2645752E-5 1.1886749E-5 7.5924236E-6 1.2645989E-5 1.2645989E-5 1.2645752E-5 0.70025 0.70025
1.2647708E-5 3.581003E-11 1.2646064E-5 1.188652E-5 7.592277E-6 1.2645768E-5 1.2645768E-5 1.2646064E-5 0.70075 0.70075
1.2639931E-5 -1.0366325E-10 1.264544E-5 1.1886292E-5 7.592131E-6 1.2645547E-5 1.2645547E-5 1.264544E-5 0.70125 0.70125
1.2629975E-5 -2.833349E-10 1.264544E-5 1.1886063E-5 7.5919847E-6 1.2645326E-5 1.2645326E-5 1.264544E-5 0.70175 0.70175
1.2625299E-5 -3.6555592E-10 1.2645127E-5 1.1885833E-5 7.5918388E-6 1.2645106E-5 1.2645106E-5 1.2645127E-5 0.70225 0.70225
1.26311825E-5 -2.5287555E-10 1.2645127E-5 1.1885605E-5 7.5916923E-6 1.2644884E-5 1.2644884E-5 1.2645127E-5 0.70275 0.70275
1.264611E-5 2.6689071E-11 1.2644815E-5 1.1885147E-5 7.5914E-6 1.2644664E-5 1.2644664E-5 1.2644815E-5 0.70325 0.70325
1.26565155E-5 2.2281156E-10 1.2644815E-5 1.1884918E-5 7.591254E-6 1.2644443E-5 1.2644443E-5 1.2644815E-5 0.70375 0.70375
1.2660915E-5 3.080839E-10 1.2644815E-5 1.1884689E-5 7.5911075E-6 1.2644222E-5 1.2644222E-5 1.2644815E-5 0.70425 0.70425
1.2660199E-5 2.9895092E-10 1.2644191E-5 1.188446E-5 7.5909616E-6 1.2644001E-5 1.2644001E-5 1.2644191E-5 0.70475 0.70475
1.26538735E-5 1.8627656E-10 1.2644191E-5 1.1884232E-5 7.590815E-6 1.264378E-5 1.264378E-5 1.2644191E-5 0.70525 0.70525
1.2640683E-5 -5.3083628E-11 1.2643566E-5 1.1884003E-5 7.590669E-6 1.2643559E-5 1.2643559E-5 1.2643566E-5 0.70575 0.70575
1.2628516E-5 -2.7356278E-10 1.2643566E-5 1.1883773E-5 7.5905227E-6 1.2643339E-5 1.2643339E-5 1.2643566E-5 0.70625 0.70625
1.2625555E-5 -3.241123E-10 1.2643254E-5 1.1883545E-5 7.5903768E-6 1.2643117E-5 1.2643117E-5 1.2643254E-5 0.70675 0.70675
1.2629692E-5 -2.437125E-10 1.264263E-5 1.1883316E-5 7.5902303E-6 1.2642897E-5 1.2642897E-5 1.264263E-5 0.70725 0.70725
1.2638216E-5 -8.230681E-11 1.2642942E-5 1.1883088E-5 7.5900844E-6 1.2642676E-5 1.2642676E-5 1.2642942E-5 0.70775 0.70775
1.2648027E-5 1.0285248E-10 1.2642317E-5 1.1882858E-5 7.589938E-6 1.2642455E-5 1.2642455E-5 1.2642317E-5 0.70825 0.70825
1.2657079E-5 2.7400326E-10 1.264263E-5 1.1882401E-5 7.5896455E-6 1.2642234E-5 1.2642234E-5 1.264263E-5 0.70875 0.70875
1.2660357E-5 3.3856734E-10 1.26420055E-5 1.1882172E-5 7.5894995E-6 1.2642013E-5 1.2642013E-5 1.26420055E-5 0.70925 0.70925
1.2653041E-5 2.0762099E-10 1.2642317E-5 1.1881943E-5 7.589353E-6 1.2641792E-5 1.2641792E-5 1.2642317E-5 0.70975 0.70975
1.2642194E-5 1.1504516E-11 1.26413815E-5 1.1881714E-5 7.589207E-6 1.2641571E-5 1.2641571E-5 1.26413815E-5 0.71025 0.71025
1.2635935E-5 -9.995168E-11 1.26420055E-5 1.1881485E-5 7.5890607E-6 1.264135E-5 1.264135E-5 1.26420055E-5 0.71075 0.71075
1.2629542E-5 -2.1384415E-10 1.2641069E-5 1.1881256E-5 7.5889147E-6 1.2641129E-5 1.2641129E-5 1.2641069E-5 0.71125 0.71125
1.2625361E-5 -2.8692915E-10 1.2641069E-5 1.1881028E-5 7.5887683E-6 1.2640908E-5 1.2640908E-5 1.2641069E-5 0.71175 0.71175
1.2627583E-5 -2.418552E-10 1.2640757E-5 1.1880798E-5 7.5886223E-6 1.2640687E-5 1.2640687E-5 1.2640757E-5 0.71225 0.71225
1.2638054E-5 -4.4514573E-11 1.2640757E-5 1.1880569E-5 7.588476E-6 1.2640466E-5 1.2640466E-5 1.2640757E-5 0.71275 0.71275
1.26486575E-5 1.5526232E-10 1.2640445E-5 1.1880341E-5 7.58833E-6 1.2640246E-5 1.2640246E-5 1.2640445E-5 0.71325 0.71325
1.2653651E-5 2.5149788E-10 1.2640133E-5 1.1880112E-5 7.588184E-6 1.2640024E-5 1.2640024E-5 1.2640133E-5 0.71375 0.71375
1.2655674E-5 2.929174E-10 1.2639508E-5 1.1879654E-5 7.5878916E-6 1.2639803E-5 1.2639803E-5 1.2639508E-5 0.71425 0.71425
1.2653639E-5 2.594218E-10 1.2639508E-5 1.1879425E-5 7.587745E-6 1.2639583E-5 1.2639583E-5 1.2639508E-5 0.71475 0.71475
1.26429895E-5 6.695969E-11 1.2638884E-5 1.1879196E-5 7.587599E-6 1.2639362E-5 1.2639362E-5 1.2638884E-5 0.71525 0.71525
1.2627588E-5 -2.1320799E-10 1.2639196E-5 1.1878968E-5 7.5874527E-6 1.263914E-5 1.263914E-5 1.2639196E-5 0.71575 0.71575
1.261816E-5 -3.831346E-10 1.2638884E-5 1.1878738E-5 7.5873068E-6 1.26389195E-5 1.26389195E-5 1.2638884E-5 0.71625 0.71625
1.26223285E-5 -3.021257E-10 1.2638884E-5 1.1878509E-5 7.5871603E-6 1.26386985E-5 1.26386985E-5 1.2638884E-5 0.71675 0.71675
1.2629367E-5 -1.6812803E-10 1.2638259E-5 1.1878281E-5 7.5870144E-6 1.2638477E-5 1.2638477E-5 1.2638259E-5 0.71725 0.71725
1.2635945E-5 -4.265727E-11 1.2637947E-5 1.1878052E-5 7.586868E-6 1.2638256E-5 1.2638256E-5 1.2637947E-5 0.71775 0.71775
1.2645558E-5 1.3884761E-10 1.2638259E-5 1.18778225E-5 7.586722E-6 1.26380355E-5 1.26380355E-5 1.2638259E-5 0.71825 0.71825
1.2659627E-5 4.0257653E-10 1.2637947E-5 1.1877594E-5 7.5865755E-6 1.26378145E-5 1.26378145E-5 1.2637947E-5 0.71875 0.71875
1.2663102E-5 4.7079496E-10 1.2637947E-5 1.1877365E-5 7.5864295E-6 1.2637593E-5 1.2637593E-5 1.2637947E-5 0.71925 0.71925
1.2648592E-5 2.0707211E-10 1.2637323E-5 1.1876908E-5 7.586137E-6 1.26373725E-5 1.26373725E-5 1.2637323E-5 0.71975 0.71975
1.2630583E-5 -1.2121183E-10 1.2636699E-5 1.1876678E-5 7.5859907E-6 1.26371515E-5 1.26371515E-5 1.2636699E-5 0.72025 0.72025
1.2618878E-5 -3.3316402E-10 1.26370105E-5 1.1876449E-5 7.5858447E-6 1.263693E-5 1.263693E-5 1.26370105E-5 0.72075 0.72075
1.2614598E-5 -4.080762E-10 1.2636699E-5 1.1876221E-5 7.5856983E-6 1.2636709E-5 1.2636709E-5 1.2636699E-5 0.72125 0.72125
1.2617215E-5 -3.556935E-10 1.2636387E-5 1.1875992E-5 7.5855523E-6 1.26364885E-5 1.26364885E-5 1.2636387E-5 0.72175 0.72175
1.2626697E-5 -1.7662487E-10 1.2636387E-5 1.18757625E-5 7.585406E-6 1.26362675E-5 1.26362675E-5 1.2636387E-5 0.72225 0.72225
1.2644264E-5 1.516651E-10 1.2635762E-5 1.1875534E-5 7.58526E-6 1.26360455E-5 1.26360455E-5 1.2635762E-5 0.72275 0.72275
1.2660015E-5 4.4645637E-10 1.2635762E-5 1.1875305E-5 7.5851135E-6 1.26358245E-5 1.26358245E-5 1.2635762E-5 0.72325 0.72325
1.2660949E-5 4.677767E-10 1.2636075E-5 1.1875076E-5 7.5849675E-6 1.2635604E-5 1.2635604E-5 1.2636075E-5 0.72375 0.72375
1.2649904E-5 2.6800587E-10 1.2634826E-5 1.1874848E-5 7.584821E-6 1.26353825E-5 1.26353825E-5 1.2634826E-5 0.72425 0.72425
1.2635757E-5 1.0982732E-11 1.263545E-5 1.1874618E-5 7.584675E-6 1.26351615E-5 1.26351615E-5 1.263545E-5 0.72475 0.72475
1.2624184E-5 -1.985332E-10 1.2635138E-5 1.1874161E-5 7.5843827E-6 1.26349405E-5 1.26349405E-5 1.2635138E-5 0.72525 0.72525
1.2612082E-5 -4.177942E-10 1.2634201E-5 1.1873932E-5 7.5842363E-6 1.26347195E-5 1.26347195E-5 1.2634201E-5 0.72575 0.72575
1.2610442E-5 -4.4398107E-10 1.2634514E-5 1.1873703E-5 7.5840903E-6 1.26344985E-5 1.26344985E-5 1.2634514E-5 0.72625 0.72625
1.2622927E-5 -2.0948737E-10 1.2633889E-5 1.1873474E-5 7.583944E-6 1.26342775E-5 1.26342775E-5 1.2633889E-5 0.72675 0.72675
1.26411205E-5 1.3037488E-10 1.2633889E-5 1.1873245E-5 7.583798E-6 1.26340565E-5 1.26340565E-5 1.2633889E-5 0.72725 0.72725
1.2652384E-5 3.4233305E-10 1.2633889E-5 1.1873017E-5 7.583652E-6 1.26338355E-5 1.26338355E-5 1.2633889E-5 0.72775 0.72775
1.2655034E-5 3.953249E-10 1.2633889E-5 1.1872788E-5 7.5835055E-6 1.26336145E-5 1.26336145E-5 1.2633889E-5 0.72825 0.72825
1.2649764E-5 3.0214067E-10 1.2633265E-5 1.1872558E-5 7.5833595E-6 1.2633393E-5 1.2633393E-5 1.2633265E-5 0.72875 0.72875
1.2638289E-5 9.4451974E-11 1.2633265E-5 1.187233E-5 7.583213E-6 1.2633172E-5 1.2633172E-5 1.2633265E-5 0.72925 0.72925
1.2623219E-5 -1.7962504E-10 1.2632952E-5 1.1872101E-5 7.583067E-6 1.2632951E-5 1.2632951E-5 1.2632952E-5 0.72975 0.72975
1.2611646E-5 -3.8914097E-10 1.2633265E-5 1.1871643E-5 7.5827747E-6 1.263273E-5 1.263273E-5 1.2633265E-5 0.73025 0.73025
1.2611161E-5 -3.940105E-10 1.2632952E-5 1.1871414E-5 7.5826283E-6 1.2632509E-5 1.2632509E-5 1.2632952E-5 0.73075 0.73075
1.2620609E-5 -2.1555094E-10 1.2632952E-5 1.1871185E-5 7.5824823E-6 1.26322875E-5 1.26322875E-5 1.2632952E-5 0.73125 0.73125
1.2633819E-5 3.2342223E-11 1.2632328E-5 1.1870957E-5 7.582336E-6 1.26320665E-5 1.26320665E-5 1.2632328E-5 0.73175 0.73175
1.2644555E-5 2.3455538E-10 1.2631704E-5 1.1870728E-5 7.58219E-6 1.26318455E-5 1.26318455E-5 1.2631704E-5 0.73225 0.73225
1.264935E-5 3.271365E-10 1.26320165E-5 1.1870498E-5 7.5820435E-6 1.26316245E-5 1.26316245E-5 1.26320165E-5 0.73275 0.73275
1.2643848E-5 2.2968888E-10 1.2631392E-5 1.187027E-5 7.5818975E-6 1.26314035E-5 1.26314035E-5 1.2631392E-5 0.73325 0.73325
1.26332325E-5 3.7835884E-11 1.263108E-5 1.1870041E-5 7.581751E-6 1.26311825E-5 1.26311825E-5 1.263108E-5 0.73375 0.73375
1.2623408E-5 -1.3939953E-10 1.2631392E-5 1.1869812E-5 7.581605E-6 1.26309615E-5 1.26309615E-5 1.2631392E-5 0.73425 0.73425
1.2619162E-5 -2.1370267E-10 1.2630768E-5 1.1869583E-5 7.5814587E-6 1.26307405E-5 1.26307405E-5 1.2630768E-5 0.73475 0.73475
1.2622273E-5 -1.5218392E-10 1.2630456E-5 1.1869354E-5 7.5813127E-6 1.2630519E-5 1.2630519E-5 1.2630456E-5 0.73525 0.73525
1.2626046E-5 -7.8483824E-11 1.2630768E-5 1.1868897E-5 7.5810203E-6 1.2630298E-5 1.2630298E-5 1.2630768E-5 0.73575 0.73575
1.2629587E-5 -9.047215E-12 1.2630143E-5 1.1868668E-5 7.580874E-6 1.26300765E-5 1.26300765E-5 1.2630143E-5 0.73625 0.73625
1.2634184E-5 7.987953E-11 1.2629831E-5 1.1868438E-5 7.580728E-6 1.26298555E-5 1.26298555E-5 1.2629831E-5 0.73675 0.73675
1.263558E-5 1.0972683E-10 1.2629519E-5 1.186821E-5 7.5805815E-6 1.26296345E-5 1.26296345E-5 1.2629519E-5 0.73725 0.73725
1.263493E-5 1.01811955E-10 1.2629207E-5 1.1867981E-5 7.5804355E-6 1.26294135E-5 1.26294135E-5 1.2629207E-5 0.73775 0.73775
1.2632069E-5 5.3089637E-11 1.2629519E-5 1.1867752E-5 7.580289E-6 1.26291925E-5 1.26291925E-5 1.2629519E-5 0.73825 0.73825
1.2628647E-5 -5.9868148E-12 1.2628894E-5 1.1867523E-5 7.580143E-6 1.26289715E-5 1.26289715E-5 1.2628894E-5 0.73875 0.73875
1.2627601E-5 -2.121047E-11 1.2628894E-5 1.1867294E-5 7.5799967E-6 1.26287505E-5 1.26287505E-5 1.2628894E-5 0.73925 0.73925
1.2626489E-5 -3.7652263E-11 1.2628582E-5 1.1867065E-5 7.5798507E-6 1.2628529E-5 1.2628529E-5 1.2628582E-5 0.73975 0.73975
1.2623925E-5 -8.0892994E-11 1.2627958E-5 1.1866837E-5 7.5797043E-6 1.2628308E-5 1.2628308E-5 1.2627958E-5 0.74025 0.74025
1.2625189E-5 -5.3481972E-11 1.2627958E-5 1.1866608E-5 7.5795583E-6 1.2628087E-5 1.2628087E-5 1.2627958E-5 0.74075 0.74075
1.2624638E-5 -5.9569634E-11 1.26273335E-5 1.186615E-5 7.579266E-6 1.26278655E-5 1.26278655E-5 1.26273335E-5 0.74125 0.74125
1.262511E-5 -4.677621E-11 1.26273335E-5 1.1865921E-5 7.57912E-6 1.26276445E-5 1.26276445E-5 1.26273335E-5 0.74175 0.74175
1.2627199E-5 -4.1385406E-12 1.26270215E-5 1.1865692E-5 7.5789735E-6 1.26274235E-5 1.26274235E-5 1.26270215E-5 0.74225 0.74225
1.263084E-5 6.7125284E-11 1.26273335E-5 1.1865463E-5 7.5788275E-6 1.26272025E-5 1.26272025E-5 1.26273335E-5 0.74275 0.74275
1.2637086E-5 1.8650537E-10 1.26270215E-5 1.1865234E-5 7.578681E-6 1.2626981E-5 1.2626981E-5 1.26270215E-5 0.74325 0.74325
1.263637E-5 1.7737238E-10 1.262671E-5 1.1865006E-5 7.578535E-6 1.262676E-5 1.262676E-5 1.262671E-5 0.74375 0.74375
1.262879E-5 4.1553514E-11 1.262671E-5 1.1864777E-5 7.5783887E-6 1.2626539E-5 1.2626539E-5 1.262671E-5 0.74425 0.74425
1.2621539E-5 -8.817467E-11 1.2626398E-5 1.1864548E-5 7.5782427E-6 1.2626317E-5 1.2626317E-5 1.2626398E-5 0.74475 0.74475
1.2615015E-5 -2.0450341E-10 1.2626085E-5 1.1864319E-5 7.5780963E-6 1.2626096E-5 1.2626096E-5 1.2626085E-5 0.74525 0.74525
1.2612352E-5 -2.4957134E-10 1.2625773E-5 1.186409E-5 7.5779503E-6 1.2625875E-5 1.2625875E-5 1.2625773E-5 0.74575 0.74575
1.2616553E-5 -1.6795339E-10 1.2625773E-5 1.1863861E-5 7.577804E-6 1.2625654E-5 1.2625654E-5 1.2625773E-5 0.74625 0.74625
1.2626365E-5 1.7205909E-11 1.2625461E-5 1.1863403E-5 7.5775115E-6 1.2625433E-5 1.2625433E-5 1.2625461E-5 0.74675 0.74675
1.2637826E-5 2.3281854E-10 1.2625149E-5 1.1863174E-5 7.5773655E-6 1.2625212E-5 1.2625212E-5 1.2625149E-5 0.74725 0.74725
1.2639222E-5 2.626658E-10 1.2625149E-5 1.1862946E-5 7.577219E-6 1.2624991E-5 1.2624991E-5 1.2625149E-5 0.74775 0.74775
1.26339855E-5 1.7009069E-10 1.2625149E-5 1.1862717E-5 7.577073E-6 1.2624769E-5 1.2624769E-5 1.2625149E-5 0.74825 0.74825
1.26261075E-5 2.879022E-11 1.2625149E-5 1.1862488E-5 7.5769267E-6 1.2624548E-5 1.2624548E-5 1.2625149E-5 0.74875 0.74875
1.2617999E-5 -1.167737E-10 1.2624836E-5 1.1862259E-5 7.5767807E-6 1.2624327E-5 1.2624327E-5 1.2624836E-5 0.74925 0.74925
1.2609561E-5 -2.684283E-10 1.2624524E-5 1.186203E-5 7.5766343E-6 1.2624105E-5 1.2624105E-5 1.2624524E-5 0.74975 0.74975
1.2607195E-5 -3.080146E-10 1.2624524E-5 1.1861801E-5 7.5764883E-6 1.2623884E-5 1.2623884E-5 1.2624524E-5 0.75025 0.75025
1.2615786E-5 -1.453908E-10 1.26239E-5 1.1861573E-5 7.576342E-6 1.2623663E-5 1.2623663E-5 1.26239E-5 0.75075 0.75075
1.2629392E-5 1.09811174E-10 1.2623588E-5 1.1861343E-5 7.576196E-6 1.2623442E-5 1.2623442E-5 1.2623588E-5 0.75125 0.75125
1.263719E-5 2.578174E-10 1.2623275E-5 1.1861114E-5 7.5760495E-6 1.262322E-5 1.262322E-5 1.2623275E-5 0.75175 0.75175
1.26381565E-5 2.7974684E-10 1.2622963E-5 1.1860657E-5 7.575757E-6 1.2622999E-5 1.2622999E-5 1.2622963E-5 0.75225 0.75225
1.2633909E-5 2.0544368E-10 1.2622963E-5 1.1860428E-5 7.575611E-6 1.2622778E-5 1.2622778E-5 1.2622963E-5 0.75275 0.75275
1.2626395E-5 7.0842936E-11 1.2623275E-5 1.1860199E-5 7.5754647E-6 1.2622557E-5 1.2622557E-5 1.2623275E-5 0.75325 0.75325
1.2610928E-5 -2.1054286E-10 1.2622339E-5 1.185997E-5 7.5753187E-6 1.2622336E-5 1.2622336E-5 1.2622339E-5 0.75375 0.75375
1.2602819E-5 -3.5610678E-10 1.2622339E-5 1.1859741E-5 7.5751723E-6 1.2622114E-5 1.2622114E-5 1.2622339E-5 0.75425 0.75425
1.2608274E-5 -2.513443E-10 1.2622651E-5 1.1859513E-5 7.5750263E-6 1.2621893E-5 1.2621893E-5 1.2622651E-5 0.75475 0.75475
1.2619405E-5 -4.1822334E-11 1.2621715E-5 1.1859283E-5 7.5748803E-6 1.2621672E-5 1.2621672E-5 1.2621715E-5 0.75525 0.75525
1.2628656E-5 1.329828E-10 1.2621715E-5 1.1859054E-5 7.574734E-6 1.2621451E-5 1.2621451E-5 1.2621715E-5 0.75575 0.75575
1.2636487E-5 2.8159808E-10 1.2621403E-5 1.1858826E-5 7.574588E-6 1.2621229E-5 1.2621229E-5 1.2621403E-5 0.75625 0.75625
1.2636959E-5 2.9439154E-10 1.2621715E-5 1.1858597E-5 7.5744415E-6 1.2621008E-5 1.2621008E-5 1.2621715E-5 0.75675 0.75675
1.2629906E-5 1.6831773E-10 1.2621091E-5 1.18583675E-5 7.5742955E-6 1.2620787E-5 1.2620787E-5 1.2621091E-5 0.75725 0.75725
1.2619356E-5 -2.2317138E-11 1.2621091E-5 1.185791E-5 7.574003E-6 1.2620566E-5 1.2620566E-5 1.2621091E-5 0.75775 0.75775
1.2606924E-5 -2.476688E-10 1.2620778E-5 1.1857681E-5 7.5738567E-6 1.2620344E-5 1.2620344E-5 1.2620778E-5 0.75825 0.75825
1.26038985E-5 -2.9943648E-10 1.2620466E-5 1.1857453E-5 7.5737107E-6 1.2620123E-5 1.2620123E-5 1.2620466E-5 0.75875 0.75875
1.2605064E-5 -2.7385266E-10 1.2619842E-5 1.1857223E-5 7.5735643E-6 1.2619902E-5 1.2619902E-5 1.2619842E-5 0.75925 0.75925
1.2614742E-5 -9.1129625E-11 1.261953E-5 1.1856994E-5 7.5734183E-6 1.261968E-5 1.261968E-5 1.261953E-5 0.75975 0.75975
1.2631319E-5 2.1888835E-10 1.2619217E-5 1.1856766E-5 7.573272E-6 1.2619459E-5 1.2619459E-5 1.2619217E-5 0.76025 0.76025
1.2639876E-5 3.8090311E-10 1.261953E-5 1.1856537E-5 7.573126E-6 1.2619238E-5 1.2619238E-5 1.261953E-5 0.76075 0.76075
1.2635728E-5 3.0842717E-10 1.2618905E-5 1.18563075E-5 7.5729795E-6 1.2619016E-5 1.2619016E-5 1.2618905E-5 0.76125 0.76125
1.2625805E-5 1.2936459E-10 1.2618281E-5 1.1856079E-5 7.5728335E-6 1.2618795E-5 1.2618795E-5 1.2618281E-5 0.76175 0.76175
1.2615353E-5 -5.944308E-11 1.2618281E-5 1.185585E-5 7.572687E-6 1.2618574E-5 1.2618574E-5 1.2618281E-5 0.76225 0.76225
1.260599E-5 -2.2815155E-10 1.2618593E-5 1.1855393E-5 7.5723947E-6 1.2618352E-5 1.2618352E-5 1.2618593E-5 0.76275 0.76275
1.2601479E-5 -3.0732722E-10 1.2617968E-5 1.1855163E-5 7.5722487E-6 1.2618131E-5 1.2618131E-5 1.2617968E-5 0.76325 0.76325
1.2602809E-5 -2.7869806E-10 1.2617968E-5 1.1854935E-5 7.5721023E-6 1.261791E-5 1.261791E-5 1.2617968E-5 0.76375 0.76375
1.2615294E-5 -4.4204362E-11 1.26176565E-5 1.1854706E-5 7.5719563E-6 1.2617688E-5 1.2617688E-5 1.26176565E-5 0.76425 0.76425
1.2624543E-5 1.3060081E-10 1.26173445E-5 1.1854477E-5 7.57181E-6 1.2617467E-5 1.2617467E-5 1.26173445E-5 0.76475 0.76475
1.2629404E-5 2.2440007E-10 1.2617968E-5 1.1854248E-5 7.571664E-6 1.2617246E-5 1.2617246E-5 1.2617968E-5 0.76525 0.76525
1.263189E-5 2.7434657E-10 1.26173445E-5 1.1854019E-5 7.5715175E-6 1.2617025E-5 1.2617025E-5 1.26173445E-5 0.76575 0.76575
1.2628335E-5 2.1283386E-10 1.2617033E-5 1.185379E-5 7.5713715E-6 1.2616803E-5 1.2616803E-5 1.2617033E-5 0.76625 0.76625
1.261894E-5 4.3516316E-11 1.261672E-5 1.1853562E-5 7.571225E-6 1.2616582E-5 1.2616582E-5 1.261672E-5 0.76675 0.76675
1.2608158E-5 -1.51382E-10 1.2616408E-5 1.1853333E-5 7.571079E-6 1.261636E-5 1.261636E-5 1.2616408E-5 0.76725 0.76725
1.2601931E-5 -2.6222916E-10 1.2616096E-5 1.1853103E-5 7.5709327E-6 1.2616139E-5 1.2616139E-5 1.2616096E-5 0.76775 0.76775
1.2601545E-5 -2.6527147E-10 1.2616096E-5 1.1852646E-5 7.5706407E-6 1.2615918E-5 1.2615918E-5 1.2616096E-5 0.76825 0.76825
1.2606307E-5 -1.7329937E-10 1.2616096E-5 1.1852417E-5 7.5704943E-6 1.26156965E-5 1.26156965E-5 1.2616096E-5 0.76875 0.76875
1.2612653E-5 -5.209208E-11 1.2615784E-5 1.1852188E-5 7.5703483E-6 1.26154755E-5 1.26154755E-5 1.2615784E-5 0.76925 0.76925
1.2622794E-5 1.391579E-10 1.2614847E-5 1.1851959E-5 7.570202E-6 1.2615254E-5 1.2615254E-5 1.2614847E-5 0.76975 0.76975
1.2629272E-5 2.6280142E-10 1.2614847E-5 1.185173E-5 7.570056E-6 1.2615033E-5 1.2615033E-5 1.2614847E-5 0.77025 0.77025
1.2627829E-5 2.40269E-10 1.2614847E-5 1.1851502E-5 7.5699095E-6 1.2614811E-5 1.2614811E-5 1.2614847E-5 0.77075 0.77075
1.2623121E-5 1.5743892E-10 1.2614535E-5 1.1851273E-5 7.5697635E-6 1.261459E-5 1.261459E-5 1.2614535E-5 0.77125 0.77125
1.261663E-5 4.1719257E-11 1.2614535E-5 1.1851043E-5 7.569617E-6 1.2614369E-5 1.2614369E-5 1.2614535E-5 0.77175 0.77175
1.2608587E-5 -1.0262653E-10 1.2613598E-5 1.1850815E-5 7.569471E-6 1.2614147E-5 1.2614147E-5 1.2613598E-5 0.77225 0.77225
1.2601304E-5 -2.329638E-10 1.261391E-5 1.1850586E-5 7.5693247E-6 1.2613926E-5 1.2613926E-5 1.261391E-5 0.77275 0.77275
1.2597649E-5 -2.963037E-10 1.261391E-5 1.1850357E-5 7.5691787E-6 1.2613705E-5 1.2613705E-5 1.261391E-5 0.77325 0.77325
1.2601323E-5 -2.2443084E-10 1.261391E-5 1.1849899E-5 7.5688863E-6 1.2613483E-5 1.2613483E-5 1.261391E-5 0.77375 0.77375
1.2609879E-5 -6.2416065E-11 1.2613598E-5 1.184967E-5 7.56874E-6 1.2613262E-5 1.2613262E-5 1.2613598E-5 0.77425 0.77425
1.2619559E-5 1.2030697E-10 1.26126615E-5 1.1849442E-5 7.568594E-6 1.2613041E-5 1.2613041E-5 1.26126615E-5 0.77475 0.77475
1.2628512E-5 2.8963051E-10 1.2612974E-5 1.1849213E-5 7.5684475E-6 1.2612819E-5 1.2612819E-5 1.2612974E-5 0.77525 0.77525
1.26342975E-5 4.004837E-10 1.2612974E-5 1.1848983E-5 7.5683015E-6 1.2612598E-5 1.2612598E-5 1.2612974E-5 0.77575 0.77575
1.2628399E-5 2.9572722E-10 1.261235E-5 1.1848755E-5 7.568155E-6 1.2612376E-5 1.2612376E-5 1.261235E-5 0.77625 0.77625
1.2611513E-5 -1.1848456E-11 1.2612038E-5 1.1848526E-5 7.568009E-6 1.2612155E-5 1.2612155E-5 1.2612038E-5 0.77675 0.77675
1.2595748E-5 -2.9871586E-10 1.2612038E-5 1.1848297E-5 7.5678627E-6 1.2611933E-5 1.2611933E-5 1.2612038E-5 0.77725 0.77725
1.2589818E-5 -4.0408138E-10 1.2612038E-5 1.1848068E-5 7.5677167E-6 1.2611712E-5 1.2611712E-5 1.2612038E-5 0.77775 0.77775
1.25926E-5 -3.486533E-10 1.2612038E-5 1.1847839E-5 7.5675703E-6 1.2611491E-5 1.2611491E-5 1.2612038E-5 0.77825 0.77825
1.2598879E-5 -2.2866414E-10 1.2611726E-5 1.184761E-5 7.5674243E-6 1.2611269E-5 1.2611269E-5 1.2611726E-5 0.77875 0.77875
1.2612156E-5 2.0447147E-11 1.2611101E-5 1.1847153E-5 7.567132E-6 1.2611048E-5 1.2611048E-5 1.2611101E-5 0.77925 0.77925
1.262893E-5 3.3411954E-10 1.2610789E-5 1.1846924E-5 7.5669855E-6 1.2610826E-5 1.2610826E-5 1.2610789E-5 0.77975 0.77975
1.2640424E-5 5.503412E-10 1.2610789E-5 1.1846695E-5 7.5668395E-6 1.2610605E-5 1.2610605E-5 1.2610789E-5 0.78025 0.78025
1.263291E-5 4.157405E-10 1.2610789E-5 1.1846466E-5 7.566693E-6 1.2610383E-5 1.2610383E-5 1.2610789E-5 0.78075 0.78075
1.26129535E-5 5.152161E-11 1.2610477E-5 1.1846238E-5 7.566547E-6 1.2610162E-5 1.2610162E-5 1.2610477E-5 0.78125 0.78125
1.2599301E-5 -1.9636552E-10 1.2610477E-5 1.1846008E-5 7.5664007E-6 1.260994E-5 1.260994E-5 1.2610477E-5 0.78175 0.78175
1.2589542E-5 -3.7238276E-10 1.2609228E-5 1.1845779E-5 7.5662547E-6 1.2609719E-5 1.2609719E-5 1.2609228E-5 0.78225 0.78225
1.2584735E-5 -4.5704002E-10 1.260954E-5 1.1845551E-5 7.5661087E-6 1.2609498E-5 1.2609498E-5 1.260954E-5 0.78275 0.78275
1.2590189E-5 -3.5227754E-10 1.260954E-5 1.1845322E-5 7.5659623E-6 1.2609276E-5 1.2609276E-5 1.260954E-5 0.78325 0.78325
1.2608217E-5 -1.5460643E-11 1.260954E-5 1.1845093E-5 7.5658163E-6 1.26090545E-5 1.26090545E-5 1.260954E-5 0.78375 0.78375
1.2628424E-5 3.615547E-10 1.260954E-5 1.1844864E-5 7.56567E-6 1.26088335E-5 1.26088335E-5 1.260954E-5 0.78425 0.78425
1.2631766E-5 4.2733686E-10 1.2609228E-5 1.1844406E-5 7.5653775E-6 1.26086115E-5 1.26086115E-5 1.2609228E-5 0.78475 0.78475
1.2627354E-5 3.4998843E-10 1.2608291E-5 1.1844178E-5 7.5652315E-6 1.26083905E-5 1.26083905E-5 1.2608291E-5 0.78525 0.78525
1.2618487E-5 1.9041597E-10 1.2608291E-5 1.1843948E-5 7.565085E-6 1.26081695E-5 1.26081695E-5 1.2608291E-5 0.78575 0.78575
1.260523E-5 -5.0162364E-11 1.2608291E-5 1.1843719E-5 7.564939E-6 1.2607948E-5 1.2607948E-5 1.2608291E-5 0.78625 0.78625
1.2589201E-5 -3.419023E-10 1.2607979E-5 1.1843491E-5 7.5647927E-6 1.2607727E-5 1.2607727E-5 1.2607979E-5 0.78675 0.78675
1.2581785E-5 -4.7467585E-10 1.26076675E-5 1.1843262E-5 7.5646467E-6 1.2607505E-5 1.2607505E-5 1.26076675E-5 0.78725 0.78725
1.25894185E-5 -3.2971495E-10 1.26073555E-5 1.1843033E-5 7.5645003E-6 1.2607283E-5 1.2607283E-5 1.26073555E-5 0.78775 0.78775
1.2606127E-5 -1.7260695E-11 1.26076675E-5 1.1842804E-5 7.5643543E-6 1.2607062E-5 1.2607062E-5 1.26076675E-5 0.78825 0.78825
1.2616796E-5 1.8373432E-10 1.2606419E-5 1.1842575E-5 7.564208E-6 1.2606841E-5 1.2606841E-5 1.2606419E-5 0.78875 0.78875
1.2623438E-5 3.1042321E-10 1.2607043E-5 1.1842346E-5 7.564062E-6 1.2606619E-5 1.2606619E-5 1.2607043E-5 0.78925 0.78925
1.2625758E-5 3.573244E-10 1.2606419E-5 1.1842118E-5 7.5639155E-6 1.2606397E-5 1.2606397E-5 1.2606419E-5 0.78975 0.78975
1.2620191E-5 2.5865862E-10 1.2605794E-5 1.1841659E-5 7.563623E-6 1.2606176E-5 1.2606176E-5 1.2605794E-5 0.79025 0.79025
1.2605812E-5 -2.6280113E-12 1.2605794E-5 1.1841431E-5 7.563477E-6 1.2605954E-5 1.2605954E-5 1.2605794E-5 0.79075 0.79075
1.2593545E-5 -2.2493435E-10 1.2605482E-5 1.1841202E-5 7.5633307E-6 1.2605733E-5 1.2605733E-5 1.2605482E-5 0.79125 0.79125
1.2591278E-5 -2.6269348E-10 1.260517E-5 1.1840973E-5 7.5631847E-6 1.2605512E-5 1.2605512E-5 1.260517E-5 0.79175 0.79175
1.2590957E-5 -2.6451766E-10 1.260517E-5 1.1840744E-5 7.5630383E-6 1.260529E-5 1.260529E-5 1.260517E-5 0.79225 0.79225
1.259166E-5 -2.4746077E-10 1.2604545E-5 1.1840515E-5 7.5628923E-6 1.2605068E-5 1.2605068E-5 1.2604545E-5 0.79275 0.79275
1.2603946E-5 -1.6621456E-11 1.2604545E-5 1.1840286E-5 7.562746E-6 1.2604847E-5 1.2604847E-5 1.2604545E-5 0.79325 0.79325
1.2617453E-5 2.367533E-10 1.2604545E-5 1.1840058E-5 7.5626E-6 1.2604625E-5 1.2604625E-5 1.2604545E-5 0.79375 0.79375
1.2622216E-5 3.2872538E-10 1.2604545E-5 1.1839828E-5 7.5624534E-6 1.2604404E-5 1.2604404E-5 1.2604545E-5 0.79425 0.79425
1.2617868E-5 2.5259508E-10 1.2604233E-5 1.1839599E-5 7.5623075E-6 1.2604182E-5 1.2604182E-5 1.2604233E-5 0.79475 0.79475
1.2609892E-5 1.0946743E-10 1.2604233E-5 1.1839142E-5 7.562015E-6 1.260396E-5 1.260396E-5 1.2604233E-5 0.79525 0.79525
1.2604291E-5 1.0192566E-11 1.2603921E-5 1.18389125E-5 7.561869E-6 1.2603739E-5 1.2603739E-5 1.2603921E-5 0.79575 0.79575
1.2594203E-5 -1.7191537E-10 1.2603609E-5 1.1838684E-5 7.5617227E-6 1.2603518E-5 1.2603518E-5 1.2603609E-5 0.79625 0.79625
1.25855E-5 -3.284425E-10 1.2603609E-5 1.1838455E-5 7.5615767E-6 1.2603296E-5 1.2603296E-5 1.2603609E-5 0.79675 0.79675
1.2588612E-5 -2.6692373E-10 1.2603297E-5 1.1838226E-5 7.5614303E-6 1.26030745E-5 1.26030745E-5 1.2603297E-5 0.79725 0.79725
1.2598324E-5 -8.359164E-11 1.26026725E-5 1.1837998E-5 7.5612843E-6 1.26028535E-5 1.26028535E-5 1.26026725E-5 0.79775 0.79775
1.2608794E-5 1.1374898E-10 1.26026725E-5 1.1837768E-5 7.561138E-6 1.2602632E-5 1.2602632E-5 1.26026725E-5 0.79825 0.79825
1.261491E-5 2.3069281E-10 1.26026725E-5 1.183754E-5 7.560992E-6 1.260241E-5 1.260241E-5 1.26026725E-5 0.79875 0.79875
1.2617923E-5 2.9038436E-10 1.2602361E-5 1.1837311E-5 7.5608455E-6 1.2602189E-5 1.2602189E-5 1.2602361E-5 0.79925 0.79925
1.2617008E-5 2.77597E-10 1.2602049E-5 1.1837082E-5 7.5606995E-6 1.2601967E-5 1.2601967E-5 1.2602049E-5 0.79975 0.79975
1.26075465E-5 1.07061325E-10 1.2602361E-5 1.1836853E-5 7.560553E-6 1.2601746E-5 1.2601746E-5 1.2602361E-5 0.80025 0.80025
1.2592969E-5 -1.5787968E-10 1.2601424E-5 1.1836395E-5 7.5602607E-6 1.2601524E-5 1.2601524E-5 1.2601424E-5 0.80075 0.80075
1.2582847E-5 -3.4059666E-10 1.2601424E-5 1.1836167E-5 7.5601147E-6 1.2601302E-5 1.2601302E-5 1.2601424E-5 0.80125 0.80125
1.2581108E-5 -3.6861073E-10 1.2601112E-5 1.1835938E-5 7.5599683E-6 1.2601081E-5 1.2601081E-5 1.2601112E-5 0.80175 0.80175
1.2591051E-5 -1.8101516E-10 1.2600488E-5 1.1835708E-5 7.5598223E-6 1.2600859E-5 1.2600859E-5 1.2600488E-5 0.80225 0.80225
1.2603734E-5 5.713294E-11 1.2600488E-5 1.183548E-5 7.559676E-6 1.2600638E-5 1.2600638E-5 1.2600488E-5 0.80275 0.80275
1.2614534E-5 2.605642E-10 1.2600175E-5 1.1835251E-5 7.55953E-6 1.2600416E-5 1.2600416E-5 1.2600175E-5 0.80325 0.80325
1.2617976E-5 3.2817365E-10 1.2600488E-5 1.1835022E-5 7.5593834E-6 1.2600195E-5 1.2600195E-5 1.2600488E-5 0.80375 0.80375
1.2618052E-5 3.3365827E-10 1.2599863E-5 1.1834793E-5 7.5592375E-6 1.2599973E-5 1.2599973E-5 1.2599863E-5 0.80425 0.80425
1.2611923E-5 2.2463834E-10 1.2599551E-5 1.1834564E-5 7.559091E-6 1.2599751E-5 1.2599751E-5 1.2599551E-5 0.80475 0.80475
1.2593056E-5 -1.1948133E-10 1.2599863E-5 1.1834335E-5 7.558945E-6 1.259953E-5 1.259953E-5 1.2599863E-5 0.80525 0.80525
1.2577852E-5 -3.959946E-10 1.2599239E-5 1.1834107E-5 7.5587986E-6 1.2599308E-5 1.2599308E-5 1.2599239E-5 0.80575 0.80575
1.2575221E-5 -4.4045345E-10 1.2598926E-5 1.1833648E-5 7.5585062E-6 1.2599086E-5 1.2599086E-5 1.2598926E-5 0.80625 0.80625
1.2583911E-5 -2.7600242E-10 1.2599239E-5 1.183342E-5 7.5583603E-6 1.2598865E-5 1.2598865E-5 1.2599239E-5 0.80675 0.80675
1.2595239E-5 -6.282604E-11 1.2598926E-5 1.1833191E-5 7.558214E-6 1.25986435E-5 1.25986435E-5 1.2598926E-5 0.80725 0.80725
1.2607096E-5 1.600954E-10 1.2598614E-5 1.1832962E-5 7.558068E-6 1.2598422E-5 1.2598422E-5 1.2598614E-5 0.80775 0.80775
1.2617765E-5 3.6109044E-10 1.2598302E-5 1.1832733E-5 7.5579214E-6 1.2598201E-5 1.2598201E-5 1.2598302E-5 0.80825 0.80825
1.262388E-5 4.780343E-10 1.2597678E-5 1.1832504E-5 7.5577755E-6 1.2597979E-5 1.2597979E-5 1.2597678E-5 0.80875 0.80875
1.2614121E-5 3.0201697E-10 1.2597366E-5 1.1832275E-5 7.557629E-6 1.2597757E-5 1.2597757E-5 1.2597366E-5 0.80925 0.80925
1.2594363E-5 -5.8547486E-11 1.2597366E-5 1.1832047E-5 7.557483E-6 1.2597536E-5 1.2597536E-5 1.2597366E-5 0.80975 0.80975
1.2580116E-5 -3.1739783E-10 1.2597366E-5 1.1831818E-5 7.557337E-6 1.2597314E-5 1.2597314E-5 1.2597366E-5 0.81025 0.81025
1.257534E-5 -4.0144602E-10 1.2597366E-5 1.1831588E-5 7.5571907E-6 1.2597092E-5 1.2597092E-5 1.2597366E-5 0.81075 0.81075
1.2575944E-5 -3.8621634E-10 1.2597054E-5 1.183136E-5 7.5570447E-6 1.2596871E-5 1.2596871E-5 1.2597054E-5 0.81125 0.81125
1.2581432E-5 -2.8084476E-10 1.2597054E-5 1.1830902E-5 7.5567523E-6 1.2596649E-5 1.2596649E-5 1.2597054E-5 0.81175 0.81175
1.2595797E-5 -1.1634254E-11 1.2596742E-5 1.1830673E-5 7.556606E-6 1.2596427E-5 1.2596427E-5 1.2596742E-5 0.81225 0.81225
1.2614155E-5 3.3127331E-10 1.2596742E-5 1.1830444E-5 7.55646E-6 1.2596205E-5 1.2596205E-5 1.2596742E-5 0.81275 0.81275
1.2622811E-5 4.951153E-10 1.2596117E-5 1.1830215E-5 7.5563134E-6 1.2595984E-5 1.2595984E-5 1.2596117E-5 0.81325 0.81325
1.2619355E-5 4.3542978E-10 1.2595805E-5 1.1829987E-5 7.5561675E-6 1.2595762E-5 1.2595762E-5 1.2595805E-5 0.81375 0.81375
1.260788E-5 2.2774103E-10 1.2595805E-5 1.1829758E-5 7.556021E-6 1.259554E-5 1.259554E-5 1.2595805E-5 0.81425 0.81425
1.25924125E-5 -5.364477E-11 1.2595181E-5 1.1829528E-5 7.555875E-6 1.2595319E-5 1.2595319E-5 1.2595181E-5 0.81475 0.81475
1.2575427E-5 -3.6304765E-10 1.2595181E-5 1.18293E-5 7.5557286E-6 1.2595097E-5 1.2595097E-5 1.2595181E-5 0.81525 0.81525
1.25631595E-5 -5.85354E-10 1.2594556E-5 1.1829071E-5 7.5555827E-6 1.2594875E-5 1.2594875E-5 1.2594556E-5 0.81575 0.81575
1.2570331E-5 -4.4892E-10 1.2595181E-5 1.1828843E-5 7.5554362E-6 1.2594654E-5 1.2594654E-5 1.2595181E-5 0.81625 0.81625
1.2591494E-5 -5.4241764E-11 1.2594556E-5 1.1828613E-5 7.5552903E-6 1.25944325E-5 1.25944325E-5 1.2594556E-5 0.81675 0.81675
1.260566E-5 2.1131435E-10 1.2593932E-5 1.1828156E-5 7.554998E-6 1.2594211E-5 1.2594211E-5 1.2593932E-5 0.81725 0.81725
1.261468E-5 3.8185607E-10 1.2593932E-5 1.1827927E-5 7.5548514E-6 1.259399E-5 1.259399E-5 1.2593932E-5 0.81775 0.81775
1.2617329E-5 4.3484788E-10 1.2593619E-5 1.1827698E-5 7.5547055E-6 1.2593768E-5 1.2593768E-5 1.2593619E-5 0.81825 0.81825
1.2615325E-5 4.019613E-10 1.2593619E-5 1.1827469E-5 7.554559E-6 1.2593546E-5 1.2593546E-5 1.2593619E-5 0.81875 0.81875
1.2600352E-5 1.2971149E-10 1.25933075E-5 1.182724E-5 7.554413E-6 1.2593324E-5 1.2593324E-5 1.25933075E-5 0.81925 0.81925
1.2577855E-5 -2.8140554E-10 1.25929955E-5 1.1827011E-5 7.5542666E-6 1.2593103E-5 1.2593103E-5 1.25929955E-5 0.81975 0.81975
1.25664465E-5 -4.8787613E-10 1.2592684E-5 1.1826783E-5 7.5541207E-6 1.2592881E-5 1.2592881E-5 1.2592684E-5 0.82025 0.82025
1.2571835E-5 -3.8433176E-10 1.25929955E-5 1.1826553E-5 7.5539742E-6 1.2592659E-5 1.2592659E-5 1.25929955E-5 0.82075 0.82075
1.2580161E-5 -2.2658048E-10 1.25929955E-5 1.1826324E-5 7.5538283E-6 1.2592438E-5 1.2592438E-5 1.25929955E-5 0.82125 0.82125
1.2590004E-5 -4.0812104E-11 1.2592372E-5 1.1826096E-5 7.553682E-6 1.2592215E-5 1.2592215E-5 1.2592372E-5 0.82175 0.82175
1.26040395E-5 2.2230774E-10 1.2592059E-5 1.1825867E-5 7.553536E-6 1.2591994E-5 1.2591994E-5 1.2592059E-5 0.82225 0.82225
1.2616094E-5 4.4888354E-10 1.2591435E-5 1.1825409E-5 7.5532434E-6 1.2591772E-5 1.2591772E-5 1.2591435E-5 0.82275 0.82275
1.2613991E-5 4.1416978E-10 1.2591435E-5 1.182518E-5 7.5530975E-6 1.259155E-5 1.259155E-5 1.2591435E-5 0.82325 0.82325
1.2602187E-5 2.003904E-10 1.2591435E-5 1.1824951E-5 7.552951E-6 1.2591329E-5 1.2591329E-5 1.2591435E-5 0.82375 0.82375
1.2585828E-5 -9.744021E-11 1.2591123E-5 1.1824723E-5 7.552805E-6 1.2591107E-5 1.2591107E-5 1.2591123E-5 0.82425 0.82425
1.257564E-5 -2.8137534E-10 1.2590498E-5 1.1824493E-5 7.5526586E-6 1.25908855E-5 1.25908855E-5 1.2590498E-5 0.82475 0.82475
1.2569511E-5 -3.9039527E-10 1.2590186E-5 1.1824264E-5 7.5525127E-6 1.2590664E-5 1.2590664E-5 1.2590186E-5 0.82525 0.82525
1.2570972E-5 -3.5932984E-10 1.2590186E-5 1.1824036E-5 7.5523662E-6 1.2590442E-5 1.2590442E-5 1.2590186E-5 0.82575 0.82575
1.2578638E-5 -2.1375987E-10 1.2590498E-5 1.1823807E-5 7.5522203E-6 1.2590221E-5 1.2590221E-5 1.2590498E-5 0.82625 0.82625
1.2595775E-5 1.0661224E-10 1.2590498E-5 1.1823578E-5 7.552074E-6 1.2589999E-5 1.2589999E-5 1.2590498E-5 0.82675 0.82675
1.2608325E-5 3.423241E-10 1.2589874E-5 1.1823349E-5 7.551928E-6 1.2589777E-5 1.2589777E-5 1.2589874E-5 0.82725 0.82725
1.2607377E-5 3.289276E-10 1.2589561E-5 1.1822891E-5 7.5516355E-6 1.2589555E-5 1.2589555E-5 1.2589561E-5 0.82775 0.82775
1.2604615E-5 2.8203248E-10 1.2589249E-5 1.1822663E-5 7.551489E-6 1.2589334E-5 1.2589334E-5 1.2589249E-5 0.82825 0.82825
1.2597463E-5 1.5413151E-10 1.2589561E-5 1.1822433E-5 7.551343E-6 1.2589112E-5 1.2589112E-5 1.2589561E-5 0.82875 0.82875
1.2584569E-5 -7.974708E-11 1.2588937E-5 1.1822204E-5 7.5511966E-6 1.258889E-5 1.258889E-5 1.2588937E-5 0.82925 0.82925
1.2569332E-5 -3.568694E-10 1.2588625E-5 1.1821976E-5 7.5510507E-6 1.2588668E-5 1.2588668E-5 1.2588625E-5 0.82975 0.82975
1.2564853E-5 -4.35436E-10 1.2588937E-5 1.1821747E-5 7.5509042E-6 1.2588446E-5 1.2588446E-5 1.2588937E-5 0.83025 0.83025
1.2572882E-5 -2.831663E-10 1.2588937E-5 1.1821518E-5 7.5507583E-6 1.2588224E-5 1.2588224E-5 1.2588937E-5 0.83075 0.83075
1.2585761E-5 -4.1363784E-11 1.2588313E-5 1.1821289E-5 7.550612E-6 1.2588002E-5 1.2588002E-5 1.2588313E-5 0.83125 0.83125
1.2595936E-5 1.5049526E-10 1.2587689E-5 1.182106E-5 7.550466E-6 1.2587781E-5 1.2587781E-5 1.2587689E-5 0.83175 0.83175
1.2603139E-5 2.8753827E-10 1.2588001E-5 1.1820831E-5 7.5503194E-6 1.25875595E-5 1.25875595E-5 1.2588001E-5 0.83225 0.83225
1.2607274E-5 3.679381E-10 1.2587065E-5 1.1820603E-5 7.5501734E-6 1.2587338E-5 1.2587338E-5 1.2587065E-5 0.83275 0.83275
1.2601838E-5 2.7170857E-10 1.2587377E-5 1.1820144E-5 7.549881E-6 1.2587116E-5 1.2587116E-5 1.2587377E-5 0.83325 0.83325
1.2585215E-5 -3.0994554E-11 1.2586752E-5 1.1819916E-5 7.5497346E-6 1.2586895E-5 1.2586895E-5 1.2586752E-5 0.83375 0.83375
1.2571693E-5 -2.7644542E-10 1.2586752E-5 1.1819687E-5 7.5495886E-6 1.2586672E-5 1.2586672E-5 1.2586752E-5 0.83425 0.83425
1.2565895E-5 -3.7937467E-10 1.258644E-5 1.1819458E-5 7.549442E-6 1.2586451E-5 1.2586451E-5 1.258644E-5 0.83475 0.83475
1.25697325E-5 -3.0445646E-10 1.2586128E-5 1.1819229E-5 7.5492962E-6 1.2586229E-5 1.2586229E-5 1.2586128E-5 0.83525 0.83525
1.2579213E-5 -1.2538781E-10 1.2586128E-5 1.1819E-5 7.54915E-6 1.2586007E-5 1.2586007E-5 1.2586128E-5 0.83575 0.83575
1.25912675E-5 1.0118801E-10 1.2585816E-5 1.1818772E-5 7.549004E-6 1.2585785E-5 1.2585785E-5 1.2585816E-5 0.83625 0.83625
1.2601177E-5 2.881745E-10 1.2584879E-5 1.1818543E-5 7.5488574E-6 1.2585564E-5 1.2585564E-5 1.2584879E-5 0.83675 0.83675
1.2604256E-5 3.490842E-10 1.2585191E-5 1.1818313E-5 7.5487114E-6 1.2585341E-5 1.2585341E-5 1.2585191E-5 0.83725 0.83725
1.2598292E-5 2.4310964E-10 1.2584879E-5 1.1818085E-5 7.5485655E-6 1.258512E-5 1.258512E-5 1.2584879E-5 0.83775 0.83775
1.25840115E-5 -1.6349764E-11 1.2584255E-5 1.1817856E-5 7.548419E-6 1.2584897E-5 1.2584897E-5 1.2584255E-5 0.83825 0.83825
1.2574088E-5 -1.9541237E-10 1.2584567E-5 1.1817398E-5 7.5481266E-6 1.2584676E-5 1.2584676E-5 1.2584567E-5 0.83875 0.83875
1.2567233E-5 -3.1783176E-10 1.2584255E-5 1.1817169E-5 7.5479807E-6 1.2584454E-5 1.2584454E-5 1.2584255E-5 0.83925 0.83925
1.2569058E-5 -2.8006658E-10 1.2584255E-5 1.181694E-5 7.5478342E-6 1.25842325E-5 1.25842325E-5 1.2584255E-5 0.83975 0.83975
1.2575865E-5 -1.5033237E-10 1.2584255E-5 1.1816712E-5 7.5476883E-6 1.2584011E-5 1.2584011E-5 1.2584255E-5 0.84025 0.84025
1.2586138E-5 4.3353873E-11 1.258363E-5 1.1816483E-5 7.547542E-6 1.2583789E-5 1.2583789E-5 1.258363E-5 0.84075 0.84075
1.2599216E-5 2.8881078E-10 1.25830065E-5 1.1816253E-5 7.547396E-6 1.2583567E-5 1.2583567E-5 1.25830065E-5 0.84125 0.84125
1.2601601E-5 3.369301E-10 1.258363E-5 1.1816025E-5 7.5472494E-6 1.2583345E-5 1.2583345E-5 1.258363E-5 0.84175 0.84175
1.2595439E-5 2.2730108E-10 1.25833185E-5 1.1815796E-5 7.5471035E-6 1.2583124E-5 1.2583124E-5 1.25833185E-5 0.84225 0.84225
1.2584493E-5 2.935741E-11 1.25833185E-5 1.1815567E-5 7.546957E-6 1.2582902E-5 1.2582902E-5 1.25833185E-5 0.84275 0.84275
1.2575162E-5 -1.3874196E-10 1.25830065E-5 1.1815338E-5 7.546811E-6 1.258268E-5 1.258268E-5 1.25830065E-5 0.84325 0.84325
1.25702545E-5 -2.2522642E-10 1.2582694E-5 1.1815109E-5 7.5466646E-6 1.2582458E-5 1.2582458E-5 1.2582694E-5 0.84375 0.84375
1.2569901E-5 -2.2765967E-10 1.2582382E-5 1.1814652E-5 7.546372E-6 1.2582236E-5 1.2582236E-5 1.2582382E-5 0.84425 0.84425
1.2573277E-5 -1.6126837E-10 1.2582382E-5 1.1814423E-5 7.5462262E-6 1.2582014E-5 1.2582014E-5 1.2582382E-5 0.84475 0.84475
1.2581041E-5 -1.3871209E-11 1.2581445E-5 1.1814193E-5 7.54608E-6 1.2581792E-5 1.2581792E-5 1.2581445E-5 0.84525 0.84525
1.2592271E-5 1.9747796E-10 1.2581445E-5 1.1813965E-5 7.545934E-6 1.258157E-5 1.258157E-5 1.2581445E-5 0.84575 0.84575
1.2595481E-5 2.608239E-10 1.2581445E-5 1.1813736E-5 7.5457874E-6 1.25813485E-5 1.25813485E-5 1.2581445E-5 0.84625 0.84625
1.2594236E-5 2.4194588E-10 1.2580821E-5 1.1813507E-5 7.5456414E-6 1.2581127E-5 1.2581127E-5 1.2580821E-5 0.84675 0.84675
1.258682E-5 1.09172366E-10 1.2580821E-5 1.1813278E-5 7.545495E-6 1.2580905E-5 1.2580905E-5 1.2580821E-5 0.84725 0.84725
1.25779525E-5 -5.0400108E-11 1.2580821E-5 1.1813049E-5 7.545349E-6 1.2580683E-5 1.2580683E-5 1.2580821E-5 0.84775 0.84775
1.2573341E-5 -1.3140296E-10 1.2581133E-5 1.181282E-5 7.5452026E-6 1.2580461E-5 1.2580461E-5 1.2581133E-5 0.84825 0.84825
1.2571008E-5 -1.703802E-10 1.2580197E-5 1.1812592E-5 7.5450566E-6 1.258024E-5 1.258024E-5 1.2580197E-5 0.84875 0.84875
1.2569862E-5 -1.8743104E-10 1.2580197E-5 1.1812363E-5 7.54491E-6 1.2580017E-5 1.2580017E-5 1.2580197E-5 0.84925 0.84925
1.2573864E-5 -1.09467484E-10 1.2580197E-5 1.1811905E-5 7.544618E-6 1.2579796E-5 1.2579796E-5 1.2580197E-5 0.84975 0.84975
1.2583213E-5 6.716489E-11 1.2579884E-5 1.1811676E-5 7.544472E-6 1.2579574E-5 1.2579574E-5 1.2579884E-5 0.85025 0.85025
1.2587842E-5 1.5670071E-10 1.2579572E-5 1.1811447E-5 7.544326E-6 1.2579351E-5 1.2579351E-5 1.2579572E-5 0.85075 0.85075
1.25896E-5 1.9324775E-10 1.2579572E-5 1.1811218E-5 7.5441794E-6 1.257913E-5 1.257913E-5 1.2579572E-5 0.85125 0.85125
1.2586277E-5 1.3599849E-10 1.2578948E-5 1.1810989E-5 7.5440335E-6 1.2578907E-5 1.2578907E-5 1.2578948E-5 0.85175 0.85175
1.2584075E-5 9.945751E-11 1.257926E-5 1.181076E-5 7.543887E-6 1.2578686E-5 1.2578686E-5 1.257926E-5 0.85225 0.85225
1.2576296E-5 -4.001575E-11 1.25786355E-5 1.1810532E-5 7.543741E-6 1.25784645E-5 1.25784645E-5 1.25786355E-5 0.85275 0.85275
1.2567395E-5 -2.0019728E-10 1.2578324E-5 1.1810303E-5 7.5435946E-6 1.2578243E-5 1.2578243E-5 1.2578324E-5 0.85325 0.85325
1.2564863E-5 -2.4282892E-10 1.2578324E-5 1.1810074E-5 7.5434486E-6 1.2578021E-5 1.2578021E-5 1.2578324E-5 0.85375 0.85375
1.2571968E-5 -1.07613085E-10 1.2578324E-5 1.1809845E-5 7.543302E-6 1.2577799E-5 1.2577799E-5 1.2578324E-5 0.85425 0.85425
1.2578841E-5 2.3339277E-11 1.25777E-5 1.1809616E-5 7.5431562E-6 1.2577577E-5 1.2577577E-5 1.25777E-5 0.85475 0.85475
1.2582183E-5 8.9121516E-11 1.2577388E-5 1.1809158E-5 7.542864E-6 1.2577355E-5 1.2577355E-5 1.2577388E-5 0.85525 0.85525
1.2585295E-5 1.5064028E-10 1.25777E-5 1.1808929E-5 7.5427174E-6 1.2577133E-5 1.2577133E-5 1.25777E-5 0.85575 0.85575
1.2587383E-5 1.9327796E-10 1.2577075E-5 1.1808701E-5 7.5425714E-6 1.2576911E-5 1.2576911E-5 1.2577075E-5 0.85625 0.85625
1.25840925E-5 1.3663777E-10 1.2576451E-5 1.1808472E-5 7.542425E-6 1.2576689E-5 1.2576689E-5 1.2576451E-5 0.85675 0.85675
1.25756205E-5 -1.5625876E-11 1.2576139E-5 1.1808243E-5 7.542279E-6 1.2576467E-5 1.2576467E-5 1.2576139E-5 0.85725 0.85725
1.2566488E-5 -1.8007087E-10 1.2576139E-5 1.1808014E-5 7.5421326E-6 1.2576245E-5 1.2576245E-5 1.2576139E-5 0.85775 0.85775
1.2563099E-5 -2.3853824E-10 1.2575826E-5 1.1807785E-5 7.5419866E-6 1.2576023E-5 1.2576023E-5 1.2575826E-5 0.85825 0.85825
1.2568256E-5 -1.3925736E-10 1.2575826E-5 1.1807556E-5 7.54184E-6 1.25758015E-5 1.25758015E-5 1.2575826E-5 0.85875 0.85875
1.257239E-5 -5.885752E-11 1.2575514E-5 1.1807328E-5 7.5416942E-6 1.257558E-5 1.257558E-5 1.2575514E-5 0.85925 0.85925
1.2579461E-5 7.574925E-11 1.257489E-5 1.1807098E-5 7.541548E-6 1.2575358E-5 1.2575358E-5 1.257489E-5 0.85975 0.85975
1.2585543E-5 1.9208402E-10 1.257489E-5 1.1806641E-5 7.5412554E-6 1.2575135E-5 1.2575135E-5 1.257489E-5 0.86025 0.86025
1.2587862E-5 2.3898516E-10 1.2574577E-5 1.1806412E-5 7.5411094E-6 1.2574914E-5 1.2574914E-5 1.2574577E-5 0.86075 0.86075
1.2582955E-5 1.525007E-10 1.2574577E-5 1.1806183E-5 7.540963E-6 1.2574691E-5 1.2574691E-5 1.2574577E-5 0.86125 0.86125
1.2576561E-5 3.860828E-11 1.2574577E-5 1.1805954E-5 7.540817E-6 1.2574469E-5 1.2574469E-5 1.2574577E-5 0.86175 0.86175
1.2569509E-5 -8.746552E-11 1.2574265E-5 1.1805725E-5 7.5406706E-6 1.2574248E-5 1.2574248E-5 1.2574265E-5 0.86225 0.86225
1.256338E-5 -1.9648544E-10 1.2574265E-5 1.1805496E-5 7.5405246E-6 1.2574025E-5 1.2574025E-5 1.2574265E-5 0.86275 0.86275
1.2558834E-5 -2.7627015E-10 1.2573953E-5 1.1805268E-5 7.540378E-6 1.2573803E-5 1.2573803E-5 1.2573953E-5 0.86325 0.86325
1.25627375E-5 -2.001338E-10 1.25736415E-5 1.1805038E-5 7.540232E-6 1.2573581E-5 1.2573581E-5 1.25736415E-5 0.86375 0.86375
1.2573043E-5 -5.8384894E-12 1.25736415E-5 1.1804809E-5 7.540086E-6 1.25733595E-5 1.25733595E-5 1.25736415E-5 0.86425 0.86425
1.2581435E-5 1.5313092E-10 1.2572393E-5 1.1804581E-5 7.53994E-6 1.2573138E-5 1.2573138E-5 1.2572393E-5 0.86475 0.86475
1.2586328E-5 2.475393E-10 1.2572705E-5 1.1804352E-5 7.539794E-6 1.2572916E-5 1.2572916E-5 1.2572705E-5 0.86525 0.86525
1.2586238E-5 2.499786E-10 1.2572705E-5 1.1803894E-5 7.5395014E-6 1.2572694E-5 1.2572694E-5 1.2572705E-5 0.86575 0.86575
1.2579054E-5 1.2146853E-10 1.2572393E-5 1.1803665E-5 7.539355E-6 1.2572472E-5 1.2572472E-5 1.2572393E-5 0.86625 0.86625
1.2569229E-5 -5.5766853E-11 1.2572081E-5 1.1803436E-5 7.539209E-6 1.257225E-5 1.257225E-5 1.2572081E-5 0.86675 0.86675
1.2560987E-5 -2.0376703E-10 1.2572081E-5 1.1803208E-5 7.5390626E-6 1.2572028E-5 1.2572028E-5 1.2572081E-5 0.86725 0.86725
1.2557003E-5 -2.731976E-10 1.2571456E-5 1.1802978E-5 7.5389166E-6 1.2571805E-5 1.2571805E-5 1.2571456E-5 0.86775 0.86775
1.2559025E-5 -2.3177806E-10 1.2571456E-5 1.1802749E-5 7.53877E-6 1.2571583E-5 1.2571583E-5 1.2571456E-5 0.86825 0.86825
1.2564513E-5 -1.264065E-10 1.2571456E-5 1.1802521E-5 7.5386242E-6 1.2571362E-5 1.2571362E-5 1.2571456E-5 0.86875 0.86875
1.25744555E-5 6.118907E-11 1.2571456E-5 1.1802292E-5 7.538478E-6 1.2571139E-5 1.2571139E-5 1.2571456E-5 0.86925 0.86925
1.25852885E-5 2.6522945E-10 1.2570832E-5 1.18020625E-5 7.538332E-6 1.25709175E-5 1.25709175E-5 1.2570832E-5 0.86975 0.86975
1.2586156E-5 2.8533167E-10 1.2570519E-5 1.1801834E-5 7.5381854E-6 1.2570696E-5 1.2570696E-5 1.2570519E-5 0.87025 0.87025
1.25793E-5 1.6291228E-10 1.2570832E-5 1.1801605E-5 7.5380394E-6 1.2570474E-5 1.2570474E-5 1.2570832E-5 0.87075 0.87075
1.2570828E-5 1.0648649E-11 1.2570519E-5 1.1801148E-5 7.537747E-6 1.2570252E-5 1.2570252E-5 1.2570519E-5 0.87125 0.87125
1.2562555E-5 -1.3796062E-10 1.2570207E-5 1.1800918E-5 7.5376006E-6 1.257003E-5 1.257003E-5 1.2570207E-5 0.87175 0.87175
1.2557416E-5 -2.2870854E-10 1.2569271E-5 1.180069E-5 7.5374546E-6 1.2569808E-5 1.2569808E-5 1.2569271E-5 0.87225 0.87225
1.2555675E-5 -2.567226E-10 1.2569583E-5 1.1800461E-5 7.537308E-6 1.2569586E-5 1.2569586E-5 1.2569583E-5 0.87275 0.87275
1.2560239E-5 -1.6840487E-10 1.2569583E-5 1.1800232E-5 7.537162E-6 1.2569363E-5 1.2569363E-5 1.2569583E-5 0.87325 0.87325
1.256863E-5 -9.435448E-12 1.25689585E-5 1.1800003E-5 7.537016E-6 1.2569141E-5 1.2569141E-5 1.25689585E-5 0.87375 0.87375
1.25759325E-5 1.294348E-10 1.2569583E-5 1.1799774E-5 7.53687E-6 1.2568919E-5 1.2568919E-5 1.2569583E-5 0.87425 0.87425
1.2579968E-5 2.0800742E-10 1.25689585E-5 1.1799545E-5 7.5367234E-6 1.25686975E-5 1.25686975E-5 1.25689585E-5 0.87475 0.87475
1.2582518E-5 2.5917207E-10 1.2568335E-5 1.1799317E-5 7.5365774E-6 1.25684755E-5 1.25684755E-5 1.2568335E-5 0.87525 0.87525
1.2578468E-5 1.8852334E-10 1.2568023E-5 1.1799088E-5 7.536431E-6 1.2568254E-5 1.2568254E-5 1.2568023E-5 0.87575 0.87575
1.2566531E-5 -2.7692326E-11 1.2568335E-5 1.1798858E-5 7.536285E-6 1.2568032E-5 1.2568032E-5 1.2568335E-5 0.87625 0.87625
1.2557069E-5 -1.9822798E-10 1.256771E-5 1.1798401E-5 7.5359926E-6 1.256781E-5 1.256781E-5 1.256771E-5 0.87675 0.87675
1.25548E-5 -2.359871E-10 1.256771E-5 1.1798172E-5 7.535846E-6 1.2567587E-5 1.2567587E-5 1.256771E-5 0.87725 0.87725
1.2559034E-5 -1.5376006E-10 1.2567398E-5 1.1797943E-5 7.5357E-6 1.2567365E-5 1.2567365E-5 1.2567398E-5 0.87775 0.87775
1.2561617E-5 -1.01986364E-10 1.2567086E-5 1.1797714E-5 7.5355542E-6 1.2567143E-5 1.2567143E-5 1.2567086E-5 0.87825 0.87825
1.256453E-5 -4.4122005E-11 1.2567086E-5 1.1797485E-5 7.535408E-6 1.2566921E-5 1.2566921E-5 1.2567086E-5 0.87875 0.87875
1.2572724E-5 1.1119302E-10 1.2566774E-5 1.1797257E-5 7.535262E-6 1.2566699E-5 1.2566699E-5 1.2566774E-5 0.87925 0.87925
1.2582567E-5 2.9696143E-10 1.2565837E-5 1.1797028E-5 7.5351154E-6 1.25664765E-5 1.25664765E-5 1.2565837E-5 0.87975 0.87975
1.2582576E-5 3.0122793E-10 1.2566461E-5 1.1796798E-5 7.5349694E-6 1.2566255E-5 1.2566255E-5 1.2566461E-5 0.88025 0.88025
1.2571002E-5 9.1711964E-11 1.2565837E-5 1.179657E-5 7.534823E-6 1.2566033E-5 1.2566033E-5 1.2565837E-5 0.88075 0.88075
1.2558999E-5 -1.2572182E-10 1.2565837E-5 1.1796341E-5 7.534677E-6 1.2565811E-5 1.2565811E-5 1.2565837E-5 0.88125 0.88125
1.2554817E-5 -1.988068E-10 1.2565837E-5 1.1796112E-5 7.5345306E-6 1.2565589E-5 1.2565589E-5 1.2565837E-5 0.88175 0.88175
1.2554232E-5 -2.055035E-10 1.2565525E-5 1.1795654E-5 7.534238E-6 1.2565366E-5 1.2565366E-5 1.2565525E-5 0.88225 0.88225
1.2554472E-5 -1.9697355E-10 1.2564588E-5 1.1795425E-5 7.534092E-6 1.2565144E-5 1.2565144E-5 1.2564588E-5 0.88275 0.88275
1.2559992E-5 -9.099292E-11 1.2564588E-5 1.1795197E-5 7.533946E-6 1.2564922E-5 1.2564922E-5 1.2564588E-5 0.88325 0.88325
1.257066E-5 1.1000213E-10 1.2564588E-5 1.1794968E-5 7.5338E-6 1.25647E-5 1.25647E-5 1.2564588E-5 0.88375 0.88375
1.2577237E-5 2.354729E-10 1.2564588E-5 1.1794738E-5 7.5336534E-6 1.2564478E-5 1.2564478E-5 1.2564588E-5 0.88425 0.88425
1.2575728E-5 2.1172232E-10 1.2564588E-5 1.179451E-5 7.5335074E-6 1.25642555E-5 1.25642555E-5 1.2564588E-5 0.88475 0.88475
1.2572799E-5 1.6178188E-10 1.2564276E-5 1.1794281E-5 7.533361E-6 1.2564034E-5 1.2564034E-5 1.2564276E-5 0.88525 0.88525
1.2568552E-5 8.747876E-11 1.2563964E-5 1.1794052E-5 7.533215E-6 1.2563812E-5 1.2563812E-5 1.2563964E-5 0.88575 0.88575
1.2560344E-5 -5.991237E-11 1.256334E-5 1.1793823E-5 7.5330686E-6 1.256359E-5 1.256359E-5 1.256334E-5 0.88625 0.88625
1.2551871E-5 -2.1217601E-10 1.2563028E-5 1.1793594E-5 7.5329226E-6 1.2563368E-5 1.2563368E-5 1.2563028E-5 0.88675 0.88675
1.25491415E-5 -2.5846206E-10 1.2563028E-5 1.1793365E-5 7.532776E-6 1.2563145E-5 1.2563145E-5 1.2563028E-5 0.88725 0.88725
1.255641E-5 -1.2020089E-10 1.2562716E-5 1.1792908E-5 7.532484E-6 1.2562923E-5 1.2562923E-5 1.2562716E-5 0.88775 0.88775
1.2562261E-5 -8.1295986E-12 1.2562403E-5 1.1792678E-5 7.532338E-6 1.2562701E-5 1.2562701E-5 1.2562403E-5 0.88825 0.88825
1.2563787E-5 2.4153972E-11 1.2562091E-5 1.179245E-5 7.5321914E-6 1.2562478E-5 1.2562478E-5 1.2562091E-5 0.88875 0.88875
1.2569241E-5 1.2891647E-10 1.2562091E-5 1.1792221E-5 7.5320454E-6 1.2562256E-5 1.2562256E-5 1.2562091E-5 0.88925 0.88925
1.257562E-5 2.5073285E-10 1.2562091E-5 1.1791993E-5 7.531899E-6 1.25620345E-5 1.25620345E-5 1.2562091E-5 0.88975 0.88975
1.2574804E-5 2.3977265E-10 1.2561779E-5 1.1791763E-5 7.531753E-6 1.2561813E-5 1.2561813E-5 1.2561779E-5 0.89025 0.89025
1.2563856E-5 4.1829E-11 1.2562091E-5 1.1791534E-5 7.5316066E-6 1.256159E-5 1.256159E-5 1.2562091E-5 0.89075 0.89075
1.2554691E-5 -1.2322506E-10 1.2561467E-5 1.1791306E-5 7.5314606E-6 1.2561368E-5 1.2561368E-5 1.2561467E-5 0.89125 0.89125
1.25503775E-5 -1.987463E-10 1.2560842E-5 1.1791077E-5 7.531314E-6 1.2561146E-5 1.2561146E-5 1.2560842E-5 0.89175 0.89175
1.2548901E-5 -2.218878E-10 1.2561155E-5 1.1790848E-5 7.531168E-6 1.2560924E-5 1.2560924E-5 1.2561155E-5 0.89225 0.89225
1.2549966E-5 -1.9813118E-10 1.2561155E-5 1.1790619E-5 7.531022E-6 1.2560702E-5 1.2560702E-5 1.2561155E-5 0.89275 0.89275
1.2557202E-5 -6.047908E-11 1.2561155E-5 1.1790161E-5 7.53073E-6 1.2560479E-5 1.2560479E-5 1.2561155E-5 0.89325 0.89325
1.2566122E-5 1.08235435E-10 1.256053E-5 1.1789933E-5 7.5305834E-6 1.2560257E-5 1.2560257E-5 1.256053E-5 0.89375 0.89375
1.2570586E-5 1.9472592E-10 1.2559906E-5 1.1789703E-5 7.5304374E-6 1.2560035E-5 1.2560035E-5 1.2559906E-5 0.89425 0.89425
1.25698025E-5 1.8437481E-10 1.2559593E-5 1.1789474E-5 7.530291E-6 1.2559813E-5 1.2559813E-5 1.2559593E-5 0.89475 0.89475
1.2567403E-5 1.4417943E-10 1.2559593E-5 1.1789246E-5 7.530145E-6 1.2559591E-5 1.2559591E-5 1.2559593E-5 0.89525 0.89525
1.2561174E-5 3.333233E-11 1.2559593E-5 1.1789017E-5 7.5299986E-6 1.2559368E-5 1.2559368E-5 1.2559593E-5 0.89575 0.89575
1.255125E-5 -1.4573026E-10 1.25592815E-5 1.1788788E-5 7.5298526E-6 1.2559146E-5 1.2559146E-5 1.25592815E-5 0.89625 0.89625
1.254588E-5 -2.4074165E-10 1.25592815E-5 1.1788559E-5 7.529706E-6 1.2558924E-5 1.2558924E-5 1.25592815E-5 0.89675 0.89675
1.2548793E-5 -1.8287728E-10 1.25586575E-5 1.178833E-5 7.52956E-6 1.2558702E-5 1.2558702E-5 1.25586575E-5 0.89725 0.89725
1.2556029E-5 -4.522518E-11 1.2558345E-5 1.1788101E-5 7.529414E-6 1.255848E-5 1.255848E-5 1.2558345E-5 0.89775 0.89775
1.2559668E-5 2.6038668E-11 1.2558345E-5 1.1787643E-5 7.5291214E-6 1.2558257E-5 1.2558257E-5 1.2558345E-5 0.89825 0.89825
1.2562119E-5 7.537609E-11 1.2558033E-5 1.1787414E-5 7.5289754E-6 1.2558035E-5 1.2558035E-5 1.2558033E-5 0.89875 0.89875
1.2565561E-5 1.4298551E-10 1.2558345E-5 1.1787186E-5 7.528829E-6 1.25578135E-5 1.25578135E-5 1.2558345E-5 0.89925 0.89925
1.2567088E-5 1.7526908E-10 1.2557721E-5 1.1786957E-5 7.528683E-6 1.2557591E-5 1.2557591E-5 1.2557721E-5 0.89975 0.89975
1.2561883E-5 8.3303024E-11 1.2557721E-5 1.1786728E-5 7.5285366E-6 1.2557369E-5 1.2557369E-5 1.2557721E-5 0.90025 0.90025
1.2552287E-5 -8.966888E-11 1.2557097E-5 1.1786499E-5 7.5283906E-6 1.2557146E-5 1.2557146E-5 1.2557097E-5 0.90075 0.90075
1.2548865E-5 -1.4874534E-10 1.2557097E-5 1.178627E-5 7.528244E-6 1.2556924E-5 1.2556924E-5 1.2557097E-5 0.90125 0.90125
1.25504575E-5 -1.15243634E-10 1.2556472E-5 1.1786041E-5 7.528098E-6 1.2556702E-5 1.2556702E-5 1.2556472E-5 0.90175 0.90175
1.25521165E-5 -8.05238E-11 1.2556784E-5 1.1785813E-5 7.5279518E-6 1.2556479E-5 1.2556479E-5 1.2556784E-5 0.90225 0.90225
1.2552225E-5 -7.443011E-11 1.255616E-5 1.1785583E-5 7.527806E-6 1.2556257E-5 1.2556257E-5 1.255616E-5 0.90275 0.90275
1.2557349E-5 2.4241723E-11 1.255616E-5 1.1785354E-5 7.5276594E-6 1.25560355E-5 1.25560355E-5 1.255616E-5 0.90325 0.90325
1.25662355E-5 1.9234717E-10 1.2555848E-5 1.1784897E-5 7.527367E-6 1.2555814E-5 1.2555814E-5 1.2555848E-5 0.90375 0.90375
1.25661445E-5 1.9478645E-10 1.2555848E-5 1.1784668E-5 7.527221E-6 1.2555591E-5 1.2555591E-5 1.2555848E-5 0.90425 0.90425
1.25584975E-5 5.7749482E-11 1.2555535E-5 1.1784439E-5 7.5270746E-6 1.2555369E-5 1.2555369E-5 1.2555535E-5 0.90475 0.90475
1.2550818E-5 -7.989658E-11 1.2555223E-5 1.178421E-5 7.5269286E-6 1.2555147E-5 1.2555147E-5 1.2555223E-5 0.90525 0.90525
1.2549803E-5 -9.451115E-11 1.2555223E-5 1.1783981E-5 7.5267826E-6 1.2554924E-5 1.2554924E-5 1.2555223E-5 0.90575 0.90575
1.2551396E-5 -6.100946E-11 1.2555223E-5 1.1783753E-5 7.526636E-6 1.2554702E-5 1.2554702E-5 1.2555223E-5 0.90625 0.90625
1.2551273E-5 -5.917923E-11 1.2554599E-5 1.1783523E-5 7.52649E-6 1.255448E-5 1.255448E-5 1.2554599E-5 0.90675 0.90675
1.2551348E-5 -5.36946E-11 1.2554599E-5 1.1783295E-5 7.526344E-6 1.2554257E-5 1.2554257E-5 1.2554599E-5 0.90725 0.90725
1.2554987E-5 1.7569229E-11 1.2553975E-5 1.1783066E-5 7.526198E-6 1.25540355E-5 1.25540355E-5 1.2553975E-5 0.90775 0.90775
1.2559814E-5 1.1075948E-10 1.2554287E-5 1.1782837E-5 7.5260514E-6 1.2553813E-5 1.2553813E-5 1.2554287E-5 0.90825 0.90825
1.2559361E-5 1.06499025E-10 1.2553663E-5 1.1782608E-5 7.5259054E-6 1.2553591E-5 1.2553591E-5 1.2553663E-5 0.90875 0.90875
1.2554585E-5 2.2450842E-11 1.2553351E-5 1.178215E-5 7.525613E-6 1.2553369E-5 1.2553369E-5 1.2553351E-5 0.90925 0.90925
1.255136E-5 -3.2971195E-11 1.2553351E-5 1.1781922E-5 7.5254666E-6 1.2553146E-5 1.2553146E-5 1.2553351E-5 0.90975 0.90975
1.2551467E-5 -2.68775E-11 1.2553039E-5 1.1781693E-5 7.5253206E-6 1.2552924E-5 1.2552924E-5 1.2553039E-5 0.91025 0.91025
1.255075E-5 -3.6010472E-11 1.2552726E-5 1.1781463E-5 7.525174E-6 1.2552701E-5 1.2552701E-5 1.2552726E-5 0.91075 0.91075
1.2551023E-5 -2.6871443E-11 1.2552414E-5 1.1781235E-5 7.525028E-6 1.2552479E-5 1.2552479E-5 1.2552414E-5 0.91125 0.91125
1.2550438E-5 -3.3568155E-11 1.2552102E-5 1.1781006E-5 7.5248818E-6 1.25522565E-5 1.25522565E-5 1.2552102E-5 0.91175 0.91175
1.255345E-5 2.6123421E-11 1.2552102E-5 1.1780777E-5 7.524736E-6 1.2552035E-5 1.2552035E-5 1.2552102E-5 0.91225 0.91225
1.2553822E-5 3.7089647E-11 1.2551165E-5 1.1780548E-5 7.5245894E-6 1.2551813E-5 1.2551813E-5 1.2551165E-5 0.91275 0.91275
1.2553171E-5 2.9174784E-11 1.2551477E-5 1.1780319E-5 7.5244434E-6 1.255159E-5 1.255159E-5 1.2551477E-5 0.91325 0.91325
1.2552091E-5 1.3342094E-11 1.255179E-5 1.178009E-5 7.524297E-6 1.2551368E-5 1.2551368E-5 1.255179E-5 0.91375 0.91375
1.2551935E-5 1.4563255E-11 1.2551477E-5 1.1779862E-5 7.524151E-6 1.2551145E-5 1.2551145E-5 1.2551477E-5 0.91425 0.91425
1.255102E-5 1.775879E-12 1.2551165E-5 1.1779403E-5 7.5238586E-6 1.2550923E-5 1.2550923E-5 1.2551165E-5 0.91475 0.91475
1.2550105E-5 -1.101149E-11 1.2551165E-5 1.1779175E-5 7.523712E-6 1.2550701E-5 1.2550701E-5 1.2551165E-5 0.91525 0.91525
1.2548001E-5 -4.5725257E-11 1.2550541E-5 1.1778946E-5 7.523566E-6 1.25504785E-5 1.25504785E-5 1.2550541E-5 0.91575 0.91575
1.25486695E-5 -2.927744E-11 1.2550229E-5 1.1778717E-5 7.5234198E-6 1.25502565E-5 1.25502565E-5 1.2550229E-5 0.91625 0.91625
1.2548184E-5 -3.4146946E-11 1.2549916E-5 1.1778488E-5 7.523274E-6 1.2550034E-5 1.2550034E-5 1.2549916E-5 0.91675 0.91675
1.2548655E-5 -2.1353513E-11 1.2550229E-5 1.1778259E-5 7.5231274E-6 1.2549812E-5 1.2549812E-5 1.2550229E-5 0.91725 0.91725
1.2550379E-5 1.4584455E-11 1.2549604E-5 1.177803E-5 7.5229814E-6 1.2549589E-5 1.2549589E-5 1.2549604E-5 0.91775 0.91775
1.255128E-5 3.529575E-11 1.25489805E-5 1.1777802E-5 7.522835E-6 1.2549367E-5 1.2549367E-5 1.25489805E-5 0.91825 0.91825
1.255043E-5 2.3726509E-11 1.2548668E-5 1.1777573E-5 7.522689E-6 1.2549144E-5 1.2549144E-5 1.2548668E-5 0.91875 0.91875
1.2550274E-5 2.494767E-11 1.2548356E-5 1.1777343E-5 7.5225425E-6 1.2548922E-5 1.2548922E-5 1.2548356E-5 0.91925 0.91925
1.2551635E-5 5.41859E-11 1.2548356E-5 1.1777115E-5 7.5223966E-6 1.25486995E-5 1.25486995E-5 1.2548356E-5 0.91975 0.91975
1.254874E-5 4.854526E-12 1.2548356E-5 1.1776657E-5 7.522104E-6 1.2548478E-5 1.2548478E-5 1.2548356E-5 0.92025 0.92025
1.2544228E-5 -7.432112E-11 1.2548044E-5 1.1776428E-5 7.521958E-6 1.2548255E-5 1.2548255E-5 1.2548044E-5 0.92075 0.92075
1.2542356E-5 -1.0477143E-10 1.2547732E-5 1.1776199E-5 7.5218118E-6 1.2548033E-5 1.2548033E-5 1.2547732E-5 0.92125 0.92125
1.2547348E-5 -8.535863E-12 1.2547419E-5 1.177597E-5 7.521666E-6 1.254781E-5 1.254781E-5 1.2547419E-5 0.92175 0.92175
1.2549073E-5 2.7402112E-11 1.2547107E-5 1.1775742E-5 7.5215194E-6 1.2547588E-5 1.2547588E-5 1.2547107E-5 0.92225 0.92225
1.2548257E-5 1.6441926E-11 1.2547419E-5 1.1775513E-5 7.5213734E-6 1.2547365E-5 1.2547365E-5 1.2547419E-5 0.92275 0.92275
1.254876E-5 2.984441E-11 1.2547107E-5 1.1775283E-5 7.521227E-6 1.2547143E-5 1.2547143E-5 1.2547107E-5 0.92325 0.92325
1.2550683E-5 6.9436804E-11 1.2546795E-5 1.1775055E-5 7.521081E-6 1.2546921E-5 1.2546921E-5 1.2546795E-5 0.92375 0.92375
1.2549834E-5 5.7867565E-11 1.2546483E-5 1.1774826E-5 7.5209346E-6 1.2546699E-5 1.2546699E-5 1.2546483E-5 0.92425 0.92425
1.2546708E-5 4.2727133E-12 1.2546171E-5 1.1774597E-5 7.5207886E-6 1.2546477E-5 1.2546477E-5 1.2546171E-5 0.92475 0.92475
1.2542063E-5 -7.733919E-11 1.2545858E-5 1.1774368E-5 7.520642E-6 1.2546254E-5 1.2546254E-5 1.2545858E-5 0.92525 0.92525
1.2540027E-5 -1.1083484E-10 1.2545858E-5 1.1773911E-5 7.5203498E-6 1.2546032E-5 1.2546032E-5 1.2545858E-5 0.92575 0.92575
1.2538649E-5 -1.3214914E-10 1.2545546E-5 1.1773682E-5 7.520204E-6 1.2545809E-5 1.2545809E-5 1.2545546E-5 0.92625 0.92625
1.2543706E-5 -3.4695444E-11 1.2545546E-5 1.1773453E-5 7.5200574E-6 1.2545586E-5 1.2545586E-5 1.2545546E-5 0.92675 0.92675
1.2553649E-5 1.5290012E-10 1.2545234E-5 1.1773224E-5 7.5199114E-6 1.2545364E-5 1.2545364E-5 1.2545234E-5 0.92725 0.92725
1.2557221E-5 2.2294584E-10 1.25446095E-5 1.1772995E-5 7.519765E-6 1.25451415E-5 1.25451415E-5 1.25446095E-5 0.92775 0.92775
1.2550399E-5 1.0113553E-10 1.2545234E-5 1.1772766E-5 7.519619E-6 1.254492E-5 1.254492E-5 1.2545234E-5 0.92825 0.92825
1.2541762E-5 -5.4173464E-11 1.25446095E-5 1.1772538E-5 7.5194725E-6 1.2544697E-5 1.2544697E-5 1.25446095E-5 0.92875 0.92875
1.2538965E-5 -1.0167763E-10 1.25442975E-5 1.1772308E-5 7.5193266E-6 1.2544475E-5 1.2544475E-5 1.25442975E-5 0.92925 0.92925
1.2536565E-5 -1.4187301E-10 1.25446095E-5 1.1772079E-5 7.51918E-6 1.2544252E-5 1.2544252E-5 1.25446095E-5 0.92975 0.92975
1.2535056E-5 -1.6562358E-10 1.2543986E-5 1.1771851E-5 7.519034E-6 1.254403E-5 1.254403E-5 1.2543986E-5 0.93025 0.93025
1.2537407E-5 -1.1811335E-10 1.2543986E-5 1.1771393E-5 7.5187418E-6 1.2543807E-5 1.2543807E-5 1.2543986E-5 0.93075 0.93075
1.2547812E-5 7.800916E-11 1.2543674E-5 1.1771164E-5 7.5185953E-6 1.2543585E-5 1.2543585E-5 1.2543674E-5 0.93125 0.93125
1.2555477E-5 2.2357914E-10 1.2543361E-5 1.1770935E-5 7.5184494E-6 1.2543363E-5 1.2543363E-5 1.2543361E-5 0.93175 0.93175
1.2552054E-5 1.6450269E-10 1.2543361E-5 1.1770706E-5 7.518303E-6 1.254314E-5 1.254314E-5 1.2543361E-5 0.93225 0.93225
1.2545528E-5 4.8173986E-11 1.2543049E-5 1.1770478E-5 7.518157E-6 1.2542918E-5 1.2542918E-5 1.2543049E-5 0.93275 0.93275
1.254019E-5 -4.6228327E-11 1.2543049E-5 1.1770248E-5 7.518011E-6 1.2542695E-5 1.2542695E-5 1.2543049E-5 0.93325 0.93325
1.2534919E-5 -1.3941251E-10 1.25418E-5 1.1770019E-5 7.5178646E-6 1.2542473E-5 1.2542473E-5 1.25418E-5 0.93375 0.93375
1.253308E-5 -1.6925375E-10 1.2542113E-5 1.1769791E-5 7.5177186E-6 1.254225E-5 1.254225E-5 1.2542113E-5 0.93425 0.93425
1.2535564E-5 -1.1930724E-10 1.2542425E-5 1.1769562E-5 7.517572E-6 1.2542028E-5 1.2542028E-5 1.2542425E-5 0.93475 0.93475
1.2543426E-5 2.9917114E-11 1.25418E-5 1.1769333E-5 7.517426E-6 1.25418055E-5 1.25418055E-5 1.25418E-5 0.93525 0.93525
1.255086E-5 1.7122365E-10 1.2541488E-5 1.1769104E-5 7.5172798E-6 1.2541583E-5 1.2541583E-5 1.2541488E-5 0.93575 0.93575
1.2549417E-5 1.486912E-10 1.2541176E-5 1.1768646E-5 7.5169874E-6 1.2541361E-5 1.2541361E-5 1.2541176E-5 0.93625 0.93625
1.2541704E-5 1.0436082E-11 1.2540864E-5 1.1768418E-5 7.5168414E-6 1.2541138E-5 1.2541138E-5 1.2540864E-5 0.93675 0.93675
1.2539468E-5 -2.671396E-11 1.2540864E-5 1.1768188E-5 7.516695E-6 1.2540916E-5 1.2540916E-5 1.2540864E-5 0.93725 0.93725
1.2537596E-5 -5.7164263E-11 1.2540239E-5 1.1767959E-5 7.516549E-6 1.2540693E-5 1.2540693E-5 1.2540239E-5 0.93775 0.93775
1.2534139E-5 -1.1684977E-10 1.2540239E-5 1.1767731E-5 7.5164025E-6 1.254047E-5 1.254047E-5 1.2540239E-5 0.93825 0.93825
1.2535601E-5 -8.578435E-11 1.2540239E-5 1.1767502E-5 7.5162566E-6 1.25402485E-5 1.25402485E-5 1.2540239E-5 0.93875 0.93875
1.2542045E-5 3.7250168E-11 1.2539615E-5 1.1767273E-5 7.51611E-6 1.2540026E-5 1.2540026E-5 1.2539615E-5 0.93925 0.93925
1.2547003E-5 1.3287665E-10 1.2539615E-5 1.1767044E-5 7.515964E-6 1.2539804E-5 1.2539804E-5 1.2539615E-5 0.93975 0.93975
1.254556E-5 1.1034424E-10 1.2539615E-5 1.1766815E-5 7.5158177E-6 1.2539581E-5 1.2539581E-5 1.2539615E-5 0.94025 0.94025
1.25402885E-5 1.716005E-11 1.2538991E-5 1.1766586E-5 7.5156718E-6 1.2539358E-5 1.2539358E-5 1.2538991E-5 0.94075 0.94075
1.253934E-5 3.7636127E-12 1.2538991E-5 1.1766358E-5 7.5155253E-6 1.2539136E-5 1.2539136E-5 1.2538991E-5 0.94125 0.94125
1.2536445E-5 -4.5567754E-11 1.2538991E-5 1.1765899E-5 7.515233E-6 1.2538913E-5 1.2538913E-5 1.2538991E-5 0.94175 0.94175
1.252916E-5 -1.7590501E-10 1.2538991E-5 1.1765671E-5 7.515087E-6 1.2538691E-5 1.2538691E-5 1.2538991E-5 0.94225 0.94225
1.2531644E-5 -1.2595851E-10 1.2538679E-5 1.1765442E-5 7.5149405E-6 1.2538469E-5 1.2538469E-5 1.2538679E-5 0.94275 0.94275
1.2537889E-5 -6.5783967E-12 1.2538991E-5 1.17652135E-5 7.5147946E-6 1.2538246E-5 1.2538246E-5 1.2538991E-5 0.94325 0.94325
1.2545092E-5 1.3046465E-10 1.2538055E-5 1.1764984E-5 7.514648E-6 1.2538023E-5 1.2538023E-5 1.2538055E-5 0.94375 0.94375
1.2545663E-5 1.4508526E-10 1.2538367E-5 1.1764755E-5 7.514502E-6 1.2537801E-5 1.2537801E-5 1.2538367E-5 0.94425 0.94425
1.2543196E-5 1.0367176E-10 1.2537118E-5 1.1764527E-5 7.5143557E-6 1.2537579E-5 1.2537579E-5 1.2537118E-5 0.94475 0.94475
1.2539706E-5 4.3377187E-11 1.2537118E-5 1.1764298E-5 7.5142098E-6 1.2537356E-5 1.2537356E-5 1.2537118E-5 0.94525 0.94525
1.25361175E-5 -1.8744586E-11 1.2537118E-5 1.1764068E-5 7.5140633E-6 1.2537133E-5 1.2537133E-5 1.2537118E-5 0.94575 0.94575
1.2533948E-5 -5.467649E-11 1.2537118E-5 1.176384E-5 7.5139174E-6 1.2536911E-5 1.2536911E-5 1.2537118E-5 0.94625 0.94625
1.253069E-5 -1.10707596E-10 1.2537118E-5 1.1763611E-5 7.513771E-6 1.2536689E-5 1.2536689E-5 1.2537118E-5 0.94675 0.94675
1.2530336E-5 -1.1314083E-10 1.2537118E-5 1.1763153E-5 7.513479E-6 1.2536466E-5 1.2536466E-5 1.2537118E-5 0.94725 0.94725
1.2532984E-5 -6.0149E-11 1.2536493E-5 1.1762924E-5 7.5133325E-6 1.2536243E-5 1.2536243E-5 1.2536493E-5 0.94775 0.94775
1.2537251E-5 2.26871E-11 1.2536181E-5 1.1762695E-5 7.5131866E-6 1.2536021E-5 1.2536021E-5 1.2536181E-5 0.94825 0.94825
1.2541582E-5 1.06741345E-10 1.2535869E-5 1.1762467E-5 7.51304E-6 1.2535798E-5 1.2535798E-5 1.2535869E-5 0.94875 0.94875
1.2542383E-5 1.2562544E-10 1.2535557E-5 1.1762238E-5 7.512894E-6 1.2535576E-5 1.2535576E-5 1.2535557E-5 0.94925 0.94925
1.2541633E-5 1.158834E-10 1.2535557E-5 1.1762008E-5 7.5127477E-6 1.2535354E-5 1.2535354E-5 1.2535557E-5 0.94975 0.94975
1.25391325E-5 7.386083E-11 1.2535244E-5 1.176178E-5 7.5126018E-6 1.2535131E-5 1.2535131E-5 1.2535244E-5 0.95025 0.95025
1.2535182E-5 5.0393305E-12 1.2535244E-5 1.1761551E-5 7.5124553E-6 1.2534908E-5 1.2534908E-5 1.2535244E-5 0.95075 0.95075
1.2529976E-5 -8.692671E-11 1.25346205E-5 1.1761322E-5 7.5123094E-6 1.2534686E-5 1.2534686E-5 1.25346205E-5 0.95125 0.95125
1.2526354E-5 -1.4965756E-10 1.2533684E-5 1.1761093E-5 7.512163E-6 1.2534463E-5 1.2534463E-5 1.2533684E-5 0.95175 0.95175
1.2526726E-5 -1.3869132E-10 1.2533684E-5 1.1760864E-5 7.512017E-6 1.253424E-5 1.253424E-5 1.2533684E-5 0.95225 0.95225
1.2528979E-5 -9.300828E-11 1.2534309E-5 1.1760407E-5 7.5117246E-6 1.2534018E-5 1.2534018E-5 1.2534309E-5 0.95275 0.95275
1.2530736E-5 -5.646125E-11 1.2534309E-5 1.1760178E-5 7.511578E-6 1.2533796E-5 1.2533796E-5 1.2534309E-5 0.95325 0.95325
1.2538269E-5 8.6672454E-11 1.2533997E-5 1.1759948E-5 7.511432E-6 1.2533573E-5 1.2533573E-5 1.2533997E-5 0.95375 0.95375
1.25427E-5 1.725539E-10 1.2533372E-5 1.175972E-5 7.5112857E-6 1.253335E-5 1.253335E-5 1.2533372E-5 0.95425 0.95425
1.2542048E-5 1.6463904E-10 1.2533372E-5 1.1759491E-5 7.5111398E-6 1.2533128E-5 1.2533128E-5 1.2533372E-5 0.95475 0.95475
1.2538394E-5 1.01299164E-10 1.2533372E-5 1.1759262E-5 7.5109933E-6 1.2532905E-5 1.2532905E-5 1.2533372E-5 0.95525 0.95525
1.2532594E-5 -1.6300944E-12 1.2532435E-5 1.1759033E-5 7.5108474E-6 1.2532682E-5 1.2532682E-5 1.2532435E-5 0.95575 0.95575
1.2527487E-5 -9.176895E-11 1.2532435E-5 1.1758804E-5 7.510701E-6 1.25324605E-5 1.25324605E-5 1.2532435E-5 0.95625 0.95625
1.25205E-5 -2.1662458E-10 1.2532435E-5 1.1758575E-5 7.510555E-6 1.2532238E-5 1.2532238E-5 1.2532435E-5 0.95675 0.95675
1.2520574E-5 -2.1113995E-10 1.2532748E-5 1.1758347E-5 7.5104085E-6 1.2532015E-5 1.2532015E-5 1.2532748E-5 0.95725 0.95725
1.2526722E-5 -9.358704E-11 1.2531811E-5 1.1758118E-5 7.5102625E-6 1.2531792E-5 1.2531792E-5 1.2531811E-5 0.95775 0.95775
1.2534057E-5 4.589227E-11 1.2531811E-5 1.175766E-5 7.50997E-6 1.253157E-5 1.253157E-5 1.2531811E-5 0.95825 0.95825
1.2537794E-5 1.1898331E-10 1.2531811E-5 1.1757431E-5 7.5098237E-6 1.2531347E-5 1.2531347E-5 1.2531811E-5 0.95875 0.95875
1.2542192E-5 2.0425568E-10 1.2531811E-5 1.1757202E-5 7.5096777E-6 1.2531124E-5 1.2531124E-5 1.2531811E-5 0.95925 0.95925
1.2543157E-5 2.261851E-10 1.2531187E-5 1.1756973E-5 7.5095313E-6 1.2530902E-5 1.2530902E-5 1.2531187E-5 0.95975 0.95975
1.2537226E-5 1.208196E-10 1.2530562E-5 1.1756744E-5 7.5093853E-6 1.253068E-5 1.253068E-5 1.2530562E-5 0.96025 0.96025
1.2525915E-5 -8.382379E-11 1.2529938E-5 1.1756515E-5 7.5092394E-6 1.2530457E-5 1.2530457E-5 1.2529938E-5 0.96075 0.96075
1.2514901E-5 -2.8298558E-10 1.2529938E-5 1.1756287E-5 7.509093E-6 1.2530234E-5 1.2530234E-5 1.2529938E-5 0.96125 0.96125
1.2515932E-5 -2.5983798E-10 1.2529626E-5 1.1756058E-5 7.508947E-6 1.2530011E-5 1.2530011E-5 1.2529626E-5 0.96175 0.96175
1.2524818E-5 -9.173256E-11 1.2529626E-5 1.1755829E-5 7.5088005E-6 1.2529788E-5 1.2529788E-5 1.2529626E-5 0.96225 0.96225
1.25311635E-5 2.947474E-11 1.2529314E-5 1.17556E-5 7.5086546E-6 1.2529566E-5 1.2529566E-5 1.2529314E-5 0.96275 0.96275
1.2535594E-5 1.1535618E-10 1.2529314E-5 1.1755143E-5 7.508362E-6 1.2529344E-5 1.2529344E-5 1.2529314E-5 0.96325 0.96325
1.2542995E-5 2.5605365E-10 1.252869E-5 1.1754913E-5 7.5082157E-6 1.2529121E-5 1.2529121E-5 1.252869E-5 0.96375 0.96375
1.2544917E-5 2.95646E-10 1.2529002E-5 1.1754684E-5 7.5080698E-6 1.2528898E-5 1.2528898E-5 1.2529002E-5 0.96425 0.96425
1.25349925E-5 1.1658341E-10 1.252869E-5 1.1754456E-5 7.5079233E-6 1.2528676E-5 1.2528676E-5 1.252869E-5 0.96475 0.96475
1.2520976E-5 -1.3800344E-10 1.2528377E-5 1.1754227E-5 7.5077774E-6 1.2528453E-5 1.2528453E-5 1.2528377E-5 0.96525 0.96525
1.2513625E-5 -2.6955882E-10 1.2528065E-5 1.1753998E-5 7.507631E-6 1.252823E-5 1.252823E-5 1.2528065E-5 0.96575 0.96575
1.2515613E-5 -2.2874831E-10 1.2528065E-5 1.1753769E-5 7.507485E-6 1.2528008E-5 1.2528008E-5 1.2528065E-5 0.96625 0.96625
1.25192855E-5 -1.568754E-10 1.2528065E-5 1.175354E-5 7.5073385E-6 1.2527785E-5 1.2527785E-5 1.2528065E-5 0.96675 0.96675
1.252421E-5 -6.185796E-11 1.2527441E-5 1.1753311E-5 7.5071925E-6 1.2527563E-5 1.2527563E-5 1.2527441E-5 0.96725 0.96725
1.2535704E-5 1.5436374E-10 1.2527129E-5 1.1753083E-5 7.507046E-6 1.252734E-5 1.252734E-5 1.2527129E-5 0.96775 0.96775
1.2543138E-5 2.9567027E-10 1.2526816E-5 1.1752853E-5 7.5069E-6 1.2527117E-5 1.2527117E-5 1.2526816E-5 0.96825 0.96825
1.25406705E-5 2.5425675E-10 1.2527129E-5 1.1752396E-5 7.5066077E-6 1.2526894E-5 1.2526894E-5 1.2527129E-5 0.96875 0.96875
1.2530713E-5 7.458511E-11 1.2526816E-5 1.1752167E-5 7.5064613E-6 1.25266715E-5 1.25266715E-5 1.2526816E-5 0.96925 0.96925
1.2522768E-5 -6.793347E-11 1.2526816E-5 1.1751938E-5 7.5063153E-6 1.2526449E-5 1.2526449E-5 1.2526816E-5 0.96975 0.96975
1.251809E-5 -1.5015444E-10 1.2526192E-5 1.1751709E-5 7.506169E-6 1.2526227E-5 1.2526227E-5 1.2526192E-5 0.97025 0.97025
1.2511796E-5 -2.622197E-10 1.2526504E-5 1.175148E-5 7.506023E-6 1.2526004E-5 1.2526004E-5 1.2526504E-5 0.97075 0.97075
1.2513289E-5 -2.3054518E-10 1.2526192E-5 1.1751251E-5 7.5058765E-6 1.2525781E-5 1.2525781E-5 1.2526192E-5 0.97125 0.97125
1.2524155E-5 -2.5895732E-11 1.2525255E-5 1.1751023E-5 7.5057305E-6 1.2525558E-5 1.2525558E-5 1.2525255E-5 0.97175 0.97175
1.25324805E-5 1.3185558E-10 1.2525255E-5 1.1750793E-5 7.505584E-6 1.25253355E-5 1.25253355E-5 1.2525255E-5 0.97225 0.97225
1.25343695E-5 1.7083888E-10 1.25246315E-5 1.1750564E-5 7.505438E-6 1.2525114E-5 1.2525114E-5 1.25246315E-5 0.97275 0.97275
1.2532596E-5 1.422158E-10 1.25249435E-5 1.1750336E-5 7.5052917E-6 1.252489E-5 1.252489E-5 1.25249435E-5 0.97325 0.97325
1.2531714E-5 1.3003748E-10 1.25246315E-5 1.1750107E-5 7.5051457E-6 1.2524668E-5 1.2524668E-5 1.25246315E-5 0.97375 0.97375
1.2527993E-5 6.5479434E-11 1.25246315E-5 1.1749649E-5 7.5048533E-6 1.2524445E-5 1.2524445E-5 1.25246315E-5 0.97425 0.97425
1.2519849E-5 -8.069354E-11 1.2524007E-5 1.174942E-5 7.5047074E-6 1.2524222E-5 1.2524222E-5 1.2524007E-5 0.97475 0.97475
1.2514248E-5 -1.7996837E-10 1.2524007E-5 1.1749191E-5 7.504561E-6 1.2523999E-5 1.2523999E-5 1.2524007E-5 0.97525 0.97525
1.2517788E-5 -1.1053175E-10 1.2523695E-5 1.1748963E-5 7.504415E-6 1.2523777E-5 1.2523777E-5 1.2523695E-5 0.97575 0.97575
1.252202E-5 -2.8304711E-11 1.2523071E-5 1.1748733E-5 7.5042685E-6 1.2523555E-5 1.2523555E-5 1.2523071E-5 0.97625 0.97625
1.2522194E-5 -2.0992867E-11 1.2523071E-5 1.1748504E-5 7.5041226E-6 1.2523331E-5 1.2523331E-5 1.2523071E-5 0.97675 0.97675
1.2523886E-5 1.4336032E-11 1.2522758E-5 1.1748276E-5 7.503976E-6 1.2523109E-5 1.2523109E-5 1.2522758E-5 0.97725 0.97725
1.2526039E-5 5.8191875E-11 1.2522134E-5 1.1748047E-5 7.50383E-6 1.2522886E-5 1.2522886E-5 1.2522134E-5 0.97775 0.97775
1.2528259E-5 1.0326583E-10 1.2522446E-5 1.1747818E-5 7.5036837E-6 1.2522663E-5 1.2522663E-5 1.2522446E-5 0.97825 0.97825
1.2526518E-5 7.52518E-11 1.2522134E-5 1.1747589E-5 7.5035377E-6 1.2522441E-5 1.2522441E-5 1.2522134E-5 0.97875 0.97875
1.2521708E-5 -9.405433E-12 1.2522134E-5 1.174736E-5 7.5033913E-6 1.2522218E-5 1.2522218E-5 1.2522134E-5 0.97925 0.97925
1.2521915E-5 -1.4845342E-12 1.2521822E-5 1.1746903E-5 7.503099E-6 1.2521995E-5 1.2521995E-5 1.2521822E-5 0.97975 0.97975
1.2524365E-5 4.785291E-11 1.2521822E-5 1.1746673E-5 7.502953E-6 1.2521772E-5 1.2521772E-5 1.2521822E-5 0.98025 0.98025
1.252081E-5 -1.3659811E-11 1.2521509E-5 1.1746445E-5 7.5028065E-6 1.252155E-5 1.252155E-5 1.2521509E-5 0.98075 0.98075
1.2516561E-5 -8.79629E-11 1.2521197E-5 1.1746216E-5 7.5026605E-6 1.2521326E-5 1.2521326E-5 1.2521197E-5 0.98125 0.98125
1.2516437E-5 -8.6132684E-11 1.2520885E-5 1.1745987E-5 7.502514E-6 1.25211045E-5 1.25211045E-5 1.2520885E-5 0.98175 0.98175
1.2519878E-5 -1.8523244E-11 1.2520885E-5 1.17457585E-5 7.502368E-6 1.2520882E-5 1.2520882E-5 1.2520885E-5 0.98225 0.98225
1.2522196E-5 2.8377946E-11 1.2520885E-5 1.1745529E-5 7.5022217E-6 1.2520659E-5 1.2520659E-5 1.2520885E-5 0.98275 0.98275
1.2522238E-5 3.3253497E-11 1.2520573E-5 1.17453E-5 7.5020757E-6 1.2520436E-5 1.2520436E-5 1.2520573E-5 0.98325 0.98325
1.252482E-5 8.502721E-11 1.2520573E-5 1.1745072E-5 7.5019293E-6 1.2520213E-5 1.2520213E-5 1.2520573E-5 0.98375 0.98375
1.2528524E-5 1.5750917E-10 1.25202605E-5 1.1744843E-5 7.5017833E-6 1.251999E-5 1.251999E-5 1.25202605E-5 0.98425 0.98425
1.2523616E-5 7.102472E-11 1.25199485E-5 1.1744613E-5 7.501637E-6 1.2519768E-5 1.2519768E-5 1.25199485E-5 0.98475 0.98475
1.2515473E-5 -7.514824E-11 1.2519325E-5 1.1744156E-5 7.5013445E-6 1.2519545E-5 1.2519545E-5 1.2519325E-5 0.98525 0.98525
1.2513535E-5 -1.06816674E-10 1.2519325E-5 1.1743927E-5 7.5011985E-6 1.2519322E-5 1.2519322E-5 1.2519325E-5 0.98575 0.98575
1.2514005E-5 -9.4023234E-11 1.25187E-5 1.1743698E-5 7.501052E-6 1.2519099E-5 1.2519099E-5 1.25187E-5 0.98625 0.98625
1.2515466E-5 -6.29578E-11 1.2519013E-5 1.1743469E-5 7.500906E-6 1.2518876E-5 1.2518876E-5 1.2519013E-5 0.98675 0.98675
1.2517189E-5 -2.7019827E-11 1.2518076E-5 1.174324E-5 7.5007597E-6 1.2518653E-5 1.2518653E-5 1.2518076E-5 0.98725 0.98725
1.2522544E-5 7.5915475E-11 1.2517764E-5 1.1743012E-5 7.5006137E-6 1.2518431E-5 1.2518431E-5 1.2517764E-5 0.98775 0.98775
1.25273045E-5 1.6788759E-10 1.2517764E-5 1.1742783E-5 7.5004677E-6 1.2518208E-5 1.2518208E-5 1.2517764E-5 0.98825 0.98825
1.2523947E-5 1.1002929E-10 1.2518076E-5 1.1742553E-5 7.5003213E-6 1.2517985E-5 1.2517985E-5 1.2518076E-5 0.98875 0.98875
1.2517883E-5 2.227502E-12 1.2518076E-5 1.1742325E-5 7.5001753E-6 1.2517763E-5 1.2517763E-5 1.2518076E-5 0.98925 0.98925
1.251502E-5 -4.649479E-11 1.2517764E-5 1.1742096E-5 7.500029E-6 1.2517539E-5 1.2517539E-5 1.2517764E-5 0.98975 0.98975
1.2511201E-5 -1.1288003E-10 1.2517451E-5 1.1741867E-5 7.499883E-6 1.2517317E-5 1.2517317E-5 1.2517451E-5 0.99025 0.99025
1.25088E-5 -1.530754E-10 1.2516827E-5 1.1741409E-5 7.4995905E-6 1.2517094E-5 1.2517094E-5 1.2516827E-5 0.99075 0.99075
1.2512472E-5 -8.12025E-11 1.2516827E-5 1.174118E-5 7.499444E-6 1.2516872E-5 1.2516872E-5 1.2516827E-5 0.99125 0.99125
1.2517826E-5 2.173281E-11 1.2516515E-5 1.1740952E-5 7.499298E-6 1.2516648E-5 1.2516648E-5 1.2516515E-5 0.99175 0.99175
1.2521959E-5 1.0213264E-10 1.2516515E-5 1.1740723E-5 7.4991517E-6 1.2516426E-5 1.2516426E-5 1.2516515E-5 0.99225 0.99225
1.2523848E-5 1.4111597E-10 1.251589E-5 1.1740493E-5 7.4990057E-6 1.2516202E-5 1.2516202E-5 1.251589E-5 0.99275 0.99275
1.2521019E-5 9.300271E-11 1.251589E-5 1.1740265E-5 7.4988593E-6 1.251598E-5 1.251598E-5 1.251589E-5 0.99325 0.99325
1.251776E-5 3.6971627E-11 1.2516202E-5 1.1740036E-5 7.4987133E-6 1.2515758E-5 1.2515758E-5 1.2516202E-5 0.99375 0.99375
1.2512522E-5 -5.5603473E-11 1.251589E-5 1.1739807E-5 7.498567E-6 1.2515534E-5 1.2515534E-5 1.251589E-5 0.99425 0.99425
1.2507316E-5 -1.4756953E-10 1.2515578E-5 1.1739578E-5 7.498421E-6 1.2515312E-5 1.2515312E-5 1.2515578E-5 0.99475 0.99475
1.2509271E-5 -1.0736808E-10 1.25152665E-5 1.1739349E-5 7.4982745E-6 1.2515088E-5 1.2515088E-5 1.25152665E-5 0.99525 0.99525
1.2512349E-5 -4.6458375E-11 1.251433E-5 1.1738892E-5 7.497982E-6 1.2514866E-5 1.2514866E-5 1.251433E-5 0.99575 0.99575
1.2513644E-5 -1.8438277E-11 1.2514642E-5 1.1738663E-5 7.497836E-6 1.2514643E-5 1.2514643E-5 1.2514642E-5 0.99625 0.99625
1.2515962E-5 2.8462907E-11 1.2513706E-5 1.1738433E-5 7.4976897E-6 1.2514421E-5 1.2514421E-5 1.2513706E-5 0.99675 0.99675
1.2520228E-5 1.1129902E-10 1.251433E-5 1.1738205E-5 7.4975437E-6 1.2514197E-5 1.2514197E-5 1.251433E-5 0.99725 0.99725
1.2519642E-5 1.04602306E-10 1.2514018E-5 1.1737976E-5 7.4973973E-6 1.2513974E-5 1.2513974E-5 1.2514018E-5 0.99775 0.99775
1.2517044E-5 6.075253E-11 1.2513706E-5 1.1737748E-5 7.4972513E-6 1.2513751E-5 1.2513751E-5 1.2513706E-5 0.99825 0.99825
1.25105835E-5 -5.4358035E-11 1.2513081E-5 1.1737518E-5 7.497105E-6 1.2513528E-5 1.2513528E-5 1.2513081E-5 0.99875 0.99875
1.2508579E-5 -8.72446E-11 1.2512769E-5 1.1737289E-5 7.496959E-6 1.2513306E-5 1.2513306E-5 1.2512769E-5 0.99925 0.99925
1.2509808E-5 -6.044264E-11 1.2513393E-5 1.1737061E-5 7.4968125E-6 1.2513083E-5 1.2513083E-5 1.2513393E-5 0.99975 0.99975
1.2510146E-5 -5.0085464E-11 1.2512457E-5 1.1736832E-5 7.4966665E-6 1.251286E-5 1.251286E-5 1.2512457E-5 1.00025 1.00025
1.2511805E-5 -1.536562E-11 1.2512457E-5 1.1736603E-5 7.49652E-6 1.2512637E-5 1.2512637E-5 1.2512457E-5 1.00075 1.00075
1.2515443E-5 5.589822E-11 1.2512144E-5 1.1736145E-5 7.4962277E-6 1.2512414E-5 1.2512414E-5 1.2512144E-5 1.00125 1.00125
1.25186525E-5 1.192442E-10 1.2512144E-5 1.1735916E-5 7.4960817E-6 1.25121915E-5 1.25121915E-5 1.2512144E-5 1.00175 1.00175
1.2516681E-5 8.696669E-11 1.2511832E-5 1.1735688E-5 7.4959357E-6 1.2511969E-5 1.2511969E-5 1.2511832E-5 1.00225 1.00225
1.2511607E-5 -2.5630823E-12 1.2511832E-5 1.1735458E-5 7.4957893E-6 1.2511746E-5 1.2511746E-5 1.2511832E-5 1.00275 1.00275
1.25098995E-5 -2.9968042E-11 1.251152E-5 1.1735229E-5 7.4956433E-6 1.2511523E-5 1.2511523E-5 1.251152E-5 1.00325 1.00325
1.251093E-5 -6.8204778E-12 1.2510896E-5 1.1735001E-5 7.495497E-6 1.25113E-5 1.25113E-5 1.2510896E-5 1.00375 1.00375
1.2508463E-5 -4.8233976E-11 1.2510896E-5 1.1734772E-5 7.495351E-6 1.2511077E-5 1.2511077E-5 1.2510896E-5 1.00425 1.00425
1.2505832E-5 -9.269281E-11 1.25102715E-5 1.1734543E-5 7.4952045E-6 1.25108545E-5 1.25108545E-5 1.25102715E-5 1.00475 1.00475
1.25094375E-5 -2.2038038E-11 1.25102715E-5 1.1734314E-5 7.4950585E-6 1.2510632E-5 1.2510632E-5 1.25102715E-5 1.00525 1.00525
1.2513736E-5 6.140713E-11 1.25102715E-5 1.1734085E-5 7.494912E-6 1.2510408E-5 1.2510408E-5 1.25102715E-5 1.00575 1.00575
1.2515064E-5 9.0036326E-11 1.250996E-5 1.1733856E-5 7.494766E-6 1.2510185E-5 1.2510185E-5 1.250996E-5 1.00625 1.00625
1.251329E-5 6.1413194E-11 1.2509648E-5 1.1733398E-5 7.4944737E-6 1.2509962E-5 1.2509962E-5 1.2509648E-5 1.00675 1.00675
1.2511351E-5 2.9744762E-11 1.2509335E-5 1.1733169E-5 7.4943273E-6 1.25097395E-5 1.25097395E-5 1.2509335E-5 1.00725 1.00725
1.251192E-5 4.4365414E-11 1.2509023E-5 1.1732941E-5 7.4941813E-6 1.2509517E-5 1.2509517E-5 1.2509023E-5 1.00775 1.00775
1.250655E-5 -5.0645953E-11 1.2509335E-5 1.1732712E-5 7.494035E-6 1.2509294E-5 1.2509294E-5 1.2509335E-5 1.00825 1.00825
1.2503456E-5 -1.0363172E-10 1.2509023E-5 1.1732483E-5 7.493889E-6 1.2509071E-5 1.2509071E-5 1.2509023E-5 1.00875 1.00875
1.2503233E-5 -1.0362869E-10 1.2508399E-5 1.1732254E-5 7.4937425E-6 1.2508848E-5 1.2508848E-5 1.2508399E-5 1.00925 1.00925
1.25055185E-5 -5.733658E-11 1.2508711E-5 1.1732025E-5 7.4935965E-6 1.2508624E-5 1.2508624E-5 1.2508711E-5 1.00975 1.00975
1.2507144E-5 -2.3225817E-11 1.2508086E-5 1.1731796E-5 7.49345E-6 1.25084025E-5 1.25084025E-5 1.2508086E-5 1.01025 1.01025
1.2511541E-5 6.2046555E-11 1.2508086E-5 1.1731568E-5 7.493304E-6 1.2508179E-5 1.2508179E-5 1.2508086E-5 1.01075 1.01075
1.2514981E-5 1.2965601E-10 1.2507774E-5 1.1731338E-5 7.4931577E-6 1.2507956E-5 1.2507956E-5 1.2507774E-5 1.01125 1.01125
1.251522E-5 1.3818598E-10 1.2507774E-5 1.1731109E-5 7.4930117E-6 1.2507733E-5 1.2507733E-5 1.2507774E-5 1.01175 1.01175
1.25120605E-5 8.398207E-11 1.2508086E-5 1.1730652E-5 7.4927193E-6 1.250751E-5 1.250751E-5 1.2508086E-5 1.01225 1.01225
1.2507119E-5 -3.111434E-12 1.2507462E-5 1.1730423E-5 7.492573E-6 1.25072875E-5 1.25072875E-5 1.2507462E-5 1.01275 1.01275
1.2498679E-5 -1.54766E-10 1.2507462E-5 1.1730194E-5 7.492427E-6 1.2507065E-5 1.2507065E-5 1.2507462E-5 1.01325 1.01325
1.2494463E-5 -2.2846004E-10 1.2506838E-5 1.1729965E-5 7.4922805E-6 1.2506842E-5 1.2506842E-5 1.2506838E-5 1.01375 1.01375
1.249853E-5 -1.4927833E-10 1.2506838E-5 1.1729736E-5 7.4921345E-6 1.2506618E-5 1.2506618E-5 1.2506838E-5 1.01425 1.01425
1.2505402E-5 -1.832595E-11 1.2506525E-5 1.1729508E-5 7.491988E-6 1.2506395E-5 1.2506395E-5 1.2506525E-5 1.01475 1.01475
1.2511582E-5 9.9836035E-11 1.2506213E-5 1.1729278E-5 7.491842E-6 1.2506172E-5 1.2506172E-5 1.2506213E-5 1.01525 1.01525
1.2516969E-5 2.0338041E-10 1.2506213E-5 1.172905E-5 7.491696E-6 1.250595E-5 1.250595E-5 1.2506213E-5 1.01575 1.01575
1.2517968E-5 2.259189E-10 1.2505901E-5 1.1728821E-5 7.4915497E-6 1.2505727E-5 1.2505727E-5 1.2505901E-5 1.01625 1.01625
1.2512134E-5 1.2238059E-10 1.2505277E-5 1.1728592E-5 7.4914037E-6 1.2505504E-5 1.2505504E-5 1.2505277E-5 1.01675 1.01675
1.2504156E-5 -2.0747027E-11 1.2504965E-5 1.17283635E-5 7.4912573E-6 1.250528E-5 1.250528E-5 1.2504965E-5 1.01725 1.01725
1.2496244E-5 -1.6265654E-10 1.2504965E-5 1.1727905E-5 7.490965E-6 1.2505057E-5 1.2505057E-5 1.2504965E-5 1.01775 1.01775
1.249117E-5 -2.521863E-10 1.2504653E-5 1.1727677E-5 7.490819E-6 1.2504835E-5 1.2504835E-5 1.2504653E-5 1.01825 1.01825
1.2492004E-5 -2.3269314E-10 1.2504653E-5 1.1727448E-5 7.4906725E-6 1.2504612E-5 1.2504612E-5 1.2504653E-5 1.01875 1.01875
1.2498711E-5 -1.0478609E-10 1.2504341E-5 1.1727218E-5 7.4905265E-6 1.2504389E-5 1.2504389E-5 1.2504341E-5 1.01925 1.01925
1.2508355E-5 7.7327894E-11 1.2504341E-5 1.172699E-5 7.49038E-6 1.2504166E-5 1.2504166E-5 1.2504341E-5 1.01975 1.01975
1.2516647E-5 2.3447017E-10 1.2504029E-5 1.1726761E-5 7.490234E-6 1.2503942E-5 1.2503942E-5 1.2504029E-5 1.02025 1.02025
1.25170845E-5 2.466545E-10 1.2503092E-5 1.1726532E-5 7.4900877E-6 1.25037195E-5 1.25037195E-5 1.2503092E-5 1.02075 1.02075
1.2512835E-5 1.7235142E-10 1.2503404E-5 1.17263035E-5 7.4899417E-6 1.2503497E-5 1.2503497E-5 1.2503404E-5 1.02125 1.02125
1.2506177E-5 5.3586437E-11 1.2503092E-5 1.1726074E-5 7.4897953E-6 1.2503274E-5 1.2503274E-5 1.2503092E-5 1.02175 1.02175
1.2499552E-5 -6.456947E-11 1.2503092E-5 1.1725845E-5 7.4896493E-6 1.250305E-5 1.250305E-5 1.2503092E-5 1.02225 1.02225
1.2493653E-5 -1.693259E-10 1.250278E-5 1.1725617E-5 7.489503E-6 1.2502827E-5 1.2502827E-5 1.250278E-5 1.02275 1.02275
1.2490724E-5 -2.1926633E-10 1.250278E-5 1.1725158E-5 7.4892105E-6 1.25026045E-5 1.25026045E-5 1.250278E-5 1.02325 1.02325
1.2492679E-5 -1.7906489E-10 1.2501843E-5 1.172493E-5 7.4890645E-6 1.2502382E-5 1.2502382E-5 1.2501843E-5 1.02375 1.02375
1.2501432E-5 -1.33957125E-11 1.2501843E-5 1.1724701E-5 7.488918E-6 1.2502158E-5 1.2502158E-5 1.2501843E-5 1.02425 1.02425
1.2507183E-5 9.68484E-11 1.2501531E-5 1.1724472E-5 7.488772E-6 1.2501936E-5 1.2501936E-5 1.2501531E-5 1.02475 1.02475
1.2512504E-5 1.9917465E-10 1.2501218E-5 1.1724243E-5 7.4886257E-6 1.2501713E-5 1.2501713E-5 1.2501218E-5 1.02525 1.02525
1.2513371E-5 2.1927687E-10 1.2500906E-5 1.1724014E-5 7.4884797E-6 1.2501489E-5 1.2501489E-5 1.2500906E-5 1.02575 1.02575
1.2510211E-5 1.6507297E-10 1.2501218E-5 1.1723785E-5 7.4883333E-6 1.2501267E-5 1.2501267E-5 1.2501218E-5 1.02625 1.02625
1.2503355E-5 4.2653606E-11 1.2500906E-5 1.1723557E-5 7.4881873E-6 1.2501044E-5 1.2501044E-5 1.2500906E-5 1.02675 1.02675
1.24954095E-5 -9.9864964E-11 1.2500906E-5 1.1723328E-5 7.488041E-6 1.2500821E-5 1.2500821E-5 1.2500906E-5 1.02725 1.02725
1.2490501E-5 -1.863494E-10 1.2500906E-5 1.1723098E-5 7.487895E-6 1.2500597E-5 1.2500597E-5 1.2500906E-5 1.02775 1.02775
1.2490443E-5 -1.8330103E-10 1.25002825E-5 1.1722641E-5 7.4876025E-6 1.2500374E-5 1.2500374E-5 1.25002825E-5 1.02825 1.02825
1.2492695E-5 -1.3761799E-10 1.2499346E-5 1.1722412E-5 7.487456E-6 1.2500152E-5 1.2500152E-5 1.2499346E-5 1.02875 1.02875
1.249861E-5 -2.4328544E-11 1.2499971E-5 1.1722183E-5 7.48731E-6 1.2499929E-5 1.2499929E-5 1.2499971E-5 1.02925 1.02925
1.2507166E-5 1.3768625E-10 1.2499658E-5 1.1721954E-5 7.487164E-6 1.2499705E-5 1.2499705E-5 1.2499658E-5 1.02975 1.02975
1.2512222E-5 2.3513996E-10 1.2499658E-5 1.1721725E-5 7.4870177E-6 1.2499482E-5 1.2499482E-5 1.2499658E-5 1.03025 1.03025
1.2511868E-5 2.3270673E-10 1.2499034E-5 1.1721497E-5 7.4868717E-6 1.2499259E-5 1.2499259E-5 1.2499034E-5 1.03075 1.03075
1.2502834E-5 7.008897E-11 1.2498722E-5 1.1721268E-5 7.4867253E-6 1.2499036E-5 1.2499036E-5 1.2498722E-5 1.03125 1.03125
1.2491654E-5 -1.3211815E-10 1.2498409E-5 1.1721038E-5 7.4865793E-6 1.2498813E-5 1.2498813E-5 1.2498409E-5 1.03175 1.03175
1.2489649E-5 -1.6500472E-10 1.2498409E-5 1.172081E-5 7.486433E-6 1.249859E-5 1.249859E-5 1.2498409E-5 1.03225 1.03225
1.2490714E-5 -1.4124808E-10 1.2497785E-5 1.1720581E-5 7.486287E-6 1.2498366E-5 1.2498366E-5 1.2497785E-5 1.03275 1.03275
1.2490787E-5 -1.3576344E-10 1.2497473E-5 1.1720352E-5 7.4861405E-6 1.2498143E-5 1.2498143E-5 1.2497473E-5 1.03325 1.03325
1.249469E-5 -5.962707E-11 1.2497785E-5 1.1719894E-5 7.485848E-6 1.2497921E-5 1.2497921E-5 1.2497785E-5 1.03375 1.03375
1.2501364E-5 6.7670924E-11 1.249716E-5 1.1719666E-5 7.485702E-6 1.2497698E-5 1.2497698E-5 1.249716E-5 1.03425 1.03425
1.2506256E-5 1.6207931E-10 1.2496848E-5 1.1719437E-5 7.4855557E-6 1.2497474E-5 1.2497474E-5 1.2496848E-5 1.03475 1.03475
1.2506363E-5 1.68173E-10 1.2496848E-5 1.1719208E-5 7.4854097E-6 1.2497251E-5 1.2497251E-5 1.2496848E-5 1.03525 1.03525
1.2502939E-5 1.0909658E-10 1.2496848E-5 1.1718979E-5 7.4852633E-6 1.2497028E-5 1.2497028E-5 1.2496848E-5 1.03575 1.03575
1.24986245E-5 3.3575333E-11 1.2496536E-5 1.171875E-5 7.4851173E-6 1.24968055E-5 1.24968055E-5 1.2496536E-5 1.03625 1.03625
1.2493253E-5 -6.143603E-11 1.2495912E-5 1.1718521E-5 7.484971E-6 1.2496582E-5 1.2496582E-5 1.2495912E-5 1.03675 1.03675
1.24882445E-5 -1.4974766E-10 1.2495912E-5 1.1718293E-5 7.484825E-6 1.2496359E-5 1.2496359E-5 1.2495912E-5 1.03725 1.03725
1.2487065E-5 -1.6740756E-10 1.2496224E-5 1.1718063E-5 7.4846785E-6 1.2496135E-5 1.2496135E-5 1.2496224E-5 1.03775 1.03775
1.2489416E-5 -1.1989731E-10 1.2495912E-5 1.1717834E-5 7.4845325E-6 1.2495912E-5 1.2495912E-5 1.2495912E-5 1.03825 1.03825
1.2491041E-5 -8.578655E-11 1.2495912E-5 1.1717606E-5 7.484386E-6 1.249569E-5 1.249569E-5 1.2495912E-5 1.03875 1.03875
1.2497716E-5 4.1511426E-11 1.2495288E-5 1.1717148E-5 7.4840937E-6 1.2495467E-5 1.2495467E-5 1.2495288E-5 1.03925 1.03925
1.2504951E-5 1.7916355E-10 1.2494976E-5 1.1716919E-5 7.4839477E-6 1.2495243E-5 1.2495243E-5 1.2494976E-5 1.03975 1.03975
1.2511163E-5 2.9793462E-10 1.2494664E-5 1.171669E-5 7.4838013E-6 1.249502E-5 1.249502E-5 1.2494664E-5 1.04025 1.04025
1.25081015E-5 2.455579E-10 1.2494351E-5 1.1716461E-5 7.4836553E-6 1.24947965E-5 1.24947965E-5 1.2494351E-5 1.04075 1.04075
1.2495801E-5 2.2642522E-11 1.2494039E-5 1.1716233E-5 7.483509E-6 1.2494574E-5 1.2494574E-5 1.2494039E-5 1.04125 1.04125
1.2484951E-5 -1.7347392E-10 1.2493415E-5 1.1716003E-5 7.483363E-6 1.2494351E-5 1.2494351E-5 1.2493415E-5 1.04175 1.04175
1.2478063E-5 -2.9650235E-10 1.2493727E-5 1.1715774E-5 7.4832165E-6 1.2494128E-5 1.2494128E-5 1.2493727E-5 1.04225 1.04225
1.24780045E-5 -2.9345398E-10 1.2493727E-5 1.1715546E-5 7.4830705E-6 1.2493904E-5 1.2493904E-5 1.2493727E-5 1.04275 1.04275
1.2482533E-5 -2.0574534E-10 1.2493415E-5 1.1715317E-5 7.4829245E-6 1.2493681E-5 1.2493681E-5 1.2493415E-5 1.04325 1.04325
1.2492541E-5 -1.6931616E-11 1.2493102E-5 1.1715088E-5 7.482778E-6 1.2493458E-5 1.2493458E-5 1.2493102E-5 1.04375 1.04375
1.2507136E-5 2.565424E-10 1.2493102E-5 1.1714859E-5 7.482632E-6 1.2493235E-5 1.2493235E-5 1.2493102E-5 1.04425 1.04425
1.251602E-5 4.2464784E-10 1.2492478E-5 1.1714401E-5 7.4823397E-6 1.2493012E-5 1.2493012E-5 1.2492478E-5 1.04475 1.04475
1.2512365E-5 3.6130796E-10 1.2492478E-5 1.1714173E-5 7.4821933E-6 1.2492788E-5 1.2492788E-5 1.2492478E-5 1.04525 1.04525
1.2498083E-5 1.01848564E-10 1.2491854E-5 1.1713943E-5 7.4820473E-6 1.24925655E-5 1.24925655E-5 1.2491854E-5 1.04575 1.04575
1.2482185E-5 -1.874551E-10 1.2492166E-5 1.1713714E-5 7.481901E-6 1.2492343E-5 1.2492343E-5 1.2492166E-5 1.04625 1.04625
1.2474736E-5 -3.2083766E-10 1.2492166E-5 1.1713486E-5 7.481755E-6 1.2492119E-5 1.2492119E-5 1.2492166E-5 1.04675 1.04675
1.2471311E-5 -3.799141E-10 1.2491854E-5 1.1713257E-5 7.4816085E-6 1.2491896E-5 1.2491896E-5 1.2491854E-5 1.04725 1.04725
1.2479074E-5 -2.3251692E-10 1.2491541E-5 1.1713028E-5 7.4814625E-6 1.2491672E-5 1.2491672E-5 1.2491541E-5 1.04775 1.04775
1.24955495E-5 7.567388E-11 1.2491541E-5 1.1712799E-5 7.481316E-6 1.24914495E-5 1.24914495E-5 1.2491541E-5 1.04825 1.04825
1.2509913E-5 3.4488437E-10 1.2491229E-5 1.171257E-5 7.48117E-6 1.2491227E-5 1.2491227E-5 1.2491229E-5 1.04875 1.04875
1.2511703E-5 3.8204054E-10 1.2491229E-5 1.1712341E-5 7.4810237E-6 1.2491003E-5 1.2491003E-5 1.2491229E-5 1.04925 1.04925
1.250092E-5 1.871422E-10 1.2490293E-5 1.1712113E-5 7.4808777E-6 1.249078E-5 1.249078E-5 1.2490293E-5 1.04975 1.04975
1.2489444E-5 -2.0546502E-11 1.2489357E-5 1.1711654E-5 7.4805853E-6 1.2490557E-5 1.2490557E-5 1.2489357E-5 1.05025 1.05025
1.2482323E-5 -1.4783841E-10 1.2489669E-5 1.1711426E-5 7.480439E-6 1.2490334E-5 1.2490334E-5 1.2489669E-5 1.05075 1.05075
1.2475269E-5 -2.7391217E-10 1.2489981E-5 1.1711197E-5 7.480293E-6 1.2490111E-5 1.2490111E-5 1.2489981E-5 1.05125 1.05125
1.2473562E-5 -3.0131714E-10 1.2489981E-5 1.17109685E-5 7.4801465E-6 1.2489887E-5 1.2489887E-5 1.2489981E-5 1.05175 1.05175
1.2482314E-5 -1.3564795E-10 1.2489669E-5 1.1710739E-5 7.4800005E-6 1.2489664E-5 1.2489664E-5 1.2489669E-5 1.05225 1.05225
1.2499318E-5 1.8228792E-10 1.2489357E-5 1.171051E-5 7.479854E-6 1.248944E-5 1.248944E-5 1.2489357E-5 1.05275 1.05275
1.2507081E-5 3.2968508E-10 1.2489044E-5 1.1710282E-5 7.479708E-6 1.2489218E-5 1.2489218E-5 1.2489044E-5 1.05325 1.05325
1.2501545E-5 2.316284E-10 1.2488732E-5 1.1710053E-5 7.4795616E-6 1.2488994E-5 1.2488994E-5 1.2488732E-5 1.05375 1.05375
1.24944245E-5 1.04336484E-10 1.2488108E-5 1.1709823E-5 7.4794157E-6 1.2488771E-5 1.2488771E-5 1.2488108E-5 1.05425 1.05425
1.2488031E-5 -9.555939E-12 1.2487796E-5 1.1709595E-5 7.4792692E-6 1.2488548E-5 1.2488548E-5 1.2487796E-5 1.05475 1.05475
1.2477774E-5 -1.9470918E-10 1.2487483E-5 1.1709366E-5 7.4791233E-6 1.24883245E-5 1.24883245E-5 1.2487483E-5 1.05525 1.05525
1.2471875E-5 -2.9946562E-10 1.2487171E-5 1.17089085E-5 7.478831E-6 1.2488102E-5 1.2488102E-5 1.2487171E-5 1.05575 1.05575
1.24763055E-5 -2.1358418E-10 1.2487796E-5 1.1708679E-5 7.4786844E-6 1.2487879E-5 1.2487879E-5 1.2487796E-5 1.05625 1.05625
1.2489877E-5 4.1008745E-11 1.2487483E-5 1.170845E-5 7.4785385E-6 1.2487655E-5 1.2487655E-5 1.2487483E-5 1.05675 1.05675
1.2497706E-5 1.8962407E-10 1.2487483E-5 1.1708222E-5 7.4783925E-6 1.2487432E-5 1.2487432E-5 1.2487483E-5 1.05725 1.05725
1.2494975E-5 1.4333804E-10 1.2487171E-5 1.1707993E-5 7.478246E-6 1.2487209E-5 1.2487209E-5 1.2487171E-5 1.05775 1.05775
1.2491749E-5 8.7916015E-11 1.2487171E-5 1.1707763E-5 7.4781E-6 1.2486986E-5 1.2486986E-5 1.2487171E-5 1.05825 1.05825
1.2489513E-5 5.0765968E-11 1.2486859E-5 1.1707535E-5 7.4779537E-6 1.2486762E-5 1.2486762E-5 1.2486859E-5 1.05875 1.05875
1.2484736E-5 -3.3282183E-11 1.24862345E-5 1.1707306E-5 7.4778077E-6 1.2486539E-5 1.2486539E-5 1.24862345E-5 1.05925 1.05925
1.2479034E-5 -1.3438421E-10 1.2486547E-5 1.1707077E-5 7.4776613E-6 1.2486315E-5 1.2486315E-5 1.2486547E-5 1.05975 1.05975
1.2478118E-5 -1.4717157E-10 1.24862345E-5 1.1706848E-5 7.4775153E-6 1.2486093E-5 1.2486093E-5 1.24862345E-5 1.06025 1.06025
1.248301E-5 -5.2763197E-11 1.2484986E-5 1.1706619E-5 7.477369E-6 1.2485869E-5 1.2485869E-5 1.2484986E-5 1.06075 1.06075
1.2488925E-5 6.052627E-11 1.2484986E-5 1.1706162E-5 7.4770765E-6 1.2485646E-5 1.2485646E-5 1.2484986E-5 1.06125 1.06125
1.2487844E-5 4.4693558E-11 1.2484674E-5 1.1705933E-5 7.4769305E-6 1.2485422E-5 1.2485422E-5 1.2484674E-5 1.06175 1.06175
1.2485806E-5 1.1197941E-11 1.2484674E-5 1.1705703E-5 7.476784E-6 1.24851995E-5 1.24851995E-5 1.2484674E-5 1.06225 1.06225
1.2486936E-5 3.617271E-11 1.2484362E-5 1.1705475E-5 7.476638E-6 1.2484976E-5 1.2484976E-5 1.2484362E-5 1.06275 1.06275
1.248635E-5 2.9476033E-11 1.248405E-5 1.1705246E-5 7.4764916E-6 1.2484753E-5 1.2484753E-5 1.248405E-5 1.06325 1.06325
1.2485335E-5 1.4861458E-11 1.2484362E-5 1.1705017E-5 7.4763457E-6 1.2484529E-5 1.2484529E-5 1.2484362E-5 1.06375 1.06375
1.2483725E-5 -1.0716299E-11 1.2484362E-5 1.1704788E-5 7.4761992E-6 1.2484306E-5 1.2484306E-5 1.2484362E-5 1.06425 1.06425
1.2483865E-5 -4.013524E-12 1.248405E-5 1.1704559E-5 7.4760533E-6 1.2484083E-5 1.2484083E-5 1.248405E-5 1.06475 1.06475
1.2486447E-5 4.776019E-11 1.2483425E-5 1.170433E-5 7.475907E-6 1.2483859E-5 1.2483859E-5 1.2483425E-5 1.06525 1.06525
1.2483815E-5 3.3013505E-12 1.2483113E-5 1.1704102E-5 7.475761E-6 1.2483636E-5 1.2483636E-5 1.2483113E-5 1.06575 1.06575
1.24787075E-5 -8.6837475E-11 1.2482489E-5 1.1703643E-5 7.4754685E-6 1.2483412E-5 1.2483412E-5 1.2482489E-5 1.06625 1.06625
1.2479475E-5 -6.856244E-11 1.2482801E-5 1.1703415E-5 7.475322E-6 1.24831895E-5 1.24831895E-5 1.2482801E-5 1.06675 1.06675
1.2482222E-5 -1.3743395E-11 1.2482489E-5 1.1703186E-5 7.475176E-6 1.2482966E-5 1.2482966E-5 1.2482489E-5 1.06725 1.06725
1.248388E-5 2.0976455E-11 1.2482176E-5 1.1702957E-5 7.4750296E-6 1.2482743E-5 1.2482743E-5 1.2482176E-5 1.06775 1.06775
1.24877815E-5 9.711284E-11 1.2481864E-5 1.1702728E-5 7.4748837E-6 1.2482519E-5 1.2482519E-5 1.2481864E-5 1.06825 1.06825
1.2488317E-5 1.11124415E-10 1.2481864E-5 1.1702499E-5 7.4747372E-6 1.2482296E-5 1.2482296E-5 1.2481864E-5 1.06875 1.06875
1.2483772E-5 3.13397E-11 1.2481864E-5 1.170227E-5 7.4745913E-6 1.2482073E-5 1.2482073E-5 1.2481864E-5 1.06925 1.06925
1.2482492E-5 1.1852622E-11 1.248124E-5 1.1702042E-5 7.474445E-6 1.248185E-5 1.248185E-5 1.248124E-5 1.06975 1.06975
1.2480454E-5 -2.164301E-11 1.248124E-5 1.1701813E-5 7.474299E-6 1.2481626E-5 1.2481626E-5 1.248124E-5 1.07025 1.07025
1.2475478E-5 -1.09345574E-10 1.24809285E-5 1.1701584E-5 7.474153E-6 1.2481403E-5 1.2481403E-5 1.24809285E-5 1.07075 1.07075
1.24755525E-5 -1.03860934E-10 1.2480616E-5 1.1701355E-5 7.4740065E-6 1.24811795E-5 1.24811795E-5 1.2480616E-5 1.07125 1.07125
1.2475989E-5 -9.167655E-11 1.2480304E-5 1.1700898E-5 7.473714E-6 1.2480957E-5 1.2480957E-5 1.2480304E-5 1.07175 1.07175
1.2479661E-5 -1.9803641E-11 1.247968E-5 1.1700668E-5 7.473568E-6 1.2480733E-5 1.2480733E-5 1.247968E-5 1.07225 1.07225
1.2486169E-5 1.04449E-10 1.2480304E-5 1.1700439E-5 7.4734216E-6 1.248051E-5 1.248051E-5 1.2480304E-5 1.07275 1.07275
1.2487299E-5 1.2942379E-10 1.247968E-5 1.1700211E-5 7.4732757E-6 1.2480286E-5 1.2480286E-5 1.247968E-5 1.07325 1.07325
1.2487901E-5 1.4465348E-10 1.247968E-5 1.1699982E-5 7.4731292E-6 1.2480064E-5 1.2480064E-5 1.247968E-5 1.07375 1.07375
1.24834205E-5 6.6086935E-11 1.2479367E-5 1.1699753E-5 7.4729833E-6 1.247984E-5 1.247984E-5 1.2479367E-5 1.07425 1.07425
1.2475904E-5 -6.851378E-11 1.2479055E-5 1.1699524E-5 7.472837E-6 1.2479617E-5 1.2479617E-5 1.2479055E-5 1.07475 1.07475
1.2471424E-5 -1.4708033E-10 1.2478743E-5 1.1699295E-5 7.472691E-6 1.2479393E-5 1.2479393E-5 1.2478743E-5 1.07525 1.07525
1.2469484E-5 -1.7874877E-10 1.2478431E-5 1.1699066E-5 7.4725444E-6 1.24791695E-5 1.24791695E-5 1.2478431E-5 1.07575 1.07575
1.2472066E-5 -1.2697506E-10 1.2478431E-5 1.1698838E-5 7.4723985E-6 1.2478947E-5 1.2478947E-5 1.2478431E-5 1.07625 1.07625
1.2476859E-5 -3.4393873E-11 1.2478431E-5 1.1698608E-5 7.472252E-6 1.2478723E-5 1.2478723E-5 1.2478431E-5 1.07675 1.07675
1.24801345E-5 3.0170234E-11 1.2478118E-5 1.1698151E-5 7.4719596E-6 1.2478499E-5 1.2478499E-5 1.2478118E-5 1.07725 1.07725
1.2486875E-5 1.5868636E-10 1.2478118E-5 1.1697922E-5 7.4718137E-6 1.2478276E-5 1.2478276E-5 1.2478118E-5 1.07775 1.07775
1.24929875E-5 2.756302E-10 1.2477494E-5 1.1697693E-5 7.4716672E-6 1.2478053E-5 1.2478053E-5 1.2477494E-5 1.07825 1.07825
1.2489695E-5 2.1899005E-10 1.2477182E-5 1.1697464E-5 7.4715213E-6 1.247783E-5 1.247783E-5 1.2477182E-5 1.07875 1.07875
1.2478384E-5 1.4346677E-11 1.2477182E-5 1.1697235E-5 7.471375E-6 1.2477606E-5 1.2477606E-5 1.2477182E-5 1.07925 1.07925
1.2465191E-5 -2.250135E-10 1.2477182E-5 1.1697006E-5 7.471229E-6 1.2477383E-5 1.2477383E-5 1.2477182E-5 1.07975 1.07975
1.2458037E-5 -3.5291448E-10 1.24765575E-5 1.1696778E-5 7.4710824E-6 1.24771595E-5 1.24771595E-5 1.24765575E-5 1.08025 1.08025
1.2463259E-5 -2.5241542E-10 1.24762455E-5 1.1696548E-5 7.4709365E-6 1.2476936E-5 1.2476936E-5 1.24762455E-5 1.08075 1.08075
1.2471946E-5 -8.796436E-11 1.24765575E-5 1.1696319E-5 7.47079E-6 1.2476713E-5 1.2476713E-5 1.24765575E-5 1.08125 1.08125
1.2483603E-5 1.313027E-10 1.24759335E-5 1.1696091E-5 7.470644E-6 1.2476489E-5 1.2476489E-5 1.24759335E-5 1.08175 1.08175
1.2494733E-5 3.408247E-10 1.24759335E-5 1.1695862E-5 7.4704976E-6 1.24762655E-5 1.24762655E-5 1.24759335E-5 1.08225 1.08225
1.2496655E-5 3.804171E-10 1.2475622E-5 1.1695404E-5 7.470205E-6 1.2476043E-5 1.2476043E-5 1.2475622E-5 1.08275 1.08275
1.2487224E-5 2.104905E-10 1.24759335E-5 1.1695175E-5 7.4700592E-6 1.2475819E-5 1.2475819E-5 1.24759335E-5 1.08325 1.08325
1.24711605E-5 -8.185847E-11 1.2475309E-5 1.1694946E-5 7.469913E-6 1.2475595E-5 1.2475595E-5 1.2475309E-5 1.08375 1.08375
1.2461696E-5 -2.523941E-10 1.2475309E-5 1.1694718E-5 7.469767E-6 1.2475372E-5 1.2475372E-5 1.2475309E-5 1.08425 1.08425
1.2460318E-5 -2.737084E-10 1.2474997E-5 1.1694488E-5 7.469621E-6 1.2475149E-5 1.2475149E-5 1.2474997E-5 1.08475 1.08475
1.24606895E-5 -2.6274216E-10 1.2474997E-5 1.1694259E-5 7.4694744E-6 1.2474926E-5 1.2474926E-5 1.2474997E-5 1.08525 1.08525
1.246568E-5 -1.6650657E-10 1.2474685E-5 1.1694031E-5 7.4693285E-6 1.2474702E-5 1.2474702E-5 1.2474685E-5 1.08575 1.08575
1.2476479E-5 3.692475E-11 1.2474685E-5 1.1693802E-5 7.469182E-6 1.2474478E-5 1.2474478E-5 1.2474685E-5 1.08625 1.08625
1.2492558E-5 3.3780675E-10 1.2474373E-5 1.1693573E-5 7.469036E-6 1.2474255E-5 1.2474255E-5 1.2474373E-5 1.08675 1.08675
1.2499134E-5 4.6327753E-10 1.2474373E-5 1.1693344E-5 7.4688896E-6 1.2474032E-5 1.2474032E-5 1.2474373E-5 1.08725 1.08725
1.2489175E-5 2.8360586E-10 1.2473748E-5 1.1693115E-5 7.4687437E-6 1.2473808E-5 1.2473808E-5 1.2473748E-5 1.08775 1.08775
1.2471857E-5 -3.188762E-11 1.2473436E-5 1.1692658E-5 7.4684513E-6 1.2473585E-5 1.2473585E-5 1.2473436E-5 1.08825 1.08825
1.2461205E-5 -2.2434966E-10 1.2473124E-5 1.1692428E-5 7.468305E-6 1.24733615E-5 1.24733615E-5 1.2473124E-5 1.08875 1.08875
1.2458342E-5 -2.7307195E-10 1.2473124E-5 1.16922E-5 7.468159E-6 1.2473138E-5 1.2473138E-5 1.2473124E-5 1.08925 1.08925
1.2456963E-5 -2.9438624E-10 1.2472499E-5 1.1691971E-5 7.4680124E-6 1.2472914E-5 1.2472914E-5 1.2472499E-5 1.08975 1.08975
1.2459545E-5 -2.4261254E-10 1.2472499E-5 1.1691742E-5 7.4678665E-6 1.2472691E-5 1.2472691E-5 1.2472499E-5 1.09025 1.09025
1.246985E-5 -4.831721E-11 1.2472187E-5 1.16915135E-5 7.46772E-6 1.24724675E-5 1.24724675E-5 1.2472187E-5 1.09075 1.09075
1.2483223E-5 2.0262132E-10 1.2471875E-5 1.1691284E-5 7.467574E-6 1.2472244E-5 1.2472244E-5 1.2471875E-5 1.09125 1.09125
1.2489764E-5 3.27483E-10 1.2471875E-5 1.1691055E-5 7.4674276E-6 1.2472021E-5 1.2472021E-5 1.2471875E-5 1.09175 1.09175
1.2487231E-5 2.848514E-10 1.2471563E-5 1.1690827E-5 7.4672816E-6 1.2471797E-5 1.2471797E-5 1.2471563E-5 1.09225 1.09225
1.2480012E-5 1.557323E-10 1.2471251E-5 1.1690598E-5 7.467135E-6 1.2471573E-5 1.2471573E-5 1.2471251E-5 1.09275 1.09275
1.2473617E-5 4.1839875E-11 1.2471251E-5 1.1690368E-5 7.4669892E-6 1.247135E-5 1.247135E-5 1.2471251E-5 1.09325 1.09325
1.2465374E-5 -1.0616028E-10 1.2470627E-5 1.1689911E-5 7.466697E-6 1.2471127E-5 1.2471127E-5 1.2470627E-5 1.09375 1.09375
1.2456077E-5 -2.7365057E-10 1.2470939E-5 1.1689682E-5 7.4665504E-6 1.2470903E-5 1.2470903E-5 1.2470939E-5 1.09425 1.09425
1.2453543E-5 -3.1628222E-10 1.2470315E-5 1.16894535E-5 7.4664044E-6 1.247068E-5 1.247068E-5 1.2470315E-5 1.09475 1.09475
1.245893E-5 -2.1273783E-10 1.2470315E-5 1.1689224E-5 7.466258E-6 1.2470457E-5 1.2470457E-5 1.2470315E-5 1.09525 1.09525
1.2469464E-5 -1.417903E-11 1.246969E-5 1.1688995E-5 7.466112E-6 1.2470233E-5 1.2470233E-5 1.246969E-5 1.09575 1.09575
1.2480495E-5 1.9351577E-10 1.246969E-5 1.1688767E-5 7.4659656E-6 1.2470009E-5 1.2470009E-5 1.246969E-5 1.09625 1.09625
1.2481525E-5 2.1666333E-10 1.2469378E-5 1.1688538E-5 7.4658196E-6 1.2469786E-5 1.2469786E-5 1.2469378E-5 1.09675 1.09675
1.2481038E-5 2.1179385E-10 1.2468754E-5 1.1688308E-5 7.465673E-6 1.24695625E-5 1.24695625E-5 1.2468754E-5 1.09725 1.09725
1.248197E-5 2.3311422E-10 1.2468441E-5 1.168808E-5 7.4655272E-6 1.2469339E-5 1.2469339E-5 1.2468441E-5 1.09775 1.09775
1.2475344E-5 1.1495832E-10 1.2468754E-5 1.1687851E-5 7.4653813E-6 1.2469115E-5 1.2469115E-5 1.2468754E-5 1.09825 1.09825
1.2461261E-5 -1.4084665E-10 1.2468441E-5 1.1687393E-5 7.465089E-6 1.2468891E-5 1.2468891E-5 1.2468441E-5 1.09875 1.09875
1.2450444E-5 -3.3635403E-10 1.2467817E-5 1.1687164E-5 7.4649424E-6 1.24686685E-5 1.24686685E-5 1.2467817E-5 1.09925 1.09925
1.2450419E-5 -3.3269656E-10 1.2468129E-5 1.1686935E-5 7.4647965E-6 1.2468445E-5 1.2468445E-5 1.2468129E-5 1.09975 1.09975
1.246059E-5 -1.4083752E-10 1.2467505E-5 1.1686707E-5 7.46465E-6 1.2468221E-5 1.2468221E-5 1.2467505E-5 1.10025 1.10025
1.2469013E-5 1.8741007E-11 1.2467505E-5 1.1686478E-5 7.464504E-6 1.2467997E-5 1.2467997E-5 1.2467505E-5 1.10075 1.10075
1.2475654E-5 1.4542992E-10 1.2467505E-5 1.1686248E-5 7.4643576E-6 1.24677745E-5 1.24677745E-5 1.2467505E-5 1.10125 1.10125
1.2481701E-5 2.6115568E-10 1.2467505E-5 1.168602E-5 7.4642116E-6 1.2467551E-5 1.2467551E-5 1.2467505E-5 1.10175 1.10175
1.2482435E-5 2.7882163E-10 1.246688E-5 1.1685791E-5 7.464065E-6 1.2467327E-5 1.2467327E-5 1.246688E-5 1.10225 1.10225
1.2476667E-5 1.7650145E-10 1.24665685E-5 1.1685562E-5 7.4639192E-6 1.2467103E-5 1.2467103E-5 1.24665685E-5 1.10275 1.10275
1.2463837E-5 -5.615897E-11 1.246688E-5 1.1685333E-5 7.463773E-6 1.246688E-5 1.246688E-5 1.246688E-5 1.10325 1.10325
1.2453977E-5 -2.340034E-10 1.24665685E-5 1.1685104E-5 7.463627E-6 1.2466657E-5 1.2466657E-5 1.24665685E-5 1.10375 1.10375
1.24525E-5 -2.571449E-10 1.2465944E-5 1.1684647E-5 7.4633344E-6 1.2466433E-5 1.2466433E-5 1.2465944E-5 1.10425 1.10425
1.24517155E-5 -2.67496E-10 1.24662565E-5 1.1684418E-5 7.463188E-6 1.2466209E-5 1.2466209E-5 1.24662565E-5 1.10475 1.10475
1.24573335E-5 -1.5968814E-10 1.24662565E-5 1.1684188E-5 7.463042E-6 1.24659855E-5 1.24659855E-5 1.24662565E-5 1.10525 1.10525
1.2468397E-5 4.861573E-11 1.2465632E-5 1.168396E-5 7.4628956E-6 1.2465763E-5 1.2465763E-5 1.2465632E-5 1.10575 1.10575
1.2478337E-5 2.362113E-10 1.2465008E-5 1.1683731E-5 7.4627496E-6 1.2465539E-5 1.2465539E-5 1.2465008E-5 1.10625 1.10625
1.2482965E-5 3.2574715E-10 1.2465008E-5 1.1683503E-5 7.462603E-6 1.2465315E-5 1.2465315E-5 1.2465008E-5 1.10675 1.10675
1.247799E-5 2.3804458E-10 1.2464383E-5 1.1683273E-5 7.4624572E-6 1.24650915E-5 1.24650915E-5 1.2464383E-5 1.10725 1.10725
1.2468493E-5 6.68999E-11 1.2464696E-5 1.1683044E-5 7.462311E-6 1.2464869E-5 1.2464869E-5 1.2464696E-5 1.10775 1.10775
1.2458337E-5 -1.1642613E-10 1.2464383E-5 1.1682816E-5 7.462165E-6 1.2464645E-5 1.2464645E-5 1.2464383E-5 1.10825 1.10825
1.2449203E-5 -2.808711E-10 1.2464071E-5 1.1682587E-5 7.4620184E-6 1.2464421E-5 1.2464421E-5 1.2464071E-5 1.10875 1.10875
1.2447726E-5 -3.040126E-10 1.2463759E-5 1.1682358E-5 7.4618724E-6 1.2464197E-5 1.2464197E-5 1.2463759E-5 1.10925 1.10925
1.2452848E-5 -2.0534073E-10 1.2463759E-5 1.16819E-5 7.46158E-6 1.2463974E-5 1.2463974E-5 1.2463759E-5 1.10975 1.10975
1.2464669E-5 1.6971662E-11 1.2463447E-5 1.1681671E-5 7.4614336E-6 1.246375E-5 1.246375E-5 1.2463447E-5 1.11025 1.11025
1.2472796E-5 1.7106859E-10 1.2463447E-5 1.1681443E-5 7.4612876E-6 1.2463527E-5 1.2463527E-5 1.2463447E-5 1.11075 1.11075
1.2478414E-5 2.7887645E-10 1.2462822E-5 1.1681213E-5 7.461141E-6 1.2463303E-5 1.2463303E-5 1.2462822E-5 1.11125 1.11125
1.2479742E-5 3.075056E-10 1.2462822E-5 1.1680984E-5 7.460995E-6 1.246308E-5 1.246308E-5 1.2462822E-5 1.11175 1.11175
1.2473149E-5 1.8995878E-10 1.2462822E-5 1.1680756E-5 7.4608492E-6 1.2462856E-5 1.2462856E-5 1.2462822E-5 1.11225 1.11225
1.2461573E-5 -1.955712E-11 1.246251E-5 1.1680527E-5 7.460703E-6 1.2462632E-5 1.2462632E-5 1.246251E-5 1.11275 1.11275
1.2451185E-5 -2.0714663E-10 1.246251E-5 1.1680298E-5 7.460557E-6 1.2462409E-5 1.2462409E-5 1.246251E-5 1.11325 1.11325
1.2448222E-5 -2.5769611E-10 1.2462198E-5 1.1680069E-5 7.4604104E-6 1.2462185E-5 1.2462185E-5 1.2462198E-5 1.11375 1.11375
1.2450606E-5 -2.095768E-10 1.24618855E-5 1.167984E-5 7.4602644E-6 1.2461962E-5 1.2461962E-5 1.24618855E-5 1.11425 1.11425
1.2455795E-5 -1.09686815E-10 1.24615735E-5 1.1679611E-5 7.460118E-6 1.2461738E-5 1.2461738E-5 1.24615735E-5 1.11475 1.11475
1.2463954E-5 4.5019172E-11 1.2460638E-5 1.1679153E-5 7.4598256E-6 1.2461514E-5 1.2461514E-5 1.2460638E-5 1.11525 1.11525
1.2473169E-5 2.192153E-10 1.246095E-5 1.1678924E-5 7.4596796E-6 1.2461291E-5 1.2461291E-5 1.246095E-5 1.11575 1.11575
1.2474265E-5 2.4358102E-10 1.2460638E-5 1.1678696E-5 7.459533E-6 1.2461067E-5 1.2461067E-5 1.2460638E-5 1.11625 1.11625
1.2469653E-5 1.625782E-10 1.2460638E-5 1.1678467E-5 7.4593872E-6 1.2460843E-5 1.2460843E-5 1.2460638E-5 1.11675 1.11675
1.2462895E-5 4.1986015E-11 1.2460325E-5 1.1678238E-5 7.459241E-6 1.24606195E-5 1.24606195E-5 1.2460325E-5 1.11725 1.11725
1.245782E-5 -4.754374E-11 1.2460013E-5 1.1678009E-5 7.459095E-6 1.2460397E-5 1.2460397E-5 1.2460013E-5 1.11775 1.11775
1.2451162E-5 -1.663087E-10 1.2459701E-5 1.167778E-5 7.4589484E-6 1.2460173E-5 1.2460173E-5 1.2459701E-5 1.11825 1.11825
1.244645E-5 -2.491387E-10 1.2460013E-5 1.1677551E-5 7.4588024E-6 1.2459949E-5 1.2459949E-5 1.2460013E-5 1.11875 1.11875
1.2451243E-5 -1.5655754E-10 1.2459389E-5 1.1677323E-5 7.458656E-6 1.2459725E-5 1.2459725E-5 1.2459389E-5 1.11925 1.11925
1.2459963E-5 8.502581E-12 1.2459389E-5 1.1677093E-5 7.45851E-6 1.2459502E-5 1.2459502E-5 1.2459389E-5 1.11975 1.11975
1.246459E-5 9.803844E-11 1.2459076E-5 1.1676864E-5 7.4583636E-6 1.2459278E-5 1.2459278E-5 1.2459076E-5 1.12025 1.12025
1.2465951E-5 1.2727669E-10 1.2459389E-5 1.1676407E-5 7.458071E-6 1.2459054E-5 1.2459054E-5 1.2459389E-5 1.12075 1.12075
1.2466717E-5 1.4555172E-10 1.2458452E-5 1.1676178E-5 7.457925E-6 1.24588305E-5 1.24588305E-5 1.2458452E-5 1.12125 1.12125
1.2467088E-5 1.5651797E-10 1.2457828E-5 1.1675949E-5 7.457779E-6 1.2458608E-5 1.2458608E-5 1.2457828E-5 1.12175 1.12175
1.2459505E-5 2.0699147E-11 1.245814E-5 1.167572E-5 7.457633E-6 1.2458384E-5 1.2458384E-5 1.245814E-5 1.12225 1.12225
1.2451263E-5 -1.2730102E-10 1.2457515E-5 1.1675491E-5 7.4574864E-6 1.2458159E-5 1.2458159E-5 1.2457515E-5 1.12275 1.12275
1.2449752E-5 -1.5105157E-10 1.2457828E-5 1.1675263E-5 7.4573404E-6 1.24579365E-5 1.24579365E-5 1.2457828E-5 1.12325 1.12325
1.2451773E-5 -1.0963199E-10 1.2456891E-5 1.1675033E-5 7.457194E-6 1.2457713E-5 1.2457713E-5 1.2456891E-5 1.12375 1.12375
1.2452374E-5 -9.440228E-11 1.2457203E-5 1.1674805E-5 7.457048E-6 1.2457489E-5 1.2457489E-5 1.2457203E-5 1.12425 1.12425
1.2455747E-5 -2.8010962E-11 1.2456891E-5 1.1674576E-5 7.4569016E-6 1.2457265E-5 1.2457265E-5 1.2456891E-5 1.12475 1.12475
1.2461959E-5 9.076011E-11 1.2456267E-5 1.1674347E-5 7.4567556E-6 1.24570415E-5 1.24570415E-5 1.2456267E-5 1.12525 1.12525
1.2467214E-5 1.9186822E-10 1.24565795E-5 1.16741185E-5 7.4566096E-6 1.2456818E-5 1.2456818E-5 1.24565795E-5 1.12575 1.12575
1.246237E-5 1.0660192E-10 1.2456267E-5 1.167366E-5 7.4563172E-6 1.2456594E-5 1.2456594E-5 1.2456267E-5 1.12625 1.12625
1.245416E-5 -4.078917E-11 1.2455955E-5 1.1673432E-5 7.456171E-6 1.245637E-5 1.245637E-5 1.2455955E-5 1.12675 1.12675
1.24526505E-5 -6.4539735E-11 1.2455955E-5 1.1673203E-5 7.456025E-6 1.2456147E-5 1.2456147E-5 1.2455955E-5 1.12725 1.12725
1.24553635E-5 -1.0329742E-11 1.2455643E-5 1.1672973E-5 7.4558784E-6 1.2455923E-5 1.2455923E-5 1.2455643E-5 1.12775 1.12775
1.245349E-5 -4.0780032E-11 1.2455331E-5 1.1672745E-5 7.4557324E-6 1.2455699E-5 1.2455699E-5 1.2455331E-5 1.12825 1.12825
1.244924E-5 -1.15083124E-10 1.2455018E-5 1.1672516E-5 7.455586E-6 1.2455475E-5 1.2455475E-5 1.2455018E-5 1.12875 1.12875
1.2450898E-5 -8.0363285E-11 1.2454706E-5 1.1672287E-5 7.45544E-6 1.2455252E-5 1.2455252E-5 1.2454706E-5 1.12925 1.12925
1.2457967E-5 5.4243506E-11 1.2454082E-5 1.16720585E-5 7.4552936E-6 1.2455029E-5 1.2455029E-5 1.2454082E-5 1.12975 1.12975
1.2461506E-5 1.2368015E-10 1.2454706E-5 1.1671829E-5 7.4551476E-6 1.2454804E-5 1.2454804E-5 1.2454706E-5 1.13025 1.13025
1.2457619E-5 5.6076806E-11 1.2454082E-5 1.16716E-5 7.455001E-6 1.2454581E-5 1.2454581E-5 1.2454082E-5 1.13075 1.13075
1.2453568E-5 -1.4571884E-11 1.2454394E-5 1.1671143E-5 7.454709E-6 1.2454358E-5 1.2454358E-5 1.2454394E-5 1.13125 1.13125
1.245506E-5 1.7102637E-11 1.2454082E-5 1.1670913E-5 7.454563E-6 1.2454133E-5 1.2454133E-5 1.2454082E-5 1.13175 1.13175
1.2454342E-5 7.969671E-12 1.245377E-5 1.1670685E-5 7.4544164E-6 1.245391E-5 1.245391E-5 1.245377E-5 1.13225 1.13225
1.2450883E-5 -5.1715812E-11 1.2453145E-5 1.1670456E-5 7.4542704E-6 1.24536855E-5 1.24536855E-5 1.2453145E-5 1.13275 1.13275
1.2450231E-5 -5.963064E-11 1.2453145E-5 1.1670227E-5 7.454124E-6 1.2453463E-5 1.2453463E-5 1.2453145E-5 1.13325 1.13325
1.24518565E-5 -2.5519852E-11 1.2452833E-5 1.16699985E-5 7.453978E-6 1.2453239E-5 1.2453239E-5 1.2452833E-5 1.13375 1.13375
1.2454207E-5 2.1990404E-11 1.24522085E-5 1.1669769E-5 7.4538316E-6 1.2453015E-5 1.2453015E-5 1.24522085E-5 1.13425 1.13425
1.2455303E-5 4.6356113E-11 1.24522085E-5 1.166954E-5 7.4536856E-6 1.2452791E-5 1.2452791E-5 1.24522085E-5 1.13475 1.13475
1.2454617E-5 3.7832234E-11 1.2451585E-5 1.1669312E-5 7.453539E-6 1.2452568E-5 1.2452568E-5 1.2451585E-5 1.13525 1.13525
1.2452282E-5 -1.1449975E-12 1.24518965E-5 1.1669083E-5 7.453393E-6 1.2452344E-5 1.2452344E-5 1.24518965E-5 1.13575 1.13575
1.2452124E-5 7.618995E-14 1.24518965E-5 1.1668853E-5 7.453247E-6 1.2452119E-5 1.2452119E-5 1.24518965E-5 1.13625 1.13625
1.2449326E-5 -4.742797E-11 1.24518965E-5 1.1668396E-5 7.4529544E-6 1.24518965E-5 1.24518965E-5 1.24518965E-5 1.13675 1.13675
1.2446892E-5 -8.823239E-11 1.245096E-5 1.1668167E-5 7.4528084E-6 1.2451672E-5 1.2451672E-5 1.245096E-5 1.13725 1.13725
1.2451354E-5 -1.7418758E-12 1.2450336E-5 1.1667938E-5 7.452662E-6 1.2451449E-5 1.2451449E-5 1.2450336E-5 1.13775 1.13775
1.24552225E-5 7.378544E-11 1.245096E-5 1.1667709E-5 7.452516E-6 1.2451224E-5 1.2451224E-5 1.245096E-5 1.13825 1.13825
1.2455428E-5 8.170638E-11 1.2450024E-5 1.166748E-5 7.4523696E-6 1.2451002E-5 1.2451002E-5 1.2450024E-5 1.13875 1.13875
1.2452333E-5 2.8720618E-11 1.2450648E-5 1.1667252E-5 7.4522236E-6 1.2450777E-5 1.2450777E-5 1.2450648E-5 1.13925 1.13925
1.2451384E-5 1.5324186E-11 1.2449712E-5 1.1667023E-5 7.4520776E-6 1.2450554E-5 1.2450554E-5 1.2449712E-5 1.13975 1.13975
1.24487515E-5 -2.913463E-11 1.2450024E-5 1.1666793E-5 7.451931E-6 1.2450329E-5 1.2450329E-5 1.2450024E-5 1.14025 1.14025
1.2444732E-5 -9.9174266E-11 1.2449712E-5 1.1666565E-5 7.451785E-6 1.2450106E-5 1.2450106E-5 1.2449712E-5 1.14075 1.14075
1.244375E-5 -1.1317974E-10 1.2449087E-5 1.1666336E-5 7.451639E-6 1.2449882E-5 1.2449882E-5 1.2449087E-5 1.14125 1.14125
1.2448542E-5 -2.059856E-11 1.2449087E-5 1.1666107E-5 7.451493E-6 1.2449658E-5 1.2449658E-5 1.2449087E-5 1.14175 1.14175
1.2452675E-5 5.98013E-11 1.2449087E-5 1.1665649E-5 7.4512004E-6 1.24494345E-5 1.24494345E-5 1.2449087E-5 1.14225 1.14225
1.245265E-5 6.345873E-11 1.2448463E-5 1.1665421E-5 7.451054E-6 1.2449211E-5 1.2449211E-5 1.2448463E-5 1.14275 1.14275
1.24530525E-5 7.5034055E-11 1.2448775E-5 1.1665192E-5 7.450908E-6 1.2448987E-5 1.2448987E-5 1.2448775E-5 1.14325 1.14325
1.2455833E-5 1.3046218E-10 1.2448463E-5 1.1664963E-5 7.4507616E-6 1.2448763E-5 1.2448763E-5 1.2448463E-5 1.14375 1.14375
1.2454124E-5 1.0305721E-10 1.2448463E-5 1.1664734E-5 7.4506156E-6 1.244854E-5 1.244854E-5 1.2448463E-5 1.14425 1.14425
1.2444032E-5 -7.9050676E-11 1.244815E-5 1.1664505E-5 7.450469E-6 1.2448316E-5 1.2448316E-5 1.244815E-5 1.14475 1.14475
1.2437737E-5 -1.911159E-10 1.2447526E-5 1.1664276E-5 7.450323E-6 1.2448092E-5 1.2448092E-5 1.2447526E-5 1.14525 1.14525
1.2440252E-5 -1.4056031E-10 1.2447526E-5 1.1664048E-5 7.450177E-6 1.2447868E-5 1.2447868E-5 1.2447526E-5 1.14575 1.14575
1.2446398E-5 -2.3007402E-11 1.2447214E-5 1.1663818E-5 7.450031E-6 1.2447645E-5 1.2447645E-5 1.2447214E-5 1.14625 1.14625
1.2446999E-5 -7.777684E-12 1.2447526E-5 1.1663589E-5 7.4498844E-6 1.2447421E-5 1.2447421E-5 1.2447526E-5 1.14675 1.14675
1.2452121E-5 9.089419E-11 1.2446902E-5 1.1663361E-5 7.4497384E-6 1.2447196E-5 1.2447196E-5 1.2446902E-5 1.14725 1.14725
1.2456683E-5 1.792119E-10 1.2446902E-5 1.1662903E-5 7.449446E-6 1.2446973E-5 1.2446973E-5 1.2446902E-5 1.14775 1.14775
1.24591E-5 2.2794028E-10 1.244659E-5 1.1662674E-5 7.4492996E-6 1.2446749E-5 1.2446749E-5 1.244659E-5 1.14825 1.14825
1.2451418E-5 9.029426E-11 1.2445966E-5 1.1662445E-5 7.4491536E-6 1.2446525E-5 1.2446525E-5 1.2445966E-5 1.14875 1.14875
1.2443472E-5 -5.2224308E-11 1.2445966E-5 1.1662216E-5 7.449007E-6 1.2446301E-5 1.2446301E-5 1.2445966E-5 1.14925 1.14925
1.2440971E-5 -9.424686E-11 1.2446278E-5 1.1661988E-5 7.448861E-6 1.2446078E-5 1.2446078E-5 1.2446278E-5 1.14975 1.14975
1.2439131E-5 -1.2408809E-10 1.2445341E-5 1.1661758E-5 7.4487148E-6 1.2445854E-5 1.2445854E-5 1.2445341E-5 1.15025 1.15025
1.2433858E-5 -2.1727224E-10 1.2445654E-5 1.1661529E-5 7.448569E-6 1.244563E-5 1.244563E-5 1.2445654E-5 1.15075 1.15075
1.2435053E-5 -1.9107932E-10 1.2444717E-5 1.1661301E-5 7.4484224E-6 1.2445406E-5 1.2445406E-5 1.2444717E-5 1.15125 1.15125
1.2444499E-5 -1.2619735E-11 1.2444717E-5 1.1661072E-5 7.4482764E-6 1.2445183E-5 1.2445183E-5 1.2444717E-5 1.15175 1.15175
1.2452558E-5 1.4025907E-10 1.2444405E-5 1.1660843E-5 7.44813E-6 1.2444958E-5 1.2444958E-5 1.2444405E-5 1.15225 1.15225
1.24576145E-5 2.3771277E-10 1.2444717E-5 1.1660614E-5 7.447984E-6 1.2444734E-5 1.2444734E-5 1.2444717E-5 1.15275 1.15275
1.2458843E-5 2.6451474E-10 1.2444092E-5 1.1660156E-5 7.4476916E-6 1.24445105E-5 1.24445105E-5 1.2444092E-5 1.15325 1.15325
1.2458223E-5 2.5720903E-10 1.244378E-5 1.1659928E-5 7.4475456E-6 1.2444287E-5 1.2444287E-5 1.244378E-5 1.15375 1.15375
1.24486605E-5 8.4846186E-11 1.2443468E-5 1.1659698E-5 7.447399E-6 1.2444063E-5 1.2444063E-5 1.2443468E-5 1.15425 1.15425
1.2434049E-5 -1.8070385E-10 1.2443468E-5 1.1659469E-5 7.447253E-6 1.2443839E-5 1.2443839E-5 1.2443468E-5 1.15475 1.15475
1.2423594E-5 -3.6951148E-10 1.2443468E-5 1.1659241E-5 7.447107E-6 1.2443616E-5 1.2443616E-5 1.2443468E-5 1.15525 1.15525
1.2426307E-5 -3.153015E-10 1.2443156E-5 1.1659012E-5 7.446961E-6 1.2443391E-5 1.2443391E-5 1.2443156E-5 1.15575 1.15575
1.2431232E-5 -2.2028404E-10 1.2442843E-5 1.1658783E-5 7.4468144E-6 1.2443167E-5 1.2443167E-5 1.2442843E-5 1.15625 1.15625
1.2439985E-5 -5.4614837E-11 1.2442843E-5 1.1658554E-5 7.4466684E-6 1.2442943E-5 1.2442943E-5 1.2442843E-5 1.15675 1.15675
1.245141E-5 1.6038876E-10 1.2442531E-5 1.1658325E-5 7.446522E-6 1.244272E-5 1.244272E-5 1.2442531E-5 1.15725 1.15725
1.2464816E-5 4.1193635E-10 1.2442531E-5 1.1658096E-5 7.446376E-6 1.2442496E-5 1.2442496E-5 1.2442531E-5 1.15775 1.15775
1.2466605E-5 4.4909246E-10 1.2441596E-5 1.1657868E-5 7.4462296E-6 1.2442272E-5 1.2442272E-5 1.2441596E-5 1.15825 1.15825
1.2455128E-5 2.4140379E-10 1.2440971E-5 1.1657409E-5 7.445937E-6 1.24420485E-5 1.24420485E-5 1.2440971E-5 1.15875 1.15875
1.24388325E-5 -5.520866E-11 1.2441283E-5 1.1657181E-5 7.445791E-6 1.2441824E-5 1.2441824E-5 1.2441283E-5 1.15925 1.15925
1.242587E-5 -2.9030536E-10 1.2441596E-5 1.1656952E-5 7.4456448E-6 1.24416E-5 1.24416E-5 1.2441596E-5 1.15975 1.15975
1.24143935E-5 -4.9799403E-10 1.2441596E-5 1.16567235E-5 7.445499E-6 1.2441376E-5 1.2441376E-5 1.2441596E-5 1.16025 1.16025
1.2413048E-5 -5.186993E-10 1.2441596E-5 1.1656494E-5 7.4453524E-6 1.2441153E-5 1.2441153E-5 1.2441596E-5 1.16075 1.16075
1.24285325E-5 -2.2878048E-10 1.2441283E-5 1.1656265E-5 7.4452064E-6 1.2440929E-5 1.2440929E-5 1.2441283E-5 1.16125 1.16125
1.2451212E-5 1.9391488E-10 1.2440659E-5 1.1656037E-5 7.44506E-6 1.2440705E-5 1.2440705E-5 1.2440659E-5 1.16175 1.16175
1.2466432E-5 4.7896115E-10 1.2440034E-5 1.1655808E-5 7.444914E-6 1.24404805E-5 1.24404805E-5 1.2440034E-5 1.16225 1.16225
1.2467793E-5 5.081994E-10 1.2439722E-5 1.1655578E-5 7.4447676E-6 1.2440257E-5 1.2440257E-5 1.2439722E-5 1.16275 1.16275
1.2459517E-5 3.5959016E-10 1.243941E-5 1.165535E-5 7.4446216E-6 1.2440033E-5 1.2440033E-5 1.243941E-5 1.16325 1.16325
1.2446324E-5 1.2022999E-10 1.2439722E-5 1.1654892E-5 7.444329E-6 1.2439809E-5 1.2439809E-5 1.2439722E-5 1.16375 1.16375
1.242587E-5 -2.5312485E-10 1.243941E-5 1.16546635E-5 7.4441828E-6 1.2439586E-5 1.2439586E-5 1.243941E-5 1.16425 1.16425
1.2407991E-5 -5.789725E-10 1.2439098E-5 1.1654434E-5 7.444037E-6 1.2439361E-5 1.2439361E-5 1.2439098E-5 1.16475 1.16475
1.2407701E-5 -5.8018756E-10 1.2438473E-5 1.1654205E-5 7.4438904E-6 1.2439137E-5 1.2439137E-5 1.2438473E-5 1.16525 1.16525
1.2423615E-5 -2.823509E-10 1.2439098E-5 1.1653977E-5 7.4437444E-6 1.24389135E-5 1.24389135E-5 1.2439098E-5 1.16575 1.16575
1.2445205E-5 1.2024524E-10 1.2438785E-5 1.1653748E-5 7.443598E-6 1.243869E-5 1.243869E-5 1.2438785E-5 1.16625 1.16625
1.2462769E-5 4.485352E-10 1.2438161E-5 1.1653518E-5 7.443452E-6 1.2438466E-5 1.2438466E-5 1.2438161E-5 1.16675 1.16675
1.2467759E-5 5.4477084E-10 1.2437849E-5 1.165329E-5 7.443306E-6 1.2438241E-5 1.2438241E-5 1.2437849E-5 1.16725 1.16725
1.2461364E-5 4.308784E-10 1.2437849E-5 1.1653061E-5 7.4431596E-6 1.2438018E-5 1.2438018E-5 1.2437849E-5 1.16775 1.16775
1.2445629E-5 1.446201E-10 1.2437849E-5 1.1652832E-5 7.4430136E-6 1.2437794E-5 1.2437794E-5 1.2437849E-5 1.16825 1.16825
1.2421711E-5 -2.9268674E-10 1.2437537E-5 1.16526035E-5 7.442867E-6 1.2437569E-5 1.2437569E-5 1.2437537E-5 1.16875 1.16875
1.24100025E-5 -5.046389E-10 1.2436913E-5 1.1652145E-5 7.4425748E-6 1.24373455E-5 1.24373455E-5 1.2436913E-5 1.16925 1.16925
1.2411759E-5 -4.6809184E-10 1.2436601E-5 1.1651917E-5 7.442429E-6 1.2437122E-5 1.2437122E-5 1.2436601E-5 1.16975 1.16975
1.24223925E-5 -2.6770586E-10 1.2436601E-5 1.1651688E-5 7.4422824E-6 1.2436898E-5 1.2436898E-5 1.2436601E-5 1.17025 1.17025
1.2436888E-5 3.940946E-12 1.2436913E-5 1.1651458E-5 7.4421364E-6 1.2436674E-5 1.2436674E-5 1.2436913E-5 1.17075 1.17075
1.2452901E-5 3.0360478E-10 1.2435976E-5 1.165123E-5 7.44199E-6 1.2436451E-5 1.2436451E-5 1.2435976E-5 1.17125 1.17125
1.2459277E-5 4.2542123E-10 1.2436289E-5 1.1651001E-5 7.441844E-6 1.2436226E-5 1.2436226E-5 1.2436289E-5 1.17175 1.17175
1.2457271E-5 3.9253464E-10 1.2435664E-5 1.1650772E-5 7.4416976E-6 1.2436002E-5 1.2436002E-5 1.2435664E-5 1.17225 1.17225
1.2445265E-5 1.7510088E-10 1.2436289E-5 1.16505435E-5 7.4415516E-6 1.2435778E-5 1.2435778E-5 1.2436289E-5 1.17275 1.17275
1.243194E-5 -6.669554E-11 1.2435664E-5 1.1650314E-5 7.441405E-6 1.2435554E-5 1.2435554E-5 1.2435664E-5 1.17325 1.17325
1.2423236E-5 -2.2322263E-10 1.2435352E-5 1.1650085E-5 7.441259E-6 1.243533E-5 1.243533E-5 1.2435352E-5 1.17375 1.17375
1.2416477E-5 -3.4381478E-10 1.2434728E-5 1.1649857E-5 7.4411128E-6 1.2435106E-5 1.2435106E-5 1.2434728E-5 1.17425 1.17425
1.24198505E-5 -2.7742347E-10 1.2434728E-5 1.1649398E-5 7.4408204E-6 1.2434883E-5 1.2434883E-5 1.2434728E-5 1.17475 1.17475
1.2431309E-5 -6.18108E-11 1.2434728E-5 1.164917E-5 7.4406744E-6 1.2434658E-5 1.2434658E-5 1.2434728E-5 1.17525 1.17525
1.2437455E-5 5.5742126E-11 1.2434103E-5 1.1648941E-5 7.440528E-6 1.2434434E-5 1.2434434E-5 1.2434103E-5 1.17575 1.17575
1.24427415E-5 1.5745931E-10 1.2433791E-5 1.1648712E-5 7.440382E-6 1.24342105E-5 1.24342105E-5 1.2433791E-5 1.17625 1.17625
1.2446445E-5 2.299413E-10 1.2433791E-5 1.1648483E-5 7.4402355E-6 1.2433986E-5 1.2433986E-5 1.2433791E-5 1.17675 1.17675
1.2445825E-5 2.2263556E-10 1.2433479E-5 1.1648254E-5 7.4400896E-6 1.2433762E-5 1.2433762E-5 1.2433479E-5 1.17725 1.17725
1.2440915E-5 1.3615113E-10 1.2432854E-5 1.1648025E-5 7.439943E-6 1.2433538E-5 1.2433538E-5 1.2432854E-5 1.17775 1.17775
1.2432738E-5 -1.0630891E-11 1.2433166E-5 1.1647797E-5 7.439797E-6 1.2433314E-5 1.2433314E-5 1.2433166E-5 1.17825 1.17825
1.24269045E-5 -1.1416918E-10 1.2432854E-5 1.1647568E-5 7.4396507E-6 1.243309E-5 1.243309E-5 1.2432854E-5 1.17875 1.17875
1.2425921E-5 -1.2817467E-10 1.2432854E-5 1.1647339E-5 7.4395048E-6 1.2432866E-5 1.2432866E-5 1.2432854E-5 1.17925 1.17925
1.24260605E-5 -1.2147187E-10 1.2431918E-5 1.164711E-5 7.4393583E-6 1.24326425E-5 1.24326425E-5 1.2431918E-5 1.17975 1.17975
1.2425243E-5 -1.3243204E-10 1.2431918E-5 1.1646653E-5 7.4390664E-6 1.2432418E-5 1.2432418E-5 1.2431918E-5 1.18025 1.18025
1.24276585E-5 -8.370365E-11 1.24322305E-5 1.1646423E-5 7.43892E-6 1.2432194E-5 1.2432194E-5 1.24322305E-5 1.18075 1.18075
1.2431296E-5 -1.2439792E-11 1.2431918E-5 1.1646194E-5 7.438774E-6 1.243197E-5 1.243197E-5 1.2431918E-5 1.18125 1.18125
1.2435858E-5 7.5877936E-11 1.2430982E-5 1.1645966E-5 7.4386276E-6 1.2431746E-5 1.2431746E-5 1.2430982E-5 1.18175 1.18175
1.24398575E-5 1.5384154E-10 1.243067E-5 1.1645737E-5 7.4384816E-6 1.2431522E-5 1.2431522E-5 1.243067E-5 1.18225 1.18225
1.2440096E-5 1.6237152E-10 1.2430982E-5 1.1645508E-5 7.438335E-6 1.2431297E-5 1.2431297E-5 1.2430982E-5 1.18275 1.18275
1.243733E-5 1.1547643E-10 1.2431294E-5 1.1645279E-5 7.438189E-6 1.2431074E-5 1.2431074E-5 1.2431294E-5 1.18325 1.18325
1.2431661E-5 1.4983475E-11 1.2430982E-5 1.164505E-5 7.4380428E-6 1.243085E-5 1.243085E-5 1.2430982E-5 1.18375 1.18375
1.2424969E-5 -1.0439055E-10 1.2430357E-5 1.1644821E-5 7.437897E-6 1.2430625E-5 1.2430625E-5 1.2430357E-5 1.18425 1.18425
1.2421908E-5 -1.5676724E-10 1.2429733E-5 1.1644593E-5 7.4377504E-6 1.24304015E-5 1.24304015E-5 1.2429733E-5 1.18475 1.18475
1.2422377E-5 -1.4397378E-10 1.2429733E-5 1.1644363E-5 7.4376044E-6 1.2430178E-5 1.2430178E-5 1.2429733E-5 1.18525 1.18525
1.2424496E-5 -1.00726996E-10 1.2429733E-5 1.1643906E-5 7.437312E-6 1.2429954E-5 1.2429954E-5 1.2429733E-5 1.18575 1.18575
1.2429684E-5 -8.3700695E-13 1.2430045E-5 1.1643677E-5 7.4371656E-6 1.2429729E-5 1.2429729E-5 1.2430045E-5 1.18625 1.18625
1.2436522E-5 1.2950632E-10 1.2429421E-5 1.1643448E-5 7.4370196E-6 1.2429506E-5 1.2429506E-5 1.2429421E-5 1.18675 1.18675
1.2439335E-5 1.855435E-10 1.2428796E-5 1.1643219E-5 7.436873E-6 1.2429282E-5 1.2429282E-5 1.2428796E-5 1.18725 1.18725
1.2435976E-5 1.2768522E-10 1.2428484E-5 1.164299E-5 7.436727E-6 1.2429057E-5 1.2429057E-5 1.2428484E-5 1.18775 1.18775
1.2430439E-5 2.962855E-11 1.2428796E-5 1.1642761E-5 7.4365807E-6 1.24288335E-5 1.24288335E-5 1.2428796E-5 1.18825 1.18825
1.24269145E-5 -3.127508E-11 1.2428172E-5 1.1642533E-5 7.4364348E-6 1.2428609E-5 1.2428609E-5 1.2428172E-5 1.18875 1.18875
1.2423655E-5 -8.730617E-11 1.24278595E-5 1.1642303E-5 7.4362883E-6 1.2428385E-5 1.2428385E-5 1.24278595E-5 1.18925 1.18925
1.2418315E-5 -1.8170845E-10 1.24275475E-5 1.1642074E-5 7.4361424E-6 1.2428161E-5 1.2428161E-5 1.24275475E-5 1.18975 1.18975
1.24200715E-5 -1.4516141E-10 1.2428172E-5 1.1641846E-5 7.435996E-6 1.2427937E-5 1.2427937E-5 1.2428172E-5 1.19025 1.19025
1.2430639E-5 5.4006462E-11 1.24275475E-5 1.1641617E-5 7.43585E-6 1.2427713E-5 1.2427713E-5 1.24275475E-5 1.19075 1.19075
1.2437642E-5 1.8739513E-10 1.2427236E-5 1.1641159E-5 7.4355576E-6 1.2427488E-5 1.2427488E-5 1.2427236E-5 1.19125 1.19125
1.243468E-5 1.3684563E-10 1.2426299E-5 1.164093E-5 7.435411E-6 1.2427265E-5 1.2427265E-5 1.2426299E-5 1.19175 1.19175
1.2427064E-5 4.1775188E-13 1.2426299E-5 1.1640701E-5 7.435265E-6 1.2427041E-5 1.2427041E-5 1.2426299E-5 1.19225 1.19225
1.2425256E-5 -2.8814395E-11 1.2426299E-5 1.1640473E-5 7.4351187E-6 1.2426816E-5 1.2426816E-5 1.2426299E-5 1.19275 1.19275
1.24261205E-5 -8.712138E-12 1.2426299E-5 1.1640243E-5 7.4349728E-6 1.2426593E-5 1.2426593E-5 1.2426299E-5 1.19325 1.19325
1.24221015E-5 -7.875177E-11 1.2426299E-5 1.1640014E-5 7.4348263E-6 1.2426368E-5 1.2426368E-5 1.2426299E-5 1.19375 1.19375
1.2418974E-5 -1.3234659E-10 1.2426299E-5 1.1639786E-5 7.4346804E-6 1.2426144E-5 1.2426144E-5 1.2426299E-5 1.19425 1.19425
1.242436E-5 -2.8802185E-11 1.2425675E-5 1.1639557E-5 7.4345344E-6 1.242592E-5 1.242592E-5 1.2425675E-5 1.19475 1.19475
1.243156E-5 1.08240875E-10 1.2425987E-5 1.1639328E-5 7.434388E-6 1.2425696E-5 1.2425696E-5 1.2425987E-5 1.19525 1.19525
1.2433316E-5 1.4478792E-10 1.2425363E-5 1.1639099E-5 7.434242E-6 1.2425472E-5 1.2425472E-5 1.2425363E-5 1.19575 1.19575
1.242999E-5 8.753871E-11 1.2424738E-5 1.1638642E-5 7.4339496E-6 1.2425247E-5 1.2425247E-5 1.2424738E-5 1.19625 1.19625
1.2424289E-5 -1.35633085E-11 1.242505E-5 1.1638413E-5 7.433803E-6 1.2425024E-5 1.2425024E-5 1.242505E-5 1.19675 1.19675
1.2420732E-5 -7.507599E-11 1.2424426E-5 1.1638183E-5 7.433657E-6 1.2424799E-5 1.2424799E-5 1.2424426E-5 1.19725 1.19725
1.2419451E-5 -9.456308E-11 1.2424114E-5 1.1637955E-5 7.4335107E-6 1.2424575E-5 1.2424575E-5 1.2424114E-5 1.19775 1.19775
1.2420317E-5 -7.446083E-11 1.2424114E-5 1.1637726E-5 7.4333648E-6 1.2424352E-5 1.2424352E-5 1.2424114E-5 1.19825 1.19825
1.2422436E-5 -3.121404E-11 1.2423801E-5 1.1637497E-5 7.4332183E-6 1.2424127E-5 1.2424127E-5 1.2423801E-5 1.19875 1.19875
1.2424984E-5 1.9950621E-11 1.2423489E-5 1.16372685E-5 7.4330724E-6 1.2423903E-5 1.2423903E-5 1.2423489E-5 1.19925 1.19925
1.2426641E-5 5.467047E-11 1.2423489E-5 1.1637039E-5 7.432926E-6 1.24236785E-5 1.24236785E-5 1.2423489E-5 1.19975 1.19975
1.2427176E-5 6.868207E-11 1.2422865E-5 1.163681E-5 7.43278E-6 1.2423455E-5 1.2423455E-5 1.2422865E-5 1.20025 1.20025
1.242748E-5 7.8430186E-11 1.24225535E-5 1.1636582E-5 7.4326335E-6 1.242323E-5 1.242323E-5 1.24225535E-5 1.20075 1.20075
1.2425771E-5 5.1025247E-11 1.24225535E-5 1.1636353E-5 7.4324876E-6 1.2423006E-5 1.2423006E-5 1.24225535E-5 1.20125 1.20125
1.2423039E-5 4.7392134E-12 1.2422241E-5 1.1635895E-5 7.432195E-6 1.2422783E-5 1.2422783E-5 1.2422241E-5 1.20175 1.20175
1.2419943E-5 -4.824654E-11 1.2421929E-5 1.1635666E-5 7.4320487E-6 1.2422558E-5 1.2422558E-5 1.2421929E-5 1.20225 1.20225
1.2417409E-5 -9.0878145E-11 1.2421929E-5 1.1635437E-5 7.4319028E-6 1.2422333E-5 1.2422333E-5 1.2421929E-5 1.20275 1.20275
1.2418374E-5 -6.89487E-11 1.2421929E-5 1.16352085E-5 7.4317563E-6 1.242211E-5 1.242211E-5 1.2421929E-5 1.20325 1.20325
1.2420724E-5 -2.143844E-11 1.2421617E-5 1.1634979E-5 7.4316104E-6 1.2421885E-5 1.2421885E-5 1.2421617E-5 1.20375 1.20375
1.2422876E-5 2.241742E-11 1.2421305E-5 1.163475E-5 7.431464E-6 1.2421661E-5 1.2421661E-5 1.2421305E-5 1.20425 1.20425
1.2424665E-5 5.957354E-11 1.2420992E-5 1.1634522E-5 7.431318E-6 1.24214375E-5 1.24214375E-5 1.2420992E-5 1.20475 1.20475
1.2424935E-5 6.87126E-11 1.242068E-5 1.1634293E-5 7.4311715E-6 1.2421213E-5 1.2421213E-5 1.242068E-5 1.20525 1.20525
1.2424349E-5 6.20159E-11 1.2420056E-5 1.1634063E-5 7.4310256E-6 1.2420989E-5 1.2420989E-5 1.2420056E-5 1.20575 1.20575
1.2423201E-5 4.4965098E-11 1.2419743E-5 1.1633835E-5 7.430879E-6 1.24207645E-5 1.24207645E-5 1.2419743E-5 1.20625 1.20625
1.2422812E-5 4.1922806E-11 1.2419743E-5 1.1633606E-5 7.430733E-6 1.2420541E-5 1.2420541E-5 1.2419743E-5 1.20675 1.20675
1.2421103E-5 1.45178635E-11 1.2420056E-5 1.16331485E-5 7.4304407E-6 1.2420316E-5 1.2420316E-5 1.2420056E-5 1.20725 1.20725
1.2417084E-5 -5.5521747E-11 1.2419431E-5 1.1632919E-5 7.4302948E-6 1.24200915E-5 1.24200915E-5 1.2419431E-5 1.20775 1.20775
1.2413989E-5 -1.085075E-10 1.2418807E-5 1.163269E-5 7.4301483E-6 1.2419868E-5 1.2419868E-5 1.2418807E-5 1.20825 1.20825
1.24142925E-5 -9.875938E-11 1.2419119E-5 1.1632462E-5 7.4300024E-6 1.2419643E-5 1.2419643E-5 1.2419119E-5 1.20875 1.20875
1.2415982E-5 -6.343046E-11 1.2418807E-5 1.1632233E-5 7.429856E-6 1.2419419E-5 1.2419419E-5 1.2418807E-5 1.20925 1.20925
1.241797E-5 -2.2619942E-11 1.2418182E-5 1.1632003E-5 7.42971E-6 1.2419196E-5 1.2419196E-5 1.2418182E-5 1.20975 1.20975
1.2422432E-5 6.387058E-11 1.2418807E-5 1.1631775E-5 7.4295635E-6 1.2418971E-5 1.2418971E-5 1.2418807E-5 1.21025 1.21025
1.2427422E-5 1.6010619E-10 1.2418182E-5 1.1631546E-5 7.4294176E-6 1.2418747E-5 1.2418747E-5 1.2418182E-5 1.21075 1.21075
1.2428749E-5 1.8873537E-10 1.2418495E-5 1.1631317E-5 7.429271E-6 1.2418523E-5 1.2418523E-5 1.2418495E-5 1.21125 1.21125
1.2423377E-5 9.372401E-11 1.24178705E-5 1.16310885E-5 7.429125E-6 1.2418299E-5 1.2418299E-5 1.24178705E-5 1.21175 1.21175
1.2416024E-5 -3.7831335E-11 1.2417247E-5 1.1630859E-5 7.4289787E-6 1.2418074E-5 1.2418074E-5 1.2417247E-5 1.21225 1.21225
1.2410586E-5 -1.3406082E-10 1.2417247E-5 1.1630402E-5 7.4286863E-6 1.241785E-5 1.241785E-5 1.2417247E-5 1.21275 1.21275
1.2408745E-5 -1.6390203E-10 1.2416622E-5 1.1630173E-5 7.4285404E-6 1.2417626E-5 1.2417626E-5 1.2416622E-5 1.21325 1.21325
1.24082235E-5 -1.6938058E-10 1.2416622E-5 1.1629943E-5 7.428394E-6 1.2417401E-5 1.2417401E-5 1.2416622E-5 1.21375 1.21375
1.2412059E-5 -9.446232E-11 1.2416934E-5 1.1629715E-5 7.428248E-6 1.2417177E-5 1.2417177E-5 1.2416934E-5 1.21425 1.21425
1.2420349E-5 6.267993E-11 1.2416622E-5 1.1629486E-5 7.4281015E-6 1.2416953E-5 1.2416953E-5 1.2416622E-5 1.21475 1.21475
1.2426791E-5 1.8571446E-10 1.2415998E-5 1.1629258E-5 7.4279556E-6 1.2416728E-5 1.2416728E-5 1.2415998E-5 1.21525 1.21525
1.2426369E-5 1.8206313E-10 1.241631E-5 1.1629028E-5 7.427809E-6 1.2416504E-5 1.2416504E-5 1.241631E-5 1.21575 1.21575
1.242301E-5 1.2420483E-10 1.2415685E-5 1.1628799E-5 7.427663E-6 1.241628E-5 1.241628E-5 1.2415685E-5 1.21625 1.21625
1.2419552E-5 6.4519355E-11 1.2415998E-5 1.1628571E-5 7.4275167E-6 1.2416056E-5 1.2416056E-5 1.2415998E-5 1.21675 1.21675
1.24108465E-5 -9.200773E-11 1.2415373E-5 1.1628342E-5 7.4273707E-6 1.2415831E-5 1.2415831E-5 1.2415373E-5 1.21725 1.21725
1.2404418E-5 -2.0650921E-10 1.2415373E-5 1.1628113E-5 7.4272243E-6 1.2415608E-5 1.2415608E-5 1.2415373E-5 1.21775 1.21775
1.2403072E-5 -2.2721443E-10 1.2415061E-5 1.1627655E-5 7.426932E-6 1.2415383E-5 1.2415383E-5 1.2415061E-5 1.21825 1.21825
1.2409382E-5 -1.06616174E-10 1.2414749E-5 1.1627426E-5 7.426786E-6 1.2415159E-5 1.2415159E-5 1.2414749E-5 1.21875 1.21875
1.2419587E-5 8.5851964E-11 1.2414437E-5 1.1627198E-5 7.4266395E-6 1.2414935E-5 1.2414935E-5 1.2414437E-5 1.21925 1.21925
1.2425204E-5 1.9365984E-10 1.2414437E-5 1.1626968E-5 7.4264935E-6 1.2414711E-5 1.2414711E-5 1.2414437E-5 1.21975 1.21975
1.242521E-5 1.9792634E-10 1.2413812E-5 1.1626739E-5 7.426347E-6 1.2414486E-5 1.2414486E-5 1.2413812E-5 1.22025 1.22025
1.2420465E-5 1.1448726E-10 1.2414124E-5 1.1626511E-5 7.426201E-6 1.2414262E-5 1.2414262E-5 1.2414124E-5 1.22075 1.22075
1.2416314E-5 4.2011367E-11 1.2412876E-5 1.1626282E-5 7.4260547E-6 1.2414038E-5 1.2414038E-5 1.2412876E-5 1.22125 1.22125
1.2412493E-5 -2.4373831E-11 1.2412876E-5 1.1626053E-5 7.4259087E-6 1.2413813E-5 1.2413813E-5 1.2412876E-5 1.22175 1.22175
1.24059E-5 -1.4192066E-10 1.2412876E-5 1.1625824E-5 7.4257628E-6 1.24135895E-5 1.24135895E-5 1.2412876E-5 1.22225 1.22225
1.2401418E-5 -2.2048721E-10 1.2412876E-5 1.1625595E-5 7.4256163E-6 1.2413365E-5 1.2413365E-5 1.2412876E-5 1.22275 1.22275
1.2403669E-5 -1.7480414E-10 1.2412876E-5 1.1625366E-5 7.4254704E-6 1.241314E-5 1.241314E-5 1.2412876E-5 1.22325 1.22325
1.2410606E-5 -4.2633622E-11 1.2412252E-5 1.1624908E-5 7.425178E-6 1.24129165E-5 1.24129165E-5 1.2412252E-5 1.22375 1.22375
1.2419193E-5 1.1999025E-10 1.241194E-5 1.1624679E-5 7.4250315E-6 1.2412692E-5 1.2412692E-5 1.241194E-5 1.22425 1.22425
1.2421115E-5 1.5958264E-10 1.2412252E-5 1.1624451E-5 7.4248856E-6 1.2412468E-5 1.2412468E-5 1.2412252E-5 1.22475 1.22475
1.2420362E-5 1.4984063E-10 1.2412252E-5 1.1624222E-5 7.424739E-6 1.2412243E-5 1.2412243E-5 1.2412252E-5 1.22525 1.22525
1.2417893E-5 1.0842715E-10 1.2411315E-5 1.1623993E-5 7.424593E-6 1.2412019E-5 1.2412019E-5 1.2411315E-5 1.22575 1.22575
1.2414502E-5 4.9959804E-11 1.2411315E-5 1.1623764E-5 7.4244467E-6 1.2411795E-5 1.2411795E-5 1.2411315E-5 1.22625 1.22625
1.2409525E-5 -3.774276E-11 1.2411315E-5 1.1623535E-5 7.4243007E-6 1.241157E-5 1.241157E-5 1.2411315E-5 1.22675 1.22675
1.2405011E-5 -1.1691838E-10 1.2411003E-5 1.1623306E-5 7.4241543E-6 1.2411346E-5 1.2411346E-5 1.2411003E-5 1.22725 1.22725
1.2404325E-5 -1.2544225E-10 1.2411315E-5 1.1623078E-5 7.4240083E-6 1.2411122E-5 1.2411122E-5 1.2411315E-5 1.22775 1.22775
1.2403375E-5 -1.3883866E-10 1.2410379E-5 1.1622848E-5 7.423862E-6 1.2410897E-5 1.2410897E-5 1.2410379E-5 1.22825 1.22825
1.2404372E-5 -1.16300136E-10 1.2410066E-5 1.1622391E-5 7.4235695E-6 1.2410673E-5 1.2410673E-5 1.2410066E-5 1.22875 1.22875
1.240824E-5 -4.0772816E-11 1.2409754E-5 1.1622162E-5 7.4234235E-6 1.2410449E-5 1.2410449E-5 1.2409754E-5 1.22925 1.22925
1.24137905E-5 6.5816914E-11 1.2409754E-5 1.1621933E-5 7.423277E-6 1.2410224E-5 1.2410224E-5 1.2409754E-5 1.22975 1.22975
1.2416206E-5 1.145453E-10 1.2409754E-5 1.1621704E-5 7.423131E-6 1.241E-5 1.241E-5 1.2409754E-5 1.23025 1.23025
1.2418094E-5 1.5352865E-10 1.2409442E-5 1.1621475E-5 7.4229847E-6 1.2409775E-5 1.2409775E-5 1.2409442E-5 1.23075 1.23075
1.2417936E-5 1.5474981E-10 1.240913E-5 1.1621246E-5 7.4228387E-6 1.2409551E-5 1.2409551E-5 1.240913E-5 1.23125 1.23125
1.24136195E-5 7.922861E-11 1.2408817E-5 1.1621018E-5 7.4226923E-6 1.2409327E-5 1.2409327E-5 1.2408817E-5 1.23175 1.23175
1.24098315E-5 1.34524536E-11 1.240913E-5 1.1620788E-5 7.4225463E-6 1.2409102E-5 1.2409102E-5 1.240913E-5 1.23225 1.23225
1.2403436E-5 -1.0043997E-10 1.2408505E-5 1.162056E-5 7.4224E-6 1.2408878E-5 1.2408878E-5 1.2408505E-5 1.23275 1.23275
1.2400407E-5 -1.5220758E-10 1.24081935E-5 1.1620331E-5 7.422254E-6 1.2408654E-5 1.2408654E-5 1.24081935E-5 1.23325 1.23325
1.23991595E-5 -1.7108559E-10 1.24078815E-5 1.1620102E-5 7.4221075E-6 1.2408429E-5 1.2408429E-5 1.24078815E-5 1.23375 1.23375
1.24016415E-5 -1.2113906E-10 1.24081935E-5 1.1619644E-5 7.421815E-6 1.2408205E-5 1.2408205E-5 1.24081935E-5 1.23425 1.23425
1.2409437E-5 2.6867203E-11 1.24081935E-5 1.1619415E-5 7.421669E-6 1.2407981E-5 1.2407981E-5 1.24081935E-5 1.23475 1.23475
1.2417397E-5 1.7791879E-10 1.2407257E-5 1.1619187E-5 7.421523E-6 1.2407757E-5 1.2407757E-5 1.2407257E-5 1.23525 1.23525
1.2419054E-5 2.1263867E-10 1.2406945E-5 1.1618958E-5 7.4213767E-6 1.2407532E-5 1.2407532E-5 1.2406945E-5 1.23575 1.23575
1.2416189E-5 1.639164E-10 1.2406945E-5 1.1618728E-5 7.4212307E-6 1.2407308E-5 1.2407308E-5 1.2406945E-5 1.23625 1.23625
1.2411477E-5 8.1086374E-11 1.2406945E-5 1.16185E-5 7.4210843E-6 1.2407083E-5 1.2407083E-5 1.2406945E-5 1.23675 1.23675
1.2404949E-5 -3.5242323E-11 1.2406321E-5 1.1618271E-5 7.4209383E-6 1.2406859E-5 1.2406859E-5 1.2406321E-5 1.23725 1.23725
1.2400798E-5 -1.077182E-10 1.2406321E-5 1.1618042E-5 7.420792E-6 1.2406635E-5 1.2406635E-5 1.2406321E-5 1.23775 1.23775
1.23981645E-5 -1.5217702E-10 1.2406321E-5 1.16178135E-5 7.420646E-6 1.240641E-5 1.240641E-5 1.2406321E-5 1.23825 1.23825
1.2394277E-5 -2.1978036E-10 1.2406008E-5 1.1617584E-5 7.4204995E-6 1.2406185E-5 1.2406185E-5 1.2406008E-5 1.23875 1.23875
1.2394416E-5 -2.1307757E-10 1.2405384E-5 1.1617355E-5 7.4203535E-6 1.2405962E-5 1.2405962E-5 1.2405384E-5 1.23925 1.23925
1.240462E-5 -2.0609445E-11 1.2405696E-5 1.1616898E-5 7.420061E-6 1.2405737E-5 1.2405737E-5 1.2405696E-5 1.23975 1.23975
1.2414989E-5 1.7490404E-10 1.2405072E-5 1.1616668E-5 7.4199147E-6 1.2405512E-5 1.2405512E-5 1.2405072E-5 1.24025 1.24025
1.2418659E-5 2.4677696E-10 1.2405072E-5 1.161644E-5 7.4197687E-6 1.24052885E-5 1.24052885E-5 1.2405072E-5 1.24075 1.24075
1.2416554E-5 2.1206321E-10 1.2405072E-5 1.1616211E-5 7.4196223E-6 1.2405064E-5 1.2405064E-5 1.2405072E-5 1.24125 1.24125
1.2413789E-5 1.6516812E-10 1.2404759E-5 1.1615982E-5 7.4194763E-6 1.2404839E-5 1.2404839E-5 1.2404759E-5 1.24175 1.24175
1.2405644E-5 1.8995173E-11 1.2404759E-5 1.16157535E-5 7.41933E-6 1.2404615E-5 1.2404615E-5 1.2404759E-5 1.24225 1.24225
1.2395289E-5 -1.6798524E-10 1.2403823E-5 1.1615524E-5 7.419184E-6 1.240439E-5 1.240439E-5 1.2403823E-5 1.24275 1.24275
1.2388828E-5 -2.830958E-10 1.2404135E-5 1.1615295E-5 7.4190375E-6 1.2404166E-5 1.2404166E-5 1.2404135E-5 1.24325 1.24325
1.2390715E-5 -2.4411248E-10 1.2403823E-5 1.1615067E-5 7.4188915E-6 1.2403942E-5 1.2403942E-5 1.2403823E-5 1.24375 1.24375
1.2396761E-5 -1.2838675E-10 1.2403511E-5 1.1614838E-5 7.418745E-6 1.2403717E-5 1.2403717E-5 1.2403511E-5 1.24425 1.24425
1.2405051E-5 2.8755533E-11 1.2403511E-5 1.1614608E-5 7.418599E-6 1.2403493E-5 1.2403493E-5 1.2403511E-5 1.24475 1.24475
1.241476E-5 2.1208767E-10 1.2402575E-5 1.1614151E-5 7.4183067E-6 1.2403269E-5 1.2403269E-5 1.2402575E-5 1.24525 1.24525
1.2420641E-5 3.2476805E-10 1.2402575E-5 1.1613922E-5 7.4181603E-6 1.2403044E-5 1.2403044E-5 1.2402575E-5 1.24575 1.24575
1.2418008E-5 2.8030928E-10 1.2402575E-5 1.16136935E-5 7.4180143E-6 1.2402819E-5 1.2402819E-5 1.2402575E-5 1.24625 1.24625
1.2408378E-5 1.06728286E-10 1.2402263E-5 1.1613464E-5 7.417868E-6 1.2402595E-5 1.2402595E-5 1.2402263E-5 1.24675 1.24675
1.2396603E-5 -1.06442E-10 1.2402263E-5 1.1613235E-5 7.417722E-6 1.2402371E-5 1.2402371E-5 1.2402263E-5 1.24725 1.24725
1.2390934E-5 -2.0693494E-10 1.240195E-5 1.1613007E-5 7.4175755E-6 1.2402146E-5 1.2402146E-5 1.240195E-5 1.24775 1.24775
1.2388202E-5 -2.5322097E-10 1.2401638E-5 1.1612778E-5 7.4174295E-6 1.2401922E-5 1.2401922E-5 1.2401638E-5 1.24825 1.24825
1.2387284E-5 -2.660083E-10 1.2401638E-5 1.1612548E-5 7.417283E-6 1.2401698E-5 1.2401698E-5 1.2401638E-5 1.24875 1.24875
1.2395244E-5 -1.1495671E-10 1.2401014E-5 1.161232E-5 7.417137E-6 1.2401473E-5 1.2401473E-5 1.2401014E-5 1.24925 1.24925
1.2405844E-5 8.482022E-11 1.2401014E-5 1.1612091E-5 7.416991E-6 1.2401249E-5 1.2401249E-5 1.2401014E-5 1.24975 1.24975
1.24138705E-5 2.3708996E-10 1.2400389E-5 1.1611862E-5 7.4168447E-6 1.2401024E-5 1.2401024E-5 1.2400389E-5 1.25025 1.25025
1.2415164E-5 2.6511007E-10 1.2400701E-5 1.1611404E-5 7.4165523E-6 1.2400799E-5 1.2400799E-5 1.2400701E-5 1.25075 1.25075
1.2414444E-5 2.5597716E-10 1.2400077E-5 1.1611176E-5 7.4164063E-6 1.24005755E-5 1.24005755E-5 1.2400077E-5 1.25125 1.25125
1.24112175E-5 2.0055513E-10 1.2399765E-5 1.1610947E-5 7.41626E-6 1.2400351E-5 1.2400351E-5 1.2399765E-5 1.25175 1.25175
1.240129E-5 2.1492579E-11 1.2399765E-5 1.1610718E-5 7.416114E-6 1.2400126E-5 1.2400126E-5 1.2399765E-5 1.25225 1.25225
1.2386513E-5 -2.4710278E-10 1.2399765E-5 1.1610489E-5 7.4159675E-6 1.2399902E-5 1.2399902E-5 1.2399765E-5 1.25275 1.25275
1.2377939E-5 -4.011936E-10 1.2399765E-5 1.161026E-5 7.4158215E-6 1.2399677E-5 1.2399677E-5 1.2399765E-5 1.25325 1.25325
1.2381675E-5 -3.2810255E-10 1.2399453E-5 1.1610031E-5 7.415675E-6 1.2399452E-5 1.2399452E-5 1.2399453E-5 1.25375 1.25375
1.2389536E-5 -1.7887815E-10 1.239914E-5 1.1609803E-5 7.415529E-6 1.2399229E-5 1.2399229E-5 1.239914E-5 1.25425 1.25425
1.23974305E-5 -2.904467E-11 1.23982045E-5 1.1609573E-5 7.4153827E-6 1.2399004E-5 1.2399004E-5 1.23982045E-5 1.25475 1.25475
1.24099115E-5 2.0544907E-10 1.2398516E-5 1.1609344E-5 7.4152367E-6 1.2398779E-5 1.2398779E-5 1.2398516E-5 1.25525 1.25525
1.2422194E-5 4.362884E-10 1.23982045E-5 1.1609116E-5 7.4150903E-6 1.2398555E-5 1.2398555E-5 1.23982045E-5 1.25575 1.25575
1.2423092E-5 4.5699972E-10 1.239758E-5 1.1608658E-5 7.414798E-6 1.239833E-5 1.239833E-5 1.239758E-5 1.25625 1.25625
1.2411549E-5 2.480929E-10 1.23982045E-5 1.1608429E-5 7.414652E-6 1.2398106E-5 1.2398106E-5 1.23982045E-5 1.25675 1.25675
1.2394658E-5 -5.948272E-11 1.239758E-5 1.16082E-5 7.4145055E-6 1.2397882E-5 1.2397882E-5 1.239758E-5 1.25725 1.25725
1.2381597E-5 -2.9640662E-10 1.2397268E-5 1.1607971E-5 7.4143595E-6 1.2397657E-5 1.2397657E-5 1.2397268E-5 1.25775 1.25775
1.23731215E-5 -4.4867024E-10 1.2396956E-5 1.1607743E-5 7.414213E-6 1.2397432E-5 1.2397432E-5 1.2396956E-5 1.25825 1.25825
1.2372072E-5 -4.6389384E-10 1.2396331E-5 1.1607513E-5 7.414067E-6 1.2397208E-5 1.2397208E-5 1.2396331E-5 1.25875 1.25875
1.2382408E-5 -2.6898944E-10 1.2396956E-5 1.1607284E-5 7.4139207E-6 1.2396983E-5 1.2396983E-5 1.2396956E-5 1.25925 1.25925
1.2402744E-5 1.1046219E-10 1.2396643E-5 1.1607056E-5 7.4137747E-6 1.2396758E-5 1.2396758E-5 1.2396643E-5 1.25975 1.25975
1.2421495E-5 4.606786E-10 1.2396643E-5 1.1606827E-5 7.4136283E-6 1.2396534E-5 1.2396534E-5 1.2396643E-5 1.26025 1.26025
1.2424735E-5 5.2463367E-10 1.2396331E-5 1.1606598E-5 7.4134823E-6 1.239631E-5 1.239631E-5 1.2396331E-5 1.26075 1.26075
1.2417515E-5 3.9551457E-10 1.2395707E-5 1.1606369E-5 7.413336E-6 1.2396085E-5 1.2396085E-5 1.2395707E-5 1.26125 1.26125
1.24045855E-5 1.6102696E-10 1.2395082E-5 1.1605911E-5 7.4130435E-6 1.2395861E-5 1.2395861E-5 1.2395082E-5 1.26175 1.26175
1.2383769E-5 -2.1902762E-10 1.239477E-5 1.1605683E-5 7.4128975E-6 1.2395636E-5 1.2395636E-5 1.239477E-5 1.26225 1.26225
1.23691225E-5 -4.851867E-10 1.2395082E-5 1.1605453E-5 7.4127515E-6 1.2395411E-5 1.2395411E-5 1.2395082E-5 1.26275 1.26275
1.2366489E-5 -5.296455E-10 1.2395082E-5 1.1605224E-5 7.412605E-6 1.2395187E-5 1.2395187E-5 1.2395082E-5 1.26325 1.26325
1.2377782E-5 -3.170782E-10 1.2395082E-5 1.1604996E-5 7.412459E-6 1.2394962E-5 1.2394962E-5 1.2395082E-5 1.26375 1.26375
1.2394487E-5 -4.6239037E-12 1.2394146E-5 1.1604767E-5 7.4123127E-6 1.23947375E-5 1.23947375E-5 1.2394146E-5 1.26425 1.26425
1.2408519E-5 2.5849597E-10 1.2394458E-5 1.1604538E-5 7.4121667E-6 1.2394513E-5 1.2394513E-5 1.2394458E-5 1.26475 1.26475
1.2418987E-5 4.5583665E-10 1.23938335E-5 1.1604309E-5 7.4120203E-6 1.2394289E-5 1.2394289E-5 1.23938335E-5 1.26525 1.26525
1.2420545E-5 4.8872933E-10 1.23935215E-5 1.160408E-5 7.4118743E-6 1.23940645E-5 1.23940645E-5 1.23935215E-5 1.26575 1.26575
1.2409331E-5 2.8591313E-10 1.23935215E-5 1.1603851E-5 7.411728E-6 1.239384E-5 1.239384E-5 1.23935215E-5 1.26625 1.26625
1.2391484E-5 -3.932541E-11 1.23932095E-5 1.1603393E-5 7.4114355E-6 1.2393615E-5 1.2393615E-5 1.23932095E-5 1.26675 1.26675
1.2375453E-5 -3.3106531E-10 1.23932095E-5 1.1603164E-5 7.4112895E-6 1.23933905E-5 1.23933905E-5 1.23932095E-5 1.26725 1.26725
1.23686605E-5 -4.5226653E-10 1.2392898E-5 1.1602936E-5 7.411143E-6 1.2393166E-5 1.2393166E-5 1.2392898E-5 1.26775 1.26775
1.2370812E-5 -4.0841067E-10 1.2392898E-5 1.1602707E-5 7.410997E-6 1.2392941E-5 1.2392941E-5 1.2392898E-5 1.26825 1.26825
1.2381214E-5 -2.1228813E-10 1.2392898E-5 1.16024785E-5 7.4108507E-6 1.2392717E-5 1.2392717E-5 1.2392898E-5 1.26875 1.26875
1.2396764E-5 7.884882E-11 1.2391961E-5 1.1602249E-5 7.4107047E-6 1.2392492E-5 1.2392492E-5 1.2391961E-5 1.26925 1.26925
1.2411885E-5 3.620679E-10 1.2391961E-5 1.160202E-5 7.4105583E-6 1.2392267E-5 1.2392267E-5 1.2391961E-5 1.26975 1.26975
1.2417139E-5 4.6317605E-10 1.2392273E-5 1.1601792E-5 7.4104123E-6 1.2392043E-5 1.2392043E-5 1.2392273E-5 1.27025 1.27025
1.2408466E-5 3.07258E-10 1.2391649E-5 1.1601563E-5 7.410266E-6 1.2391819E-5 1.2391819E-5 1.2391649E-5 1.27075 1.27075
1.23962955E-5 8.677892E-11 1.2391337E-5 1.1601333E-5 7.41012E-6 1.2391593E-5 1.2391593E-5 1.2391337E-5 1.27125 1.27125
1.238594E-5 -1.002015E-10 1.2391024E-5 1.1601105E-5 7.4099735E-6 1.2391369E-5 1.2391369E-5 1.2391024E-5 1.27175 1.27175
1.2375716E-5 -2.8474564E-10 1.2391024E-5 1.1600647E-5 7.409681E-6 1.2391145E-5 1.2391145E-5 1.2391024E-5 1.27225 1.27225
1.2370476E-5 -3.7732073E-10 1.2390712E-5 1.16004185E-5 7.409535E-6 1.239092E-5 1.239092E-5 1.2390712E-5 1.27275 1.27275
1.2374178E-5 -3.0483874E-10 1.2390088E-5 1.1600189E-5 7.4093887E-6 1.2390695E-5 1.2390695E-5 1.2390088E-5 1.27325 1.27325
1.2385405E-5 -9.3489536E-11 1.2390088E-5 1.159996E-5 7.4092427E-6 1.2390471E-5 1.2390471E-5 1.2390088E-5 1.27375 1.27375
1.2400362E-5 1.866842E-10 1.23904E-5 1.1599732E-5 7.4090963E-6 1.2390246E-5 1.2390246E-5 1.23904E-5 1.27425 1.27425
1.240875E-5 3.4565364E-10 1.2389775E-5 1.1599503E-5 7.4089503E-6 1.2390022E-5 1.2390022E-5 1.2389775E-5 1.27475 1.27475
1.2408361E-5 3.4261144E-10 1.2389775E-5 1.1599273E-5 7.408804E-6 1.2389797E-5 1.2389797E-5 1.2389775E-5 1.27525 1.27525
1.2404308E-5 2.7196273E-10 1.2389463E-5 1.1599045E-5 7.408658E-6 1.23895725E-5 1.23895725E-5 1.2389463E-5 1.27575 1.27575
1.2392863E-5 6.48831E-11 1.2389151E-5 1.1598816E-5 7.4085115E-6 1.2389348E-5 1.2389348E-5 1.2389151E-5 1.27625 1.27625
1.2378613E-5 -1.9396718E-10 1.2388839E-5 1.1598587E-5 7.4083655E-6 1.2389123E-5 1.2389123E-5 1.2388839E-5 1.27675 1.27675
1.2368983E-5 -3.6754813E-10 1.2388527E-5 1.15983585E-5 7.4082195E-6 1.23888985E-5 1.23888985E-5 1.2388527E-5 1.27725 1.27725
1.2369848E-5 -3.4744588E-10 1.2388839E-5 1.15979E-5 7.407927E-6 1.2388674E-5 1.2388674E-5 1.2388839E-5 1.27775 1.27775
1.237761E-5 -2.0004867E-10 1.2387903E-5 1.1597672E-5 7.4077807E-6 1.2388449E-5 1.2388449E-5 1.2387903E-5 1.27825 1.27825
1.2387385E-5 -1.5498401E-11 1.2387903E-5 1.1597443E-5 7.4076347E-6 1.2388225E-5 1.2388225E-5 1.2387903E-5 1.27875 1.27875
1.23993705E-5 2.0985934E-10 1.2387903E-5 1.1597213E-5 7.4074883E-6 1.2388E-5 1.2388E-5 1.2387903E-5 1.27925 1.27925
1.2409343E-5 3.9806403E-10 1.2387903E-5 1.1596985E-5 7.4073423E-6 1.2387775E-5 1.2387775E-5 1.2387903E-5 1.27975 1.27975
1.2408822E-5 3.9258546E-10 1.2387591E-5 1.1596756E-5 7.407196E-6 1.2387551E-5 1.2387551E-5 1.2387591E-5 1.28025 1.28025
1.239642E-5 1.678429E-10 1.2386966E-5 1.1596527E-5 7.40705E-6 1.2387326E-5 1.2387326E-5 1.2386966E-5 1.28075 1.28075
1.2379761E-5 -1.3546925E-10 1.2386966E-5 1.15962985E-5 7.4069035E-6 1.2387101E-5 1.2387101E-5 1.2386966E-5 1.28125 1.28125
1.2368844E-5 -3.3280378E-10 1.2386654E-5 1.1596069E-5 7.4067575E-6 1.2386877E-5 1.2386877E-5 1.2386654E-5 1.28175 1.28175
1.2362647E-5 -4.430418E-10 1.238603E-5 1.159584E-5 7.406611E-6 1.2386652E-5 1.2386652E-5 1.238603E-5 1.28225 1.28225
1.2366317E-5 -3.7116887E-10 1.2385717E-5 1.1595612E-5 7.406465E-6 1.2386427E-5 1.2386427E-5 1.2385717E-5 1.28275 1.28275
1.2381372E-5 -8.9167944E-11 1.2385717E-5 1.1595153E-5 7.4061727E-6 1.2386203E-5 1.2386203E-5 1.2385717E-5 1.28325 1.28325
1.23997925E-5 2.5495783E-10 1.238603E-5 1.1594925E-5 7.4060263E-6 1.2385978E-5 1.2385978E-5 1.238603E-5 1.28375 1.28375
1.2410095E-5 4.4925313E-10 1.238603E-5 1.1594696E-5 7.4058803E-6 1.23857535E-5 1.23857535E-5 1.238603E-5 1.28425 1.28425
1.2408122E-5 4.1697568E-10 1.2385717E-5 1.1594467E-5 7.405734E-6 1.2385529E-5 1.2385529E-5 1.2385717E-5 1.28475 1.28475
1.2394994E-5 1.7883366E-10 1.2384781E-5 1.15942385E-5 7.405588E-6 1.2385304E-5 1.2385304E-5 1.2384781E-5 1.28525 1.28525
1.2377543E-5 -1.3909611E-10 1.2384781E-5 1.1594009E-5 7.4054415E-6 1.238508E-5 1.238508E-5 1.2384781E-5 1.28575 1.28575
1.2365669E-5 -3.540936E-10 1.2384469E-5 1.159378E-5 7.4052955E-6 1.2384855E-5 1.2384855E-5 1.2384469E-5 1.28625 1.28625
1.236386E-5 -3.8332573E-10 1.2384156E-5 1.1593552E-5 7.405149E-6 1.238463E-5 1.238463E-5 1.2384156E-5 1.28675 1.28675
1.2371226E-5 -2.4323732E-10 1.2384156E-5 1.1593323E-5 7.405003E-6 1.2384405E-5 1.2384405E-5 1.2384156E-5 1.28725 1.28725
1.2382321E-5 -3.4324387E-11 1.23838445E-5 1.1593094E-5 7.4048567E-6 1.2384181E-5 1.2384181E-5 1.23838445E-5 1.28775 1.28775
1.2395264E-5 2.0869627E-10 1.2383221E-5 1.1592865E-5 7.4047107E-6 1.2383956E-5 1.2383956E-5 1.2383221E-5 1.28825 1.28825
1.24044445E-5 3.8228337E-10 1.23838445E-5 1.1592408E-5 7.4044183E-6 1.2383731E-5 1.2383731E-5 1.23838445E-5 1.28875 1.28875
1.24029E-5 3.5792375E-10 1.2382596E-5 1.1592178E-5 7.404272E-6 1.2383507E-5 1.2383507E-5 1.2382596E-5 1.28925 1.28925
1.238964E-5 1.1734545E-10 1.2382596E-5 1.1591949E-5 7.404126E-6 1.23832815E-5 1.23832815E-5 1.2382596E-5 1.28975 1.28975
1.237341E-5 -1.7804884E-10 1.2382284E-5 1.1591721E-5 7.40398E-6 1.2383057E-5 1.2383057E-5 1.2382284E-5 1.29025 1.29025
1.2366915E-5 -2.9376845E-10 1.2382284E-5 1.1591492E-5 7.4038335E-6 1.2382832E-5 1.2382832E-5 1.2382284E-5 1.29075 1.29075
1.2370189E-5 -2.2920432E-10 1.2382284E-5 1.1591263E-5 7.4036875E-6 1.2382608E-5 1.2382608E-5 1.2382284E-5 1.29125 1.29125
1.2376201E-5 -1.1408765E-10 1.2382284E-5 1.1591034E-5 7.403541E-6 1.2382383E-5 1.2382383E-5 1.2382284E-5 1.29175 1.29175
1.2383502E-5 2.4782617E-11 1.2381659E-5 1.1590805E-5 7.403395E-6 1.2382158E-5 1.2382158E-5 1.2381659E-5 1.29225 1.29225
1.23922855E-5 1.910609E-10 1.2381659E-5 1.1590576E-5 7.4032487E-6 1.2381934E-5 1.2381934E-5 1.2381659E-5 1.29275 1.29275
1.2398397E-5 3.0800473E-10 1.2381347E-5 1.1590348E-5 7.4031027E-6 1.2381709E-5 1.2381709E-5 1.2381347E-5 1.29325 1.29325
1.2394146E-5 2.337017E-10 1.2381035E-5 1.1590118E-5 7.4029563E-6 1.2381484E-5 1.2381484E-5 1.2381035E-5 1.29375 1.29375
1.2382009E-5 1.3831656E-11 1.2381347E-5 1.1589661E-5 7.402664E-6 1.238126E-5 1.238126E-5 1.2381347E-5 1.29425 1.29425
1.23719165E-5 -1.6827623E-10 1.2381035E-5 1.1589432E-5 7.402518E-6 1.2381034E-5 1.2381034E-5 1.2381035E-5 1.29475 1.29475
1.2369184E-5 -2.1456223E-10 1.2380723E-5 1.1589203E-5 7.4023715E-6 1.238081E-5 1.238081E-5 1.2380723E-5 1.29525 1.29525
1.2369817E-5 -1.9872344E-10 1.2380098E-5 1.1588974E-5 7.4022255E-6 1.2380585E-5 1.2380585E-5 1.2380098E-5 1.29575 1.29575
1.2369296E-5 -2.0420197E-10 1.2380098E-5 1.1588745E-5 7.402079E-6 1.238036E-5 1.238036E-5 1.2380098E-5 1.29625 1.29625
1.2379368E-5 -1.4170099E-11 1.2379786E-5 1.1588516E-5 7.401933E-6 1.2380136E-5 1.2380136E-5 1.2379786E-5 1.29675 1.29675
1.2392113E-5 2.251962E-10 1.2379786E-5 1.1588288E-5 7.4017867E-6 1.2379911E-5 1.2379911E-5 1.2379786E-5 1.29725 1.29725
1.2397663E-5 3.317859E-10 1.2379786E-5 1.1588058E-5 7.4016407E-6 1.2379686E-5 1.2379686E-5 1.2379786E-5 1.29775 1.29775
1.2393842E-5 2.6540067E-10 1.2379474E-5 1.1587829E-5 7.4014943E-6 1.2379462E-5 1.2379462E-5 1.2379474E-5 1.29825 1.29825
1.2384938E-5 1.0521921E-10 1.2379162E-5 1.1587601E-5 7.4013483E-6 1.2379237E-5 1.2379237E-5 1.2379162E-5 1.29875 1.29875
1.2374978E-5 -7.4452396E-11 1.2378538E-5 1.1587143E-5 7.401056E-6 1.2379012E-5 1.2379012E-5 1.2378538E-5 1.29925 1.29925
1.2367262E-5 -2.1270748E-10 1.2378538E-5 1.1586914E-5 7.4009095E-6 1.2378787E-5 1.2378787E-5 1.2378538E-5 1.29975 1.29975
1.236212E-5 -3.0345537E-10 1.2378226E-5 1.1586685E-5 7.4007635E-6 1.2378562E-5 1.2378562E-5 1.2378226E-5 1.30025 1.30025
1.236282E-5 -2.8639843E-10 1.2378226E-5 1.1586456E-5 7.400617E-6 1.23783375E-5 1.23783375E-5 1.2378226E-5 1.30075 1.30075
1.2370086E-5 -1.4813722E-10 1.2377601E-5 1.1586228E-5 7.400471E-6 1.2378113E-5 1.2378113E-5 1.2377601E-5 1.30125 1.30125
1.2381379E-5 6.443011E-11 1.2377601E-5 1.1585998E-5 7.4003246E-6 1.2377888E-5 1.2377888E-5 1.2377601E-5 1.30175 1.30175
1.2390494E-5 2.3679908E-10 1.2377601E-5 1.1585769E-5 7.4001787E-6 1.2377664E-5 1.2377664E-5 1.2377601E-5 1.30225 1.30225
1.2397331E-5 3.6714237E-10 1.2377601E-5 1.1585541E-5 7.4000322E-6 1.2377439E-5 1.2377439E-5 1.2377601E-5 1.30275 1.30275
1.2392586E-5 2.8370334E-10 1.2377289E-5 1.1585312E-5 7.3998863E-6 1.2377213E-5 1.2377213E-5 1.2377289E-5 1.30325 1.30325
1.2383418E-5 1.186493E-10 1.2376977E-5 1.1585083E-5 7.39974E-6 1.2376989E-5 1.2376989E-5 1.2376977E-5 1.30375 1.30375
1.2374514E-5 -4.1532187E-11 1.2376665E-5 1.1584854E-5 7.399594E-6 1.2376764E-5 1.2376764E-5 1.2376665E-5 1.30425 1.30425
1.2365511E-5 -2.0354086E-10 1.2376353E-5 1.1584397E-5 7.3993015E-6 1.2376539E-5 1.2376539E-5 1.2376353E-5 1.30475 1.30475
1.235763E-5 -3.448413E-10 1.237604E-5 1.1584168E-5 7.3991555E-6 1.2376315E-5 1.2376315E-5 1.237604E-5 1.30525 1.30525
1.2359254E-5 -3.107305E-10 1.2376353E-5 1.1583938E-5 7.399009E-6 1.237609E-5 1.237609E-5 1.2376353E-5 1.30575 1.30575
1.2368236E-5 -1.407978E-10 1.237604E-5 1.158371E-5 7.398863E-6 1.2375865E-5 1.2375865E-5 1.237604E-5 1.30625 1.30625
1.2381476E-5 1.0770447E-10 1.2375416E-5 1.1583481E-5 7.3987167E-6 1.237564E-5 1.237564E-5 1.2375416E-5 1.30675 1.30675
1.2389072E-5 2.5205635E-10 1.2375104E-5 1.1583252E-5 7.3985707E-6 1.2375415E-5 1.2375415E-5 1.2375104E-5 1.30725 1.30725
1.2390234E-5 2.7764022E-10 1.2375416E-5 1.15830235E-5 7.3984243E-6 1.2375191E-5 1.2375191E-5 1.2375416E-5 1.30775 1.30775
1.238859E-5 2.5145339E-10 1.2374791E-5 1.1582794E-5 7.3982783E-6 1.2374966E-5 1.2374966E-5 1.2374791E-5 1.30825 1.30825
1.2380445E-5 1.05280444E-10 1.2375104E-5 1.1582565E-5 7.398132E-6 1.237474E-5 1.237474E-5 1.2375104E-5 1.30875 1.30875
1.2366427E-5 -1.4930637E-10 1.2374167E-5 1.1582337E-5 7.397986E-6 1.2374516E-5 1.2374516E-5 1.2374167E-5 1.30925 1.30925
1.2357687E-5 -3.0644254E-10 1.2374479E-5 1.1582108E-5 7.3978395E-6 1.2374291E-5 1.2374291E-5 1.2374479E-5 1.30975 1.30975
1.2358882E-5 -2.802496E-10 1.2374167E-5 1.158165E-5 7.397547E-6 1.23740665E-5 1.23740665E-5 1.2374167E-5 1.31025 1.31025
1.2364234E-5 -1.7731425E-10 1.23738555E-5 1.1581421E-5 7.397401E-6 1.2373841E-5 1.2373841E-5 1.23738555E-5 1.31075 1.31075
1.2369422E-5 -7.7424255E-11 1.2373543E-5 1.1581192E-5 7.3972546E-6 1.2373617E-5 1.2373617E-5 1.2373543E-5 1.31125 1.31125
1.2377382E-5 7.362734E-11 1.2373231E-5 1.15809635E-5 7.3971087E-6 1.2373392E-5 1.2373392E-5 1.2373231E-5 1.31175 1.31175
1.2388872E-5 2.898491E-10 1.2373231E-5 1.1580734E-5 7.3969622E-6 1.2373167E-5 1.2373167E-5 1.2373231E-5 1.31225 1.31225
1.2391815E-5 3.4832254E-10 1.2372607E-5 1.1580505E-5 7.3968163E-6 1.2372942E-5 1.2372942E-5 1.2372607E-5 1.31275 1.31275
1.2384001E-5 2.0824027E-10 1.2371982E-5 1.1580277E-5 7.39667E-6 1.2372718E-5 1.2372718E-5 1.2371982E-5 1.31325 1.31325
1.2372423E-5 -1.2756093E-12 1.2372295E-5 1.1580048E-5 7.396524E-6 1.2372492E-5 1.2372492E-5 1.2372295E-5 1.31375 1.31375
1.23635855E-5 -1.6023895E-10 1.2372295E-5 1.1579818E-5 7.3963774E-6 1.23722675E-5 1.23722675E-5 1.2372295E-5 1.31425 1.31425
1.2357586E-5 -2.6682256E-10 1.2371982E-5 1.157959E-5 7.3962315E-6 1.2372043E-5 1.2372043E-5 1.2371982E-5 1.31475 1.31475
1.2355414E-5 -3.0275443E-10 1.237167E-5 1.1579361E-5 7.396085E-6 1.2371817E-5 1.2371817E-5 1.237167E-5 1.31525 1.31525
1.2362087E-5 -1.7545643E-10 1.237167E-5 1.15789035E-5 7.3957926E-6 1.2371594E-5 1.2371594E-5 1.237167E-5 1.31575 1.31575
1.2372917E-5 2.8583982E-11 1.2371046E-5 1.1578674E-5 7.3956467E-6 1.2371368E-5 1.2371368E-5 1.2371046E-5 1.31625 1.31625
1.23826585E-5 2.1252519E-10 1.2371046E-5 1.1578445E-5 7.3955002E-6 1.2371143E-5 1.2371143E-5 1.2371046E-5 1.31675 1.31675
1.2384612E-5 2.5272665E-10 1.2370421E-5 1.1578217E-5 7.3953543E-6 1.2370919E-5 1.2370919E-5 1.2370421E-5 1.31725 1.31725
1.2385014E-5 2.6430197E-10 1.2370733E-5 1.1577988E-5 7.3952083E-6 1.2370693E-5 1.2370693E-5 1.2370733E-5 1.31775 1.31775
1.2380169E-5 1.790357E-10 1.2370109E-5 1.1577758E-5 7.395062E-6 1.23704685E-5 1.23704685E-5 1.2370109E-5 1.31825 1.31825
1.2368758E-5 -2.7434855E-11 1.2370421E-5 1.157753E-5 7.394916E-6 1.2370244E-5 1.2370244E-5 1.2370421E-5 1.31875 1.31875
1.2357939E-5 -2.2294219E-10 1.2370421E-5 1.1577301E-5 7.3947695E-6 1.2370019E-5 1.2370019E-5 1.2370421E-5 1.31925 1.31925
1.2355372E-5 -2.6618288E-10 1.2369797E-5 1.1577072E-5 7.3946235E-6 1.2369794E-5 1.2369794E-5 1.2369797E-5 1.31975 1.31975
1.235782E-5 -2.168454E-10 1.23694845E-5 1.15768435E-5 7.394477E-6 1.2369569E-5 1.2369569E-5 1.23694845E-5 1.32025 1.32025
1.23635355E-5 -1.0721033E-10 1.2368861E-5 1.1576614E-5 7.394331E-6 1.2369344E-5 1.2369344E-5 1.2368861E-5 1.32075 1.32075
1.237057E-5 2.6787409E-11 1.2368861E-5 1.1576157E-5 7.3940387E-6 1.2369119E-5 1.2369119E-5 1.2368861E-5 1.32125 1.32125
1.2378563E-5 1.7844808E-10 1.2368861E-5 1.1575928E-5 7.3938922E-6 1.2368894E-5 1.2368894E-5 1.2368861E-5 1.32175 1.32175
1.2382827E-5 2.6128424E-10 1.2368549E-5 1.1575698E-5 7.3937463E-6 1.236867E-5 1.236867E-5 1.2368549E-5 1.32225 1.32225
1.238016E-5 2.1621635E-10 1.2368861E-5 1.157547E-5 7.3936E-6 1.2368445E-5 1.2368445E-5 1.2368861E-5 1.32275 1.32275
1.237185E-5 6.699806E-11 1.2368861E-5 1.1575241E-5 7.393454E-6 1.2368219E-5 1.2368219E-5 1.2368861E-5 1.32325 1.32325
1.2365157E-5 -5.2375958E-11 1.2368237E-5 1.1575013E-5 7.3933074E-6 1.2367995E-5 1.2367995E-5 1.2368237E-5 1.32375 1.32375
1.2361632E-5 -1.1327956E-10 1.2367612E-5 1.15747835E-5 7.3931615E-6 1.236777E-5 1.236777E-5 1.2367612E-5 1.32425 1.32425
1.2357942E-5 -1.772285E-10 1.23673E-5 1.1574554E-5 7.393015E-6 1.23675445E-5 1.23675445E-5 1.23673E-5 1.32475 1.32475
1.2355077E-5 -2.2595077E-10 1.23673E-5 1.1574326E-5 7.392869E-6 1.236732E-5 1.236732E-5 1.23673E-5 1.32525 1.32525
1.2360496E-5 -1.217973E-10 1.2366988E-5 1.1574097E-5 7.3927226E-6 1.2367095E-5 1.2367095E-5 1.2366988E-5 1.32575 1.32575
1.2368521E-5 3.047245E-11 1.2366988E-5 1.1573868E-5 7.3925767E-6 1.236687E-5 1.236687E-5 1.2366988E-5 1.32625 1.32625
1.2374435E-5 1.4376192E-10 1.2366675E-5 1.157341E-5 7.3922843E-6 1.2366645E-5 1.2366645E-5 1.2366675E-5 1.32675 1.32675
1.2377212E-5 1.9919004E-10 1.2366363E-5 1.1573181E-5 7.392138E-6 1.236642E-5 1.236642E-5 1.2366363E-5 1.32725 1.32725
1.2375371E-5 1.6934884E-10 1.2366051E-5 1.1572953E-5 7.391992E-6 1.2366195E-5 1.2366195E-5 1.2366051E-5 1.32775 1.32775
1.237244E-5 1.1940843E-10 1.2366051E-5 1.1572723E-5 7.3918454E-6 1.236597E-5 1.236597E-5 1.2366051E-5 1.32825 1.32825
1.2366737E-5 1.830643E-11 1.2366051E-5 1.1572494E-5 7.3916995E-6 1.23657455E-5 1.23657455E-5 1.2366051E-5 1.32875 1.32875
1.2358361E-5 -1.3212999E-10 1.2365426E-5 1.1572266E-5 7.391553E-6 1.236552E-5 1.236552E-5 1.2365426E-5 1.32925 1.32925
1.2352031E-5 -2.4480426E-10 1.2365114E-5 1.1572037E-5 7.391407E-6 1.2365295E-5 1.2365295E-5 1.2365114E-5 1.32975 1.32975
1.2356162E-5 -1.6440439E-10 1.2365114E-5 1.1571808E-5 7.3912606E-6 1.2365071E-5 1.2365071E-5 1.2365114E-5 1.33025 1.33025
1.2363528E-5 -2.431599E-11 1.2365114E-5 1.1571579E-5 7.3911147E-6 1.2364845E-5 1.2364845E-5 1.2365114E-5 1.33075 1.33075
1.2368088E-5 6.4001734E-11 1.2364802E-5 1.157135E-5 7.390968E-6 1.23646205E-5 1.23646205E-5 1.2364802E-5 1.33125 1.33125
1.2370768E-5 1.1760268E-10 1.2365114E-5 1.1570893E-5 7.3906763E-6 1.2364396E-5 1.2364396E-5 1.2365114E-5 1.33175 1.33175
1.2375691E-5 2.1262016E-10 1.23641785E-5 1.1570663E-5 7.39053E-6 1.236417E-5 1.236417E-5 1.23641785E-5 1.33225 1.33225
1.23756645E-5 2.1627762E-10 1.23641785E-5 1.1570434E-5 7.390384E-6 1.2363946E-5 1.2363946E-5 1.23641785E-5 1.33275 1.33275
1.2369136E-5 9.994894E-11 1.2363866E-5 1.1570206E-5 7.3902374E-6 1.2363721E-5 1.2363721E-5 1.2363866E-5 1.33325 1.33325
1.2356899E-5 -1.2174828E-10 1.2363242E-5 1.1569977E-5 7.3900915E-6 1.2363495E-5 1.2363495E-5 1.2363242E-5 1.33375 1.33375
1.2351658E-5 -2.1432336E-10 1.2363242E-5 1.1569748E-5 7.389945E-6 1.2363271E-5 1.2363271E-5 1.2363242E-5 1.33425 1.33425
1.2355757E-5 -1.3453257E-10 1.2363242E-5 1.1569519E-5 7.389799E-6 1.2363046E-5 1.2363046E-5 1.2363242E-5 1.33475 1.33475
1.2359525E-5 -6.083242E-11 1.236293E-5 1.156929E-5 7.3896526E-6 1.2362821E-5 1.2362821E-5 1.236293E-5 1.33525 1.33525
1.2365405E-5 5.1847998E-11 1.2362617E-5 1.1569061E-5 7.3895067E-6 1.2362596E-5 1.2362596E-5 1.2362617E-5 1.33575 1.33575
1.2371054E-5 1.6026493E-10 1.2362305E-5 1.1568833E-5 7.3893602E-6 1.2362371E-5 1.2362371E-5 1.2362305E-5 1.33625 1.33625
1.2372843E-5 1.9742104E-10 1.2361993E-5 1.1568603E-5 7.3892143E-6 1.2362146E-5 1.2362146E-5 1.2361993E-5 1.33675 1.33675
1.2369153E-5 1.3347212E-10 1.2361993E-5 1.1568146E-5 7.388922E-6 1.2361921E-5 1.2361921E-5 1.2361993E-5 1.33725 1.33725
1.2362526E-5 1.5316234E-11 1.2361369E-5 1.1567917E-5 7.3887754E-6 1.23616965E-5 1.23616965E-5 1.2361369E-5 1.33775 1.33775
1.2354249E-5 -1.3329297E-10 1.2361369E-5 1.1567688E-5 7.3886295E-6 1.2361471E-5 1.2361471E-5 1.2361369E-5 1.33825 1.33825
1.2351582E-5 -1.7836084E-10 1.2361369E-5 1.1567459E-5 7.388483E-6 1.2361245E-5 1.2361245E-5 1.2361369E-5 1.33875 1.33875
1.2354558E-5 -1.1927831E-10 1.2361369E-5 1.156723E-5 7.388337E-6 1.2361021E-5 1.2361021E-5 1.2361369E-5 1.33925 1.33925
1.2356016E-5 -8.821285E-11 1.2361369E-5 1.1567001E-5 7.3881906E-6 1.2360796E-5 1.2360796E-5 1.2361369E-5 1.33975 1.33975
1.2360841E-5 4.9774256E-12 1.2360744E-5 1.1566773E-5 7.3880447E-6 1.23605705E-5 1.23605705E-5 1.2360744E-5 1.34025 1.34025
1.2368998E-5 1.5968343E-10 1.2360432E-5 1.1566543E-5 7.387898E-6 1.2360346E-5 1.2360346E-5 1.2360432E-5 1.34075 1.34075
1.2372502E-5 2.2851103E-10 1.2359807E-5 1.1566314E-5 7.3877522E-6 1.2360121E-5 1.2360121E-5 1.2359807E-5 1.34125 1.34125
1.23668E-5 1.2740903E-10 1.236012E-5 1.1566086E-5 7.387606E-6 1.2359896E-5 1.2359896E-5 1.236012E-5 1.34175 1.34175
1.2355387E-5 -7.906153E-11 1.2359807E-5 1.1565857E-5 7.38746E-6 1.2359671E-5 1.2359671E-5 1.2359807E-5 1.34225 1.34225
1.2348034E-5 -2.1061686E-10 1.23591835E-5 1.1565399E-5 7.3871674E-6 1.23594455E-5 1.23594455E-5 1.23591835E-5 1.34275 1.34275
1.2350185E-5 -1.66761E-10 1.23591835E-5 1.156517E-5 7.387021E-6 1.2359221E-5 1.2359221E-5 1.23591835E-5 1.34325 1.34325
1.2353359E-5 -1.0402406E-10 1.23591835E-5 1.1564942E-5 7.386875E-6 1.2358995E-5 1.2358995E-5 1.23591835E-5 1.34375 1.34375
1.2358843E-5 1.347546E-12 1.2358872E-5 1.1564713E-5 7.3867286E-6 1.2358771E-5 1.2358771E-5 1.2358872E-5 1.34425 1.34425
1.2366177E-5 1.4082689E-10 1.2358559E-5 1.1564483E-5 7.3865826E-6 1.2358546E-5 1.2358546E-5 1.2358559E-5 1.34475 1.34475
1.2370109E-5 2.1757234E-10 1.2358559E-5 1.1564255E-5 7.3864367E-6 1.235832E-5 1.235832E-5 1.2358559E-5 1.34525 1.34525
1.2367674E-5 1.7676795E-10 1.2358247E-5 1.1564026E-5 7.3862902E-6 1.2358096E-5 1.2358096E-5 1.2358247E-5 1.34575 1.34575
1.2359858E-5 3.6685675E-11 1.2357935E-5 1.1563797E-5 7.3861443E-6 1.235787E-5 1.235787E-5 1.2357935E-5 1.34625 1.34625
1.2352736E-5 -9.06062E-11 1.2357311E-5 1.15635685E-5 7.385998E-6 1.2357646E-5 1.2357646E-5 1.2357311E-5 1.34675 1.34675
1.2345516E-5 -2.1972528E-10 1.2357623E-5 1.1563339E-5 7.385852E-6 1.2357421E-5 1.2357421E-5 1.2357623E-5 1.34725 1.34725
1.2341066E-5 -2.9768277E-10 1.2357623E-5 1.156311E-5 7.3857054E-6 1.2357195E-5 1.2357195E-5 1.2357623E-5 1.34775 1.34775
1.2346814E-5 -1.8743862E-10 1.2356998E-5 1.1562653E-5 7.385413E-6 1.235697E-5 1.235697E-5 1.2356998E-5 1.34825 1.34825
1.2357215E-5 8.683925E-12 1.2357311E-5 1.1562423E-5 7.385267E-6 1.2356745E-5 1.2356745E-5 1.2357311E-5 1.34875 1.34875
1.2365736E-5 1.7008968E-10 1.2356686E-5 1.1562195E-5 7.3851206E-6 1.23565205E-5 1.23565205E-5 1.2356686E-5 1.34925 1.34925
1.2371419E-5 2.791157E-10 1.2356062E-5 1.1561966E-5 7.3849747E-6 1.2356295E-5 1.2356295E-5 1.2356062E-5 1.34975 1.34975
1.2372448E-5 3.022633E-10 1.2355749E-5 1.1561737E-5 7.384828E-6 1.2356069E-5 1.2356069E-5 1.2355749E-5 1.35025 1.35025
1.2362883E-5 1.2990047E-10 1.2355437E-5 1.15615085E-5 7.3846822E-6 1.2355845E-5 1.2355845E-5 1.2355437E-5 1.35075 1.35075
1.2351801E-5 -7.0479414E-11 1.2355749E-5 1.1561279E-5 7.384536E-6 1.235562E-5 1.235562E-5 1.2355749E-5 1.35125 1.35125
1.2342798E-5 -2.324881E-10 1.2355749E-5 1.156105E-5 7.38439E-6 1.2355395E-5 1.2355395E-5 1.2355749E-5 1.35175 1.35175
1.23389755E-5 -2.988733E-10 1.2355437E-5 1.1560822E-5 7.3842434E-6 1.235517E-5 1.235517E-5 1.2355437E-5 1.35225 1.35225
1.2342546E-5 -2.2882757E-10 1.2355437E-5 1.1560593E-5 7.3840974E-6 1.2354944E-5 1.2354944E-5 1.2355437E-5 1.35275 1.35275
1.2347601E-5 -1.3137383E-10 1.23545005E-5 1.1560363E-5 7.383951E-6 1.235472E-5 1.235472E-5 1.23545005E-5 1.35325 1.35325
1.2355329E-5 1.541432E-11 1.23545005E-5 1.1559906E-5 7.3836586E-6 1.2354494E-5 1.2354494E-5 1.23545005E-5 1.35375 1.35375
1.2366787E-5 2.31027E-10 1.2354189E-5 1.1559677E-5 7.3835126E-6 1.23542695E-5 1.23542695E-5 1.2354189E-5 1.35425 1.35425
1.2372832E-5 3.467527E-10 1.2354189E-5 1.15594485E-5 7.383366E-6 1.2354044E-5 1.2354044E-5 1.2354189E-5 1.35475 1.35475
1.2370099E-5 3.0046676E-10 1.23545005E-5 1.1559219E-5 7.3832202E-6 1.2353819E-5 1.2353819E-5 1.23545005E-5 1.35525 1.35525
1.2360139E-5 1.2079512E-10 1.2354189E-5 1.155899E-5 7.383074E-6 1.2353594E-5 1.2353594E-5 1.2354189E-5 1.35575 1.35575
1.234876E-5 -8.506636E-11 1.2353253E-5 1.1558762E-5 7.382928E-6 1.2353369E-5 1.2353369E-5 1.2353253E-5 1.35625 1.35625
1.2340978E-5 -2.2453957E-10 1.2353253E-5 1.1558533E-5 7.3827814E-6 1.2353144E-5 1.2353144E-5 1.2353253E-5 1.35675 1.35675
1.2337156E-5 -2.9092478E-10 1.2352316E-5 1.1558303E-5 7.3826354E-6 1.2352919E-5 1.2352919E-5 1.2352316E-5 1.35725 1.35725
1.2336931E-5 -2.909217E-10 1.235294E-5 1.1558075E-5 7.382489E-6 1.2352693E-5 1.2352693E-5 1.235294E-5 1.35775 1.35775
1.2346276E-5 -1.142893E-10 1.2352628E-5 1.1557846E-5 7.382343E-6 1.2352469E-5 1.2352469E-5 1.2352628E-5 1.35825 1.35825
1.2358195E-5 1.0985032E-10 1.2352628E-5 1.1557617E-5 7.3821966E-6 1.2352243E-5 1.2352243E-5 1.2352628E-5 1.35875 1.35875
1.2366749E-5 2.718651E-10 1.2352004E-5 1.1557159E-5 7.3819047E-6 1.23520185E-5 1.23520185E-5 1.2352004E-5 1.35925 1.35925
1.2370681E-5 3.4861058E-10 1.2352004E-5 1.1556931E-5 7.381758E-6 1.2351793E-5 1.2351793E-5 1.2352004E-5 1.35975 1.35975
1.2366365E-5 2.7308938E-10 1.2351067E-5 1.1556702E-5 7.3816122E-6 1.2351568E-5 1.2351568E-5 1.2351067E-5 1.36025 1.36025
1.2357988E-5 1.2265298E-10 1.2351067E-5 1.1556473E-5 7.381466E-6 1.2351343E-5 1.2351343E-5 1.2351067E-5 1.36075 1.36075
1.2347896E-5 -5.945489E-11 1.2351067E-5 1.1556244E-5 7.38132E-6 1.2351117E-5 1.2351117E-5 1.2351067E-5 1.36125 1.36125
1.2335494E-5 -2.8419744E-10 1.2350755E-5 1.1556015E-5 7.3811734E-6 1.2350893E-5 1.2350893E-5 1.2350755E-5 1.36175 1.36175
1.2328966E-5 -4.005261E-10 1.2350755E-5 1.1555786E-5 7.3810274E-6 1.2350667E-5 1.2350667E-5 1.2350755E-5 1.36225 1.36225
1.2333361E-5 -3.152537E-10 1.2350442E-5 1.1555558E-5 7.380881E-6 1.2350442E-5 1.2350442E-5 1.2350442E-5 1.36275 1.36275
1.2345545E-5 -8.624157E-11 1.2350442E-5 1.15553285E-5 7.380735E-6 1.2350217E-5 1.2350217E-5 1.2350442E-5 1.36325 1.36325
1.2361193E-5 2.067226E-10 1.2350442E-5 1.1555099E-5 7.3805886E-6 1.2349992E-5 1.2349992E-5 1.2350442E-5 1.36375 1.36375
1.2368756E-5 3.5046538E-10 1.235013E-5 1.1554642E-5 7.380296E-6 1.2349767E-5 1.2349767E-5 1.235013E-5 1.36425 1.36425
1.2367178E-5 3.254967E-10 1.23495065E-5 1.1554413E-5 7.3801502E-6 1.2349541E-5 1.2349541E-5 1.23495065E-5 1.36475 1.36475
1.2363983E-5 2.7068378E-10 1.23498185E-5 1.1554184E-5 7.380004E-6 1.2349316E-5 1.2349316E-5 1.23498185E-5 1.36525 1.36525
1.2355045E-5 1.09893254E-10 1.23495065E-5 1.1553955E-5 7.379858E-6 1.2349091E-5 1.2349091E-5 1.23495065E-5 1.36575 1.36575
1.2338716E-5 -1.8732824E-10 1.23498185E-5 1.1553726E-5 7.3797114E-6 1.2348866E-5 1.2348866E-5 1.23498185E-5 1.36625 1.36625
1.2326743E-5 -4.0415293E-10 1.2348882E-5 1.1553498E-5 7.3795654E-6 1.2348642E-5 1.2348642E-5 1.2348882E-5 1.36675 1.36675
1.2322788E-5 -4.729744E-10 1.2348258E-5 1.1553268E-5 7.379419E-6 1.2348416E-5 1.2348416E-5 1.2348258E-5 1.36725 1.36725
1.2330121E-5 -3.3349506E-10 1.2348882E-5 1.1553039E-5 7.379273E-6 1.23481905E-5 1.23481905E-5 1.2348882E-5 1.36775 1.36775
1.2348179E-5 3.930969E-12 1.234857E-5 1.1552811E-5 7.3791266E-6 1.2347965E-5 1.2347965E-5 1.234857E-5 1.36825 1.36825
1.23652135E-5 3.2247593E-10 1.2347946E-5 1.1552582E-5 7.3789806E-6 1.234774E-5 1.234774E-5 1.2347946E-5 1.36875 1.36875
1.2374492E-5 4.9789023E-10 1.2347633E-5 1.1552353E-5 7.378834E-6 1.2347515E-5 1.2347515E-5 1.2347633E-5 1.36925 1.36925
1.237199E-5 4.5586765E-10 1.2347009E-5 1.1551895E-5 7.378542E-6 1.234729E-5 1.234729E-5 1.2347009E-5 1.36975 1.36975
1.2358829E-5 2.171166E-10 1.2346697E-5 1.1551666E-5 7.378396E-6 1.23470645E-5 1.23470645E-5 1.2346697E-5 1.37025 1.37025
1.2342202E-5 -8.5586496E-11 1.2346697E-5 1.1551438E-5 7.3782494E-6 1.234684E-5 1.234684E-5 1.2346697E-5 1.37075 1.37075
1.2326103E-5 -3.785445E-10 1.2346072E-5 1.1551208E-5 7.3781034E-6 1.2346614E-5 1.2346614E-5 1.2346072E-5 1.37125 1.37125
1.2317331E-5 -5.3628973E-10 1.2346072E-5 1.1550979E-5 7.377957E-6 1.2346389E-5 1.2346389E-5 1.2346072E-5 1.37175 1.37175
1.232209E-5 -4.4431758E-10 1.2346384E-5 1.1550751E-5 7.377811E-6 1.2346164E-5 1.2346164E-5 1.2346384E-5 1.37225 1.37225
1.2339685E-5 -1.154185E-10 1.2346072E-5 1.1550522E-5 7.377665E-6 1.2345939E-5 1.2345939E-5 1.2346072E-5 1.37275 1.37275
1.2357016E-5 2.0860805E-10 1.234576E-5 1.1550293E-5 7.3775186E-6 1.2345713E-5 1.2345713E-5 1.234576E-5 1.37325 1.37325
1.2369133E-5 4.3640208E-10 1.2345448E-5 1.1550064E-5 7.3773726E-6 1.2345488E-5 1.2345488E-5 1.2345448E-5 1.37375 1.37375
1.2372803E-5 5.0827503E-10 1.2345136E-5 1.1549835E-5 7.377226E-6 1.2345263E-5 1.2345263E-5 1.2345136E-5 1.37425 1.37425
1.2365185E-5 3.7184714E-10 1.23448235E-5 1.1549606E-5 7.3770802E-6 1.2345037E-5 1.2345037E-5 1.23448235E-5 1.37475 1.37475
1.2346876E-5 3.8081652E-11 1.23448235E-5 1.1549148E-5 7.376788E-6 1.2344813E-5 1.2344813E-5 1.23448235E-5 1.37525 1.37525
1.2328038E-5 -3.054289E-10 1.23448235E-5 1.1548919E-5 7.3766414E-6 1.2344587E-5 1.2344587E-5 1.23448235E-5 1.37575 1.37575
1.2319035E-5 -4.674376E-10 1.23448235E-5 1.1548691E-5 7.3764954E-6 1.2344362E-5 1.2344362E-5 1.23448235E-5 1.37625 1.37625
1.2324288E-5 -3.6632944E-10 1.23442E-5 1.1548462E-5 7.376349E-6 1.2344137E-5 1.2344137E-5 1.23442E-5 1.37675 1.37675
1.2336042E-5 -1.4523516E-10 1.23442E-5 1.1548233E-5 7.376203E-6 1.2343911E-5 1.2343911E-5 1.23442E-5 1.37725 1.37725
1.234806E-5 8.0731664E-11 1.2343888E-5 1.1548004E-5 7.3760566E-6 1.2343687E-5 1.2343687E-5 1.2343888E-5 1.37775 1.37775
1.2359188E-5 2.9025365E-10 1.2343575E-5 1.1547775E-5 7.3759106E-6 1.2343461E-5 1.2343461E-5 1.2343575E-5 1.37825 1.37825
1.2362263E-5 3.511634E-10 1.2343263E-5 1.1547547E-5 7.375764E-6 1.2343236E-5 1.2343236E-5 1.2343263E-5 1.37875 1.37875
1.2356493E-5 2.4884325E-10 1.2342951E-5 1.1547318E-5 7.375618E-6 1.2343011E-5 1.2343011E-5 1.2342951E-5 1.37925 1.37925
1.2345345E-5 4.724526E-11 1.2342951E-5 1.1547088E-5 7.375472E-6 1.2342785E-5 1.2342785E-5 1.2342951E-5 1.37975 1.37975
1.233489E-5 -1.4156236E-10 1.2342951E-5 1.154686E-5 7.375326E-6 1.234256E-5 1.234256E-5 1.2342951E-5 1.38025 1.38025
1.2328757E-5 -2.5058222E-10 1.2342639E-5 1.1546402E-5 7.3750334E-6 1.2342335E-5 1.2342335E-5 1.2342639E-5 1.38075 1.38075
1.2329325E-5 -2.3596156E-10 1.2342014E-5 1.15461735E-5 7.374887E-6 1.234211E-5 1.234211E-5 1.2342014E-5 1.38125 1.38125
1.2334544E-5 -1.3546249E-10 1.2342014E-5 1.1545944E-5 7.374741E-6 1.2341884E-5 1.2341884E-5 1.2342014E-5 1.38175 1.38175
1.2342635E-5 1.8025402E-11 1.2342326E-5 1.1545715E-5 7.3745946E-6 1.2341659E-5 1.2341659E-5 1.2342326E-5 1.38225 1.38225
1.23517175E-5 1.8978527E-10 1.2341702E-5 1.1545487E-5 7.3744486E-6 1.2341434E-5 1.2341434E-5 1.2341702E-5 1.38275 1.38275
1.2353703E-5 2.305958E-10 1.2341702E-5 1.1545258E-5 7.374302E-6 1.2341208E-5 1.2341208E-5 1.2341702E-5 1.38325 1.38325
1.2346218E-5 9.6604204E-11 1.234139E-5 1.1545028E-5 7.374156E-6 1.2340983E-5 1.2340983E-5 1.234139E-5 1.38375 1.38375
1.2339821E-5 -1.7288197E-11 1.2340453E-5 1.15448E-5 7.37401E-6 1.2340758E-5 1.2340758E-5 1.2340453E-5 1.38425 1.38425
1.2336626E-5 -7.210114E-11 1.2340141E-5 1.1544571E-5 7.373864E-6 1.23405325E-5 1.23405325E-5 1.2340141E-5 1.38475 1.38475
1.2336566E-5 -6.905273E-11 1.2340453E-5 1.1544342E-5 7.3737174E-6 1.2340307E-5 1.2340307E-5 1.2340453E-5 1.38525 1.38525
1.2335153E-5 -9.097606E-11 1.2340141E-5 1.15441135E-5 7.3735714E-6 1.2340082E-5 1.2340082E-5 1.2340141E-5 1.38575 1.38575
1.2334102E-5 -1.0619967E-10 1.23398295E-5 1.1543655E-5 7.373279E-6 1.2339857E-5 1.2339857E-5 1.23398295E-5 1.38625 1.38625
1.2339686E-5 9.991425E-13 1.2340141E-5 1.1543427E-5 7.373133E-6 1.2339631E-5 1.2339631E-5 1.2340141E-5 1.38675 1.38675
1.2348569E-5 1.6910462E-10 1.2339205E-5 1.1543198E-5 7.3729866E-6 1.2339406E-5 1.2339406E-5 1.2339205E-5 1.38725 1.38725
1.2348047E-5 1.636261E-10 1.2338893E-5 1.1542968E-5 7.3728406E-6 1.2339181E-5 1.2339181E-5 1.2338893E-5 1.38775 1.38775
1.2341486E-5 4.6688348E-11 1.2338893E-5 1.154274E-5 7.372694E-6 1.23389555E-5 1.23389555E-5 1.2338893E-5 1.38825 1.38825
1.2336046E-5 -4.9541118E-11 1.2338581E-5 1.1542511E-5 7.372548E-6 1.233873E-5 1.233873E-5 1.2338581E-5 1.38875 1.38875
1.2333412E-5 -9.399992E-11 1.2338269E-5 1.1542282E-5 7.372402E-6 1.2338505E-5 1.2338505E-5 1.2338269E-5 1.38925 1.38925
1.2331569E-5 -1.2384113E-10 1.2338269E-5 1.15420535E-5 7.372256E-6 1.233828E-5 1.233828E-5 1.2338269E-5 1.38975 1.38975
1.2332599E-5 -1.0069352E-10 1.2337956E-5 1.1541824E-5 7.3721094E-6 1.2338054E-5 1.2338054E-5 1.2337956E-5 1.39025 1.39025
1.2335707E-5 -3.917471E-11 1.2337644E-5 1.1541595E-5 7.3719634E-6 1.2337829E-5 1.2337829E-5 1.2337644E-5 1.39075 1.39075
1.2341784E-5 7.71601E-11 1.2337644E-5 1.1541367E-5 7.371817E-6 1.2337604E-5 1.2337604E-5 1.2337644E-5 1.39125 1.39125
1.2346873E-5 1.7522292E-10 1.2337644E-5 1.1540908E-5 7.3715246E-6 1.2337378E-5 1.2337378E-5 1.2337644E-5 1.39175 1.39175
1.2346219E-5 1.673081E-10 1.2337644E-5 1.154068E-5 7.3713786E-6 1.2337153E-5 1.2337153E-5 1.2337644E-5 1.39225 1.39225
1.2340647E-5 6.864237E-11 1.233702E-5 1.1540451E-5 7.371232E-6 1.2336928E-5 1.2336928E-5 1.233702E-5 1.39275 1.39275
1.2336099E-5 -1.1142303E-11 1.2336707E-5 1.1540222E-5 7.371086E-6 1.2336703E-5 1.2336703E-5 1.2336707E-5 1.39325 1.39325
1.2332177E-5 -7.9354696E-11 1.2336707E-5 1.15399935E-5 7.37094E-6 1.2336477E-5 1.2336477E-5 1.2336707E-5 1.39375 1.39375
1.2327267E-5 -1.658391E-10 1.2336395E-5 1.1539764E-5 7.370794E-6 1.23362515E-5 1.23362515E-5 1.2336395E-5 1.39425 1.39425
1.232417E-5 -2.1882485E-10 1.2336395E-5 1.1539535E-5 7.3706474E-6 1.2336027E-5 1.2336027E-5 1.2336395E-5 1.39475 1.39475
1.2328928E-5 -1.268527E-10 1.2336083E-5 1.1539307E-5 7.3705014E-6 1.2335801E-5 1.2335801E-5 1.2336083E-5 1.39525 1.39525
1.2338933E-5 6.196106E-11 1.2335771E-5 1.1539078E-5 7.370355E-6 1.2335576E-5 1.2335576E-5 1.2335771E-5 1.39575 1.39575
1.2345902E-5 1.9474067E-10 1.2335458E-5 1.1538849E-5 7.370209E-6 1.233535E-5 1.233535E-5 1.2335458E-5 1.39625 1.39625
1.2346864E-5 2.1667015E-10 1.23351465E-5 1.1538391E-5 7.3699166E-6 1.2335125E-5 1.2335125E-5 1.23351465E-5 1.39675 1.39675
1.2346046E-5 2.0571E-10 1.2334523E-5 1.1538163E-5 7.36977E-6 1.23349E-5 1.23349E-5 1.2334523E-5 1.39725 1.39725
1.234153E-5 1.265344E-10 1.2334211E-5 1.15379335E-5 7.369624E-6 1.23346745E-5 1.23346745E-5 1.2334211E-5 1.39775 1.39775
1.2333286E-5 -2.1465748E-11 1.23348345E-5 1.1537704E-5 7.3694778E-6 1.2334449E-5 1.2334449E-5 1.23348345E-5 1.39825 1.39825
1.2323028E-5 -2.0661896E-10 1.2334211E-5 1.1537476E-5 7.369332E-6 1.2334223E-5 1.2334223E-5 1.2334211E-5 1.39875 1.39875
1.2316302E-5 -3.2660202E-10 1.2333586E-5 1.1537247E-5 7.3691854E-6 1.2333998E-5 1.2333998E-5 1.2333586E-5 1.39925 1.39925
1.2317991E-5 -2.912731E-10 1.2333898E-5 1.1537018E-5 7.3690394E-6 1.2333772E-5 1.2333772E-5 1.2333898E-5 1.39975 1.39975
1.233024E-5 -6.1042796E-11 1.2333274E-5 1.1536789E-5 7.3688934E-6 1.2333548E-5 1.2333548E-5 1.2333274E-5 1.40025 1.40025
1.2345492E-5 2.2461256E-10 1.2333274E-5 1.153656E-5 7.368747E-6 1.2333322E-5 1.2333322E-5 1.2333274E-5 1.40075 1.40075
1.2352891E-5 3.6531006E-10 1.2332962E-5 1.1536331E-5 7.368601E-6 1.23330965E-5 1.23330965E-5 1.2332962E-5 1.40125 1.40125
1.235118E-5 3.3790512E-10 1.2332962E-5 1.1536103E-5 7.3684546E-6 1.2332872E-5 1.2332872E-5 1.2332962E-5 1.40175 1.40175
1.2342408E-5 1.8015989E-10 1.2332649E-5 1.1535644E-5 7.368162E-6 1.2332646E-5 1.2332646E-5 1.2332649E-5 1.40225 1.40225
1.2330236E-5 -4.0319185E-11 1.2332649E-5 1.1535416E-5 7.368016E-6 1.2332421E-5 1.2332421E-5 1.2332649E-5 1.40275 1.40275
1.2321199E-5 -2.0293693E-10 1.2332337E-5 1.1535187E-5 7.36787E-6 1.2332195E-5 1.2332195E-5 1.2332337E-5 1.40325 1.40325
1.2313516E-5 -3.4058295E-10 1.2331713E-5 1.1534958E-5 7.367724E-6 1.233197E-5 1.233197E-5 1.2331713E-5 1.40375 1.40375
1.2311971E-5 -3.6494252E-10 1.2331713E-5 1.1534729E-5 7.3675774E-6 1.2331744E-5 1.2331744E-5 1.2331713E-5 1.40425 1.40425
1.2321843E-5 -1.7856505E-10 1.23314E-5 1.15345E-5 7.3674314E-6 1.23315185E-5 1.23315185E-5 1.23314E-5 1.40475 1.40475
1.2336106E-5 8.881831E-11 1.2331088E-5 1.1534271E-5 7.367285E-6 1.2331293E-5 1.2331293E-5 1.2331088E-5 1.40525 1.40525
1.2345946E-5 2.7458671E-10 1.23314E-5 1.1534043E-5 7.367139E-6 1.2331068E-5 1.2331068E-5 1.23314E-5 1.40575 1.40575
1.2350143E-5 3.5620473E-10 1.23301525E-5 1.1533813E-5 7.3669926E-6 1.2330843E-5 1.2330843E-5 1.23301525E-5 1.40625 1.40625
1.2347904E-5 3.1905475E-10 1.2330464E-5 1.1533584E-5 7.3668466E-6 1.2330617E-5 1.2330617E-5 1.2330464E-5 1.40675 1.40675
1.2336459E-5 1.1197513E-10 1.2330464E-5 1.1533356E-5 7.3667E-6 1.2330392E-5 1.2330392E-5 1.2330464E-5 1.40725 1.40725
1.2324254E-5 -1.0911302E-10 1.23301525E-5 1.1532898E-5 7.3664078E-6 1.2330166E-5 1.2330166E-5 1.23301525E-5 1.40775 1.40775
1.2315912E-5 -2.5894037E-10 1.232984E-5 1.1532669E-5 7.366262E-6 1.23299415E-5 1.23299415E-5 1.232984E-5 1.40825 1.40825
1.2313672E-5 -2.9609037E-10 1.2329528E-5 1.153244E-5 7.3661154E-6 1.2329716E-5 1.2329716E-5 1.2329528E-5 1.40875 1.40875
1.2315989E-5 -2.4918917E-10 1.232984E-5 1.1532211E-5 7.3659694E-6 1.232949E-5 1.232949E-5 1.232984E-5 1.40925 1.40925
1.2322066E-5 -1.3285435E-10 1.2329216E-5 1.1531983E-5 7.365823E-6 1.2329265E-5 1.2329265E-5 1.2329216E-5 1.40975 1.40975
1.2330817E-5 3.2814855E-11 1.2328904E-5 1.1531753E-5 7.365677E-6 1.2329039E-5 1.2329039E-5 1.2328904E-5 1.41025 1.41025
1.2340922E-5 2.2345582E-10 1.2329216E-5 1.1531524E-5 7.3655306E-6 1.2328815E-5 1.2328815E-5 1.2329216E-5 1.41075 1.41075
1.2345415E-5 3.1055541E-10 1.2328904E-5 1.1531296E-5 7.3653846E-6 1.2328588E-5 1.2328588E-5 1.2328904E-5 1.41125 1.41125
1.2344827E-5 3.038588E-10 1.2328279E-5 1.1531067E-5 7.365238E-6 1.2328363E-5 1.2328363E-5 1.2328279E-5 1.41175 1.41175
1.2336747E-5 1.5890396E-10 1.2328279E-5 1.1530838E-5 7.365092E-6 1.2328137E-5 1.2328137E-5 1.2328279E-5 1.41225 1.41225
1.2322727E-5 -9.568285E-11 1.2327342E-5 1.1530609E-5 7.3649458E-6 1.2327912E-5 1.2327912E-5 1.2327342E-5 1.41275 1.41275
1.2312371E-5 -2.8266325E-10 1.232703E-5 1.1530151E-5 7.3646534E-6 1.2327687E-5 1.2327687E-5 1.232703E-5 1.41325 1.41325
1.2309275E-5 -3.35649E-10 1.2327342E-5 1.1529923E-5 7.3645074E-6 1.2327461E-5 1.2327461E-5 1.2327342E-5 1.41375 1.41375
1.2314065E-5 -2.430678E-10 1.232703E-5 1.1529693E-5 7.3643614E-6 1.2327236E-5 1.2327236E-5 1.232703E-5 1.41425 1.41425
1.232341E-5 -6.643537E-11 1.2327342E-5 1.1529465E-5 7.364215E-6 1.232701E-5 1.232701E-5 1.2327342E-5 1.41475 1.41475
1.233203E-5 9.679758E-11 1.2327342E-5 1.1529236E-5 7.364069E-6 1.2326785E-5 1.2326785E-5 1.2327342E-5 1.41525 1.41525
1.2342629E-5 2.9657454E-10 1.2326718E-5 1.1529007E-5 7.3639226E-6 1.2326559E-5 1.2326559E-5 1.2326718E-5 1.41575 1.41575
1.2348475E-5 4.0864584E-10 1.2326094E-5 1.15287785E-5 7.3637766E-6 1.23263335E-5 1.23263335E-5 1.2326094E-5 1.41625 1.41625
1.2341155E-5 2.776996E-10 1.2325781E-5 1.1528549E-5 7.36363E-6 1.2326109E-5 1.2326109E-5 1.2325781E-5 1.41675 1.41675
1.2326475E-5 1.0931454E-11 1.23254695E-5 1.152832E-5 7.363484E-6 1.2325883E-5 1.2325883E-5 1.23254695E-5 1.41725 1.41725
1.2314403E-5 -2.0772042E-10 1.23254695E-5 1.1528092E-5 7.3633378E-6 1.2325658E-5 1.2325658E-5 1.23254695E-5 1.41775 1.41775
1.2308963E-5 -3.039499E-10 1.2325781E-5 1.1527863E-5 7.363192E-6 1.2325432E-5 1.2325432E-5 1.2325781E-5 1.41825 1.41825
1.2308705E-5 -3.0455588E-10 1.23254695E-5 1.1527405E-5 7.3628994E-6 1.2325207E-5 1.2325207E-5 1.23254695E-5 1.41875 1.41875
1.2312704E-5 -2.2659227E-10 1.2324846E-5 1.1527176E-5 7.362753E-6 1.2324981E-5 1.2324981E-5 1.2324846E-5 1.41925 1.41925
1.2324359E-5 -7.325184E-12 1.2324533E-5 1.1526947E-5 7.362607E-6 1.23247555E-5 1.23247555E-5 1.2324533E-5 1.41975 1.41975
1.233961E-5 2.783302E-10 1.2324846E-5 1.15267185E-5 7.3624606E-6 1.232453E-5 1.232453E-5 1.2324846E-5 1.42025 1.42025
1.2342685E-5 3.3923991E-10 1.2324221E-5 1.1526489E-5 7.3623146E-6 1.2324304E-5 1.2324304E-5 1.2324221E-5 1.42075 1.42075
1.2337576E-5 2.491011E-10 1.2323597E-5 1.152626E-5 7.362168E-6 1.2324079E-5 1.2324079E-5 1.2323597E-5 1.42125 1.42125
1.2331179E-5 1.3520869E-10 1.2323597E-5 1.1526032E-5 7.362022E-6 1.2323853E-5 1.2323853E-5 1.2323597E-5 1.42175 1.42175
1.2323496E-5 -2.4372932E-12 1.2323284E-5 1.1525803E-5 7.3618758E-6 1.2323628E-5 1.2323628E-5 1.2323284E-5 1.42225 1.42225
1.2313535E-5 -1.8210891E-10 1.2323284E-5 1.1525573E-5 7.36173E-6 1.2323402E-5 1.2323402E-5 1.2323284E-5 1.42275 1.42275
1.23072705E-5 -2.9356506E-10 1.2323284E-5 1.1525345E-5 7.3615834E-6 1.2323177E-5 1.2323177E-5 1.2323284E-5 1.42325 1.42325
1.2308035E-5 -2.7528999E-10 1.2322972E-5 1.1525116E-5 7.3614374E-6 1.2322951E-5 1.2322951E-5 1.2322972E-5 1.42375 1.42375
1.2317315E-5 -9.987569E-11 1.2322972E-5 1.15246585E-5 7.361145E-6 1.2322726E-5 1.2322726E-5 1.2322972E-5 1.42425 1.42425
1.2326857E-5 8.041113E-11 1.2322036E-5 1.1524429E-5 7.3609986E-6 1.2322501E-5 1.2322501E-5 1.2322036E-5 1.42475 1.42475
1.2329569E-5 1.3462115E-10 1.2322348E-5 1.15242E-5 7.3608526E-6 1.2322274E-5 1.2322274E-5 1.2322348E-5 1.42525 1.42525
1.23334685E-5 2.1075755E-10 1.2322348E-5 1.1523972E-5 7.360706E-6 1.2322049E-5 1.2322049E-5 1.2322348E-5 1.42575 1.42575
1.2334959E-5 2.4243207E-10 1.2322036E-5 1.1523743E-5 7.36056E-6 1.2321824E-5 1.2321824E-5 1.2322036E-5 1.42625 1.42625
1.2329454E-5 1.449845E-10 1.2321723E-5 1.1523513E-5 7.3604137E-6 1.2321599E-5 1.2321599E-5 1.2321723E-5 1.42675 1.42675
1.23208465E-5 -9.715391E-12 1.2321411E-5 1.1523285E-5 7.360268E-6 1.2321373E-5 1.2321373E-5 1.2321411E-5 1.42725 1.42725
1.2312998E-5 -1.5040671E-10 1.2320787E-5 1.1523056E-5 7.360122E-6 1.2321147E-5 1.2321147E-5 1.2320787E-5 1.42775 1.42775
1.2308812E-5 -2.2349166E-10 1.23204745E-5 1.1522827E-5 7.3599754E-6 1.2320922E-5 1.2320922E-5 1.23204745E-5 1.42825 1.42825
1.2307465E-5 -2.4419686E-10 1.23204745E-5 1.15225985E-5 7.3598294E-6 1.2320696E-5 1.2320696E-5 1.23204745E-5 1.42875 1.42875
1.2309649E-5 -1.9973191E-10 1.2320163E-5 1.152214E-5 7.359537E-6 1.2320471E-5 1.2320471E-5 1.2320163E-5 1.42925 1.42925
1.2318003E-5 -4.1371497E-11 1.23204745E-5 1.1521912E-5 7.3593906E-6 1.2320245E-5 1.2320245E-5 1.23204745E-5 1.42975 1.42975
1.232791E-5 1.4561505E-10 1.2319851E-5 1.1521683E-5 7.3592446E-6 1.232002E-5 1.232002E-5 1.2319851E-5 1.43025 1.43025
1.2333196E-5 2.4733227E-10 1.2319851E-5 1.1521453E-5 7.359098E-6 1.2319794E-5 1.2319794E-5 1.2319851E-5 1.43075 1.43075
1.2333498E-5 2.570804E-10 1.2319539E-5 1.1521225E-5 7.358952E-6 1.2319569E-5 1.2319569E-5 1.2319539E-5 1.43125 1.43125
1.2330929E-5 2.1383975E-10 1.2319226E-5 1.1520996E-5 7.3588058E-6 1.2319343E-5 1.2319343E-5 1.2319226E-5 1.43175 1.43175
1.2323609E-5 8.2893484E-11 1.2319226E-5 1.1520768E-5 7.35866E-6 1.2319118E-5 1.2319118E-5 1.2319226E-5 1.43225 1.43225
1.2310216E-5 -1.6012107E-10 1.2319226E-5 1.15205385E-5 7.3585134E-6 1.2318892E-5 1.2318892E-5 1.2319226E-5 1.43275 1.43275
1.2298803E-5 -3.6659162E-10 1.2318914E-5 1.1520309E-5 7.3583674E-6 1.23186655E-5 1.23186655E-5 1.2318914E-5 1.43325 1.43325
1.2300426E-5 -3.324808E-10 1.2318602E-5 1.1520081E-5 7.358221E-6 1.2318441E-5 1.2318441E-5 1.2318602E-5 1.43375 1.43375
1.231109E-5 -1.3148573E-10 1.2317978E-5 1.1519852E-5 7.358075E-6 1.2318215E-5 1.2318215E-5 1.2317978E-5 1.43425 1.43425
1.2320106E-5 3.9056033E-11 1.2317665E-5 1.1519394E-5 7.3577826E-6 1.231799E-5 1.231799E-5 1.2317665E-5 1.43475 1.43475
1.2327833E-5 1.8584419E-10 1.2317978E-5 1.1519165E-5 7.357636E-6 1.2317763E-5 1.2317763E-5 1.2317978E-5 1.43525 1.43525
1.2335891E-5 3.38723E-10 1.2317665E-5 1.1518936E-5 7.35749E-6 1.2317539E-5 1.2317539E-5 1.2317665E-5 1.43575 1.43575
1.2335237E-5 3.308082E-10 1.2317665E-5 1.1518708E-5 7.3573437E-6 1.2317313E-5 1.2317313E-5 1.2317665E-5 1.43625 1.43625
1.2323626E-5 1.2068327E-10 1.2317353E-5 1.15184785E-5 7.357198E-6 1.2317087E-5 1.2317087E-5 1.2317353E-5 1.43675 1.43675
1.2307956E-5 -1.6435689E-10 1.2316416E-5 1.1518249E-5 7.3570513E-6 1.2316861E-5 1.2316861E-5 1.2316416E-5 1.43725 1.43725
1.2300537E-5 -2.9713035E-10 1.2316729E-5 1.1518021E-5 7.3569054E-6 1.23166365E-5 1.23166365E-5 1.2316729E-5 1.43775 1.43775
1.2301994E-5 -2.660649E-10 1.2316416E-5 1.1517792E-5 7.356759E-6 1.231641E-5 1.231641E-5 1.2316416E-5 1.43825 1.43825
1.2308039E-5 -1.5033914E-10 1.2315792E-5 1.1517563E-5 7.356613E-6 1.2316184E-5 1.2316184E-5 1.2315792E-5 1.43875 1.43875
1.2313225E-5 -5.044912E-11 1.2315792E-5 1.1517334E-5 7.3564665E-6 1.2315959E-5 1.2315959E-5 1.2315792E-5 1.43925 1.43925
1.23240225E-5 1.5298224E-10 1.2315792E-5 1.1517105E-5 7.3563206E-6 1.2315733E-5 1.2315733E-5 1.2315792E-5 1.43975 1.43975
1.2333532E-5 3.3265998E-10 1.2315792E-5 1.1516648E-5 7.356028E-6 1.2315508E-5 1.2315508E-5 1.2315792E-5 1.44025 1.44025
1.2329677E-5 2.6566568E-10 1.23154805E-5 1.1516418E-5 7.3558817E-6 1.2315282E-5 1.2315282E-5 1.23154805E-5 1.44075 1.44075
1.2315921E-5 1.5951436E-11 1.2314856E-5 1.1516189E-5 7.3557358E-6 1.2315057E-5 1.2315057E-5 1.2314856E-5 1.44125 1.44125
1.2306026E-5 -1.6250204E-10 1.2314544E-5 1.1515961E-5 7.35559E-6 1.2314831E-5 1.2314831E-5 1.2314544E-5 1.44175 1.44175
1.2305173E-5 -1.7407123E-10 1.2314544E-5 1.1515732E-5 7.3554434E-6 1.2314606E-5 1.2314606E-5 1.2314544E-5 1.44225 1.44225
1.2307853E-5 -1.2047029E-10 1.2314232E-5 1.1515503E-5 7.3552974E-6 1.231438E-5 1.231438E-5 1.2314232E-5 1.44275 1.44275
1.2309244E-5 -9.062294E-11 1.2314232E-5 1.1515274E-5 7.355151E-6 1.23141535E-5 1.23141535E-5 1.2314232E-5 1.44325 1.44325
1.231311E-5 -1.5095604E-11 1.2314232E-5 1.1515045E-5 7.355005E-6 1.2313929E-5 1.2313929E-5 1.2314232E-5 1.44375 1.44375
1.2321201E-5 1.3839228E-10 1.2313607E-5 1.1514816E-5 7.3548586E-6 1.2313702E-5 1.2313702E-5 1.2313607E-5 1.44425 1.44425
1.2323484E-5 1.8468443E-10 1.2313295E-5 1.1514588E-5 7.3547126E-6 1.2313477E-5 1.2313477E-5 1.2313295E-5 1.44475 1.44475
1.2316559E-5 6.1046966E-11 1.2313295E-5 1.1514358E-5 7.354566E-6 1.2313251E-5 1.2313251E-5 1.2313295E-5 1.44525 1.44525
1.2310921E-5 -3.8836906E-11 1.2312983E-5 1.1513901E-5 7.3542737E-6 1.2313026E-5 1.2313026E-5 1.2312983E-5 1.44575 1.44575
1.231129E-5 -2.7870633E-11 1.2312671E-5 1.1513672E-5 7.354128E-6 1.23128E-5 1.23128E-5 1.2312671E-5 1.44625 1.44625
1.2313639E-5 1.9639637E-11 1.2312358E-5 1.1513443E-5 7.3539813E-6 1.2312575E-5 1.2312575E-5 1.2312358E-5 1.44675 1.44675
1.2309849E-5 -4.6136494E-11 1.2312671E-5 1.1513214E-5 7.3538354E-6 1.2312349E-5 1.2312349E-5 1.2312671E-5 1.44725 1.44725
1.2305631E-5 -1.1983049E-10 1.2312046E-5 1.1512985E-5 7.353689E-6 1.23121235E-5 1.23121235E-5 1.2312046E-5 1.44775 1.44775
1.2309531E-5 -4.3694073E-11 1.2312046E-5 1.1512756E-5 7.353543E-6 1.2311898E-5 1.2311898E-5 1.2312046E-5 1.44825 1.44825
1.23127365E-5 1.9651931E-11 1.231111E-5 1.1512528E-5 7.3533965E-6 1.23116715E-5 1.23116715E-5 1.231111E-5 1.44875 1.44875
1.2313238E-5 3.3054462E-11 1.23104855E-5 1.1512298E-5 7.3532506E-6 1.2311446E-5 1.2311446E-5 1.23104855E-5 1.44925 1.44925
1.23112295E-5 1.6794613E-13 1.231111E-5 1.1512069E-5 7.353104E-6 1.231122E-5 1.231122E-5 1.231111E-5 1.44975 1.44975
1.2313249E-5 4.1587567E-11 1.23107975E-5 1.1511841E-5 7.352958E-6 1.2310995E-5 1.2310995E-5 1.23107975E-5 1.45025 1.45025
1.2315927E-5 9.518849E-11 1.231111E-5 1.1511612E-5 7.3528117E-6 1.2310769E-5 1.2310769E-5 1.231111E-5 1.45075 1.45075
1.2312236E-5 3.123958E-11 1.23104855E-5 1.1511154E-5 7.3525193E-6 1.2310544E-5 1.2310544E-5 1.23104855E-5 1.45125 1.45125
1.2307324E-5 -5.5244826E-11 1.23104855E-5 1.1510925E-5 7.3523734E-6 1.2310318E-5 1.2310318E-5 1.23104855E-5 1.45175 1.45175
1.2306275E-5 -7.046842E-11 1.2310174E-5 1.1510697E-5 7.352227E-6 1.2310093E-5 1.2310093E-5 1.2310174E-5 1.45225 1.45225
1.2306412E-5 -6.376561E-11 1.2309549E-5 1.1510468E-5 7.352081E-6 1.2309866E-5 1.2309866E-5 1.2309549E-5 1.45275 1.45275
1.230645E-5 -5.8890004E-11 1.2309237E-5 1.1510238E-5 7.3519345E-6 1.2309641E-5 1.2309641E-5 1.2309237E-5 1.45325 1.45325
1.2309327E-5 -1.6346573E-12 1.2308613E-5 1.151001E-5 7.3517886E-6 1.2309415E-5 1.2309415E-5 1.2308613E-5 1.45375 1.45375
1.2312467E-5 6.049322E-11 1.2308613E-5 1.1509781E-5 7.351642E-6 1.23091895E-5 1.23091895E-5 1.2308613E-5 1.45425 1.45425
1.2316828E-5 1.4515657E-10 1.2308925E-5 1.1509552E-5 7.351496E-6 1.2308964E-5 1.2308964E-5 1.2308925E-5 1.45475 1.45475
1.2312214E-5 6.415375E-11 1.2308613E-5 1.15093235E-5 7.35135E-6 1.23087375E-5 1.23087375E-5 1.2308613E-5 1.45525 1.45525
1.2306609E-5 -3.5121038E-11 1.2308613E-5 1.1509094E-5 7.3512037E-6 1.2308513E-5 1.2308513E-5 1.2308613E-5 1.45575 1.45575
1.2304998E-5 -6.0698765E-11 1.2307988E-5 1.1508865E-5 7.351058E-6 1.2308286E-5 1.2308286E-5 1.2307988E-5 1.45625 1.45625
1.2303452E-5 -8.5058356E-11 1.2307676E-5 1.1508408E-5 7.3507654E-6 1.2308061E-5 1.2308061E-5 1.2307676E-5 1.45675 1.45675
1.2303458E-5 -8.079182E-11 1.2307676E-5 1.1508178E-5 7.350619E-6 1.2307835E-5 1.2307835E-5 1.2307676E-5 1.45725 1.45725
1.2308183E-5 1.0571256E-11 1.2307364E-5 1.150795E-5 7.350473E-6 1.230761E-5 1.230761E-5 1.2307364E-5 1.45775 1.45775
1.23136E-5 1.1472473E-10 1.2307364E-5 1.1507721E-5 7.3503265E-6 1.2307384E-5 1.2307384E-5 1.2307364E-5 1.45825 1.45825
1.2315024E-5 1.4518117E-10 1.2307364E-5 1.1507492E-5 7.3501806E-6 1.2307158E-5 1.2307158E-5 1.2307364E-5 1.45875 1.45875
1.2311136E-5 7.757782E-11 1.2306427E-5 1.15072635E-5 7.350034E-6 1.2306932E-5 1.2306932E-5 1.2306427E-5 1.45925 1.45925
1.2307412E-5 1.301983E-11 1.2306427E-5 1.1507034E-5 7.349888E-6 1.2306707E-5 1.2306707E-5 1.2306427E-5 1.45975 1.45975
1.2304282E-5 -4.057497E-11 1.2306739E-5 1.1506805E-5 7.3497417E-6 1.2306481E-5 1.2306481E-5 1.2306739E-5 1.46025 1.46025
1.2300361E-5 -1.0878737E-10 1.2306427E-5 1.1506577E-5 7.3495958E-6 1.23062555E-5 1.23062555E-5 1.2306427E-5 1.46075 1.46075
1.22937E-5 -2.275523E-10 1.2306427E-5 1.1506348E-5 7.3494493E-6 1.2306029E-5 1.2306029E-5 1.2306427E-5 1.46125 1.46125
1.2295322E-5 -1.934415E-10 1.2305491E-5 1.1506118E-5 7.3493034E-6 1.2305804E-5 1.2305804E-5 1.2305491E-5 1.46175 1.46175
1.2306516E-5 1.7298664E-11 1.2305491E-5 1.1505661E-5 7.349011E-6 1.2305578E-5 1.2305578E-5 1.2305491E-5 1.46225 1.46225
1.2318104E-5 2.3534763E-10 1.2305491E-5 1.1505432E-5 7.3488645E-6 1.2305352E-5 1.2305352E-5 1.2305491E-5 1.46275 1.46275
1.2319099E-5 2.5788618E-10 1.2304867E-5 1.15052035E-5 7.3487186E-6 1.2305127E-5 1.2305127E-5 1.2304867E-5 1.46325 1.46325
1.23133295E-5 1.5556605E-10 1.2304242E-5 1.1504974E-5 7.348572E-6 1.2304901E-5 1.2304901E-5 1.2304242E-5 1.46375 1.46375
1.2306636E-5 3.619203E-11 1.2304555E-5 1.1504745E-5 7.348426E-6 1.2304675E-5 1.2304675E-5 1.2304555E-5 1.46425 1.46425
1.2300437E-5 -7.4045964E-11 1.2303618E-5 1.1504517E-5 7.3482797E-6 1.2304449E-5 1.2304449E-5 1.2303618E-5 1.46475 1.46475
1.229206E-5 -2.2448238E-10 1.230393E-5 1.1504288E-5 7.3481337E-6 1.2304224E-5 1.2304224E-5 1.230393E-5 1.46525 1.46525
1.2288898E-5 -2.7868624E-10 1.230393E-5 1.1504058E-5 7.3479873E-6 1.2303997E-5 1.2303997E-5 1.230393E-5 1.46575 1.46575
1.229514E-5 -1.5930608E-10 1.2303618E-5 1.150383E-5 7.3478413E-6 1.2303772E-5 1.2303772E-5 1.2303618E-5 1.46625 1.46625
1.2304353E-5 1.4890063E-11 1.230393E-5 1.1503601E-5 7.347695E-6 1.2303546E-5 1.2303546E-5 1.230393E-5 1.46675 1.46675
1.2313763E-5 1.9274063E-10 1.2303306E-5 1.15031435E-5 7.3474025E-6 1.2303321E-5 1.2303321E-5 1.2303306E-5 1.46725 1.46725
1.2316376E-5 2.4512345E-10 1.2302994E-5 1.1502914E-5 7.3472565E-6 1.2303094E-5 1.2303094E-5 1.2302994E-5 1.46775 1.46775
1.2313312E-5 1.9274678E-10 1.2302994E-5 1.1502686E-5 7.34711E-6 1.2302869E-5 1.2302869E-5 1.2302994E-5 1.46825 1.46825
1.2308203E-5 1.02607985E-10 1.2302369E-5 1.1502457E-5 7.346964E-6 1.2302643E-5 1.2302643E-5 1.2302369E-5 1.46875 1.46875
1.23023665E-5 -9.302957E-13 1.2302057E-5 1.1502228E-5 7.346818E-6 1.2302417E-5 1.2302417E-5 1.2302057E-5 1.46925 1.46925
1.229234E-5 -1.8182003E-10 1.2302369E-5 1.1501999E-5 7.3466717E-6 1.2302191E-5 1.2302191E-5 1.2302369E-5 1.46975 1.46975
1.2286538E-5 -2.8474922E-10 1.2302057E-5 1.150177E-5 7.3465258E-6 1.2301966E-5 1.2301966E-5 1.2302057E-5 1.47025 1.47025
1.2290238E-5 -2.1226722E-10 1.2302057E-5 1.1501541E-5 7.3463793E-6 1.230174E-5 1.230174E-5 1.2302057E-5 1.47075 1.47075
1.2300706E-5 -1.4926525E-11 1.2301432E-5 1.1501313E-5 7.3462334E-6 1.2301514E-5 1.2301514E-5 1.2301432E-5 1.47125 1.47125
1.2307344E-5 1.1176243E-10 1.23011205E-5 1.15010835E-5 7.346087E-6 1.2301288E-5 1.2301288E-5 1.23011205E-5 1.47175 1.47175
1.23086365E-5 1.3978256E-10 1.23011205E-5 1.1500854E-5 7.345941E-6 1.2301063E-5 1.2301063E-5 1.23011205E-5 1.47225 1.47225
1.231016E-5 1.7206618E-10 1.2300497E-5 1.1500397E-5 7.3456486E-6 1.2300837E-5 1.2300837E-5 1.2300497E-5 1.47275 1.47275
1.23093405E-5 1.6110606E-10 1.2300497E-5 1.1500168E-5 7.345502E-6 1.2300611E-5 1.2300611E-5 1.2300497E-5 1.47325 1.47325
1.2305782E-5 9.9593396E-11 1.2300184E-5 1.1499939E-5 7.345356E-6 1.2300385E-5 1.2300385E-5 1.2300184E-5 1.47375 1.47375
1.2297998E-5 -3.9879804E-11 1.2300184E-5 1.149971E-5 7.3452097E-6 1.2300159E-5 1.2300159E-5 1.2300184E-5 1.47425 1.47425
1.2291536E-5 -1.5499034E-10 1.2300184E-5 1.1499481E-5 7.3450638E-6 1.2299934E-5 1.2299934E-5 1.2300184E-5 1.47475 1.47475
1.2290617E-5 -1.6777767E-10 1.229956E-5 1.1499253E-5 7.3449173E-6 1.2299708E-5 1.2299708E-5 1.229956E-5 1.47525 1.47525
1.2291447E-5 -1.4828445E-10 1.229956E-5 1.14990235E-5 7.3447713E-6 1.2299482E-5 1.2299482E-5 1.229956E-5 1.47575 1.47575
1.2293301E-5 -1.0991018E-10 1.229956E-5 1.1498794E-5 7.344625E-6 1.2299256E-5 1.2299256E-5 1.229956E-5 1.47625 1.47625
1.2297959E-5 -1.9765228E-11 1.2299248E-5 1.1498566E-5 7.344479E-6 1.22990305E-5 1.22990305E-5 1.2299248E-5 1.47675 1.47675
1.2303442E-5 8.560638E-11 1.229956E-5 1.1498337E-5 7.3443325E-6 1.2298804E-5 1.2298804E-5 1.229956E-5 1.47725 1.47725
1.230721E-5 1.5930653E-10 1.2298311E-5 1.1498108E-5 7.3441865E-6 1.2298578E-5 1.2298578E-5 1.2298311E-5 1.47775 1.47775
1.230705E-5 1.6052774E-10 1.2298311E-5 1.149765E-5 7.343894E-6 1.2298353E-5 1.2298353E-5 1.2298311E-5 1.47825 1.47825
1.2307056E-5 1.647943E-10 1.2297999E-5 1.1497421E-5 7.3437477E-6 1.2298127E-5 1.2298127E-5 1.2297999E-5 1.47875 1.47875
1.2303233E-5 9.840909E-11 1.2297999E-5 1.1497193E-5 7.3436017E-6 1.2297901E-5 1.2297901E-5 1.2297999E-5 1.47925 1.47925
1.229413E-5 -6.5426775E-11 1.2297374E-5 1.1496963E-5 7.3434553E-6 1.2297675E-5 1.2297675E-5 1.2297374E-5 1.47975 1.47975
1.2285951E-5 -2.1220878E-10 1.2297374E-5 1.1496734E-5 7.3433093E-6 1.2297449E-5 1.2297449E-5 1.2297374E-5 1.48025 1.48025
1.22861875E-5 -2.0367877E-10 1.2297687E-5 1.1496506E-5 7.343163E-6 1.2297223E-5 1.2297223E-5 1.2297687E-5 1.48075 1.48075
1.2289163E-5 -1.4459622E-10 1.229675E-5 1.1496277E-5 7.343017E-6 1.2296998E-5 1.2296998E-5 1.229675E-5 1.48125 1.48125
1.2292436E-5 -8.003207E-11 1.229675E-5 1.1496048E-5 7.3428705E-6 1.2296772E-5 1.2296772E-5 1.229675E-5 1.48175 1.48175
1.2297919E-5 2.5339536E-11 1.2297062E-5 1.1495819E-5 7.3427245E-6 1.2296546E-5 1.2296546E-5 1.2297062E-5 1.48225 1.48225
1.2305415E-5 1.6786422E-10 1.2296438E-5 1.149559E-5 7.3425786E-6 1.229632E-5 1.229632E-5 1.2296438E-5 1.48275 1.48275
1.2309249E-5 2.4278252E-10 1.22961255E-5 1.1495361E-5 7.342432E-6 1.2296095E-5 1.2296095E-5 1.22961255E-5 1.48325 1.48325
1.2307142E-5 2.0806877E-10 1.2295814E-5 1.1494903E-5 7.3421397E-6 1.2295868E-5 1.2295868E-5 1.2295814E-5 1.48375 1.48375
1.23029895E-5 1.3559291E-10 1.2295814E-5 1.1494674E-5 7.3419938E-6 1.2295643E-5 1.2295643E-5 1.2295814E-5 1.48425 1.48425
1.2295701E-5 5.25572E-12 1.2295502E-5 1.1494446E-5 7.3418473E-6 1.2295416E-5 1.2295416E-5 1.2295502E-5 1.48475 1.48475
1.228442E-5 -1.9877855E-10 1.2295502E-5 1.1494217E-5 7.3417013E-6 1.2295191E-5 1.2295191E-5 1.2295502E-5 1.48525 1.48525
1.2275251E-5 -3.6383255E-10 1.229519E-5 1.1493988E-5 7.341555E-6 1.2294965E-5 1.2294965E-5 1.229519E-5 1.48575 1.48575
1.2280273E-5 -2.6698788E-10 1.2294565E-5 1.1493759E-5 7.341409E-6 1.2294739E-5 1.2294739E-5 1.2294565E-5 1.48625 1.48625
1.2291828E-5 -4.9547973E-11 1.2294565E-5 1.149353E-5 7.3412625E-6 1.2294513E-5 1.2294513E-5 1.2294565E-5 1.48675 1.48675
1.2300116E-5 1.0759431E-10 1.2293941E-5 1.1493302E-5 7.3411165E-6 1.22942865E-5 1.22942865E-5 1.2293941E-5 1.48725 1.48725
1.2304709E-5 1.9652115E-10 1.2294253E-5 1.1493073E-5 7.34097E-6 1.2294061E-5 1.2294061E-5 1.2294253E-5 1.48775 1.48775
1.230587E-5 2.22105E-10 1.2293941E-5 1.1492843E-5 7.340824E-6 1.2293835E-5 1.2293835E-5 1.2293941E-5 1.48825 1.48825
1.2305381E-5 2.1723556E-10 1.2293629E-5 1.1492615E-5 7.3406777E-6 1.229361E-5 1.229361E-5 1.2293629E-5 1.48875 1.48875
1.2300765E-5 1.3623273E-10 1.2293004E-5 1.1492157E-5 7.3403853E-6 1.2293383E-5 1.2293383E-5 1.2293004E-5 1.48925 1.48925
1.2288362E-5 -8.85098E-11 1.2293004E-5 1.14919285E-5 7.3402393E-6 1.2293158E-5 1.2293158E-5 1.2293004E-5 1.48975 1.48975
1.2278038E-5 -2.7488112E-10 1.2293316E-5 1.1491699E-5 7.340093E-6 1.2292932E-5 1.2292932E-5 1.2293316E-5 1.49025 1.49025
1.22750735E-5 -3.254306E-10 1.2292692E-5 1.149147E-5 7.339947E-6 1.2292706E-5 1.2292706E-5 1.2292692E-5 1.49075 1.49075
1.2279501E-5 -2.395491E-10 1.229238E-5 1.1491242E-5 7.3398005E-6 1.229248E-5 1.229248E-5 1.229238E-5 1.49125 1.49125
1.22912215E-5 -1.9063877E-11 1.229238E-5 1.1491013E-5 7.3396545E-6 1.2292254E-5 1.2292254E-5 1.229238E-5 1.49175 1.49175
1.2298454E-5 1.1858828E-10 1.229238E-5 1.1490783E-5 7.339508E-6 1.2292028E-5 1.2292028E-5 1.229238E-5 1.49225 1.49225
1.2304465E-5 2.3370497E-10 1.2292067E-5 1.1490555E-5 7.339362E-6 1.2291802E-5 1.2291802E-5 1.2292067E-5 1.49275 1.49275
1.23060545E-5 2.672067E-10 1.2291755E-5 1.1490326E-5 7.3392157E-6 1.2291576E-5 1.2291576E-5 1.2291755E-5 1.49325 1.49325
1.23017035E-5 1.9107645E-10 1.2291443E-5 1.1490097E-5 7.3390697E-6 1.229135E-5 1.229135E-5 1.2291443E-5 1.49375 1.49375
1.2291478E-5 6.5323146E-12 1.2291443E-5 1.14898685E-5 7.3389233E-6 1.2291124E-5 1.2291124E-5 1.2291443E-5 1.49425 1.49425
1.2282606E-5 -1.5304008E-10 1.22908195E-5 1.148941E-5 7.338631E-6 1.2290899E-5 1.2290899E-5 1.22908195E-5 1.49475 1.49475
1.22804E-5 -1.8958102E-10 1.22911315E-5 1.1489182E-5 7.338485E-6 1.2290672E-5 1.2290672E-5 1.22911315E-5 1.49525 1.49525
1.2281462E-5 -1.6582434E-10 1.22908195E-5 1.1488953E-5 7.3383385E-6 1.2290447E-5 1.2290447E-5 1.22908195E-5 1.49575 1.49575
1.2283381E-5 -1.2623191E-10 1.2290507E-5 1.1488723E-5 7.3381925E-6 1.229022E-5 1.229022E-5 1.2290507E-5 1.49625 1.49625
1.22884685E-5 -2.81691E-11 1.2289571E-5 1.1488495E-5 7.3380465E-6 1.2289995E-5 1.2289995E-5 1.2289571E-5 1.49675 1.49675
1.22948095E-5 9.303826E-11 1.2289571E-5 1.1488266E-5 7.3379E-6 1.2289769E-5 1.2289769E-5 1.2289571E-5 1.49725 1.49725
1.229706E-5 1.3872133E-10 1.2289258E-5 1.1488037E-5 7.337754E-6 1.2289543E-5 1.2289543E-5 1.2289258E-5 1.49775 1.49775
1.2297856E-5 1.5760546E-10 1.2289258E-5 1.14878085E-5 7.3376077E-6 1.2289317E-5 1.2289317E-5 1.2289258E-5 1.49825 1.49825
1.2294727E-5 1.0401069E-10 1.2289258E-5 1.1487579E-5 7.3374617E-6 1.22890915E-5 1.22890915E-5 1.2289258E-5 1.49875 1.49875
1.2291894E-5 5.589748E-11 1.2288634E-5 1.148735E-5 7.3373153E-6 1.2288865E-5 1.2288865E-5 1.2288634E-5 1.49925 1.49925
1.2285893E-5 -5.0686108E-11 1.2288634E-5 1.1486893E-5 7.337023E-6 1.2288639E-5 1.2288639E-5 1.2288634E-5 1.49975 1.49975
1.2286359E-5 -3.7892623E-11 1.2288322E-5 1.1486663E-5 7.336877E-6 1.2288413E-5 1.2288413E-5 1.2288322E-5 1.50025 1.50025
1.2284517E-5 -6.7733825E-11 1.228801E-5 1.1486435E-5 7.3367305E-6 1.2288187E-5 1.2288187E-5 1.228801E-5 1.50075 1.50075
1.22793745E-5 -1.5848169E-10 1.2288322E-5 1.1486206E-5 7.3365845E-6 1.2287961E-5 1.2287961E-5 1.2288322E-5 1.50125 1.50125
1.2279049E-5 -1.6030581E-10 1.2287697E-5 1.1485977E-5 7.336438E-6 1.2287735E-5 1.2287735E-5 1.2287697E-5 1.50175 1.50175
1.2283707E-5 -7.0160856E-11 1.2287697E-5 1.14857485E-5 7.336292E-6 1.2287509E-5 1.2287509E-5 1.2287697E-5 1.50225 1.50225
1.2291502E-5 7.784543E-11 1.2287385E-5 1.1485519E-5 7.3361457E-6 1.2287283E-5 1.2287283E-5 1.2287385E-5 1.50275 1.50275
1.2292827E-5 1.06474635E-10 1.2287073E-5 1.148529E-5 7.3359997E-6 1.2287058E-5 1.2287058E-5 1.2287073E-5 1.50325 1.50325
1.2295571E-5 1.6129373E-10 1.2287073E-5 1.1485062E-5 7.3358533E-6 1.2286831E-5 1.2286831E-5 1.2287073E-5 1.50375 1.50375
1.2296566E-5 1.8383228E-10 1.2287073E-5 1.1484833E-5 7.3357073E-6 1.2286605E-5 1.2286605E-5 1.2287073E-5 1.50425 1.50425
1.2292182E-5 1.0709294E-10 1.2286761E-5 1.1484604E-5 7.335561E-6 1.2286379E-5 1.2286379E-5 1.2286761E-5 1.50475 1.50475
1.2282947E-5 -5.917919E-11 1.2286137E-5 1.1484146E-5 7.3352685E-6 1.2286153E-5 1.2286153E-5 1.2286137E-5 1.50525 1.50525
1.2276088E-5 -1.8159851E-10 1.22864485E-5 1.1483918E-5 7.3351225E-6 1.2285927E-5 1.2285927E-5 1.22864485E-5 1.50575 1.50575
1.2276786E-5 -1.6454157E-10 1.22864485E-5 1.14836885E-5 7.334976E-6 1.2285701E-5 1.2285701E-5 1.22864485E-5 1.50625 1.50625
1.227788E-5 -1.4017583E-10 1.22864485E-5 1.1483459E-5 7.33483E-6 1.2285475E-5 1.2285475E-5 1.22864485E-5 1.50675 1.50675
1.2281185E-5 -7.500261E-11 1.2285825E-5 1.1483231E-5 7.3346837E-6 1.2285249E-5 1.2285249E-5 1.2285825E-5 1.50725 1.50725
1.2286504E-5 2.7323675E-11 1.2285825E-5 1.1483002E-5 7.3345377E-6 1.2285023E-5 1.2285023E-5 1.2285825E-5 1.50775 1.50775
1.2292119E-5 1.3513157E-10 1.2285513E-5 1.1482773E-5 7.3343913E-6 1.2284798E-5 1.2284798E-5 1.2285513E-5 1.50825 1.50825
1.2292454E-5 1.4548879E-10 1.2284888E-5 1.1482544E-5 7.3342453E-6 1.2284571E-5 1.2284571E-5 1.2284888E-5 1.50875 1.50875
1.2291172E-5 1.2600171E-10 1.22852E-5 1.1482315E-5 7.334099E-6 1.2284345E-5 1.2284345E-5 1.22852E-5 1.50925 1.50925
1.2290848E-5 1.241776E-10 1.2284264E-5 1.1482086E-5 7.333953E-6 1.2284119E-5 1.2284119E-5 1.2284264E-5 1.50975 1.50975
1.2288378E-5 8.276414E-11 1.2284576E-5 1.1481858E-5 7.333807E-6 1.2283893E-5 1.2283893E-5 1.2284576E-5 1.51025 1.51025
1.227934E-5 -7.985359E-11 1.2283639E-5 1.1481399E-5 7.3335145E-6 1.2283667E-5 1.2283667E-5 1.2283639E-5 1.51075 1.51075
1.2274461E-5 -1.6572892E-10 1.2283639E-5 1.1481171E-5 7.333368E-6 1.2283441E-5 1.2283441E-5 1.2283639E-5 1.51125 1.51125
1.2278856E-5 -8.04565E-11 1.2283015E-5 1.1480942E-5 7.333222E-6 1.2283215E-5 1.2283215E-5 1.2283015E-5 1.51175 1.51175
1.2281963E-5 -1.8937692E-11 1.2283015E-5 1.1480713E-5 7.3330757E-6 1.2282989E-5 1.2282989E-5 1.2283015E-5 1.51225 1.51225
1.2281242E-5 -2.8070607E-11 1.2282703E-5 1.1480484E-5 7.3329297E-6 1.2282763E-5 1.2282763E-5 1.2282703E-5 1.51275 1.51275
1.2280422E-5 -3.9030734E-11 1.228239E-5 1.1480255E-5 7.3327833E-6 1.2282537E-5 1.2282537E-5 1.228239E-5 1.51325 1.51325
1.2283265E-5 1.7615548E-11 1.228239E-5 1.1480026E-5 7.3326373E-6 1.2282311E-5 1.2282311E-5 1.228239E-5 1.51375 1.51375
1.2287528E-5 1.00451696E-10 1.2282078E-5 1.1479798E-5 7.332491E-6 1.2282085E-5 1.2282085E-5 1.2282078E-5 1.51425 1.51425
1.2288061E-5 1.1446333E-10 1.2282078E-5 1.14795685E-5 7.332345E-6 1.2281858E-5 1.2281858E-5 1.2282078E-5 1.51475 1.51475
1.2285162E-5 6.5131976E-11 1.22814545E-5 1.1479339E-5 7.3321985E-6 1.2281633E-5 1.2281633E-5 1.22814545E-5 1.51525 1.51525
1.2284672E-5 6.026254E-11 1.228083E-5 1.1479111E-5 7.3320525E-6 1.2281407E-5 1.2281407E-5 1.228083E-5 1.51575 1.51575
1.2285106E-5 7.244696E-11 1.22814545E-5 1.1478653E-5 7.33176E-6 1.2281181E-5 1.2281181E-5 1.22814545E-5 1.51625 1.51625
1.2279402E-5 -2.8655049E-11 1.2281142E-5 1.1478424E-5 7.3316137E-6 1.2280954E-5 1.2280954E-5 1.2281142E-5 1.51675 1.51675
1.2273533E-5 -1.3280238E-10 1.2280518E-5 1.1478195E-5 7.3314677E-6 1.2280729E-5 1.2280729E-5 1.2280518E-5 1.51725 1.51725
1.2270568E-5 -1.8335183E-10 1.228083E-5 1.1477966E-5 7.3313213E-6 1.2280502E-5 1.2280502E-5 1.228083E-5 1.51775 1.51775
1.2269286E-5 -2.028389E-10 1.2280518E-5 1.1477738E-5 7.3311753E-6 1.2280277E-5 1.2280277E-5 1.2280518E-5 1.51825 1.51825
1.2275694E-5 -8.0413405E-11 1.2280206E-5 1.1477508E-5 7.331029E-6 1.228005E-5 1.228005E-5 1.2280206E-5 1.51875 1.51875
1.2283519E-5 6.820195E-11 1.2279894E-5 1.1477279E-5 7.330883E-6 1.2279824E-5 1.2279824E-5 1.2279894E-5 1.51925 1.51925
1.2288805E-5 1.6991916E-10 1.2279581E-5 1.1477051E-5 7.3307365E-6 1.2279598E-5 1.2279598E-5 1.2279581E-5 1.51975 1.51975
1.2293232E-5 2.5580066E-10 1.2279581E-5 1.1476822E-5 7.3305905E-6 1.2279373E-5 1.2279373E-5 1.2279581E-5 1.52025 1.52025
1.2293732E-5 2.692032E-10 1.2279581E-5 1.1476593E-5 7.330444E-6 1.2279146E-5 1.2279146E-5 1.2279581E-5 1.52075 1.52075
1.2288689E-5 1.8028254E-10 1.2279269E-5 1.1476364E-5 7.330298E-6 1.227892E-5 1.227892E-5 1.2279269E-5 1.52125 1.52125
1.2274206E-5 -8.283121E-11 1.2278645E-5 1.1475906E-5 7.3300057E-6 1.2278694E-5 1.2278694E-5 1.2278645E-5 1.52175 1.52175
1.2262E-5 -3.0391933E-10 1.2278645E-5 1.1475678E-5 7.3298593E-6 1.2278468E-5 1.2278468E-5 1.2278645E-5 1.52225 1.52225
1.2258607E-5 -3.6238665E-10 1.2278332E-5 1.1475448E-5 7.3297133E-6 1.2278242E-5 1.2278242E-5 1.2278332E-5 1.52275 1.52275
1.2264651E-5 -2.4666091E-10 1.227802E-5 1.147522E-5 7.329567E-6 1.2278016E-5 1.2278016E-5 1.227802E-5 1.52325 1.52325
1.2274359E-5 -6.332874E-11 1.227802E-5 1.1474991E-5 7.329421E-6 1.2277789E-5 1.2277789E-5 1.227802E-5 1.52375 1.52375
1.2282977E-5 9.990421E-11 1.2277708E-5 1.1474762E-5 7.329275E-6 1.2277564E-5 1.2277564E-5 1.2277708E-5 1.52425 1.52425
1.2293014E-5 2.8932703E-10 1.2277396E-5 1.14745335E-5 7.3291285E-6 1.2277337E-5 1.2277337E-5 1.2277396E-5 1.52475 1.52475
1.2296946E-5 3.6607253E-10 1.2277396E-5 1.1474304E-5 7.3289825E-6 1.2277112E-5 1.2277112E-5 1.2277396E-5 1.52525 1.52525
1.2290054E-5 2.4304414E-10 1.22767715E-5 1.1474075E-5 7.328836E-6 1.2276885E-5 1.2276885E-5 1.22767715E-5 1.52575 1.52575
1.2276628E-5 -5.794841E-13 1.2277083E-5 1.1473847E-5 7.32869E-6 1.2276659E-5 1.2276659E-5 1.2277083E-5 1.52625 1.52625
1.2268415E-5 -1.4797054E-10 1.22764595E-5 1.1473618E-5 7.3285437E-6 1.2276432E-5 1.2276432E-5 1.22764595E-5 1.52675 1.52675
1.2262481E-5 -2.53336E-10 1.22764595E-5 1.147316E-5 7.3282513E-6 1.2276207E-5 1.2276207E-5 1.22764595E-5 1.52725 1.52725
1.2259119E-5 -3.1119426E-10 1.2275836E-5 1.1472931E-5 7.3281053E-6 1.2275981E-5 1.2275981E-5 1.2275836E-5 1.52775 1.52775
1.2261962E-5 -2.5454797E-10 1.2275523E-5 1.1472702E-5 7.327959E-6 1.2275755E-5 1.2275755E-5 1.2275523E-5 1.52825 1.52825
1.2271604E-5 -7.243396E-11 1.2276148E-5 1.14724735E-5 7.327813E-6 1.2275528E-5 1.2275528E-5 1.2276148E-5 1.52875 1.52875
1.2286459E-5 2.0591262E-10 1.2274899E-5 1.1472244E-5 7.3276665E-6 1.2275302E-5 1.2275302E-5 1.2274899E-5 1.52925 1.52925
1.22926685E-5 3.2468372E-10 1.2274587E-5 1.1472015E-5 7.3275205E-6 1.2275076E-5 1.2275076E-5 1.2274587E-5 1.52975 1.52975
1.2291518E-5 3.076329E-10 1.2274899E-5 1.1471787E-5 7.327374E-6 1.227485E-5 1.227485E-5 1.2274899E-5 1.53025 1.53025
1.2284263E-5 1.7790477E-10 1.2275211E-5 1.1471558E-5 7.327228E-6 1.2274624E-5 1.2274624E-5 1.2275211E-5 1.53075 1.53075
1.2273444E-5 -1.7602543E-11 1.2274899E-5 1.1471328E-5 7.3270817E-6 1.2274398E-5 1.2274398E-5 1.2274899E-5 1.53125 1.53125
1.2263252E-5 -2.0153762E-10 1.2274274E-5 1.14711E-5 7.3269357E-6 1.2274171E-5 1.2274171E-5 1.2274274E-5 1.53175 1.53175
1.2258075E-5 -2.9289454E-10 1.2273962E-5 1.1470642E-5 7.3266433E-6 1.2273946E-5 1.2273946E-5 1.2273962E-5 1.53225 1.53225
1.2259499E-5 -2.6243813E-10 1.227365E-5 1.14704135E-5 7.326497E-6 1.2273719E-5 1.2273719E-5 1.227365E-5 1.53275 1.53275
1.2263728E-5 -1.8021104E-10 1.227365E-5 1.1470184E-5 7.326351E-6 1.2273493E-5 1.2273493E-5 1.227365E-5 1.53325 1.53325
1.227172E-5 -2.8550348E-11 1.2273338E-5 1.1469955E-5 7.3262045E-6 1.2273267E-5 1.2273267E-5 1.2273338E-5 1.53375 1.53375
1.2282054E-5 1.663541E-10 1.2273338E-5 1.1469727E-5 7.3260585E-6 1.2273041E-5 1.2273041E-5 1.2273338E-5 1.53425 1.53425
1.228932E-5 3.0461533E-10 1.2272713E-5 1.1469498E-5 7.325912E-6 1.2272815E-5 1.2272815E-5 1.2272713E-5 1.53475 1.53475
1.22905785E-5 3.3202638E-10 1.2272401E-5 1.1469268E-5 7.325766E-6 1.2272589E-5 1.2272589E-5 1.2272401E-5 1.53525 1.53525
1.2281772E-5 1.7367213E-10 1.2272089E-5 1.146904E-5 7.3256197E-6 1.2272362E-5 1.2272362E-5 1.2272089E-5 1.53575 1.53575
1.2271217E-5 -1.6962674E-11 1.2272089E-5 1.1468811E-5 7.3254737E-6 1.2272136E-5 1.2272136E-5 1.2272089E-5 1.53625 1.53625
1.22632355E-5 -1.6009027E-10 1.2271777E-5 1.1468582E-5 7.3253273E-6 1.2271909E-5 1.2271909E-5 1.2271777E-5 1.53675 1.53675
1.2258984E-5 -2.3439334E-10 1.2272401E-5 1.14683535E-5 7.3251813E-6 1.2271684E-5 1.2271684E-5 1.2272401E-5 1.53725 1.53725
1.2256876E-5 -2.6910704E-10 1.2271777E-5 1.1467895E-5 7.324889E-6 1.2271457E-5 1.2271457E-5 1.2271777E-5 1.53775 1.53775
1.2260842E-5 -1.917525E-10 1.2271465E-5 1.1467667E-5 7.324743E-6 1.2271232E-5 1.2271232E-5 1.2271465E-5 1.53825 1.53825
1.2269657E-5 -2.4865146E-11 1.2271153E-5 1.1467438E-5 7.3245965E-6 1.2271005E-5 1.2271005E-5 1.2271153E-5 1.53875 1.53875
1.2278936E-5 1.5054916E-10 1.2270529E-5 1.1467208E-5 7.3244505E-6 1.2270779E-5 1.2270779E-5 1.2270529E-5 1.53925 1.53925
1.22860365E-5 2.8576502E-10 1.2270216E-5 1.146698E-5 7.324304E-6 1.2270552E-5 1.2270552E-5 1.2270216E-5 1.53975 1.53975
1.2288187E-5 3.2962091E-10 1.2270216E-5 1.1466751E-5 7.324158E-6 1.2270327E-5 1.2270327E-5 1.2270216E-5 1.54025 1.54025
1.2282944E-5 2.3704588E-10 1.2269904E-5 1.1466523E-5 7.3240117E-6 1.22701E-5 1.22701E-5 1.2269904E-5 1.54075 1.54075
1.2270903E-5 1.9003066E-11 1.2269904E-5 1.14662935E-5 7.3238657E-6 1.2269874E-5 1.2269874E-5 1.2269904E-5 1.54125 1.54125
1.2260975E-5 -1.6005947E-10 1.2268967E-5 1.1466064E-5 7.3237193E-6 1.2269647E-5 1.2269647E-5 1.2268967E-5 1.54175 1.54175
1.2257779E-5 -2.148724E-10 1.226928E-5 1.1465836E-5 7.3235733E-6 1.2269422E-5 1.2269422E-5 1.226928E-5 1.54225 1.54225
1.225521E-5 -2.5811306E-10 1.226928E-5 1.1465607E-5 7.323427E-6 1.2269195E-5 1.2269195E-5 1.226928E-5 1.54275 1.54275
1.2255743E-5 -2.4410143E-10 1.2268967E-5 1.1465149E-5 7.3231345E-6 1.226897E-5 1.226897E-5 1.2268967E-5 1.54325 1.54325
1.2265648E-5 -5.711488E-11 1.2268343E-5 1.146492E-5 7.3229885E-6 1.2268743E-5 1.2268743E-5 1.2268343E-5 1.54375 1.54375
1.227991E-5 2.1026848E-10 1.2268343E-5 1.1464691E-5 7.322842E-6 1.2268517E-5 1.2268517E-5 1.2268343E-5 1.54425 1.54425
1.2286647E-5 3.3878467E-10 1.2268343E-5 1.1464463E-5 7.322696E-6 1.226829E-5 1.226829E-5 1.2268343E-5 1.54475 1.54475
1.2281438E-5 2.4681868E-10 1.2268031E-5 1.14642335E-5 7.3225497E-6 1.2268065E-5 1.2268065E-5 1.2268031E-5 1.54525 1.54525
1.2275635E-5 1.4388947E-10 1.2267719E-5 1.1464004E-5 7.3224037E-6 1.2267838E-5 1.2267838E-5 1.2267719E-5 1.54575 1.54575
1.2271085E-5 6.410479E-11 1.2267406E-5 1.1463776E-5 7.3222573E-6 1.2267612E-5 1.2267612E-5 1.2267406E-5 1.54625 1.54625
1.2261949E-5 -1.0034012E-10 1.22670945E-5 1.1463547E-5 7.3221113E-6 1.22673855E-5 1.22673855E-5 1.22670945E-5 1.54675 1.54675
1.2251856E-5 -2.8244798E-10 1.22667825E-5 1.1463318E-5 7.321965E-6 1.2267159E-5 1.2267159E-5 1.22667825E-5 1.54725 1.54725
1.2252256E-5 -2.7087263E-10 1.22670945E-5 1.1463089E-5 7.321819E-6 1.22669335E-5 1.22669335E-5 1.22670945E-5 1.54775 1.54775
1.2263053E-5 -6.744128E-11 1.22667825E-5 1.146286E-5 7.3216725E-6 1.2266707E-5 1.2266707E-5 1.22667825E-5 1.54825 1.54825
1.2269493E-5 5.5593273E-11 1.2266471E-5 1.1462403E-5 7.32138E-6 1.2266481E-5 1.2266481E-5 1.2266471E-5 1.54875 1.54875
1.2271049E-5 8.848596E-11 1.2266158E-5 1.14621735E-5 7.321234E-6 1.2266254E-5 1.2266254E-5 1.2266158E-5 1.54925 1.54925
1.2275377E-5 1.7254025E-10 1.2265846E-5 1.1461944E-5 7.3210877E-6 1.22660285E-5 1.22660285E-5 1.2265846E-5 1.54975 1.54975
1.2275283E-5 1.7497961E-10 1.2265534E-5 1.1461716E-5 7.3209417E-6 1.2265802E-5 1.2265802E-5 1.2265534E-5 1.55025 1.55025
1.2269347E-5 6.961414E-11 1.2265534E-5 1.1461487E-5 7.3207952E-6 1.2265576E-5 1.2265576E-5 1.2265534E-5 1.55075 1.55075
1.2265821E-5 8.710558E-12 1.2265534E-5 1.1461258E-5 7.3206493E-6 1.2265349E-5 1.2265349E-5 1.2265534E-5 1.55125 1.55125
1.2263879E-5 -2.2957835E-11 1.2265222E-5 1.1461029E-5 7.3205033E-6 1.2265124E-5 1.2265124E-5 1.2265222E-5 1.55175 1.55175
1.2257713E-5 -1.3258676E-10 1.2265222E-5 1.14608E-5 7.320357E-6 1.2264897E-5 1.2264897E-5 1.2265222E-5 1.55225 1.55225
1.2253263E-5 -2.1054422E-10 1.226491E-5 1.1460571E-5 7.320211E-6 1.2264671E-5 1.2264671E-5 1.226491E-5 1.55275 1.55275
1.2255215E-5 -1.7034273E-10 1.2263973E-5 1.1460343E-5 7.3200645E-6 1.2264444E-5 1.2264444E-5 1.2263973E-5 1.55325 1.55325
1.2266242E-5 3.735209E-11 1.2264285E-5 1.14601135E-5 7.3199185E-6 1.2264219E-5 1.2264219E-5 1.2264285E-5 1.55375 1.55375
1.2270075E-5 1.1227039E-10 1.2263661E-5 1.1459656E-5 7.319626E-6 1.2263992E-5 1.2263992E-5 1.2263661E-5 1.55425 1.55425
1.2270377E-5 1.2201853E-10 1.2263661E-5 1.1459427E-5 7.3194797E-6 1.2263766E-5 1.2263766E-5 1.2263661E-5 1.55475 1.55475
1.2271966E-5 1.5552029E-10 1.2263348E-5 1.1459198E-5 7.3193337E-6 1.2263539E-5 1.2263539E-5 1.2263348E-5 1.55525 1.55525
1.2275007E-5 2.1582097E-10 1.2262724E-5 1.1458969E-5 7.3191873E-6 1.2263314E-5 1.2263314E-5 1.2262724E-5 1.55575 1.55575
1.2268577E-5 1.0131951E-10 1.2263036E-5 1.145874E-5 7.3190413E-6 1.2263087E-5 1.2263087E-5 1.2263036E-5 1.55625 1.55625
1.2256107E-5 -1.2464116E-10 1.2263036E-5 1.1458511E-5 7.318895E-6 1.2262861E-5 1.2262861E-5 1.2263036E-5 1.55675 1.55675
1.2250897E-5 -2.1660715E-10 1.2263036E-5 1.1458283E-5 7.318749E-6 1.2262634E-5 1.2262634E-5 1.2263036E-5 1.55725 1.55725
1.2255325E-5 -1.3072565E-10 1.2262412E-5 1.1458053E-5 7.3186025E-6 1.2262408E-5 1.2262408E-5 1.2262412E-5 1.55775 1.55775
1.2257112E-5 -9.356951E-11 1.2262412E-5 1.1457824E-5 7.3184565E-6 1.2262181E-5 1.2262181E-5 1.2262412E-5 1.55825 1.55825
1.2258404E-5 -6.5549365E-11 1.2261788E-5 1.1457596E-5 7.31831E-6 1.2261956E-5 1.2261956E-5 1.2261788E-5 1.55875 1.55875
1.226458E-5 5.2612675E-11 1.2261788E-5 1.1457367E-5 7.318164E-6 1.2261729E-5 1.2261729E-5 1.2261788E-5 1.55925 1.55925
1.2277587E-5 2.968515E-10 1.2261788E-5 1.1456909E-5 7.3178717E-6 1.2261503E-5 1.2261503E-5 1.2261788E-5 1.55975 1.55975
1.2276832E-5 2.871095E-10 1.2261788E-5 1.145668E-5 7.3177252E-6 1.2261276E-5 1.2261276E-5 1.2261788E-5 1.56025 1.56025
1.2262515E-5 2.7041109E-11 1.2261164E-5 1.1456452E-5 7.3175793E-6 1.226105E-5 1.226105E-5 1.2261164E-5 1.56075 1.56075
1.2252653E-5 -1.5080329E-10 1.2261164E-5 1.1456223E-5 7.317433E-6 1.2260824E-5 1.2260824E-5 1.2261164E-5 1.56125 1.56125
1.2253813E-5 -1.252194E-10 1.2260852E-5 1.1455993E-5 7.317287E-6 1.2260598E-5 1.2260598E-5 1.2260852E-5 1.56175 1.56175
1.2253224E-5 -1.3191606E-10 1.2260539E-5 1.1455765E-5 7.3171404E-6 1.22603715E-5 1.22603715E-5 1.2260539E-5 1.56225 1.56225
1.2248411E-5 -2.1657325E-10 1.2260227E-5 1.1455536E-5 7.3169945E-6 1.2260145E-5 1.2260145E-5 1.2260227E-5 1.56275 1.56275
1.2253366E-5 -1.2094668E-10 1.2259915E-5 1.1455307E-5 7.316848E-6 1.2259919E-5 1.2259919E-5 1.2259915E-5 1.56325 1.56325
1.22678575E-5 1.5070015E-10 1.2259603E-5 1.14550785E-5 7.316702E-6 1.2259692E-5 1.2259692E-5 1.2259603E-5 1.56375 1.56375
1.2276112E-5 3.0723335E-10 1.225929E-5 1.1454849E-5 7.3165556E-6 1.2259466E-5 1.2259466E-5 1.225929E-5 1.56425 1.56425
1.227087E-5 2.1465832E-10 1.2258666E-5 1.1454392E-5 7.3162637E-6 1.2259239E-5 1.2259239E-5 1.2258666E-5 1.56475 1.56475
1.2262328E-5 6.11766E-11 1.2258666E-5 1.1454163E-5 7.3161173E-6 1.2259013E-5 1.2259013E-5 1.2258666E-5 1.56525 1.56525
1.22541815E-5 -8.499634E-11 1.2258666E-5 1.1453933E-5 7.3159713E-6 1.2258787E-5 1.2258787E-5 1.2258666E-5 1.56575 1.56575
1.224851E-5 -1.8548926E-10 1.2258666E-5 1.1453705E-5 7.315825E-6 1.2258561E-5 1.2258561E-5 1.2258666E-5 1.56625 1.56625
1.22401325E-5 -3.3592565E-10 1.2258041E-5 1.1453476E-5 7.315679E-6 1.2258334E-5 1.2258334E-5 1.2258041E-5 1.56675 1.56675
1.2243537E-5 -2.6892524E-10 1.2258041E-5 1.1453247E-5 7.3155325E-6 1.2258108E-5 1.2258108E-5 1.2258041E-5 1.56725 1.56725
1.225958E-5 3.134774E-11 1.2258041E-5 1.14530185E-5 7.3153865E-6 1.2257881E-5 1.2257881E-5 1.2258041E-5 1.56775 1.56775
1.2269551E-5 2.1955242E-10 1.2257417E-5 1.1452789E-5 7.31524E-6 1.2257655E-5 1.2257655E-5 1.2257417E-5 1.56825 1.56825
1.2267279E-5 1.8179337E-10 1.2257729E-5 1.145256E-5 7.315094E-6 1.2257428E-5 1.2257428E-5 1.2257729E-5 1.56875 1.56875
1.2268504E-5 2.0859538E-10 1.2257417E-5 1.1452332E-5 7.3149477E-6 1.2257202E-5 1.2257202E-5 1.2257417E-5 1.56925 1.56925
1.2268048E-5 2.0433501E-10 1.22567935E-5 1.1452103E-5 7.3148017E-6 1.2256976E-5 1.2256976E-5 1.22567935E-5 1.56975 1.56975
1.22567E-5 -9.173843E-13 1.22567935E-5 1.1451645E-5 7.3145093E-6 1.225675E-5 1.225675E-5 1.22567935E-5 1.57025 1.57025
1.2241623E-5 -2.7499433E-10 1.2256481E-5 1.1451416E-5 7.314363E-6 1.2256523E-5 1.2256523E-5 1.2256481E-5 1.57075 1.57075
1.2237998E-5 -3.3772513E-10 1.2256481E-5 1.1451187E-5 7.314217E-6 1.2256297E-5 1.2256297E-5 1.2256481E-5 1.57125 1.57125
1.2247573E-5 -1.5682922E-10 1.2256481E-5 1.14509585E-5 7.3140704E-6 1.22560705E-5 1.22560705E-5 1.2256481E-5 1.57175 1.57175
1.2256455E-5 1.1276274E-11 1.2256481E-5 1.1450729E-5 7.3139245E-6 1.2255844E-5 1.2255844E-5 1.2256481E-5 1.57225 1.57225
1.2260882E-5 9.715776E-11 1.2255545E-5 1.14505E-5 7.313778E-6 1.2255618E-5 1.2255618E-5 1.2255545E-5 1.57275 1.57275
1.2264682E-5 1.71467E-10 1.2255545E-5 1.1450272E-5 7.313632E-6 1.2255391E-5 1.2255391E-5 1.2255545E-5 1.57325 1.57325
1.2270726E-5 2.8719271E-10 1.2255232E-5 1.1450043E-5 7.3134856E-6 1.2255165E-5 1.2255165E-5 1.2255232E-5 1.57375 1.57375
1.2263668E-5 1.6111902E-10 1.2254608E-5 1.1449813E-5 7.3133397E-6 1.2254938E-5 1.2254938E-5 1.2254608E-5 1.57425 1.57425
1.2251199E-5 -6.4841646E-11 1.2254608E-5 1.1449585E-5 7.3131932E-6 1.2254712E-5 1.2254712E-5 1.2254608E-5 1.57475 1.57475
1.2243878E-5 -1.957879E-10 1.2254608E-5 1.1449356E-5 7.3130473E-6 1.2254486E-5 1.2254486E-5 1.2254608E-5 1.57525 1.57525
1.224309E-5 -2.0613895E-10 1.2254296E-5 1.14488985E-5 7.312755E-6 1.225426E-5 1.225426E-5 1.2254296E-5 1.57575 1.57575
1.2243953E-5 -1.8603667E-10 1.2253671E-5 1.1448669E-5 7.3126084E-6 1.2254033E-5 1.2254033E-5 1.2253671E-5 1.57625 1.57625
1.2248611E-5 -9.589172E-11 1.2253983E-5 1.1448441E-5 7.3124625E-6 1.2253807E-5 1.2253807E-5 1.2253983E-5 1.57675 1.57675
1.2257229E-5 6.7341244E-11 1.2253359E-5 1.1448212E-5 7.312316E-6 1.225358E-5 1.225358E-5 1.2253359E-5 1.57725 1.57725
1.22664405E-5 2.415374E-10 1.2253047E-5 1.1447983E-5 7.31217E-6 1.2253354E-5 1.2253354E-5 1.2253047E-5 1.57775 1.57775
1.2265093E-5 2.2083221E-10 1.2253671E-5 1.1447754E-5 7.3120236E-6 1.2253127E-5 1.2253127E-5 1.2253671E-5 1.57825 1.57825
1.22597185E-5 1.2582088E-10 1.2253047E-5 1.1447525E-5 7.3118777E-6 1.2252901E-5 1.2252901E-5 1.2253047E-5 1.57875 1.57875
1.2256093E-5 6.309012E-11 1.22524225E-5 1.1447296E-5 7.3117317E-6 1.2252674E-5 1.2252674E-5 1.22524225E-5 1.57925 1.57925
1.22510155E-5 -2.6439604E-11 1.2251799E-5 1.1447068E-5 7.3115853E-6 1.2252448E-5 1.2252448E-5 1.2251799E-5 1.57975 1.57975
1.224079E-5 -2.1098374E-10 1.22521105E-5 1.14468385E-5 7.3114393E-6 1.22522215E-5 1.22522215E-5 1.22521105E-5 1.58025 1.58025
1.22358115E-5 -2.9868627E-10 1.22524225E-5 1.1446609E-5 7.311293E-6 1.2251995E-5 1.2251995E-5 1.22524225E-5 1.58075 1.58075
1.2241459E-5 -1.902693E-10 1.22521105E-5 1.1446152E-5 7.3110004E-6 1.2251769E-5 1.2251769E-5 1.22521105E-5 1.58125 1.58125
1.2251001E-5 -9.982475E-12 1.2250862E-5 1.1445923E-5 7.3108545E-6 1.2251542E-5 1.2251542E-5 1.2250862E-5 1.58175 1.58175
1.2257903E-5 1.2157902E-10 1.2250862E-5 1.1445694E-5 7.310708E-6 1.2251316E-5 1.2251316E-5 1.2250862E-5 1.58225 1.58225
1.226167E-5 1.9527918E-10 1.225055E-5 1.1445465E-5 7.310562E-6 1.2251089E-5 1.2251089E-5 1.225055E-5 1.58275 1.58275
1.22659985E-5 2.7933347E-10 1.2251174E-5 1.1445236E-5 7.3104156E-6 1.2250863E-5 1.2250863E-5 1.2251174E-5 1.58325 1.58325
1.2262967E-5 2.275659E-10 1.225055E-5 1.1445008E-5 7.3102697E-6 1.2250636E-5 1.2250636E-5 1.225055E-5 1.58375 1.58375
1.2254094E-5 6.799348E-11 1.2250862E-5 1.14447785E-5 7.3101232E-6 1.2250411E-5 1.2250411E-5 1.2250862E-5 1.58425 1.58425
1.2239611E-5 -1.9512025E-10 1.2249925E-5 1.1444549E-5 7.3099773E-6 1.2250184E-5 1.2250184E-5 1.2249925E-5 1.58475 1.58475
1.2231927E-5 -3.3276623E-10 1.2249925E-5 1.1444321E-5 7.309831E-6 1.2249957E-5 1.2249957E-5 1.2249925E-5 1.58525 1.58525
1.2233516E-5 -2.9926447E-10 1.2249925E-5 1.1444092E-5 7.309685E-6 1.224973E-5 1.224973E-5 1.2249925E-5 1.58575 1.58575
1.2241606E-5 -1.457766E-10 1.2249613E-5 1.1443863E-5 7.3095384E-6 1.2249504E-5 1.2249504E-5 1.2249613E-5 1.58625 1.58625
1.2249795E-5 9.538509E-12 1.2249613E-5 1.1443405E-5 7.309246E-6 1.22492775E-5 1.22492775E-5 1.2249613E-5 1.58675 1.58675
1.2260987E-5 2.2027866E-10 1.2249613E-5 1.1443176E-5 7.3091E-6 1.2249052E-5 1.2249052E-5 1.2249613E-5 1.58725 1.58725
1.2268978E-5 3.7193934E-10 1.2248989E-5 1.1442948E-5 7.3089536E-6 1.2248825E-5 1.2248825E-5 1.2248989E-5 1.58775 1.58775
1.2268916E-5 3.7498776E-10 1.2248677E-5 1.14427185E-5 7.3088077E-6 1.2248598E-5 1.2248598E-5 1.2248677E-5 1.58825 1.58825
1.2257668E-5 1.7156258E-10 1.2248052E-5 1.1442489E-5 7.308661E-6 1.2248372E-5 1.2248372E-5 1.2248052E-5 1.58875 1.58875
1.2241304E-5 -1.2626795E-10 1.2248677E-5 1.1442261E-5 7.3085153E-6 1.2248145E-5 1.2248145E-5 1.2248677E-5 1.58925 1.58925
1.2230947E-5 -3.1324834E-10 1.224774E-5 1.1442032E-5 7.308369E-6 1.2247919E-5 1.2247919E-5 1.224774E-5 1.58975 1.58975
1.2227255E-5 -3.7719727E-10 1.22474285E-5 1.1441803E-5 7.308223E-6 1.2247693E-5 1.2247693E-5 1.22474285E-5 1.59025 1.59025
1.2230989E-5 -3.0410618E-10 1.22474285E-5 1.1441574E-5 7.3080764E-6 1.2247467E-5 1.2247467E-5 1.22474285E-5 1.59075 1.59075
1.2240993E-5 -1.1529241E-10 1.22474285E-5 1.1441345E-5 7.3079304E-6 1.2247239E-5 1.2247239E-5 1.22474285E-5 1.59125 1.59125
1.2252944E-5 1.09456284E-10 1.2247116E-5 1.1441116E-5 7.307784E-6 1.2247013E-5 1.2247013E-5 1.2247116E-5 1.59175 1.59175
1.2262948E-5 2.9827005E-10 1.2246804E-5 1.1440658E-5 7.307492E-6 1.2246786E-5 1.2246786E-5 1.2246804E-5 1.59225 1.59225
1.2267441E-5 3.8536968E-10 1.2246492E-5 1.1440429E-5 7.3073456E-6 1.2246561E-5 1.2246561E-5 1.2246492E-5 1.59275 1.59275
1.2261934E-5 2.8792208E-10 1.2246492E-5 1.1440201E-5 7.3071997E-6 1.2246333E-5 1.2246333E-5 1.2246492E-5 1.59325 1.59325
1.22500915E-5 7.353371E-11 1.224618E-5 1.1439972E-5 7.3070532E-6 1.2246107E-5 1.2246107E-5 1.224618E-5 1.59375 1.59375
1.2236565E-5 -1.719171E-10 1.224618E-5 1.1439743E-5 7.3069073E-6 1.22458805E-5 1.22458805E-5 1.224618E-5 1.59425 1.59425
1.2225482E-5 -3.7229697E-10 1.2245867E-5 1.1439514E-5 7.306761E-6 1.2245654E-5 1.2245654E-5 1.2245867E-5 1.59475 1.59475
1.2224166E-5 -3.923931E-10 1.2245555E-5 1.1439285E-5 7.306615E-6 1.2245428E-5 1.2245428E-5 1.2245555E-5 1.59525 1.59525
1.223559E-5 -1.7738945E-10 1.2245243E-5 1.1439057E-5 7.3064684E-6 1.2245201E-5 1.2245201E-5 1.2245243E-5 1.59575 1.59575
1.2244802E-5 -3.1932916E-12 1.2244931E-5 1.1438828E-5 7.3063225E-6 1.2244975E-5 1.2244975E-5 1.2244931E-5 1.59625 1.59625
1.2253717E-5 1.6552128E-10 1.2244619E-5 1.1438598E-5 7.306176E-6 1.2244748E-5 1.2244748E-5 1.2244619E-5 1.59675 1.59675
1.22591E-5 2.690657E-10 1.2244619E-5 1.1438141E-5 7.3058836E-6 1.2244522E-5 1.2244522E-5 1.2244619E-5 1.59725 1.59725
1.226158E-5 3.1901226E-10 1.2244931E-5 1.1437912E-5 7.3057377E-6 1.2244295E-5 1.2244295E-5 1.2244931E-5 1.59775 1.59775
1.22574265E-5 2.465364E-10 1.2244306E-5 1.14376835E-5 7.305591E-6 1.2244069E-5 1.2244069E-5 1.2244306E-5 1.59825 1.59825
1.2247135E-5 6.077415E-11 1.2243994E-5 1.1437454E-5 7.3054453E-6 1.2243841E-5 1.2243841E-5 1.2243994E-5 1.59875 1.59875
1.2233807E-5 -1.8102225E-10 1.2243682E-5 1.1437225E-5 7.305299E-6 1.2243616E-5 1.2243616E-5 1.2243682E-5 1.59925 1.59925
1.2225693E-5 -3.2658612E-10 1.2243682E-5 1.1436997E-5 7.305153E-6 1.2243389E-5 1.2243389E-5 1.2243682E-5 1.59975 1.59975
1.2224147E-5 -3.509457E-10 1.2243057E-5 1.1436768E-5 7.3050064E-6 1.2243162E-5 1.2243162E-5 1.2243057E-5 1.60025 1.60025
1.2231115E-5 -2.1816607E-10 1.2243057E-5 1.1436538E-5 7.3048604E-6 1.2242936E-5 1.2242936E-5 1.2243057E-5 1.60075 1.60075
1.2244155E-5 2.6681827E-11 1.2243057E-5 1.143631E-5 7.304714E-6 1.2242709E-5 1.2242709E-5 1.2243057E-5 1.60125 1.60125
1.22551155E-5 2.3315852E-10 1.22427455E-5 1.1436081E-5 7.304568E-6 1.2242483E-5 1.2242483E-5 1.22427455E-5 1.60175 1.60175
1.226083E-5 3.4279363E-10 1.2242122E-5 1.1435852E-5 7.3044216E-6 1.2242256E-5 1.2242256E-5 1.2242122E-5 1.60225 1.60225
1.22602405E-5 3.3609698E-10 1.2241497E-5 1.1435394E-5 7.304129E-6 1.224203E-5 1.224203E-5 1.2241497E-5 1.60275 1.60275
1.2254634E-5 2.368222E-10 1.224181E-5 1.1435165E-5 7.3039832E-6 1.2241803E-5 1.2241803E-5 1.224181E-5 1.60325 1.60325
1.2242858E-5 2.3651928E-11 1.224181E-5 1.1434937E-5 7.303837E-6 1.2241577E-5 1.2241577E-5 1.224181E-5 1.60375 1.60375
1.2228078E-5 -2.449434E-10 1.224181E-5 1.1434708E-5 7.303691E-6 1.224135E-5 1.224135E-5 1.224181E-5 1.60425 1.60425
1.22157735E-5 -4.6785875E-10 1.2241497E-5 1.1434478E-5 7.3035444E-6 1.2241123E-5 1.2241123E-5 1.2241497E-5 1.60475 1.60475
1.221855E-5 -4.124306E-10 1.2241497E-5 1.143425E-5 7.3033984E-6 1.2240897E-5 1.2240897E-5 1.2241497E-5 1.60525 1.60525
1.2230468E-5 -1.8829095E-10 1.2240873E-5 1.1434021E-5 7.303252E-6 1.2240671E-5 1.2240671E-5 1.2240873E-5 1.60575 1.60575
1.2246016E-5 1.0284604E-10 1.2240873E-5 1.1433792E-5 7.303106E-6 1.22404435E-5 1.22404435E-5 1.2240873E-5 1.60625 1.60625
1.2258033E-5 3.2881284E-10 1.2240561E-5 1.14335635E-5 7.30296E-6 1.2240217E-5 1.2240217E-5 1.2240561E-5 1.60675 1.60675
1.2264968E-5 4.6098342E-10 1.2240248E-5 1.1433334E-5 7.3028136E-6 1.2239991E-5 1.2239991E-5 1.2240248E-5 1.60725 1.60725
1.22606825E-5 3.860713E-10 1.2239936E-5 1.1433105E-5 7.3026677E-6 1.2239764E-5 1.2239764E-5 1.2239936E-5 1.60775 1.60775
1.2246794E-5 1.3392078E-10 1.2239936E-5 1.1432648E-5 7.3023753E-6 1.2239538E-5 1.2239538E-5 1.2239936E-5 1.60825 1.60825
1.2225974E-5 -2.4613378E-10 1.2238999E-5 1.1432418E-5 7.302229E-6 1.2239311E-5 1.2239311E-5 1.2238999E-5 1.60875 1.60875
1.2215089E-5 -4.4285922E-10 1.2238999E-5 1.143219E-5 7.302083E-6 1.2239085E-5 1.2239085E-5 1.2238999E-5 1.60925 1.60925
1.221605E-5 -4.2092974E-10 1.2238687E-5 1.1431961E-5 7.3019364E-6 1.2238857E-5 1.2238857E-5 1.2238687E-5 1.60975 1.60975
1.2224239E-5 -2.6561464E-10 1.2238999E-5 1.1431732E-5 7.3017904E-6 1.2238631E-5 1.2238631E-5 1.2238999E-5 1.61025 1.61025
1.223553E-5 -5.304727E-11 1.2238687E-5 1.14315035E-5 7.301644E-6 1.2238404E-5 1.2238404E-5 1.2238687E-5 1.61075 1.61075
1.2250847E-5 2.3382624E-10 1.2238999E-5 1.1431274E-5 7.301498E-6 1.2238178E-5 1.2238178E-5 1.2238999E-5 1.61125 1.61125
1.2261973E-5 4.4334827E-10 1.2238375E-5 1.1431045E-5 7.3013516E-6 1.22379515E-5 1.22379515E-5 1.2238375E-5 1.61175 1.61175
1.2259007E-5 3.927988E-10 1.2238063E-5 1.1430817E-5 7.3012056E-6 1.2237725E-5 1.2237725E-5 1.2238063E-5 1.61225 1.61225
1.2245449E-5 1.4673893E-10 1.2237751E-5 1.1430588E-5 7.301059E-6 1.2237499E-5 1.2237499E-5 1.2237751E-5 1.61275 1.61275
1.2232715E-5 -8.4094245E-11 1.2237439E-5 1.1430359E-5 7.3009132E-6 1.2237271E-5 1.2237271E-5 1.2237439E-5 1.61325 1.61325
1.2227241E-5 -1.8093277E-10 1.2237127E-5 1.1429901E-5 7.300621E-6 1.2237045E-5 1.2237045E-5 1.2237127E-5 1.61375 1.61375
1.2220646E-5 -2.9847955E-10 1.2236815E-5 1.1429673E-5 7.3004744E-6 1.2236818E-5 1.2236818E-5 1.2236815E-5 1.61425 1.61425
1.2218802E-5 -3.2832076E-10 1.2237127E-5 1.14294435E-5 7.3003284E-6 1.2236592E-5 1.2236592E-5 1.2237127E-5 1.61475 1.61475
1.2225737E-5 -1.9615018E-10 1.223619E-5 1.1429214E-5 7.300182E-6 1.2236365E-5 1.2236365E-5 1.223619E-5 1.61525 1.61525
1.22422425E-5 1.1264973E-10 1.223619E-5 1.1428986E-5 7.300036E-6 1.2236139E-5 1.2236139E-5 1.223619E-5 1.61575 1.61575
1.225152E-5 2.8806402E-10 1.2235566E-5 1.1428757E-5 7.2998896E-6 1.22359115E-5 1.22359115E-5 1.2235566E-5 1.61625 1.61625
1.2249841E-5 2.612682E-10 1.2235878E-5 1.1428528E-5 7.2997436E-6 1.2235685E-5 1.2235685E-5 1.2235878E-5 1.61675 1.61675
1.224384E-5 1.546846E-10 1.2235566E-5 1.1428299E-5 7.299597E-6 1.2235459E-5 1.2235459E-5 1.2235566E-5 1.61725 1.61725
1.2240413E-5 9.5608195E-11 1.2234941E-5 1.142807E-5 7.299451E-6 1.2235232E-5 1.2235232E-5 1.2234941E-5 1.61775 1.61775
1.2235433E-5 7.905689E-12 1.2234629E-5 1.1427841E-5 7.299305E-6 1.2235005E-5 1.2235005E-5 1.2234629E-5 1.61825 1.61825
1.2227749E-5 -1.297403E-10 1.2234629E-5 1.1427613E-5 7.299159E-6 1.2234779E-5 1.2234779E-5 1.2234629E-5 1.61875 1.61875
1.2221682E-5 -2.37542E-10 1.2234629E-5 1.1427154E-5 7.2988664E-6 1.2234552E-5 1.2234552E-5 1.2234629E-5 1.61925 1.61925
1.2224623E-5 -1.7906852E-10 1.2234629E-5 1.1426926E-5 7.2987204E-6 1.2234325E-5 1.2234325E-5 1.2234629E-5 1.61975 1.61975
1.2229248E-5 -8.953264E-11 1.2234005E-5 1.1426697E-5 7.298574E-6 1.2234099E-5 1.2234099E-5 1.2234005E-5 1.62025 1.62025
1.2234367E-5 9.139261E-12 1.2233693E-5 1.1426468E-5 7.298428E-6 1.22338715E-5 1.22338715E-5 1.2233693E-5 1.62075 1.62075
1.2239223E-5 1.0293862E-10 1.2234005E-5 1.1426239E-5 7.2982816E-6 1.2233645E-5 1.2233645E-5 1.2234005E-5 1.62125 1.62125
1.2242197E-5 1.6202117E-10 1.2233068E-5 1.142601E-5 7.2981356E-6 1.2233419E-5 1.2233419E-5 1.2233068E-5 1.62175 1.62175
1.2244545E-5 2.0953145E-10 1.2233068E-5 1.1425781E-5 7.297989E-6 1.2233192E-5 1.2233192E-5 1.2233068E-5 1.62225 1.62225
1.2242173E-5 1.6994521E-10 1.22327565E-5 1.1425553E-5 7.2978432E-6 1.2232966E-5 1.2232966E-5 1.22327565E-5 1.62275 1.62275
1.223373E-5 1.8290695E-11 1.22327565E-5 1.14253235E-5 7.297697E-6 1.2232738E-5 1.2232738E-5 1.22327565E-5 1.62325 1.62325
1.2225715E-5 -1.2544596E-10 1.22327565E-5 1.1425094E-5 7.297551E-6 1.2232512E-5 1.2232512E-5 1.22327565E-5 1.62375 1.62375
1.2222848E-5 -1.7416821E-10 1.22324445E-5 1.1424866E-5 7.2974044E-6 1.2232285E-5 1.2232285E-5 1.22324445E-5 1.62425 1.62425
1.2220246E-5 -2.1801794E-10 1.2232132E-5 1.1424408E-5 7.297112E-6 1.2232059E-5 1.2232059E-5 1.2232132E-5 1.62475 1.62475
1.2223022E-5 -1.6258977E-10 1.2232132E-5 1.1424179E-5 7.296966E-6 1.2231832E-5 1.2231832E-5 1.2232132E-5 1.62525 1.62525
1.2228703E-5 -5.356374E-11 1.223182E-5 1.142395E-5 7.2968196E-6 1.2231605E-5 1.2231605E-5 1.223182E-5 1.62575 1.62575
1.2236991E-5 1.0357856E-10 1.2231508E-5 1.1423721E-5 7.2966736E-6 1.2231379E-5 1.2231379E-5 1.2231508E-5 1.62625 1.62625
1.2243365E-5 2.25395E-10 1.2231508E-5 1.1423493E-5 7.296527E-6 1.2231152E-5 1.2231152E-5 1.2231508E-5 1.62675 1.62675
1.224601E-5 2.7838687E-10 1.2230883E-5 1.14232635E-5 7.296381E-6 1.2230926E-5 1.2230926E-5 1.2230883E-5 1.62725 1.62725
1.2240304E-5 1.772849E-10 1.2230883E-5 1.1423034E-5 7.296235E-6 1.2230698E-5 1.2230698E-5 1.2230883E-5 1.62775 1.62775
1.2232884E-5 4.4511422E-11 1.2230259E-5 1.1422806E-5 7.296089E-6 1.2230472E-5 1.2230472E-5 1.2230259E-5 1.62825 1.62825
1.2221239E-5 -1.6622256E-10 1.2230883E-5 1.1422577E-5 7.2959424E-6 1.2230245E-5 1.2230245E-5 1.2230883E-5 1.62875 1.62875
1.2213818E-5 -2.9899602E-10 1.2229947E-5 1.1422348E-5 7.2957964E-6 1.2230019E-5 1.2230019E-5 1.2229947E-5 1.62925 1.62925
1.2215803E-5 -2.5818547E-10 1.2229635E-5 1.1422119E-5 7.29565E-6 1.22297915E-5 1.22297915E-5 1.2229635E-5 1.62975 1.62975
1.2225609E-5 -7.302609E-11 1.2229322E-5 1.1421661E-5 7.2953576E-6 1.2229565E-5 1.2229565E-5 1.2229322E-5 1.63025 1.63025
1.2233797E-5 8.228901E-11 1.222901E-5 1.1421433E-5 7.2952116E-6 1.2229339E-5 1.2229339E-5 1.222901E-5 1.63075 1.63075
1.22372E-5 1.4928943E-10 1.222901E-5 1.1421203E-5 7.295065E-6 1.2229111E-5 1.2229111E-5 1.222901E-5 1.63125 1.63125
1.223978E-5 2.0106318E-10 1.2229322E-5 1.1420975E-5 7.294919E-6 1.2228885E-5 1.2228885E-5 1.2229322E-5 1.63175 1.63175
1.2242919E-5 2.631911E-10 1.222901E-5 1.1420746E-5 7.294773E-6 1.2228658E-5 1.2228658E-5 1.222901E-5 1.63225 1.63225
1.2235102E-5 1.2310883E-10 1.2228386E-5 1.1420517E-5 7.294627E-6 1.2228432E-5 1.2228432E-5 1.2228386E-5 1.63275 1.63275
1.2222962E-5 -9.676116E-11 1.2228386E-5 1.14202885E-5 7.2944804E-6 1.22282045E-5 1.22282045E-5 1.2228386E-5 1.63325 1.63325
1.221465E-5 -2.4597943E-10 1.2228698E-5 1.1420059E-5 7.2943344E-6 1.2227978E-5 1.2227978E-5 1.2228698E-5 1.63375 1.63375
1.2214391E-5 -2.4658542E-10 1.22280735E-5 1.141983E-5 7.2941884E-6 1.22277515E-5 1.22277515E-5 1.22280735E-5 1.63425 1.63425
1.22194115E-5 -1.497407E-10 1.222745E-5 1.1419602E-5 7.294042E-6 1.2227524E-5 1.2227524E-5 1.222745E-5 1.63475 1.63475
1.222727E-5 -5.1627414E-13 1.2227138E-5 1.1419143E-5 7.2937496E-6 1.2227298E-5 1.2227298E-5 1.2227138E-5 1.63525 1.63525
1.22347E-5 1.4079028E-10 1.2227138E-5 1.1418915E-5 7.2936036E-6 1.2227071E-5 1.2227071E-5 1.2227138E-5 1.63575 1.63575
1.2238665E-5 2.1814486E-10 1.2227138E-5 1.1418686E-5 7.293457E-6 1.2226845E-5 1.2226845E-5 1.2227138E-5 1.63625 1.63625
1.2237843E-5 2.0718474E-10 1.2227138E-5 1.1418457E-5 7.2933112E-6 1.2226617E-5 1.2226617E-5 1.2227138E-5 1.63675 1.63675
1.2229697E-5 6.1011814E-11 1.2226825E-5 1.14182285E-5 7.293165E-6 1.2226391E-5 1.2226391E-5 1.2226825E-5 1.63725 1.63725
1.2223101E-5 -5.653498E-11 1.2226201E-5 1.1417999E-5 7.293019E-6 1.22261645E-5 1.22261645E-5 1.2226201E-5 1.63775 1.63775
1.2219046E-5 -1.2718362E-10 1.2225577E-5 1.141777E-5 7.2928724E-6 1.2225937E-5 1.2225937E-5 1.2225577E-5 1.63825 1.63825
1.2215585E-5 -1.8686908E-10 1.2225889E-5 1.1417542E-5 7.2927264E-6 1.2225711E-5 1.2225711E-5 1.2225889E-5 1.63875 1.63875
1.2217504E-5 -1.4727665E-10 1.2225577E-5 1.1417313E-5 7.29258E-6 1.2225484E-5 1.2225484E-5 1.2225577E-5 1.63925 1.63925
1.2223053E-5 -4.0686895E-11 1.2225577E-5 1.1417083E-5 7.292434E-6 1.2225258E-5 1.2225258E-5 1.2225577E-5 1.63975 1.63975
1.2229393E-5 8.052048E-11 1.2225264E-5 1.1416855E-5 7.2922876E-6 1.222503E-5 1.222503E-5 1.2225264E-5 1.64025 1.64025
1.2232071E-5 1.3412145E-10 1.2225264E-5 1.1416397E-5 7.291995E-6 1.2224804E-5 1.2224804E-5 1.2225264E-5 1.64075 1.64075
[truncated: 1,476,913 more chars]
