# Supplementary material for: A Combined AFM and Lateral Stretch Device Enables Microindentation Analyses of Living Cells at High Strains
Source: Methods Protoc. 2019 May 24;2(2):43. doi: 10.3390/mps2020043 (PMC6632168; doi:10.3390/mps2020043)
Supplement: Supplementary file 1 [file mps-02-00043-s001.zip › mock_curves/mock_curves.xlsx]

## Sheet: Tabelle1
			strain
			0	0.5
		time (s)	force (nN)	force (nN)
		0.00025	0.04888	0.36481
		0.00075	0.0092	-0.00757
		0.00125	-0.02743	-0.10982
		0.00175	-0.08847	0.14505
		0.00225	-0.15562	0.09926
		0.00275	-0.16783	0.03211
		0.00325	-0.13731	0.02906
		0.00375	-0.10984	-0.04725
		0.00425	-0.02743	-0.27159
		0.00475	0.07787	-0.26243
		0.00525	0.13129	0.10842
		0.00575	0.11908	0.09926
		0.00625	0.09161	0.01838
		0.00675	0.16792	0.14352
		0.00725	0.18928	0.0489
		0.00775	0.11298	-0.09303
		0.00825	-0.05185	-0.01672
		0.00875	-0.10526	-0.03656
		0.00925	0.09466	-0.13729
		0.00975	0.15723	-0.10982
		0.01025	0.04888	-0.0213
		0.01075	-0.18767	-0.13118
		0.01125	-0.22125	-0.14339
		0.01175	-0.04269	0.09926
		0.01225	0.0733	0.13742
		0.01275	-0.07169	-0.02435
		0.01325	-0.22888	-0.04877
		0.01375	-0.17852	-0.09913
		0.01425	0.09771	-0.09456
		0.01475	0.24728	0.06569
		0.01525	0.10992	6.45983e-05
		0.01575	-0.10221	-0.08845
		0.01625	-0.03201	-0.17086
		0.01675	0.22438	-0.10371
		0.01725	0.27017	-0.09608
		0.01775	0.0382	-0.15865
		0.01825	-0.19225	0.0199
		0.01875	-0.061	0.19236
		0.01925	0.19997	0.2122
		0.01975	0.12976	0.19999
		0.02025	-0.1892	6.45983e-05
		0.02075	-0.29755	-0.37842
		0.02125	-0.04269	-0.41962
		0.02175	0.17707	-0.06861
		0.02225	0.09466	0.02296
		0.02275	-0.12663	-0.1144
		0.02325	-0.07932	0.12979
		0.02375	0.14655	0.2885
		0.02425	0.21981	0.08705
		0.02475	0.0443	0.03669
		0.02525	-0.119	-0.03351
		0.02575	0.01988	-0.36163
		0.02625	0.18623	-0.36621
		0.02675	0.10229	0.02754
		0.02725	-0.10068	0.11147
		0.02775	-0.11442	-0.1266
		0.02825	0.01988	0.06874
		0.02875	0.11755	0.32513
		0.02925	-0.00454	0.13284
		0.02975	-0.05948	-0.02893
		0.03025	0.03972	-0.12508
		0.03075	0.09314	-0.43794
		0.03125	0.0382	-0.52187
		0.03175	-0.05948	-0.18765
		0.03225	-0.01064	0.09316
		0.03275	0.07177	0.29919
		0.03325	-0.02285	0.4808
		0.03375	-0.17394	0.53269
		0.03425	-0.17241	0.09468
		0.03475	-0.04269	-0.29601
		0.03525	0.01836	-0.50509
		0.03575	-0.03353	-0.67907
		0.03625	-0.05795	-0.48982
		0.03675	0.06261	0.13284
		0.03725	0.16792	0.38923
		0.03775	0.10687	0.35108
		0.03825	0.00767	0.45943
		0.03875	0.00615	0.4869
		0.03925	0.06719	0.09926
		0.03975	0.01683	-0.41047
		0.04025	-0.09	-0.67601
		0.04075	-0.13426	-0.64091
		0.04125	0.04125	-0.43488
		0.04175	0.13282	-0.07777
		0.04225	0.01988	0.3816
		0.04275	-0.09	0.67614
		0.04325	-0.09305	0.52048
		0.04375	-0.07626	0.07485
		0.04425	-0.09	-0.05945
		0.04475	-0.15105	-0.325
		0.04525	-0.17241	-0.6577
		0.04575	-0.00454	-0.56003
		0.04625	0.09771	-0.1144
		0.04675	0.19844	-0.0152
		0.04725	0.17097	0.14047
		0.04775	0.11603	0.49301
		0.04825	0.13434	0.45485
		0.04875	0.07482	0.10537
		0.04925	0.02293	-0.07166
		0.04975	0.00309	-0.32348
		0.05025	-0.06253	-0.54324
		0.05075	-0.15562	-0.36468
		0.05125	-0.10068	0.01685
		0.05175	0.00462	0.06416
		0.05225	0.04277	0.10384
		0.05275	-0.03964	0.31903
		0.05325	-0.0961	0.24272
		0.05375	-0.04269	-0.06403
		0.05425	0.03362	-0.09913
		0.05475	0.09161	-0.07014
		0.05525	0.03362	-0.34637
		0.05575	0.00767	-0.33721
		0.05625	0.09314	0.10537
		0.05675	0.13892	0.09011
		0.05725	0.09619	-0.1556
		0.05775	0.00615	0.18625
		0.05825	0.0153	0.32208
		0.05875	0.09466	-0.0564
		0.05925	0.10687	-0.2258
		0.05975	0.02751	-0.15407
		0.06025	-0.03353	-0.17086
		0.06075	-0.05643	-0.09456
		0.06125	-0.04727	0.10232
		0.06175	-0.10221	0.09926
		0.06225	-0.19072	0.02143
		0.06275	-0.14952	0.05806
		0.06325	-0.02895	0.07027
		0.06375	0.09008	-0.00299
		0.06425	0.11145	-0.04114
		0.06475	0.04277	-0.09761
		0.06525	0.05346	-0.14034
		0.06575	0.15266	-0.1266
		0.06625	0.16944	-0.10371
		0.06675	-0.00911	0.03364
		0.06725	-0.1602	0.05043
		0.06775	-0.09763	0.13742
		0.06825	0.02599	0.13742
		0.06875	0.01988	0.19388
		0.06925	-0.09458	0.06111
		0.06975	-0.10526	-0.21512
		0.07025	0.0733	-0.325
		0.07075	0.18776	-0.19681
		0.07125	0.0092	-0.17391
		0.07175	-0.17241	-0.0915
		0.07225	-0.13121	0.12216
		0.07275	0.02599	0.24119
		0.07325	0.03056	0.1771
		0.07375	-0.12357	0.19694
		0.07425	-0.15562	0.09926
		0.07475	0.02599	-0.18307
		0.07525	0.19386	-0.34942
		0.07575	0.12671	-0.26548
		0.07625	-0.04422	-0.16934
		0.07675	0.03972	-0.10676
		0.07725	0.14808	-0.03046
		0.07775	0.11298	0.13436
		0.07825	-0.04879	0.31445
		0.07875	-0.11747	0.35565
		0.07925	0.01378	0.25646
		0.07975	0.20302	-0.12966
		0.08025	0.13282	-0.31585
		0.08075	-0.10374	-0.37079
		0.08125	-0.19225	-0.39063
		0.08175	-0.06406	-0.29906
		0.08225	0.12518	-0.08235
		0.08275	0.0092	0.18015
		0.08325	-0.2243	0.46248
		0.08375	-0.10221	0.43959
		0.08425	0.15876	0.29308
		0.08475	0.20302	0.12216
		0.08525	0.03209	-0.32195
		0.08575	-0.07779	-0.68212
		0.08625	0.00615	-0.41504
		0.08675	0.20454	-0.20596
		0.08725	0.18013	-0.15102
		0.08775	-0.04727	0.26103
		0.08825	-0.11594	0.70361
		0.08875	-0.02438	0.53726
		0.08925	0.0794	-0.01978
		0.08975	0.07482	-0.19375
		0.09025	-0.03201	-0.354
		0.09075	-0.04422	-0.4944
		0.09125	0.01378	-0.42573
		0.09175	0.05498	-0.11287
		0.09225	4.19268e-05	0.10384
		0.09275	-0.09916	0.35718
		0.09325	-0.09305	0.45027
		0.09375	-0.00911	0.29003
		0.09425	0.09314	-0.10524
		0.09475	0.09161	-0.32348
		0.09525	-0.01217	-0.28685
		0.09575	0.0382	-0.19375
		0.09625	0.14808	-0.20596
		0.09675	0.16639	-0.11287
		0.09725	0.01072	0.16947
		0.09775	-0.15105	0.39533
		0.09825	-0.15257	0.23814
		0.09875	-0.04574	0.0077
		0.09925	-0.04269	-0.20596
		0.09975	-0.06863	-0.26396
		0.10025	-0.12815	-0.19528
		0.10075	-0.00301	-0.12508
		0.10125	0.15418	-0.08082
		0.10175	0.13129	-0.07929
		0.10225	0.01072	0.03974
		0.10275	-0.01217	0.23814
		0.10325	0.00767	0.16489
		0.10375	-0.01827	-0.08845
		0.10425	-0.10831	-0.24259
		0.10475	-0.15715	-0.1556
		0.10525	-0.08542	0.03974
		0.10575	0.02904	-0.06861
		0.10625	0.0504	0.07332
		0.10675	-0.00301	0.09621
		0.10725	0.06109	-0.12966
		0.10775	0.29611	-0.15865
		0.10825	0.28238	-0.06403
		0.10875	0.01988	-0.0152
		0.10925	-0.18157	0.09926
		0.10975	-0.11137	0.15115
		0.11025	0.07482	0.10079
		0.11075	0.03056	0.00922
		0.11125	-0.15257	-0.03656
		0.11175	-0.13578	-0.21207
		0.11225	0.09924	-0.30211
		0.11275	0.25491	-0.01978
		0.11325	0.12671	0.0077
		0.11375	-0.05032	-0.06861
		0.11425	0.03056	0.2183
		0.11475	0.11145	0.16794
		0.11525	0.0092	-0.08693
		0.11575	-0.16325	0.05348
		0.11625	-0.09	0.0077
		0.11675	0.12824	-0.21207
		0.11725	0.15113	-0.03198
		0.11775	0.05498	0.04432
		0.11825	0.04583	-0.16476
		0.11875	0.12213	-0.20444
		0.11925	0.18318	-0.01978
		0.11975	0.0443	0.08248
		0.12025	-0.03964	0.02143
		0.12075	0.00157	0.10537
		0.12125	0.0382	0.19694
		0.12175	0.00767	0.01227
		0.12225	-0.04879	-0.20902
		0.12275	0.00309	0.02906
		0.12325	0.03667	0.14352
		0.12375	0.02293	-0.23038
		0.12425	-0.11137	-0.44862
		0.12475	-0.10984	-0.1846
		0.12525	-0.05795	0.1191
		0.12575	-0.00454	0.23204
		0.12625	0.04277	0.34192
		0.12675	0.06719	0.32208
		0.12725	0.07787	0.05958
		0.12775	0.13739	-0.08693
		0.12825	0.14655	-0.34637
		0.12875	0.0504	-0.77826
		0.12925	-0.0259	-0.52493
		0.12975	-0.11594	0.00922
		0.13025	-0.08695	0.21678
		0.13075	-0.06711	0.46248
		0.13125	-0.05643	0.63188
		0.13175	0.04125	0.25493
		0.13225	0.12824	-0.10982
		0.13275	0.16792	-0.17849
		0.13325	0.13434	-0.55545
		0.13375	0.03362	-0.86678
		0.13425	-0.05337	-0.31279
		0.13475	-0.02132	0.12521
		0.13525	-0.08542	0.22288
		0.13575	-0.20446	0.66393
		0.13625	-0.16478	0.67767
		0.13675	0.01836	0.10384
		0.13725	0.07635	-0.17544
		0.13775	0.02446	-0.19681
		0.13825	0.02751	-0.63786
		0.13875	0.0504	-0.95682
		0.13925	0.10382	-0.13271
		0.13975	0.07787	0.4457
		0.14025	-0.14189	0.3465
		0.14075	-0.17852	0.59678
		0.14125	-0.00301	0.67462
		0.14175	0.14502	-0.04114
		0.14225	0.19539	-0.65312
		0.14275	0.07482	-0.63633
		0.14325	-0.07169	-0.47304
		0.14375	0.00767	-0.3601
		0.14425	0.10077	0.15726
		0.14475	-0.01217	0.67462
		0.14525	-0.17699	0.4167
		0.14575	-0.19988	0.15878
		0.14625	-0.03811	0.23204
		0.14675	0.13739	-0.19833
		0.14725	0.15723	-0.54171
		0.14775	0.03667	-0.43794
		0.14825	-0.0198	-0.19528
		0.14875	0.0733	-0.06556
		0.14925	0.2137	0.24882
		0.14975	0.14808	0.52048
		0.15025	-0.01217	0.30377
		0.15075	-0.07321	-0.12508
		0.15125	-0.06863	-0.0854
		0.15175	-0.06558	-0.2838
		0.15225	-0.11137	-0.59665
		0.15275	-0.13884	-0.43031
		0.15325	-0.03811	0.04737
		0.15375	0.09771	0.36328
		0.15425	0.16486	0.50674
		0.15475	0.15113	0.47164
		0.15525	0.16334	0.05806
		0.15575	0.12976	-0.20139
		0.15625	0.06567	-0.41047
		0.15675	-0.0549	-0.56613
		0.15725	-0.08847	-0.47914
		0.15775	-0.07169	0.00312
		0.15825	-0.03964	0.25798
		0.15875	-0.01217	0.42433
		0.15925	-0.02285	0.56168
		0.15975	0.02904	0.21983
		0.16025	0.0504	-0.08235
		0.16075	0.04277	-0.2548
		0.16125	0.07482	-0.5585
		0.16175	-0.02285	-0.69585
		0.16225	-0.15562	-0.33568
		0.16275	-0.20141	0.18778
		0.16325	-0.10068	0.50369
		0.16375	0.05498	0.67919
		0.16425	0.03209	0.46706
		0.16475	-0.02895	-0.02588
		0.16525	0.07482	-0.23801
		0.16575	0.23812	-0.42573
		0.16625	0.23507	-0.72027
		0.16675	0.09161	-0.62412
		0.16725	-0.00454	-0.09761
		0.16775	0.01988	0.19236
		0.16825	-0.00759	0.41975
		0.16875	-0.05185	0.5922
		0.16925	-0.09305	0.42128
		0.16975	-0.0961	0.0428
		0.17025	0.02141	-0.13118
		0.17075	0.04125	-0.38605
		0.17125	-0.02743	-0.73553
		0.17175	-0.02132	-0.71111
		0.17225	0.08703	-0.20291
		0.17275	0.13129	0.2122
		0.17325	0.09314	0.59526
		0.17375	0.05193	0.77381
		0.17425	0.11755	0.52048
		0.17475	0.13587	-0.03504
		0.17525	0.07635	-0.39978
		0.17575	-0.07474	-0.52645
		0.17625	-0.08542	-0.68822
		0.17675	-0.01217	-0.47304
		0.17725	-0.05185	0.01075
		0.17775	-0.15868	0.2885
		0.17825	-0.16325	0.40907
		0.17875	-0.0198	0.58
		0.17925	0.07024	0.52353
		0.17975	0.06872	0.03822
		0.18025	0.02446	-0.22122
		0.18075	0.08398	-0.39978
		0.18125	0.11145	-0.60734
		0.18175	0.09314	-0.69433
		0.18225	-0.00759	-0.31585
		0.18275	-0.07474	0.16489
		0.18325	0.02293	0.56779
		0.18375	0.13434	0.70666
		0.18425	0.09314	0.53574
		0.18475	-0.07169	0.20915
		0.18525	-0.19683	-0.24717
		0.18575	-0.07626	-0.59665
		0.18625	0.06261	-0.66686
		0.18675	0.03056	-0.64244
		0.18725	-0.07626	-0.41047
		0.18775	-0.08695	0.11452
		0.18825	0.12518	0.4518
		0.18875	0.29611	0.6563
		0.18925	0.19233	0.70666
		0.18975	0.03209	0.32055
		0.19025	0.03667	-0.20139
		0.19075	0.05804	-0.56766
		0.19125	0.04125	-0.81184
		0.19175	-0.05337	-0.87441
		0.19225	-0.05643	-0.57987
		0.19275	-0.01827	0.17252
		0.19325	-0.05643	0.72193
		0.19375	-0.10068	0.85317
		0.19425	-0.04574	0.76924
		0.19475	0.11908	0.40754
		0.19525	0.07635	-0.34332
		0.19575	-0.11442	-0.80573
		0.19625	-0.11137	-0.86525
		0.19675	0.09314	-0.64549
		0.19725	0.18623	-0.07014
		0.19775	0.06414	0.36786
		0.19825	-0.09153	0.58457
		0.19875	0.03972	0.60899
		0.19925	0.22896	0.5861
		0.19975	0.14502	0.17099
		0.20025	-0.09763	-0.51272
		0.20075	-0.15715	-0.86831
		0.20125	-0.00148	-0.68212
		0.20175	0.0733	-0.41199
		0.20225	-0.09	0.19236
		0.20275	-0.19836	0.76161
		0.20325	-0.04116	0.73261
		0.20375	0.12366	0.32055
		0.20425	0.05346	0.05806
		0.20475	-0.1602	-0.31127
		0.20525	-0.15562	-0.73553
		0.20575	0.04125	-0.6989
		0.20625	0.15571	-0.12813
		0.20675	0.0504	0.17404
		0.20725	-0.04727	0.28087
		0.20775	0.06567	0.43501
		0.20825	0.30527	0.38618
		0.20875	0.2137	0.09774
		0.20925	0.02599	-0.23343
		0.20975	-0.04422	-0.38757
		0.21025	-0.01369	-0.44862
		0.21075	0.02141	-0.3952
		0.21125	-0.12815	-0.06403
		0.21175	-0.28229	0.16641
		0.21225	-0.17852	0.36786
		0.21275	-0.01522	0.45638
		0.21325	0.07482	0.26103
		0.21375	0.02599	-0.13881
		0.21425	0.04888	-0.3189
		0.21475	0.1435	-0.43794
		0.21525	0.14808	-0.45167
		0.21575	0.0153	-0.19375
		0.21625	-0.09	0.12521
		0.21675	-0.03811	0.26866
		0.21725	0.01836	0.2824
		0.21775	-0.04727	0.3877
		0.21825	-0.12205	0.26561
		0.21875	-0.08237	-0.1266
		0.21925	0.04735	-0.43488
		0.21975	0.08703	-0.46083
		0.22025	-0.01064	-0.23801
		0.22075	-0.04574	-0.11134
		0.22125	0.04125	0.02143
		0.22175	0.10382	0.29003
		0.22225	0.06567	0.39533
		0.22275	-0.07321	0.14352
		0.22325	-0.11442	0.09926
		0.22375	-0.05032	-0.03504
		0.22425	0.05956	-0.45167
		0.22475	0.01683	-0.48677
		0.22525	-0.05337	-0.03046
		0.22575	0.0382	0.03059
		0.22625	0.2488	0.03974
		0.22675	0.2778	0.23814
		0.22725	0.0443	0.27324
		0.22775	-0.1251	0.10079
		0.22825	-0.0198	0.04127
		0.22875	0.13587	-0.11897
		0.22925	0.06109	-0.43946
		0.22975	-0.15105	-0.44557
		0.23025	-0.16478	-0.10524
		0.23075	0.04735	-0.02588
		0.23125	0.23965	0.19999
		0.23175	0.14502	0.38007
		0.23225	-0.02743	0.34955
		0.23275	-0.09305	0.05501
		0.23325	0.02446	-0.10066
		0.23375	0.06567	-0.27159
		0.23425	-0.02743	-0.4593
		0.23475	-0.21514	-0.31585
		0.23525	-0.1892	-0.01214
		0.23575	-0.00606	0.13284
		0.23625	0.15571	0.25951
		0.23675	0.09008	0.42433
		0.23725	-0.0198	0.27782
		0.23775	-0.0198	-0.02435
		0.23825	0.10382	-0.16781
		0.23875	0.10992	-0.32348
		0.23925	-0.04116	-0.44099
		0.23975	-0.17394	-0.30211
		0.24025	-0.07626	-0.04572
		0.24075	0.11298	0.14352
		0.24125	0.04888	0.18167
		0.24175	-0.14189	0.3877
		0.24225	-0.12968	0.2885
		0.24275	0.06567	-0.11134
		0.24325	0.13282	-0.32195
		0.24375	-0.00454	-0.27769
		0.24425	-0.13884	-0.20596
		0.24475	-0.01675	-0.0152
		0.24525	0.13434	0.00159
		0.24575	0.1145	-0.02588
		0.24625	-0.03201	0.0138
		0.24675	-0.08237	0.15878
		0.24725	0.02751	0.12521
		0.24775	0.13892	-0.11287
		0.24825	0.11755	-0.10066
		0.24875	0.03209	-0.00909
		0.24925	0.03362	0.0138
		0.24975	0.10382	-0.0564
		0.25025	0.11755	-0.10219
		0.25075	0.02141	-0.10371
		0.25125	-0.06406	-0.07777
		0.25175	-0.12205	-0.06251
		0.25225	-0.08237	0.08553
		0.25275	-0.07932	-0.01367
		0.25325	-0.07169	-0.00604
		0.25375	-0.0549	0.15573
		0.25425	-0.00148	0.14047
		0.25475	0.02904	-0.11745
		0.25525	0.07787	-0.21817
		0.25575	0.0382	-0.14339
		0.25625	0.0794	-0.13576
		0.25675	0.08856	-0.11287
		0.25725	0.09924	0.09011
		0.25775	0.09466	0.12673
		0.25825	0.02751	0.1771
		0.25875	-0.06558	0.20609
		0.25925	-0.01369	0.05501
		0.25975	0.10992	-0.07166
		0.26025	0.07177	-0.31432
		0.26075	-0.03048	-0.43946
		0.26125	-0.14952	-0.09913
		0.26175	-0.08847	0.10995
		0.26225	0.03362	0.05195
		0.26275	0.06872	0.23662
		0.26325	0.0153	0.25035
		0.26375	-0.00759	0.07942
		0.26425	0.06261	-0.0503
		0.26475	0.12824	-0.24106
		0.26525	0.10077	-0.39673
		0.26575	-0.06406	-0.22428
		0.26625	-0.10221	0.09316
		0.26675	0.00309	0.05806
		0.26725	0.12366	0.0077
		0.26775	0.11145	0.29766
		0.26825	-0.04269	0.26256
		0.26875	-0.05032	0.02296
		0.26925	0.06567	0.13131
		0.26975	0.11145	-0.2258
		0.27025	-0.01675	-0.67449
		0.27075	-0.119	-0.47914
		0.27125	-0.07932	0.04432
		0.27175	0.04277	0.11147
		0.27225	4.19268e-05	0.18931
		0.27275	-0.14799	0.42738
		0.27325	-0.15257	0.40602
		0.27375	0.03209	0.084
		0.27425	0.16944	0.00312
		0.27475	0.08245	-0.3189
		0.27525	0.00462	-0.80726
		0.27575	0.04583	-0.4883
		0.27625	0.19233	0.0077
		0.27675	0.15876	0.06874
		0.27725	-0.04269	0.32971
		0.27775	-0.13578	0.64409
		0.27825	-0.02438	0.39839
		0.27875	0.05651	0.07332
		0.27925	-0.02438	-0.10219
		0.27975	-0.1251	-0.43641
		0.28025	-0.03506	-0.79963
		0.28075	0.09161	-0.43183
		0.28125	0.10382	-0.04877
		0.28175	0.05193	-0.07319
		0.28225	-0.02438	0.22288
		0.28275	-0.05795	0.65783
		0.28325	0.00309	0.50979
		0.28375	0.00309	0.26409
		0.28425	-0.03811	0.06874
		0.28475	-0.08542	-0.32042
		0.28525	-0.09763	-0.71874
		0.28575	0.03056	-0.64854
		0.28625	0.12518	-0.32805
		0.28675	0.11755	-0.07624
		0.28725	0.10077	0.34955
		0.28775	0.10535	0.69751
		0.28825	0.12213	0.46554
		0.28875	0.13434	0.12979
		0.28925	-0.00911	0.02601
		0.28975	-0.14036	-0.22275
		0.29025	-0.12205	-0.49288
		0.29075	0.00157	-0.46998
		0.29125	0.09008	-0.34789
		0.29175	-0.0198	-0.17849
		0.29225	-0.1251	0.142
		0.29275	-0.09	0.43349
		0.29325	0.01225	0.4808
		0.29375	0.04735	0.34497
		0.29425	-0.05948	0.10384
		0.29475	-0.10374	-0.24717
		0.29525	0.07482	-0.40283
		0.29575	0.20607	-0.27769
		0.29625	0.14502	-0.26701
		0.29675	0.0382	-0.23038
		0.29725	0.06719	-0.04877
		0.29775	0.15876	0.13742
		0.29825	0.10229	0.24272
		0.29875	-0.05185	0.44722
		0.29925	-0.15715	0.44264
		0.29975	-0.0961	0.08248
		0.30025	-0.01064	-0.25938
		0.30075	-0.0259	-0.42878
		0.30125	-0.03506	-0.54171
		0.30175	4.19268e-05	-0.51119
		0.30225	0.08093	-0.21665
		0.30275	0.05346	0.31597
		0.30325	0.01988	0.55405
		0.30375	-0.0198	0.57237
		0.30425	-0.09763	0.3465
		0.30475	-0.10068	-0.02283
		0.30525	-0.01369	-0.24717
		0.30575	0.08245	-0.3189
		0.30625	0.10229	-0.69127
		0.30675	0.11145	-0.79505
		0.30725	0.12671	-0.06709
		0.30775	0.13739	0.60747
		0.30825	0.06567	0.59984
		0.30875	-0.0259	0.50369
		0.30925	-0.04727	0.22593
		0.30975	-0.00911	-0.28837
		0.31025	0.00767	-0.50356
		0.31075	-0.12663	-0.38147
		0.31125	-0.18462	-0.45472
		0.31175	-0.0549	-0.37689
		0.31225	0.11145	0.03364
		0.31275	0.16486	0.38465
		0.31325	0.06719	0.46859
		0.31375	-0.00606	0.34344
		0.31425	0.12518	0.17099
		0.31475	0.12213	-0.07777
		0.31525	0.02904	-0.33263
		0.31575	-0.06253	-0.51882
		0.31625	-0.01522	-0.50203
		0.31675	0.07482	-0.2487
		0.31725	0.05193	0.19236
		0.31775	-0.01369	0.4457
		0.31825	-0.04116	0.40907
		0.31875	-0.02895	0.17862
		0.31925	0.02599	-0.06861
		0.31975	0.02751	-0.08693
		0.32025	-0.03048	-0.13729
		0.32075	-0.07016	-0.325
		0.32125	-0.01827	-0.19223
		0.32175	0.06567	0.03211
		0.32225	0.08093	-0.03961
		0.32275	-0.04727	-0.03961
		0.32325	-0.06253	0.15115
		0.32375	0.09161	0.14505
		0.32425	0.19844	0.03669
		0.32475	0.05498	0.07179
		0.32525	-0.1953	0.05195
		0.32575	-0.16936	-0.06709
		0.32625	0.06414	0.00464
		0.32675	0.08856	0.06874
		0.32725	-0.05032	-0.08235
		0.32775	-0.16478	-0.2258
		0.32825	-0.01217	-0.23954
		0.32875	0.19691	-0.19375
		0.32925	0.20302	0.08553
		0.32975	0.00767	0.2534
		0.33025	-0.05032	0.21525
		0.33075	0.05498	0.13894
		0.33125	0.14045	0.13436
		0.33175	-0.00911	-0.04114
		0.33225	-0.20446	-0.16628
		0.33275	-0.14494	-0.1846
		0.33325	0.05498	-0.24412
		0.33375	0.08551	-0.31127
		0.33425	-0.061	-0.12813
		0.33475	-0.00911	0.17404
		0.33525	0.09314	0.2122
		0.33575	0.07635	0.27324
		0.33625	-0.05032	0.31903
		0.33675	-0.10679	0.08705
		0.33725	-0.04422	-0.21359
		0.33775	0.06261	-0.20749
		0.33825	0.00309	-0.39063
		0.33875	-0.03506	-0.5524
		0.33925	0.0092	-0.23191
		0.33975	0.12976	0.1542
		0.34025	0.16792	0.11452
		0.34075	0.04583	0.37244
		0.34125	-0.0961	0.57389
		0.34175	-0.07474	0.39075
		0.34225	0.04277	-0.01672
		0.34275	0.03514	-0.2548
		0.34325	-0.07779	-0.76758
		0.34375	-0.17699	-0.99345
		0.34425	-0.06558	-0.58292
		0.34475	0.13129	0.09926
		0.34525	0.11755	0.48232
		0.34575	-0.01827	0.78145
		0.34625	-0.08084	0.98442
		0.34675	0.05346	0.72956
		0.34725	0.22896	0.03974
		0.34775	0.13434	-0.7218
		0.34825	-0.07016	-1.12622
		0.34875	-0.11594	-1.201
		0.34925	-0.05185	-0.78437
		0.34975	0.11145	0.04127
		0.35025	0.00462	0.90659
		0.35075	-0.11289	1.34459
		0.35125	-0.06711	0.97832
		0.35175	0.16639	0.26866
		0.35225	0.22896	-0.30211
		0.35275	0.09924	-0.76911
		0.35325	-0.11289	-1.08196
		0.35375	-0.10068	-1.03465
		0.35425	0.1145	-0.40436
		0.35475	0.14197	0.3526
		0.35525	-0.05185	0.7845
		0.35575	-0.19836	0.89896
		0.35625	-0.03201	0.90506
		0.35675	0.12061	0.41517
		0.35725	0.04888	-0.37689
		0.35775	-0.119	-0.78589
		0.35825	-0.09763	-0.78437
		0.35875	0.12366	-0.88815
		0.35925	0.22286	-0.58444
		0.35975	0.06261	0.33429
		0.36025	-0.09916	0.82418
		0.36075	-0.0549	0.84249
		0.36125	0.10687	0.64867
		0.36175	0.15418	0.32818
		0.36225	-0.04422	-0.2197
		0.36275	-0.21667	-0.80573
		0.36325	-0.07474	-0.8561
		0.36375	0.12671	-0.57224
		0.36425	0.08551	-0.34484
		0.36475	-0.19988	0.22135
		0.36525	-0.25482	0.67767
		0.36575	-0.01675	0.55863
		0.36625	0.18776	0.39991
		0.36675	0.10992	0.39075
		0.36725	-0.14647	0.09468
		0.36775	-0.11137	-0.51882
		0.36825	0.23049	-0.87746
		0.36875	0.32053	-0.65007
		0.36925	0.08245	-0.43183
		0.36975	-0.14952	-0.16323
		0.37025	-0.1602	0.46706
		0.37075	0.0443	0.84096
		0.37125	0.08856	0.63188
		0.37175	-0.09458	0.23509
		0.37225	-0.20141	-0.07929
		0.37275	-0.06253	-0.41962
		0.37325	0.16792	-0.78589
		0.37375	0.16944	-0.63633
		0.37425	-0.05032	-0.23496
		0.37475	-0.22735	0.02754
		0.37525	-0.0839	0.19388
		0.37575	0.14655	0.50979
		0.37625	0.14655	0.51132
		0.37675	-0.03964	0.26561
		0.37725	-0.00759	0.16947
		0.37775	0.19844	-0.11897
		0.37825	0.28238	-0.46541
		0.37875	0.1145	-0.56766
		0.37925	-0.0961	-0.28685
		0.37975	-0.09458	-0.06556
		0.38025	0.0153	-0.02435
		0.38075	-0.08084	0.27629
		0.38125	-0.2945	0.55405
		0.38175	-0.2182	0.25493
		0.38225	0.08856	-0.02588
		0.38275	0.21065	0.14352
		0.38325	0.05956	-0.10524
		0.38375	-0.07321	-0.52493
		0.38425	-0.02895	-0.33874
		0.38475	0.11908	0.02143
		0.38525	0.08398	-0.14339
		0.38575	-0.119	-0.1846
		0.38625	-0.10221	0.31903
		0.38675	0.07482	0.43349
		0.38725	0.16792	0.32818
		0.38775	0.07482	0.1771
		0.38825	-0.02743	-0.04725
		0.38875	-0.01827	-0.20139
		0.38925	0.07482	-0.34332
		0.38975	0.04888	-0.36468
		0.39025	-0.09763	-0.38452
		0.39075	-0.20904	-0.0564
		0.39125	-0.15105	0.20151
		0.39175	0.00157	0.23967
		0.39225	0.03514	0.44112
		0.39275	-0.01522	0.43501
		0.39325	-0.01522	-0.02741
		0.39375	0.04888	-0.33263
		0.39425	0.12366	-0.28837
		0.39475	0.12976	-0.37842
		0.39525	0.02904	-0.46998
		0.39575	0.02446	-0.16628
		0.39625	0.02293	0.25646
		0.39675	0.00767	0.47011
		0.39725	-0.03048	0.46401
		0.39775	-0.05795	0.16489
		0.39825	-0.03659	-0.19986
		0.39875	0.04888	-0.24412
		0.39925	0.05651	-0.39826
		0.39975	0.04583	-0.57529
		0.40025	0.04277	-0.06709
		0.40075	0.07482	0.3526
		0.40125	0.03667	0.2473
		0.40175	-0.00911	0.22441
		0.40225	-0.0839	0.27935
		0.40275	-0.13273	0.03211
		0.40325	-0.12663	-0.23801
		0.40375	-0.08237	-0.22733
		0.40425	0.0092	-0.25633
		0.40475	0.11908	-0.40741
		0.40525	0.13129	-0.03046
		0.40575	0.13282	0.30224
		0.40625	0.16181	0.42128
		0.40675	0.1725	0.34955
		0.40725	0.1084	0.02296
		0.40775	-0.03964	-0.20139
		0.40825	-0.07321	-0.28227
		0.40875	-0.01217	-0.31279
		0.40925	0.0153	-0.36316
		0.40975	4.19268e-05	-0.13271
		0.41025	-0.04269	0.20151
		0.41075	-0.09305	0.28698
		0.41125	-0.09	0.29461
		0.41175	-0.05795	0.36786
		0.41225	-0.03506	0.12521
		0.41275	-0.07016	-0.28074
		0.41325	-0.06253	-0.18765
		0.41375	-0.01522	-0.25938
		0.41425	0.04277	-0.40589
		0.41475	0.09008	-0.12355
		0.41525	0.09314	0.2473
		0.41575	0.0733	0.15573
		0.41625	0.06109	0.05348
		0.41675	0.03972	0.20457
		0.41725	0.02293	0.00617
		0.41775	-0.00911	-0.10524
		0.41825	-0.02285	0.09926
		0.41875	0.01378	0.07179
		0.41925	0.04125	-0.26701
		0.41975	-0.02895	-0.24259
		0.42025	-0.03048	0.18625
		0.42075	-0.07474	0.08095
		0.42125	-0.16173	-0.25175
		0.42175	-0.22735	-0.14797
		0.42225	-0.21209	0.09926
		0.42275	-0.09	0.13742
		0.42325	0.01378	0.25188
		0.42375	0.00462	0.30224
		0.42425	0.08093	0.03211
		0.42475	0.18623	-0.30211
		0.42525	0.25796	-0.37231
		0.42575	0.1786	0.0138
		0.42625	0.03514	-0.04877
		0.42675	4.19268e-05	-0.26701
		0.42725	-0.00911	-0.00451
		0.42775	-0.05643	0.15573
		0.42825	-0.20751	0.08553
		0.42875	-0.22735	0.25951
		0.42925	-0.10221	0.18778
		0.42975	0.08703	-0.11134
		0.43025	0.09771	-0.16018
		0.43075	0.00309	-0.23496
		0.43125	-0.01217	-0.36468
		0.43175	0.12518	-0.16018
		0.43225	0.16181	0.12063
		0.43275	0.05804	0.20609
		0.43325	-0.04422	0.24577
		0.43375	-0.08084	0.49453
		0.43425	-0.01827	0.03364
		0.43475	0.0733	-0.47609
		0.43525	0.10535	-0.32042
		0.43575	0.09008	-0.07929
		0.43625	0.00462	-0.25022
		0.43675	-0.06711	-0.25785
		0.43725	-0.04116	0.10842
		0.43775	-0.02743	0.41975
		0.43825	-0.0839	0.41975
		0.43875	-0.12663	0.23204
		0.43925	-0.03964	0.02448
		0.43975	0.09466	-0.40436
		0.44025	0.18623	-0.53561
		0.44075	0.11603	-0.43031
		0.44125	0.1145	-0.23649
		0.44175	0.12213	0.03059
		0.44225	0.13282	0.43654
		0.44275	-0.03048	0.47469
		0.44325	-0.1541	0.40144
		0.44375	-0.12815	0.16031
		0.44425	-0.03811	-0.16018
		0.44475	-0.06406	-0.40283
		0.44525	-0.12205	-0.31585
		0.44575	-0.13121	-0.4181
		0.44625	0.00309	-0.33263
		0.44675	0.12061	0.05043
		0.44725	0.07787	0.43501
		0.44775	-0.03659	0.3816
		0.44825	-0.03811	0.26866
		0.44875	0.10992	0.10689
		0.44925	0.1725	-0.14797
		0.44975	0.02904	-0.30516
		0.45025	-0.09916	-0.325
		0.45075	-0.061	-0.30974
		0.45125	0.0382	-0.08845
		0.45175	0.0382	0.19541
		0.45225	-0.07932	0.27477
		0.45275	-0.14189	0.15573
		0.45325	-0.0259	0.01838
		0.45375	0.06109	0.06264
		0.45425	0.02141	-0.04419
		0.45475	-0.0839	-0.08998
		0.45525	-0.06253	-0.15713
		0.45575	0.03056	-0.18765
		0.45625	0.10382	-0.01214
		0.45675	0.03514	-0.02893
		0.45725	-0.03964	-0.08235
		0.45775	0.05651	0.13436
		0.45825	0.12518	0.18625
		0.45875	0.07787	0.01227
		0.45925	-0.06863	0.13894
		0.45975	-0.10068	0.28698
		0.46025	0.01988	-0.06861
		0.46075	0.09314	-0.50661
		0.46125	-0.01217	-0.08998
		0.46175	-0.14036	0.0489
		0.46225	-0.0549	-0.36468
		0.46275	0.08398	-0.15407
		0.46325	0.05956	0.20609
		0.46375	-0.05948	0.09621
		0.46425	-0.05795	0.06721
		0.46475	0.1084	0.39228
		0.46525	0.18318	0.44722
		0.46575	0.08551	0.08095
		0.46625	0.0443	-0.29601
		0.46675	0.1145	-0.47456
		0.46725	0.21523	-0.57224
		0.46775	0.11755	-0.31432
		0.46825	-0.09	0.09468
		0.46875	-0.18767	0.29461
		0.46925	-0.07474	0.28698
		0.46975	-0.03201	0.35108
		0.47025	-0.11137	0.25188
		0.47075	-0.16173	-0.01214
		0.47125	-0.07932	-0.1495
		0.47175	0.13587	-0.21665
		0.47225	0.27932	-0.50814
		0.47275	0.19539	-0.39368
		0.47325	0.07177	0.03669
		0.47375	-0.01064	0.1191
		0.47425	0.01683	0.09621
		0.47475	0.02751	0.32513
		0.47525	-0.10679	0.46859
		0.47575	-0.23956	0.1481
		0.47625	-0.1602	-0.23954
		0.47675	0.06719	-0.18002
		0.47725	0.1496	-0.15713
		0.47775	0.03667	-0.28074
		0.47825	-0.02132	-0.09456
		0.47875	0.03514	0.05501
		0.47925	0.07635	0.05958
		0.47975	0.01683	0.06264
		0.48025	-0.09	0.113
		0.48075	-0.0839	0.10689
		0.48125	0.02293	0.10079
		0.48175	0.15723	0.14047
		0.48225	0.11755	-0.03046
		0.48275	-0.03201	-0.32805
		0.48325	-0.06558	-0.19223
		0.48375	-0.00911	0.06264
		0.48425	-0.04269	-0.11745
		0.48475	-0.14494	-0.19375
		0.48525	-0.23804	0.05958
		0.48575	-0.14189	0.10842
		0.48625	0.03972	0.09468
		0.48675	0.12518	0.2534
		0.48725	0.1145	0.08705
		0.48775	0.09619	-0.23801
		0.48825	0.14197	-0.39978
		0.48875	0.15113	-0.22886
		0.48925	0.06567	-0.19986
		0.48975	-0.0198	-0.01062
		0.49025	-0.04727	0.30377
		0.49075	-0.02132	0.36023
		0.49125	0.00157	0.21678
		0.49175	-0.07932	0.16336
		0.49225	-0.16173	-0.13729
		0.49275	-0.16325	-0.51882
		0.49325	-0.13884	-0.44862
		0.49375	-0.07779	-0.19681
		0.49425	-0.02132	-0.18155
		0.49475	-0.01064	0.04127
		0.49525	0.04277	0.42586
		0.49575	0.16181	0.42128
		0.49625	0.23049	0.22898
		0.49675	0.16029	0.14047
		0.49725	0.05498	-0.1205
		0.49775	-0.01522	-0.43946
		0.49825	0.01072	-0.48067
		0.49875	0.01836	-0.32805
		0.49925	-0.11289	-0.08998
		0.49975	-0.13578	0.17862
		0.50025	-0.05185	0.52658
		0.50075	0.02446	0.48232
		0.50125	-0.05337	0.15878
		0.50175	-0.19225	-0.15102
		0.50225	-0.07626	-0.14644
		0.50275	0.07482	-0.21512
		0.50325	0.08398	-0.32042
		0.50375	0.03667	-0.27006
		0.50425	0.00309	-0.12355
		0.50475	0.15266	-0.03809
		0.50525	0.20149	0.22441
		0.50575	0.10077	0.34802
		0.50625	0.0443	0.34802
		0.50675	0.06567	0.19083
		0.50725	0.1084	0.00617
		0.50775	0.02599	-0.32653
		0.50825	-0.11289	-0.48067
		0.50875	-0.07779	-0.42725
		0.50925	0.01836	-0.2258
		0.50975	0.00157	0.03517
		0.51025	-0.13731	0.31292
		0.51075	-0.16631	0.39686
		0.51125	-0.05185	0.18473
		0.51175	0.03667	0.11452
		0.51225	0.02293	-0.01367
		0.51275	-0.00148	-0.36468
		0.51325	0.03056	-0.35858
		0.51375	0.10535	-0.18307
		0.51425	0.17097	-0.22733
		0.51475	0.17097	-0.01214
		0.51525	0.10229	0.40907
		0.51575	-0.01827	0.44417
		0.51625	-0.08847	0.12216
		0.51675	-0.0198	0.0199
		0.51725	0.03667	-0.05945
		0.51775	-0.07626	-0.3189
		0.51825	-0.17241	-0.24717
		0.51875	-0.09763	-0.16018
		0.51925	0.02599	-0.18155
		0.51975	0.03209	0.06874
		0.52025	-0.06711	0.42433
		0.52075	-0.06711	0.39991
		0.52125	4.19268e-05	0.15573
		0.52175	0.07482	0.01685
		0.52225	-0.01064	-0.19681
		0.52275	-0.14189	-0.44251
		0.52325	-0.0549	-0.26854
		0.52375	0.11145	0.05195
		0.52425	0.10687	0.03822
		0.52475	-0.08084	0.13894
		0.52525	-0.12815	0.42128
		0.52575	0.08245	0.22898
		0.52625	0.20912	-0.14492
		0.52675	0.10992	-0.21207
		0.52725	-0.0549	-0.22275
		0.52775	-0.07474	-0.3952
		0.52825	0.02599	-0.19528
		0.52875	0.03514	0.142
		0.52925	0.02446	0.22441
		0.52975	4.19268e-05	0.27019
		0.53025	-0.03811	0.40296
		0.53075	0.03362	0.14657
		0.53125	0.12824	-0.1205
		0.53175	0.12366	-0.19681
		0.53225	-0.04116	-0.39826
		0.53275	-0.19225	-0.4181
		0.53325	-0.09763	-0.12508
		0.53375	0.02446	0.1481
		0.53425	-0.02132	0.13131
		0.53475	-0.14647	0.19388
		0.53525	-0.13884	0.30682
		0.53575	0.08551	0.20151
		0.53625	0.23965	-0.02741
		0.53675	0.19386	-0.11745
		0.53725	0.11603	-0.35247
		0.53775	0.0382	-0.54934
		0.53825	0.05498	-0.21665
		0.53875	0.01988	0.08705
		0.53925	-0.09458	0.23051
		0.53975	-0.13426	0.47469
		0.54025	-0.18309	0.43807
		0.54075	-0.05948	0.04432
		0.54125	0.0382	-0.21054
		0.54175	0.06872	-0.19833
		0.54225	0.14502	-0.354
		0.54275	0.13129	-0.39215
		0.54325	0.14655	0.09468
		0.54375	0.13739	0.13284
		0.54425	0.01988	-0.22122
		0.54475	-0.06711	0.11452
		0.54525	-0.10679	0.50216
		0.54575	-0.05948	0.10995
		0.54625	-0.01827	-0.05335
		0.54675	-0.07474	0.08248
		0.54725	-0.01217	-0.27769
		0.54775	0.08856	-0.55087
		0.54825	0.17707	-0.16934
		0.54875	0.11908	0.08553
		0.54925	-0.01827	-0.08235
		0.54975	-0.09458	0.05501
		0.55025	-0.03201	0.4167
		0.55075	0.01225	0.26256
		0.55125	-0.04574	0.04737
		0.55175	-0.09153	0.04737
		0.55225	-0.01522	-0.2487
		0.55275	0.12518	-0.43794
		0.55325	0.07635	-0.36621
		0.55375	-0.09	-0.25327
		0.55425	-0.16631	-0.16934
		0.55475	-0.01064	0.27172
		0.55525	0.1496	0.77381
		0.55575	0.0733	0.58
		0.55625	-0.09916	0.1542
		0.55675	-0.05032	0.02296
		0.55725	0.08551	-0.30821
		0.55775	0.06109	-0.67754
		0.55825	-0.07474	-0.70043
		0.55875	-0.20293	-0.47609
		0.55925	-0.1892	0.07942
		0.55975	-0.04422	0.59678
		0.56025	0.08245	0.92948
		0.56075	0.07635	0.72498
		0.56125	0.03362	0.17099
		0.56175	0.08551	-0.29601
		0.56225	0.16334	-0.76605
		0.56275	0.1435	-0.82405
		0.56325	-0.03353	-0.60581
		0.56375	-0.20446	-0.06556
		0.56425	-0.17089	0.37549
		0.56475	-0.01522	0.67919
		0.56525	0.02293	0.71582
		0.56575	-0.07626	0.53726
		0.56625	-0.07016	0.02296
		0.56675	0.08245	-0.383
		0.56725	0.22896	-0.52493
		0.56775	0.12976	-0.87594
		0.56825	-0.02743	-0.63023
		0.56875	-0.04422	-0.05793
		0.56925	0.06414	0.50979
		0.56975	0.06719	0.6212
		0.57025	-0.04574	0.32818
		0.57075	-0.09458	0.37092
		0.57125	-0.04879	0.04737
		0.57175	0.08093	-0.42267
		0.57225	0.10077	-0.31585
		0.57275	0.05498	-0.23343
		0.57325	0.06261	-0.33263
		0.57375	0.03362	-0.17086
		0.57425	-0.0198	0.00617
		0.57475	-0.08084	0.04127
		0.57525	-0.07016	0.18473
		0.57575	-0.08542	0.47469
		0.57625	-0.06406	0.36176
		0.57675	0.03972	-0.02588
		0.57725	0.20302	-0.13576
		0.57775	0.24117	-0.24259
		0.57825	0.12824	-0.50966
		0.57875	-0.02285	-0.41504
		0.57925	-0.0198	-0.20444
		0.57975	0.05956	-0.06861
		0.58025	-0.04269	0.12216
		0.58075	-0.25787	0.47774
		0.58125	-0.22125	0.68377
		0.58175	-0.05643	0.28545
		0.58225	0.03362	-0.12203
		0.58275	0.03972	-0.27464
		0.58325	0.03056	-0.56003
		0.58375	0.07177	-0.73858
		0.58425	0.05804	-0.45472
		0.58475	-0.01217	0.08095
		0.58525	-0.08695	0.50216
		0.58575	-0.04727	0.68683
		0.58625	0.01378	0.71277
		0.58675	-0.01522	0.29613
		0.58725	-0.03353	-0.25633
		0.58775	0.06872	-0.62565
		0.58825	0.15571	-0.68822
		0.58875	0.12366	-0.45778
		0.58925	0.00462	-0.10524
		0.58975	0.0153	0.16794
		0.59025	0.11908	0.53726
		0.59075	0.10535	0.73261
		0.59125	-0.05795	0.50064
		0.59175	-0.16478	0.0779
		0.59225	-0.09458	-0.36163
		0.59275	-0.04727	-0.6287
		0.59325	-0.09305	-0.65007
		0.59375	-0.09763	-0.20596
		0.59425	-0.0198	0.30071
		0.59475	0.08093	0.3877
		0.59525	0.1435	0.35718
		0.59575	0.00157	0.30834
		0.59625	-0.06253	-0.04877
		0.59675	0.0153	-0.36926
		0.59725	0.14655	-0.37079
		0.59775	0.09619	-0.22275
		0.59825	-0.00148	-0.03656
		0.59875	-0.02895	0.28698
		0.59925	0.05193	0.41365
		0.59975	0.06719	0.13284
		0.60025	-0.03811	-0.22886
		0.60075	-0.1602	-0.31432
		0.60125	-0.1953	-0.27464
		0.60175	-0.12663	-0.24717
		0.60225	0.02293	-0.04267
		0.60275	0.05651	0.34802
		0.60325	-0.0198	0.52811
		0.60375	0.03056	0.27782
		0.60425	0.07482	-0.11897
		0.60475	0.12671	-0.50966
		0.60525	0.13129	-0.57834
		0.60575	0.00767	-0.27769
		0.60625	-0.09	0.113
		0.60675	-0.00759	0.41975
		0.60725	0.07177	0.42891
		0.60775	0.09619	0.16489
		0.60825	0.00309	0.08553
		0.60875	0.03972	-0.09608
		0.60925	0.16486	-0.39826
		0.60975	0.13282	-0.48525
		0.61025	-0.00759	-0.2548
		0.61075	-0.17241	-0.03504
		0.61125	-0.12663	0.14352
		0.61175	-0.00606	0.46706
		0.61225	0.02904	0.46401
		0.61275	-0.01369	0.10232
		0.61325	0.02751	-0.0564
		0.61375	0.16334	-0.2899
		0.61425	0.17707	-0.59513
		0.61475	0.06414	-0.32653
		0.61525	0.03209	0.113
		0.61575	0.10687	0.17252
		0.61625	0.07024	0.18931
		0.61675	-0.02895	0.34344
		0.61725	-0.10221	0.12521
		0.61775	-0.0259	-0.03351
		0.61825	0.02751	0.0779
		0.61875	-0.04879	0.04432
		0.61925	-0.09763	-0.39368
		0.61975	-0.02895	-0.37536
		0.62025	0.01225	-0.08082
		0.62075	-0.07016	0.02296
		0.62125	-0.14647	0.08248
		0.62175	-0.0259	0.12521
		0.62225	0.08245	0.17404
		0.62275	-0.00148	0.27324
		0.62325	-0.10526	0.16794
		0.62375	-0.03506	0.01838
		0.62425	0.14502	-0.2487
		0.62475	0.16639	-0.46235
		0.62525	0.01072	-0.30516
		0.62575	-0.01064	-0.22122
		0.62625	0.15266	-0.04419
		0.62675	0.26406	0.41517
		0.62725	0.08703	0.54642
		0.62775	-0.12357	0.37855
		0.62825	-0.12357	0.19541
		0.62875	-0.01217	-0.2258
		0.62925	-0.0259	-0.56308
		0.62975	-0.14494	-0.58444
		0.63025	-0.21209	-0.34637
		0.63075	-0.03964	-0.07929
		0.63125	0.13892	0.18015
		0.63175	0.19997	0.44417
		0.63225	0.09619	0.54947
		0.63275	-0.00606	0.33124
		0.63325	0.02141	0.10232
		0.63375	0.06414	-0.22886
		0.63425	0.03056	-0.60123
		0.63475	-0.08695	-0.55087
		0.63525	-0.13578	-0.35858
		0.63575	0.08703	-0.15865
		0.63625	0.30069	0.29156
		0.63675	0.25796	0.77534
		0.63725	0.01072	0.5861
		0.63775	-0.11289	0.07332
		0.63825	-0.03659	-0.12966
		0.63875	0.09314	-0.41352
		0.63925	-0.03964	-0.78895
		0.63975	-0.24261	-0.45625
		0.64025	-0.17394	-0.04877
		0.64075	0.08856	0.10384
		0.64125	0.16486	0.46096
		0.64175	0.0092	0.64104
		0.64225	-0.07169	0.36634
		0.64275	0.1084	0.00464
		0.64325	0.25796	-0.30364
		0.64375	0.13739	-0.59055
		0.64425	-0.08847	-0.5875
		0.64475	-0.08084	-0.22122
		0.64525	0.10535	0.22135
		0.64575	0.12366	0.3877
		0.64625	-0.02895	0.58
		0.64675	-0.12968	0.38923
		0.64725	-0.01369	-0.1266
		0.64775	0.10077	-0.34332
		0.64825	0.09924	-0.2548
		0.64875	-0.09458	-0.2548
		0.64925	-0.14799	-0.14187
		0.64975	-0.05337	0.00617
		0.65025	0.01988	0.01227
		0.65075	-0.03506	0.02143
		0.65125	-0.06711	0.24577
		0.65175	0.0092	0.2885
		0.65225	0.18776	0.05501
		0.65275	0.25338	0.0077
		0.65325	0.13587	-0.05488
		0.65375	-0.0198	-0.2899
		0.65425	0.01683	-0.29753
		0.65475	0.04888	-0.03809
		0.65525	-0.07169	0.07179
		0.65575	-0.26856	0.13894
		0.65625	-0.2884	0.29003
		0.65675	-0.04727	0.22288
		0.65725	0.1496	0.02296
		0.65775	0.08703	-0.07014
		0.65825	-0.07169	-0.13576
		0.65875	-0.01369	-0.22886
		0.65925	0.12976	-0.21512
		0.65975	0.10229	-0.19681
		0.66025	-0.03201	-0.08082
		0.66075	-0.09458	0.20457
		0.66125	-0.02438	0.20915
		0.66175	0.10992	0.12673
		0.66225	0.09924	0.02754
		0.66275	0.01836	0.0199
		0.66325	-0.00911	-0.06098
		0.66375	0.09008	-0.383
		0.66425	0.15723	-0.29295
		0.66475	0.04888	-0.0213
		0.66525	-0.19683	6.45983e-05
		0.66575	-0.29755	0.18473
		0.66625	-0.1602	0.41059
		0.66675	0.03209	0.39228
		0.66725	0.0794	0.08553
		0.66775	-0.04269	-0.23801
		0.66825	0.02293	-0.33721
		0.66875	0.29916	-0.35858
		0.66925	0.42125	-0.41047
		0.66975	0.16029	-0.08998
		0.67025	-0.16631	0.32208
		0.67075	-0.19072	0.38312
		0.67125	0.06719	0.24119
		0.67175	0.10229	0.20609
		0.67225	-0.119	0.02601
		0.67275	-0.20141	-0.22886
		0.67325	0.11145	-0.354
		0.67375	0.42431	-0.3952
		0.67425	0.27475	-0.26396
		0.67475	-0.07169	0.07942
		0.67525	-0.14494	0.40602
		0.67575	-0.0198	0.48385
		0.67625	0.08093	0.30377
		0.67675	-0.15562	0.04127
		0.67725	-0.33266	-0.21665
		0.67775	-0.24567	-0.52493
		0.67825	0.05651	-0.45167
		0.67875	0.34037	-0.11592
		0.67925	0.32663	0.13131
		0.67975	0.19997	0.38465
		0.68025	0.08856	0.54337
		0.68075	0.10382	0.26714
		0.68125	0.10992	-0.37384
		0.68175	-0.0549	-0.38147
		0.68225	-0.33266	-0.28837
		0.68275	-0.40286	-0.354
		0.68325	-0.19378	-0.16323
		0.68375	0.10992	0.32208
		0.68425	0.14502	0.4228
		0.68475	-0.00606	0.46859
		0.68525	-0.05643	0.32818
		0.68575	0.11603	-0.03046
		0.68625	0.24575	-0.46693
		0.68675	0.10992	-0.57834
		0.68725	-0.15868	-0.47914
		0.68775	-0.20293	-0.2609
		0.68825	-0.02132	0.26103
		0.68875	0.15571	0.70056
		0.68925	0.08093	0.50369
		0.68975	-0.0839	0.24272
		0.69025	-0.04116	0.07332
		0.69075	0.13434	-0.354
		0.69125	0.16181	-0.79963
		0.69175	-0.07779	-0.51882
		0.69225	-0.24719	-0.08387
		0.69275	-0.18767	0.08248
		0.69325	-0.05337	0.29613
		0.69375	-0.01217	0.68835
		0.69425	-0.11594	0.53269
		0.69475	-0.04422	-0.03656
		0.69525	0.12518	-0.18612
		0.69575	0.14197	-0.35552
		0.69625	0.0794	-0.60886
		0.69675	0.09771	-0.48067
		0.69725	0.09619	-0.06556
		0.69775	0.08856	0.14505
		0.69825	0.06872	0.39686
		0.69875	0.00157	0.51132
		0.69925	-0.01217	0.49758
		0.69975	-0.00454	0.1832
		0.70025	-0.01369	-0.25022
		0.70075	0.02141	-0.46998
		0.70125	-0.01675	-0.54171
		0.70175	-0.13578	-0.53408
		0.70225	-0.16478	-0.16018
		0.70275	-0.08542	0.1832
		0.70325	0.01683	0.32208
		0.70375	0.00462	0.58915
		0.70425	-0.01675	0.70209
		0.70475	0.12824	0.20762
		0.70525	0.23659	-0.25785
		0.70575	0.19844	-0.48982
		0.70625	0.12518	-0.56918
		0.70675	0.03362	-0.61344
		0.70725	-0.00454	-0.28837
		0.70775	-0.04727	0.26103
		0.70825	-0.10831	0.49301
		0.70875	-0.16783	0.60747
		0.70925	-0.12968	0.76313
		0.70975	-0.03964	0.30224
		0.71025	0.12518	-0.17697
		0.71075	0.11145	-0.49898
		0.71125	0.06567	-0.94461
		0.71175	0.02293	-0.90951
		0.71225	0.03362	-0.21054
		0.71275	0.02904	0.48843
		0.71325	-0.12205	0.83486
		0.71375	-0.14341	0.77229
		0.71425	0.00767	0.36328
		0.71475	0.08245	-0.01672
		0.71525	0.03362	-0.33721
		0.71575	0.00157	-0.48219
		0.71625	0.16029	-0.5875
		0.71675	0.35258	-0.74622
		0.71725	0.16944	-0.2899
		0.71775	-0.19836	0.29156
		0.71825	-0.32197	0.67614
		0.71875	-0.10831	0.83486
		0.71925	0.02141	0.69446
		0.71975	-0.10679	0.25493
		0.72025	-0.22583	-0.35095
		0.72075	-0.00454	-0.91104
		0.72125	0.26101	-0.9904
		0.72175	0.31595	-0.67449
		0.72225	0.08856	-0.06403
		0.72275	-0.10374	0.6853
		0.72325	-0.03659	0.91422
		0.72375	0.04735	0.51895
		0.72425	-0.02438	0.30071
		0.72475	-0.1541	0.08553
		0.72525	-0.07779	-0.354
		0.72575	0.11908	-0.6989
		0.72625	0.25491	-0.53103
		0.72675	0.21065	-0.16934
		0.72725	0.1084	-0.03351
		0.72775	0.06414	0.26103
		0.72825	0.05346	0.49301
		0.72875	-0.03048	0.34344
		0.72925	-0.20446	0.03669
		0.72975	-0.24109	-0.20444
		0.73025	-0.12815	-0.14492
		0.73075	0.06414	-0.15102
		0.73125	0.08398	-0.18612
		0.73175	0.05498	0.07485
		0.73225	0.05193	0.21525
		0.73275	0.10687	-0.00299
		0.73325	0.12518	-0.19223
		0.73375	0.06414	-0.05182
		0.73425	0.02293	-0.11287
		0.73475	0.02293	-0.17697
		0.73525	0.06872	0.19083
		0.73575	0.08551	0.29156
		0.73625	0.06567	0.10689
		0.73675	-0.03659	0.16947
		0.73725	-0.04727	0.03211
		0.73775	0.01378	-0.31279
		0.73825	0.01836	-0.38147
		0.73875	-0.03506	-0.15255
		0.73925	-0.0839	-0.25633
		0.73975	-0.03964	-0.12813
		0.74025	0.10992	0.41365
		0.74075	0.16181	0.56473
		0.74125	0.01988	0.26866
		0.74175	-0.13884	0.09774
		0.74225	-0.07474	-0.10371
		0.74275	0.1084	-0.59818
		0.74325	0.07482	-0.48525
		0.74375	-0.07321	-0.01672
		0.74425	-0.09	0.02448
		0.74475	0.03667	0.02754
		0.74525	0.14808	0.39381
		0.74575	0.02599	0.38312
		0.74625	-0.13426	0.11147
		0.74675	-0.10984	0.16947
		0.74725	0.0382	-0.02741
		0.74775	0.0504	-0.46083
		0.74825	-0.04727	-0.4593
		0.74875	-0.04727	-0.2258
		0.74925	0.12213	-0.25785
		0.74975	0.20912	0.06874
		0.75025	0.09466	0.54947
		0.75075	-0.12663	0.49453
		0.75125	-0.15562	0.32513
		0.75175	0.02446	0.12979
		0.75225	0.10382	-0.20444
		0.75275	-0.02743	-0.44557
		0.75325	-0.06253	-0.29295
		0.75375	0.03209	-0.25938
		0.75425	0.15723	-0.25022
		0.75475	0.13739	0.04432
		0.75525	-0.05643	0.30682
		0.75575	-0.12357	0.35565
		0.75625	0.0153	0.41975
		0.75675	0.12976	0.33734
		0.75725	-0.01064	0.01533
		0.75775	-0.11594	-0.22122
		0.75825	-0.02438	-0.29906
		0.75875	0.2076	-0.47762
		0.75925	0.19539	-0.61497
		0.75975	-0.05185	-0.16934
		0.76025	-0.21056	0.43959
		0.76075	-0.05948	0.47927
		0.76125	0.13129	0.34039
		0.76175	0.09008	0.45485
		0.76225	-0.12815	0.15878
		0.76275	-0.21362	-0.35858
		0.76325	0.00309	-0.46388
		0.76375	0.21828	-0.48067
		0.76425	0.14045	-0.63023
		0.76475	-0.02895	-0.30516
		0.76525	-0.07321	0.4808
		0.76575	0.12213	0.68225
		0.76625	0.17097	0.53116
		0.76675	-0.01675	0.37855
		0.76725	-0.15257	0.00464
		0.76775	-0.02438	-0.47304
		0.76825	0.16334	-0.66686
		0.76875	0.16486	-0.52645
		0.76925	-0.05032	-0.48219
		0.76975	-0.14952	-0.12813
		0.77025	-0.0549	0.61052
		0.77075	0.04888	0.70666
		0.77125	-0.04574	0.41365
		0.77175	-0.16631	0.34802
		0.77225	-0.0839	-0.09456
		0.77275	0.1145	-0.58292
		0.77325	0.19539	-0.51272
		0.77375	0.06261	-0.3891
		0.77425	-0.0259	-0.38605
		0.77475	0.02599	-0.0503
		0.77525	0.06872	0.45485
		0.77575	-0.03964	0.66241
		0.77625	-0.18615	0.42586
		0.77675	-0.13121	0.16489
		0.77725	0.08093	-0.08082
		0.77775	0.12366	-0.28227
		0.77825	0.02141	-0.383
		0.77875	-0.0549	-0.29295
		0.77925	0.03362	-0.16018
		0.77975	0.16486	-0.01825
		0.78025	0.07635	0.18625
		0.78075	-0.11289	0.39228
		0.78125	-0.12052	0.35565
		0.78175	0.00309	0.11147
		0.78225	0.10382	-0.01978
		0.78275	0.00767	-0.14339
		0.78325	-0.11137	-0.2609
		0.78375	-0.03811	-0.12966
		0.78425	0.09008	-0.04114
		0.78475	0.10535	0.00312
		0.78525	-0.04422	0.25646
		0.78575	-0.14494	0.33734
		0.78625	-0.03506	-0.03504
		0.78675	0.15571	-0.11897
		0.78725	0.08856	0.01838
		0.78775	-0.01369	-0.23343
		0.78825	0.02904	-0.21512
		0.78875	0.18165	0.10232
		0.78925	0.23201	0.16336
		0.78975	0.08856	0.07332
		0.79025	-0.09153	0.01838
		0.79075	-0.04574	0.04585
		0.79125	0.06567	-0.07929
		0.79175	0.04583	-0.16934
		0.79225	-0.13273	-0.03046
		0.79275	-0.21972	0.02448
		0.79325	-0.13273	-0.15713
		0.79375	-0.00606	-0.08082
		0.79425	-0.08847	0.22593
		0.79475	-0.17089	0.25188
		0.79525	-0.04422	0.11452
		0.79575	0.15571	0.07942
		0.79625	0.22896	-0.1144
		0.79675	0.22438	-0.2548
		0.79725	0.13739	-0.1907
		0.79775	0.12061	-0.06251
		0.79825	0.15723	-0.03351
		0.79875	0.05498	0.12063
		0.79925	-0.09458	0.37549
		0.79975	-0.18004	0.22135
		0.80025	-0.17241	-0.10371
		0.80075	-0.10984	-0.10066
		0.80125	-0.12052	-0.14339
		0.80175	-0.1251	-0.34179
		0.80225	-0.08847	-0.20749
		0.80275	-0.04574	0.03974
		0.80325	0.00462	0.10232
		0.80375	0.03972	0.2885
		0.80425	0.06109	0.4167
		0.80475	0.09771	0.36328
		0.80525	0.06109	0.04585
		0.80575	0.09161	-0.36621
		0.80625	0.17555	-0.56613
		0.80675	0.1496	-0.47609
		0.80725	0.06261	-0.325
		0.80775	-0.01522	0.08705
		0.80825	0.03362	0.53726
		0.80875	0.09314	0.49148
		0.80925	-0.04116	0.3175
		0.80975	-0.17852	0.29308
		0.81025	-0.119	-0.07166
		0.81075	-0.00301	-0.56461
		0.81125	0.04125	-0.58902
		0.81175	-0.04422	-0.33721
		0.81225	-0.16173	-0.21054
		0.81275	-0.09	0.11605
		0.81325	0.06414	0.67309
		0.81375	0.02751	0.53574
		0.81425	-0.02285	0.00159
		0.81475	0.03972	-0.10066
		0.81525	0.21675	0.03059
		0.81575	0.26712	-0.35095
		0.81625	0.14197	-0.57529
		0.81675	0.0504	-0.03961
		0.81725	0.09161	0.20457
		0.81775	0.12061	0.18625
		0.81825	-0.03506	0.37397
		0.81875	-0.24567	0.25798
		0.81925	-0.20141	-0.11287
		0.81975	-0.0259	-0.21817
		0.82025	-0.01064	-0.1556
		0.82075	-0.13121	-0.22428
		0.82125	-0.18615	-0.17544
		0.82175	-0.01217	0.17557
		0.82225	0.15723	0.35718
		0.82275	0.16944	0.11147
		0.82325	0.09161	-0.06556
		0.82375	0.06719	-0.16476
		0.82425	0.16486	-0.37079
		0.82475	0.1725	-0.19986
		0.82525	0.06719	0.09774
		0.82575	0.03056	0.21372
		0.82625	-0.01064	0.16641
		0.82675	0.0733	0.14047
		0.82725	0.04583	0.09316
		0.82775	-0.06711	-0.12508
		0.82825	-0.11442	-0.4242
		0.82875	-0.03964	-0.26701
		0.82925	0.00462	-0.04725
		0.82975	0.02293	0.01533
		0.83025	-0.09305	0.13436
		0.83075	-0.06711	0.33429
		0.83125	0.01683	0.26256
		0.83175	-0.01369	0.09926
		0.83225	4.19268e-05	-0.10982
		0.83275	0.01988	-0.34637
		0.83325	0.05193	-0.48067
		0.83375	0.12671	-0.35858
		0.83425	0.10687	-0.05945
		0.83475	0.08856	0.24272
		0.83525	0.07482	0.54642
		0.83575	0.05498	0.53879
		0.83625	-0.04116	0.46248
		0.83675	-0.13578	0.10232
		0.83725	-0.14647	-0.55087
		0.83775	-0.10831	-0.86068
		0.83825	-0.03201	-0.58292
		0.83875	0.03667	-0.16934
		0.83925	0.03362	0.2534
		0.83975	0.04125	0.46706
		0.84025	0.08245	0.53726
		0.84075	0.07787	0.43196
		0.84125	-0.00606	0.1191
		0.84175	-0.1251	-0.13729
		0.84225	-0.15868	-0.2838
		0.84275	-0.05643	-0.4883
		0.84325	0.0794	-0.40741
		0.84375	0.05804	-0.07166
		0.84425	4.19268e-05	0.10995
		0.84475	0.02904	0.20762
		0.84525	0.16029	0.41059
		0.84575	0.17097	0.40449
		0.84625	-0.00606	-0.03198
		0.84675	-0.0961	-0.25938
		0.84725	-0.09458	-0.2548
		0.84775	0.0153	-0.40741
		0.84825	0.02751	-0.20291
		0.84875	-0.00148	0.26561
		0.84925	-0.02743	0.31903
		0.84975	0.10382	0.07027
		0.85025	0.19386	0.06416
		0.85075	0.09924	0.01838
		0.85125	-0.01369	-0.30669
		0.85175	-0.08084	-0.22428
		0.85225	-0.0839	0.14963
		0.85275	-0.03811	0.09774
		0.85325	-0.05337	-0.08235
		0.85375	-0.0961	0.18167
		0.85425	-0.04879	0.19083
		0.85475	0.03362	-0.10219
		0.85525	0.08398	-0.07319
		0.85575	0.06261	-0.07929
		0.85625	0.06261	-0.30974
		0.85675	0.06872	-0.14644
		0.85725	0.03514	0.34955
		0.85775	0.01378	0.3816
		0.85825	0.03056	0.07637
		0.85875	0.02446	-0.02741
		0.85925	-0.0259	0.00312
		0.85975	-0.04422	-0.27922
		0.86025	-0.04269	-0.34942
		0.86075	0.02904	-0.02435
		0.86125	-0.01369	-0.02435
		0.86175	-0.07474	0.01685
		0.86225	-0.01827	0.36939
		0.86275	0.01988	0.45638
		0.86325	-0.01827	0.10079
		0.86375	-0.09916	-0.10524
		0.86425	-0.06863	-0.09608
		0.86475	0.05193	-0.33111
		0.86525	0.0733	-0.50356
		0.86575	0.00462	-0.22122
		0.86625	-0.07932	0.16031
		0.86675	0.03362	0.10079
		0.86725	0.13892	0.39686
		0.86775	0.0794	0.66699
		0.86825	-0.05795	0.01838
		0.86875	-0.02132	-0.41962
		0.86925	0.13434	-0.22122
		0.86975	0.23812	-0.2609
		0.87025	0.07787	-0.43641
		0.87075	-0.06406	-0.01672
		0.87125	0.00309	0.35871
		0.87175	0.05956	0.04737
		0.87225	-0.0198	0.12216
		0.87275	-0.08084	0.41823
		0.87325	-0.05795	-0.11745
		0.87375	-0.03201	-0.32653
		0.87425	-0.03506	0.1481
		0.87475	-0.03811	-0.08998
		0.87525	-0.00759	-0.64091
		0.87575	0.05346	-0.12355
		0.87625	0.07024	0.52658
		0.87675	0.07787	0.20915
		0.87725	0.10229	6.45983e-05
		0.87775	0.07635	0.2122
		0.87825	-0.03964	0.00464
		0.87875	-0.03353	-0.15713
		0.87925	0.06567	0.04127
		0.87975	0.16029	0.05958
		0.88025	0.04735	-0.34332
		0.88075	-0.05032	-0.33263
		0.88125	-0.02438	0.10232
		0.88175	0.08398	0.18778
		0.88225	0.12518	0.07942
		0.88275	-0.03353	0.20915
		0.88325	-0.10374	0.09316
		0.88375	-0.061	-0.06403
		0.88425	-0.00148	0.11452
		0.88475	-0.09916	-0.1144
		0.88525	-0.17699	-0.43794
		0.88575	-0.10068	-0.17086
		0.88625	0.04888	0.12368
		0.88675	0.16639	-0.07777
		0.88725	0.17097	0.01227
		0.88775	0.06872	0.32666
		0.88825	0.08703	0.2534
		0.88875	0.13434	0.06111
		0.88925	0.11755	0.10537
		0.88975	-0.02132	-0.07929
		0.89025	-0.04574	-0.40436
		0.89075	0.00309	-0.36773
		0.89125	0.04125	-0.00604
		0.89175	0.01683	0.12063
		0.89225	-0.07932	0.07332
		0.89275	-0.19683	0.27477
		0.89325	-0.06558	0.2824
		0.89375	0.08245	0.05501
		0.89425	0.0733	0.1481
		0.89475	-0.07779	-0.0152
		0.89525	-0.06863	-0.35858
		0.89575	0.1435	-0.23801
		0.89625	0.17555	-0.04877
		0.89675	0.00462	-0.03351
		0.89725	-0.09	0.00464
		0.89775	-0.01217	0.20915
		0.89825	0.03056	0.27477
		0.89875	-0.04727	0.13894
		0.89925	-0.10374	-0.03809
		0.89975	0.0504	-0.14187
		0.90025	0.18928	-0.01978
		0.90075	0.11908	-0.00451
		0.90125	-0.06863	-0.07319
		0.90175	-0.07779	-0.05335
		0.90225	0.05498	0.0489
		0.90275	0.10229	-0.0915
		0.90325	-0.12815	0.00464
		0.90375	-0.23498	0.27782
		0.90425	-0.12205	0.12216
		0.90475	0.09924	-0.14492
		0.90525	0.14808	-0.03504
		0.90575	0.0153	0.13589
		0.90625	-0.02895	-0.06251
		0.90675	0.15571	-0.21359
		0.90725	0.30527	0.03669
		0.90775	0.18776	0.03059
		0.90825	-0.07169	-0.10676
		0.90875	-0.18767	0.09621
		0.90925	-0.05185	0.08248
		0.90975	0.10535	-0.05793
		0.91025	0.02141	0.05348
		0.91075	-0.18157	0.16947
		0.91125	-0.10068	-0.15407
		0.91175	0.13282	-0.40741
		0.91225	0.18623	-0.18002
		0.91275	0.00309	0.06264
		0.91325	-0.19072	0.10842
		0.91375	-0.16783	0.27172
		0.91425	0.04888	0.37397
		0.91475	0.11298	0.10384
		0.91525	-0.04269	-0.08845
		0.91575	-0.21362	-0.08082
		0.91625	-0.14036	-0.32042
		0.91675	0.14502	-0.48525
		0.91725	0.25185	-0.24412
		0.91775	0.05956	0.16489
		0.91825	-0.17089	0.32971
		0.91875	-0.07474	0.3526
		0.91925	0.15266	0.36328
		0.91975	0.15418	0.14352
		0.92025	-0.09	-0.06251
		0.92075	-0.16325	-0.23649
		0.92125	0.02446	-0.47762
		0.92175	0.14197	-0.49135
		0.92225	-0.01675	-0.16781
		0.92275	-0.24414	0.15115
		0.92325	-0.17546	0.37855
		0.92375	0.10992	0.47774
		0.92425	0.1435	0.39533
		0.92475	-0.10221	0.04585
		0.92525	-0.20904	-0.20596
		0.92575	0.04583	-0.30058
		0.92625	0.32663	-0.35858
		0.92675	0.19081	-0.33874
		0.92725	-0.07474	-0.06709
		0.92775	0.00462	0.1542
		0.92825	0.22744	0.19083
		0.92875	0.22133	0.25035
		0.92925	-0.07321	0.33581
		0.92975	-0.18767	0.14963
		0.93025	-0.01369	-0.03809
		0.93075	0.07787	-0.18918
		0.93125	-0.0259	-0.37994
		0.93175	-0.14952	-0.33111
		0.93225	-0.08542	-0.10524
		0.93275	0.01225	0.02448
		0.93325	0.08856	0.13742
		0.93375	0.00615	0.40602
		0.93425	-0.04422	0.32818
		0.93475	0.00615	0.14963
		0.93525	0.05804	0.03517
		0.93575	0.06567	-0.13576
		0.93625	0.06567	-0.18612
		0.93675	0.04583	-0.25175
		0.93725	0.0092	-0.32348
		0.93775	0.03362	-0.23649
		0.93825	-0.00301	-0.03046
		0.93875	-0.0259	0.32361
		0.93925	-0.13731	0.50674
		0.93975	-0.15562	0.43043
		0.94025	-0.10679	0.10079
		0.94075	-0.08695	-0.18307
		0.94125	-0.00759	-0.27617
		0.94175	0.01378	-0.32348
		0.94225	0.01683	-0.36163
		0.94275	0.09314	-0.07014
		0.94325	0.09771	0.2473
		0.94375	0.03972	0.05501
		0.94425	-0.01217	0.18167
		0.94475	-0.061	0.3877
		0.94525	-0.01522	0.21983
		0.94575	-0.00148	-0.11745
		0.94625	-0.0549	-0.18612
		0.94675	0.01225	-0.30669
		0.94725	0.10229	-0.32653
		0.94775	0.08093	-0.14797
		0.94825	0.0794	0.17252
		0.94875	0.03209	0.23051
		0.94925	-0.00759	0.27782
		0.94975	-0.05643	0.2534
		0.95025	-0.0839	0.09621
		0.95075	-0.03353	-0.08387
		0.95125	-0.00911	-0.3601
		0.95175	0.00615	-0.4532
		0.95225	0.01683	-0.16018
		0.95275	0.1084	0.17862
		0.95325	0.1725	0.25646
		0.95375	0.12976	0.32361
		0.95425	0.05498	0.15115
		0.95475	-0.02743	-0.07319
		0.95525	-0.04422	-0.18002
		0.95575	-0.09305	-0.12813
		0.95625	-0.1953	-0.2487
		0.95675	-0.24109	-0.26243
		0.95725	-0.12663	0.14047
		0.95775	0.04888	0.37549
		0.95825	0.08551	0.27782
		0.95875	0.03056	0.10232
		0.95925	0.09466	-0.02741
		0.95975	0.17707	-0.24412
		0.96025	0.21981	-0.35552
		0.96075	0.15266	-0.22886
		0.96125	0.02141	-0.01367
		0.96175	-0.06253	0.09011
		0.96225	-0.01827	0.27477
		0.96275	0.02446	0.47317
		0.96325	-0.09153	0.28545
		0.96375	-0.15257	-0.08082
		0.96425	-0.05795	-0.31585
		0.96475	0.03209	-0.31279
		0.96525	0.05498	-0.28837
		0.96575	-0.08542	-0.20444
		0.96625	-0.09	0.05806
		0.96675	0.03209	0.36481
		0.96725	0.09008	0.54184
		0.96775	0.06872	0.34192
		0.96825	0.00462	-0.04267
		0.96875	0.0504	-0.41199
		0.96925	0.14197	-0.34026
		0.96975	0.17097	-0.29295
		0.97025	0.0794	-0.19833
		0.97075	0.04277	0.13284
		0.97125	0.03667	0.32666
		0.97175	0.05804	0.25035
		0.97225	-0.03048	0.24272
		0.97275	-0.05795	0.3114
		0.97325	-0.04727	-0.04267
		0.97375	-0.03964	-0.46998
		0.97425	-0.13121	-0.33874
		0.97475	-0.12357	-0.24106
		0.97525	-0.00759	-0.17391
		0.97575	0.0382	0.1771
		0.97625	-0.05948	0.28545
		0.97675	-0.08695	0.34955
		0.97725	0.07787	0.25646
		0.97775	0.1786	0.01533
		0.97825	0.10382	-0.16628
		0.97875	-0.01217	-0.35552
		0.97925	0.0382	-0.22428
		0.97975	0.19539	-0.07929
		0.98025	0.22286	-0.17697
		0.98075	0.01683	0.1481
		0.98125	-0.12052	0.45027
		0.98175	-0.119	0.21067
		0.98225	-0.03353	0.01075
		0.98275	-0.11442	0.05348
		0.98325	-0.16783	-0.14797
		0.98375	-0.10679	-0.35705
		0.98425	-0.02438	-0.10219
		0.98475	0.0443	0.09926
		0.98525	0.03514	-0.01062
		0.98575	0.06109	0.04585
		0.98625	0.10382	0.3114
		0.98675	0.08245	-0.01672
		0.98725	-0.02438	-0.35552
		0.98775	-0.08542	-0.07777
		0.98825	-0.06253	0.12216
		0.98875	0.02293	0.09163
		0.98925	0.06109	0.13284
		0.98975	0.05193	0.22441
		0.99025	0.0794	-0.07319
		0.99075	0.1725	-0.37536
		0.99125	0.10687	-0.19223
		0.99175	0.02293	-0.25175
		0.99225	-0.04879	-0.43183
		0.99275	-0.13121	0.09316
		0.99325	-0.14036	0.7265
		0.99375	-0.13273	0.57847
		0.99425	-0.13273	0.09468
		0.99475	-0.04727	0.0138
		0.99525	0.0382	-0.08998
		0.99575	0.08703	-0.49288
		0.99625	0.09008	-0.55545
		0.99675	0.08856	-0.17849
		0.99725	0.10077	-0.15102
		0.99775	0.08551	-0.02588
		0.99825	-0.00606	0.51437
[truncated: 7 more rows]
